# Supplementary material for: Correlated microtiming deviations in jazz and rock music
Source: PLoS One. 2018 Jan 24;13(1):e0186361. doi: 10.1371/journal.pone.0186361 (PMC5783353; doi:10.1371/journal.pone.0186361)
Supplement: S1 Dataset — (ZIP) [file pone.0186361.s001.zip]

Archive with 108 entries (108 files):
- J01.dat
- J02.dat
- J03.dat
- J04.dat
- J05.dat
- J06.dat
- J07.dat
- J08.dat
- J09.dat
- J10.dat
- J11.dat
- J12.dat
- J13.dat
- J14.dat
- J15.dat
- J16.dat
- J17.dat
- J18.dat
- J19.dat
- J20.dat
- J21.dat
- J22.dat
- J23.dat
- J24.dat
- J25.dat
- J26.dat
- J27.dat
- J28.dat
- J29.dat
- J30.dat
- J31.dat
- J32.dat
- J33.dat
- J34.dat
- J35.dat
- J36.dat
- J37.dat
- J38.dat
- J39.dat
- J40.dat
- J41.dat
- J42.dat
- J43.dat
- J44.dat
- J45.dat
- J46.dat
- J47.dat
- JA01.dat
- JA02.dat
- JA03.dat
- R01.dat
- R02.dat
- R03.dat
- R04.dat
- R05.dat
- R06.dat
- R07.dat
- R08.dat
- R09.dat
- R10.dat
- R11.dat
- R12.dat
- R13.dat
- R14.dat
- R15.dat
- R16.dat
- R17.dat
- R18.dat
- R19.dat
- R20.dat
- R21.dat
- R22.dat
- R23.dat
- R24.dat
- R25.dat
- R26.dat
- R27.dat
- R28.dat
- R29.dat
- R30.dat
- R31.dat
- R32.dat
- R33.dat
- R34.dat
- R35.dat
- R36.dat
- R37.dat
- R38.dat
- R39.dat
- R40.dat
- R41.dat
- R42.dat
- R43.dat
- R44.dat
- R45.dat
- R46.dat
- R47.dat
- R48.dat
- R49.dat
- R50.dat
- R51.dat
- R52.dat
- R53.dat
- RA01.dat
- RA02.dat
- RA03.dat
- RA04.dat
- README
