# Supplementary material for: Correlated microtiming deviations in jazz and rock music
Source: PLoS One. 2018 Jan 24;13(1):e0186361. doi: 10.1371/journal.pone.0186361 (PMC5783353; doi:10.1371/journal.pone.0186361)
Supplement: S1 Dataset — (ZIP) [file pone.0186361.s001.zip › J01.dat]

1.228535147392290305e+01 0.000000000000000000e+00
1.248181405895691576e+01 0.000000000000000000e+00
1.266630385487528265e+01 0.000000000000000000e+00
nan -1.000000000000000000e+00
1.301442176870748213e+01 0.000000000000000000e+00
1.320399092970521515e+01 0.000000000000000000e+00
1.338884353741496547e+01 0.000000000000000000e+00
nan -1.000000000000000000e+00
nan -1.000000000000000000e+00
nan -1.000000000000000000e+00
1.410376417233560176e+01 0.000000000000000000e+00
1.428117913832199548e+01 0.000000000000000000e+00
1.445006802721088413e+01 0.000000000000000000e+00
1.463600907029478471e+01 0.000000000000000000e+00
1.481160997732426310e+01 0.000000000000000000e+00
1.501315192743764193e+01 0.000000000000000000e+00
nan -1.000000000000000000e+00
nan -1.000000000000000000e+00
1.556517006802721070e+01 0.000000000000000000e+00
1.576888888888888829e+01 0.000000000000000000e+00
1.594358276643990990e+01 0.000000000000000000e+00
1.611138321995465006e+01 0.000000000000000000e+00
1.629442176870748327e+01 0.000000000000000000e+00
1.647038548752834330e+01 0.000000000000000000e+00
1.665995464852607810e+01 0.000000000000000000e+00
1.687165532879818741e+01 0.000000000000000000e+00
1.705614512471655431e+01 0.000000000000000000e+00
1.723591836734694027e+01 0.000000000000000000e+00
1.740861678004535307e+01 0.000000000000000000e+00
1.759147392290249456e+01 0.000000000000000000e+00
1.776598639455782447e+01 0.000000000000000000e+00
1.794702947845804886e+01 0.000000000000000000e+00
1.812480725623582600e+01 0.000000000000000000e+00
1.831238095238095198e+01 0.000000000000000000e+00
1.848380952380952280e+01 0.000000000000000000e+00
1.866086167800453666e+01 0.000000000000000000e+00
1.883882086167800551e+01 0.000000000000000000e+00
1.902748299319727820e+01 0.000000000000000000e+00
1.920562358276643877e+01 0.000000000000000000e+00
1.939990929705215450e+01 0.000000000000000000e+00
1.957532879818593941e+01 0.000000000000000000e+00
1.976671201814059131e+01 0.000000000000000000e+00
1.993124716553288067e+01 0.000000000000000000e+00
2.011229024943310506e+01 0.000000000000000000e+00
2.029097505668934076e+01 0.000000000000000000e+00
nan -1.000000000000000000e+00
2.064344671201813952e+01 0.000000000000000000e+00
2.083283446712018261e+01 0.000000000000000000e+00
2.101024943310657633e+01 0.000000000000000000e+00
2.118312925170068084e+01 0.000000000000000000e+00
2.136925170068027313e+01 0.000000000000000000e+00
2.155192743764172292e+01 0.000000000000000000e+00
2.173170068027210888e+01 0.000000000000000000e+00
2.189931972789115733e+01 0.000000000000000000e+00
2.207655328798185934e+01 0.000000000000000000e+00
2.226648526077097401e+01 0.000000000000000000e+00
2.243845804988661996e+01 0.000000000000000000e+00
2.262004535147392303e+01 0.000000000000000000e+00
2.280000000000000071e+01 0.000000000000000000e+00
2.298303854875283392e+01 0.000000000000000000e+00
2.316281179138321988e+01 0.000000000000000000e+00
2.334095238095238045e+01 0.000000000000000000e+00
2.351365079365079325e+01 0.000000000000000000e+00
2.370902494331065924e+01 0.000000000000000000e+00
2.388154195011338032e+01 0.000000000000000000e+00
2.406421768707483011e+01 0.000000000000000000e+00
2.423419501133786724e+01 0.000000000000000000e+00
2.442013605442176782e+01 0.000000000000000000e+00
2.458938775510204167e+01 0.000000000000000000e+00
2.477804988662131436e+01 0.000000000000000000e+00
2.494439909297052083e+01 0.000000000000000000e+00
2.513342403628118049e+01 0.000000000000000000e+00
2.531083900226757422e+01 0.000000000000000000e+00
2.548916099773242649e+01 0.000000000000000000e+00
2.565877551020408021e+01 0.000000000000000000e+00
2.585505668934240475e+01 0.000000000000000000e+00
2.602811791383220097e+01 0.000000000000000000e+00
2.621678004535147366e+01 0.000000000000000000e+00
2.638984126984126988e+01 0.000000000000000000e+00
2.658213151927437679e+01 0.000000000000000000e+00
2.674938775510204181e+01 0.000000000000000000e+00
2.692970521541950291e+01 0.000000000000000000e+00
2.711002267573696045e+01 0.000000000000000000e+00
2.729687074829931959e+01 0.000000000000000000e+00
2.746793650793650698e+01 0.000000000000000000e+00
2.765315192743764072e+01 0.000000000000000000e+00
2.783764172335600762e+01 0.000000000000000000e+00
2.800634920634920633e+01 0.000000000000000000e+00
2.818630385487528400e+01 0.000000000000000000e+00
2.837877551020408262e+01 0.000000000000000000e+00
2.855800453514739345e+01 0.000000000000000000e+00
2.873759637099999864e+01 1.000000000000000000e+00
2.890938775510204195e+01 0.000000000000000000e+00
2.908371882086167659e+01 0.000000000000000000e+00
2.925188208616780017e+01 0.000000000000000000e+00
nan -1.000000000000000000e+00
2.962539682539682673e+01 0.000000000000000000e+00
2.978993197278911609e+01 0.000000000000000000e+00
2.997405895691609956e+01 0.000000000000000000e+00
3.016199546485260896e+01 0.000000000000000000e+00
3.033959183673469440e+01 0.000000000000000000e+00
nan -1.000000000000000000e+00
3.069823129251700777e+01 0.000000000000000000e+00
3.088961451247165613e+01 0.000000000000000000e+00
3.106068027210884352e+01 0.000000000000000000e+00
nan -1.000000000000000000e+00
3.139446712018140673e+01 0.000000000000000000e+00
3.157750566893423994e+01 0.000000000000000000e+00
3.175800453514739274e+01 0.000000000000000000e+00
3.194249433106575964e+01 0.000000000000000000e+00
3.211283446712018019e+01 0.000000000000000000e+00
3.229786848072562577e+01 0.000000000000000000e+00
3.247800453514739161e+01 0.000000000000000000e+00
3.266249433106575850e+01 0.000000000000000000e+00
3.283464852607709616e+01 0.000000000000000000e+00
3.301097505668933962e+01 0.000000000000000000e+00
3.318566893424036124e+01 0.000000000000000000e+00
3.336562358199999778e+01 1.000000000000000000e+00
3.354158730158729895e+01 0.000000000000000000e+00
3.373061224489796217e+01 0.000000000000000000e+00
3.389859410430838693e+01 0.000000000000000000e+00
3.408580498866213304e+01 0.000000000000000000e+00
3.426884353741496625e+01 0.000000000000000000e+00
3.444462585000000132e+01 1.000000000000000000e+00
3.462984126984127187e+01 0.000000000000000000e+00
3.481505668934240560e+01 0.000000000000000000e+00
3.498684807256235985e+01 0.000000000000000000e+00
3.516517006800000189e+01 1.000000000000000000e+00
3.534276643990929756e+01 0.000000000000000000e+00
3.552253968253967997e+01 0.000000000000000000e+00
3.570539682539682502e+01 0.000000000000000000e+00
3.587882086167800111e+01 0.000000000000000000e+00
3.605823129251700720e+01 0.000000000000000000e+00
3.624145124716553568e+01 0.000000000000000000e+00
3.641614512400000336e+01 0.000000000000000000e+00
3.659301587301587233e+01 0.000000000000000000e+00
3.677895691609977291e+01 0.000000000000000000e+00
3.695891156462585059e+01 0.000000000000000000e+00
3.713795918367346616e+01 0.000000000000000000e+00
3.732136054421768989e+01 0.000000000000000000e+00
3.750385487528344441e+01 0.000000000000000000e+00
3.769541950113378448e+01 0.000000000000000000e+00
3.786975056689342267e+01 0.000000000000000000e+00
3.803501133786848243e+01 0.000000000000000000e+00
3.821569160997732695e+01 0.000000000000000000e+00
3.839818594104308147e+01 0.000000000000000000e+00
3.857487528344671546e+01 0.000000000000000000e+00
3.874594104308390285e+01 0.000000000000000000e+00
3.892535147299999920e+01 0.000000000000000000e+00
3.910965986394558058e+01 0.000000000000000000e+00
3.929632653061224801e+01 0.000000000000000000e+00
3.946956916099773593e+01 0.000000000000000000e+00
3.965659863945577968e+01 0.000000000000000000e+00
3.983873015873015788e+01 0.000000000000000000e+00
4.002340136054422004e+01 0.000000000000000000e+00
4.019809523809523455e+01 0.000000000000000000e+00
4.038167800453514644e+01 0.000000000000000000e+00
4.056544217687074649e+01 0.000000000000000000e+00
4.074993197278911339e+01 0.000000000000000000e+00
4.091501133699999571e+01 1.000000000000000000e+00
4.109714285700000147e+01 1.000000000000000000e+00
4.128580498800000242e+01 1.000000000000000000e+00
4.146557823129251830e+01 0.000000000000000000e+00
4.163682539682539385e+01 0.000000000000000000e+00
4.181732426303855021e+01 0.000000000000000000e+00
4.199673469387754920e+01 0.000000000000000000e+00
4.217632653061224346e+01 0.000000000000000000e+00
4.236444444444444457e+01 0.000000000000000000e+00
4.254530612244897725e+01 0.000000000000000000e+00
4.274158730158730179e+01 0.000000000000000000e+00
4.292353741496598474e+01 0.000000000000000000e+00
4.311201814058956927e+01 0.000000000000000000e+00
4.329433106575963564e+01 0.000000000000000000e+00
4.347882086167800253e+01 0.000000000000000000e+00
4.365786848072562520e+01 0.000000000000000000e+00
4.384235827664399210e+01 0.000000000000000000e+00
4.401451247165532976e+01 0.000000000000000000e+00
4.419755102040816297e+01 0.000000000000000000e+00
4.438512471655328540e+01 0.000000000000000000e+00
4.456489795918367491e+01 0.000000000000000000e+00
4.474648526077097443e+01 0.000000000000000000e+00
4.493351473922902528e+01 0.000000000000000000e+00
4.511165532879818585e+01 0.000000000000000000e+00
4.528471655328797851e+01 0.000000000000000000e+00
4.546195011337868408e+01 0.000000000000000000e+00
4.564480725623582913e+01 0.000000000000000000e+00
4.583619047619047393e+01 0.000000000000000000e+00
4.601342403628117950e+01 0.000000000000000000e+00
4.619446712018140744e+01 0.000000000000000000e+00
4.637188208616780116e+01 0.000000000000000000e+00
4.655365079365079595e+01 0.000000000000000000e+00
4.671927437641723202e+01 0.000000000000000000e+00
4.689922902494330970e+01 0.000000000000000000e+00
4.708208616699999993e+01 1.000000000000000000e+00
4.725986394499999932e+01 1.000000000000000000e+00
4.743836734600000682e+01 1.000000000000000000e+00
4.761632653061224829e+01 0.000000000000000000e+00
4.780607709750567125e+01 0.000000000000000000e+00
4.799002267573695946e+01 0.000000000000000000e+00
4.818285714285714505e+01 0.000000000000000000e+00
4.836444444444444457e+01 0.000000000000000000e+00
4.853841269800000191e+01 1.000000000000000000e+00
4.871473922902494280e+01 0.000000000000000000e+00
4.889378684807256548e+01 0.000000000000000000e+00
4.906630385487528656e+01 0.000000000000000000e+00
4.924861678004535293e+01 0.000000000000000000e+00
4.941895691609977348e+01 0.000000000000000000e+00
4.960562358276644090e+01 0.000000000000000000e+00
4.978231292517006779e+01 0.000000000000000000e+00
4.996045351473922835e+01 0.000000000000000000e+00
5.014839002267573420e+01 0.000000000000000000e+00
5.032689342403627819e+01 0.000000000000000000e+00
5.050648526077097245e+01 0.000000000000000000e+00
5.067519274376417115e+01 0.000000000000000000e+00
5.086022675736961673e+01 0.000000000000000000e+00
5.104943310657596101e+01 0.000000000000000000e+00
5.123537414965986159e+01 0.000000000000000000e+00
5.141659863945578479e+01 0.000000000000000000e+00
5.159419501133786667e+01 0.000000000000000000e+00
5.178195011337868436e+01 0.000000000000000000e+00
5.195936507936507809e+01 0.000000000000000000e+00
5.214421768707482840e+01 0.000000000000000000e+00
5.232126984126983871e+01 0.000000000000000000e+00
5.250267573696145007e+01 0.000000000000000000e+00
5.269115646258503460e+01 0.000000000000000000e+00
5.285369614512471514e+01 0.000000000000000000e+00
5.303999999999999915e+01 0.000000000000000000e+00
5.322176870748299393e+01 0.000000000000000000e+00
5.340571428571428925e+01 0.000000000000000000e+00
5.358784580498866035e+01 0.000000000000000000e+00
5.377922902494331225e+01 0.000000000000000000e+00
5.397369614512471969e+01 0.000000000000000000e+00
5.417596371882086004e+01 0.000000000000000000e+00
5.434231292517007006e+01 0.000000000000000000e+00
5.452970521541950433e+01 0.000000000000000000e+00
5.472199546485261124e+01 0.000000000000000000e+00
5.489777777699999461e+01 0.000000000000000000e+00
5.508335600907029317e+01 0.000000000000000000e+00
5.526947845804988901e+01 0.000000000000000000e+00
5.544979591836735011e+01 0.000000000000000000e+00
5.562485260770974804e+01 0.000000000000000000e+00
5.580807256235827651e+01 0.000000000000000000e+00
5.599074829931972630e+01 0.000000000000000000e+00
5.615727891156462448e+01 0.000000000000000000e+00
5.633433106575963478e+01 0.000000000000000000e+00
5.651573696145124615e+01 0.000000000000000000e+00
5.670657596371881937e+01 0.000000000000000000e+00
5.688961451247165257e+01 0.000000000000000000e+00
5.707265306122449289e+01 0.000000000000000000e+00
5.725950113378684847e+01 0.000000000000000000e+00
5.744580498866213247e+01 0.000000000000000000e+00
5.762321995464852620e+01 0.000000000000000000e+00
5.779990929705215308e+01 0.000000000000000000e+00
5.797950113378684733e+01 0.000000000000000000e+00
5.817088435374149924e+01 0.000000000000000000e+00
5.835138321995464850e+01 0.000000000000000000e+00
5.852970521541950433e+01 0.000000000000000000e+00
5.871219954648525885e+01 0.000000000000000000e+00
5.889342403628118205e+01 0.000000000000000000e+00
5.906956916099773025e+01 0.000000000000000000e+00
5.925242630385487530e+01 0.000000000000000000e+00
5.943401360544217482e+01 0.000000000000000000e+00
5.961541950113378618e+01 0.000000000000000000e+00
5.979501133699999826e+01 0.000000000000000000e+00
5.996897959183673521e+01 0.000000000000000000e+00
6.016417233560090949e+01 0.000000000000000000e+00
6.033995464852607427e+01 0.000000000000000000e+00
6.051065759637188535e+01 0.000000000000000000e+00
6.069333333333333513e+01 0.000000000000000000e+00
6.088036281179138598e+01 0.000000000000000000e+00
6.107029478458049709e+01 0.000000000000000000e+00
6.124408163199999677e+01 1.000000000000000000e+00
6.142857142857143060e+01 0.000000000000000000e+00
6.160380952380952380e+01 0.000000000000000000e+00
6.178158730158730094e+01 0.000000000000000000e+00
6.196553287981859626e+01 0.000000000000000000e+00
6.214167800453514445e+01 0.000000000000000000e+00
6.232852607709750714e+01 0.000000000000000000e+00
6.251047619047619008e+01 0.000000000000000000e+00
6.269641723356009066e+01 0.000000000000000000e+00
6.287346938775510097e+01 0.000000000000000000e+00
6.305487528344671233e+01 0.000000000000000000e+00
6.322938775510203868e+01 0.000000000000000000e+00
6.340752834467119925e+01 0.000000000000000000e+00
6.359582766439909562e+01 0.000000000000000000e+00
6.376707482993197118e+01 0.000000000000000000e+00
6.395102040816326650e+01 0.000000000000000000e+00
6.412117913832199179e+01 0.000000000000000000e+00
6.431183673469388395e+01 0.000000000000000000e+00
6.446494331065760264e+01 0.000000000000000000e+00
6.465941043083900297e+01 0.000000000000000000e+00
6.484281179138322670e+01 0.000000000000000000e+00
6.503201814058957098e+01 0.000000000000000000e+00
nan -1.000000000000000000e+00
nan -1.000000000000000000e+00
6.551582766439909733e+01 0.000000000000000000e+00
6.571628117913832057e+01 0.000000000000000000e+00
6.590403628117914536e+01 0.000000000000000000e+00
6.607691609977324276e+01 0.000000000000000000e+00
nan -1.000000000000000000e+00
nan -1.000000000000000000e+00
6.658013605442177152e+01 0.000000000000000000e+00
6.676934240362811579e+01 0.000000000000000000e+00
6.695582766439909506e+01 0.000000000000000000e+00
6.713523809523809405e+01 0.000000000000000000e+00
6.731954648526077278e+01 0.000000000000000000e+00
6.748734693877551649e+01 0.000000000000000000e+00
6.766240362811791442e+01 0.000000000000000000e+00
6.785414965986394975e+01 0.000000000000000000e+00
6.802721088435373531e+01 0.000000000000000000e+00
6.820099773242630192e+01 0.000000000000000000e+00
6.837968253968253407e+01 0.000000000000000000e+00
6.856761904761904702e+01 0.000000000000000000e+00
6.873287981859409967e+01 0.000000000000000000e+00
6.893532879818593528e+01 0.000000000000000000e+00
nan -1.000000000000000000e+00
6.931247165532879251e+01 0.000000000000000000e+00
6.949659863945578309e+01 0.000000000000000000e+00
6.966802721088434680e+01 0.000000000000000000e+00
6.984816326530612685e+01 0.000000000000000000e+00
7.003029478458050505e+01 0.000000000000000000e+00
7.021061224489795904e+01 0.000000000000000000e+00
7.039092970521541304e+01 0.000000000000000000e+00
7.054312925170067672e+01 0.000000000000000000e+00
7.073614512471655758e+01 0.000000000000000000e+00
7.091809523809523341e+01 0.000000000000000000e+00
7.110113378684806662e+01 0.000000000000000000e+00
7.128126984126984667e+01 0.000000000000000000e+00
7.145904761904762381e+01 0.000000000000000000e+00
7.164335600907028834e+01 0.000000000000000000e+00
7.182693877551020023e+01 0.000000000000000000e+00
7.200707482993196606e+01 0.000000000000000000e+00
7.218285714285714505e+01 0.000000000000000000e+00
7.236734693877551194e+01 0.000000000000000000e+00
7.254566893424036778e+01 0.000000000000000000e+00
7.271201814058956359e+01 0.000000000000000000e+00
7.289414965986394179e+01 0.000000000000000000e+00
7.308172335600906422e+01 0.000000000000000000e+00
7.325950113378684136e+01 0.000000000000000000e+00
7.342784580498866376e+01 0.000000000000000000e+00
7.360870748299319644e+01 0.000000000000000000e+00
7.378793650793650727e+01 0.000000000000000000e+00
7.396770975056689679e+01 0.000000000000000000e+00
7.413696145124715997e+01 0.000000000000000000e+00
7.431401360544217027e+01 0.000000000000000000e+00
7.449904761904761585e+01 0.000000000000000000e+00
7.468408163265306143e+01 0.000000000000000000e+00
7.484426303854874618e+01 0.000000000000000000e+00
7.502621315192743623e+01 0.000000000000000000e+00
7.520816326530612628e+01 0.000000000000000000e+00
7.539573696145124870e+01 0.000000000000000000e+00
nan -1.000000000000000000e+00
7.573242630385487928e+01 0.000000000000000000e+00
7.592489795918366724e+01 0.000000000000000000e+00
7.611337868480725888e+01 0.000000000000000000e+00
7.627591836734693231e+01 0.000000000000000000e+00
7.645151927437642314e+01 0.000000000000000000e+00
7.662421768707483238e+01 0.000000000000000000e+00
7.680707482993197743e+01 0.000000000000000000e+00
7.699464852607709986e+01 0.000000000000000000e+00
7.718240362811791044e+01 0.000000000000000000e+00
7.735492063492063153e+01 0.000000000000000000e+00
7.754195011337868948e+01 0.000000000000000000e+00
7.771482993197278688e+01 0.000000000000000000e+00
7.790312925170067615e+01 0.000000000000000000e+00
7.807564625850339723e+01 0.000000000000000000e+00
7.825814058956916597e+01 0.000000000000000000e+00
7.843464852607709759e+01 0.000000000000000000e+00
7.861024943310657420e+01 0.000000000000000000e+00
nan -1.000000000000000000e+00
nan -1.000000000000000000e+00
7.911673469387754665e+01 0.000000000000000000e+00
7.931174603174602566e+01 0.000000000000000000e+00
7.950585034013604968e+01 0.000000000000000000e+00
7.968997732426304026e+01 0.000000000000000000e+00
nan -1.000000000000000000e+00
8.005496598639456352e+01 0.000000000000000000e+00
8.025142857142857622e+01 0.000000000000000000e+00
8.043120181405895153e+01 0.000000000000000000e+00
nan -1.000000000000000000e+00
8.077623582766439370e+01 0.000000000000000000e+00
8.098249433106576589e+01 0.000000000000000000e+00
8.115827664399093067e+01 0.000000000000000000e+00
8.133260770975056175e+01 0.000000000000000000e+00
8.151619047619047365e+01 0.000000000000000000e+00
8.169632653061223948e+01 0.000000000000000000e+00
8.187192743764173031e+01 0.000000000000000000e+00
nan -1.000000000000000000e+00
8.220571428571427930e+01 0.000000000000000000e+00
8.239129251700680356e+01 0.000000000000000000e+00
8.256580498866213702e+01 0.000000000000000000e+00
8.271619047619047649e+01 0.000000000000000000e+00
8.290811791383219997e+01 0.000000000000000000e+00
8.309623582766440109e+01 0.000000000000000000e+00
nan -1.000000000000000000e+00
nan -1.000000000000000000e+00
nan -1.000000000000000000e+00
nan -1.000000000000000000e+00
nan -1.000000000000000000e+00
nan -1.000000000000000000e+00
nan -1.000000000000000000e+00
nan -1.000000000000000000e+00
nan -1.000000000000000000e+00
nan -1.000000000000000000e+00
nan -1.000000000000000000e+00
nan -1.000000000000000000e+00
nan -1.000000000000000000e+00
nan -1.000000000000000000e+00
nan -1.000000000000000000e+00
nan -1.000000000000000000e+00
8.611537414965985704e+01 0.000000000000000000e+00
8.631401360544217027e+01 0.000000000000000000e+00
8.649179138321996163e+01 0.000000000000000000e+00
8.669424036281179724e+01 0.000000000000000000e+00
8.688217687074829598e+01 0.000000000000000000e+00
8.706702947845805340e+01 0.000000000000000000e+00
8.724789115646258608e+01 0.000000000000000000e+00
8.743691609977324219e+01 0.000000000000000000e+00
8.761233560090703065e+01 0.000000000000000000e+00
8.777505668934240646e+01 0.000000000000000000e+00
8.797714285714285154e+01 0.000000000000000000e+00
8.815891156462585343e+01 0.000000000000000000e+00
8.834811791383219770e+01 0.000000000000000000e+00
8.851990929705215194e+01 0.000000000000000000e+00
8.871292517006803280e+01 0.000000000000000000e+00
8.889886621315193338e+01 0.000000000000000000e+00
8.907591836734694368e+01 0.000000000000000000e+00
nan -1.000000000000000000e+00
8.942077097505668348e+01 0.000000000000000000e+00
8.960834467120182012e+01 0.000000000000000000e+00
8.979809523809524308e+01 0.000000000000000000e+00
8.997841269841269707e+01 0.000000000000000000e+00
9.015437641700000881e+01 0.000000000000000000e+00
nan -1.000000000000000000e+00
9.048925170068027057e+01 0.000000000000000000e+00
9.065922902494331481e+01 0.000000000000000000e+00
9.086403628117913911e+01 0.000000000000000000e+00
nan -1.000000000000000000e+00
nan -1.000000000000000000e+00
nan -1.000000000000000000e+00
nan -1.000000000000000000e+00
nan -1.000000000000000000e+00
nan -1.000000000000000000e+00
nan -1.000000000000000000e+00
nan -1.000000000000000000e+00
nan -1.000000000000000000e+00
nan -1.000000000000000000e+00
nan -1.000000000000000000e+00
nan -1.000000000000000000e+00
nan -1.000000000000000000e+00
nan -1.000000000000000000e+00
nan -1.000000000000000000e+00
nan -1.000000000000000000e+00
nan -1.000000000000000000e+00
nan -1.000000000000000000e+00
nan -1.000000000000000000e+00
nan -1.000000000000000000e+00
nan -1.000000000000000000e+00
nan -1.000000000000000000e+00
nan -1.000000000000000000e+00
9.517587301587300885e+01 0.000000000000000000e+00
9.536975056600000755e+01 0.000000000000000000e+00
9.555374149659863292e+01 0.000000000000000000e+00
9.572208616780045531e+01 0.000000000000000000e+00
9.590947845804988958e+01 0.000000000000000000e+00
9.607437641723356592e+01 0.000000000000000000e+00
9.625972789099999716e+01 0.000000000000000000e+00
9.642068027210883940e+01 0.000000000000000000e+00
9.660607709750567551e+01 0.000000000000000000e+00
9.679056689342404241e+01 0.000000000000000000e+00
9.697560090702947377e+01 0.000000000000000000e+00
9.713505668934240589e+01 0.000000000000000000e+00
9.733188208616779491e+01 0.000000000000000000e+00
9.751020408163265074e+01 0.000000000000000000e+00
9.769578231292517501e+01 0.000000000000000000e+00
9.786176870748299450e+01 0.000000000000000000e+00
9.804571428571428271e+01 0.000000000000000000e+00
9.823147392290249513e+01 0.000000000000000000e+00
9.841578231292517387e+01 0.000000000000000000e+00
9.857886621315192599e+01 0.000000000000000000e+00
9.875882086167800367e+01 0.000000000000000000e+00
9.893678004535146897e+01 0.000000000000000000e+00
9.911564625850340349e+01 0.000000000000000000e+00
9.927582766439908823e+01 0.000000000000000000e+00
9.947410430839002515e+01 0.000000000000000000e+00
nan -1.000000000000000000e+00
nan -1.000000000000000000e+00
nan -1.000000000000000000e+00
nan -1.000000000000000000e+00
nan -1.000000000000000000e+00
nan -1.000000000000000000e+00
nan -1.000000000000000000e+00
nan -1.000000000000000000e+00
nan -1.000000000000000000e+00
1.012137868480725587e+02 0.000000000000000000e+00
1.014285714285714306e+02 0.000000000000000000e+00
1.016083446712018201e+02 0.000000000000000000e+00
nan -1.000000000000000000e+00
nan -1.000000000000000000e+00
nan -1.000000000000000000e+00
nan -1.000000000000000000e+00
nan -1.000000000000000000e+00
1.027395918367346894e+02 0.000000000000000000e+00
1.029260770975056687e+02 0.000000000000000000e+00
1.031096598639455806e+02 0.000000000000000000e+00
1.033024943310657591e+02 0.000000000000000000e+00
1.034886167800453478e+02 0.000000000000000000e+00
1.036785487528344731e+02 0.000000000000000000e+00
1.038409070294784584e+02 0.000000000000000000e+00
1.040281179138322045e+02 0.000000000000000000e+00
1.042149659863945601e+02 0.000000000000000000e+00
1.043925623582766491e+02 0.000000000000000000e+00
1.045699773242630357e+02 0.000000000000000000e+00
1.047528344671201808e+02 0.000000000000000000e+00
1.049307936507936461e+02 0.000000000000000000e+00
1.050917006802721119e+02 0.000000000000000000e+00
1.052854421768707454e+02 0.000000000000000000e+00
1.054840816326530586e+02 0.000000000000000000e+00
1.056727437641723384e+02 0.000000000000000000e+00
1.058443537414966045e+02 0.000000000000000000e+00
1.060204988662131456e+02 0.000000000000000000e+00
1.061772335600906985e+02 0.000000000000000000e+00
1.063731519274376467e+02 0.000000000000000000e+00
1.065520181405895670e+02 0.000000000000000000e+00
1.067292517006802655e+02 0.000000000000000000e+00
1.068803628117913860e+02 0.000000000000000000e+00
1.070820861678004547e+02 0.000000000000000000e+00
1.072712925170067990e+02 0.000000000000000000e+00
1.074525170068027222e+02 0.000000000000000000e+00
1.076110657596371851e+02 0.000000000000000000e+00
1.078002721088435436e+02 0.000000000000000000e+00
1.079591836734693828e+02 0.000000000000000000e+00
1.081658049886621313e+02 0.000000000000000000e+00
nan -1.000000000000000000e+00
nan -1.000000000000000000e+00
nan -1.000000000000000000e+00
nan -1.000000000000000000e+00
nan -1.000000000000000000e+00
nan -1.000000000000000000e+00
nan -1.000000000000000000e+00
nan -1.000000000000000000e+00
nan -1.000000000000000000e+00
nan -1.000000000000000000e+00
nan -1.000000000000000000e+00
nan -1.000000000000000000e+00
nan -1.000000000000000000e+00
nan -1.000000000000000000e+00
nan -1.000000000000000000e+00
nan -1.000000000000000000e+00
nan -1.000000000000000000e+00
nan -1.000000000000000000e+00
nan -1.000000000000000000e+00
nan -1.000000000000000000e+00
nan -1.000000000000000000e+00
nan -1.000000000000000000e+00
nan -1.000000000000000000e+00
nan -1.000000000000000000e+00
nan -1.000000000000000000e+00
nan -1.000000000000000000e+00
nan -1.000000000000000000e+00
1.132489795918367292e+02 0.000000000000000000e+00
1.134303854875283406e+02 0.000000000000000000e+00
1.136043537414965954e+02 0.000000000000000000e+00
nan -1.000000000000000000e+00
1.139813151927437644e+02 0.000000000000000000e+00
1.141759637188208671e+02 0.000000000000000000e+00
1.143515646258503438e+02 0.000000000000000000e+00
1.145253514739228962e+02 0.000000000000000000e+00
1.147239909297052094e+02 0.000000000000000000e+00
1.148988662131519334e+02 0.000000000000000000e+00
1.150744671201814100e+02 0.000000000000000000e+00
1.152497052154194961e+02 0.000000000000000000e+00
1.154356462579999913e+02 0.000000000000000000e+00
1.156094331065759633e+02 0.000000000000000000e+00
1.157877551020408191e+02 0.000000000000000000e+00
1.159698866213151973e+02 0.000000000000000000e+00
1.161520181399999956e+02 0.000000000000000000e+00
1.163212698412698387e+02 0.000000000000000000e+00
1.164988662131519277e+02 0.000000000000000000e+00
1.166773696145124717e+02 0.000000000000000000e+00
1.168607709750566954e+02 0.000000000000000000e+00
1.170383673469387702e+02 0.000000000000000000e+00
1.172079818594104239e+02 0.000000000000000000e+00
1.173941043083900269e+02 0.000000000000000000e+00
1.175717006802721158e+02 0.000000000000000000e+00
1.177551020408163254e+02 0.000000000000000000e+00
1.179337868480725575e+02 0.000000000000000000e+00
1.181179138321995481e+02 0.000000000000000000e+00
1.182947845804988702e+02 0.000000000000000000e+00
1.184624036281179116e+02 0.000000000000000000e+00
1.186394557823129219e+02 0.000000000000000000e+00
1.188175963718820896e+02 0.000000000000000000e+00
1.190020861678004565e+02 0.000000000000000000e+00
1.191735147392290202e+02 0.000000000000000000e+00
1.193554648526077102e+02 0.000000000000000000e+00
1.195352380952380997e+02 0.000000000000000000e+00
1.197168253968253993e+02 0.000000000000000000e+00
1.198891609977324322e+02 0.000000000000000000e+00
1.200660317460317401e+02 0.000000000000000000e+00
1.202429024943310623e+02 0.000000000000000000e+00
1.204214058956916062e+02 0.000000000000000000e+00
1.205839455779999980e+02 0.000000000000000000e+00
1.207702494331065708e+02 0.000000000000000000e+00
1.209538321995464827e+02 0.000000000000000000e+00
1.211377777777777709e+02 0.000000000000000000e+00
1.213019501133786804e+02 0.000000000000000000e+00
1.214819047619047581e+02 0.000000000000000000e+00
1.216705668934240379e+02 0.000000000000000000e+00
1.218432653061224471e+02 0.000000000000000000e+00
1.220244897959183703e+02 0.000000000000000000e+00
1.222017233560090688e+02 0.000000000000000000e+00
1.223856689342403570e+02 0.000000000000000000e+00
1.225627210884353673e+02 0.000000000000000000e+00
1.227236281179138331e+02 0.000000000000000000e+00
1.229115646258503460e+02 0.000000000000000000e+00
1.230869841269841203e+02 0.000000000000000000e+00
1.232673015873015885e+02 0.000000000000000000e+00
1.234311111111111074e+02 0.000000000000000000e+00
1.236154195011337862e+02 0.000000000000000000e+00
1.238069841269841334e+02 0.000000000000000000e+00
1.239854875283446773e+02 0.000000000000000000e+00
1.241552834467120192e+02 0.000000000000000000e+00
1.243370521541950069e+02 0.000000000000000000e+00
1.245146485260770959e+02 0.000000000000000000e+00
1.246946031746031736e+02 0.000000000000000000e+00
1.248500680272108809e+02 0.000000000000000000e+00
1.250372789115646270e+02 0.000000000000000000e+00
1.252128798185941037e+02 0.000000000000000000e+00
1.254009977324263048e+02 0.000000000000000000e+00
1.255686167800453461e+02 0.000000000000000000e+00
1.257534693877551035e+02 0.000000000000000000e+00
1.259363265306122486e+02 0.000000000000000000e+00
1.261093877551020341e+02 0.000000000000000000e+00
1.262811791383219884e+02 0.000000000000000000e+00
1.264585941039999994e+02 0.000000000000000000e+00
1.266376417233560119e+02 0.000000000000000000e+00
1.268159637188208677e+02 0.000000000000000000e+00
1.269824943310657659e+02 0.000000000000000000e+00
1.271709750566893433e+02 0.000000000000000000e+00
1.273509297052154210e+02 0.000000000000000000e+00
1.275297959183673413e+02 0.000000000000000000e+00
1.276992290249433069e+02 0.000000000000000000e+00
1.278855328798185980e+02 0.000000000000000000e+00
1.280556916099773161e+02 0.000000000000000000e+00
1.282410884353741380e+02 0.000000000000000000e+00
1.284059863945578286e+02 0.000000000000000000e+00
1.285890249433106476e+02 0.000000000000000000e+00
1.287590022675736918e+02 0.000000000000000000e+00
1.289442176870748256e+02 0.000000000000000000e+00
1.291073015873015777e+02 0.000000000000000000e+00
1.293046712018140454e+02 0.000000000000000000e+00
1.294938775510204039e+02 0.000000000000000000e+00
1.296692970521542065e+02 0.000000000000000000e+00
1.298453968249999946e+02 0.000000000000000000e+00
1.300290249433106453e+02 0.000000000000000000e+00
1.302106122448979590e+02 0.000000000000000000e+00
1.303943764172335591e+02 0.000000000000000000e+00
1.305609070294784715e+02 0.000000000000000000e+00
1.307524716553288044e+02 0.000000000000000000e+00
1.309260770975056687e+02 0.000000000000000000e+00
1.311067573696145132e+02 0.000000000000000000e+00
1.312834467120181330e+02 0.000000000000000000e+00
1.314630385487528486e+02 0.000000000000000000e+00
1.316406349206349091e+02 0.000000000000000000e+00
1.318102494331065770e+02 0.000000000000000000e+00
nan -1.000000000000000000e+00
nan -1.000000000000000000e+00
nan -1.000000000000000000e+00
1.324780045351473916e+02 0.000000000000000000e+00
1.326604988662131461e+02 0.000000000000000000e+00
1.328585941043083949e+02 0.000000000000000000e+00
1.330543310657596408e+02 0.000000000000000000e+00
1.332466666660000101e+02 0.000000000000000000e+00
1.334178684807256161e+02 0.000000000000000000e+00
1.335954648526077051e+02 0.000000000000000000e+00
1.337736054421768586e+02 0.000000000000000000e+00
1.339600453509999909e+02 0.000000000000000000e+00
nan -1.000000000000000000e+00
1.343118367346938840e+02 0.000000000000000000e+00
1.344887074829931919e+02 0.000000000000000000e+00
1.346797278911564604e+02 0.000000000000000000e+00
1.348591383219954594e+02 0.000000000000000000e+00
1.350367346938775484e+02 0.000000000000000000e+00
1.352277551020408168e+02 0.000000000000000000e+00
1.354004535147392403e+02 0.000000000000000000e+00
1.355896598639455704e+02 0.000000000000000000e+00
1.357623582766439938e+02 0.000000000000000000e+00
1.359446712018140602e+02 0.000000000000000000e+00
1.361215419501133681e+02 0.000000000000000000e+00
1.363060317460317492e+02 0.000000000000000000e+00
1.364821768707483045e+02 0.000000000000000000e+00
1.366704761904761938e+02 0.000000000000000000e+00
1.368509750566893501e+02 0.000000000000000000e+00
1.370349206349206383e+02 0.000000000000000000e+00
1.372212244897959295e+02 0.000000000000000000e+00
1.373872108843537490e+02 0.000000000000000000e+00
1.375756916099773264e+02 0.000000000000000000e+00
1.377560090702947946e+02 0.000000000000000000e+00
1.379392290249433017e+02 0.000000000000000000e+00
1.381360544217687050e+02 0.000000000000000000e+00
1.383196371882086169e+02 0.000000000000000000e+00
1.385108390022675735e+02 0.000000000000000000e+00
1.386960544217687072e+02 0.000000000000000000e+00
1.388763718820861754e+02 0.000000000000000000e+00
1.390572335600907081e+02 0.000000000000000000e+00
1.392466213151927548e+02 0.000000000000000000e+00
1.394225850340135935e+02 0.000000000000000000e+00
1.396050793650793764e+02 0.000000000000000000e+00
1.397801360544217744e+02 0.000000000000000000e+00
1.399653514739229081e+02 0.000000000000000000e+00
1.401445804988662189e+02 0.000000000000000000e+00
1.403406802721088411e+02 0.000000000000000000e+00
1.405073922902494417e+02 0.000000000000000000e+00
1.406971428571428646e+02 0.000000000000000000e+00
1.408727437641723270e+02 0.000000000000000000e+00
1.410592290249433063e+02 0.000000000000000000e+00
1.412353741496598616e+02 0.000000000000000000e+00
1.414256689342403490e+02 0.000000000000000000e+00
1.416016326530612162e+02 0.000000000000000000e+00
1.417899319727891054e+02 0.000000000000000000e+00
1.419738775510204221e+02 0.000000000000000000e+00
1.421570975056689292e+02 0.000000000000000000e+00
1.423403174603174648e+02 0.000000000000000000e+00
1.425338775510203959e+02 0.000000000000000000e+00
1.427112925170067967e+02 0.000000000000000000e+00
1.428914285714285768e+02 0.000000000000000000e+00
1.430717460317460450e+02 0.000000000000000000e+00
1.432600453514739343e+02 0.000000000000000000e+00
1.434409070294784669e+02 0.000000000000000000e+00
1.436228571428571570e+02 0.000000000000000000e+00
1.437979138321995549e+02 0.000000000000000000e+00
1.439847619047619105e+02 0.000000000000000000e+00
1.441645351473922858e+02 0.000000000000000000e+00
1.443593650793650909e+02 0.000000000000000000e+00
1.445398639455782188e+02 0.000000000000000000e+00
1.447297959183673584e+02 0.000000000000000000e+00
1.449044897959183800e+02 0.000000000000000000e+00
1.450987755102040921e+02 0.000000000000000000e+00
1.452743764172335545e+02 0.000000000000000000e+00
1.454588662131519357e+02 0.000000000000000000e+00
1.456330158730158644e+02 0.000000000000000000e+00
1.458155102040816189e+02 0.000000000000000000e+00
1.459969160997732445e+02 0.000000000000000000e+00
1.461857596371881982e+02 0.000000000000000000e+00
1.463687981859410456e+02 0.000000000000000000e+00
1.465496598639455783e+02 0.000000000000000000e+00
1.467319727891156447e+02 0.000000000000000000e+00
1.469034013605442226e+02 0.000000000000000000e+00
1.470849886621315079e+02 0.000000000000000000e+00
1.472780045351474030e+02 0.000000000000000000e+00
1.474603174603174693e+02 0.000000000000000000e+00
1.476429931972789120e+02 0.000000000000000000e+00
1.478278458049886694e+02 0.000000000000000000e+00
1.479916553287981742e+02 0.000000000000000000e+00
1.481754195011337742e+02 0.000000000000000000e+00
1.483689795918367338e+02 0.000000000000000000e+00
1.485556462585034012e+02 0.000000000000000000e+00
1.487414058956915994e+02 0.000000000000000000e+00
1.489190476189999970e+02 0.000000000000000000e+00
1.491031292517006932e+02 0.000000000000000000e+00
1.492792743764172201e+02 0.000000000000000000e+00
1.494583219954648428e+02 0.000000000000000000e+00
1.496388208616779991e+02 0.000000000000000000e+00
1.498363718820861550e+02 0.000000000000000000e+00
1.500161451247165587e+02 0.000000000000000000e+00
1.502002721088435351e+02 0.000000000000000000e+00
1.503753287981859330e+02 0.000000000000000000e+00
1.505487528344671091e+02 0.000000000000000000e+00
1.507263492063491981e+02 0.000000000000000000e+00
1.508888888888888857e+02 0.000000000000000000e+00
1.510864399092970416e+02 0.000000000000000000e+00
1.512785487528344675e+02 0.000000000000000000e+00
1.514612244897959101e+02 0.000000000000000000e+00
nan -1.000000000000000000e+00
1.518196825396825318e+02 0.000000000000000000e+00
1.520148752834467132e+02 0.000000000000000000e+00
1.521931972789115548e+02 0.000000000000000000e+00
1.523756916099773377e+02 0.000000000000000000e+00
1.525473015873015754e+02 0.000000000000000000e+00
nan -1.000000000000000000e+00
1.528752834467120181e+02 0.000000000000000000e+00
1.530670294784580392e+02 0.000000000000000000e+00
1.532678458049886672e+02 0.000000000000000000e+00
1.534702947845804886e+02 0.000000000000000000e+00
1.536611337868480689e+02 0.000000000000000000e+00
1.538334693877551160e+02 0.000000000000000000e+00
1.540177777777777806e+02 0.000000000000000000e+00
1.541984580498866251e+02 0.000000000000000000e+00
1.543833106575963825e+02 0.000000000000000000e+00
nan -1.000000000000000000e+00
1.547305215419501110e+02 0.000000000000000000e+00
1.549318820861678034e+02 0.000000000000000000e+00
1.551087528344671114e+02 0.000000000000000000e+00
1.552980498860000012e+02 0.000000000000000000e+00
1.554650340136054467e+02 0.000000000000000000e+00
1.556533333333333360e+02 0.000000000000000000e+00
1.558356462585034024e+02 0.000000000000000000e+00
1.560050793650793537e+02 0.000000000000000000e+00
1.561881179138322011e+02 0.000000000000000000e+00
1.563695238095237983e+02 0.000000000000000000e+00
1.565561904761904657e+02 0.000000000000000000e+00
1.567094784580498867e+02 0.000000000000000000e+00
1.569024943310657534e+02 0.000000000000000000e+00
1.570857142857142890e+02 0.000000000000000000e+00
1.572629478458050016e+02 0.000000000000000000e+00
1.574263945578231301e+02 0.000000000000000000e+00
1.576121541950113283e+02 0.000000000000000000e+00
1.577957369614512402e+02 0.000000000000000000e+00
1.579731519274376410e+02 0.000000000000000000e+00
1.581565532879818647e+02 0.000000000000000000e+00
1.583395918367346837e+02 0.000000000000000000e+00
1.585146485260771101e+02 0.000000000000000000e+00
1.586924263038548872e+02 0.000000000000000000e+00
1.588816326530612173e+02 0.000000000000000000e+00
1.590621315192743737e+02 0.000000000000000000e+00
1.592359183673469261e+02 0.000000000000000000e+00
1.594200453514739309e+02 0.000000000000000000e+00
1.595983673469387725e+02 0.000000000000000000e+00
1.597712471655328841e+02 0.000000000000000000e+00
1.599361451247165462e+02 0.000000000000000000e+00
1.601233560090703065e+02 0.000000000000000000e+00
1.603114739229025076e+02 0.000000000000000000e+00
1.604997732426303969e+02 0.000000000000000000e+00
1.606715646258503511e+02 0.000000000000000000e+00
1.608549206339999955e+02 0.000000000000000000e+00
1.610234920634920570e+02 0.000000000000000000e+00
1.612111111110000081e+02 0.000000000000000000e+00
1.613937414965986363e+02 0.000000000000000000e+00
1.615749659863945453e+02 0.000000000000000000e+00
nan -1.000000000000000000e+00
1.619134693877551001e+02 0.000000000000000000e+00
1.621008616780045486e+02 0.000000000000000000e+00
1.622806349206349239e+02 0.000000000000000000e+00
nan -1.000000000000000000e+00
1.626084353741496500e+02 0.000000000000000000e+00
1.627865759637188319e+02 0.000000000000000000e+00
1.629552834467120306e+02 0.000000000000000000e+00
1.631147392290249343e+02 0.000000000000000000e+00
1.633019501133786946e+02 0.000000000000000000e+00
1.634822675736961344e+02 0.000000000000000000e+00
1.636595464849999928e+02 0.000000000000000000e+00
nan -1.000000000000000000e+00
1.640157823129251824e+02 0.000000000000000000e+00
1.642040816326530717e+02 0.000000000000000000e+00
1.643858956910000018e+02 0.000000000000000000e+00
1.645434920634920672e+02 0.000000000000000000e+00
1.647475736961451389e+02 0.000000000000000000e+00
1.649291609977324242e+02 0.000000000000000000e+00
1.651029478458049766e+02 0.000000000000000000e+00
1.652669387755101980e+02 0.000000000000000000e+00
1.654594104308390001e+02 0.000000000000000000e+00
1.656486167800453586e+02 0.000000000000000000e+00
1.658305668934240487e+02 0.000000000000000000e+00
1.659990929705215308e+02 0.000000000000000000e+00
1.661785034013605582e+02 0.000000000000000000e+00
1.663548299319728017e+02 0.000000000000000000e+00
1.665340136050000126e+02 0.000000000000000000e+00
1.667011337868480609e+02 0.000000000000000000e+00
1.668843537414965965e+02 0.000000000000000000e+00
1.670641269841269718e+02 0.000000000000000000e+00
1.672426303854875300e+02 0.000000000000000000e+00
1.674068027210884395e+02 0.000000000000000000e+00
1.675941950113378596e+02 0.000000000000000000e+00
1.677786848072562407e+02 0.000000000000000000e+00
1.679473922902494394e+02 0.000000000000000000e+00
1.681211791383219918e+02 0.000000000000000000e+00
1.682902494331065668e+02 0.000000000000000000e+00
1.684749206349206361e+02 0.000000000000000000e+00
1.686501587301587222e+02 0.000000000000000000e+00
nan -1.000000000000000000e+00
1.690037188208616783e+02 0.000000000000000000e+00
1.691998185941043005e+02 0.000000000000000000e+00
1.693828571428571479e+02 0.000000000000000000e+00
nan -1.000000000000000000e+00
1.697215419501133908e+02 0.000000000000000000e+00
1.699027664399092998e+02 0.000000000000000000e+00
1.700884353739999995e+02 0.000000000000000000e+00
1.702389115646258517e+02 0.000000000000000000e+00
1.704252154195011428e+02 0.000000000000000000e+00
1.706062585034013637e+02 0.000000000000000000e+00
1.707811337868480734e+02 0.000000000000000000e+00
1.709460317460317356e+02 0.000000000000000000e+00
1.711345124716553414e+02 0.000000000000000000e+00
1.712789115646258438e+02 0.000000000000000000e+00
1.714913378684807128e+02 0.000000000000000000e+00
1.716611337868480689e+02 0.000000000000000000e+00
1.718485260770975174e+02 0.000000000000000000e+00
1.720382766439909403e+02 0.000000000000000000e+00
1.722187755102040683e+02 0.000000000000000000e+00
nan -1.000000000000000000e+00
nan -1.000000000000000000e+00
1.727134693877551115e+02 0.000000000000000000e+00
1.728986848072562452e+02 0.000000000000000000e+00
1.730913378684807356e+02 0.000000000000000000e+00
1.732671201814058861e+02 0.000000000000000000e+00
1.734091609977324140e+02 0.000000000000000000e+00
1.736148752834467075e+02 0.000000000000000000e+00
1.738029931972789086e+02 0.000000000000000000e+00
1.739845804988662223e+02 0.000000000000000000e+00
nan -1.000000000000000000e+00
1.743092970521541929e+02 0.000000000000000000e+00
1.745090249433106635e+02 0.000000000000000000e+00
1.746915192743764180e+02 0.000000000000000000e+00
1.748636734693877486e+02 0.000000000000000000e+00
1.750468934240362842e+02 0.000000000000000000e+00
nan -1.000000000000000000e+00
1.753977324263038611e+02 0.000000000000000000e+00
1.755771428571428601e+02 0.000000000000000000e+00
1.757596371882086146e+02 0.000000000000000000e+00
1.759236281179138359e+02 0.000000000000000000e+00
1.761041269841269923e+02 0.000000000000000000e+00
1.762851700680272131e+02 0.000000000000000000e+00
1.764716553287981924e+02 0.000000000000000000e+00
nan -1.000000000000000000e+00
1.768192290249432972e+02 0.000000000000000000e+00
1.769922902494330970e+02 0.000000000000000000e+00
1.771788208609999913e+02 0.000000000000000000e+00
nan -1.000000000000000000e+00
1.775236281179138302e+02 0.000000000000000000e+00
1.777153741496598514e+02 0.000000000000000000e+00
1.778935147392290332e+02 0.000000000000000000e+00
1.780754648526077233e+02 0.000000000000000000e+00
1.782510657596371857e+02 0.000000000000000000e+00
1.784206802721088536e+02 0.000000000000000000e+00
1.786058956916099874e+02 0.000000000000000000e+00
1.787609977324262900e+02 0.000000000000000000e+00
1.789570975056689406e+02 0.000000000000000000e+00
1.791457596371882062e+02 0.000000000000000000e+00
1.793280725623582725e+02 0.000000000000000000e+00
1.794898866213151791e+02 0.000000000000000000e+00
1.796760090702947821e+02 0.000000000000000000e+00
1.798496145124716463e+02 0.000000000000000000e+00
1.800426303854875414e+02 0.000000000000000000e+00
nan -1.000000000000000000e+00
1.803747845804988685e+02 0.000000000000000000e+00
1.805629024943310696e+02 0.000000000000000000e+00
1.807432199546485379e+02 0.000000000000000000e+00
nan -1.000000000000000000e+00
1.811160090702947798e+02 0.000000000000000000e+00
1.812845351473922904e+02 0.000000000000000000e+00
1.814835374149659799e+02 0.000000000000000000e+00
1.816598639455782234e+02 0.000000000000000000e+00
1.818374603174603124e+02 0.000000000000000000e+00
nan -1.000000000000000000e+00
1.821790476190476227e+02 0.000000000000000000e+00
1.823423129251700630e+02 0.000000000000000000e+00
1.825351473922902414e+02 0.000000000000000000e+00
1.827281632653061365e+02 0.000000000000000000e+00
1.829177324263038429e+02 0.000000000000000000e+00
nan -1.000000000000000000e+00
1.832636734693877543e+02 0.000000000000000000e+00
1.834566893424036209e+02 0.000000000000000000e+00
1.836261224489796007e+02 0.000000000000000000e+00
1.837980952380952431e+02 0.000000000000000000e+00
1.839876643990929779e+02 0.000000000000000000e+00
nan -1.000000000000000000e+00
1.843381405895691501e+02 0.000000000000000000e+00
1.845195464852607756e+02 0.000000000000000000e+00
1.847018594104308420e+02 0.000000000000000000e+00
nan -1.000000000000000000e+00
1.850439909297052168e+02 0.000000000000000000e+00
1.852219501133786821e+02 0.000000000000000000e+00
1.854066213151927514e+02 0.000000000000000000e+00
1.855780498866213293e+02 0.000000000000000000e+00
1.857529251700680391e+02 0.000000000000000000e+00
1.859444897959183720e+02 0.000000000000000000e+00
1.861222675736961492e+02 0.000000000000000000e+00
1.862817233560090813e+02 0.000000000000000000e+00
1.864654875283446813e+02 0.000000000000000000e+00
1.866485260770975003e+02 0.000000000000000000e+00
1.868322902494331004e+02 0.000000000000000000e+00
1.869893877551020296e+02 0.000000000000000000e+00
1.871747845804988799e+02 0.000000000000000000e+00
1.873614512471655189e+02 0.000000000000000000e+00
1.875434013605442090e+02 0.000000000000000000e+00
1.876941496598639390e+02 0.000000000000000000e+00
1.878820861678004519e+02 0.000000000000000000e+00
1.880636734693877656e+02 0.000000000000000000e+00
1.882430839002267646e+02 0.000000000000000000e+00
nan -1.000000000000000000e+00
1.885794104308390047e+02 0.000000000000000000e+00
1.887646258503401384e+02 0.000000000000000000e+00
1.889400453514739127e+02 0.000000000000000000e+00
1.891285260770975185e+02 0.000000000000000000e+00
1.893113832199546493e+02 0.000000000000000000e+00
nan -1.000000000000000000e+00
1.896651247165532936e+02 0.000000000000000000e+00
1.898737414965986261e+02 0.000000000000000000e+00
1.900546031746031872e+02 0.000000000000000000e+00
1.902263945578231414e+02 0.000000000000000000e+00
1.904096145124716486e+02 0.000000000000000000e+00
1.905888435374149594e+02 0.000000000000000000e+00
1.907595464852607847e+02 0.000000000000000000e+00
nan -1.000000000000000000e+00
1.911323356009070267e+02 0.000000000000000000e+00
1.913462131519274294e+02 0.000000000000000000e+00
1.915265306122448976e+02 0.000000000000000000e+00
1.917019501133786719e+02 0.000000000000000000e+00
1.918840816326530501e+02 0.000000000000000000e+00
1.920600453514739172e+02 0.000000000000000000e+00
1.922263945578231414e+02 0.000000000000000000e+00
nan -1.000000000000000000e+00
nan -1.000000000000000000e+00
nan -1.000000000000000000e+00
nan -1.000000000000000000e+00
1.931700680272108741e+02 0.000000000000000000e+00
1.933658049886621200e+02 0.000000000000000000e+00
1.935455782312925237e+02 0.000000000000000000e+00
1.937151927437641632e+02 0.000000000000000000e+00
nan -1.000000000000000000e+00
1.940684353740000176e+02 0.000000000000000000e+00
1.942817233560090813e+02 0.000000000000000000e+00
1.944647619047619003e+02 0.000000000000000000e+00
1.946307482993197198e+02 0.000000000000000000e+00
1.948148752834467246e+02 0.000000000000000000e+00
1.949799546485260748e+02 0.000000000000000000e+00
1.951568253968253828e+02 0.000000000000000000e+00
1.953389569160997610e+02 0.000000000000000000e+00
1.955419501133786753e+02 0.000000000000000000e+00
1.957384126984127022e+02 0.000000000000000000e+00
1.959098412698412801e+02 0.000000000000000000e+00
1.960890702947845909e+02 0.000000000000000000e+00
1.962594104308390115e+02 0.000000000000000000e+00
1.964317460317460302e+02 0.000000000000000000e+00
1.966071655328798045e+02 0.000000000000000000e+00
nan -1.000000000000000000e+00
1.969770521541950075e+02 0.000000000000000000e+00
1.971537414965986272e+02 0.000000000000000000e+00
1.973473015873015868e+02 0.000000000000000000e+00
1.975278004535147431e+02 0.000000000000000000e+00
1.977104761904761858e+02 0.000000000000000000e+00
1.978960544217686959e+02 0.000000000000000000e+00
1.980651247165532993e+02 0.000000000000000000e+00
1.982488888888888994e+02 0.000000000000000000e+00
1.984360997732426313e+02 0.000000000000000000e+00
nan -1.000000000000000000e+00
1.988197732426303901e+02 0.000000000000000000e+00
1.989924716553287851e+02 0.000000000000000000e+00
1.991726077097505652e+02 0.000000000000000000e+00
nan -1.000000000000000000e+00
nan -1.000000000000000000e+00
nan -1.000000000000000000e+00
1.999051247165532743e+02 0.000000000000000000e+00
2.001220861678004610e+02 0.000000000000000000e+00
2.003094784580498811e+02 0.000000000000000000e+00
2.004720181405895687e+02 0.000000000000000000e+00
nan -1.000000000000000000e+00
nan -1.000000000000000000e+00
nan -1.000000000000000000e+00
nan -1.000000000000000000e+00
nan -1.000000000000000000e+00
nan -1.000000000000000000e+00
2.016766439900000023e+02 0.000000000000000000e+00
2.018653968253968287e+02 0.000000000000000000e+00
2.020282993197278927e+02 0.000000000000000000e+00
nan -1.000000000000000000e+00
nan -1.000000000000000000e+00
2.025576417233559994e+02 0.000000000000000000e+00
2.027486621315192679e+02 0.000000000000000000e+00
2.029248072562358232e+02 0.000000000000000000e+00
2.031194557823129117e+02 0.000000000000000000e+00
2.033026757369614472e+02 0.000000000000000000e+00
2.034857142857142946e+02 0.000000000000000000e+00
2.036805442176870713e+02 0.000000000000000000e+00
2.038458049886621382e+02 0.000000000000000000e+00
nan -1.000000000000000000e+00
2.041844897959183811e+02 0.000000000000000000e+00
2.043827664399092896e+02 0.000000000000000000e+00
2.045746938775510273e+02 0.000000000000000000e+00
2.047352380952380884e+02 0.000000000000000000e+00
2.049155555555555566e+02 0.000000000000000000e+00
2.050869841269841345e+02 0.000000000000000000e+00
2.052687528344671080e+02 0.000000000000000000e+00
nan -1.000000000000000000e+00
2.056063492063491935e+02 0.000000000000000000e+00
2.058019047619047512e+02 0.000000000000000000e+00
2.059677097505668826e+02 0.000000000000000000e+00
2.061558276643990837e+02 0.000000000000000000e+00
2.063457596371881948e+02 0.000000000000000000e+00
2.065438548752834436e+02 0.000000000000000000e+00
2.067296145124716418e+02 0.000000000000000000e+00
2.069006802721088434e+02 0.000000000000000000e+00
2.070706575963718876e+02 0.000000000000000000e+00
nan -1.000000000000000000e+00
2.074185941043083972e+02 0.000000000000000000e+00
2.076128798185941093e+02 0.000000000000000000e+00
2.077959183673469283e+02 0.000000000000000000e+00
2.079628117913832170e+02 0.000000000000000000e+00
2.081460317460317526e+02 0.000000000000000000e+00
2.083181859410430832e+02 0.000000000000000000e+00
2.085034013605442169e+02 0.000000000000000000e+00
2.086603174603174580e+02 0.000000000000000000e+00
2.088466213151927491e+02 0.000000000000000000e+00
2.090240362811791499e+02 0.000000000000000000e+00
2.092156009070294829e+02 0.000000000000000000e+00
nan -1.000000000000000000e+00
2.095695238095238153e+02 0.000000000000000000e+00
2.097610884353741483e+02 0.000000000000000000e+00
2.099421315192743691e+02 0.000000000000000000e+00
2.101093877551020341e+02 0.000000000000000000e+00
2.102868027210884350e+02 0.000000000000000000e+00
2.104669387755102150e+02 0.000000000000000000e+00
2.106443537414965874e+02 0.000000000000000000e+00
2.108288435374149685e+02 0.000000000000000000e+00
2.110068027210884338e+02 0.000000000000000000e+00
2.111863945578231210e+02 0.000000000000000000e+00
2.113721541950113476e+02 0.000000000000000000e+00
2.115570068027210766e+02 0.000000000000000000e+00
2.117268027210884327e+02 0.000000000000000000e+00
2.119056689342403672e+02 0.000000000000000000e+00
2.120816326530612344e+02 0.000000000000000000e+00
2.122704761904761881e+02 0.000000000000000000e+00
2.124348299319727857e+02 0.000000000000000000e+00
2.126173242630385403e+02 0.000000000000000000e+00
2.127987301587301658e+02 0.000000000000000000e+00
2.129904761904761870e+02 0.000000000000000000e+00
2.131559183673469420e+02 0.000000000000000000e+00
2.133422222222222331e+02 0.000000000000000000e+00
2.135205442176870747e+02 0.000000000000000000e+00
2.136985034013605400e+02 0.000000000000000000e+00
2.138717460317460279e+02 0.000000000000000000e+00
2.140687528344671193e+02 0.000000000000000000e+00
2.142316553287981833e+02 0.000000000000000000e+00
2.144025396825396967e+02 0.000000000000000000e+00
2.145930158730158723e+02 0.000000000000000000e+00
nan -1.000000000000000000e+00
nan -1.000000000000000000e+00
nan -1.000000000000000000e+00
nan -1.000000000000000000e+00
nan -1.000000000000000000e+00
nan -1.000000000000000000e+00
nan -1.000000000000000000e+00
nan -1.000000000000000000e+00
nan -1.000000000000000000e+00
nan -1.000000000000000000e+00
nan -1.000000000000000000e+00
nan -1.000000000000000000e+00
nan -1.000000000000000000e+00
2.171419501133786980e+02 0.000000000000000000e+00
2.173362358276644102e+02 0.000000000000000000e+00
2.175183673469387884e+02 0.000000000000000000e+00
nan -1.000000000000000000e+00
nan -1.000000000000000000e+00
nan -1.000000000000000000e+00
nan -1.000000000000000000e+00
nan -1.000000000000000000e+00
nan -1.000000000000000000e+00
nan -1.000000000000000000e+00
nan -1.000000000000000000e+00
nan -1.000000000000000000e+00
nan -1.000000000000000000e+00
nan -1.000000000000000000e+00
2.196718367346938692e+02 0.000000000000000000e+00
2.198525170068027137e+02 0.000000000000000000e+00
2.200270294784580472e+02 0.000000000000000000e+00
nan -1.000000000000000000e+00
2.203934693877550899e+02 0.000000000000000000e+00
2.205841269841269821e+02 0.000000000000000000e+00
2.207535600907029618e+02 0.000000000000000000e+00
nan -1.000000000000000000e+00
2.211183673469387827e+02 0.000000000000000000e+00
2.213079365079365175e+02 0.000000000000000000e+00
2.214817233560090699e+02 0.000000000000000000e+00
2.216692063490000066e+02 1.000000000000000000e+00
2.218407256235827560e+02 0.000000000000000000e+00
2.220250340136054490e+02 0.000000000000000000e+00
2.221971882086167795e+02 0.000000000000000000e+00
2.223838548752834470e+02 0.000000000000000000e+00
2.225558276643990894e+02 0.000000000000000000e+00
2.227452607699999874e+02 1.000000000000000000e+00
2.229173696140000231e+02 1.000000000000000000e+00
2.231134240359999978e+02 1.000000000000000000e+00
2.232874376409999968e+02 1.000000000000000000e+00
2.234768253959999811e+02 1.000000000000000000e+00
2.236509750566893331e+02 0.000000000000000000e+00
2.238429024943310708e+02 0.000000000000000000e+00
2.240223129251700698e+02 0.000000000000000000e+00
2.242024489790000246e+02 1.000000000000000000e+00
2.243758730149999963e+02 1.000000000000000000e+00
2.245609070290000204e+02 1.000000000000000000e+00
2.247307029469999975e+02 1.000000000000000000e+00
2.249135600900000043e+02 1.000000000000000000e+00
2.250995011337868448e+02 0.000000000000000000e+00
2.252850793650793548e+02 0.000000000000000000e+00
2.254702947845804886e+02 0.000000000000000000e+00
2.256361904759999959e+02 1.000000000000000000e+00
2.258237641720000113e+02 1.000000000000000000e+00
2.260068480719999968e+02 1.000000000000000000e+00
2.261774603169999978e+02 1.000000000000000000e+00
2.263485714279999854e+02 1.000000000000000000e+00
2.265246712009999897e+02 1.000000000000000000e+00
2.267132426299999963e+02 1.000000000000000000e+00
2.268828571420000060e+02 1.000000000000000000e+00
2.270654421759999764e+02 1.000000000000000000e+00
2.272375510200000122e+02 1.000000000000000000e+00
2.274231292509999776e+02 1.000000000000000000e+00
2.275977324259999932e+02 1.000000000000000000e+00
2.277813151919999939e+02 1.000000000000000000e+00
2.279546485260771078e+02 0.000000000000000000e+00
2.281404081632653060e+02 0.000000000000000000e+00
2.283227210884353724e+02 0.000000000000000000e+00
2.285066666666666606e+02 0.000000000000000000e+00
2.286848072562358141e+02 0.000000000000000000e+00
2.288648526070000173e+02 1.000000000000000000e+00
2.290504308390000290e+02 1.000000000000000000e+00
2.292244897950000109e+02 1.000000000000000000e+00
2.293942857140000058e+02 1.000000000000000000e+00
2.295742403620000118e+02 1.000000000000000000e+00
2.297563718819999963e+02 1.000000000000000000e+00
nan -1.000000000000000000e+00
2.300995918359999735e+02 1.000000000000000000e+00
2.302766439899999966e+02 1.000000000000000000e+00
2.304551473920000149e+02 1.000000000000000000e+00
2.306321995459999812e+02 1.000000000000000000e+00
2.308027210879999984e+02 1.000000000000000000e+00
2.309834013599999878e+02 1.000000000000000000e+00
2.311640816320000056e+02 1.000000000000000000e+00
2.313331519270000172e+02 1.000000000000000000e+00
2.315196371879999901e+02 1.000000000000000000e+00
2.316850793650000071e+02 1.000000000000000000e+00
2.318563265299999898e+02 1.000000000000000000e+00
nan -1.000000000000000000e+00
nan -1.000000000000000000e+00
nan -1.000000000000000000e+00
nan -1.000000000000000000e+00
nan -1.000000000000000000e+00
nan -1.000000000000000000e+00
nan -1.000000000000000000e+00
nan -1.000000000000000000e+00
nan -1.000000000000000000e+00
nan -1.000000000000000000e+00
nan -1.000000000000000000e+00
nan -1.000000000000000000e+00
nan -1.000000000000000000e+00
nan -1.000000000000000000e+00
nan -1.000000000000000000e+00
nan -1.000000000000000000e+00
nan -1.000000000000000000e+00
nan -1.000000000000000000e+00
nan -1.000000000000000000e+00
nan -1.000000000000000000e+00
nan -1.000000000000000000e+00
nan -1.000000000000000000e+00
nan -1.000000000000000000e+00
nan -1.000000000000000000e+00
nan -1.000000000000000000e+00
nan -1.000000000000000000e+00
nan -1.000000000000000000e+00
nan -1.000000000000000000e+00
nan -1.000000000000000000e+00
nan -1.000000000000000000e+00
nan -1.000000000000000000e+00
nan -1.000000000000000000e+00
nan -1.000000000000000000e+00
nan -1.000000000000000000e+00
nan -1.000000000000000000e+00
nan -1.000000000000000000e+00
nan -1.000000000000000000e+00
nan -1.000000000000000000e+00
nan -1.000000000000000000e+00
nan -1.000000000000000000e+00
nan -1.000000000000000000e+00
nan -1.000000000000000000e+00
nan -1.000000000000000000e+00
nan -1.000000000000000000e+00
2.400965079359999947e+02 1.000000000000000000e+00
2.402764625849999902e+02 1.000000000000000000e+00
2.404600453509999909e+02 1.000000000000000000e+00
2.406312925170000199e+02 1.000000000000000000e+00
2.407909297049999964e+02 1.000000000000000000e+00
2.409912018140000214e+02 1.000000000000000000e+00
2.411747845799999936e+02 1.000000000000000000e+00
2.413627210880000007e+02 1.000000000000000000e+00
2.415426757359999783e+02 1.000000000000000000e+00
2.417371428570000091e+02 1.000000000000000000e+00
2.419105668929999808e+02 1.000000000000000000e+00
2.421006802720000053e+02 1.000000000000000000e+00
2.422733786840000221e+02 1.000000000000000000e+00
nan -1.000000000000000000e+00
2.426285714279999866e+02 1.000000000000000000e+00
2.428132653059999768e+02 1.000000000000000000e+00
2.429816326529999913e+02 1.000000000000000000e+00
nan -1.000000000000000000e+00
2.433204081629999962e+02 1.000000000000000000e+00
2.435071428570000194e+02 1.000000000000000000e+00
2.436755102040000054e+02 1.000000000000000000e+00
nan -1.000000000000000000e+00
2.440326530609999907e+02 1.000000000000000000e+00
2.442142857140000274e+02 1.000000000000000000e+00
2.443928571419999969e+02 1.000000000000000000e+00
2.445673469379999858e+02 1.000000000000000000e+00
2.447316326529999913e+02 1.000000000000000000e+00
2.449234693870000115e+02 1.000000000000000000e+00
2.450928571420000139e+02 1.000000000000000000e+00
nan -1.000000000000000000e+00
2.454428571420000083e+02 1.000000000000000000e+00
2.456285714279999866e+02 1.000000000000000000e+00
2.457989795909999771e+02 1.000000000000000000e+00
nan -1.000000000000000000e+00
2.461387755099999879e+02 1.000000000000000000e+00
2.463183673459999738e+02 1.000000000000000000e+00
2.464928571420000196e+02 1.000000000000000000e+00
2.466755102040000054e+02 1.000000000000000000e+00
2.468561224479999794e+02 1.000000000000000000e+00
2.470316326530000026e+02 1.000000000000000000e+00
2.472112244890000170e+02 1.000000000000000000e+00
2.473979591829999833e+02 1.000000000000000000e+00
nan -1.000000000000000000e+00
nan -1.000000000000000000e+00
2.479112244890000056e+02 1.000000000000000000e+00
2.481040816320000033e+02 1.000000000000000000e+00
2.482857142850000116e+02 1.000000000000000000e+00
2.484561224480000021e+02 1.000000000000000000e+00
2.486336734690000014e+02 1.000000000000000000e+00
2.488122448969999994e+02 1.000000000000000000e+00
2.489887755100000106e+02 1.000000000000000000e+00
2.491714285709999785e+02 1.000000000000000000e+00
2.493438775509999914e+02 1.000000000000000000e+00
nan -1.000000000000000000e+00
2.500625850340136083e+02 0.000000000000000000e+00
2.502497959183673402e+02 0.000000000000000000e+00
2.504319274376417184e+02 0.000000000000000000e+00
2.506142857140000046e+02 1.000000000000000000e+00
2.507979591829999890e+02 1.000000000000000000e+00
2.509806122440000138e+02 1.000000000000000000e+00
2.511622448969999937e+02 0.000000000000000000e+00
2.513351473922902528e+02 0.000000000000000000e+00
2.515174603174603192e+02 0.000000000000000000e+00
2.517079365079364948e+02 0.000000000000000000e+00
2.518864399092970530e+02 0.000000000000000000e+00
nan -1.000000000000000000e+00
2.522209523809523830e+02 0.000000000000000000e+00
2.524132426303854970e+02 0.000000000000000000e+00
2.525966439909296923e+02 0.000000000000000000e+00
nan -1.000000000000000000e+00
2.529527437641723395e+02 0.000000000000000000e+00
2.531410430839002288e+02 0.000000000000000000e+00
2.533204535147392278e+02 0.000000000000000000e+00
2.534887755100000106e+02 1.000000000000000000e+00
2.536803628117913831e+02 0.000000000000000000e+00
2.538619501133786969e+02 0.000000000000000000e+00
2.540535147392290298e+02 0.000000000000000000e+00
2.542102040809999721e+02 1.000000000000000000e+00
2.544030839002267612e+02 0.000000000000000000e+00
2.545786848072562236e+02 0.000000000000000000e+00
2.547651700680272029e+02 0.000000000000000000e+00
2.549295918359999860e+02 1.000000000000000000e+00
2.551173469379999972e+02 1.000000000000000000e+00
2.553040816320000204e+02 1.000000000000000000e+00
2.554819047619047581e+02 0.000000000000000000e+00
2.556770975056689394e+02 0.000000000000000000e+00
2.558510204079999824e+02 0.000000000000000000e+00
2.560312018140589316e+02 0.000000000000000000e+00
2.562008163265306280e+02 0.000000000000000000e+00
2.563771428571428714e+02 0.000000000000000000e+00
2.565425850340135980e+02 0.000000000000000000e+00
2.567421315192743805e+02 0.000000000000000000e+00
2.569101133786847981e+02 0.000000000000000000e+00
2.570938775509999914e+02 1.000000000000000000e+00
2.572787301587301840e+02 0.000000000000000000e+00
2.574409070294784669e+02 0.000000000000000000e+00
2.576527891156462715e+02 0.000000000000000000e+00
2.578229478458050039e+02 0.000000000000000000e+00
2.579847619047619105e+02 0.000000000000000000e+00
2.581741496598639287e+02 0.000000000000000000e+00
2.583609977324263127e+02 0.000000000000000000e+00
2.585463945578231346e+02 0.000000000000000000e+00
2.587241723356008833e+02 0.000000000000000000e+00
2.589093877551020455e+02 0.000000000000000000e+00
2.590893424036281090e+02 0.000000000000000000e+00
2.592754648526076835e+02 0.000000000000000000e+00
2.594519727891156435e+02 0.000000000000000000e+00
2.596330158730158928e+02 0.000000000000000000e+00
2.598033560090702849e+02 0.000000000000000000e+00
2.599816326530000197e+02 1.000000000000000000e+00
2.601642857140000160e+02 1.000000000000000000e+00
2.603346938770000065e+02 1.000000000000000000e+00
2.605132653059999939e+02 1.000000000000000000e+00
2.606999999999999886e+02 1.000000000000000000e+00
2.608755102040000224e+02 1.000000000000000000e+00
2.610653061219999813e+02 1.000000000000000000e+00
2.612328344671201990e+02 0.000000000000000000e+00
2.614189569160997735e+02 0.000000000000000000e+00
2.615925623582766661e+02 0.000000000000000000e+00
2.617772335600906786e+02 0.000000000000000000e+00
2.619564625850339894e+02 0.000000000000000000e+00
2.621476643990929460e+02 0.000000000000000000e+00
2.623274376417233498e+02 0.000000000000000000e+00
2.625075736961451298e+02 0.000000000000000000e+00
2.626878911564625696e+02 0.000000000000000000e+00
2.628749206349206133e+02 0.000000000000000000e+00
2.630556009070294863e+02 0.000000000000000000e+00
2.632515192743763919e+02 0.000000000000000000e+00
2.634409070294784669e+02 0.000000000000000000e+00
2.636116099773242354e+02 0.000000000000000000e+00
2.637861224489795973e+02 0.000000000000000000e+00
2.639642857140000274e+02 1.000000000000000000e+00
nan -1.000000000000000000e+00
nan -1.000000000000000000e+00
2.645240816326530648e+02 0.000000000000000000e+00
2.647038548752834686e+02 0.000000000000000000e+00
2.648937868480725797e+02 0.000000000000000000e+00
nan -1.000000000000000000e+00
2.652526077097505777e+02 0.000000000000000000e+00
2.654334693877551103e+02 0.000000000000000000e+00
2.656054421768707243e+02 0.000000000000000000e+00
nan -1.000000000000000000e+00
2.659561224479999737e+02 1.000000000000000000e+00
2.661357142850000059e+02 1.000000000000000000e+00
2.663158276643990803e+02 0.000000000000000000e+00
2.664845351473923074e+02 0.000000000000000000e+00
2.666450793650793685e+02 0.000000000000000000e+00
2.668395464852607688e+02 0.000000000000000000e+00
2.670242176870748381e+02 0.000000000000000000e+00
nan -1.000000000000000000e+00
2.673448979590000363e+02 1.000000000000000000e+00
2.675428571420000026e+02 1.000000000000000000e+00
2.677346938769999838e+02 1.000000000000000000e+00
2.679102040809999608e+02 1.000000000000000000e+00
nan -1.000000000000000000e+00
nan -1.000000000000000000e+00
2.684446258503401168e+02 0.000000000000000000e+00
2.686390929705215171e+02 0.000000000000000000e+00
2.688183219954648280e+02 0.000000000000000000e+00
nan -1.000000000000000000e+00
2.691581632649999847e+02 1.000000000000000000e+00
2.693377551020000169e+02 1.000000000000000000e+00
2.695132653059999939e+02 1.000000000000000000e+00
2.696969387749999782e+02 1.000000000000000000e+00
2.698693877549999911e+02 1.000000000000000000e+00
2.700459183670000129e+02 1.000000000000000000e+00
2.702234693870000228e+02 1.000000000000000000e+00
2.703918367340000373e+02 1.000000000000000000e+00
2.705846938770000065e+02 1.000000000000000000e+00
2.707775510199999758e+02 1.000000000000000000e+00
2.709540816319999976e+02 1.000000000000000000e+00
2.711214285709999672e+02 1.000000000000000000e+00
2.712948979590000249e+02 1.000000000000000000e+00
2.714826530610000077e+02 1.000000000000000000e+00
2.716663265299999921e+02 1.000000000000000000e+00
2.718346938770000065e+02 1.000000000000000000e+00
2.720214058956916006e+02 0.000000000000000000e+00
2.721901133786848277e+02 0.000000000000000000e+00
2.723814965986394441e+02 0.000000000000000000e+00
nan -1.000000000000000000e+00
2.727204081630000019e+02 1.000000000000000000e+00
2.729142857140000160e+02 1.000000000000000000e+00
nan -1.000000000000000000e+00
nan -1.000000000000000000e+00
2.734385487528344925e+02 0.000000000000000000e+00
2.736259410430839125e+02 0.000000000000000000e+00
2.738058956916099760e+02 0.000000000000000000e+00
nan -1.000000000000000000e+00
2.741585487528344629e+02 0.000000000000000000e+00
2.743463038548752593e+02 0.000000000000000000e+00
2.745298866213151996e+02 0.000000000000000000e+00
2.746993197278911794e+02 0.000000000000000000e+00
2.748769160997732683e+02 0.000000000000000000e+00
2.750585034013605537e+02 0.000000000000000000e+00
2.752382766439909574e+02 0.000000000000000000e+00
nan -1.000000000000000000e+00
nan -1.000000000000000000e+00
2.757870294784580665e+02 0.000000000000000000e+00
2.759715192743764192e+02 0.000000000000000000e+00
2.761583673469388032e+02 0.000000000000000000e+00
2.763414058956915937e+02 0.000000000000000000e+00
nan -1.000000000000000000e+00
2.766704761904761654e+02 0.000000000000000000e+00
2.768611337868480859e+02 0.000000000000000000e+00
2.770438095238095002e+02 0.000000000000000000e+00
2.772087074829931908e+02 0.000000000000000000e+00
2.773948299319727653e+02 0.000000000000000000e+00
2.775695238095237869e+02 0.000000000000000000e+00
2.777510204079999880e+02 0.000000000000000000e+00
2.779065759637188080e+02 0.000000000000000000e+00
2.780939682539682281e+02 0.000000000000000000e+00
2.782673922902494610e+02 0.000000000000000000e+00
2.784502494331065918e+02 0.000000000000000000e+00
2.786082539682539618e+02 0.000000000000000000e+00
2.787967346938775677e+02 0.000000000000000000e+00
2.789779591836734767e+02 0.000000000000000000e+00
2.791648072562358038e+02 0.000000000000000000e+00
2.793112244890000397e+02 1.000000000000000000e+00
2.795071201814059236e+02 0.000000000000000000e+00
2.796950566893423797e+02 0.000000000000000000e+00
2.798751927437641598e+02 0.000000000000000000e+00
nan -1.000000000000000000e+00
2.802144217687074956e+02 0.000000000000000000e+00
2.803921995464852444e+02 0.000000000000000000e+00
2.805596371882086260e+02 0.000000000000000000e+00
2.807250793650793526e+02 0.000000000000000000e+00
2.808870748299319757e+02 0.000000000000000000e+00
2.810790022675736850e+02 0.000000000000000000e+00
2.812551473922902687e+02 0.000000000000000000e+00
2.814321995464852648e+02 0.000000000000000000e+00
2.816221315192743759e+02 0.000000000000000000e+00
2.817928344671202012e+02 0.000000000000000000e+00
2.819921995464852671e+02 0.000000000000000000e+00
2.821556462585033955e+02 0.000000000000000000e+00
2.823439455782312848e+02 0.000000000000000000e+00
nan -1.000000000000000000e+00
2.826868027210884406e+02 0.000000000000000000e+00
2.828645804988661894e+02 0.000000000000000000e+00
2.830360090702947673e+02 0.000000000000000000e+00
nan -1.000000000000000000e+00
nan -1.000000000000000000e+00
nan -1.000000000000000000e+00
2.837271655328798374e+02 0.000000000000000000e+00
2.839279818594104086e+02 0.000000000000000000e+00
2.840934240362811920e+02 0.000000000000000000e+00
2.842770068027210755e+02 0.000000000000000000e+00
2.844486167800453700e+02 0.000000000000000000e+00
nan -1.000000000000000000e+00
nan -1.000000000000000000e+00
2.849609070294784487e+02 0.000000000000000000e+00
2.851319727891156504e+02 0.000000000000000000e+00
2.853200907029478230e+02 0.000000000000000000e+00
2.855045804988662326e+02 0.000000000000000000e+00
nan -1.000000000000000000e+00
2.858245804988662258e+02 0.000000000000000000e+00
2.860081632653061092e+02 0.000000000000000000e+00
2.861971882086168080e+02 0.000000000000000000e+00
2.863687981859410456e+02 0.000000000000000000e+00
2.865483900226757328e+02 0.000000000000000000e+00
2.867303401360543944e+02 0.000000000000000000e+00
2.869097505668934218e+02 0.000000000000000000e+00
2.870757369614512413e+02 0.000000000000000000e+00
2.872683900226757601e+02 0.000000000000000000e+00
2.874421768707483125e+02 0.000000000000000000e+00
2.876290249433106396e+02 0.000000000000000000e+00
2.877868480725623499e+02 0.000000000000000000e+00
2.879784126984126829e+02 0.000000000000000000e+00
2.881536507936507974e+02 0.000000000000000000e+00
2.883336054421768608e+02 0.000000000000000000e+00
nan -1.000000000000000000e+00
2.886753741496598877e+02 0.000000000000000000e+00
2.888515192743764146e+02 0.000000000000000000e+00
2.890418140589569020e+02 0.000000000000000000e+00
2.892070748299319689e+02 0.000000000000000000e+00
2.893696145124716281e+02 0.000000000000000000e+00
2.895597278911564558e+02 0.000000000000000000e+00
2.897317006802721266e+02 0.000000000000000000e+00
2.899002267573696372e+02 0.000000000000000000e+00
2.900751020408163185e+02 0.000000000000000000e+00
2.902552380952380986e+02 0.000000000000000000e+00
2.904306575963718728e+02 0.000000000000000000e+00
2.906029931972789200e+02 0.000000000000000000e+00
2.907833106575963598e+02 0.000000000000000000e+00
nan -1.000000000000000000e+00
2.911212698412698501e+02 0.000000000000000000e+00
2.913004988662131609e+02 0.000000000000000000e+00
2.914837188208616681e+02 0.000000000000000000e+00
2.916268480725623817e+02 0.000000000000000000e+00
2.918262131519274476e+02 0.000000000000000000e+00
2.920036281179138200e+02 0.000000000000000000e+00
2.921645351473923142e+02 0.000000000000000000e+00
2.923557369614512709e+02 0.000000000000000000e+00
2.925351473922902414e+02 0.000000000000000000e+00
2.927062131519274431e+02 0.000000000000000000e+00
2.928965079365079305e+02 0.000000000000000000e+00
2.930813605442176595e+02 0.000000000000000000e+00
2.932533333333333303e+02 0.000000000000000000e+00
2.934294784580499140e+02 0.000000000000000000e+00
2.935936507936507951e+02 0.000000000000000000e+00
2.937703401360544149e+02 0.000000000000000000e+00
2.939350566893423888e+02 0.000000000000000000e+00
nan -1.000000000000000000e+00
nan -1.000000000000000000e+00
2.944384580498866057e+02 0.000000000000000000e+00
2.946305668934240316e+02 0.000000000000000000e+00
2.948226757369614575e+02 0.000000000000000000e+00
nan -1.000000000000000000e+00
2.951916553287981628e+02 0.000000000000000000e+00
2.953774149659864179e+02 0.000000000000000000e+00
2.955584580498866103e+02 0.000000000000000000e+00
2.957284353741496830e+02 0.000000000000000000e+00
nan -1.000000000000000000e+00
nan -1.000000000000000000e+00
nan -1.000000000000000000e+00
nan -1.000000000000000000e+00
nan -1.000000000000000000e+00
nan -1.000000000000000000e+00
nan -1.000000000000000000e+00
nan -1.000000000000000000e+00
nan -1.000000000000000000e+00
nan -1.000000000000000000e+00
nan -1.000000000000000000e+00
nan -1.000000000000000000e+00
nan -1.000000000000000000e+00
nan -1.000000000000000000e+00
nan -1.000000000000000000e+00
nan -1.000000000000000000e+00
nan -1.000000000000000000e+00
nan -1.000000000000000000e+00
nan -1.000000000000000000e+00
nan -1.000000000000000000e+00
nan -1.000000000000000000e+00
nan -1.000000000000000000e+00
nan -1.000000000000000000e+00
nan -1.000000000000000000e+00
nan -1.000000000000000000e+00
nan -1.000000000000000000e+00
nan -1.000000000000000000e+00
nan -1.000000000000000000e+00
nan -1.000000000000000000e+00
nan -1.000000000000000000e+00
nan -1.000000000000000000e+00
nan -1.000000000000000000e+00
nan -1.000000000000000000e+00
nan -1.000000000000000000e+00
nan -1.000000000000000000e+00
nan -1.000000000000000000e+00
nan -1.000000000000000000e+00
nan -1.000000000000000000e+00
nan -1.000000000000000000e+00
nan -1.000000000000000000e+00
nan -1.000000000000000000e+00
nan -1.000000000000000000e+00
nan -1.000000000000000000e+00
nan -1.000000000000000000e+00
nan -1.000000000000000000e+00
nan -1.000000000000000000e+00
nan -1.000000000000000000e+00
nan -1.000000000000000000e+00
nan -1.000000000000000000e+00
nan -1.000000000000000000e+00
nan -1.000000000000000000e+00
nan -1.000000000000000000e+00
nan -1.000000000000000000e+00
nan -1.000000000000000000e+00
nan -1.000000000000000000e+00
nan -1.000000000000000000e+00
nan -1.000000000000000000e+00
nan -1.000000000000000000e+00
nan -1.000000000000000000e+00
nan -1.000000000000000000e+00
nan -1.000000000000000000e+00
nan -1.000000000000000000e+00
nan -1.000000000000000000e+00
nan -1.000000000000000000e+00
nan -1.000000000000000000e+00
nan -1.000000000000000000e+00
nan -1.000000000000000000e+00
nan -1.000000000000000000e+00
nan -1.000000000000000000e+00
nan -1.000000000000000000e+00
nan -1.000000000000000000e+00
nan -1.000000000000000000e+00
nan -1.000000000000000000e+00
nan -1.000000000000000000e+00
nan -1.000000000000000000e+00
nan -1.000000000000000000e+00
nan -1.000000000000000000e+00
nan -1.000000000000000000e+00
nan -1.000000000000000000e+00
nan -1.000000000000000000e+00
nan -1.000000000000000000e+00
nan -1.000000000000000000e+00
nan -1.000000000000000000e+00
nan -1.000000000000000000e+00
nan -1.000000000000000000e+00
nan -1.000000000000000000e+00
nan -1.000000000000000000e+00
nan -1.000000000000000000e+00
nan -1.000000000000000000e+00
nan -1.000000000000000000e+00
nan -1.000000000000000000e+00
nan -1.000000000000000000e+00
nan -1.000000000000000000e+00
nan -1.000000000000000000e+00
nan -1.000000000000000000e+00
nan -1.000000000000000000e+00
nan -1.000000000000000000e+00
nan -1.000000000000000000e+00
nan -1.000000000000000000e+00
nan -1.000000000000000000e+00
nan -1.000000000000000000e+00
nan -1.000000000000000000e+00
nan -1.000000000000000000e+00
nan -1.000000000000000000e+00
nan -1.000000000000000000e+00
nan -1.000000000000000000e+00
nan -1.000000000000000000e+00
nan -1.000000000000000000e+00
nan -1.000000000000000000e+00
nan -1.000000000000000000e+00
nan -1.000000000000000000e+00
nan -1.000000000000000000e+00
nan -1.000000000000000000e+00
nan -1.000000000000000000e+00
nan -1.000000000000000000e+00
nan -1.000000000000000000e+00
nan -1.000000000000000000e+00
nan -1.000000000000000000e+00
nan -1.000000000000000000e+00
nan -1.000000000000000000e+00
nan -1.000000000000000000e+00
nan -1.000000000000000000e+00
nan -1.000000000000000000e+00
nan -1.000000000000000000e+00
nan -1.000000000000000000e+00
nan -1.000000000000000000e+00
nan -1.000000000000000000e+00
nan -1.000000000000000000e+00
nan -1.000000000000000000e+00
nan -1.000000000000000000e+00
nan -1.000000000000000000e+00
nan -1.000000000000000000e+00
nan -1.000000000000000000e+00
nan -1.000000000000000000e+00
nan -1.000000000000000000e+00
nan -1.000000000000000000e+00
nan -1.000000000000000000e+00
nan -1.000000000000000000e+00
nan -1.000000000000000000e+00
nan -1.000000000000000000e+00
3.213581859410430752e+02 0.000000000000000000e+00
3.215406802721088297e+02 0.000000000000000000e+00
3.217124716553287840e+02 0.000000000000000000e+00
3.218791836734694130e+02 0.000000000000000000e+00
3.220575056689342546e+02 0.000000000000000000e+00
3.222488888888888710e+02 0.000000000000000000e+00
3.224337414965986568e+02 0.000000000000000000e+00
3.225930158730158723e+02 0.000000000000000000e+00
3.227713378684807140e+02 0.000000000000000000e+00
3.229465759637188285e+02 0.000000000000000000e+00
3.231370521541950325e+02 0.000000000000000000e+00
3.232995918367346917e+02 0.000000000000000000e+00
3.234904308390022720e+02 0.000000000000000000e+00
3.236709297052154284e+02 0.000000000000000000e+00
3.238563265306122503e+02 0.000000000000000000e+00
3.240141496598639606e+02 0.000000000000000000e+00
3.241910204081632401e+02 0.000000000000000000e+00
3.243575510204081525e+02 0.000000000000000000e+00
3.245229931972789359e+02 0.000000000000000000e+00
3.247156462585033978e+02 0.000000000000000000e+00
3.249043083900226634e+02 0.000000000000000000e+00
nan -1.000000000000000000e+00
3.252518820861678250e+02 0.000000000000000000e+00
3.254409070294784669e+02 0.000000000000000000e+00
3.256146938775510193e+02 0.000000000000000000e+00
nan -1.000000000000000000e+00
nan -1.000000000000000000e+00
nan -1.000000000000000000e+00
nan -1.000000000000000000e+00
nan -1.000000000000000000e+00
nan -1.000000000000000000e+00
nan -1.000000000000000000e+00
nan -1.000000000000000000e+00
nan -1.000000000000000000e+00
nan -1.000000000000000000e+00
nan -1.000000000000000000e+00
nan -1.000000000000000000e+00
nan -1.000000000000000000e+00
nan -1.000000000000000000e+00
nan -1.000000000000000000e+00
nan -1.000000000000000000e+00
nan -1.000000000000000000e+00
nan -1.000000000000000000e+00
nan -1.000000000000000000e+00
nan -1.000000000000000000e+00
nan -1.000000000000000000e+00
nan -1.000000000000000000e+00
nan -1.000000000000000000e+00
3.300660317460317401e+02 0.000000000000000000e+00
3.302492517006802473e+02 0.000000000000000000e+00
3.304317460317460586e+02 0.000000000000000000e+00
nan -1.000000000000000000e+00
3.307755102040816269e+02 0.000000000000000000e+00
3.309679818594104290e+02 0.000000000000000000e+00
3.311620861678004530e+02 0.000000000000000000e+00
3.313179138321995651e+02 0.000000000000000000e+00
3.314989569160997576e+02 0.000000000000000000e+00
3.316879818594104563e+02 0.000000000000000000e+00
3.318826303854875164e+02 0.000000000000000000e+00
3.320404535147392266e+02 0.000000000000000000e+00
3.322229478458049812e+02 0.000000000000000000e+00
3.324019954648526323e+02 0.000000000000000000e+00
3.325814058956916028e+02 0.000000000000000000e+00
3.327444897959183550e+02 0.000000000000000000e+00
3.329297052154195171e+02 0.000000000000000000e+00
3.331022222222222240e+02 0.000000000000000000e+00
3.332747392290249309e+02 0.000000000000000000e+00
3.334697505668934241e+02 0.000000000000000000e+00
3.336691156462584900e+02 0.000000000000000000e+00
nan -1.000000000000000000e+00
3.340105215419501405e+02 0.000000000000000000e+00
3.341915646258503330e+02 0.000000000000000000e+00
