# Supplementary material for: Correlated microtiming deviations in jazz and rock music
Source: PLoS One. 2018 Jan 24;13(1):e0186361. doi: 10.1371/journal.pone.0186361 (PMC5783353; doi:10.1371/journal.pone.0186361)
Supplement: S1 Dataset — (ZIP) [file pone.0186361.s001.zip › J02.dat]

6.161632653061224651e+00 0.000000000000000000e+00
6.577777777777777501e+00 0.000000000000000000e+00
6.979047619047618944e+00 0.000000000000000000e+00
7.390294784580499154e+00 0.000000000000000000e+00
7.806258502999999571e+00 0.000000000000000000e+00
8.235646258503400929e+00 0.000000000000000000e+00
8.624761904761903963e+00 0.000000000000000000e+00
9.041088435374149412e+00 0.000000000000000000e+00
9.439092970521542725e+00 0.000000000000000000e+00
9.852154195011337379e+00 0.000000000000000000e+00
1.026231292517006821e+01 0.000000000000000000e+00
1.065995464852607633e+01 0.000000000000000000e+00
1.107047619047619058e+01 0.000000000000000000e+00
1.148408163265306037e+01 0.000000000000000000e+00
nan -1.000000000000000000e+00
1.229297052154194958e+01 0.000000000000000000e+00
1.270712018140589628e+01 0.000000000000000000e+00
1.312544217687074877e+01 0.000000000000000000e+00
1.353868480725623513e+01 0.000000000000000000e+00
1.394231292517006793e+01 0.000000000000000000e+00
1.435065759637188165e+01 0.000000000000000000e+00
1.476734693877551052e+01 0.000000000000000000e+00
1.517496598639455740e+01 0.000000000000000000e+00
1.558802721088435383e+01 0.000000000000000000e+00
1.600725623582766488e+01 0.000000000000000000e+00
1.642176870748299322e+01 0.000000000000000000e+00
1.682902494331065668e+01 0.000000000000000000e+00
1.725950113378684847e+01 0.000000000000000000e+00
1.767328798185940997e+01 0.000000000000000000e+00
nan -1.000000000000000000e+00
1.852208616780045247e+01 0.000000000000000000e+00
nan -1.000000000000000000e+00
1.934331065759637269e+01 0.000000000000000000e+00
1.975528344671201708e+01 0.000000000000000000e+00
2.016925170068027384e+01 0.000000000000000000e+00
2.057197278911564453e+01 0.000000000000000000e+00
2.098394557823129247e+01 0.000000000000000000e+00
2.140843537414966136e+01 0.000000000000000000e+00
2.181732426303855021e+01 0.000000000000000000e+00
2.224761904761904674e+01 0.000000000000000000e+00
2.267464852607709602e+01 0.000000000000000000e+00
2.307138321995464736e+01 0.000000000000000000e+00
2.347827664399093095e+01 0.000000000000000000e+00
2.389605442176870653e+01 0.000000000000000000e+00
2.431201814058956856e+01 0.000000000000000000e+00
2.473759637188208771e+01 0.000000000000000000e+00
2.511274376417233611e+01 0.000000000000000000e+00
2.554176870748299422e+01 0.000000000000000000e+00
2.597024943310657719e+01 0.000000000000000000e+00
2.638603174603174750e+01 0.000000000000000000e+00
nan -1.000000000000000000e+00
2.723863945578231238e+01 0.000000000000000000e+00
2.765043083900226861e+01 0.000000000000000000e+00
2.807002267573696130e+01 0.000000000000000000e+00
2.847401360544217752e+01 0.000000000000000000e+00
2.888689342403628046e+01 0.000000000000000000e+00
2.930285714285714249e+01 0.000000000000000000e+00
2.974258503401360443e+01 0.000000000000000000e+00
3.016544217687074791e+01 0.000000000000000000e+00
3.057941043083900112e+01 0.000000000000000000e+00
3.096743764172335744e+01 0.000000000000000000e+00
3.138467120181405789e+01 0.000000000000000000e+00
3.179609977324263070e+01 0.000000000000000000e+00
3.222240362811791670e+01 0.000000000000000000e+00
3.264671201814059032e+01 0.000000000000000000e+00
nan -1.000000000000000000e+00
3.350331065759637283e+01 0.000000000000000000e+00
3.392126984126984013e+01 0.000000000000000000e+00
3.432090702947845529e+01 0.000000000000000000e+00
3.474503401360544075e+01 0.000000000000000000e+00
3.515936507900000407e+01 0.000000000000000000e+00
3.559383219954648325e+01 0.000000000000000000e+00
3.600961451247165712e+01 0.000000000000000000e+00
3.643845804988661996e+01 0.000000000000000000e+00
3.685260770975056488e+01 0.000000000000000000e+00
3.727401360544217823e+01 0.000000000000000000e+00
3.767999999999999972e+01 0.000000000000000000e+00
3.811337868480725888e+01 0.000000000000000000e+00
3.854149659863945487e+01 0.000000000000000000e+00
nan -1.000000000000000000e+00
3.935709750566893206e+01 0.000000000000000000e+00
3.978104308390022936e+01 0.000000000000000000e+00
4.019954648526076824e+01 0.000000000000000000e+00
4.060879818594104051e+01 0.000000000000000000e+00
4.100934240362811778e+01 0.000000000000000000e+00
4.143546485260770851e+01 0.000000000000000000e+00
4.185668934240362660e+01 0.000000000000000000e+00
4.228027210884354048e+01 0.000000000000000000e+00
4.269170068027210618e+01 0.000000000000000000e+00
nan -1.000000000000000000e+00
4.354975056689342239e+01 0.000000000000000000e+00
4.397133786848072390e+01 0.000000000000000000e+00
4.438276643990929671e+01 0.000000000000000000e+00
4.482213151927437877e+01 0.000000000000000000e+00
4.523628117913832369e+01 0.000000000000000000e+00
4.565097505668934019e+01 0.000000000000000000e+00
4.606585034013605195e+01 0.000000000000000000e+00
4.648526077097506004e+01 0.000000000000000000e+00
4.689070294784580284e+01 0.000000000000000000e+00
4.732680272108843411e+01 0.000000000000000000e+00
4.773605442176870639e+01 0.000000000000000000e+00
4.817832199546485583e+01 0.000000000000000000e+00
4.858467120181406074e+01 0.000000000000000000e+00
nan -1.000000000000000000e+00
4.944018140589569299e+01 0.000000000000000000e+00
4.985795918367347213e+01 0.000000000000000000e+00
5.026412698412698177e+01 0.000000000000000000e+00
5.069024943310657250e+01 0.000000000000000000e+00
5.110040816326530688e+01 0.000000000000000000e+00
5.154321995464852790e+01 0.000000000000000000e+00
5.196063492063492362e+01 0.000000000000000000e+00
nan -1.000000000000000000e+00
5.279274376417233583e+01 0.000000000000000000e+00
5.322158730158729867e+01 0.000000000000000000e+00
5.363047619047618753e+01 0.000000000000000000e+00
5.406385487528344669e+01 0.000000000000000000e+00
5.446204081632652816e+01 0.000000000000000000e+00
5.489233560090703179e+01 0.000000000000000000e+00
5.531827664399092725e+01 0.000000000000000000e+00
5.575074829931973142e+01 0.000000000000000000e+00
5.615510204081632395e+01 0.000000000000000000e+00
5.657015873015873098e+01 0.000000000000000000e+00
5.698104308390022510e+01 0.000000000000000000e+00
5.739501133786848186e+01 0.000000000000000000e+00
5.781950113378685074e+01 0.000000000000000000e+00
5.823401360544217908e+01 0.000000000000000000e+00
5.864616780045351163e+01 0.000000000000000000e+00
5.907573696145124842e+01 0.000000000000000000e+00
5.947102040816326252e+01 0.000000000000000000e+00
5.987755102040816269e+01 0.000000000000000000e+00
6.032399092899999715e+01 0.000000000000000000e+00
6.072834467120181756e+01 0.000000000000000000e+00
6.117278911564626043e+01 0.000000000000000000e+00
6.156063492063491793e+01 0.000000000000000000e+00
6.199727891156462789e+01 0.000000000000000000e+00
6.238458049886621382e+01 0.000000000000000000e+00
6.282503401360543904e+01 0.000000000000000000e+00
6.324099773242630107e+01 0.000000000000000000e+00
6.369088435374149526e+01 0.000000000000000000e+00
6.410485260770974492e+01 0.000000000000000000e+00
6.454693877551019909e+01 0.000000000000000000e+00
6.494693877551020478e+01 0.000000000000000000e+00
6.538503401360544842e+01 0.000000000000000000e+00
6.579210884353742017e+01 0.000000000000000000e+00
6.623292517006802882e+01 0.000000000000000000e+00
6.666612244897959272e+01 0.000000000000000000e+00
6.709623582766440109e+01 0.000000000000000000e+00
6.749986394557822678e+01 0.000000000000000000e+00
6.795156462585033807e+01 0.000000000000000000e+00
6.836535147392289957e+01 0.000000000000000000e+00
6.879238095238095241e+01 0.000000000000000000e+00
6.921541950113378050e+01 0.000000000000000000e+00
6.965424036281179099e+01 0.000000000000000000e+00
7.008453514739228751e+01 0.000000000000000000e+00
7.052099773242630931e+01 0.000000000000000000e+00
7.094476190476190425e+01 0.000000000000000000e+00
7.138902494331065895e+01 0.000000000000000000e+00
7.182512471655329023e+01 0.000000000000000000e+00
7.225414965986394122e+01 0.000000000000000000e+00
7.267374149659863747e+01 0.000000000000000000e+00
7.311473922902494849e+01 0.000000000000000000e+00
7.352435374149659708e+01 0.000000000000000000e+00
7.396734693877550626e+01 0.000000000000000000e+00
7.440181405895691569e+01 0.000000000000000000e+00
7.481995464852607824e+01 0.000000000000000000e+00
7.522358276643990393e+01 0.000000000000000000e+00
7.567111111111111654e+01 0.000000000000000000e+00
7.609650793650793332e+01 0.000000000000000000e+00
7.654240362811790988e+01 0.000000000000000000e+00
7.696145124716552743e+01 0.000000000000000000e+00
7.739573696145124870e+01 0.000000000000000000e+00
7.781242630385487757e+01 0.000000000000000000e+00
7.825052154195010701e+01 0.000000000000000000e+00
7.865922902494331481e+01 0.000000000000000000e+00
7.909151927437642371e+01 0.000000000000000000e+00
7.955428571428571161e+01 0.000000000000000000e+00
7.998149659863945260e+01 0.000000000000000000e+00
8.040689342403628359e+01 0.000000000000000000e+00
8.085587301587301567e+01 0.000000000000000000e+00
8.129015873000000170e+01 0.000000000000000000e+00
8.172045351473923347e+01 0.000000000000000000e+00
8.214893424036280578e+01 0.000000000000000000e+00
8.254530612244897725e+01 0.000000000000000000e+00
8.298231292517006352e+01 0.000000000000000000e+00
8.340353741496598161e+01 0.000000000000000000e+00
8.382149659863945601e+01 0.000000000000000000e+00
8.426557823129252256e+01 0.000000000000000000e+00
8.467519274376417115e+01 0.000000000000000000e+00
8.511201814058956927e+01 0.000000000000000000e+00
nan -1.000000000000000000e+00
nan -1.000000000000000000e+00
nan -1.000000000000000000e+00
8.676879818594103710e+01 0.000000000000000000e+00
8.718566893424036834e+01 0.000000000000000000e+00
8.762666666666666515e+01 0.000000000000000000e+00
8.804480725623582771e+01 0.000000000000000000e+00
8.848562358276643636e+01 0.000000000000000000e+00
8.890394557823128707e+01 0.000000000000000000e+00
8.936163265306122128e+01 0.000000000000000000e+00
8.979156462585034149e+01 0.000000000000000000e+00
9.022294784580499538e+01 0.000000000000000000e+00
9.062893424000000664e+01 0.000000000000000000e+00
9.105795918367347497e+01 0.000000000000000000e+00
9.149242630385487018e+01 0.000000000000000000e+00
9.194086167800453779e+01 0.000000000000000000e+00
9.232925170068027398e+01 0.000000000000000000e+00
9.277151927437641632e+01 0.000000000000000000e+00
9.321070294784580312e+01 0.000000000000000000e+00
9.362775510204082252e+01 0.000000000000000000e+00
9.406258503399999427e+01 0.000000000000000000e+00
9.448798185941042505e+01 0.000000000000000000e+00
9.488761904761905441e+01 0.000000000000000000e+00
9.533968253968254203e+01 0.000000000000000000e+00
9.576308390022676065e+01 0.000000000000000000e+00
9.618575963700000386e+01 0.000000000000000000e+00
9.662258503399999654e+01 0.000000000000000000e+00
9.704616780045351732e+01 0.000000000000000000e+00
9.747102040816326962e+01 0.000000000000000000e+00
9.791455782312925749e+01 0.000000000000000000e+00
9.832780045351474030e+01 0.000000000000000000e+00
9.879782312925169663e+01 0.000000000000000000e+00
9.918367346938775597e+01 0.000000000000000000e+00
9.962684807256235331e+01 0.000000000000000000e+00
1.000219501133786792e+02 0.000000000000000000e+00
1.004533333333333331e+02 0.000000000000000000e+00
1.008674829931972852e+02 0.000000000000000000e+00
1.013144671201814049e+02 0.000000000000000000e+00
1.017277097505668877e+02 0.000000000000000000e+00
1.021777777777777771e+02 0.000000000000000000e+00
1.025721541950113362e+02 0.000000000000000000e+00
1.030249433106575907e+02 0.000000000000000000e+00
1.034173242630385516e+02 0.000000000000000000e+00
1.038697505668934298e+02 0.000000000000000000e+00
1.042978684807256258e+02 0.000000000000000000e+00
1.047513832199546471e+02 0.000000000000000000e+00
1.051602721088435430e+02 0.000000000000000000e+00
1.055974603174603175e+02 0.000000000000000000e+00
1.060157823129251682e+02 0.000000000000000000e+00
1.064478911564625889e+02 0.000000000000000000e+00
1.068602267573696167e+02 0.000000000000000000e+00
1.072977777777777817e+02 0.000000000000000000e+00
1.077012244897959192e+02 0.000000000000000000e+00
1.081324263029999884e+02 0.000000000000000000e+00
1.085429478458049886e+02 0.000000000000000000e+00
1.089937414965986449e+02 0.000000000000000000e+00
1.094211337868480740e+02 0.000000000000000000e+00
1.098565079365079384e+02 0.000000000000000000e+00
1.102780952380952328e+02 0.000000000000000000e+00
1.107073015873015862e+02 0.000000000000000000e+00
1.111071201814058895e+02 0.000000000000000000e+00
1.115435827664399113e+02 0.000000000000000000e+00
1.119512018140589618e+02 0.000000000000000000e+00
1.123709750566893462e+02 0.000000000000000000e+00
1.127747845804988600e+02 0.000000000000000000e+00
1.132065306122449044e+02 0.000000000000000000e+00
1.136103401360544183e+02 0.000000000000000000e+00
1.140350113378684824e+02 0.000000000000000000e+00
1.144636734693877571e+02 0.000000000000000000e+00
1.148810884353741528e+02 0.000000000000000000e+00
1.152983219954648462e+02 0.000000000000000000e+00
1.156917913832199503e+02 0.000000000000000000e+00
1.161215419501133823e+02 0.000000000000000000e+00
1.165338775510204101e+02 0.000000000000000000e+00
1.169387755102040813e+02 0.000000000000000000e+00
1.173621768707483000e+02 0.000000000000000000e+00
1.177788662131519288e+02 0.000000000000000000e+00
1.181814058956916114e+02 0.000000000000000000e+00
1.185975510204081615e+02 0.000000000000000000e+00
1.190133333333333354e+02 0.000000000000000000e+00
1.194305668934240430e+02 0.000000000000000000e+00
1.198485260770975032e+02 0.000000000000000000e+00
1.202750113378684773e+02 0.000000000000000000e+00
1.206969614512471622e+02 0.000000000000000000e+00
1.211207256235827714e+02 0.000000000000000000e+00
1.215524716553288016e+02 0.000000000000000000e+00
nan -1.000000000000000000e+00
1.223912925170068036e+02 0.000000000000000000e+00
1.228097959183673424e+02 0.000000000000000000e+00
1.232195918367346934e+02 0.000000000000000000e+00
1.236136054421768762e+02 0.000000000000000000e+00
1.240375510204081593e+02 0.000000000000000000e+00
1.244535147392290213e+02 0.000000000000000000e+00
1.248642176870748273e+02 0.000000000000000000e+00
1.252803628110000034e+02 0.000000000000000000e+00
1.257177324263038543e+02 0.000000000000000000e+00
1.261335147392290281e+02 0.000000000000000000e+00
1.265473015873015896e+02 0.000000000000000000e+00
1.269697959183673532e+02 0.000000000000000000e+00
1.273951927437641700e+02 0.000000000000000000e+00
1.278222222222222229e+02 0.000000000000000000e+00
1.282532426303855004e+02 0.000000000000000000e+00
1.286746485260771067e+02 0.000000000000000000e+00
1.290971428571428703e+02 0.000000000000000000e+00
1.295259863945578331e+02 0.000000000000000000e+00
1.299493877551020375e+02 0.000000000000000000e+00
1.303517460317460177e+02 0.000000000000000000e+00
1.307669841269841129e+02 0.000000000000000000e+00
1.311882086167800594e+02 0.000000000000000000e+00
1.316105215419501064e+02 0.000000000000000000e+00
1.320279365079365164e+02 0.000000000000000000e+00
1.324517006802720971e+02 0.000000000000000000e+00
1.328580498866213020e+02 0.000000000000000000e+00
1.332823582766440040e+02 0.000000000000000000e+00
1.336995918367346974e+02 0.000000000000000000e+00
1.340983219954648575e+02 0.000000000000000000e+00
1.345253514739229104e+02 0.000000000000000000e+00
1.349494784580498958e+02 0.000000000000000000e+00
1.353634467120181455e+02 0.000000000000000000e+00
1.357882993197278836e+02 0.000000000000000000e+00
1.362254875283446722e+02 0.000000000000000000e+00
1.366405442176870793e+02 0.000000000000000000e+00
1.370503401360544160e+02 0.000000000000000000e+00
1.374559637188208683e+02 0.000000000000000000e+00
1.378806349206349182e+02 0.000000000000000000e+00
1.383083900226757237e+02 0.000000000000000000e+00
1.387136507936507996e+02 0.000000000000000000e+00
1.391042176870748222e+02 0.000000000000000000e+00
1.395058503401360497e+02 0.000000000000000000e+00
1.399287074829931896e+02 0.000000000000000000e+00
1.403275510199999871e+02 0.000000000000000000e+00
1.407267120181406028e+02 0.000000000000000000e+00
1.411537414965986272e+02 0.000000000000000000e+00
1.415706122448979727e+02 0.000000000000000000e+00
1.419796825396825284e+02 0.000000000000000000e+00
1.423863945578231380e+02 0.000000000000000000e+00
1.427976417233560085e+02 0.000000000000000000e+00
1.432166893424036402e+02 0.000000000000000000e+00
1.436185034013605559e+02 0.000000000000000000e+00
1.440406349206349148e+02 0.000000000000000000e+00
1.444642857139999990e+02 0.000000000000000000e+00
1.448540589569161057e+02 0.000000000000000000e+00
1.452803628117913775e+02 0.000000000000000000e+00
1.456892517006802734e+02 0.000000000000000000e+00
1.460972335600907002e+02 0.000000000000000000e+00
1.465053968253968151e+02 0.000000000000000000e+00
1.468957823129251778e+02 0.000000000000000000e+00
1.472983219954648462e+02 0.000000000000000000e+00
1.477131972789115650e+02 0.000000000000000000e+00
1.481286167800453484e+02 0.000000000000000000e+00
1.485409523809523762e+02 0.000000000000000000e+00
1.489465759637188285e+02 0.000000000000000000e+00
1.493601814058957018e+02 0.000000000000000000e+00
1.497672562358276593e+02 0.000000000000000000e+00
1.501810430839002208e+02 0.000000000000000000e+00
1.505736054421768699e+02 0.000000000000000000e+00
1.509930158730158780e+02 0.000000000000000000e+00
1.513912018140589453e+02 0.000000000000000000e+00
1.518071655328798215e+02 0.000000000000000000e+00
1.522117006802721164e+02 0.000000000000000000e+00
1.526327437641723463e+02 0.000000000000000000e+00
nan -1.000000000000000000e+00
nan -1.000000000000000000e+00
1.538476190476190482e+02 0.000000000000000000e+00
1.542546938775510341e+02 0.000000000000000000e+00
1.546639455782313064e+02 0.000000000000000000e+00
1.550628571428571547e+02 0.000000000000000000e+00
1.554751927437641825e+02 0.000000000000000000e+00
1.559018594104308306e+02 0.000000000000000000e+00
1.563201814058956813e+02 0.000000000000000000e+00
1.567236281179138189e+02 0.000000000000000000e+00
1.571272562358276730e+02 0.000000000000000000e+00
1.575426757369614563e+02 0.000000000000000000e+00
1.579501133786848186e+02 0.000000000000000000e+00
1.583644444444444446e+02 0.000000000000000000e+00
nan -1.000000000000000000e+00
nan -1.000000000000000000e+00
1.596047165532879717e+02 0.000000000000000000e+00
1.600070748299319803e+02 0.000000000000000000e+00
1.604215873015872944e+02 0.000000000000000000e+00
1.608491609977324401e+02 0.000000000000000000e+00
1.612614965986394679e+02 0.000000000000000000e+00
1.616783673469387850e+02 0.000000000000000000e+00
1.620801814058957007e+02 0.000000000000000000e+00
1.625155555555555509e+02 0.000000000000000000e+00
1.629132653059999996e+02 0.000000000000000000e+00
1.633255102039999827e+02 1.000000000000000000e+00
1.637338775510204130e+02 0.000000000000000000e+00
1.641398639455782416e+02 0.000000000000000000e+00
1.645280725623582896e+02 0.000000000000000000e+00
1.649300680272108934e+02 0.000000000000000000e+00
1.653527437641723452e+02 0.000000000000000000e+00
1.657642857140000103e+02 1.000000000000000000e+00
1.661683673459999966e+02 1.000000000000000000e+00
nan -1.000000000000000000e+00
1.669775510199999928e+02 1.000000000000000000e+00
1.674010204079999937e+02 1.000000000000000000e+00
1.678132653060000052e+02 1.000000000000000000e+00
1.682104308390022709e+02 0.000000000000000000e+00
1.686298412698412790e+02 0.000000000000000000e+00
1.690300226757369728e+02 0.000000000000000000e+00
1.694695691609977359e+02 0.000000000000000000e+00
1.698721088435374043e+02 0.000000000000000000e+00
1.702817233560090813e+02 0.000000000000000000e+00
1.706797278911564604e+02 0.000000000000000000e+00
1.711285260770975185e+02 0.000000000000000000e+00
1.715172789115646310e+02 0.000000000000000000e+00
1.719377777777777681e+02 0.000000000000000000e+00
1.723328798185941082e+02 0.000000000000000000e+00
1.727635374149659810e+02 0.000000000000000000e+00
1.731559183673469420e+02 0.000000000000000000e+00
1.735793197278911464e+02 0.000000000000000000e+00
1.739744217687074865e+02 0.000000000000000000e+00
nan -1.000000000000000000e+00
1.748068934240362751e+02 0.000000000000000000e+00
1.752384580498866171e+02 0.000000000000000000e+00
1.756386394557823110e+02 0.000000000000000000e+00
1.760758276643990996e+02 0.000000000000000000e+00
1.764725623582766332e+02 0.000000000000000000e+00
1.768975963718820879e+02 0.000000000000000000e+00
1.772956009070294670e+02 0.000000000000000000e+00
1.777516553287981935e+02 0.000000000000000000e+00
1.781516553287981992e+02 0.000000000000000000e+00
1.785953741496598752e+02 0.000000000000000000e+00
1.789942857142857235e+02 0.000000000000000000e+00
1.794463492063491969e+02 0.000000000000000000e+00
1.798487074829932055e+02 0.000000000000000000e+00
1.802777324263038565e+02 0.000000000000000000e+00
1.806806349206349296e+02 0.000000000000000000e+00
1.811107482993197380e+02 0.000000000000000000e+00
1.815029478458049823e+02 0.000000000000000000e+00
1.819446712018140602e+02 0.000000000000000000e+00
1.823278004535147261e+02 0.000000000000000000e+00
1.827622675736961355e+02 0.000000000000000000e+00
1.831642630385487394e+02 0.000000000000000000e+00
1.835994557823129298e+02 0.000000000000000000e+00
1.839951020408163345e+02 0.000000000000000000e+00
1.844301133786848084e+02 0.000000000000000000e+00
1.848306575963718785e+02 0.000000000000000000e+00
1.852457142857142856e+02 0.000000000000000000e+00
1.856515192743764260e+02 0.000000000000000000e+00
1.860758276643990996e+02 0.000000000000000000e+00
1.864718367346938805e+02 0.000000000000000000e+00
1.869050340136054444e+02 0.000000000000000000e+00
1.873017687074830064e+02 0.000000000000000000e+00
1.877344217687074774e+02 0.000000000000000000e+00
1.881324263038548850e+02 0.000000000000000000e+00
1.885487528344671091e+02 0.000000000000000000e+00
1.889456689342403592e+02 0.000000000000000000e+00
1.893768707482993250e+02 0.000000000000000000e+00
1.897844897959183754e+02 0.000000000000000000e+00
1.902253061224489841e+02 0.000000000000000000e+00
1.906118820861678103e+02 0.000000000000000000e+00
1.910202267573696133e+02 0.000000000000000000e+00
1.914178684807256161e+02 0.000000000000000000e+00
1.918254875283446665e+02 0.000000000000000000e+00
1.922039002267573835e+02 0.000000000000000000e+00
1.926000907029478526e+02 0.000000000000000000e+00
1.929717913832199656e+02 0.000000000000000000e+00
1.933781405895691705e+02 0.000000000000000000e+00
1.938011791383219986e+02 0.000000000000000000e+00
1.942164172335600938e+02 0.000000000000000000e+00
1.946312925170068127e+02 0.000000000000000000e+00
1.950461678004535031e+02 0.000000000000000000e+00
1.954594104308390001e+02 0.000000000000000000e+00
1.958717460317460279e+02 0.000000000000000000e+00
1.962786394557823257e+02 0.000000000000000000e+00
1.966969614512471765e+02 0.000000000000000000e+00
1.970918820861678000e+02 0.000000000000000000e+00
1.975198185941043221e+02 0.000000000000000000e+00
1.979036734693877690e+02 0.000000000000000000e+00
1.983348752834467064e+02 0.000000000000000000e+00
1.987341496598639594e+02 0.000000000000000000e+00
1.991535600907029391e+02 0.000000000000000000e+00
1.995633560090703043e+02 0.000000000000000000e+00
1.999738775510204221e+02 0.000000000000000000e+00
2.003660770975056664e+02 0.000000000000000000e+00
2.007903854875283400e+02 0.000000000000000000e+00
2.011889342403628120e+02 0.000000000000000000e+00
2.016154195011338004e+02 0.000000000000000000e+00
2.020165079365079350e+02 0.000000000000000000e+00
2.024395464852607631e+02 0.000000000000000000e+00
2.028429931972789007e+02 0.000000000000000000e+00
2.032698412698412653e+02 0.000000000000000000e+00
2.036689342403628018e+02 0.000000000000000000e+00
2.041010430839002368e+02 0.000000000000000000e+00
2.045019501133786832e+02 0.000000000000000000e+00
2.049346031746031827e+02 0.000000000000000000e+00
2.053271655328798317e+02 0.000000000000000000e+00
2.057505668934240362e+02 0.000000000000000000e+00
2.061505668934240418e+02 0.000000000000000000e+00
2.065696145124716452e+02 0.000000000000000000e+00
2.069458503401360474e+02 0.000000000000000000e+00
2.073824943310657716e+02 0.000000000000000000e+00
2.078009977324263104e+02 0.000000000000000000e+00
2.082198639455782256e+02 0.000000000000000000e+00
2.086240362811791442e+02 0.000000000000000000e+00
2.090592290249433063e+02 0.000000000000000000e+00
2.094448979591836633e+02 0.000000000000000000e+00
2.098630385487528258e+02 0.000000000000000000e+00
2.102762811791383228e+02 0.000000000000000000e+00
2.107060317460317549e+02 0.000000000000000000e+00
2.111394104308390069e+02 0.000000000000000000e+00
2.115361451247165405e+02 0.000000000000000000e+00
2.119606349206349307e+02 0.000000000000000000e+00
2.123707936507936438e+02 0.000000000000000000e+00
2.127769614512471605e+02 0.000000000000000000e+00
2.131809523809523910e+02 0.000000000000000000e+00
2.136034467120181546e+02 0.000000000000000000e+00
2.140335600907029345e+02 0.000000000000000000e+00
2.144388208616780105e+02 0.000000000000000000e+00
2.148716553287981981e+02 0.000000000000000000e+00
2.152698412698412653e+02 0.000000000000000000e+00
2.156783673469387850e+02 0.000000000000000000e+00
2.160999999999999943e+02 0.000000000000000000e+00
2.165020408159999761e+02 0.000000000000000000e+00
2.169064852607709781e+02 0.000000000000000000e+00
2.173264399092970507e+02 0.000000000000000000e+00
nan -1.000000000000000000e+00
2.181396825396825534e+02 0.000000000000000000e+00
2.185235374149660004e+02 0.000000000000000000e+00
2.189219047619047558e+02 0.000000000000000000e+00
2.193163265299999978e+02 0.000000000000000000e+00
2.197124716553287840e+02 0.000000000000000000e+00
2.201204081629999791e+02 0.000000000000000000e+00
2.205382312925169970e+02 0.000000000000000000e+00
2.209552834467120306e+02 0.000000000000000000e+00
2.213694331065759684e+02 0.000000000000000000e+00
2.217734693870000058e+02 0.000000000000000000e+00
2.221786848072562464e+02 0.000000000000000000e+00
2.225810430839002265e+02 0.000000000000000000e+00
2.229910204081632514e+02 0.000000000000000000e+00
2.233993650793650829e+02 0.000000000000000000e+00
2.238129705215419563e+02 0.000000000000000000e+00
2.242385487528344754e+02 0.000000000000000000e+00
2.246525170068027251e+02 0.000000000000000000e+00
2.250557823129251744e+02 0.000000000000000000e+00
2.254849886621315136e+02 0.000000000000000000e+00
2.259000000000000057e+02 0.000000000000000000e+00
2.263239909297052179e+02 0.000000000000000000e+00
2.267408616780045350e+02 0.000000000000000000e+00
2.271526530612244983e+02 0.000000000000000000e+00
2.275632653059999768e+02 0.000000000000000000e+00
2.279804081632653094e+02 0.000000000000000000e+00
2.283727891156462704e+02 0.000000000000000000e+00
2.287873015873015845e+02 0.000000000000000000e+00
2.291928571420000083e+02 0.000000000000000000e+00
2.295981859410430843e+02 0.000000000000000000e+00
2.300277551020408282e+02 0.000000000000000000e+00
2.304567800453514792e+02 0.000000000000000000e+00
2.308744897949999881e+02 0.000000000000000000e+00
2.312979591836734699e+02 0.000000000000000000e+00
2.317061224480000021e+02 0.000000000000000000e+00
2.321302494331065702e+02 0.000000000000000000e+00
2.325428571420000026e+02 0.000000000000000000e+00
2.329498412698412722e+02 0.000000000000000000e+00
2.333693877549999911e+02 0.000000000000000000e+00
2.337919274376417320e+02 0.000000000000000000e+00
2.342040816319999976e+02 0.000000000000000000e+00
2.346113378684807174e+02 0.000000000000000000e+00
2.350338321995464810e+02 0.000000000000000000e+00
2.354325623582766411e+02 0.000000000000000000e+00
2.358516099773242729e+02 0.000000000000000000e+00
2.362556009070294749e+02 0.000000000000000000e+00
2.366744897949999995e+02 0.000000000000000000e+00
2.370831746031745979e+02 0.000000000000000000e+00
2.374993197278911623e+02 0.000000000000000000e+00
2.379263492063492151e+02 0.000000000000000000e+00
2.383423129251700630e+02 0.000000000000000000e+00
2.387597278911564729e+02 0.000000000000000000e+00
2.391785714279999979e+02 0.000000000000000000e+00
2.395833106575963711e+02 0.000000000000000000e+00
2.400110657596371766e+02 0.000000000000000000e+00
2.404241269841269855e+02 0.000000000000000000e+00
2.408477097505669065e+02 0.000000000000000000e+00
2.412486167800453529e+02 0.000000000000000000e+00
2.416745578231292484e+02 0.000000000000000000e+00
2.420879818594104336e+02 0.000000000000000000e+00
2.425119274376417309e+02 0.000000000000000000e+00
2.429208163265305984e+02 0.000000000000000000e+00
nan -1.000000000000000000e+00
nan -1.000000000000000000e+00
nan -1.000000000000000000e+00
nan -1.000000000000000000e+00
nan -1.000000000000000000e+00
nan -1.000000000000000000e+00
nan -1.000000000000000000e+00
2.462409070294784499e+02 0.000000000000000000e+00
2.466443537414965874e+02 0.000000000000000000e+00
2.470641269841269718e+02 0.000000000000000000e+00
2.474775510204081570e+02 0.000000000000000000e+00
2.478849886621315193e+02 0.000000000000000000e+00
2.483000453514739263e+02 0.000000000000000000e+00
2.487170975056689315e+02 0.000000000000000000e+00
2.491330612244898077e+02 0.000000000000000000e+00
2.495526530612245040e+02 0.000000000000000000e+00
2.499734693869999944e+02 0.000000000000000000e+00
2.503769614512471549e+02 0.000000000000000000e+00
2.507918367346938737e+02 0.000000000000000000e+00
2.512029024943310560e+02 0.000000000000000000e+00
2.516367346929999940e+02 0.000000000000000000e+00
2.520453514739228922e+02 0.000000000000000000e+00
2.524620408163265211e+02 0.000000000000000000e+00
2.528663265300000091e+02 0.000000000000000000e+00
2.532785714279999922e+02 0.000000000000000000e+00
2.537041269841269866e+02 0.000000000000000000e+00
2.541355102040816405e+02 0.000000000000000000e+00
2.545306122448979522e+02 0.000000000000000000e+00
2.549459183670000186e+02 0.000000000000000000e+00
2.553578231292516989e+02 0.000000000000000000e+00
2.557580045351473927e+02 0.000000000000000000e+00
2.561779591836734653e+02 0.000000000000000000e+00
2.565797732426303810e+02 0.000000000000000000e+00
2.570102494331065941e+02 0.000000000000000000e+00
2.574164172335600824e+02 0.000000000000000000e+00
2.578195011337868436e+02 0.000000000000000000e+00
2.582200453514739138e+02 0.000000000000000000e+00
2.586287528344670932e+02 0.000000000000000000e+00
2.590176870748299507e+02 0.000000000000000000e+00
2.594117006802721335e+02 0.000000000000000000e+00
