# Supplementary material for: Correlated microtiming deviations in jazz and rock music
Source: PLoS One. 2018 Jan 24;13(1):e0186361. doi: 10.1371/journal.pone.0186361 (PMC5783353; doi:10.1371/journal.pone.0186361)
Supplement: S1 Dataset — (ZIP) [file pone.0186361.s001.zip › J03.dat]

1.298866213151927518e+00 0.000000000000000000e+00
1.714285714285714191e+00 0.000000000000000000e+00
2.108480725623582686e+00 0.000000000000000000e+00
2.509206349206348996e+00 0.000000000000000000e+00
nan -1.000000000000000000e+00
3.309387755102040973e+00 0.000000000000000000e+00
3.721179138321995428e+00 0.000000000000000000e+00
4.138231292517006388e+00 0.000000000000000000e+00
4.532063492063492127e+00 0.000000000000000000e+00
nan -1.000000000000000000e+00
nan -1.000000000000000000e+00
nan -1.000000000000000000e+00
6.194285714285713951e+00 0.000000000000000000e+00
6.574875283446711904e+00 0.000000000000000000e+00
6.990113378684807088e+00 0.000000000000000000e+00
7.367800453514739445e+00 0.000000000000000000e+00
7.781043083900226698e+00 0.000000000000000000e+00
8.194104308390022240e+00 0.000000000000000000e+00
8.614603174603175262e+00 0.000000000000000000e+00
9.015328798185940684e+00 0.000000000000000000e+00
9.425668934240363228e+00 0.000000000000000000e+00
9.825124716553288451e+00 0.000000000000000000e+00
1.025306122448979629e+01 0.000000000000000000e+00
1.064471655328798150e+01 0.000000000000000000e+00
1.106848072562358354e+01 0.000000000000000000e+00
1.146485260770975145e+01 0.000000000000000000e+00
1.186956916099773274e+01 0.000000000000000000e+00
1.226521541950113381e+01 0.000000000000000000e+00
1.269297052154194994e+01 0.000000000000000000e+00
1.310004535147392346e+01 0.000000000000000000e+00
1.351473922902494351e+01 0.000000000000000000e+00
1.389696145124716509e+01 0.000000000000000000e+00
1.432725623582766517e+01 0.000000000000000000e+00
1.473396825396825349e+01 0.000000000000000000e+00
1.515464852607709823e+01 0.000000000000000000e+00
1.554721088435374199e+01 0.000000000000000000e+00
1.597714285714285687e+01 0.000000000000000000e+00
1.638476190476190553e+01 0.000000000000000000e+00
1.678566893424036266e+01 0.000000000000000000e+00
1.720145124716553298e+01 0.000000000000000000e+00
1.761977324263038724e+01 0.000000000000000000e+00
1.801868480725623556e+01 0.000000000000000000e+00
1.843319727891156390e+01 0.000000000000000000e+00
1.882158730158730009e+01 0.000000000000000000e+00
1.923900226757369580e+01 0.000000000000000000e+00
1.966367346938775640e+01 0.000000000000000000e+00
2.007818594104308474e+01 0.000000000000000000e+00
2.047546485260771121e+01 0.000000000000000000e+00
2.091229024943310577e+01 0.000000000000000000e+00
2.130866213151927369e+01 0.000000000000000000e+00
2.172952380952380835e+01 0.000000000000000000e+00
2.210648526077097387e+01 0.000000000000000000e+00
2.253260770975056815e+01 0.000000000000000000e+00
2.291138321995464722e+01 0.000000000000000000e+00
2.332952380952380977e+01 0.000000000000000000e+00
2.373097505668934204e+01 0.000000000000000000e+00
2.416725623582766502e+01 0.000000000000000000e+00
2.455764172335601003e+01 0.000000000000000000e+00
2.497269841269841351e+01 0.000000000000000000e+00
2.536471655328798036e+01 0.000000000000000000e+00
2.578938775510204096e+01 0.000000000000000000e+00
2.619519274376417073e+01 0.000000000000000000e+00
2.663111111111111029e+01 0.000000000000000000e+00
2.701804988662131635e+01 0.000000000000000000e+00
2.743818594104308417e+01 0.000000000000000000e+00
2.782512471655328667e+01 0.000000000000000000e+00
2.823800453514739317e+01 0.000000000000000000e+00
2.867501133786847944e+01 0.000000000000000000e+00
2.906195011337868550e+01 0.000000000000000000e+00
2.947120181405895778e+01 0.000000000000000000e+00
2.988063492063492177e+01 0.000000000000000000e+00
3.030857142857142961e+01 0.000000000000000000e+00
3.070839002267573647e+01 0.000000000000000000e+00
3.113396825396825562e+01 0.000000000000000000e+00
3.154721088435374199e+01 0.000000000000000000e+00
3.198929705215419617e+01 0.000000000000000000e+00
3.242539682539682389e+01 0.000000000000000000e+00
3.283319727891156248e+01 0.000000000000000000e+00
nan -1.000000000000000000e+00
nan -1.000000000000000000e+00
nan -1.000000000000000000e+00
3.449179138321995453e+01 0.000000000000000000e+00
3.488453514739229178e+01 0.000000000000000000e+00
3.531410430839002146e+01 0.000000000000000000e+00
3.572807256235827822e+01 0.000000000000000000e+00
3.614185941043083972e+01 0.000000000000000000e+00
3.654349206349206014e+01 0.000000000000000000e+00
3.698104308390022510e+01 0.000000000000000000e+00
3.738721088435374185e+01 0.000000000000000000e+00
3.780498866213152098e+01 0.000000000000000000e+00
3.821424036281179326e+01 0.000000000000000000e+00
3.862294784580498686e+01 0.000000000000000000e+00
3.904780045351473916e+01 0.000000000000000000e+00
3.946666666666666856e+01 0.000000000000000000e+00
3.986557823129251688e+01 0.000000000000000000e+00
4.024816326530612542e+01 0.000000000000000000e+00
4.068281179099999889e+01 0.000000000000000000e+00
4.110312925170067899e+01 0.000000000000000000e+00
4.151637188208616891e+01 0.000000000000000000e+00
4.192090702947845671e+01 0.000000000000000000e+00
4.232634920634920661e+01 0.000000000000000000e+00
4.273614512471655047e+01 0.000000000000000000e+00
nan -1.000000000000000000e+00
4.354521541950113317e+01 0.000000000000000000e+00
4.395809523809523967e+01 0.000000000000000000e+00
4.438530612244898066e+01 0.000000000000000000e+00
nan -1.000000000000000000e+00
4.522902494331065526e+01 0.000000000000000000e+00
4.562993197278911595e+01 0.000000000000000000e+00
4.605424036281178957e+01 0.000000000000000000e+00
4.644952380952381077e+01 0.000000000000000000e+00
nan -1.000000000000000000e+00
nan -1.000000000000000000e+00
4.768544217687075104e+01 0.000000000000000000e+00
4.809814058956916227e+01 0.000000000000000000e+00
4.850975056689342324e+01 0.000000000000000000e+00
4.892916099773242422e+01 0.000000000000000000e+00
4.933061224489795649e+01 0.000000000000000000e+00
4.973714285714285666e+01 0.000000000000000000e+00
nan -1.000000000000000000e+00
nan -1.000000000000000000e+00
5.099138321995464906e+01 0.000000000000000000e+00
5.139392290249433159e+01 0.000000000000000000e+00
5.180734693877550967e+01 0.000000000000000000e+00
nan -1.000000000000000000e+00
nan -1.000000000000000000e+00
nan -1.000000000000000000e+00
5.345142857142857196e+01 0.000000000000000000e+00
5.387972789115646322e+01 0.000000000000000000e+00
5.428299319727891259e+01 0.000000000000000000e+00
5.469043083900226776e+01 0.000000000000000000e+00
5.511782312925170402e+01 0.000000000000000000e+00
5.552997732426303656e+01 0.000000000000000000e+00
5.596390022675736731e+01 0.000000000000000000e+00
5.635265306122448692e+01 0.000000000000000000e+00
5.674412698412698575e+01 0.000000000000000000e+00
5.714630385487528486e+01 0.000000000000000000e+00
5.755410430839002345e+01 0.000000000000000000e+00
5.795954648526077335e+01 0.000000000000000000e+00
5.835210884353741534e+01 0.000000000000000000e+00
5.877115646258503290e+01 0.000000000000000000e+00
5.918548752834467308e+01 0.000000000000000000e+00
5.961741496598639145e+01 0.000000000000000000e+00
6.000616780045351817e+01 0.000000000000000000e+00
6.043646258503401469e+01 0.000000000000000000e+00
6.087292517006802939e+01 0.000000000000000000e+00
6.130575963718820987e+01 0.000000000000000000e+00
6.171700680272108741e+01 0.000000000000000000e+00
6.214439909297052367e+01 0.000000000000000000e+00
6.255129251700680015e+01 0.000000000000000000e+00
6.296399092970521849e+01 0.000000000000000000e+00
6.338321995464852421e+01 0.000000000000000000e+00
6.382058956916100101e+01 0.000000000000000000e+00
6.421877551020408248e+01 0.000000000000000000e+00
6.462585034013605423e+01 0.000000000000000000e+00
6.502149659863945885e+01 0.000000000000000000e+00
6.542929705215419744e+01 0.000000000000000000e+00
6.583873015873015788e+01 0.000000000000000000e+00
6.625632653061224175e+01 0.000000000000000000e+00
6.667210884353741562e+01 0.000000000000000000e+00
6.708371882086167659e+01 0.000000000000000000e+00
6.750984126984127442e+01 0.000000000000000000e+00
6.792997732426303514e+01 0.000000000000000000e+00
6.835102040816326507e+01 0.000000000000000000e+00
6.878276643990929529e+01 0.000000000000000000e+00
6.917333333333333201e+01 0.000000000000000000e+00
6.960108843537415169e+01 0.000000000000000000e+00
7.001160997732426949e+01 0.000000000000000000e+00
7.044317460317459734e+01 0.000000000000000000e+00
7.084317460317460302e+01 0.000000000000000000e+00
nan -1.000000000000000000e+00
nan -1.000000000000000000e+00
7.211882086167800310e+01 0.000000000000000000e+00
7.254040816326531171e+01 0.000000000000000000e+00
nan -1.000000000000000000e+00
7.343528344671202035e+01 0.000000000000000000e+00
7.386612244897959556e+01 0.000000000000000000e+00
7.427537414965986784e+01 0.000000000000000000e+00
7.471310657596372096e+01 0.000000000000000000e+00
7.514249433106576248e+01 0.000000000000000000e+00
7.557587301587301454e+01 0.000000000000000000e+00
7.600907029478457844e+01 0.000000000000000000e+00
7.644426303854875471e+01 0.000000000000000000e+00
7.687582766439909676e+01 0.000000000000000000e+00
7.729034013605442510e+01 0.000000000000000000e+00
7.772625850340135401e+01 0.000000000000000000e+00
7.813387755102040444e+01 0.000000000000000000e+00
7.855746031746031122e+01 0.000000000000000000e+00
7.898721088435374327e+01 0.000000000000000000e+00
7.941369614512471742e+01 0.000000000000000000e+00
7.982675736961451207e+01 0.000000000000000000e+00
8.024591836700000158e+01 0.000000000000000000e+00
8.066503401360543535e+01 0.000000000000000000e+00
8.108190476190476659e+01 0.000000000000000000e+00
8.152526077097505208e+01 0.000000000000000000e+00
8.192090702947845671e+01 0.000000000000000000e+00
nan -1.000000000000000000e+00
nan -1.000000000000000000e+00
nan -1.000000000000000000e+00
nan -1.000000000000000000e+00
nan -1.000000000000000000e+00
nan -1.000000000000000000e+00
nan -1.000000000000000000e+00
nan -1.000000000000000000e+00
8.570448979591836292e+01 0.000000000000000000e+00
8.612444444444444969e+01 0.000000000000000000e+00
8.655600907029477753e+01 0.000000000000000000e+00
8.696580498866212849e+01 0.000000000000000000e+00
8.737596371882085577e+01 0.000000000000000000e+00
8.777687074829931646e+01 0.000000000000000000e+00
8.821097505668933536e+01 0.000000000000000000e+00
8.859972789115646208e+01 0.000000000000000000e+00
8.902657596371882676e+01 0.000000000000000000e+00
8.942802721088435192e+01 0.000000000000000000e+00
8.986104308390022766e+01 0.000000000000000000e+00
9.029079365079364550e+01 0.000000000000000000e+00
9.069714285714285040e+01 0.000000000000000000e+00
9.112907029478458298e+01 0.000000000000000000e+00
9.152290249433106339e+01 0.000000000000000000e+00
9.192090702947845671e+01 0.000000000000000000e+00
9.236825396825396695e+01 0.000000000000000000e+00
9.277750566893423922e+01 0.000000000000000000e+00
9.322176870748299393e+01 0.000000000000000000e+00
9.362031746031746593e+01 0.000000000000000000e+00
9.406095238095238642e+01 0.000000000000000000e+00
9.446603174603174580e+01 0.000000000000000000e+00
9.490249433106575339e+01 0.000000000000000000e+00
9.531863945578231778e+01 0.000000000000000000e+00
9.574603174603174693e+01 0.000000000000000000e+00
9.615655328798186474e+01 0.000000000000000000e+00
9.658956916099772627e+01 0.000000000000000000e+00
9.700208616780045645e+01 0.000000000000000000e+00
9.743655328798186588e+01 0.000000000000000000e+00
9.785668934240362660e+01 0.000000000000000000e+00
9.825306122448979806e+01 0.000000000000000000e+00
9.867809523809523853e+01 0.000000000000000000e+00
9.911219954648525743e+01 0.000000000000000000e+00
9.952453514739228524e+01 0.000000000000000000e+00
9.997297052154195285e+01 0.000000000000000000e+00
1.003883900226757362e+02 0.000000000000000000e+00
1.008295691609977354e+02 0.000000000000000000e+00
1.012571428571428527e+02 0.000000000000000000e+00
1.016885260770975066e+02 0.000000000000000000e+00
1.020919727891156441e+02 0.000000000000000000e+00
1.024990476190476159e+02 0.000000000000000000e+00
1.029215419501133795e+02 0.000000000000000000e+00
1.033408163260000094e+02 0.000000000000000000e+00
1.037177324263038543e+02 0.000000000000000000e+00
1.041507482993197300e+02 0.000000000000000000e+00
1.045492970521542020e+02 0.000000000000000000e+00
1.049768707482993193e+02 0.000000000000000000e+00
1.053785034013605468e+02 0.000000000000000000e+00
1.058037188208616755e+02 0.000000000000000000e+00
1.062216780045351499e+02 0.000000000000000000e+00
1.066570521541950143e+02 0.000000000000000000e+00
1.070624943310657642e+02 0.000000000000000000e+00
1.074786394557823144e+02 0.000000000000000000e+00
1.078886167800453535e+02 0.000000000000000000e+00
1.083337868480725632e+02 0.000000000000000000e+00
1.087470294784580460e+02 0.000000000000000000e+00
1.091544671201814083e+02 0.000000000000000000e+00
nan -1.000000000000000000e+00
nan -1.000000000000000000e+00
1.104067120181405954e+02 0.000000000000000000e+00
1.108168707482993227e+02 0.000000000000000000e+00
1.112132426303854942e+02 0.000000000000000000e+00
1.116391836734693896e+02 0.000000000000000000e+00
nan -1.000000000000000000e+00
1.125685260770975020e+02 0.000000000000000000e+00
1.129752380952380975e+02 0.000000000000000000e+00
1.134265759637188182e+02 0.000000000000000000e+00
1.138329251700680231e+02 0.000000000000000000e+00
1.142626757369614552e+02 0.000000000000000000e+00
1.146764625850340167e+02 0.000000000000000000e+00
1.151045804988662127e+02 0.000000000000000000e+00
1.155258049886621308e+02 0.000000000000000000e+00
1.159706122448979642e+02 0.000000000000000000e+00
1.163736961451247112e+02 0.000000000000000000e+00
1.167920181405895761e+02 0.000000000000000000e+00
1.172038095238095252e+02 0.000000000000000000e+00
1.176301133786848112e+02 0.000000000000000000e+00
1.180419047619047603e+02 0.000000000000000000e+00
1.184636734693877571e+02 0.000000000000000000e+00
1.188709297052154170e+02 0.000000000000000000e+00
1.193102040810000091e+02 0.000000000000000000e+00
1.197378684807256235e+02 0.000000000000000000e+00
1.201788662131519345e+02 0.000000000000000000e+00
1.205986394557823189e+02 0.000000000000000000e+00
1.210456235827664386e+02 0.000000000000000000e+00
1.214773696145124688e+02 0.000000000000000000e+00
1.219125623582766451e+02 0.000000000000000000e+00
1.223388662131519311e+02 0.000000000000000000e+00
1.227698866213151945e+02 0.000000000000000000e+00
1.231992743764172360e+02 0.000000000000000000e+00
1.236279365079365107e+02 0.000000000000000000e+00
1.240560544217687067e+02 0.000000000000000000e+00
1.244881632653061274e+02 0.000000000000000000e+00
1.249063038548752900e+02 0.000000000000000000e+00
1.253231746031746070e+02 0.000000000000000000e+00
1.257160997732426324e+02 0.000000000000000000e+00
1.261561904761904742e+02 0.000000000000000000e+00
1.265596371882086117e+02 0.000000000000000000e+00
1.270042630385487570e+02 0.000000000000000000e+00
1.274196825396825403e+02 0.000000000000000000e+00
1.278528798185941042e+02 0.000000000000000000e+00
1.282686621315192781e+02 0.000000000000000000e+00
1.286906122448979488e+02 0.000000000000000000e+00
nan -1.000000000000000000e+00
nan -1.000000000000000000e+00
nan -1.000000000000000000e+00
1.304585941043083892e+02 0.000000000000000000e+00
1.308522448979591957e+02 0.000000000000000000e+00
1.312946938775510262e+02 0.000000000000000000e+00
1.317209977324262979e+02 0.000000000000000000e+00
nan -1.000000000000000000e+00
1.325407709750566880e+02 0.000000000000000000e+00
1.329919274376417206e+02 0.000000000000000000e+00
1.333959183673469511e+02 0.000000000000000000e+00
1.338213151927437536e+02 0.000000000000000000e+00
1.342283900226757396e+02 0.000000000000000000e+00
1.346445351473923040e+02 0.000000000000000000e+00
1.350639455782312837e+02 0.000000000000000000e+00
1.354886167800453620e+02 0.000000000000000000e+00
1.358860770975056766e+02 0.000000000000000000e+00
1.363114739229025076e+02 0.000000000000000000e+00
1.367270748299319791e+02 0.000000000000000000e+00
1.371399546485260714e+02 0.000000000000000000e+00
nan -1.000000000000000000e+00
1.378198639455782200e+02 0.000000000000000000e+00
1.382062585034013580e+02 0.000000000000000000e+00
nan -1.000000000000000000e+00
nan -1.000000000000000000e+00
nan -1.000000000000000000e+00
nan -1.000000000000000000e+00
nan -1.000000000000000000e+00
1.405342403628118007e+02 0.000000000000000000e+00
1.409480272108843621e+02 0.000000000000000000e+00
1.413888435374149708e+02 0.000000000000000000e+00
1.418153287981859307e+02 0.000000000000000000e+00
1.422570521541950086e+02 0.000000000000000000e+00
1.426735600907029493e+02 0.000000000000000000e+00
1.431205442176870690e+02 0.000000000000000000e+00
1.435301587301587176e+02 0.000000000000000000e+00
1.439707936507936381e+02 0.000000000000000000e+00
1.443896598639455817e+02 0.000000000000000000e+00
1.448154195011337890e+02 0.000000000000000000e+00
1.451996371882086123e+02 0.000000000000000000e+00
1.456413605442176902e+02 0.000000000000000000e+00
1.460939682539682565e+02 0.000000000000000000e+00
1.465643537414966033e+02 0.000000000000000000e+00
1.469797732426303867e+02 0.000000000000000000e+00
1.474253061224489727e+02 0.000000000000000000e+00
1.478557823129251574e+02 0.000000000000000000e+00
nan -1.000000000000000000e+00
nan -1.000000000000000000e+00
1.491551927437641609e+02 0.000000000000000000e+00
1.495865759637188148e+02 0.000000000000000000e+00
1.500159637188208706e+02 0.000000000000000000e+00
1.504415419501133897e+02 0.000000000000000000e+00
1.508761904761904873e+02 0.000000000000000000e+00
1.512946938775510262e+02 0.000000000000000000e+00
1.517275283446712137e+02 0.000000000000000000e+00
1.521367800453514860e+02 0.000000000000000000e+00
nan -1.000000000000000000e+00
1.530184126984127033e+02 0.000000000000000000e+00
1.534185941043083972e+02 0.000000000000000000e+00
nan -1.000000000000000000e+00
1.542655782312925226e+02 0.000000000000000000e+00
1.546690249433106601e+02 0.000000000000000000e+00
1.551114739229024906e+02 0.000000000000000000e+00
1.555187301587301647e+02 0.000000000000000000e+00
1.559446712018140602e+02 0.000000000000000000e+00
1.563742403628118041e+02 0.000000000000000000e+00
1.567963718820861629e+02 0.000000000000000000e+00
1.572043537414965897e+02 0.000000000000000000e+00
1.576312018140589544e+02 0.000000000000000000e+00
1.580333786848072464e+02 0.000000000000000000e+00
1.584705668934240350e+02 0.000000000000000000e+00
1.588852607709750657e+02 0.000000000000000000e+00
1.593242630385487644e+02 0.000000000000000000e+00
1.597128344671201887e+02 0.000000000000000000e+00
1.601592743764172440e+02 0.000000000000000000e+00
1.605650793650793560e+02 0.000000000000000000e+00
1.610037188208616783e+02 0.000000000000000000e+00
1.614104308390022595e+02 0.000000000000000000e+00
1.618436281179138234e+02 0.000000000000000000e+00
1.622383673469387873e+02 0.000000000000000000e+00
1.626657596371882164e+02 0.000000000000000000e+00
1.630712018140589521e+02 0.000000000000000000e+00
nan -1.000000000000000000e+00
1.639622675736961526e+02 0.000000000000000000e+00
1.643711564625850201e+02 0.000000000000000000e+00
1.647951020408163174e+02 0.000000000000000000e+00
1.652203174603174602e+02 0.000000000000000000e+00
1.656159637188208649e+02 0.000000000000000000e+00
1.660468027210884259e+02 0.000000000000000000e+00
1.664497052154194989e+02 0.000000000000000000e+00
1.668854421768707539e+02 0.000000000000000000e+00
1.673059410430838909e+02 0.000000000000000000e+00
1.677424036281179269e+02 0.000000000000000000e+00
1.681467573696145053e+02 0.000000000000000000e+00
1.685794104308390047e+02 0.000000000000000000e+00
1.690107936500000108e+02 0.000000000000000000e+00
1.694525170068027080e+02 0.000000000000000000e+00
1.698586848072562248e+02 0.000000000000000000e+00
1.702898866213151905e+02 0.000000000000000000e+00
1.707586394557823155e+02 0.000000000000000000e+00
1.711871201814059020e+02 0.000000000000000000e+00
1.715894784580498822e+02 0.000000000000000000e+00
1.720234013605442271e+02 0.000000000000000000e+00
1.724313832199546539e+02 0.000000000000000000e+00
nan -1.000000000000000000e+00
1.732772789115646219e+02 0.000000000000000000e+00
1.737004988662131382e+02 0.000000000000000000e+00
1.741144671201814162e+02 0.000000000000000000e+00
1.745371428570000205e+02 1.000000000000000000e+00
1.749362358270000186e+02 1.000000000000000000e+00
1.753600000000000136e+02 1.000000000000000000e+00
1.757676190476190357e+02 0.000000000000000000e+00
1.762060770975056698e+02 0.000000000000000000e+00
1.765986394557823189e+02 0.000000000000000000e+00
1.770233106575963689e+02 0.000000000000000000e+00
1.774414512471655314e+02 0.000000000000000000e+00
nan -1.000000000000000000e+00
nan -1.000000000000000000e+00
nan -1.000000000000000000e+00
nan -1.000000000000000000e+00
nan -1.000000000000000000e+00
nan -1.000000000000000000e+00
1.803780498866213122e+02 0.000000000000000000e+00
1.807923809523809382e+02 0.000000000000000000e+00
1.812183219954648621e+02 0.000000000000000000e+00
1.816859863945578297e+02 0.000000000000000000e+00
nan -1.000000000000000000e+00
1.825075736961451298e+02 0.000000000000000000e+00
1.829222675736961321e+02 0.000000000000000000e+00
1.833309750566893399e+02 0.000000000000000000e+00
1.837541950113378562e+02 0.000000000000000000e+00
1.841960997732426222e+02 0.000000000000000000e+00
1.845984580498866308e+02 0.000000000000000000e+00
