# Supplementary material for: Correlated microtiming deviations in jazz and rock music
Source: PLoS One. 2018 Jan 24;13(1):e0186361. doi: 10.1371/journal.pone.0186361 (PMC5783353; doi:10.1371/journal.pone.0186361)
Supplement: S1 Dataset — (ZIP) [file pone.0186361.s001.zip › J04.dat]

3.087528344671202074e-01 0.000000000000000000e+00
6.639455782312925214e-01 0.000000000000000000e+00
9.837641723356008727e-01 0.000000000000000000e+00
1.335147392000000099e+00 1.000000000000000000e+00
1.677641723000000029e+00 1.000000000000000000e+00
2.049160996999999984e+00 1.000000000000000000e+00
2.411428571428571477e+00 0.000000000000000000e+00
2.744308390022675681e+00 0.000000000000000000e+00
3.101496598639455815e+00 0.000000000000000000e+00
3.455782312925169908e+00 0.000000000000000000e+00
3.807528344671201825e+00 0.000000000000000000e+00
4.143310657596371627e+00 0.000000000000000000e+00
4.489614512471655772e+00 0.000000000000000000e+00
4.841904761904761934e+00 0.000000000000000000e+00
5.183492063492063373e+00 0.000000000000000000e+00
5.532517006802721404e+00 0.000000000000000000e+00
5.871383219954648958e+00 0.000000000000000000e+00
6.225124716553287918e+00 0.000000000000000000e+00
6.556553287981859768e+00 0.000000000000000000e+00
6.910839002267573861e+00 0.000000000000000000e+00
7.248435374149659438e+00 0.000000000000000000e+00
7.600181404999999835e+00 0.000000000000000000e+00
7.943038548752834771e+00 0.000000000000000000e+00
8.287346938775510097e+00 0.000000000000000000e+00
8.630929705215420356e+00 0.000000000000000000e+00
8.981768707000000518e+00 1.000000000000000000e+00
9.306848072562358354e+00 0.000000000000000000e+00
9.656598639000000261e+00 0.000000000000000000e+00
9.994739229024943938e+00 0.000000000000000000e+00
1.033142857142857096e+01 0.000000000000000000e+00
1.068825396825396901e+01 0.000000000000000000e+00
1.101786848072562286e+01 0.000000000000000000e+00
1.135800453514739239e+01 0.000000000000000000e+00
1.168290249433106531e+01 0.000000000000000000e+00
1.203047619047618966e+01 0.000000000000000000e+00
1.236009070294784529e+01 0.000000000000000000e+00
1.270040816326530653e+01 0.000000000000000000e+00
1.304925170068027285e+01 0.000000000000000000e+00
1.338376417233560112e+01 0.000000000000000000e+00
1.371501133786848037e+01 0.000000000000000000e+00
1.406494331065759695e+01 0.000000000000000000e+00
1.441088435300000015e+01 1.000000000000000000e+00
1.474920634920634832e+01 0.000000000000000000e+00
1.507482993197278986e+01 0.000000000000000000e+00
1.542712018140589514e+01 0.000000000000000000e+00
1.576562358276643927e+01 0.000000000000000000e+00
1.611102040816326664e+01 0.000000000000000000e+00
1.644353741496598786e+01 0.000000000000000000e+00
1.678058956916099831e+01 0.000000000000000000e+00
1.713342403628118049e+01 0.000000000000000000e+00
1.748081632653061135e+01 0.000000000000000000e+00
1.783129251700680129e+01 0.000000000000000000e+00
1.815056689342403473e+01 0.000000000000000000e+00
1.849360544217687163e+01 0.000000000000000000e+00
1.882321995464852549e+01 0.000000000000000000e+00
1.915954648526077264e+01 0.000000000000000000e+00
1.950675736961451179e+01 0.000000000000000000e+00
1.983999999999999986e+01 0.000000000000000000e+00
2.016925170068027384e+01 0.000000000000000000e+00
2.052807256235827538e+01 0.000000000000000000e+00
2.085133786848072646e+01 0.000000000000000000e+00
2.119818594104308218e+01 0.000000000000000000e+00
2.152689342403628103e+01 0.000000000000000000e+00
2.187628117913832071e+01 0.000000000000000000e+00
2.220897959183673365e+01 0.000000000000000000e+00
2.253986394557823303e+01 0.000000000000000000e+00
2.289668934240362930e+01 0.000000000000000000e+00
2.322829931972789197e+01 0.000000000000000000e+00
2.356752834467120294e+01 0.000000000000000000e+00
2.389950113378684904e+01 0.000000000000000000e+00
2.424761904761904674e+01 0.000000000000000000e+00
2.457251700599999822e+01 0.000000000000000000e+00
2.491482993197278972e+01 0.000000000000000000e+00
2.523936507936507923e+01 0.000000000000000000e+00
2.557768707482993165e+01 0.000000000000000000e+00
2.589587301587301482e+01 0.000000000000000000e+00
2.624235827664399068e+01 0.000000000000000000e+00
2.657324263038548651e+01 0.000000000000000000e+00
2.690340136054421905e+01 0.000000000000000000e+00
2.723573696145124856e+01 0.000000000000000000e+00
2.757768707482993165e+01 0.000000000000000000e+00
2.789297052099999874e+01 0.000000000000000000e+00
2.824961451247165556e+01 0.000000000000000000e+00
2.855600907029478464e+01 0.000000000000000000e+00
2.889795918367346772e+01 0.000000000000000000e+00
2.924117913800000323e+01 1.000000000000000000e+00
2.959746031746031747e+01 0.000000000000000000e+00
2.992181405800000249e+01 0.000000000000000000e+00
3.025396825396825307e+01 0.000000000000000000e+00
3.058612244897959087e+01 0.000000000000000000e+00
3.089922902494330970e+01 0.000000000000000000e+00
3.124190476190476318e+01 0.000000000000000000e+00
3.157986394557823218e+01 0.000000000000000000e+00
3.191292517000000117e+01 0.000000000000000000e+00
3.225777777777777544e+01 0.000000000000000000e+00
3.256308390000000230e+01 1.000000000000000000e+00
3.292009070294784578e+01 0.000000000000000000e+00
3.323356008999999744e+01 0.000000000000000000e+00
3.357768707482993165e+01 0.000000000000000000e+00
3.390276643990929983e+01 0.000000000000000000e+00
3.425106575963718569e+01 0.000000000000000000e+00
nan -1.000000000000000000e+00
3.489832199546485469e+01 0.000000000000000000e+00
3.522176870748299393e+01 0.000000000000000000e+00
3.555845804900000218e+01 0.000000000000000000e+00
3.589188208616779718e+01 0.000000000000000000e+00
3.622984126984127329e+01 0.000000000000000000e+00
3.656671201814059202e+01 0.000000000000000000e+00
3.690321995464852733e+01 0.000000000000000000e+00
3.722213151927437735e+01 0.000000000000000000e+00
3.754594104308390001e+01 0.000000000000000000e+00
3.786158730100000014e+01 1.000000000000000000e+00
3.820244897959183561e+01 0.000000000000000000e+00
3.851700680272109167e+01 0.000000000000000000e+00
3.884825396825397092e+01 0.000000000000000000e+00
3.916553287981859199e+01 0.000000000000000000e+00
3.951074829931972943e+01 0.000000000000000000e+00
3.984253968199999463e+01 1.000000000000000000e+00
4.017197278900000157e+01 1.000000000000000000e+00
4.049124716499999721e+01 1.000000000000000000e+00
4.081836734600000227e+01 1.000000000000000000e+00
4.113265306099999918e+01 1.000000000000000000e+00
4.146594104308390172e+01 0.000000000000000000e+00
4.178956916099772911e+01 0.000000000000000000e+00
4.212916099773242706e+01 0.000000000000000000e+00
4.245242630385487814e+01 0.000000000000000000e+00
4.278657596371881766e+01 0.000000000000000000e+00
4.310893424036281374e+01 0.000000000000000000e+00
4.343582766439909193e+01 0.000000000000000000e+00
nan -1.000000000000000000e+00
nan -1.000000000000000000e+00
nan -1.000000000000000000e+00
4.477315192743764527e+01 0.000000000000000000e+00
4.510612244800000070e+01 0.000000000000000000e+00
4.544693877499999957e+01 0.000000000000000000e+00
4.576943310657596697e+01 0.000000000000000000e+00
4.611900226757369836e+01 0.000000000000000000e+00
4.643210884353741363e+01 0.000000000000000000e+00
4.677659863945578422e+01 0.000000000000000000e+00
4.710458049886621268e+01 0.000000000000000000e+00
4.745215419501133880e+01 0.000000000000000000e+00
4.777977324263038383e+01 0.000000000000000000e+00
4.811446712018140914e+01 0.000000000000000000e+00
nan -1.000000000000000000e+00
4.875736961451246998e+01 0.000000000000000000e+00
4.909551020408163424e+01 0.000000000000000000e+00
4.941151927437641689e+01 0.000000000000000000e+00
4.974285714199999830e+01 0.000000000000000000e+00
5.009233560090702753e+01 0.000000000000000000e+00
5.041396825396825676e+01 0.000000000000000000e+00
5.073650793650793389e+01 0.000000000000000000e+00
5.106793650699999887e+01 1.000000000000000000e+00
5.140897959100000492e+01 1.000000000000000000e+00
5.172390022600000492e+01 1.000000000000000000e+00
5.205369614512471799e+01 0.000000000000000000e+00
5.236734693800000429e+01 0.000000000000000000e+00
5.271165532879818727e+01 0.000000000000000000e+00
5.303818594104308204e+01 0.000000000000000000e+00
5.335401360544217653e+01 0.000000000000000000e+00
5.368308389999999974e+01 1.000000000000000000e+00
5.403138321899999852e+01 0.000000000000000000e+00
5.436226757300000401e+01 0.000000000000000000e+00
5.471455782312925464e+01 0.000000000000000000e+00
5.504870748199999753e+01 1.000000000000000000e+00
5.538086167800453552e+01 0.000000000000000000e+00
5.572448979499999666e+01 0.000000000000000000e+00
5.605587301587301852e+01 0.000000000000000000e+00
5.637424036281178985e+01 0.000000000000000000e+00
5.670748299319728147e+01 0.000000000000000000e+00
5.704489795899999649e+01 0.000000000000000000e+00
5.737596371882086288e+01 0.000000000000000000e+00
5.770031746031745712e+01 0.000000000000000000e+00
5.804625850340136139e+01 0.000000000000000000e+00
5.838439909297051855e+01 0.000000000000000000e+00
5.871727891156462675e+01 0.000000000000000000e+00
5.903746031746031520e+01 0.000000000000000000e+00
5.937560090702947946e+01 0.000000000000000000e+00
5.971501133786848214e+01 0.000000000000000000e+00
6.004172335600907218e+01 0.000000000000000000e+00
6.036988662131519590e+01 0.000000000000000000e+00
6.071419501133787122e+01 0.000000000000000000e+00
nan -1.000000000000000000e+00
6.138557823129252000e+01 0.000000000000000000e+00
6.170521541950113686e+01 0.000000000000000000e+00
6.205405895691610141e+01 0.000000000000000000e+00
6.239365079365079225e+01 0.000000000000000000e+00
6.271854875283446518e+01 0.000000000000000000e+00
6.304399092970521679e+01 0.000000000000000000e+00
6.336072562358276627e+01 0.000000000000000000e+00
6.370467120181405818e+01 0.000000000000000000e+00
6.402653061200000195e+01 0.000000000000000000e+00
6.437133786848072248e+01 0.000000000000000000e+00
6.468916099773242934e+01 0.000000000000000000e+00
6.502204081632653754e+01 0.000000000000000000e+00
6.534530612244897441e+01 0.000000000000000000e+00
6.569360544217687448e+01 0.000000000000000000e+00
6.603174603174603874e+01 0.000000000000000000e+00
nan -1.000000000000000000e+00
6.671564625850339780e+01 0.000000000000000000e+00
6.705510203999999419e+01 0.000000000000000000e+00
6.740154195011338345e+01 0.000000000000000000e+00
6.774349206349207009e+01 0.000000000000000000e+00
6.808235827664398698e+01 0.000000000000000000e+00
6.842068027210883940e+01 0.000000000000000000e+00
6.875736961451246998e+01 0.000000000000000000e+00
6.909986394557823530e+01 0.000000000000000000e+00
6.943455782312925351e+01 0.000000000000000000e+00
6.977723356009070699e+01 0.000000000000000000e+00
7.011628117913832625e+01 0.000000000000000000e+00
7.044716553287982208e+01 0.000000000000000000e+00
7.078585034013605082e+01 0.000000000000000000e+00
7.112562358276643693e+01 0.000000000000000000e+00
7.147374149659863463e+01 0.000000000000000000e+00
7.179591836699999874e+01 0.000000000000000000e+00
7.212408163265305916e+01 0.000000000000000000e+00
7.246639455782313632e+01 0.000000000000000000e+00
7.283446712018140090e+01 0.000000000000000000e+00
7.316027210884354304e+01 0.000000000000000000e+00
7.351437641723356364e+01 0.000000000000000000e+00
7.384489795899999365e+01 0.000000000000000000e+00
7.418412698412699058e+01 0.000000000000000000e+00
7.453895691609977803e+01 0.000000000000000000e+00
7.488272108843537467e+01 0.000000000000000000e+00
7.521632653000000346e+01 0.000000000000000000e+00
7.558802721088434851e+01 0.000000000000000000e+00
7.591632653000000630e+01 0.000000000000000000e+00
7.626249433106575282e+01 0.000000000000000000e+00
7.658938775510203811e+01 0.000000000000000000e+00
7.693931972789116003e+01 0.000000000000000000e+00
7.727310657596372323e+01 0.000000000000000000e+00
7.762739229024943199e+01 0.000000000000000000e+00
7.796988662131519732e+01 0.000000000000000000e+00
7.830621315192743737e+01 0.000000000000000000e+00
7.863061224399999105e+01 0.000000000000000000e+00
7.897487528344670693e+01 0.000000000000000000e+00
7.931020408100000907e+01 0.000000000000000000e+00
7.965151927437641177e+01 0.000000000000000000e+00
7.998367346899999575e+01 0.000000000000000000e+00
8.034285714285714164e+01 0.000000000000000000e+00
8.066140589569161534e+01 0.000000000000000000e+00
8.100244897959183277e+01 0.000000000000000000e+00
8.133877551000000494e+01 1.000000000000000000e+00
8.166893424036281601e+01 0.000000000000000000e+00
8.202448979499999382e+01 1.000000000000000000e+00
8.237278911564625616e+01 0.000000000000000000e+00
8.268426303854874959e+01 0.000000000000000000e+00
8.304253968253968310e+01 0.000000000000000000e+00
8.337142857100000981e+01 0.000000000000000000e+00
8.372009070294784294e+01 0.000000000000000000e+00
8.405510203999999419e+01 0.000000000000000000e+00
8.440707482993197175e+01 0.000000000000000000e+00
8.473877550999999642e+01 0.000000000000000000e+00
8.508208616780045475e+01 0.000000000000000000e+00
8.541632653000000630e+01 0.000000000000000000e+00
8.576090702947846012e+01 0.000000000000000000e+00
8.610503401360544729e+01 0.000000000000000000e+00
8.641836734600001080e+01 0.000000000000000000e+00
8.677478458049886001e+01 0.000000000000000000e+00
8.711002267573695690e+01 0.000000000000000000e+00
8.746267573696145803e+01 0.000000000000000000e+00
8.781895691609977916e+01 0.000000000000000000e+00
8.814476190476190709e+01 0.000000000000000000e+00
8.847074829931972317e+01 0.000000000000000000e+00
8.882049886621315693e+01 0.000000000000000000e+00
8.914575963718820617e+01 0.000000000000000000e+00
8.948444444444444912e+01 0.000000000000000000e+00
8.980970521541949836e+01 0.000000000000000000e+00
9.014585034013605025e+01 0.000000000000000000e+00
9.047437641723355739e+01 0.000000000000000000e+00
9.081523809523810087e+01 0.000000000000000000e+00
9.114503401360543933e+01 0.000000000000000000e+00
9.145287981859409854e+01 0.000000000000000000e+00
9.180770975056690020e+01 0.000000000000000000e+00
9.213061224489796075e+01 0.000000000000000000e+00
9.245678004535147920e+01 0.000000000000000000e+00
9.279056689342404241e+01 0.000000000000000000e+00
9.310802721088435874e+01 0.000000000000000000e+00
9.343999999999999773e+01 0.000000000000000000e+00
9.377723356009070699e+01 0.000000000000000000e+00
9.411356009070294704e+01 0.000000000000000000e+00
9.443845804988661996e+01 0.000000000000000000e+00
9.477260770975057369e+01 0.000000000000000000e+00
9.509079365079365687e+01 0.000000000000000000e+00
9.541986394557822848e+01 0.000000000000000000e+00
9.574839002267573562e+01 0.000000000000000000e+00
9.607201814058956302e+01 0.000000000000000000e+00
9.640181405895691569e+01 0.000000000000000000e+00
9.673877550999999642e+01 0.000000000000000000e+00
9.707464852607709815e+01 0.000000000000000000e+00
9.741623582766439426e+01 0.000000000000000000e+00
9.776544217687074934e+01 0.000000000000000000e+00
9.807963718820862198e+01 0.000000000000000000e+00
9.843646258503400759e+01 0.000000000000000000e+00
9.877351473922902869e+01 0.000000000000000000e+00
9.912761904761904930e+01 0.000000000000000000e+00
9.945342403628117722e+01 0.000000000000000000e+00
9.980807256235827651e+01 0.000000000000000000e+00
1.001549206349206287e+02 0.000000000000000000e+00
1.005055782312925174e+02 0.000000000000000000e+00
nan -1.000000000000000000e+00
nan -1.000000000000000000e+00
nan -1.000000000000000000e+00
1.018566893424036266e+02 0.000000000000000000e+00
1.021997278910000091e+02 0.000000000000000000e+00
1.025291609977324327e+02 0.000000000000000000e+00
1.028755102039999940e+02 0.000000000000000000e+00
1.032331972789115611e+02 0.000000000000000000e+00
1.035571428570000023e+02 0.000000000000000000e+00
1.039268934240362796e+02 0.000000000000000000e+00
1.042577777777777754e+02 0.000000000000000000e+00
1.046039002267573750e+02 0.000000000000000000e+00
1.049280725623582811e+02 0.000000000000000000e+00
1.052558730158730214e+02 0.000000000000000000e+00
1.056204988662131541e+02 0.000000000000000000e+00
1.059562811791383155e+02 0.000000000000000000e+00
1.062855328798185894e+02 0.000000000000000000e+00
1.066487074829932027e+02 0.000000000000000000e+00
1.069708843537414964e+02 0.000000000000000000e+00
1.073258956916099720e+02 0.000000000000000000e+00
1.077032199546485316e+02 0.000000000000000000e+00
1.080404535147392266e+02 0.000000000000000000e+00
1.083571428570000137e+02 0.000000000000000000e+00
