# Supplementary material for: Correlated microtiming deviations in jazz and rock music
Source: PLoS One. 2018 Jan 24;13(1):e0186361. doi: 10.1371/journal.pone.0186361 (PMC5783353; doi:10.1371/journal.pone.0186361)
Supplement: S1 Dataset — (ZIP) [file pone.0186361.s001.zip › J05.dat]

1.971882086167800363e+00 0.000000000000000000e+00
2.398911564625850534e+00 0.000000000000000000e+00
2.806349206349206149e+00 0.000000000000000000e+00
3.242630385487528244e+00 0.000000000000000000e+00
3.619410430839002046e+00 0.000000000000000000e+00
4.049160997732426104e+00 0.000000000000000000e+00
4.430294784580499190e+00 0.000000000000000000e+00
4.833741496598639387e+00 0.000000000000000000e+00
5.225759637188208906e+00 0.000000000000000000e+00
5.654058956916100165e+00 0.000000000000000000e+00
6.038820861678004803e+00 0.000000000000000000e+00
6.435374149659863541e+00 0.000000000000000000e+00
6.834285714285714519e+00 0.000000000000000000e+00
7.251882086167800168e+00 0.000000000000000000e+00
7.628117913832199726e+00 0.000000000000000000e+00
8.045532879818594552e+00 0.000000000000000000e+00
8.451519274376417812e+00 0.000000000000000000e+00
8.846258503401360329e+00 0.000000000000000000e+00
9.264943310657596243e+00 0.000000000000000000e+00
9.656961451247164874e+00 0.000000000000000000e+00
1.001342403628117950e+01 0.000000000000000000e+00
1.041922902494331105e+01 0.000000000000000000e+00
1.080507936507936506e+01 0.000000000000000000e+00
1.122358276643990926e+01 0.000000000000000000e+00
1.159854875283446773e+01 0.000000000000000000e+00
1.200671201814058975e+01 0.000000000000000000e+00
1.241614512471655374e+01 0.000000000000000000e+00
1.279473922902494287e+01 0.000000000000000000e+00
1.319764172335600882e+01 0.000000000000000000e+00
1.359292517006802647e+01 0.000000000000000000e+00
1.396698412698412639e+01 0.000000000000000000e+00
1.439419501133786916e+01 0.000000000000000000e+00
1.478149659863945509e+01 0.000000000000000000e+00
1.518494331065759617e+01 0.000000000000000000e+00
1.559111111111111114e+01 0.000000000000000000e+00
1.597859410430839056e+01 0.000000000000000000e+00
1.638185941043083815e+01 0.000000000000000000e+00
1.676916099773242763e+01 0.000000000000000000e+00
1.715356009070294618e+01 0.000000000000000000e+00
nan -1.000000000000000000e+00
1.794031745999999927e+01 1.000000000000000000e+00
1.835537414899999931e+01 1.000000000000000000e+00
1.877043083899999942e+01 1.000000000000000000e+00
nan -1.000000000000000000e+00
nan -1.000000000000000000e+00
nan -1.000000000000000000e+00
nan -1.000000000000000000e+00
nan -1.000000000000000000e+00
nan -1.000000000000000000e+00
nan -1.000000000000000000e+00
nan -1.000000000000000000e+00
nan -1.000000000000000000e+00
nan -1.000000000000000000e+00
nan -1.000000000000000000e+00
2.354793650699999930e+01 1.000000000000000000e+00
2.397170068000000143e+01 1.000000000000000000e+00
2.434902494300000342e+01 1.000000000000000000e+00
2.476698412600000054e+01 1.000000000000000000e+00
2.517333333300000220e+01 1.000000000000000000e+00
nan -1.000000000000000000e+00
nan -1.000000000000000000e+00
nan -1.000000000000000000e+00
2.676825396800000334e+01 1.000000000000000000e+00
2.719927437599999820e+01 1.000000000000000000e+00
2.758240362800000156e+01 1.000000000000000000e+00
2.800326530599999941e+01 1.000000000000000000e+00
2.839800453499999833e+01 1.000000000000000000e+00
2.878403628099999878e+01 1.000000000000000000e+00
2.918458049800000254e+01 1.000000000000000000e+00
2.958802720999999991e+01 1.000000000000000000e+00
2.998276643900000238e+01 1.000000000000000000e+00
3.039492063400000177e+01 1.000000000000000000e+00
3.078385487499999940e+01 1.000000000000000000e+00
3.120471655300000080e+01 1.000000000000000000e+00
3.159074829900000125e+01 1.000000000000000000e+00
3.197387755099999751e+01 1.000000000000000000e+00
3.237151927400000062e+01 1.000000000000000000e+00
3.280108843499999693e+01 1.000000000000000000e+00
3.317841269800000248e+01 1.000000000000000000e+00
3.359346938699999896e+01 1.000000000000000000e+00
3.399111111100000215e+01 1.000000000000000000e+00
3.438875283400000171e+01 1.000000000000000000e+00
nan -1.000000000000000000e+00
3.518113378599999663e+01 1.000000000000000000e+00
3.557877550999999983e+01 1.000000000000000000e+00
3.600435374149660106e+01 0.000000000000000000e+00
3.639201814058957041e+01 0.000000000000000000e+00
3.680598639455782006e+01 0.000000000000000000e+00
3.719546485260770652e+01 0.000000000000000000e+00
3.761396825396825250e+01 0.000000000000000000e+00
3.802267573696145320e+01 0.000000000000000000e+00
3.843809523809523654e+01 0.000000000000000000e+00
3.883827664399093038e+01 0.000000000000000000e+00
3.926294784580498742e+01 0.000000000000000000e+00
3.963863945578231096e+01 0.000000000000000000e+00
4.006058956916099589e+01 0.000000000000000000e+00
4.046367346938775711e+01 0.000000000000000000e+00
4.087836734693877361e+01 0.000000000000000000e+00
4.125478458049886399e+01 0.000000000000000000e+00
4.167909297052154471e+01 0.000000000000000000e+00
4.207691609977324276e+01 0.000000000000000000e+00
4.247854875283447029e+01 0.000000000000000000e+00
4.288489795918367520e+01 0.000000000000000000e+00
4.329868480725623670e+01 0.000000000000000000e+00
4.369469387755101764e+01 0.000000000000000000e+00
4.412317460317460416e+01 0.000000000000000000e+00
4.453333333333333144e+01 0.000000000000000000e+00
4.494911564625850531e+01 0.000000000000000000e+00
4.533641723356009123e+01 0.000000000000000000e+00
4.574439909297052509e+01 0.000000000000000000e+00
4.615383219954648553e+01 0.000000000000000000e+00
4.657124716553288124e+01 0.000000000000000000e+00
4.695346938775509926e+01 0.000000000000000000e+00
4.736798185941042760e+01 0.000000000000000000e+00
4.774657596371881851e+01 0.000000000000000000e+00
4.816671201814058634e+01 0.000000000000000000e+00
4.854675736961451094e+01 0.000000000000000000e+00
4.895310657596371584e+01 0.000000000000000000e+00
4.934185941043083545e+01 0.000000000000000000e+00
4.976399092970521565e+01 0.000000000000000000e+00
5.015365079365079026e+01 0.000000000000000000e+00
5.056616780045351334e+01 0.000000000000000000e+00
5.097650793650793588e+01 0.000000000000000000e+00
5.139283446712018133e+01 0.000000000000000000e+00
5.176435374149659907e+01 0.000000000000000000e+00
5.217451247165532635e+01 0.000000000000000000e+00
5.255945578231292359e+01 0.000000000000000000e+00
5.297052154195011298e+01 0.000000000000000000e+00
5.335056689342403757e+01 0.000000000000000000e+00
5.375492063492063721e+01 0.000000000000000000e+00
5.415346938775510210e+01 0.000000000000000000e+00
5.456925170068026887e+01 0.000000000000000000e+00
5.496580498866212849e+01 0.000000000000000000e+00
5.537378684800000173e+01 1.000000000000000000e+00
5.576272108799999927e+01 1.000000000000000000e+00
5.618340136054421663e+01 0.000000000000000000e+00
5.657215419501133624e+01 0.000000000000000000e+00
5.699156462585033722e+01 0.000000000000000000e+00
5.738122448979591894e+01 0.000000000000000000e+00
5.780444444444444230e+01 0.000000000000000000e+00
5.818739229024943427e+01 0.000000000000000000e+00
5.859555555499999713e+01 1.000000000000000000e+00
5.898448979500000178e+01 1.000000000000000000e+00
5.940317460317460529e+01 0.000000000000000000e+00
5.981006802721088178e+01 0.000000000000000000e+00
6.024018140589569015e+01 0.000000000000000000e+00
6.062439909297052054e+01 0.000000000000000000e+00
6.103800453499999890e+01 0.000000000000000000e+00
6.144707482993197090e+01 0.000000000000000000e+00
6.185215419501133738e+01 0.000000000000000000e+00
6.223111111111111171e+01 0.000000000000000000e+00
6.265034013600000407e+01 1.000000000000000000e+00
6.303346938699999669e+01 1.000000000000000000e+00
6.343691609899999406e+01 1.000000000000000000e+00
6.385487528299999838e+01 1.000000000000000000e+00
6.426503401360544387e+01 0.000000000000000000e+00
6.465106575963719138e+01 0.000000000000000000e+00
6.506086167800452813e+01 0.000000000000000000e+00
6.544344671201814378e+01 0.000000000000000000e+00
6.585578231292517160e+01 0.000000000000000000e+00
6.623764172335600620e+01 0.000000000000000000e+00
6.664526077097505663e+01 0.000000000000000000e+00
6.704108843537414941e+01 0.000000000000000000e+00
6.744997732426304538e+01 0.000000000000000000e+00
6.783637188208616919e+01 0.000000000000000000e+00
6.823818594104308488e+01 0.000000000000000000e+00
6.861732426303855448e+01 0.000000000000000000e+00
6.901260770899999386e+01 1.000000000000000000e+00
6.939283446700000013e+01 1.000000000000000000e+00
6.980208616699999880e+01 1.000000000000000000e+00
nan -1.000000000000000000e+00
7.059863945578231892e+01 0.000000000000000000e+00
7.098739229024943143e+01 0.000000000000000000e+00
7.139156462585033580e+01 0.000000000000000000e+00
7.178739229024942858e+01 0.000000000000000000e+00
7.221641723356009379e+01 0.000000000000000000e+00
7.258666666666667311e+01 0.000000000000000000e+00
7.300716553287982435e+01 0.000000000000000000e+00
7.338539682539682474e+01 0.000000000000000000e+00
7.378920634920635280e+01 0.000000000000000000e+00
7.418104308390022084e+01 0.000000000000000000e+00
7.457668934199999455e+01 1.000000000000000000e+00
7.496852607699999282e+01 1.000000000000000000e+00
7.540099773199999333e+01 1.000000000000000000e+00
7.579283446699999161e+01 1.000000000000000000e+00
7.620208616700000448e+01 1.000000000000000000e+00
7.659682539599999984e+01 1.000000000000000000e+00
7.700154195011337777e+01 0.000000000000000000e+00
7.738485260770974605e+01 0.000000000000000000e+00
7.778267573696145121e+01 0.000000000000000000e+00
7.817179138321995424e+01 0.000000000000000000e+00
7.858031746031745968e+01 0.000000000000000000e+00
7.896526077097504981e+01 0.000000000000000000e+00
7.938049886621314499e+01 0.000000000000000000e+00
7.976380952380952749e+01 0.000000000000000000e+00
8.017705215419501030e+01 0.000000000000000000e+00
8.054131519199999900e+01 1.000000000000000000e+00
8.095637188199999912e+01 1.000000000000000000e+00
8.131900226757369410e+01 0.000000000000000000e+00
8.173895691609976666e+01 0.000000000000000000e+00
8.211591836734693572e+01 0.000000000000000000e+00
8.251210884300000714e+01 1.000000000000000000e+00
8.288362811700000066e+01 1.000000000000000000e+00
8.329287981859410195e+01 0.000000000000000000e+00
8.366730158730159417e+01 0.000000000000000000e+00
8.409106575963718910e+01 0.000000000000000000e+00
8.443936507899999810e+01 1.000000000000000000e+00
8.484897959183673777e+01 0.000000000000000000e+00
8.523501133786848527e+01 0.000000000000000000e+00
8.563337868480725490e+01 0.000000000000000000e+00
8.601215419501133397e+01 0.000000000000000000e+00
8.641995464852607256e+01 0.000000000000000000e+00
8.678603174603173898e+01 0.000000000000000000e+00
8.718439909297052282e+01 0.000000000000000000e+00
8.755356009070294476e+01 0.000000000000000000e+00
8.794848072499999603e+01 1.000000000000000000e+00
8.832870748200001287e+01 1.000000000000000000e+00
8.872217687074829939e+01 0.000000000000000000e+00
8.911401360544218164e+01 0.000000000000000000e+00
8.950875283446711705e+01 0.000000000000000000e+00
8.988263038548753059e+01 0.000000000000000000e+00
9.028099773242630022e+01 0.000000000000000000e+00
9.066176870748299166e+01 0.000000000000000000e+00
9.105995464799998729e+01 1.000000000000000000e+00
9.143510204081633219e+01 0.000000000000000000e+00
9.183165532879819182e+01 0.000000000000000000e+00
9.221097505668933536e+01 0.000000000000000000e+00
9.262439909297052054e+01 0.000000000000000000e+00
9.301206349206348989e+01 0.000000000000000000e+00
9.340045351473922608e+01 0.000000000000000000e+00
9.376798185941042618e+01 0.000000000000000000e+00
9.416634920634921002e+01 0.000000000000000000e+00
9.455219954648525515e+01 0.000000000000000000e+00
9.495002267573696031e+01 0.000000000000000000e+00
9.532825396825397490e+01 0.000000000000000000e+00
9.572426303854875584e+01 0.000000000000000000e+00
9.610340136054421123e+01 0.000000000000000000e+00
9.650920634920635166e+01 0.000000000000000000e+00
9.687455782312925123e+01 0.000000000000000000e+00
9.727165532879818954e+01 0.000000000000000000e+00
9.764117913832200202e+01 0.000000000000000000e+00
9.804045351399999220e+01 1.000000000000000000e+00
9.840326530600000865e+01 1.000000000000000000e+00
9.881832199500000513e+01 1.000000000000000000e+00
9.918693877500000156e+01 1.000000000000000000e+00
9.960199546399999804e+01 1.000000000000000000e+00
9.997351473899999519e+01 1.000000000000000000e+00
1.003807709750566914e+02 0.000000000000000000e+00
1.007580952380952368e+02 0.000000000000000000e+00
1.011602721088435430e+02 0.000000000000000000e+00
1.015475736961451219e+02 0.000000000000000000e+00
1.019497505668934281e+02 0.000000000000000000e+00
1.023227210884353724e+02 0.000000000000000000e+00
1.027190929705215439e+02 0.000000000000000000e+00
1.030982312925170135e+02 0.000000000000000000e+00
1.035033106575963728e+02 0.000000000000000000e+00
1.038762811791383172e+02 0.000000000000000000e+00
1.042764625850340110e+02 0.000000000000000000e+00
nan -1.000000000000000000e+00
1.050615873010000030e+02 1.000000000000000000e+00
1.054273015870000023e+02 1.000000000000000000e+00
1.058394557820000017e+02 1.000000000000000000e+00
1.062051700679999868e+02 1.000000000000000000e+00
1.066126077097505629e+02 0.000000000000000000e+00
1.069765079365079430e+02 0.000000000000000000e+00
1.073886621315192684e+02 0.000000000000000000e+00
1.077596371882086146e+02 0.000000000000000000e+00
1.081701587299999971e+02 1.000000000000000000e+00
1.085422222222222217e+02 0.000000000000000000e+00
1.089516553287981822e+02 0.000000000000000000e+00
1.093271655328798175e+02 0.000000000000000000e+00
1.097369614512471685e+02 0.000000000000000000e+00
1.101050340136054473e+02 0.000000000000000000e+00
1.105135600907029527e+02 0.000000000000000000e+00
1.108903401360544194e+02 0.000000000000000000e+00
1.112859863945578240e+02 0.000000000000000000e+00
1.116700226757369592e+02 0.000000000000000000e+00
1.120894331065759673e+02 0.000000000000000000e+00
1.124616780045351447e+02 0.000000000000000000e+00
1.128716553287981839e+02 0.000000000000000000e+00
1.132468027210884287e+02 0.000000000000000000e+00
nan -1.000000000000000000e+00
1.139869387755102110e+02 0.000000000000000000e+00
1.144128798185941065e+02 0.000000000000000000e+00
1.148019954648526095e+02 0.000000000000000000e+00
1.152065306122449044e+02 0.000000000000000000e+00
1.156036281179138285e+02 0.000000000000000000e+00
1.160126984126984127e+02 0.000000000000000000e+00
1.163941950113378709e+02 0.000000000000000000e+00
1.168005442176870758e+02 0.000000000000000000e+00
1.171791383219954668e+02 0.000000000000000000e+00
1.175595464852607677e+02 0.000000000000000000e+00
1.179495691609977257e+02 0.000000000000000000e+00
1.183492063489999992e+02 1.000000000000000000e+00
1.187236281170000041e+02 1.000000000000000000e+00
1.191154648520000023e+02 1.000000000000000000e+00
1.195102040809999977e+02 1.000000000000000000e+00
1.199136507929999880e+02 1.000000000000000000e+00
1.202906122448979573e+02 0.000000000000000000e+00
1.206753741496598593e+02 0.000000000000000000e+00
1.210579591836734750e+02 0.000000000000000000e+00
1.214574149659863878e+02 0.000000000000000000e+00
1.218441723356009021e+02 0.000000000000000000e+00
1.222541496598639412e+02 0.000000000000000000e+00
1.226361904761904782e+02 0.000000000000000000e+00
1.230280272100000047e+02 1.000000000000000000e+00
nan -1.000000000000000000e+00
nan -1.000000000000000000e+00
1.241418594104308397e+02 0.000000000000000000e+00
1.245558276643990894e+02 0.000000000000000000e+00
1.249295238095238147e+02 0.000000000000000000e+00
1.253367800453514747e+02 0.000000000000000000e+00
1.257239002267573653e+02 0.000000000000000000e+00
1.261193650793650818e+02 0.000000000000000000e+00
1.264852607709750600e+02 0.000000000000000000e+00
1.268870748299319757e+02 0.000000000000000000e+00
1.272894331065759701e+02 0.000000000000000000e+00
1.276800000000000068e+02 0.000000000000000000e+00
1.280562358276644090e+02 0.000000000000000000e+00
1.284571428571428555e+02 0.000000000000000000e+00
1.288417233560090835e+02 0.000000000000000000e+00
1.292250340136054376e+02 0.000000000000000000e+00
1.295921995464852614e+02 0.000000000000000000e+00
1.299892970521541997e+02 0.000000000000000000e+00
1.303775056689342478e+02 0.000000000000000000e+00
1.307793197278911634e+02 0.000000000000000000e+00
1.311593650793650738e+02 0.000000000000000000e+00
1.315468480720000173e+02 1.000000000000000000e+00
nan -1.000000000000000000e+00
1.323377777777777737e+02 0.000000000000000000e+00
1.327189115646258415e+02 0.000000000000000000e+00
1.331170975056689372e+02 0.000000000000000000e+00
1.335022222222222297e+02 0.000000000000000000e+00
1.338991383219954514e+02 0.000000000000000000e+00
1.342744671201814128e+02 0.000000000000000000e+00
1.346822675736961514e+02 0.000000000000000000e+00
1.350664852607709747e+02 0.000000000000000000e+00
1.354793650793650670e+02 0.000000000000000000e+00
1.358648526077097642e+02 0.000000000000000000e+00
1.362688435374149662e+02 0.000000000000000000e+00
1.366470748299319666e+02 0.000000000000000000e+00
1.370510657596371971e+02 0.000000000000000000e+00
1.374169614512471753e+02 0.000000000000000000e+00
1.378133333330000028e+02 1.000000000000000000e+00
1.381935600900000054e+02 1.000000000000000000e+00
1.385962811791383160e+02 0.000000000000000000e+00
1.389844897959183641e+02 0.000000000000000000e+00
1.393641723356008981e+02 0.000000000000000000e+00
1.397509297052154125e+02 0.000000000000000000e+00
1.401730612244897998e+02 0.000000000000000000e+00
1.405603628117913786e+02 0.000000000000000000e+00
1.409498412698412722e+02 0.000000000000000000e+00
1.413317006802721210e+02 0.000000000000000000e+00
1.417179138321995424e+02 0.000000000000000000e+00
nan -1.000000000000000000e+00
1.424751020408163242e+02 0.000000000000000000e+00
1.428707482993197289e+02 0.000000000000000000e+00
1.432754648526077119e+02 0.000000000000000000e+00
1.436457142857142912e+02 0.000000000000000000e+00
1.440342857142857156e+02 0.000000000000000000e+00
1.444204988662131655e+02 0.000000000000000000e+00
1.448070748299319632e+02 0.000000000000000000e+00
1.452081632653061263e+02 0.000000000000000000e+00
1.455731519274376353e+02 0.000000000000000000e+00
1.459609977324263070e+02 0.000000000000000000e+00
1.463747845804988685e+02 0.000000000000000000e+00
1.467550113378684671e+02 0.000000000000000000e+00
1.471332426300000122e+02 1.000000000000000000e+00
nan -1.000000000000000000e+00
1.477990022675736839e+02 0.000000000000000000e+00
1.481919274376417093e+02 0.000000000000000000e+00
1.485857596371882039e+02 0.000000000000000000e+00
nan -1.000000000000000000e+00
nan -1.000000000000000000e+00
1.498557823120000023e+02 1.000000000000000000e+00
1.502505215410000119e+02 1.000000000000000000e+00
1.506394557819999989e+02 1.000000000000000000e+00
1.510225850340000022e+02 1.000000000000000000e+00
1.514347392290000016e+02 1.000000000000000000e+00
1.518265759629999820e+02 1.000000000000000000e+00
1.522086167800453609e+02 0.000000000000000000e+00
1.526042630385487655e+02 0.000000000000000000e+00
1.529721541950113419e+02 0.000000000000000000e+00
1.533801360544217687e+02 0.000000000000000000e+00
1.537638095238095275e+02 0.000000000000000000e+00
1.541572789109999917e+02 1.000000000000000000e+00
1.545491156459999900e+02 1.000000000000000000e+00
1.549574603174603169e+02 0.000000000000000000e+00
1.553494784580498731e+02 0.000000000000000000e+00
1.557551020408163254e+02 0.000000000000000000e+00
1.561355102040816405e+02 0.000000000000000000e+00
1.565273469387755085e+02 0.000000000000000000e+00
1.569333333333333371e+02 0.000000000000000000e+00
1.573289795918367417e+02 0.000000000000000000e+00
1.576974149659863826e+02 0.000000000000000000e+00
1.581102947845805033e+02 0.000000000000000000e+00
1.584950566893423911e+02 0.000000000000000000e+00
1.588867120181405994e+02 0.000000000000000000e+00
1.592658503401360406e+02 0.000000000000000000e+00
1.596754648526077176e+02 0.000000000000000000e+00
1.600509750566893388e+02 0.000000000000000000e+00
1.604629478458049903e+02 0.000000000000000000e+00
1.608471655328798136e+02 0.000000000000000000e+00
1.612433560090702827e+02 0.000000000000000000e+00
1.616328344671201762e+02 0.000000000000000000e+00
1.620250340136054490e+02 0.000000000000000000e+00
1.624177777777777862e+02 0.000000000000000000e+00
1.628041723356008958e+02 0.000000000000000000e+00
1.631827664399093010e+02 0.000000000000000000e+00
1.635896598639455704e+02 0.000000000000000000e+00
1.639704308390022618e+02 0.000000000000000000e+00
1.643720634920634893e+02 0.000000000000000000e+00
1.647512018140589589e+02 0.000000000000000000e+00
1.651678911564625878e+02 0.000000000000000000e+00
1.655426757369614563e+02 0.000000000000000000e+00
1.659443083900226839e+02 0.000000000000000000e+00
1.663274376410000173e+02 1.000000000000000000e+00
1.667366893420000054e+02 1.000000000000000000e+00
1.671198185940000087e+02 1.000000000000000000e+00
1.675180045351473836e+02 0.000000000000000000e+00
1.679176417233560130e+02 0.000000000000000000e+00
1.683234467120181534e+02 0.000000000000000000e+00
1.686980498866213054e+02 0.000000000000000000e+00
1.691007709750566903e+02 0.000000000000000000e+00
1.694967800453514712e+02 0.000000000000000000e+00
1.698877097505668985e+02 0.000000000000000000e+00
1.702951473922902608e+02 0.000000000000000000e+00
1.706659410430839046e+02 0.000000000000000000e+00
1.710744671201813958e+02 0.000000000000000000e+00
nan -1.000000000000000000e+00
nan -1.000000000000000000e+00
1.722490702947845875e+02 0.000000000000000000e+00
1.726381859410430764e+02 0.000000000000000000e+00
1.730374603174603294e+02 0.000000000000000000e+00
1.734155102040816416e+02 0.000000000000000000e+00
1.738198639455782200e+02 0.000000000000000000e+00
1.742040816326530717e+02 0.000000000000000000e+00
1.746118820861678103e+02 0.000000000000000000e+00
1.749783219954648530e+02 0.000000000000000000e+00
1.753808616780045213e+02 0.000000000000000000e+00
1.757532879818594154e+02 0.000000000000000000e+00
1.761618140589569066e+02 0.000000000000000000e+00
1.765547392290249320e+02 0.000000000000000000e+00
1.769587301587301624e+02 0.000000000000000000e+00
1.773367800453514747e+02 0.000000000000000000e+00
1.777184580498866353e+02 0.000000000000000000e+00
1.780865306122448999e+02 0.000000000000000000e+00
1.784977777777777703e+02 0.000000000000000000e+00
1.788696598639455715e+02 0.000000000000000000e+00
1.792683900226757316e+02 0.000000000000000000e+00
1.796640362811791363e+02 0.000000000000000000e+00
1.800645804988662064e+02 0.000000000000000000e+00
1.804380952380952294e+02 0.000000000000000000e+00
1.808431746031746172e+02 0.000000000000000000e+00
1.812264852607709713e+02 0.000000000000000000e+00
1.816353741496598673e+02 0.000000000000000000e+00
1.820000000000000000e+02 0.000000000000000000e+00
1.823996371882086294e+02 0.000000000000000000e+00
1.827760544217687197e+02 0.000000000000000000e+00
1.831782312925170118e+02 0.000000000000000000e+00
1.835544671201814140e+02 0.000000000000000000e+00
1.839668027210884418e+02 0.000000000000000000e+00
1.843354195011337993e+02 0.000000000000000000e+00
1.847359637188208694e+02 0.000000000000000000e+00
1.851092970521542043e+02 0.000000000000000000e+00
1.855297959183673413e+02 0.000000000000000000e+00
1.858965986394557888e+02 0.000000000000000000e+00
1.862900680272108787e+02 0.000000000000000000e+00
1.866764625850340167e+02 0.000000000000000000e+00
1.870811791383219997e+02 0.000000000000000000e+00
1.874438095238095343e+02 0.000000000000000000e+00
1.878425396825396945e+02 0.000000000000000000e+00
1.882367346938775370e+02 0.000000000000000000e+00
1.886274829931972761e+02 0.000000000000000000e+00
1.890238548752834333e+02 0.000000000000000000e+00
1.893906575959999827e+02 1.000000000000000000e+00
1.897970068019999985e+02 1.000000000000000000e+00
1.902004535140000030e+02 1.000000000000000000e+00
1.906068027209999798e+02 1.000000000000000000e+00
1.910247619040000018e+02 1.000000000000000000e+00
1.914107936499999880e+02 1.000000000000000000e+00
1.918200453509999761e+02 1.000000000000000000e+00
nan -1.000000000000000000e+00
1.926066213150000124e+02 1.000000000000000000e+00
1.929897505659999979e+02 1.000000000000000000e+00
1.933873922900000082e+02 1.000000000000000000e+00
1.937879365070000119e+02 1.000000000000000000e+00
1.942029931970000121e+02 1.000000000000000000e+00
1.945986394557823189e+02 0.000000000000000000e+00
1.949578231292516932e+02 0.000000000000000000e+00
1.953672562358276537e+02 0.000000000000000000e+00
1.957376870748299211e+02 0.000000000000000000e+00
1.961128344669999990e+02 1.000000000000000000e+00
1.965282539682539777e+02 0.000000000000000000e+00
1.969197278911564695e+02 0.000000000000000000e+00
1.973351473922902528e+02 0.000000000000000000e+00
1.977215419501133908e+02 0.000000000000000000e+00
1.981242630379999810e+02 1.000000000000000000e+00
1.985044897950000120e+02 1.000000000000000000e+00
1.988760090700000092e+02 1.000000000000000000e+00
1.992674829931972909e+02 0.000000000000000000e+00
1.996803628117913831e+02 0.000000000000000000e+00
2.000752834467120067e+02 0.000000000000000000e+00
2.004716553287981924e+02 0.000000000000000000e+00
2.008553287981859512e+02 0.000000000000000000e+00
2.012230385487528395e+02 0.000000000000000000e+00
2.016050793650793764e+02 0.000000000000000000e+00
2.019934693877551126e+02 0.000000000000000000e+00
2.023764172329999838e+02 1.000000000000000000e+00
2.027624489790000268e+02 1.000000000000000000e+00
2.031687981850000142e+02 1.000000000000000000e+00
nan -1.000000000000000000e+00
nan -1.000000000000000000e+00
nan -1.000000000000000000e+00
nan -1.000000000000000000e+00
nan -1.000000000000000000e+00
nan -1.000000000000000000e+00
nan -1.000000000000000000e+00
nan -1.000000000000000000e+00
nan -1.000000000000000000e+00
nan -1.000000000000000000e+00
nan -1.000000000000000000e+00
nan -1.000000000000000000e+00
2.082537868480725649e+02 0.000000000000000000e+00
2.086512471655328795e+02 0.000000000000000000e+00
2.090717460317460450e+02 0.000000000000000000e+00
2.094575963718820901e+02 0.000000000000000000e+00
2.098635827664399187e+02 0.000000000000000000e+00
2.102597732426303878e+02 0.000000000000000000e+00
2.106641269841269946e+02 0.000000000000000000e+00
2.110664852607709747e+02 0.000000000000000000e+00
nan -1.000000000000000000e+00
nan -1.000000000000000000e+00
nan -1.000000000000000000e+00
2.126530612244897895e+02 0.000000000000000000e+00
2.130692063492063539e+02 0.000000000000000000e+00
2.134626757369614438e+02 0.000000000000000000e+00
2.138712018140589635e+02 0.000000000000000000e+00
nan -1.000000000000000000e+00
nan -1.000000000000000000e+00
nan -1.000000000000000000e+00
nan -1.000000000000000000e+00
nan -1.000000000000000000e+00
nan -1.000000000000000000e+00
nan -1.000000000000000000e+00
nan -1.000000000000000000e+00
nan -1.000000000000000000e+00
nan -1.000000000000000000e+00
nan -1.000000000000000000e+00
nan -1.000000000000000000e+00
nan -1.000000000000000000e+00
nan -1.000000000000000000e+00
nan -1.000000000000000000e+00
nan -1.000000000000000000e+00
nan -1.000000000000000000e+00
nan -1.000000000000000000e+00
nan -1.000000000000000000e+00
2.218935147392290332e+02 0.000000000000000000e+00
2.222902494331065668e+02 0.000000000000000000e+00
2.226877097505668814e+02 0.000000000000000000e+00
2.230913378684807356e+02 0.000000000000000000e+00
2.235011337868480723e+02 0.000000000000000000e+00
2.238871655328798056e+02 0.000000000000000000e+00
2.242967800453514826e+02 0.000000000000000000e+00
2.246804535147392414e+02 0.000000000000000000e+00
2.250811791383219997e+02 0.000000000000000000e+00
2.254831746031746036e+02 0.000000000000000000e+00
2.258975056689342296e+02 0.000000000000000000e+00
2.263125623582766366e+02 0.000000000000000000e+00
2.267125623582766423e+02 0.000000000000000000e+00
2.271178231292516898e+02 0.000000000000000000e+00
2.275029478458049823e+02 0.000000000000000000e+00
2.279229024943310549e+02 0.000000000000000000e+00
nan -1.000000000000000000e+00
nan -1.000000000000000000e+00
2.291571882086167875e+02 0.000000000000000000e+00
2.295481179138321863e+02 0.000000000000000000e+00
2.299570068027210823e+02 0.000000000000000000e+00
2.303535600907029561e+02 0.000000000000000000e+00
2.307550113378684671e+02 0.000000000000000000e+00
2.311566439909296946e+02 0.000000000000000000e+00
2.315697052154195035e+02 0.000000000000000000e+00
2.319687981859410399e+02 0.000000000000000000e+00
nan -1.000000000000000000e+00
nan -1.000000000000000000e+00
nan -1.000000000000000000e+00
nan -1.000000000000000000e+00
2.339809523809523739e+02 0.000000000000000000e+00
2.343816780045351607e+02 0.000000000000000000e+00
2.348039909297052077e+02 0.000000000000000000e+00
nan -1.000000000000000000e+00
nan -1.000000000000000000e+00
2.360076190476190447e+02 0.000000000000000000e+00
2.364021768707482920e+02 0.000000000000000000e+00
2.368079818594104324e+02 0.000000000000000000e+00
2.372012698412698342e+02 0.000000000000000000e+00
2.376050793650793764e+02 0.000000000000000000e+00
2.379985487528344663e+02 0.000000000000000000e+00
2.383931065759637136e+02 0.000000000000000000e+00
2.387949206349206293e+02 0.000000000000000000e+00
2.392130612244897918e+02 0.000000000000000000e+00
2.396156009070294886e+02 0.000000000000000000e+00
2.400039909297052247e+02 0.000000000000000000e+00
2.403949206349206236e+02 0.000000000000000000e+00
nan -1.000000000000000000e+00
2.411903854875283457e+02 0.000000000000000000e+00
2.415831292517006830e+02 0.000000000000000000e+00
2.419869387755101968e+02 0.000000000000000000e+00
2.423874829931972670e+02 0.000000000000000000e+00
2.428074376417233680e+02 0.000000000000000000e+00
2.432038095238095252e+02 0.000000000000000000e+00
2.436159637188208649e+02 0.000000000000000000e+00
2.440107029478458003e+02 0.000000000000000000e+00
nan -1.000000000000000000e+00
nan -1.000000000000000000e+00
nan -1.000000000000000000e+00
nan -1.000000000000000000e+00
2.460212244897959124e+02 0.000000000000000000e+00
2.464237641723356091e+02 0.000000000000000000e+00
2.468400907029478333e+02 0.000000000000000000e+00
2.472355555555555497e+02 0.000000000000000000e+00
2.476359183673469317e+02 0.000000000000000000e+00
2.480335600907029345e+02 0.000000000000000000e+00
2.484522448979591900e+02 0.000000000000000000e+00
2.488556916099773275e+02 0.000000000000000000e+00
2.492732879818593972e+02 0.000000000000000000e+00
2.496538775510204005e+02 0.000000000000000000e+00
2.500731065759637204e+02 0.000000000000000000e+00
2.504640362811791476e+02 0.000000000000000000e+00
2.508845351473922847e+02 0.000000000000000000e+00
2.512836281179138211e+02 0.000000000000000000e+00
2.516843537414966079e+02 0.000000000000000000e+00
2.520798185941042959e+02 0.000000000000000000e+00
2.524896145124716611e+02 0.000000000000000000e+00
2.528515192743764146e+02 0.000000000000000000e+00
2.532783673469387793e+02 0.000000000000000000e+00
2.536605895691610044e+02 0.000000000000000000e+00
2.540736507936507849e+02 0.000000000000000000e+00
2.544555102040816337e+02 0.000000000000000000e+00
2.548778231292517091e+02 0.000000000000000000e+00
2.552674829931972909e+02 0.000000000000000000e+00
2.556732879818594029e+02 0.000000000000000000e+00
2.560694784580499004e+02 0.000000000000000000e+00
2.564801814058956779e+02 0.000000000000000000e+00
2.568660317460317515e+02 0.000000000000000000e+00
2.572870748299319530e+02 0.000000000000000000e+00
2.576687528344671136e+02 0.000000000000000000e+00
2.580848979591836496e+02 0.000000000000000000e+00
2.584881632653061274e+02 0.000000000000000000e+00
2.589057596371882255e+02 0.000000000000000000e+00
2.593004988662131609e+02 0.000000000000000000e+00
2.597061224489796132e+02 0.000000000000000000e+00
2.600890702947845625e+02 0.000000000000000000e+00
2.604954195011337674e+02 0.000000000000000000e+00
2.609026757369614415e+02 0.000000000000000000e+00
2.613070294784580483e+02 0.000000000000000000e+00
2.617068480725623658e+02 0.000000000000000000e+00
2.621262585034013455e+02 0.000000000000000000e+00
2.625315192743764214e+02 0.000000000000000000e+00
2.629351473922902755e+02 0.000000000000000000e+00
2.633400453514739183e+02 0.000000000000000000e+00
2.637487528344670977e+02 0.000000000000000000e+00
2.641531065759637045e+02 0.000000000000000000e+00
2.645643537414965749e+02 0.000000000000000000e+00
nan -1.000000000000000000e+00
nan -1.000000000000000000e+00
nan -1.000000000000000000e+00
nan -1.000000000000000000e+00
2.666058956916099874e+02 0.000000000000000000e+00
2.670414512471655257e+02 0.000000000000000000e+00
2.674476190476190709e+02 0.000000000000000000e+00
2.678546938775510284e+02 0.000000000000000000e+00
2.682710204081632810e+02 0.000000000000000000e+00
2.686802721088435533e+02 0.000000000000000000e+00
2.690828117913832216e+02 0.000000000000000000e+00
2.694933333333333394e+02 0.000000000000000000e+00
2.699071201814059009e+02 0.000000000000000000e+00
2.703334240362812011e+02 0.000000000000000000e+00
2.707493877551020205e+02 0.000000000000000000e+00
2.711613605442177004e+02 0.000000000000000000e+00
2.715758730158730145e+02 0.000000000000000000e+00
2.719911111111111381e+02 0.000000000000000000e+00
2.724019954648526323e+02 0.000000000000000000e+00
nan -1.000000000000000000e+00
2.732161451247165473e+02 0.000000000000000000e+00
2.736575056689342205e+02 0.000000000000000000e+00
2.740571428571428783e+02 0.000000000000000000e+00
2.744651247165533050e+02 0.000000000000000000e+00
2.748707482993197004e+02 0.000000000000000000e+00
2.752780045351473746e+02 0.000000000000000000e+00
2.756870748299319871e+02 0.000000000000000000e+00
2.760923356009070062e+02 0.000000000000000000e+00
2.765001360544217732e+02 0.000000000000000000e+00
2.769206349206349387e+02 0.000000000000000000e+00
2.773153741496598741e+02 0.000000000000000000e+00
2.777367800453514519e+02 0.000000000000000000e+00
2.781396825396825534e+02 0.000000000000000000e+00
2.785570975056689349e+02 0.000000000000000000e+00
2.789592743764172269e+02 0.000000000000000000e+00
2.793725170068026955e+02 0.000000000000000000e+00
2.797812244897959317e+02 0.000000000000000000e+00
2.802015419501133806e+02 0.000000000000000000e+00
2.806069841269841163e+02 0.000000000000000000e+00
2.810193197278911725e+02 0.000000000000000000e+00
2.814180498866213043e+02 0.000000000000000000e+00
2.818329251700680516e+02 0.000000000000000000e+00
2.822483446712018349e+02 0.000000000000000000e+00
2.826595918367347053e+02 0.000000000000000000e+00
2.830713832199546687e+02 0.000000000000000000e+00
2.834893424036281431e+02 0.000000000000000000e+00
2.839083900226757464e+02 0.000000000000000000e+00
2.843134693877551058e+02 0.000000000000000000e+00
2.847225396825396615e+02 0.000000000000000000e+00
2.851490249433106783e+02 0.000000000000000000e+00
2.855602721088435487e+02 0.000000000000000000e+00
2.859889342403628234e+02 0.000000000000000000e+00
2.863936507936508065e+02 0.000000000000000000e+00
2.868087074829932135e+02 0.000000000000000000e+00
2.872141496598639492e+02 0.000000000000000000e+00
2.876433560090703168e+02 0.000000000000000000e+00
2.880627664399092964e+02 0.000000000000000000e+00
2.884928798185940764e+02 0.000000000000000000e+00
2.889135600907029584e+02 0.000000000000000000e+00
2.893413151927437639e+02 0.000000000000000000e+00
2.897560090702947946e+02 0.000000000000000000e+00
2.901774149659863724e+02 0.000000000000000000e+00
2.905728798185941173e+02 0.000000000000000000e+00
2.910002721088435464e+02 0.000000000000000000e+00
2.914073469387755040e+02 0.000000000000000000e+00
2.918176870748299052e+02 0.000000000000000000e+00
2.922389115646258233e+02 0.000000000000000000e+00
2.926517913832199724e+02 0.000000000000000000e+00
2.930550566893423934e+02 0.000000000000000000e+00
nan -1.000000000000000000e+00
2.938595918367346940e+02 0.000000000000000000e+00
2.942884353741496852e+02 0.000000000000000000e+00
2.946907936507936370e+02 0.000000000000000000e+00
2.951158276643990916e+02 0.000000000000000000e+00
2.955256235827664568e+02 0.000000000000000000e+00
2.959236281179138359e+02 0.000000000000000000e+00
2.963221768707483079e+02 0.000000000000000000e+00
2.967352380952381168e+02 0.000000000000000000e+00
2.971268934240362682e+02 0.000000000000000000e+00
2.975597278911564558e+02 0.000000000000000000e+00
2.979593650793650568e+02 0.000000000000000000e+00
2.983736961451247112e+02 0.000000000000000000e+00
2.987912925170068092e+02 0.000000000000000000e+00
2.992097959183673197e+02 0.000000000000000000e+00
nan -1.000000000000000000e+00
nan -1.000000000000000000e+00
3.004241269841269855e+02 0.000000000000000000e+00
3.008279365079364993e+02 0.000000000000000000e+00
3.012431746031746229e+02 0.000000000000000000e+00
3.016500680272108639e+02 0.000000000000000000e+00
3.020507936507936506e+02 0.000000000000000000e+00
3.024870748299319985e+02 0.000000000000000000e+00
3.028643990929705296e+02 0.000000000000000000e+00
3.032751020408163072e+02 0.000000000000000000e+00
3.036712925170068047e+02 0.000000000000000000e+00
3.040829024943310515e+02 0.000000000000000000e+00
3.044903401360544422e+02 0.000000000000000000e+00
3.049082993197279166e+02 0.000000000000000000e+00
3.053253514739229217e+02 0.000000000000000000e+00
3.057280725623582498e+02 0.000000000000000000e+00
3.061496598639456010e+02 0.000000000000000000e+00
3.065630839002267294e+02 0.000000000000000000e+00
3.069812244897959204e+02 0.000000000000000000e+00
3.074004535147392403e+02 0.000000000000000000e+00
