# Supplementary material for: Correlated microtiming deviations in jazz and rock music
Source: PLoS One. 2018 Jan 24;13(1):e0186361. doi: 10.1371/journal.pone.0186361 (PMC5783353; doi:10.1371/journal.pone.0186361)
Supplement: S1 Dataset — (ZIP) [file pone.0186361.s001.zip › J06.dat]

5.931972789115645961e-01 0.000000000000000000e+00
9.650793650793650924e-01 0.000000000000000000e+00
1.302857142857142936e+00 0.000000000000000000e+00
1.662222222222222268e+00 0.000000000000000000e+00
2.015600907029478250e+00 0.000000000000000000e+00
2.374784580498866315e+00 0.000000000000000000e+00
2.723265306122448770e+00 0.000000000000000000e+00
3.061043083900226947e+00 0.000000000000000000e+00
3.402448979591836675e+00 0.000000000000000000e+00
3.775600907029478481e+00 0.000000000000000000e+00
4.126258503401360578e+00 0.000000000000000000e+00
4.472380952380952124e+00 0.000000000000000000e+00
4.831020408163265500e+00 0.000000000000000000e+00
5.173151927437642073e+00 0.000000000000000000e+00
5.527619047619047876e+00 0.000000000000000000e+00
5.882267573696145391e+00 0.000000000000000000e+00
6.240907029478457879e+00 0.000000000000000000e+00
6.573424036281179106e+00 0.000000000000000000e+00
6.915555555555555678e+00 0.000000000000000000e+00
7.278730158730159161e+00 0.000000000000000000e+00
7.631201814058957034e+00 0.000000000000000000e+00
7.992925170068026830e+00 0.000000000000000000e+00
8.337233560090702156e+00 0.000000000000000000e+00
8.687346938775510452e+00 0.000000000000000000e+00
9.053786848072562066e+00 0.000000000000000000e+00
9.399727891156462789e+00 0.000000000000000000e+00
9.765623582766439270e+00 0.000000000000000000e+00
1.010866213151927440e+01 0.000000000000000000e+00
1.045206349206349294e+01 0.000000000000000000e+00
1.081360544217687014e+01 0.000000000000000000e+00
1.116444444444444528e+01 0.000000000000000000e+00
1.153995464852607711e+01 0.000000000000000000e+00
1.188716553287981803e+01 0.000000000000000000e+00
1.222947845804988631e+01 0.000000000000000000e+00
1.259537414965986457e+01 0.000000000000000000e+00
1.295292517006802768e+01 0.000000000000000000e+00
1.333678004535147466e+01 0.000000000000000000e+00
1.367238095238095319e+01 0.000000000000000000e+00
1.401578231292516996e+01 0.000000000000000000e+00
1.438149659863945651e+01 0.000000000000000000e+00
1.473451247165532862e+01 0.000000000000000000e+00
1.508680272108843567e+01 0.000000000000000000e+00
1.544235827664399174e+01 0.000000000000000000e+00
1.580680272108843454e+01 0.000000000000000000e+00
1.617977324263038597e+01 0.000000000000000000e+00
1.652244897959183589e+01 0.000000000000000000e+00
1.690104308390022680e+01 0.000000000000000000e+00
1.723863945578231238e+01 0.000000000000000000e+00
1.757678004535147309e+01 0.000000000000000000e+00
1.795301587301587176e+01 0.000000000000000000e+00
1.828535147392290128e+01 0.000000000000000000e+00
1.866013605442176981e+01 0.000000000000000000e+00
1.898920634920634853e+01 0.000000000000000000e+00
1.933424036281179070e+01 0.000000000000000000e+00
1.970612244897959187e+01 0.000000000000000000e+00
2.005188208616780088e+01 0.000000000000000000e+00
2.043192743764172192e+01 0.000000000000000000e+00
2.076517006802720999e+01 0.000000000000000000e+00
2.111122448900000137e+01 0.000000000000000000e+00
2.150077097505668888e+01 0.000000000000000000e+00
2.184272108843537552e+01 0.000000000000000000e+00
2.221859410430839077e+01 0.000000000000000000e+00
2.254185941043083830e+01 0.000000000000000000e+00
2.289632653061224588e+01 0.000000000000000000e+00
2.326367346938775427e+01 0.000000000000000000e+00
2.361324263038548921e+01 0.000000000000000000e+00
2.397333333333333272e+01 0.000000000000000000e+00
2.431727891156462462e+01 0.000000000000000000e+00
2.465451247165533033e+01 0.000000000000000000e+00
2.502984126984127045e+01 0.000000000000000000e+00
2.537487528344671261e+01 0.000000000000000000e+00
2.574240362811791272e+01 0.000000000000000000e+00
2.606784580498866077e+01 0.000000000000000000e+00
2.641396825396825321e+01 0.000000000000000000e+00
2.678258503401360713e+01 0.000000000000000000e+00
2.712780045351473746e+01 0.000000000000000000e+00
2.749097505668934360e+01 0.000000000000000000e+00
2.782657596371882036e+01 0.000000000000000000e+00
2.819410430800000356e+01 0.000000000000000000e+00
2.856181405895691583e+01 0.000000000000000000e+00
2.892553287981859356e+01 0.000000000000000000e+00
2.929124716553288010e+01 0.000000000000000000e+00
2.962993197278911595e+01 0.000000000000000000e+00
2.996208616780045375e+01 0.000000000000000000e+00
3.033541950113378860e+01 0.000000000000000000e+00
3.069659863945578238e+01 0.000000000000000000e+00
3.105560090702947917e+01 0.000000000000000000e+00
3.139265306122448962e+01 0.000000000000000000e+00
3.173841269841269863e+01 0.000000000000000000e+00
3.209705215419501201e+01 0.000000000000000000e+00
3.244752834467119840e+01 0.000000000000000000e+00
3.279999999999999716e+01 0.000000000000000000e+00
3.315120181405895750e+01 0.000000000000000000e+00
3.350530612244897810e+01 0.000000000000000000e+00
3.386521541950113345e+01 0.000000000000000000e+00
3.420934240362812062e+01 0.000000000000000000e+00
3.459392290249433444e+01 0.000000000000000000e+00
3.493859410430839318e+01 0.000000000000000000e+00
3.528235827664398983e+01 0.000000000000000000e+00
3.565678004535147494e+01 0.000000000000000000e+00
3.600507936507936790e+01 0.000000000000000000e+00
3.636281179138322273e+01 0.000000000000000000e+00
3.671600907029478122e+01 0.000000000000000000e+00
3.707755102040816553e+01 0.000000000000000000e+00
3.744290249433106510e+01 0.000000000000000000e+00
3.778684807256235700e+01 0.000000000000000000e+00
3.815419501133786895e+01 0.000000000000000000e+00
3.851609977300000054e+01 0.000000000000000000e+00
3.885714285699999948e+01 0.000000000000000000e+00
3.922068027210884367e+01 0.000000000000000000e+00
3.957024943310657505e+01 0.000000000000000000e+00
3.993433106575963620e+01 0.000000000000000000e+00
4.029133786848072418e+01 0.000000000000000000e+00
4.064598639455782347e+01 0.000000000000000000e+00
4.102458049886621438e+01 0.000000000000000000e+00
4.138267573696145263e+01 0.000000000000000000e+00
4.173678004535147323e+01 0.000000000000000000e+00
4.209886621315192912e+01 0.000000000000000000e+00
4.246548752834467422e+01 0.000000000000000000e+00
4.284789115646258750e+01 0.000000000000000000e+00
4.317895691609977149e+01 0.000000000000000000e+00
4.355120181405895607e+01 0.000000000000000000e+00
4.390185941043083773e+01 0.000000000000000000e+00
4.424997732399999961e+01 0.000000000000000000e+00
4.461278911564625815e+01 0.000000000000000000e+00
4.496725623582766218e+01 0.000000000000000000e+00
4.533315192743764044e+01 0.000000000000000000e+00
4.569179138321995737e+01 0.000000000000000000e+00
4.602975056689342637e+01 0.000000000000000000e+00
4.640979591836734386e+01 0.000000000000000000e+00
4.675428571428571445e+01 0.000000000000000000e+00
4.711999999999999744e+01 0.000000000000000000e+00
4.747210884353741278e+01 0.000000000000000000e+00
4.781732426303855021e+01 0.000000000000000000e+00
4.819682539682539613e+01 0.000000000000000000e+00
4.854530612244897725e+01 0.000000000000000000e+00
4.890630385487528287e+01 0.000000000000000000e+00
4.925659863945578110e+01 0.000000000000000000e+00
4.962448979591836462e+01 0.000000000000000000e+00
5.000290249433106737e+01 0.000000000000000000e+00
5.035646258503401640e+01 0.000000000000000000e+00
5.073414965986394520e+01 0.000000000000000000e+00
5.107392290249433131e+01 0.000000000000000000e+00
5.142222222222222427e+01 0.000000000000000000e+00
5.178321995464852279e+01 0.000000000000000000e+00
5.214839002267573420e+01 0.000000000000000000e+00
5.251029478458050193e+01 0.000000000000000000e+00
5.285968253968253805e+01 0.000000000000000000e+00
5.321614512471655445e+01 0.000000000000000000e+00
5.358911564625850588e+01 0.000000000000000000e+00
5.393687074829932016e+01 0.000000000000000000e+00
5.430276643899999556e+01 0.000000000000000000e+00
5.466122448899999853e+01 0.000000000000000000e+00
5.501678004499999730e+01 0.000000000000000000e+00
5.537306122448979551e+01 0.000000000000000000e+00
5.572843537414966164e+01 0.000000000000000000e+00
5.609523809523809490e+01 0.000000000000000000e+00
5.644607709750567182e+01 0.000000000000000000e+00
5.681723356009070613e+01 0.000000000000000000e+00
5.718204081632653413e+01 0.000000000000000000e+00
5.754485260770974975e+01 0.000000000000000000e+00
5.791256235827664511e+01 0.000000000000000000e+00
5.824399092970521252e+01 0.000000000000000000e+00
5.861587301587301368e+01 0.000000000000000000e+00
5.898448979591836405e+01 0.000000000000000000e+00
5.934004535147392545e+01 0.000000000000000000e+00
5.971065759637188108e+01 0.000000000000000000e+00
6.006603174603174722e+01 0.000000000000000000e+00
6.042394557823129020e+01 0.000000000000000000e+00
6.079673469387755347e+01 0.000000000000000000e+00
6.115247165532879592e+01 0.000000000000000000e+00
6.151183673469387969e+01 0.000000000000000000e+00
6.188136054421768506e+01 0.000000000000000000e+00
6.223764172335600620e+01 0.000000000000000000e+00
6.260553287981859683e+01 0.000000000000000000e+00
6.295909297052153875e+01 0.000000000000000000e+00
6.332444444444444542e+01 0.000000000000000000e+00
6.367528344671201523e+01 0.000000000000000000e+00
6.403591836734693743e+01 0.000000000000000000e+00
6.440344671200000448e+01 0.000000000000000000e+00
6.475682539682539129e+01 0.000000000000000000e+00
6.512798185941042561e+01 0.000000000000000000e+00
6.547791383219954753e+01 0.000000000000000000e+00
6.582820861678004576e+01 0.000000000000000000e+00
6.621006802721088036e+01 0.000000000000000000e+00
6.654965986394557831e+01 0.000000000000000000e+00
6.693551020408163765e+01 0.000000000000000000e+00
6.729233560090702326e+01 0.000000000000000000e+00
6.764498866213152439e+01 0.000000000000000000e+00
6.800671201814058975e+01 0.000000000000000000e+00
6.835482993197278745e+01 0.000000000000000000e+00
6.873106575963718967e+01 0.000000000000000000e+00
6.907900226757369921e+01 0.000000000000000000e+00
6.943074829931973113e+01 0.000000000000000000e+00
6.980462585034013046e+01 0.000000000000000000e+00
7.015201814058957552e+01 0.000000000000000000e+00
7.052680272108842985e+01 0.000000000000000000e+00
7.087455782312925123e+01 0.000000000000000000e+00
7.121469387755101366e+01 0.000000000000000000e+00
7.159473922902493825e+01 0.000000000000000000e+00
7.193941043083900411e+01 0.000000000000000000e+00
7.231310657596371527e+01 0.000000000000000000e+00
7.267337868480726115e+01 0.000000000000000000e+00
7.302385487528344754e+01 0.000000000000000000e+00
7.339664399092970370e+01 0.000000000000000000e+00
7.375274376417233668e+01 0.000000000000000000e+00
7.412117913832199179e+01 0.000000000000000000e+00
7.446893424036281317e+01 0.000000000000000000e+00
7.480380952299999819e+01 0.000000000000000000e+00
7.517968253968254544e+01 0.000000000000000000e+00
7.552199546485260839e+01 0.000000000000000000e+00
7.588861678004535349e+01 0.000000000000000000e+00
7.624163265306123094e+01 0.000000000000000000e+00
7.661043083900226236e+01 0.000000000000000000e+00
7.696870748299319587e+01 0.000000000000000000e+00
7.731047619047619435e+01 0.000000000000000000e+00
7.768326530612245051e+01 0.000000000000000000e+00
7.802340136054421293e+01 0.000000000000000000e+00
7.836408163265306825e+01 0.000000000000000000e+00
7.873160997732426836e+01 0.000000000000000000e+00
7.909605442176871293e+01 0.000000000000000000e+00
7.946176870748298882e+01 0.000000000000000000e+00
7.980317460317459677e+01 0.000000000000000000e+00
8.016435374149659765e+01 0.000000000000000000e+00
8.053804988662130881e+01 0.000000000000000000e+00
8.089233560090703179e+01 0.000000000000000000e+00
8.126585034013605480e+01 0.000000000000000000e+00
8.160544217687075275e+01 0.000000000000000000e+00
8.196371882086167204e+01 0.000000000000000000e+00
8.232526077097506345e+01 0.000000000000000000e+00
8.267464852599999858e+01 0.000000000000000000e+00
8.304743764172336284e+01 0.000000000000000000e+00
8.339446712018140317e+01 0.000000000000000000e+00
8.372770975056688769e+01 0.000000000000000000e+00
8.410430839002268044e+01 0.000000000000000000e+00
8.443628117913831943e+01 0.000000000000000000e+00
8.480907029478457559e+01 0.000000000000000000e+00
8.515501133786848698e+01 0.000000000000000000e+00
8.551637188208616180e+01 0.000000000000000000e+00
8.586721088435373872e+01 0.000000000000000000e+00
8.622077097505669485e+01 0.000000000000000000e+00
8.658321995464852705e+01 0.000000000000000000e+00
8.693950113378684819e+01 0.000000000000000000e+00
8.730249433106575907e+01 0.000000000000000000e+00
8.766439909297052679e+01 0.000000000000000000e+00
8.801342403628117950e+01 0.000000000000000000e+00
8.838512471655329250e+01 0.000000000000000000e+00
8.874285714285714732e+01 0.000000000000000000e+00
8.909478458049886740e+01 0.000000000000000000e+00
8.945705215419501144e+01 0.000000000000000000e+00
8.981641723356008811e+01 0.000000000000000000e+00
9.019265306122449033e+01 0.000000000000000000e+00
9.053804988662130881e+01 0.000000000000000000e+00
9.088435374149659651e+01 0.000000000000000000e+00
9.125006802721088661e+01 0.000000000000000000e+00
9.160852607709750828e+01 0.000000000000000000e+00
9.197841269841269707e+01 0.000000000000000000e+00
9.234013605442176242e+01 0.000000000000000000e+00
9.267174603174602510e+01 0.000000000000000000e+00
9.303600907029478151e+01 0.000000000000000000e+00
9.339936507899999185e+01 0.000000000000000000e+00
9.376471655328798249e+01 0.000000000000000000e+00
9.410303854875283491e+01 0.000000000000000000e+00
9.445877551020407736e+01 0.000000000000000000e+00
9.482303854875283378e+01 0.000000000000000000e+00
9.519873015873015731e+01 0.000000000000000000e+00
9.556553287981859057e+01 0.000000000000000000e+00
9.589442176870748824e+01 0.000000000000000000e+00
9.626430839002267703e+01 0.000000000000000000e+00
9.662621315192743054e+01 0.000000000000000000e+00
9.696671201814058350e+01 0.000000000000000000e+00
9.732752834467120806e+01 0.000000000000000000e+00
9.768326530612245051e+01 0.000000000000000000e+00
9.803428571428571558e+01 0.000000000000000000e+00
9.840417233560090438e+01 0.000000000000000000e+00
9.874848072562357970e+01 0.000000000000000000e+00
9.912145124716553823e+01 0.000000000000000000e+00
9.947011337868480041e+01 0.000000000000000000e+00
9.983528344671201182e+01 0.000000000000000000e+00
1.001999092970521588e+02 0.000000000000000000e+00
1.005630839002267578e+02 0.000000000000000000e+00
1.009273469387755142e+02 0.000000000000000000e+00
1.012863492063492004e+02 0.000000000000000000e+00
1.016359183673469317e+02 0.000000000000000000e+00
1.020092517006802666e+02 0.000000000000000000e+00
1.023550113378684756e+02 0.000000000000000000e+00
1.027161904761904765e+02 0.000000000000000000e+00
1.030766439909297105e+02 0.000000000000000000e+00
1.034341950113378630e+02 0.000000000000000000e+00
1.037944671201814089e+02 0.000000000000000000e+00
1.041482086167800389e+02 0.000000000000000000e+00
1.045050340136054388e+02 0.000000000000000000e+00
1.048642176870748273e+02 0.000000000000000000e+00
1.052094331065759576e+02 0.000000000000000000e+00
1.055747845804988714e+02 0.000000000000000000e+00
1.059397732426303804e+02 0.000000000000000000e+00
1.063100226757369597e+02 0.000000000000000000e+00
1.066621315192743822e+02 0.000000000000000000e+00
1.070204081629999990e+02 0.000000000000000000e+00
1.073902947845805045e+02 0.000000000000000000e+00
1.077551020408163254e+02 0.000000000000000000e+00
1.081264399092970478e+02 0.000000000000000000e+00
1.084596825396825466e+02 0.000000000000000000e+00
1.088094331065759661e+02 0.000000000000000000e+00
1.091791383219954668e+02 0.000000000000000000e+00
1.095410430839002203e+02 0.000000000000000000e+00
1.099109297052154233e+02 0.000000000000000000e+00
1.102490702947845875e+02 0.000000000000000000e+00
1.105970068020000099e+02 0.000000000000000000e+00
1.109521995464852608e+02 0.000000000000000000e+00
1.112876190476190459e+02 0.000000000000000000e+00
1.116466213151927462e+02 0.000000000000000000e+00
1.119912925170067979e+02 0.000000000000000000e+00
1.123278004535147403e+02 0.000000000000000000e+00
1.126666666666666714e+02 0.000000000000000000e+00
1.130053514739229001e+02 0.000000000000000000e+00
1.133707029478457997e+02 0.000000000000000000e+00
1.137121088429999958e+02 0.000000000000000000e+00
1.140462585034013614e+02 0.000000000000000000e+00
1.143981859410430815e+02 0.000000000000000000e+00
1.147499319727891134e+02 0.000000000000000000e+00
1.151145578231292461e+02 0.000000000000000000e+00
1.154561451247165564e+02 0.000000000000000000e+00
1.157942857142857207e+02 0.000000000000000000e+00
1.161451247165532834e+02 0.000000000000000000e+00
1.164832653061224477e+02 0.000000000000000000e+00
1.168384580498866256e+02 0.000000000000000000e+00
1.171697052154194978e+02 0.000000000000000000e+00
1.174851700680272160e+02 0.000000000000000000e+00
1.178628571428571377e+02 0.000000000000000000e+00
1.181944671201814003e+02 0.000000000000000000e+00
1.185460317460317441e+02 0.000000000000000000e+00
1.188930612244897986e+02 0.000000000000000000e+00
1.192471655328798192e+02 0.000000000000000000e+00
1.196063492063492077e+02 0.000000000000000000e+00
1.199390476190476136e+02 0.000000000000000000e+00
1.202786394557823115e+02 0.000000000000000000e+00
1.206164172329999928e+02 0.000000000000000000e+00
1.209536507936507945e+02 0.000000000000000000e+00
1.213090249433106607e+02 0.000000000000000000e+00
1.216355555555555554e+02 0.000000000000000000e+00
1.219854875283446773e+02 0.000000000000000000e+00
1.223210884353741505e+02 0.000000000000000000e+00
1.226913378684807299e+02 0.000000000000000000e+00
1.230292970521541918e+02 0.000000000000000000e+00
1.233551020408163197e+02 0.000000000000000000e+00
1.237124716553287982e+02 0.000000000000000000e+00
1.240546031746031730e+02 0.000000000000000000e+00
1.243943764172335591e+02 0.000000000000000000e+00
1.247176417233560102e+02 0.000000000000000000e+00
1.250733786848072526e+02 0.000000000000000000e+00
1.254037188208616840e+02 0.000000000000000000e+00
nan -1.000000000000000000e+00
1.261235374149659805e+02 0.000000000000000000e+00
1.264304761899999932e+02 0.000000000000000000e+00
1.267557369614512481e+02 0.000000000000000000e+00
1.270869841269841203e+02 0.000000000000000000e+00
1.274381859410430877e+02 0.000000000000000000e+00
nan -1.000000000000000000e+00
1.281037641720000124e+02 0.000000000000000000e+00
1.284504308390022800e+02 0.000000000000000000e+00
1.287854875283446745e+02 0.000000000000000000e+00
1.291394104308390069e+02 0.000000000000000000e+00
1.294802721088435362e+02 0.000000000000000000e+00
1.298205895691610010e+02 0.000000000000000000e+00
1.301581859410430866e+02 0.000000000000000000e+00
