# Supplementary material for: Correlated microtiming deviations in jazz and rock music
Source: PLoS One. 2018 Jan 24;13(1):e0186361. doi: 10.1371/journal.pone.0186361 (PMC5783353; doi:10.1371/journal.pone.0186361)
Supplement: S1 Dataset — (ZIP) [file pone.0186361.s001.zip › J07.dat]

5.924226757369614660e+01 0.000000000000000000e+00
5.966693877551020364e+01 0.000000000000000000e+00
6.010104308390022965e+01 0.000000000000000000e+00
nan -1.000000000000000000e+00
nan -1.000000000000000000e+00
nan -1.000000000000000000e+00
nan -1.000000000000000000e+00
nan -1.000000000000000000e+00
6.265560090702948060e+01 0.000000000000000000e+00
6.307428571428571473e+01 0.000000000000000000e+00
6.348825396825397149e+01 0.000000000000000000e+00
6.390077097505668746e+01 0.000000000000000000e+00
6.433360544217687504e+01 0.000000000000000000e+00
6.474430839002268101e+01 0.000000000000000000e+00
6.516825396825396410e+01 0.000000000000000000e+00
6.559600907029478378e+01 0.000000000000000000e+00
6.599873015873015447e+01 0.000000000000000000e+00
6.642757369614513152e+01 0.000000000000000000e+00
6.686294784580498174e+01 0.000000000000000000e+00
6.727401360544217823e+01 0.000000000000000000e+00
6.771120181405895266e+01 0.000000000000000000e+00
6.812698412698412653e+01 0.000000000000000000e+00
6.856598639455782518e+01 0.000000000000000000e+00
6.900154195011337777e+01 0.000000000000000000e+00
6.942766439909297560e+01 0.000000000000000000e+00
6.987410430839001663e+01 0.000000000000000000e+00
7.030403628117913684e+01 0.000000000000000000e+00
7.074321995464852364e+01 0.000000000000000000e+00
7.117478458049886569e+01 0.000000000000000000e+00
7.160888888799999563e+01 0.000000000000000000e+00
7.203047619047619321e+01 0.000000000000000000e+00
7.245641723356008868e+01 0.000000000000000000e+00
7.288634920634920888e+01 0.000000000000000000e+00
7.331664399092970541e+01 0.000000000000000000e+00
7.373750566893424718e+01 0.000000000000000000e+00
7.416453514739228581e+01 0.000000000000000000e+00
7.458739229024943995e+01 0.000000000000000000e+00
7.500390022675736645e+01 0.000000000000000000e+00
7.543492063492062982e+01 0.000000000000000000e+00
7.585632653061225028e+01 0.000000000000000000e+00
7.628462585034013443e+01 0.000000000000000000e+00
7.671619047619047649e+01 0.000000000000000000e+00
7.714086167800454064e+01 0.000000000000000000e+00
7.755954648526076767e+01 0.000000000000000000e+00
7.799528344671202262e+01 0.000000000000000000e+00
7.842303854875282809e+01 0.000000000000000000e+00
7.884081632653061433e+01 0.000000000000000000e+00
7.926621315192743111e+01 0.000000000000000000e+00
7.969941043083900922e+01 0.000000000000000000e+00
8.012009070294784863e+01 0.000000000000000000e+00
8.054294784580498856e+01 0.000000000000000000e+00
8.095927437641722690e+01 0.000000000000000000e+00
8.138503401360544842e+01 0.000000000000000000e+00
8.179682539682539755e+01 0.000000000000000000e+00
8.221696145124717248e+01 0.000000000000000000e+00
8.265015873015873638e+01 0.000000000000000000e+00
8.308027210884353053e+01 0.000000000000000000e+00
8.350312925170068468e+01 0.000000000000000000e+00
8.392798185941043698e+01 0.000000000000000000e+00
8.434213151927437480e+01 0.000000000000000000e+00
8.477587301587301738e+01 0.000000000000000000e+00
nan -1.000000000000000000e+00
nan -1.000000000000000000e+00
8.605224489795918430e+01 0.000000000000000000e+00
8.648108843537414714e+01 0.000000000000000000e+00
8.691011337868481235e+01 0.000000000000000000e+00
8.733333333333332860e+01 0.000000000000000000e+00
8.775891156462584775e+01 0.000000000000000000e+00
8.817814058956916767e+01 0.000000000000000000e+00
8.859990929705215024e+01 0.000000000000000000e+00
8.902530612244898123e+01 0.000000000000000000e+00
8.945396825396825591e+01 0.000000000000000000e+00
8.989786848072562009e+01 0.000000000000000000e+00
9.030476190476190368e+01 0.000000000000000000e+00
9.073088435374150151e+01 0.000000000000000000e+00
9.116353741496598673e+01 0.000000000000000000e+00
9.157242630385486848e+01 0.000000000000000000e+00
9.199401360544217710e+01 0.000000000000000000e+00
9.243628117913831943e+01 0.000000000000000000e+00
9.285750566893423752e+01 0.000000000000000000e+00
9.330521541950113829e+01 0.000000000000000000e+00
9.373260770975056744e+01 0.000000000000000000e+00
nan -1.000000000000000000e+00
9.459591836734693970e+01 0.000000000000000000e+00
9.498684807256235274e+01 0.000000000000000000e+00
9.540734693877550399e+01 0.000000000000000000e+00
9.583056689342403445e+01 0.000000000000000000e+00
9.625215419501134306e+01 0.000000000000000000e+00
9.668244897959183959e+01 0.000000000000000000e+00
9.711619047619048217e+01 0.000000000000000000e+00
9.753378684807256604e+01 0.000000000000000000e+00
9.796698412698412994e+01 0.000000000000000000e+00
9.837623582766440222e+01 0.000000000000000000e+00
9.880272108843537637e+01 0.000000000000000000e+00
9.921959183673469340e+01 0.000000000000000000e+00
9.965569160997732467e+01 0.000000000000000000e+00
1.000801814058956865e+02 0.000000000000000000e+00
1.005146485260770959e+02 0.000000000000000000e+00
1.009229931972789132e+02 0.000000000000000000e+00
1.013503854875283423e+02 0.000000000000000000e+00
1.017754195011337828e+02 0.000000000000000000e+00
1.022086167800453467e+02 0.000000000000000000e+00
1.026202267573696076e+02 0.000000000000000000e+00
1.030588662131519300e+02 0.000000000000000000e+00
1.034809977324263031e+02 0.000000000000000000e+00
1.039054875283446648e+02 0.000000000000000000e+00
1.043218140589569174e+02 0.000000000000000000e+00
1.047452154195011360e+02 0.000000000000000000e+00
1.051606349206349194e+02 0.000000000000000000e+00
1.055883900226757390e+02 0.000000000000000000e+00
1.060099773242630334e+02 0.000000000000000000e+00
1.064377324263038531e+02 0.000000000000000000e+00
1.068562358276643920e+02 0.000000000000000000e+00
1.072756462585034001e+02 0.000000000000000000e+00
1.076957823129251750e+02 0.000000000000000000e+00
1.081237188208616828e+02 0.000000000000000000e+00
1.085463945578231346e+02 0.000000000000000000e+00
1.089852154195011309e+02 0.000000000000000000e+00
1.093977324263038611e+02 0.000000000000000000e+00
1.098229478458049897e+02 0.000000000000000000e+00
1.102409070294784641e+02 0.000000000000000000e+00
nan -1.000000000000000000e+00
nan -1.000000000000000000e+00
1.114900680272108815e+02 0.000000000000000000e+00
1.119132879818594120e+02 0.000000000000000000e+00
1.123352380952380969e+02 0.000000000000000000e+00
1.127443083900226810e+02 0.000000000000000000e+00
1.131724489789999950e+02 0.000000000000000000e+00
1.135744217687074809e+02 0.000000000000000000e+00
1.140020408160000045e+02 0.000000000000000000e+00
1.144264852607709742e+02 0.000000000000000000e+00
1.148562358276643920e+02 0.000000000000000000e+00
1.152740136054421782e+02 0.000000000000000000e+00
nan -1.000000000000000000e+00
nan -1.000000000000000000e+00
1.165191836734693851e+02 0.000000000000000000e+00
1.169491156462585053e+02 0.000000000000000000e+00
1.173614512471655331e+02 0.000000000000000000e+00
1.177899319727891196e+02 0.000000000000000000e+00
1.182006349206349256e+02 0.000000000000000000e+00
1.186309297052154221e+02 0.000000000000000000e+00
1.190465306122448936e+02 0.000000000000000000e+00
1.194659410430839017e+02 0.000000000000000000e+00
1.198699319727891179e+02 0.000000000000000000e+00
1.203092970521541929e+02 0.000000000000000000e+00
1.207292517006802655e+02 0.000000000000000000e+00
1.211446712018140630e+02 0.000000000000000000e+00
nan -1.000000000000000000e+00
1.219887528344671210e+02 0.000000000000000000e+00
1.224056235827664381e+02 0.000000000000000000e+00
1.228237641723356006e+02 0.000000000000000000e+00
1.232400907029478390e+02 0.000000000000000000e+00
1.236752834467120152e+02 0.000000000000000000e+00
1.240916099773242678e+02 0.000000000000000000e+00
1.245195464852607756e+02 0.000000000000000000e+00
1.249278911564625787e+02 0.000000000000000000e+00
1.253554648526077102e+02 0.000000000000000000e+00
1.257705215419501172e+02 0.000000000000000000e+00
1.261933786848072572e+02 0.000000000000000000e+00
1.266055328798185968e+02 0.000000000000000000e+00
1.270423582766439949e+02 0.000000000000000000e+00
nan -1.000000000000000000e+00
nan -1.000000000000000000e+00
1.283212698412698387e+02 0.000000000000000000e+00
1.287383219954648439e+02 0.000000000000000000e+00
1.291689795918367452e+02 0.000000000000000000e+00
1.295787755102040819e+02 0.000000000000000000e+00
nan -1.000000000000000000e+00
nan -1.000000000000000000e+00
nan -1.000000000000000000e+00
nan -1.000000000000000000e+00
nan -1.000000000000000000e+00
nan -1.000000000000000000e+00
nan -1.000000000000000000e+00
nan -1.000000000000000000e+00
nan -1.000000000000000000e+00
nan -1.000000000000000000e+00
1.342202267573696020e+02 0.000000000000000000e+00
1.346483446712018122e+02 0.000000000000000000e+00
nan -1.000000000000000000e+00
1.354913378684807128e+02 0.000000000000000000e+00
1.358920634920634996e+02 0.000000000000000000e+00
1.363243537414965942e+02 0.000000000000000000e+00
1.367272562358276673e+02 0.000000000000000000e+00
nan -1.000000000000000000e+00
1.376197732426303730e+02 0.000000000000000000e+00
nan -1.000000000000000000e+00
1.384252154195011428e+02 0.000000000000000000e+00
1.388455328798185917e+02 0.000000000000000000e+00
1.392631292510000094e+02 0.000000000000000000e+00
1.396721995464852739e+02 0.000000000000000000e+00
1.401077551020408123e+02 0.000000000000000000e+00
1.405278911564625730e+02 0.000000000000000000e+00
nan -1.000000000000000000e+00
nan -1.000000000000000000e+00
nan -1.000000000000000000e+00
1.421815873015873137e+02 0.000000000000000000e+00
1.426051700680272063e+02 0.000000000000000000e+00
1.430189569160997678e+02 0.000000000000000000e+00
1.434483446712018235e+02 0.000000000000000000e+00
1.438463492063492026e+02 0.000000000000000000e+00
1.442733786848072555e+02 0.000000000000000000e+00
1.446880725623582862e+02 0.000000000000000000e+00
nan -1.000000000000000000e+00
1.455328798185940968e+02 0.000000000000000000e+00
1.459571882086167705e+02 0.000000000000000000e+00
nan -1.000000000000000000e+00
nan -1.000000000000000000e+00
nan -1.000000000000000000e+00
1.476261224489796007e+02 0.000000000000000000e+00
1.480346485260770919e+02 0.000000000000000000e+00
1.484509750566893445e+02 0.000000000000000000e+00
1.488714739229024815e+02 0.000000000000000000e+00
nan -1.000000000000000000e+00
nan -1.000000000000000000e+00
1.501340589569161068e+02 0.000000000000000000e+00
1.505554648526077131e+02 0.000000000000000000e+00
1.509659863945578309e+02 0.000000000000000000e+00
1.513781405895691705e+02 0.000000000000000000e+00
1.517951927437641757e+02 0.000000000000000000e+00
1.522155102040816246e+02 0.000000000000000000e+00
1.526307482993197198e+02 0.000000000000000000e+00
1.530434467120181523e+02 0.000000000000000000e+00
1.534699319727891123e+02 0.000000000000000000e+00
1.538895238095238085e+02 0.000000000000000000e+00
1.543165532879818613e+02 0.000000000000000000e+00
1.547479365079365152e+02 0.000000000000000000e+00
1.551793197278911691e+02 0.000000000000000000e+00
1.556148752834467075e+02 0.000000000000000000e+00
1.560419047619047603e+02 0.000000000000000000e+00
1.564415419501133897e+02 0.000000000000000000e+00
1.568595011337868357e+02 0.000000000000000000e+00
1.573182766439909415e+02 0.000000000000000000e+00
1.577289795918367474e+02 0.000000000000000000e+00
1.581632653061224403e+02 0.000000000000000000e+00
1.585705215419501144e+02 0.000000000000000000e+00
1.590189569160997678e+02 0.000000000000000000e+00
1.594356462585033967e+02 0.000000000000000000e+00
1.598795464852607608e+02 0.000000000000000000e+00
1.602886167800453450e+02 0.000000000000000000e+00
1.607285260770975128e+02 0.000000000000000000e+00
1.611397732426303833e+02 0.000000000000000000e+00
1.615695238095238153e+02 0.000000000000000000e+00
1.619760544217687084e+02 0.000000000000000000e+00
1.624195918367346962e+02 0.000000000000000000e+00
1.628404535147392380e+02 0.000000000000000000e+00
1.632682086167800435e+02 0.000000000000000000e+00
1.636720181405895573e+02 0.000000000000000000e+00
1.641028571428571468e+02 0.000000000000000000e+00
1.644983219954648632e+02 0.000000000000000000e+00
1.649331519274376490e+02 0.000000000000000000e+00
1.653451247165533005e+02 0.000000000000000000e+00
1.657930158730158610e+02 0.000000000000000000e+00
1.661982766439909369e+02 0.000000000000000000e+00
1.666256689342403661e+02 0.000000000000000000e+00
1.670352834467120147e+02 0.000000000000000000e+00
1.674721088435374270e+02 0.000000000000000000e+00
1.678782766439909437e+02 0.000000000000000000e+00
1.683129251700680413e+02 0.000000000000000000e+00
1.687167346938775552e+02 0.000000000000000000e+00
1.691533786848072509e+02 0.000000000000000000e+00
1.695742403628117927e+02 0.000000000000000000e+00
1.700145124716553369e+02 0.000000000000000000e+00
1.704304761904761847e+02 0.000000000000000000e+00
1.708607709750566812e+02 0.000000000000000000e+00
1.712702040816326416e+02 0.000000000000000000e+00
1.716968707482993182e+02 0.000000000000000000e+00
1.721010430839002368e+02 0.000000000000000000e+00
1.725262585034013512e+02 0.000000000000000000e+00
1.729402267573696008e+02 0.000000000000000000e+00
1.733730612244897884e+02 0.000000000000000000e+00
1.737797732426303980e+02 0.000000000000000000e+00
1.742046258503401361e+02 0.000000000000000000e+00
1.746447165532879922e+02 0.000000000000000000e+00
1.750704761904761995e+02 0.000000000000000000e+00
1.755116553287981844e+02 0.000000000000000000e+00
1.759397732426303946e+02 0.000000000000000000e+00
1.763415873015873103e+02 0.000000000000000000e+00
1.767461224489796052e+02 0.000000000000000000e+00
1.771640816326530512e+02 0.000000000000000000e+00
1.775807709750566801e+02 0.000000000000000000e+00
1.780032653061224437e+02 0.000000000000000000e+00
1.784224943310657636e+02 0.000000000000000000e+00
1.788477097505669065e+02 0.000000000000000000e+00
1.792720181405895801e+02 0.000000000000000000e+00
1.796979591836734755e+02 0.000000000000000000e+00
1.801151927437641689e+02 0.000000000000000000e+00
nan -1.000000000000000000e+00
nan -1.000000000000000000e+00
nan -1.000000000000000000e+00
nan -1.000000000000000000e+00
nan -1.000000000000000000e+00
nan -1.000000000000000000e+00
nan -1.000000000000000000e+00
nan -1.000000000000000000e+00
nan -1.000000000000000000e+00
1.843132879818594176e+02 0.000000000000000000e+00
1.847316099773242684e+02 0.000000000000000000e+00
1.851395918367346951e+02 0.000000000000000000e+00
1.855499319727891248e+02 0.000000000000000000e+00
1.859649886619999961e+02 0.000000000000000000e+00
1.863883900226757362e+02 0.000000000000000000e+00
1.868047165532879887e+02 0.000000000000000000e+00
1.872266666666666595e+02 0.000000000000000000e+00
1.876513378684807378e+02 0.000000000000000000e+00
1.880707482990000017e+02 1.000000000000000000e+00
1.884923355999999899e+02 1.000000000000000000e+00
nan -1.000000000000000000e+00
nan -1.000000000000000000e+00
nan -1.000000000000000000e+00
nan -1.000000000000000000e+00
1.905745124716553391e+02 0.000000000000000000e+00
1.910008163259999776e+02 0.000000000000000000e+00
1.914155102040816416e+02 0.000000000000000000e+00
1.918360090699999887e+02 0.000000000000000000e+00
1.922525170068027194e+02 0.000000000000000000e+00
1.926813605442176822e+02 0.000000000000000000e+00
1.931042176870748222e+02 0.000000000000000000e+00
1.935105668934240271e+02 0.000000000000000000e+00
nan -1.000000000000000000e+00
nan -1.000000000000000000e+00
1.947894784580498992e+02 0.000000000000000000e+00
1.952090702947845671e+02 0.000000000000000000e+00
1.956468027210884486e+02 0.000000000000000000e+00
nan -1.000000000000000000e+00
nan -1.000000000000000000e+00
1.968934240362811749e+02 0.000000000000000000e+00
1.973407709750566994e+02 0.000000000000000000e+00
nan -1.000000000000000000e+00
nan -1.000000000000000000e+00
1.985656235827664489e+02 0.000000000000000000e+00
1.989688888879999809e+02 0.000000000000000000e+00
1.993824943310657716e+02 0.000000000000000000e+00
1.998013605442176868e+02 0.000000000000000000e+00
2.002251247165532959e+02 0.000000000000000000e+00
2.006661224489795927e+02 0.000000000000000000e+00
2.010742857142857076e+02 0.000000000000000000e+00
2.014956916099773139e+02 0.000000000000000000e+00
2.019219954648526141e+02 0.000000000000000000e+00
2.023341496598639537e+02 0.000000000000000000e+00
2.027506575963718944e+02 0.000000000000000000e+00
2.031775056689342307e+02 0.000000000000000000e+00
2.036146938775510193e+02 0.000000000000000000e+00
2.040163265306122469e+02 0.000000000000000000e+00
2.044446258503401452e+02 0.000000000000000000e+00
2.048575056689342375e+02 0.000000000000000000e+00
2.052847165532879785e+02 0.000000000000000000e+00
2.057030385487528292e+02 0.000000000000000000e+00
2.061157369614512334e+02 0.000000000000000000e+00
2.065349659863945533e+02 0.000000000000000000e+00
2.069405895691610056e+02 0.000000000000000000e+00
2.073668934240362773e+02 0.000000000000000000e+00
