# Supplementary material for: Correlated microtiming deviations in jazz and rock music
Source: PLoS One. 2018 Jan 24;13(1):e0186361. doi: 10.1371/journal.pone.0186361 (PMC5783353; doi:10.1371/journal.pone.0186361)
Supplement: S1 Dataset — (ZIP) [file pone.0186361.s001.zip › J08.dat]

6.599909297052153789e+00 0.000000000000000000e+00
6.998639455782313057e+00 0.000000000000000000e+00
7.402811791383220097e+00 0.000000000000000000e+00
7.785396825396825093e+00 0.000000000000000000e+00
8.204444444444444429e+00 0.000000000000000000e+00
8.601020408000000117e+00 0.000000000000000000e+00
8.997551020408163680e+00 0.000000000000000000e+00
9.406802721088435959e+00 0.000000000000000000e+00
9.821678004535147721e+00 0.000000000000000000e+00
1.022551020399999899e+01 0.000000000000000000e+00
1.062077097505668988e+01 0.000000000000000000e+00
1.103061224400000029e+01 1.000000000000000000e+00
1.143571428499999953e+01 1.000000000000000000e+00
nan -1.000000000000000000e+00
1.227011337868480645e+01 0.000000000000000000e+00
1.270040816326530653e+01 0.000000000000000000e+00
1.311582766439909342e+01 0.000000000000000000e+00
nan -1.000000000000000000e+00
nan -1.000000000000000000e+00
nan -1.000000000000000000e+00
1.475918367299999900e+01 1.000000000000000000e+00
1.516734693799999967e+01 1.000000000000000000e+00
1.557755101999999958e+01 1.000000000000000000e+00
1.599387755099999886e+01 1.000000000000000000e+00
1.641836734600000014e+01 1.000000000000000000e+00
1.681734693800000002e+01 1.000000000000000000e+00
1.724081632599999736e+01 1.000000000000000000e+00
nan -1.000000000000000000e+00
1.806020408099999841e+01 1.000000000000000000e+00
1.845102040799999799e+01 1.000000000000000000e+00
1.887448979499999879e+01 1.000000000000000000e+00
1.927346938700000223e+01 1.000000000000000000e+00
1.971632652999999991e+01 1.000000000000000000e+00
2.012653061199999982e+01 1.000000000000000000e+00
2.054489795900000004e+01 1.000000000000000000e+00
2.096020408100000054e+01 1.000000000000000000e+00
2.136428571400000109e+01 1.000000000000000000e+00
2.178265306099999776e+01 1.000000000000000000e+00
nan -1.000000000000000000e+00
nan -1.000000000000000000e+00
nan -1.000000000000000000e+00
nan -1.000000000000000000e+00
nan -1.000000000000000000e+00
nan -1.000000000000000000e+00
nan -1.000000000000000000e+00
2.556390022675736873e+01 0.000000000000000000e+00
2.596843537414966008e+01 0.000000000000000000e+00
2.639873015873016016e+01 0.000000000000000000e+00
2.681122448900000066e+01 1.000000000000000000e+00
2.721734693800000215e+01 1.000000000000000000e+00
2.762755101999999852e+01 1.000000000000000000e+00
2.801326530599999742e+01 1.000000000000000000e+00
2.842448979499999950e+01 1.000000000000000000e+00
2.883571428500000167e+01 1.000000000000000000e+00
2.926734693800000287e+01 1.000000000000000000e+00
2.967959183600000017e+01 1.000000000000000000e+00
3.008775510199999914e+01 1.000000000000000000e+00
3.051020408099999770e+01 1.000000000000000000e+00
3.091326530599999955e+01 1.000000000000000000e+00
3.131530612199999908e+01 1.000000000000000000e+00
3.171326530600000027e+01 1.000000000000000000e+00
3.214285714199999688e+01 1.000000000000000000e+00
3.255918367299999971e+01 1.000000000000000000e+00
3.297653061199999769e+01 1.000000000000000000e+00
3.339183673400000174e+01 1.000000000000000000e+00
3.378877551000000068e+01 1.000000000000000000e+00
3.419693877499999957e+01 1.000000000000000000e+00
3.461122448900000137e+01 1.000000000000000000e+00
3.501428571400000322e+01 1.000000000000000000e+00
nan -1.000000000000000000e+00
nan -1.000000000000000000e+00
nan -1.000000000000000000e+00
nan -1.000000000000000000e+00
nan -1.000000000000000000e+00
nan -1.000000000000000000e+00
nan -1.000000000000000000e+00
nan -1.000000000000000000e+00
nan -1.000000000000000000e+00
nan -1.000000000000000000e+00
nan -1.000000000000000000e+00
nan -1.000000000000000000e+00
nan -1.000000000000000000e+00
4.131573696145125041e+01 0.000000000000000000e+00
4.172752834467119953e+01 0.000000000000000000e+00
4.214131519274376103e+01 0.000000000000000000e+00
4.257668934240362546e+01 0.000000000000000000e+00
4.300916099773242962e+01 0.000000000000000000e+00
4.340698412698412767e+01 0.000000000000000000e+00
4.383600907029478577e+01 0.000000000000000000e+00
4.427029478458049994e+01 0.000000000000000000e+00
4.468861678004535065e+01 0.000000000000000000e+00
4.512780045351473746e+01 0.000000000000000000e+00
4.554340136054421606e+01 0.000000000000000000e+00
4.595628117913832256e+01 0.000000000000000000e+00
4.640054421768707726e+01 0.000000000000000000e+00
4.680199546485260953e+01 0.000000000000000000e+00
4.722267573696144893e+01 0.000000000000000000e+00
4.764371882086167886e+01 0.000000000000000000e+00
4.807782312925169776e+01 0.000000000000000000e+00
4.852462585034013642e+01 0.000000000000000000e+00
4.892807256235827396e+01 0.000000000000000000e+00
4.936798185941042760e+01 0.000000000000000000e+00
nan -1.000000000000000000e+00
nan -1.000000000000000000e+00
nan -1.000000000000000000e+00
nan -1.000000000000000000e+00
nan -1.000000000000000000e+00
5.184435374149659737e+01 0.000000000000000000e+00
5.227029478458049994e+01 0.000000000000000000e+00
5.269097505668933934e+01 0.000000000000000000e+00
5.311401360544217454e+01 0.000000000000000000e+00
5.352580498866213077e+01 0.000000000000000000e+00
5.394938775510203754e+01 0.000000000000000000e+00
5.436734693800000429e+01 1.000000000000000000e+00
5.479795918300000324e+01 1.000000000000000000e+00
5.519387755100000703e+01 1.000000000000000000e+00
5.560816326500000173e+01 1.000000000000000000e+00
5.602040816299999904e+01 1.000000000000000000e+00
5.645918367300000540e+01 1.000000000000000000e+00
5.687142857100000271e+01 1.000000000000000000e+00
5.727551020399999970e+01 1.000000000000000000e+00
5.770000000000000284e+01 1.000000000000000000e+00
5.810816326500000173e+01 1.000000000000000000e+00
5.851224489699999509e+01 1.000000000000000000e+00
5.895102040800000509e+01 1.000000000000000000e+00
5.936734693800000429e+01 1.000000000000000000e+00
5.979591836699999874e+01 1.000000000000000000e+00
6.021836734600000085e+01 1.000000000000000000e+00
6.063673469300000107e+01 1.000000000000000000e+00
6.105714285699999522e+01 1.000000000000000000e+00
6.148163265299999836e+01 1.000000000000000000e+00
6.188571428499999882e+01 1.000000000000000000e+00
nan -1.000000000000000000e+00
nan -1.000000000000000000e+00
nan -1.000000000000000000e+00
nan -1.000000000000000000e+00
nan -1.000000000000000000e+00
nan -1.000000000000000000e+00
nan -1.000000000000000000e+00
nan -1.000000000000000000e+00
nan -1.000000000000000000e+00
nan -1.000000000000000000e+00
nan -1.000000000000000000e+00
nan -1.000000000000000000e+00
6.746049886621315750e+01 0.000000000000000000e+00
6.789188208616779718e+01 0.000000000000000000e+00
6.830784580498865921e+01 0.000000000000000000e+00
6.872435374149659992e+01 0.000000000000000000e+00
6.914467120181406301e+01 0.000000000000000000e+00
nan -1.000000000000000000e+00
7.000253968253967685e+01 0.000000000000000000e+00
7.043410430839001890e+01 0.000000000000000000e+00
7.086984126984127386e+01 0.000000000000000000e+00
7.129723356009070301e+01 0.000000000000000000e+00
7.171718820861677557e+01 0.000000000000000000e+00
nan -1.000000000000000000e+00
nan -1.000000000000000000e+00
nan -1.000000000000000000e+00
nan -1.000000000000000000e+00
nan -1.000000000000000000e+00
7.425102040800000225e+01 1.000000000000000000e+00
7.470816326499999604e+01 1.000000000000000000e+00
7.513650793650793958e+01 0.000000000000000000e+00
7.556825396825396979e+01 0.000000000000000000e+00
7.597859410430838523e+01 0.000000000000000000e+00
7.641632653000000630e+01 1.000000000000000000e+00
7.686657596371881596e+01 0.000000000000000000e+00
7.731392290249432619e+01 0.000000000000000000e+00
7.771337868480725319e+01 0.000000000000000000e+00
7.813405895691610681e+01 0.000000000000000000e+00
7.853387755102041012e+01 0.000000000000000000e+00
7.897052154195012008e+01 0.000000000000000000e+00
7.940408163265306030e+01 0.000000000000000000e+00
7.985741496598639344e+01 0.000000000000000000e+00
nan -1.000000000000000000e+00
8.071473922902494280e+01 0.000000000000000000e+00
8.112707482993197061e+01 0.000000000000000000e+00
8.156916099773242479e+01 0.000000000000000000e+00
8.199437641723355341e+01 0.000000000000000000e+00
8.243482993197278574e+01 0.000000000000000000e+00
8.285188208616780514e+01 0.000000000000000000e+00
8.327074829931973454e+01 0.000000000000000000e+00
8.368126984126983814e+01 0.000000000000000000e+00
8.413460317460317128e+01 0.000000000000000000e+00
8.454385487528344356e+01 0.000000000000000000e+00
8.495564625850340690e+01 0.000000000000000000e+00
8.535963718820862312e+01 0.000000000000000000e+00
nan -1.000000000000000000e+00
nan -1.000000000000000000e+00
nan -1.000000000000000000e+00
nan -1.000000000000000000e+00
8.746612244897958988e+01 0.000000000000000000e+00
8.791510204081632196e+01 0.000000000000000000e+00
8.833832199546485242e+01 0.000000000000000000e+00
8.875882086167800367e+01 0.000000000000000000e+00
8.917750566893424491e+01 0.000000000000000000e+00
8.958984126984127272e+01 0.000000000000000000e+00
9.000870748299320212e+01 0.000000000000000000e+00
9.041687074829931703e+01 0.000000000000000000e+00
9.085587301587301567e+01 0.000000000000000000e+00
9.126113378684807742e+01 0.000000000000000000e+00
9.170448979591836292e+01 0.000000000000000000e+00
9.211845804988662678e+01 0.000000000000000000e+00
9.255147392290248831e+01 0.000000000000000000e+00
9.294058956916099135e+01 0.000000000000000000e+00
9.332698412698412938e+01 0.000000000000000000e+00
9.370485260770975344e+01 0.000000000000000000e+00
nan -1.000000000000000000e+00
nan -1.000000000000000000e+00
nan -1.000000000000000000e+00
nan -1.000000000000000000e+00
nan -1.000000000000000000e+00
nan -1.000000000000000000e+00
nan -1.000000000000000000e+00
nan -1.000000000000000000e+00
9.750476190476190652e+01 0.000000000000000000e+00
9.790040816326531115e+01 0.000000000000000000e+00
nan -1.000000000000000000e+00
9.889034013605441942e+01 0.000000000000000000e+00
9.930757369614512697e+01 0.000000000000000000e+00
9.971011337868480950e+01 0.000000000000000000e+00
1.001433106575963734e+02 0.000000000000000000e+00
1.005612698412698478e+02 0.000000000000000000e+00
1.010008163265306109e+02 0.000000000000000000e+00
1.014039002267573721e+02 0.000000000000000000e+00
1.018269387755102002e+02 0.000000000000000000e+00
1.022193197278911612e+02 0.000000000000000000e+00
1.026632199546485253e+02 0.000000000000000000e+00
1.030664852607709747e+02 0.000000000000000000e+00
1.034979591829999919e+02 1.000000000000000000e+00
1.039181859410430775e+02 0.000000000000000000e+00
1.043423129251700630e+02 0.000000000000000000e+00
1.047421315192743805e+02 0.000000000000000000e+00
1.051689795918367309e+02 0.000000000000000000e+00
1.055845804988662167e+02 0.000000000000000000e+00
1.060110657596371908e+02 0.000000000000000000e+00
1.064253968253968310e+02 0.000000000000000000e+00
nan -1.000000000000000000e+00
1.072874376417233577e+02 0.000000000000000000e+00
1.077206349206349216e+02 0.000000000000000000e+00
1.081269841269841265e+02 0.000000000000000000e+00
1.085641723356009010e+02 0.000000000000000000e+00
1.089872108843537433e+02 0.000000000000000000e+00
1.094171428571428635e+02 0.000000000000000000e+00
1.098327437641723350e+02 0.000000000000000000e+00
1.102779138321995447e+02 0.000000000000000000e+00
1.106862585034013620e+02 0.000000000000000000e+00
1.111484807256235854e+02 0.000000000000000000e+00
1.115325170068027205e+02 0.000000000000000000e+00
1.119238095238095241e+02 0.000000000000000000e+00
1.123789569160997672e+02 0.000000000000000000e+00
1.127813151927437616e+02 0.000000000000000000e+00
1.132285714279999951e+02 1.000000000000000000e+00
nan -1.000000000000000000e+00
1.140792743764172315e+02 0.000000000000000000e+00
1.145375056689342443e+02 0.000000000000000000e+00
1.149456689342403592e+02 0.000000000000000000e+00
1.153746938775510245e+02 0.000000000000000000e+00
1.157888435374149623e+02 0.000000000000000000e+00
1.162071655328798130e+02 0.000000000000000000e+00
1.166058956916099731e+02 0.000000000000000000e+00
1.170561451247165508e+02 0.000000000000000000e+00
1.174744671201814015e+02 0.000000000000000000e+00
1.179243537414966028e+02 0.000000000000000000e+00
1.183069387755102042e+02 0.000000000000000000e+00
1.187631746031746047e+02 0.000000000000000000e+00
1.191731519274376438e+02 0.000000000000000000e+00
1.195990929705215393e+02 0.000000000000000000e+00
1.200214058956916148e+02 0.000000000000000000e+00
1.204460770975056647e+02 0.000000000000000000e+00
1.208749206349206418e+02 0.000000000000000000e+00
1.213184580498866154e+02 0.000000000000000000e+00
1.217473015873015925e+02 0.000000000000000000e+00
1.221890249433106561e+02 0.000000000000000000e+00
1.225921088435374173e+02 0.000000000000000000e+00
1.230419954648526044e+02 0.000000000000000000e+00
1.234534240362811772e+02 0.000000000000000000e+00
1.238857142850000059e+02 1.000000000000000000e+00
1.243103854875283503e+02 0.000000000000000000e+00
1.247530158730158689e+02 0.000000000000000000e+00
1.251800453514739218e+02 0.000000000000000000e+00
1.256058049886621291e+02 0.000000000000000000e+00
1.260163265306122469e+02 0.000000000000000000e+00
1.264286621315192747e+02 0.000000000000000000e+00
1.268674829931972852e+02 0.000000000000000000e+00
1.273173696145124723e+02 0.000000000000000000e+00
1.277313378684807219e+02 0.000000000000000000e+00
1.281509297052154182e+02 0.000000000000000000e+00
1.285953741496598752e+02 0.000000000000000000e+00
1.290240362811791499e+02 0.000000000000000000e+00
1.294672108843537330e+02 0.000000000000000000e+00
1.298998639455782325e+02 0.000000000000000000e+00
1.303149206349206395e+02 0.000000000000000000e+00
1.307361451247165576e+02 0.000000000000000000e+00
1.311876643990929665e+02 0.000000000000000000e+00
1.315999999999999943e+02 1.000000000000000000e+00
1.320081632650000074e+02 1.000000000000000000e+00
1.324408163260000038e+02 1.000000000000000000e+00
1.328612244889999943e+02 1.000000000000000000e+00
1.332979591829999890e+02 1.000000000000000000e+00
1.337163265300000035e+02 1.000000000000000000e+00
1.341571428569999966e+02 1.000000000000000000e+00
1.345632653060000052e+02 1.000000000000000000e+00
1.350020408160000045e+02 1.000000000000000000e+00
1.354244897949999995e+02 1.000000000000000000e+00
1.358428571420000139e+02 1.000000000000000000e+00
1.362744671201814128e+02 0.000000000000000000e+00
1.367011337868480609e+02 0.000000000000000000e+00
nan -1.000000000000000000e+00
nan -1.000000000000000000e+00
nan -1.000000000000000000e+00
nan -1.000000000000000000e+00
nan -1.000000000000000000e+00
nan -1.000000000000000000e+00
nan -1.000000000000000000e+00
nan -1.000000000000000000e+00
1.405915646258503386e+02 0.000000000000000000e+00
1.410195011337868607e+02 0.000000000000000000e+00
1.414370975056689304e+02 0.000000000000000000e+00
1.418713832199546516e+02 0.000000000000000000e+00
1.422938775510204152e+02 0.000000000000000000e+00
nan -1.000000000000000000e+00
1.431339682539682485e+02 0.000000000000000000e+00
1.435668027210884361e+02 0.000000000000000000e+00
1.439954648526077108e+02 0.000000000000000000e+00
1.444448979590000022e+02 1.000000000000000000e+00
1.448591836729999898e+02 1.000000000000000000e+00
1.452938775510000085e+02 1.000000000000000000e+00
1.457224489790000064e+02 1.000000000000000000e+00
1.461591836730000011e+02 1.000000000000000000e+00
1.465775510199999871e+02 1.000000000000000000e+00
1.470102040810000119e+02 1.000000000000000000e+00
1.474265306119999934e+02 1.000000000000000000e+00
1.478693877549999911e+02 1.000000000000000000e+00
1.483102040809999949e+02 1.000000000000000000e+00
1.487612244889999999e+02 1.000000000000000000e+00
1.491734693870000115e+02 1.000000000000000000e+00
1.496122448970000107e+02 1.000000000000000000e+00
1.500270294784580472e+02 0.000000000000000000e+00
1.504373696145124768e+02 0.000000000000000000e+00
1.508591383219954594e+02 0.000000000000000000e+00
nan -1.000000000000000000e+00
nan -1.000000000000000000e+00
nan -1.000000000000000000e+00
1.525656235827664489e+02 0.000000000000000000e+00
1.529886621315192770e+02 0.000000000000000000e+00
1.534115192743764169e+02 0.000000000000000000e+00
1.538062585034013523e+02 0.000000000000000000e+00
nan -1.000000000000000000e+00
nan -1.000000000000000000e+00
nan -1.000000000000000000e+00
1.554976870748299405e+02 0.000000000000000000e+00
1.559225396825396786e+02 0.000000000000000000e+00
1.563332426303854845e+02 0.000000000000000000e+00
1.567469387749999896e+02 1.000000000000000000e+00
nan -1.000000000000000000e+00
nan -1.000000000000000000e+00
nan -1.000000000000000000e+00
nan -1.000000000000000000e+00
nan -1.000000000000000000e+00
1.592818140589569111e+02 0.000000000000000000e+00
1.596775510200000099e+02 0.000000000000000000e+00
1.600970521541950120e+02 0.000000000000000000e+00
nan -1.000000000000000000e+00
nan -1.000000000000000000e+00
nan -1.000000000000000000e+00
nan -1.000000000000000000e+00
nan -1.000000000000000000e+00
1.626077097505668974e+02 0.000000000000000000e+00
1.630249433106575907e+02 0.000000000000000000e+00
1.634445351473922869e+02 0.000000000000000000e+00
1.638410884353741608e+02 0.000000000000000000e+00
nan -1.000000000000000000e+00
nan -1.000000000000000000e+00
nan -1.000000000000000000e+00
nan -1.000000000000000000e+00
nan -1.000000000000000000e+00
nan -1.000000000000000000e+00
nan -1.000000000000000000e+00
nan -1.000000000000000000e+00
nan -1.000000000000000000e+00
nan -1.000000000000000000e+00
nan -1.000000000000000000e+00
nan -1.000000000000000000e+00
nan -1.000000000000000000e+00
1.696527891156462715e+02 0.000000000000000000e+00
1.700613151927437627e+02 0.000000000000000000e+00
1.704794557823129253e+02 0.000000000000000000e+00
1.708752834467120181e+02 0.000000000000000000e+00
1.713095691609977393e+02 0.000000000000000000e+00
nan -1.000000000000000000e+00
nan -1.000000000000000000e+00
nan -1.000000000000000000e+00
1.729915646258503443e+02 0.000000000000000000e+00
1.733844897959183697e+02 0.000000000000000000e+00
1.738046258503401305e+02 0.000000000000000000e+00
1.741917460317460211e+02 0.000000000000000000e+00
1.746347392290249445e+02 0.000000000000000000e+00
1.750614058956916210e+02 0.000000000000000000e+00
nan -1.000000000000000000e+00
nan -1.000000000000000000e+00
1.763377777777777737e+02 0.000000000000000000e+00
1.767287074829932010e+02 0.000000000000000000e+00
1.771711564625850315e+02 0.000000000000000000e+00
1.775724263038548827e+02 0.000000000000000000e+00
1.779911111111111097e+02 0.000000000000000000e+00
1.783958276643990928e+02 0.000000000000000000e+00
nan -1.000000000000000000e+00
nan -1.000000000000000000e+00
nan -1.000000000000000000e+00
nan -1.000000000000000000e+00
nan -1.000000000000000000e+00
nan -1.000000000000000000e+00
1.813253514739228933e+02 0.000000000000000000e+00
1.817389569160997667e+02 0.000000000000000000e+00
nan -1.000000000000000000e+00
nan -1.000000000000000000e+00
nan -1.000000000000000000e+00
nan -1.000000000000000000e+00
nan -1.000000000000000000e+00
1.842623129251700789e+02 0.000000000000000000e+00
1.846933333333333280e+02 0.000000000000000000e+00
1.851000453514739092e+02 0.000000000000000000e+00
nan -1.000000000000000000e+00
nan -1.000000000000000000e+00
nan -1.000000000000000000e+00
nan -1.000000000000000000e+00
nan -1.000000000000000000e+00
nan -1.000000000000000000e+00
1.879336054421768836e+02 0.000000000000000000e+00
1.883570068027210880e+02 0.000000000000000000e+00
