# Supplementary material for: Correlated microtiming deviations in jazz and rock music
Source: PLoS One. 2018 Jan 24;13(1):e0186361. doi: 10.1371/journal.pone.0186361 (PMC5783353; doi:10.1371/journal.pone.0186361)
Supplement: S1 Dataset — (ZIP) [file pone.0186361.s001.zip › J09.dat]

3.359619047619047905e+01 0.000000000000000000e+00
3.385868480725623897e+01 0.000000000000000000e+00
3.411954648526076994e+01 0.000000000000000000e+00
3.438167800453514644e+01 0.000000000000000000e+00
3.464163265306122241e+01 0.000000000000000000e+00
3.490975056689342182e+01 0.000000000000000000e+00
3.515936507900000407e+01 0.000000000000000000e+00
3.543147392290249087e+01 0.000000000000000000e+00
3.568163265306122156e+01 0.000000000000000000e+00
3.592780045351474172e+01 0.000000000000000000e+00
3.617324263038548793e+01 0.000000000000000000e+00
3.645188208616779946e+01 0.000000000000000000e+00
3.670476190476190226e+01 0.000000000000000000e+00
3.695727891156462874e+01 0.000000000000000000e+00
3.720961451247165286e+01 0.000000000000000000e+00
3.749151927399999806e+01 0.000000000000000000e+00
3.772462585034013927e+01 0.000000000000000000e+00
3.798839002267573761e+01 0.000000000000000000e+00
3.823909297052153988e+01 0.000000000000000000e+00
3.851192743764172377e+01 0.000000000000000000e+00
3.876607709750567210e+01 0.000000000000000000e+00
3.903274376417233782e+01 0.000000000000000000e+00
3.928761904761904589e+01 0.000000000000000000e+00
3.955519274376417371e+01 0.000000000000000000e+00
3.980916099773242678e+01 0.000000000000000000e+00
4.006077097505669116e+01 0.000000000000000000e+00
4.031074829931972658e+01 0.000000000000000000e+00
4.056453514739229149e+01 0.000000000000000000e+00
4.083029478458050221e+01 0.000000000000000000e+00
4.107791383219954895e+01 0.000000000000000000e+00
4.132916099773242280e+01 0.000000000000000000e+00
4.158476190476190482e+01 0.000000000000000000e+00
4.181460317460317810e+01 0.000000000000000000e+00
4.208743764172335489e+01 0.000000000000000000e+00
4.234721088435374270e+01 0.000000000000000000e+00
4.261260770975057000e+01 0.000000000000000000e+00
4.285714285714285410e+01 0.000000000000000000e+00
nan -1.000000000000000000e+00
4.337469387755101735e+01 0.000000000000000000e+00
4.363482993197278859e+01 0.000000000000000000e+00
4.389569160997732666e+01 0.000000000000000000e+00
4.417269841269840924e+01 0.000000000000000000e+00
4.441015873015872728e+01 0.000000000000000000e+00
4.468390022675736617e+01 0.000000000000000000e+00
4.493115646258503659e+01 0.000000000000000000e+00
4.519854875283446916e+01 0.000000000000000000e+00
4.545995464852607881e+01 0.000000000000000000e+00
4.570612244897959187e+01 0.000000000000000000e+00
4.595446712018140545e+01 0.000000000000000000e+00
4.622730158730158934e+01 0.000000000000000000e+00
4.648272108843537609e+01 0.000000000000000000e+00
4.674321995464852364e+01 0.000000000000000000e+00
4.698884353741496511e+01 0.000000000000000000e+00
4.725732426303854794e+01 0.000000000000000000e+00
4.749424036281179440e+01 0.000000000000000000e+00
4.776054421768707670e+01 0.000000000000000000e+00
4.800344671201813895e+01 0.000000000000000000e+00
4.825614512471655360e+01 0.000000000000000000e+00
4.850394557823129560e+01 0.000000000000000000e+00
4.877641723356008896e+01 0.000000000000000000e+00
4.902385487528344754e+01 0.000000000000000000e+00
4.927818594104308403e+01 0.000000000000000000e+00
4.952272108843537524e+01 0.000000000000000000e+00
4.979972789115646492e+01 0.000000000000000000e+00
5.002104308390022425e+01 0.000000000000000000e+00
5.028426303854875101e+01 0.000000000000000000e+00
5.051102040816326877e+01 0.000000000000000000e+00
5.078077097505669002e+01 0.000000000000000000e+00
5.104816326530612258e+01 0.000000000000000000e+00
5.129106575963718484e+01 0.000000000000000000e+00
5.155319727891156134e+01 0.000000000000000000e+00
5.183655328798185735e+01 0.000000000000000000e+00
5.209414965986394463e+01 0.000000000000000000e+00
5.234757369614512612e+01 0.000000000000000000e+00
5.259990929705215734e+01 0.000000000000000000e+00
5.285950113378684989e+01 0.000000000000000000e+00
5.309151927437641660e+01 0.000000000000000000e+00
5.336743764172335602e+01 0.000000000000000000e+00
5.360181405895691853e+01 0.000000000000000000e+00
5.387718820861677926e+01 0.000000000000000000e+00
5.411845804988661968e+01 0.000000000000000000e+00
5.437043083900226748e+01 0.000000000000000000e+00
5.463256235827664398e+01 0.000000000000000000e+00
5.488544217687074678e+01 0.000000000000000000e+00
5.514557823129251801e+01 0.000000000000000000e+00
5.541260770975056715e+01 0.000000000000000000e+00
5.566984126984127101e+01 0.000000000000000000e+00
5.592725623582766303e+01 0.000000000000000000e+00
5.617596371882086004e+01 0.000000000000000000e+00
5.643918367346938680e+01 0.000000000000000000e+00
5.668861678004535065e+01 0.000000000000000000e+00
5.695274376417233242e+01 0.000000000000000000e+00
5.720653061224489733e+01 0.000000000000000000e+00
5.745759637188208302e+01 0.000000000000000000e+00
nan -1.000000000000000000e+00
nan -1.000000000000000000e+00
nan -1.000000000000000000e+00
5.844807256235827708e+01 0.000000000000000000e+00
5.872272108843537097e+01 0.000000000000000000e+00
5.898358276643990905e+01 0.000000000000000000e+00
5.921759637188208814e+01 0.000000000000000000e+00
5.949678004500000128e+01 1.000000000000000000e+00
5.972897959100000520e+01 1.000000000000000000e+00
6.000634920634920633e+01 0.000000000000000000e+00
6.025342403628118149e+01 0.000000000000000000e+00
6.050412698412698376e+01 0.000000000000000000e+00
6.076535147392290526e+01 0.000000000000000000e+00
6.102766439909296992e+01 0.000000000000000000e+00
6.127473922902494508e+01 0.000000000000000000e+00
6.154557823129251659e+01 0.000000000000000000e+00
6.179954648526076966e+01 0.000000000000000000e+00
6.203918367346938822e+01 0.000000000000000000e+00
6.230657596371882079e+01 0.000000000000000000e+00
6.257886621315192599e+01 0.000000000000000000e+00
6.281687074829932271e+01 0.000000000000000000e+00
6.309043083900226634e+01 0.000000000000000000e+00
6.334204081632653072e+01 0.000000000000000000e+00
6.360471655328797880e+01 0.000000000000000000e+00
6.385269841269841606e+01 0.000000000000000000e+00
6.411773242630385994e+01 0.000000000000000000e+00
6.435755102040816666e+01 0.000000000000000000e+00
nan -1.000000000000000000e+00
nan -1.000000000000000000e+00
nan -1.000000000000000000e+00
6.538503401360544842e+01 0.000000000000000000e+00
6.564081632653061149e+01 0.000000000000000000e+00
6.586068027210883713e+01 0.000000000000000000e+00
6.608888888888888857e+01 0.000000000000000000e+00
6.633723356009070926e+01 0.000000000000000000e+00
6.659229024943310549e+01 0.000000000000000000e+00
6.684009070294784749e+01 0.000000000000000000e+00
6.709442176870747687e+01 0.000000000000000000e+00
6.735600907029478890e+01 0.000000000000000000e+00
6.761215419500000223e+01 0.000000000000000000e+00
6.784943310657595816e+01 0.000000000000000000e+00
6.810920634920634598e+01 0.000000000000000000e+00
6.835120181405895323e+01 0.000000000000000000e+00
6.860190476190476261e+01 0.000000000000000000e+00
6.886820861678005201e+01 0.000000000000000000e+00
6.912707482993197061e+01 0.000000000000000000e+00
6.937505668934240077e+01 0.000000000000000000e+00
6.965659863945577968e+01 0.000000000000000000e+00
6.990984126984126590e+01 0.000000000000000000e+00
nan -1.000000000000000000e+00
7.039800453514739331e+01 0.000000000000000000e+00
7.067573696145124984e+01 0.000000000000000000e+00
7.090503401360544444e+01 0.000000000000000000e+00
7.117823129251701175e+01 0.000000000000000000e+00
7.143292517006803166e+01 0.000000000000000000e+00
7.169632653061223948e+01 0.000000000000000000e+00
7.194158730158730464e+01 0.000000000000000000e+00
7.220517006802721482e+01 0.000000000000000000e+00
7.244462585034013102e+01 0.000000000000000000e+00
7.270421768707483068e+01 0.000000000000000000e+00
7.295274376417233952e+01 0.000000000000000000e+00
7.320272108843536785e+01 0.000000000000000000e+00
7.344199546485261010e+01 0.000000000000000000e+00
7.370993197278912135e+01 0.000000000000000000e+00
7.395120181405896176e+01 0.000000000000000000e+00
7.420553287981859114e+01 0.000000000000000000e+00
7.444752834467119840e+01 0.000000000000000000e+00
7.472253968253967571e+01 0.000000000000000000e+00
7.496399092970521849e+01 0.000000000000000000e+00
7.523900226757369580e+01 0.000000000000000000e+00
7.548680272108843781e+01 0.000000000000000000e+00
7.573859410430839034e+01 0.000000000000000000e+00
7.598712018140589919e+01 0.000000000000000000e+00
7.626612244897958703e+01 0.000000000000000000e+00
7.650249433106576191e+01 0.000000000000000000e+00
7.675374149659863576e+01 0.000000000000000000e+00
7.700934240362812488e+01 0.000000000000000000e+00
7.727873015873015561e+01 0.000000000000000000e+00
7.751999999999999602e+01 0.000000000000000000e+00
7.778793650793650727e+01 0.000000000000000000e+00
7.803265306122449374e+01 0.000000000000000000e+00
7.828716553287982549e+01 0.000000000000000000e+00
7.854693877551019909e+01 0.000000000000000000e+00
7.880634920634921059e+01 0.000000000000000000e+00
7.904671201814059600e+01 0.000000000000000000e+00
7.931210884353741619e+01 0.000000000000000000e+00
7.955410430839002345e+01 0.000000000000000000e+00
7.982077097505668917e+01 0.000000000000000000e+00
8.007020408163265301e+01 0.000000000000000000e+00
8.033414965986393952e+01 0.000000000000000000e+00
8.058122448979591468e+01 0.000000000000000000e+00
8.085605442176870383e+01 0.000000000000000000e+00
8.109950113378684478e+01 0.000000000000000000e+00
8.137142857142856656e+01 0.000000000000000000e+00
8.161433106575964302e+01 0.000000000000000000e+00
8.186829931972789609e+01 0.000000000000000000e+00
8.209197278911564410e+01 0.000000000000000000e+00
nan -1.000000000000000000e+00
8.261224489795918657e+01 0.000000000000000000e+00
8.287600907029478492e+01 0.000000000000000000e+00
8.314829931972789723e+01 0.000000000000000000e+00
8.340480725623582714e+01 0.000000000000000000e+00
8.366367346938775995e+01 0.000000000000000000e+00
nan -1.000000000000000000e+00
nan -1.000000000000000000e+00
nan -1.000000000000000000e+00
nan -1.000000000000000000e+00
nan -1.000000000000000000e+00
8.525097505668934161e+01 0.000000000000000000e+00
8.550693877551020705e+01 0.000000000000000000e+00
8.574820861678004746e+01 0.000000000000000000e+00
8.601723356009070187e+01 0.000000000000000000e+00
8.626158730158729782e+01 0.000000000000000000e+00
8.650358276643990507e+01 0.000000000000000000e+00
8.676154195011338288e+01 0.000000000000000000e+00
8.703818594104308204e+01 0.000000000000000000e+00
8.727492063492063323e+01 0.000000000000000000e+00
8.754920634920634370e+01 0.000000000000000000e+00
8.779664399092970939e+01 0.000000000000000000e+00
8.806349206349206327e+01 0.000000000000000000e+00
8.831092970521541474e+01 0.000000000000000000e+00
8.858430839002267021e+01 0.000000000000000000e+00
8.882176870748298825e+01 0.000000000000000000e+00
8.909061224489795450e+01 0.000000000000000000e+00
8.934113378684807572e+01 0.000000000000000000e+00
8.960380952380953090e+01 0.000000000000000000e+00
8.984399092970521394e+01 0.000000000000000000e+00
9.011900226757369126e+01 0.000000000000000000e+00
9.036136054421768904e+01 0.000000000000000000e+00
9.063619047619047819e+01 0.000000000000000000e+00
9.089795918367346417e+01 0.000000000000000000e+00
9.114267573696145064e+01 0.000000000000000000e+00
9.140371882086168398e+01 0.000000000000000000e+00
9.166439909297052679e+01 0.000000000000000000e+00
9.191873015873015618e+01 0.000000000000000000e+00
9.219519274376416718e+01 0.000000000000000000e+00
9.245514739229024315e+01 0.000000000000000000e+00
9.272036281179138939e+01 0.000000000000000000e+00
9.297015873015872955e+01 0.000000000000000000e+00
9.322249433106576078e+01 0.000000000000000000e+00
9.346539682539682303e+01 0.000000000000000000e+00
9.373424036281178928e+01 0.000000000000000000e+00
9.399111111111110972e+01 0.000000000000000000e+00
9.425541950113378675e+01 0.000000000000000000e+00
9.450485260770975060e+01 0.000000000000000000e+00
9.475755102040815814e+01 0.000000000000000000e+00
9.501242630385488042e+01 0.000000000000000000e+00
9.526312925170067558e+01 0.000000000000000000e+00
9.552634920634920945e+01 0.000000000000000000e+00
9.579519274376417570e+01 0.000000000000000000e+00
9.603065759637188137e+01 0.000000000000000000e+00
9.629696145124717077e+01 0.000000000000000000e+00
9.654621315192743225e+01 0.000000000000000000e+00
9.681959183673468772e+01 0.000000000000000000e+00
9.707428571428570763e+01 0.000000000000000000e+00
9.734095238095238756e+01 0.000000000000000000e+00
9.757278911564625901e+01 0.000000000000000000e+00
9.784598639455782632e+01 0.000000000000000000e+00
9.810575963718821413e+01 0.000000000000000000e+00
9.836444444444444457e+01 0.000000000000000000e+00
9.861351473922901789e+01 0.000000000000000000e+00
9.887328798185940570e+01 0.000000000000000000e+00
9.911873015873015902e+01 0.000000000000000000e+00
9.939990929705214739e+01 0.000000000000000000e+00
9.965151927437641177e+01 0.000000000000000000e+00
9.990929705215420142e+01 0.000000000000000000e+00
1.001643537414965976e+02 0.000000000000000000e+00
1.004250340136054405e+02 0.000000000000000000e+00
1.006770068027210954e+02 0.000000000000000000e+00
1.009496598639455840e+02 0.000000000000000000e+00
1.011900226757369552e+02 0.000000000000000000e+00
1.014497959183673430e+02 0.000000000000000000e+00
1.017102947845804977e+02 0.000000000000000000e+00
1.019749659863945510e+02 0.000000000000000000e+00
1.022327437641723407e+02 0.000000000000000000e+00
1.025168253968253964e+02 0.000000000000000000e+00
1.027620861678004474e+02 0.000000000000000000e+00
1.030378231292517057e+02 0.000000000000000000e+00
1.032908843537414896e+02 0.000000000000000000e+00
1.035488435374149674e+02 0.000000000000000000e+00
1.038004535147392318e+02 0.000000000000000000e+00
1.040780045351473859e+02 0.000000000000000000e+00
1.043365079365079424e+02 0.000000000000000000e+00
1.045772335600907041e+02 0.000000000000000000e+00
1.048186848072562327e+02 0.000000000000000000e+00
1.051076643990929682e+02 0.000000000000000000e+00
1.053632653061224431e+02 0.000000000000000000e+00
1.056264852607709770e+02 0.000000000000000000e+00
1.058800907029478395e+02 0.000000000000000000e+00
1.061532879818594068e+02 0.000000000000000000e+00
1.064050793650793594e+02 0.000000000000000000e+00
1.066663038548752809e+02 0.000000000000000000e+00
1.069171882086167784e+02 0.000000000000000000e+00
1.071874829931972783e+02 0.000000000000000000e+00
1.074414512471655314e+02 0.000000000000000000e+00
1.077119274376417195e+02 0.000000000000000000e+00
1.079635374149659839e+02 0.000000000000000000e+00
1.082416326530612309e+02 0.000000000000000000e+00
1.084838095238095264e+02 0.000000000000000000e+00
1.087501133786848015e+02 0.000000000000000000e+00
1.089926530612244875e+02 0.000000000000000000e+00
1.092598639455782319e+02 0.000000000000000000e+00
1.095238095238095184e+02 0.000000000000000000e+00
1.097902947845804960e+02 0.000000000000000000e+00
1.100502494331065719e+02 0.000000000000000000e+00
1.103192743764172405e+02 0.000000000000000000e+00
1.105770521541950160e+02 0.000000000000000000e+00
1.108513378684807265e+02 0.000000000000000000e+00
1.111029478458049908e+02 0.000000000000000000e+00
1.113563718820861652e+02 0.000000000000000000e+00
1.116096145124716514e+02 0.000000000000000000e+00
1.118851700680272074e+02 0.000000000000000000e+00
1.121356916099773287e+02 0.000000000000000000e+00
1.124123356009070278e+02 0.000000000000000000e+00
1.126699319727891151e+02 0.000000000000000000e+00
1.129273469387755142e+02 0.000000000000000000e+00
1.131862131519274328e+02 0.000000000000000000e+00
1.134572335600906996e+02 0.000000000000000000e+00
1.136910657596371834e+02 0.000000000000000000e+00
1.139582766439909278e+02 0.000000000000000000e+00
1.142149659863945601e+02 0.000000000000000000e+00
1.144830839002267595e+02 0.000000000000000000e+00
1.147388662131519226e+02 0.000000000000000000e+00
1.150037188208616783e+02 0.000000000000000000e+00
nan -1.000000000000000000e+00
1.155481179138322005e+02 0.000000000000000000e+00
nan -1.000000000000000000e+00
1.160477097505668951e+02 0.000000000000000000e+00
1.163287074829931953e+02 0.000000000000000000e+00
1.165868480725623613e+02 0.000000000000000000e+00
1.168417233560090693e+02 0.000000000000000000e+00
1.171254421768707488e+02 0.000000000000000000e+00
1.173834013605442124e+02 0.000000000000000000e+00
1.176618594104308357e+02 0.000000000000000000e+00
1.179102040816326564e+02 0.000000000000000000e+00
1.181794104308389990e+02 0.000000000000000000e+00
1.184312018140589515e+02 0.000000000000000000e+00
1.187080272108843531e+02 0.000000000000000000e+00
1.189630839002267635e+02 0.000000000000000000e+00
1.192259410430839068e+02 0.000000000000000000e+00
1.194728344671201796e+02 0.000000000000000000e+00
1.197434920634920701e+02 0.000000000000000000e+00
1.199894784580498879e+02 0.000000000000000000e+00
1.202387301587301636e+02 0.000000000000000000e+00
1.205133786848072504e+02 0.000000000000000000e+00
1.207940136054421743e+02 0.000000000000000000e+00
1.210276643990929699e+02 0.000000000000000000e+00
1.213048526077097478e+02 0.000000000000000000e+00
1.215570068027210908e+02 0.000000000000000000e+00
1.218338321995464923e+02 0.000000000000000000e+00
1.220830839002267538e+02 0.000000000000000000e+00
1.223334240362811727e+02 0.000000000000000000e+00
1.225944671201814060e+02 0.000000000000000000e+00
1.228477097505668922e+02 0.000000000000000000e+00
1.231102040816326593e+02 0.000000000000000000e+00
1.233939229024943245e+02 0.000000000000000000e+00
1.236371882086167773e+02 0.000000000000000000e+00
1.238902494331065753e+02 0.000000000000000000e+00
1.241621768707482971e+02 0.000000000000000000e+00
1.244159637188208620e+02 0.000000000000000000e+00
1.246806349206349154e+02 0.000000000000000000e+00
nan -1.000000000000000000e+00
nan -1.000000000000000000e+00
1.254675736961451236e+02 0.000000000000000000e+00
1.257106575963718882e+02 0.000000000000000000e+00
1.259992743764172332e+02 0.000000000000000000e+00
1.262349206349206412e+02 0.000000000000000000e+00
1.265171882086167869e+02 0.000000000000000000e+00
1.267677097505668939e+02 0.000000000000000000e+00
1.270412698412698376e+02 0.000000000000000000e+00
1.272868934240362790e+02 0.000000000000000000e+00
1.275441269841269900e+02 0.000000000000000000e+00
1.278009977324263104e+02 0.000000000000000000e+00
1.280649433106575827e+02 0.000000000000000000e+00
1.283092970521541929e+02 0.000000000000000000e+00
1.285863038548752968e+02 0.000000000000000000e+00
1.288330158730158814e+02 0.000000000000000000e+00
1.291103854875283332e+02 0.000000000000000000e+00
1.293632653061224573e+02 0.000000000000000000e+00
1.296321088435374236e+02 0.000000000000000000e+00
1.298882539682539630e+02 0.000000000000000000e+00
1.301456689342403763e+02 0.000000000000000000e+00
1.303914739229024917e+02 0.000000000000000000e+00
1.306726530612244801e+02 0.000000000000000000e+00
1.309171882086167784e+02 0.000000000000000000e+00
1.311902040816326576e+02 0.000000000000000000e+00
1.314496145124716691e+02 0.000000000000000000e+00
1.317024943310657648e+02 0.000000000000000000e+00
1.319727891156462647e+02 0.000000000000000000e+00
1.322269387755102059e+02 0.000000000000000000e+00
1.324888888888888800e+02 0.000000000000000000e+00
1.327600907020000136e+02 1.000000000000000000e+00
nan -1.000000000000000000e+00
nan -1.000000000000000000e+00
1.335356009070294760e+02 0.000000000000000000e+00
1.338022675736961560e+02 0.000000000000000000e+00
1.340578684807256309e+02 0.000000000000000000e+00
1.343337868480725490e+02 0.000000000000000000e+00
1.345841269841269821e+02 0.000000000000000000e+00
1.348428117913832125e+02 0.000000000000000000e+00
1.350858956916099771e+02 0.000000000000000000e+00
1.353627210884353644e+02 0.000000000000000000e+00
1.356076190476190391e+02 0.000000000000000000e+00
1.358822675736961401e+02 0.000000000000000000e+00
1.361418594104308397e+02 0.000000000000000000e+00
1.364034467120181375e+02 0.000000000000000000e+00
1.366570521541950143e+02 0.000000000000000000e+00
1.369072108843537308e+02 0.000000000000000000e+00
1.371718820861678125e+02 0.000000000000000000e+00
1.374485260770975117e+02 0.000000000000000000e+00
1.377070294784580540e+02 0.000000000000000000e+00
1.379764172335600847e+02 0.000000000000000000e+00
1.382260317460317367e+02 0.000000000000000000e+00
1.384848979591836837e+02 0.000000000000000000e+00
1.387457596371882005e+02 0.000000000000000000e+00
1.390091609977324367e+02 0.000000000000000000e+00
1.392685714285714198e+02 0.000000000000000000e+00
1.395268934240362739e+02 0.000000000000000000e+00
1.397841269841269707e+02 0.000000000000000000e+00
1.400546031746031872e+02 0.000000000000000000e+00
1.403147392290249513e+02 0.000000000000000000e+00
1.405779591836734710e+02 0.000000000000000000e+00
1.408337414965986341e+02 0.000000000000000000e+00
1.410931519274376456e+02 0.000000000000000000e+00
1.413443990929705194e+02 0.000000000000000000e+00
1.415918367346938851e+02 0.000000000000000000e+00
1.418552380952380929e+02 0.000000000000000000e+00
1.421226303854875255e+02 0.000000000000000000e+00
1.423762358276644022e+02 0.000000000000000000e+00
1.426394557823129219e+02 0.000000000000000000e+00
1.428997732426303742e+02 0.000000000000000000e+00
1.431464852607709872e+02 0.000000000000000000e+00
1.434147845804988606e+02 0.000000000000000000e+00
1.436676643990929847e+02 0.000000000000000000e+00
1.439167346938775438e+02 0.000000000000000000e+00
1.441902947845804874e+02 0.000000000000000000e+00
1.444380952380952294e+02 0.000000000000000000e+00
1.447011337868480609e+02 0.000000000000000000e+00
1.449425850340136037e+02 0.000000000000000000e+00
1.452125170068027273e+02 0.000000000000000000e+00
1.454552380952380872e+02 0.000000000000000000e+00
1.457364172335601040e+02 0.000000000000000000e+00
1.459925623579999865e+02 0.000000000000000000e+00
1.462434467120181409e+02 0.000000000000000000e+00
1.465015873015873069e+02 0.000000000000000000e+00
1.467571882086167818e+02 0.000000000000000000e+00
1.470093424036281249e+02 0.000000000000000000e+00
1.472810884353741585e+02 0.000000000000000000e+00
1.475297959183673413e+02 0.000000000000000000e+00
1.478015419501133749e+02 0.000000000000000000e+00
1.480535147392290298e+02 0.000000000000000000e+00
1.483134693877551058e+02 0.000000000000000000e+00
1.485757823120000012e+02 0.000000000000000000e+00
1.488321088435374122e+02 0.000000000000000000e+00
1.490973242630385585e+02 0.000000000000000000e+00
1.493639909297052100e+02 0.000000000000000000e+00
1.496157823129251767e+02 0.000000000000000000e+00
1.498869841269841174e+02 0.000000000000000000e+00
1.501445804988662189e+02 0.000000000000000000e+00
1.504029024943310731e+02 0.000000000000000000e+00
1.506648526077097472e+02 0.000000000000000000e+00
1.509351473922902471e+02 0.000000000000000000e+00
1.511934693877551013e+02 0.000000000000000000e+00
1.514595918367346883e+02 0.000000000000000000e+00
1.517215419501133908e+02 0.000000000000000000e+00
1.519780498866213065e+02 0.000000000000000000e+00
1.522338321995464980e+02 0.000000000000000000e+00
1.524934240362811693e+02 0.000000000000000000e+00
1.527484807256235797e+02 0.000000000000000000e+00
1.530026303854875209e+02 0.000000000000000000e+00
1.532629478458050016e+02 0.000000000000000000e+00
1.535305215419501224e+02 0.000000000000000000e+00
1.537926530612244846e+02 0.000000000000000000e+00
1.540402721088435385e+02 0.000000000000000000e+00
1.542893424036281260e+02 0.000000000000000000e+00
1.545627210884353815e+02 0.000000000000000000e+00
1.548083446712018088e+02 0.000000000000000000e+00
1.550790022675736850e+02 0.000000000000000000e+00
1.553160997732426267e+02 0.000000000000000000e+00
1.555934693877551069e+02 0.000000000000000000e+00
1.558378231292516887e+02 0.000000000000000000e+00
1.560954195011337902e+02 0.000000000000000000e+00
1.563566439909297117e+02 0.000000000000000000e+00
1.566051700680272063e+02 0.000000000000000000e+00
1.568495238095238165e+02 0.000000000000000000e+00
1.571091156462585161e+02 0.000000000000000000e+00
1.573612698412698307e+02 0.000000000000000000e+00
1.576210430839002186e+02 0.000000000000000000e+00
1.579020408163265188e+02 0.000000000000000000e+00
1.581745124716553335e+02 0.000000000000000000e+00
1.584232199546485163e+02 0.000000000000000000e+00
1.587022222222222183e+02 0.000000000000000000e+00
1.589498412698412722e+02 0.000000000000000000e+00
1.592272108843537524e+02 0.000000000000000000e+00
1.594726530612244915e+02 0.000000000000000000e+00
1.597280725623582782e+02 0.000000000000000000e+00
1.599813151927437502e+02 0.000000000000000000e+00
1.602614058956916097e+02 0.000000000000000000e+00
1.605208163265306212e+02 0.000000000000000000e+00
1.607892970521541827e+02 0.000000000000000000e+00
1.610434467120181523e+02 0.000000000000000000e+00
1.613208163265306041e+02 0.000000000000000000e+00
1.615727891156462590e+02 0.000000000000000000e+00
1.618505215419501155e+02 0.000000000000000000e+00
1.621097505668934105e+02 0.000000000000000000e+00
1.623633560090702872e+02 0.000000000000000000e+00
1.626160544217686947e+02 0.000000000000000000e+00
1.628986848072562452e+02 0.000000000000000000e+00
1.631428571428571388e+02 0.000000000000000000e+00
1.634176870748299280e+02 0.000000000000000000e+00
1.636671201814058918e+02 0.000000000000000000e+00
1.639268934240362796e+02 0.000000000000000000e+00
1.641812244897959090e+02 0.000000000000000000e+00
1.644660317460317458e+02 0.000000000000000000e+00
1.647174603174603078e+02 0.000000000000000000e+00
1.649748752834467211e+02 0.000000000000000000e+00
1.652261224489795950e+02 0.000000000000000000e+00
1.655063945578231426e+02 0.000000000000000000e+00
1.657478458049886569e+02 0.000000000000000000e+00
1.660154195009999967e+02 0.000000000000000000e+00
1.662688435374149662e+02 0.000000000000000000e+00
1.665500226757369546e+02 0.000000000000000000e+00
1.668117913832199406e+02 0.000000000000000000e+00
1.670717460317460450e+02 0.000000000000000000e+00
1.673282539682539607e+02 0.000000000000000000e+00
nan -1.000000000000000000e+00
nan -1.000000000000000000e+00
nan -1.000000000000000000e+00
nan -1.000000000000000000e+00
nan -1.000000000000000000e+00
nan -1.000000000000000000e+00
nan -1.000000000000000000e+00
nan -1.000000000000000000e+00
nan -1.000000000000000000e+00
nan -1.000000000000000000e+00
nan -1.000000000000000000e+00
1.705329705215419551e+02 0.000000000000000000e+00
1.708156009070294772e+02 0.000000000000000000e+00
1.710884353741496682e+02 0.000000000000000000e+00
1.713447619047618957e+02 0.000000000000000000e+00
1.715983673460000034e+02 0.000000000000000000e+00
1.718889795918367440e+02 0.000000000000000000e+00
1.721356916099773287e+02 0.000000000000000000e+00
nan -1.000000000000000000e+00
1.726603174603174580e+02 0.000000000000000000e+00
1.729351473922902471e+02 0.000000000000000000e+00
1.731920181405895676e+02 0.000000000000000000e+00
1.734526984126984246e+02 0.000000000000000000e+00
1.737024943310657648e+02 0.000000000000000000e+00
1.739840362811791294e+02 0.000000000000000000e+00
1.742430839002267646e+02 0.000000000000000000e+00
1.745077551020408180e+02 0.000000000000000000e+00
1.747648072562358266e+02 0.000000000000000000e+00
1.750510657596371971e+02 0.000000000000000000e+00
1.752941496598639333e+02 0.000000000000000000e+00
1.755813151927437730e+02 0.000000000000000000e+00
1.758334693877551160e+02 0.000000000000000000e+00
1.761086621315192815e+02 0.000000000000000000e+00
1.763646258503401327e+02 0.000000000000000000e+00
1.766369160997732308e+02 0.000000000000000000e+00
1.768745578231292654e+02 0.000000000000000000e+00
1.771550113378684728e+02 0.000000000000000000e+00
1.774135147392290150e+02 0.000000000000000000e+00
1.776800000000000068e+02 0.000000000000000000e+00
1.779372335600907036e+02 0.000000000000000000e+00
1.782118820861678046e+02 0.000000000000000000e+00
1.784636734693877429e+02 0.000000000000000000e+00
1.787207256235827799e+02 0.000000000000000000e+00
1.789634467120181398e+02 0.000000000000000000e+00
1.792509750566893558e+02 0.000000000000000000e+00
1.795060317460317378e+02 0.000000000000000000e+00
1.797536507936507917e+02 0.000000000000000000e+00
1.800210430839002242e+02 0.000000000000000000e+00
1.802906122448979716e+02 0.000000000000000000e+00
1.805476643990929801e+02 0.000000000000000000e+00
nan -1.000000000000000000e+00
1.810586848072562418e+02 0.000000000000000000e+00
1.813338775510204073e+02 0.000000000000000000e+00
1.815943764172335477e+02 0.000000000000000000e+00
1.818523356009070255e+02 0.000000000000000000e+00
1.821162811791383263e+02 0.000000000000000000e+00
1.823834920634920707e+02 0.000000000000000000e+00
1.826240362811791442e+02 0.000000000000000000e+00
1.829064852600000108e+02 0.000000000000000000e+00
1.831633560090000117e+02 0.000000000000000000e+00
nan -1.000000000000000000e+00
1.836716553287981810e+02 0.000000000000000000e+00
1.839546485260771078e+02 0.000000000000000000e+00
1.842039002267573835e+02 0.000000000000000000e+00
1.844625850340136139e+02 0.000000000000000000e+00
1.847091156462585104e+02 0.000000000000000000e+00
1.849817687070000147e+02 0.000000000000000000e+00
1.852197732420000023e+02 0.000000000000000000e+00
1.855063945578231426e+02 0.000000000000000000e+00
1.857422222220000094e+02 0.000000000000000000e+00
1.860279365079365164e+02 0.000000000000000000e+00
1.862762811790000228e+02 0.000000000000000000e+00
1.865320634920634859e+02 0.000000000000000000e+00
1.867958276643990985e+02 0.000000000000000000e+00
1.870409070294784613e+02 0.000000000000000000e+00
1.872829024943310685e+02 0.000000000000000000e+00
1.875214512471655439e+02 0.000000000000000000e+00
1.877875736961451310e+02 0.000000000000000000e+00
1.880333786848072464e+02 0.000000000000000000e+00
1.883160090702947969e+02 0.000000000000000000e+00
1.885647165532879797e+02 0.000000000000000000e+00
1.888068934240362751e+02 0.000000000000000000e+00
1.891002267573696258e+02 0.000000000000000000e+00
1.893496598639455897e+02 0.000000000000000000e+00
1.896107029478457946e+02 0.000000000000000000e+00
1.898637641723356069e+02 0.000000000000000000e+00
1.901095691609977223e+02 0.000000000000000000e+00
1.903443083900226895e+02 0.000000000000000000e+00
1.905775963718820947e+02 0.000000000000000000e+00
1.908346485260771033e+02 0.000000000000000000e+00
1.910768253968253987e+02 0.000000000000000000e+00
1.913500226757369660e+02 0.000000000000000000e+00
1.916096145124716656e+02 0.000000000000000000e+00
1.918721088435374043e+02 0.000000000000000000e+00
1.921434920634920616e+02 0.000000000000000000e+00
1.924025396825396967e+02 0.000000000000000000e+00
1.926737414965986375e+02 0.000000000000000000e+00
1.928867120179999972e+02 0.000000000000000000e+00
1.931706122448979670e+02 0.000000000000000000e+00
1.934127891156462624e+02 0.000000000000000000e+00
1.936783673469387850e+02 0.000000000000000000e+00
1.939221768707483022e+02 0.000000000000000000e+00
1.941821315192743782e+02 0.000000000000000000e+00
1.944052607709750475e+02 0.000000000000000000e+00
1.946839002267573733e+02 0.000000000000000000e+00
1.949467573696145166e+02 0.000000000000000000e+00
1.951800453514739218e+02 0.000000000000000000e+00
1.954340136054421748e+02 0.000000000000000000e+00
1.956939909290000230e+02 0.000000000000000000e+00
1.959417687074829928e+02 0.000000000000000000e+00
1.962045804979999843e+02 0.000000000000000000e+00
1.964669387755102150e+02 0.000000000000000000e+00
1.967339682539682428e+02 0.000000000000000000e+00
1.969815873015872967e+02 0.000000000000000000e+00
1.972281179138321932e+02 0.000000000000000000e+00
1.974858956916099828e+02 0.000000000000000000e+00
1.977511111111111006e+02 0.000000000000000000e+00
1.979896598639455760e+02 0.000000000000000000e+00
1.982702947845804999e+02 0.000000000000000000e+00
1.985365986394557751e+02 0.000000000000000000e+00
1.987969160997732558e+02 0.000000000000000000e+00
nan -1.000000000000000000e+00
1.992807256235827538e+02 0.000000000000000000e+00
1.995499319727891248e+02 0.000000000000000000e+00
1.998338321990000281e+02 0.000000000000000000e+00
2.000897959183673436e+02 0.000000000000000000e+00
2.003530158730158632e+02 0.000000000000000000e+00
2.005953741496598752e+02 0.000000000000000000e+00
2.008756462585033944e+02 0.000000000000000000e+00
2.011187301587301590e+02 0.000000000000000000e+00
2.013830385487528360e+02 0.000000000000000000e+00
2.016333786848072691e+02 0.000000000000000000e+00
2.019056689342403672e+02 0.000000000000000000e+00
2.021551020408163311e+02 0.000000000000000000e+00
nan -1.000000000000000000e+00
2.026546938775510114e+02 0.000000000000000000e+00
2.029362358276644045e+02 0.000000000000000000e+00
2.031635374149659867e+02 0.000000000000000000e+00
2.034414512471655314e+02 0.000000000000000000e+00
2.036923356009070289e+02 0.000000000000000000e+00
2.039570068027210823e+02 0.000000000000000000e+00
2.042020861678004451e+02 0.000000000000000000e+00
2.044702040816326587e+02 0.000000000000000000e+00
2.047145578231292404e+02 0.000000000000000000e+00
2.050066213151927457e+02 0.000000000000000000e+00
2.052348299319727971e+02 0.000000000000000000e+00
2.055181859410430718e+02 0.000000000000000000e+00
2.057578231292517046e+02 0.000000000000000000e+00
2.060339229024943393e+02 0.000000000000000000e+00
2.062816326530000026e+02 0.000000000000000000e+00
2.065382312925169970e+02 0.000000000000000000e+00
2.067824036281179190e+02 0.000000000000000000e+00
2.070579591836734608e+02 0.000000000000000000e+00
2.072919727891156469e+02 0.000000000000000000e+00
2.075762358276643909e+02 0.000000000000000000e+00
2.078011791383219986e+02 0.000000000000000000e+00
2.080774603174603214e+02 0.000000000000000000e+00
2.083247165532879706e+02 0.000000000000000000e+00
2.085953741496598752e+02 0.000000000000000000e+00
2.088380952380952351e+02 0.000000000000000000e+00
2.091096598639455806e+02 0.000000000000000000e+00
2.093474829931972749e+02 0.000000000000000000e+00
2.096259410430839125e+02 0.000000000000000000e+00
2.098733786848072498e+02 0.000000000000000000e+00
2.101347845804988594e+02 0.000000000000000000e+00
2.103902040816326462e+02 0.000000000000000000e+00
2.106615873015873035e+02 0.000000000000000000e+00
2.109001360544217789e+02 0.000000000000000000e+00
2.111771428571428544e+02 0.000000000000000000e+00
2.114165986394557706e+02 0.000000000000000000e+00
2.116819954648526050e+02 0.000000000000000000e+00
2.119370521541950154e+02 0.000000000000000000e+00
2.122115192743764283e+02 0.000000000000000000e+00
2.124455328798185860e+02 0.000000000000000000e+00
2.127136507936507996e+02 0.000000000000000000e+00
2.129645351473922972e+02 0.000000000000000000e+00
2.132299319727891032e+02 0.000000000000000000e+00
2.134779138321995333e+02 0.000000000000000000e+00
2.137591836729999955e+02 1.000000000000000000e+00
2.139989795909999941e+02 1.000000000000000000e+00
2.142734693870000058e+02 1.000000000000000000e+00
nan -1.000000000000000000e+00
nan -1.000000000000000000e+00
2.150489795909999771e+02 1.000000000000000000e+00
2.153173469379999858e+02 1.000000000000000000e+00
nan -1.000000000000000000e+00
nan -1.000000000000000000e+00
nan -1.000000000000000000e+00
2.163522902494331106e+02 0.000000000000000000e+00
2.165975510204081615e+02 0.000000000000000000e+00
2.168616780045351504e+02 0.000000000000000000e+00
2.171229024943310719e+02 0.000000000000000000e+00
nan -1.000000000000000000e+00
2.176479591829999833e+02 0.000000000000000000e+00
2.179109297052154091e+02 0.000000000000000000e+00
2.181433106575963734e+02 0.000000000000000000e+00
2.184157823129251597e+02 0.000000000000000000e+00
2.186730158730158848e+02 0.000000000000000000e+00
2.189398639455782245e+02 0.000000000000000000e+00
2.191849433106575873e+02 0.000000000000000000e+00
2.194358276643990848e+02 0.000000000000000000e+00
2.196863492063492060e+02 0.000000000000000000e+00
2.199504761904761949e+02 0.000000000000000000e+00
2.202332879818594051e+02 0.000000000000000000e+00
2.204865306122449056e+02 0.000000000000000000e+00
2.207403174603174705e+02 0.000000000000000000e+00
2.210155102040816359e+02 0.000000000000000000e+00
2.212658503401360406e+02 0.000000000000000000e+00
2.215214512471655439e+02 0.000000000000000000e+00
2.217768707482993307e+02 0.000000000000000000e+00
2.220438775509999800e+02 1.000000000000000000e+00
2.222887755099999936e+02 1.000000000000000000e+00
2.225602040809999949e+02 1.000000000000000000e+00
nan -1.000000000000000000e+00
nan -1.000000000000000000e+00
nan -1.000000000000000000e+00
nan -1.000000000000000000e+00
nan -1.000000000000000000e+00
nan -1.000000000000000000e+00
nan -1.000000000000000000e+00
2.246231292517006750e+02 0.000000000000000000e+00
2.248807256235827765e+02 0.000000000000000000e+00
2.251521088435374054e+02 0.000000000000000000e+00
2.254061224479999908e+02 0.000000000000000000e+00
2.256553287981859341e+02 0.000000000000000000e+00
2.259163265299999921e+02 0.000000000000000000e+00
2.261872108843537319e+02 0.000000000000000000e+00
2.264125170068027160e+02 0.000000000000000000e+00
2.266967800453514599e+02 0.000000000000000000e+00
2.269333333333333371e+02 0.000000000000000000e+00
2.272047165532879944e+02 0.000000000000000000e+00
2.274537868480725535e+02 0.000000000000000000e+00
2.277295918359999973e+02 0.000000000000000000e+00
2.279669841269841299e+02 0.000000000000000000e+00
nan -1.000000000000000000e+00
nan -1.000000000000000000e+00
nan -1.000000000000000000e+00
nan -1.000000000000000000e+00
2.292888888888888914e+02 0.000000000000000000e+00
2.295524716553287874e+02 0.000000000000000000e+00
2.298022675736961560e+02 0.000000000000000000e+00
2.300422675736961367e+02 0.000000000000000000e+00
2.303062131519274374e+02 0.000000000000000000e+00
2.305712471655328670e+02 0.000000000000000000e+00
2.308397278911564570e+02 0.000000000000000000e+00
2.310897959179999930e+02 0.000000000000000000e+00
2.313589115646258563e+02 0.000000000000000000e+00
2.316027210884353735e+02 0.000000000000000000e+00
