# Supplementary material for: Correlated microtiming deviations in jazz and rock music
Source: PLoS One. 2018 Jan 24;13(1):e0186361. doi: 10.1371/journal.pone.0186361 (PMC5783353; doi:10.1371/journal.pone.0186361)
Supplement: S1 Dataset — (ZIP) [file pone.0186361.s001.zip › J10.dat]

3.721469387755102076e+01 0.000000000000000000e+00
3.749823129251700493e+01 0.000000000000000000e+00
3.779972789115646492e+01 0.000000000000000000e+00
3.807256235827664170e+01 0.000000000000000000e+00
3.837442176870748511e+01 0.000000000000000000e+00
3.864816326530612400e+01 0.000000000000000000e+00
3.893696145124716423e+01 0.000000000000000000e+00
3.920380952380952522e+01 0.000000000000000000e+00
3.951165532879818443e+01 0.000000000000000000e+00
3.979247165499999994e+01 0.000000000000000000e+00
4.009705215419501201e+01 0.000000000000000000e+00
4.038004535147392460e+01 0.000000000000000000e+00
4.068462585034013301e+01 0.000000000000000000e+00
4.096145124716553454e+01 0.000000000000000000e+00
4.126185941043083716e+01 0.000000000000000000e+00
4.154122448979591553e+01 0.000000000000000000e+00
4.184997732426303685e+01 0.000000000000000000e+00
4.212099773242630363e+01 0.000000000000000000e+00
4.242630385487528599e+01 0.000000000000000000e+00
4.270893424036281516e+01 0.000000000000000000e+00
4.301678004535147437e+01 0.000000000000000000e+00
4.328489795918367378e+01 0.000000000000000000e+00
4.359383219954648325e+01 0.000000000000000000e+00
4.386775510204081741e+01 0.000000000000000000e+00
4.416417233560090949e+01 0.000000000000000000e+00
4.444154195011337549e+01 0.000000000000000000e+00
4.473505668934240020e+01 0.000000000000000000e+00
4.500934240362811778e+01 0.000000000000000000e+00
4.530721088435374355e+01 0.000000000000000000e+00
4.557551020408163112e+01 0.000000000000000000e+00
4.587863945578231295e+01 0.000000000000000000e+00
4.615256235827664710e+01 0.000000000000000000e+00
4.646113378684807316e+01 0.000000000000000000e+00
4.674321995464852364e+01 0.000000000000000000e+00
4.704217687074829968e+01 0.000000000000000000e+00
4.732281179138321647e+01 0.000000000000000000e+00
4.762938775510204437e+01 0.000000000000000000e+00
4.790965986394557774e+01 0.000000000000000000e+00
4.820263038548753087e+01 0.000000000000000000e+00
4.848253968253968083e+01 0.000000000000000000e+00
4.877278911500000191e+01 1.000000000000000000e+00
4.905578231199999806e+01 1.000000000000000000e+00
nan -1.000000000000000000e+00
nan -1.000000000000000000e+00
4.990476190476190510e+01 0.000000000000000000e+00
5.021496598639456010e+01 0.000000000000000000e+00
5.048417233560090978e+01 0.000000000000000000e+00
5.078040816326530660e+01 0.000000000000000000e+00
5.106884353741496341e+01 0.000000000000000000e+00
5.136834467100000268e+01 0.000000000000000000e+00
5.163845804988662280e+01 0.000000000000000000e+00
5.194376417233559806e+01 0.000000000000000000e+00
5.221496598639456010e+01 0.000000000000000000e+00
5.250829931972788955e+01 0.000000000000000000e+00
5.280199546485260953e+01 0.000000000000000000e+00
5.310802721088435163e+01 0.000000000000000000e+00
5.339319727891156475e+01 0.000000000000000000e+00
5.367655328798186076e+01 0.000000000000000000e+00
5.395573696145124387e+01 0.000000000000000000e+00
5.425070294784580227e+01 0.000000000000000000e+00
5.452517006802720800e+01 0.000000000000000000e+00
5.482829931972788984e+01 0.000000000000000000e+00
5.510058956916099504e+01 0.000000000000000000e+00
5.540208616780045503e+01 0.000000000000000000e+00
5.567691609977324418e+01 0.000000000000000000e+00
5.599183673469387656e+01 0.000000000000000000e+00
5.627882086167800679e+01 0.000000000000000000e+00
5.656580498866212992e+01 0.000000000000000000e+00
5.685732426303854936e+01 0.000000000000000000e+00
5.715192743764172434e+01 0.000000000000000000e+00
5.743528344671202035e+01 0.000000000000000000e+00
5.773369614512471770e+01 0.000000000000000000e+00
5.802068027210884082e+01 0.000000000000000000e+00
5.831727891156462817e+01 0.000000000000000000e+00
5.861260770975057000e+01 0.000000000000000000e+00
5.890793650793650471e+01 0.000000000000000000e+00
5.919637188208616863e+01 0.000000000000000000e+00
5.949950113378685046e+01 0.000000000000000000e+00
5.977306122448979409e+01 0.000000000000000000e+00
6.008126984126984382e+01 0.000000000000000000e+00
6.035410430839002061e+01 0.000000000000000000e+00
6.063310657499999934e+01 0.000000000000000000e+00
6.093333333333333002e+01 0.000000000000000000e+00
6.123337868480725632e+01 0.000000000000000000e+00
6.148263038548752490e+01 0.000000000000000000e+00
6.179718820861678097e+01 0.000000000000000000e+00
6.206403628100000702e+01 0.000000000000000000e+00
6.234122448899999824e+01 1.000000000000000000e+00
6.263800453514739530e+01 0.000000000000000000e+00
6.293369614512471344e+01 0.000000000000000000e+00
6.319074829931972914e+01 0.000000000000000000e+00
6.350839002267573363e+01 0.000000000000000000e+00
6.378811791383220253e+01 0.000000000000000000e+00
6.409687074829932385e+01 0.000000000000000000e+00
6.437913832199546960e+01 0.000000000000000000e+00
6.466684807256235956e+01 0.000000000000000000e+00
6.493950113378684819e+01 0.000000000000000000e+00
nan -1.000000000000000000e+00
6.553088435374149867e+01 0.000000000000000000e+00
6.582802721088435760e+01 0.000000000000000000e+00
6.610195011337869175e+01 0.000000000000000000e+00
6.640907029478458412e+01 0.000000000000000000e+00
6.668734693877550512e+01 0.000000000000000000e+00
6.698176870748299905e+01 0.000000000000000000e+00
6.725823129251701005e+01 0.000000000000000000e+00
6.758403628117913797e+01 0.000000000000000000e+00
6.784834467120181500e+01 0.000000000000000000e+00
6.812353741496598047e+01 0.000000000000000000e+00
6.841632653061223834e+01 0.000000000000000000e+00
6.871764172335601017e+01 0.000000000000000000e+00
6.899083900226757748e+01 0.000000000000000000e+00
6.928743764172335773e+01 0.000000000000000000e+00
6.956408163265305689e+01 0.000000000000000000e+00
nan -1.000000000000000000e+00
7.015600907029478606e+01 0.000000000000000000e+00
7.045260770975056630e+01 0.000000000000000000e+00
7.073523809523808836e+01 0.000000000000000000e+00
7.106195011337868550e+01 0.000000000000000000e+00
7.132299319727890463e+01 0.000000000000000000e+00
7.163446712018141227e+01 0.000000000000000000e+00
7.190258503401361168e+01 0.000000000000000000e+00
7.220916099773242536e+01 0.000000000000000000e+00
7.249560090702948401e+01 0.000000000000000000e+00
7.278875283446711819e+01 0.000000000000000000e+00
7.307755102040816553e+01 0.000000000000000000e+00
7.337668934240362262e+01 0.000000000000000000e+00
7.366131519274377126e+01 0.000000000000000000e+00
7.396426303799999857e+01 0.000000000000000000e+00
7.424580498866212963e+01 0.000000000000000000e+00
nan -1.000000000000000000e+00
7.483736961451246827e+01 0.000000000000000000e+00
7.514303854875284117e+01 0.000000000000000000e+00
7.543219954648526482e+01 0.000000000000000000e+00
7.572444444444444400e+01 0.000000000000000000e+00
7.601632653061224687e+01 0.000000000000000000e+00
7.631129251700680527e+01 0.000000000000000000e+00
7.658594104308390627e+01 0.000000000000000000e+00
7.687256235827663886e+01 0.000000000000000000e+00
7.717405895691609885e+01 0.000000000000000000e+00
7.747482993197279200e+01 0.000000000000000000e+00
7.775401360544218221e+01 0.000000000000000000e+00
7.807437641723356592e+01 0.000000000000000000e+00
7.834176870748299848e+01 0.000000000000000000e+00
nan -1.000000000000000000e+00
7.892680272108843553e+01 0.000000000000000000e+00
nan -1.000000000000000000e+00
7.949605442176870440e+01 0.000000000000000000e+00
7.979773242630385255e+01 0.000000000000000000e+00
8.008725623582766673e+01 0.000000000000000000e+00
8.040126984126983700e+01 0.000000000000000000e+00
8.069641723356009777e+01 0.000000000000000000e+00
nan -1.000000000000000000e+00
nan -1.000000000000000000e+00
nan -1.000000000000000000e+00
8.184362811791383763e+01 0.000000000000000000e+00
nan -1.000000000000000000e+00
8.243301587301587574e+01 0.000000000000000000e+00
8.275755102040815814e+01 0.000000000000000000e+00
nan -1.000000000000000000e+00
nan -1.000000000000000000e+00
8.362195011337868777e+01 0.000000000000000000e+00
8.387682539682539584e+01 0.000000000000000000e+00
8.419954648526076824e+01 0.000000000000000000e+00
8.452063492063491879e+01 0.000000000000000000e+00
8.478331065700000124e+01 0.000000000000000000e+00
8.510603174603174637e+01 0.000000000000000000e+00
8.534984126984126362e+01 0.000000000000000000e+00
8.565206349206349046e+01 0.000000000000000000e+00
8.594068027210884964e+01 0.000000000000000000e+00
8.622385487528345038e+01 0.000000000000000000e+00
8.651954648526077563e+01 0.000000000000000000e+00
8.682811791299998561e+01 0.000000000000000000e+00
8.709260770975056687e+01 0.000000000000000000e+00
8.739573696145124870e+01 0.000000000000000000e+00
8.769179138321995026e+01 0.000000000000000000e+00
8.797387755102040785e+01 0.000000000000000000e+00
8.826575963718821072e+01 0.000000000000000000e+00
8.856888888888889255e+01 0.000000000000000000e+00
8.884625850340135855e+01 0.000000000000000000e+00
8.915210884353741960e+01 0.000000000000000000e+00
8.944362811791383194e+01 0.000000000000000000e+00
8.971827664399093294e+01 0.000000000000000000e+00
9.003011337868480268e+01 0.000000000000000000e+00
9.031238095238094843e+01 0.000000000000000000e+00
9.062204081632653185e+01 0.000000000000000000e+00
9.090594104308389944e+01 0.000000000000000000e+00
9.119637188208616863e+01 0.000000000000000000e+00
9.148698412698412596e+01 0.000000000000000000e+00
9.177777777777777146e+01 0.000000000000000000e+00
9.206548752834467564e+01 0.000000000000000000e+00
9.237369614512471117e+01 0.000000000000000000e+00
9.263854875283446688e+01 0.000000000000000000e+00
9.294784580498865978e+01 0.000000000000000000e+00
9.322285714285713709e+01 0.000000000000000000e+00
9.352163265306121787e+01 0.000000000000000000e+00
9.378285714285713937e+01 0.000000000000000000e+00
9.408743764172335489e+01 0.000000000000000000e+00
9.435501133786847561e+01 0.000000000000000000e+00
9.466340136054421350e+01 0.000000000000000000e+00
9.493278911564625844e+01 0.000000000000000000e+00
9.524716553287981924e+01 0.000000000000000000e+00
9.552634920634920945e+01 0.000000000000000000e+00
9.583582766439909051e+01 0.000000000000000000e+00
9.610684807256235729e+01 0.000000000000000000e+00
9.641596371882086203e+01 0.000000000000000000e+00
9.668371882086167091e+01 0.000000000000000000e+00
9.699337868480725433e+01 0.000000000000000000e+00
9.726403628117914479e+01 0.000000000000000000e+00
9.756643990929704557e+01 0.000000000000000000e+00
9.784453514739229263e+01 0.000000000000000000e+00
9.815183673469387315e+01 0.000000000000000000e+00
9.842739229024942915e+01 0.000000000000000000e+00
9.873759637188209126e+01 0.000000000000000000e+00
9.900263038548753514e+01 0.000000000000000000e+00
9.931301587301587119e+01 0.000000000000000000e+00
9.959002267573696088e+01 0.000000000000000000e+00
9.989823129251701062e+01 0.000000000000000000e+00
1.001752380952381003e+02 0.000000000000000000e+00
1.004776417233560153e+02 0.000000000000000000e+00
1.007477551020408129e+02 0.000000000000000000e+00
1.010546938775510171e+02 0.000000000000000000e+00
1.013293424036281181e+02 0.000000000000000000e+00
1.016306575963718757e+02 0.000000000000000000e+00
1.019054875283446648e+02 0.000000000000000000e+00
1.022129705215419477e+02 0.000000000000000000e+00
1.024928798185941048e+02 0.000000000000000000e+00
1.028038095238095195e+02 0.000000000000000000e+00
1.030793650793650755e+02 0.000000000000000000e+00
1.033841269841269792e+02 0.000000000000000000e+00
1.036685714285714255e+02 0.000000000000000000e+00
1.039608163259999998e+02 1.000000000000000000e+00
1.042387301579999956e+02 1.000000000000000000e+00
nan -1.000000000000000000e+00
nan -1.000000000000000000e+00
1.050655782312925197e+02 0.000000000000000000e+00
1.053886621315192684e+02 0.000000000000000000e+00
1.056667573696145155e+02 0.000000000000000000e+00
1.059849433106575987e+02 0.000000000000000000e+00
1.062755555555555560e+02 0.000000000000000000e+00
1.065705215419501144e+02 0.000000000000000000e+00
1.068734693877551081e+02 0.000000000000000000e+00
1.071811337860000037e+02 0.000000000000000000e+00
1.074532426303854891e+02 0.000000000000000000e+00
1.077443990929705251e+02 0.000000000000000000e+00
1.080457142857142827e+02 0.000000000000000000e+00
1.083617233559999988e+02 0.000000000000000000e+00
1.086501587301587364e+02 0.000000000000000000e+00
1.089485714285714266e+02 0.000000000000000000e+00
1.092399092970521508e+02 0.000000000000000000e+00
1.095424943310657540e+02 0.000000000000000000e+00
1.098318367346938800e+02 0.000000000000000000e+00
1.101445804979999963e+02 0.000000000000000000e+00
1.104299319727891202e+02 0.000000000000000000e+00
1.107374149649999993e+02 0.000000000000000000e+00
1.110158730158730123e+02 0.000000000000000000e+00
1.113119274376417280e+02 0.000000000000000000e+00
1.115914739229024946e+02 0.000000000000000000e+00
1.118875283440000032e+02 0.000000000000000000e+00
1.121725170068027211e+02 0.000000000000000000e+00
1.124714739229024900e+02 0.000000000000000000e+00
1.127473922902494365e+02 0.000000000000000000e+00
1.130563265306122389e+02 0.000000000000000000e+00
1.133483900226757299e+02 0.000000000000000000e+00
1.136584126984127039e+02 0.000000000000000000e+00
1.139341496598639480e+02 0.000000000000000000e+00
1.142434467120181409e+02 0.000000000000000000e+00
1.145246258503401293e+02 0.000000000000000000e+00
1.148232199546485219e+02 0.000000000000000000e+00
1.150951473922902437e+02 0.000000000000000000e+00
1.154135147392290293e+02 0.000000000000000000e+00
1.157044897959183629e+02 0.000000000000000000e+00
1.160078004535147329e+02 0.000000000000000000e+00
1.162884353741496568e+02 0.000000000000000000e+00
1.165906575963718836e+02 0.000000000000000000e+00
1.168682086167800520e+02 0.000000000000000000e+00
1.171678911564625878e+02 0.000000000000000000e+00
1.174459863945578206e+02 0.000000000000000000e+00
1.177561904761904827e+02 0.000000000000000000e+00
1.180350113370000145e+02 0.000000000000000000e+00
1.183308843537414958e+02 0.000000000000000000e+00
1.186147845804988634e+02 0.000000000000000000e+00
1.189396825396825363e+02 0.000000000000000000e+00
1.191992743764172360e+02 0.000000000000000000e+00
1.194996825396825386e+02 0.000000000000000000e+00
1.197801360544217744e+02 0.000000000000000000e+00
1.200805442176870770e+02 0.000000000000000000e+00
1.203646258503401327e+02 0.000000000000000000e+00
1.206773696145124717e+02 0.000000000000000000e+00
1.209616326530612298e+02 0.000000000000000000e+00
1.212752834467120238e+02 0.000000000000000000e+00
1.215559183673469335e+02 0.000000000000000000e+00
1.218597732426303821e+02 0.000000000000000000e+00
1.221563718820861624e+02 0.000000000000000000e+00
1.224678458039999924e+02 0.000000000000000000e+00
1.227619047619047592e+02 0.000000000000000000e+00
1.230599546479999873e+02 0.000000000000000000e+00
nan -1.000000000000000000e+00
1.236888888888888829e+02 0.000000000000000000e+00
1.239706122448979642e+02 0.000000000000000000e+00
1.242487074829931970e+02 0.000000000000000000e+00
1.245494784580498902e+02 0.000000000000000000e+00
1.248596825396825380e+02 0.000000000000000000e+00
1.251600907029478407e+02 0.000000000000000000e+00
1.254628571428571462e+02 0.000000000000000000e+00
1.257545578231292467e+02 0.000000000000000000e+00
1.260614965986394509e+02 0.000000000000000000e+00
1.263506575963718888e+02 0.000000000000000000e+00
1.266409070289999903e+02 0.000000000000000000e+00
1.269260770975056687e+02 0.000000000000000000e+00
1.272382766439909290e+02 0.000000000000000000e+00
1.275238095238095184e+02 0.000000000000000000e+00
1.278468934240000010e+02 0.000000000000000000e+00
1.281414965980000034e+02 0.000000000000000000e+00
1.284397278909999898e+02 0.000000000000000000e+00
1.287428571428571331e+02 0.000000000000000000e+00
nan -1.000000000000000000e+00
1.293318820861678091e+02 0.000000000000000000e+00
1.296457142849999968e+02 0.000000000000000000e+00
1.299185487528344538e+02 0.000000000000000000e+00
1.302273015873015822e+02 0.000000000000000000e+00
1.305131972789115764e+02 0.000000000000000000e+00
1.308175963718820753e+02 0.000000000000000000e+00
1.311047619047619150e+02 0.000000000000000000e+00
1.314109750566893524e+02 0.000000000000000000e+00
1.316946938775510318e+02 0.000000000000000000e+00
1.320047165532879774e+02 0.000000000000000000e+00
1.322891609977324379e+02 0.000000000000000000e+00
1.325941043083900297e+02 0.000000000000000000e+00
1.328487981859410354e+02 0.000000000000000000e+00
1.331742403628117870e+02 0.000000000000000000e+00
1.334770068027210925e+02 0.000000000000000000e+00
nan -1.000000000000000000e+00
1.341088435374149697e+02 0.000000000000000000e+00
1.344279365079365220e+02 0.000000000000000000e+00
1.347308843529999933e+02 0.000000000000000000e+00
1.350496145124716634e+02 0.000000000000000000e+00
1.353257142857142981e+02 0.000000000000000000e+00
1.356391836734693754e+02 0.000000000000000000e+00
1.359209070294784567e+02 0.000000000000000000e+00
1.362539682539682531e+02 0.000000000000000000e+00
1.365402267573696236e+02 0.000000000000000000e+00
1.368555102039999838e+02 0.000000000000000000e+00
1.371406802719999973e+02 0.000000000000000000e+00
1.374532426303854891e+02 0.000000000000000000e+00
1.377340589569161011e+02 0.000000000000000000e+00
1.380511564625850269e+02 0.000000000000000000e+00
1.383408616780045293e+02 0.000000000000000000e+00
1.386688435370000150e+02 0.000000000000000000e+00
1.389540136054421851e+02 0.000000000000000000e+00
1.392674829929999873e+02 0.000000000000000000e+00
1.395464852607709645e+02 0.000000000000000000e+00
1.398601360544217584e+02 0.000000000000000000e+00
1.401503854875283537e+02 0.000000000000000000e+00
1.404640362811791476e+02 0.000000000000000000e+00
1.407522902494331163e+02 0.000000000000000000e+00
1.410708390022675758e+02 0.000000000000000000e+00
1.413551020408163197e+02 0.000000000000000000e+00
1.416816326530612287e+02 0.000000000000000000e+00
1.419651700680272199e+02 0.000000000000000000e+00
1.422802721079999912e+02 0.000000000000000000e+00
1.425656235827664489e+02 0.000000000000000000e+00
1.428624036281179031e+02 0.000000000000000000e+00
1.431537414965986272e+02 0.000000000000000000e+00
1.434730158730158678e+02 0.000000000000000000e+00
1.437561904761904827e+02 0.000000000000000000e+00
1.440892517006802791e+02 0.000000000000000000e+00
1.443702494331065793e+02 0.000000000000000000e+00
1.446755555555555475e+02 0.000000000000000000e+00
1.449708843537414964e+02 0.000000000000000000e+00
1.452792743764172201e+02 0.000000000000000000e+00
1.455664399092970598e+02 0.000000000000000000e+00
1.458735600900000122e+02 0.000000000000000000e+00
1.461638095238095332e+02 0.000000000000000000e+00
1.464854421768707482e+02 0.000000000000000000e+00
1.467802267573696042e+02 0.000000000000000000e+00
1.470886167800453563e+02 0.000000000000000000e+00
1.473728798185941002e+02 0.000000000000000000e+00
1.477024943310657648e+02 0.000000000000000000e+00
1.479778684800000121e+02 0.000000000000000000e+00
nan -1.000000000000000000e+00
nan -1.000000000000000000e+00
1.489269841269841379e+02 0.000000000000000000e+00
1.492078004530000044e+02 0.000000000000000000e+00
1.495357823120000091e+02 0.000000000000000000e+00
1.498100680269999998e+02 0.000000000000000000e+00
1.501249886621315284e+02 0.000000000000000000e+00
1.504068934240362694e+02 0.000000000000000000e+00
1.507424943310000174e+02 0.000000000000000000e+00
1.510146031746031667e+02 0.000000000000000000e+00
nan -1.000000000000000000e+00
1.516079818594104438e+02 0.000000000000000000e+00
1.519283446712018133e+02 0.000000000000000000e+00
1.522149659863945601e+02 0.000000000000000000e+00
1.525324263038548622e+02 0.000000000000000000e+00
1.528027210884353622e+02 0.000000000000000000e+00
1.531310657596371811e+02 0.000000000000000000e+00
1.534066213151927514e+02 0.000000000000000000e+00
nan -1.000000000000000000e+00
1.539867573690000029e+02 0.000000000000000000e+00
1.543198185941043050e+02 0.000000000000000000e+00
1.546004535147392289e+02 0.000000000000000000e+00
1.549175510204081547e+02 0.000000000000000000e+00
1.551956462585033876e+02 0.000000000000000000e+00
1.555058503401360497e+02 0.000000000000000000e+00
1.557921088435374202e+02 0.000000000000000000e+00
1.561171882079999875e+02 0.000000000000000000e+00
1.564016326530612275e+02 0.000000000000000000e+00
1.567252607709750691e+02 0.000000000000000000e+00
1.569741496590000054e+02 0.000000000000000000e+00
1.573110204081632730e+02 0.000000000000000000e+00
1.576039909289999912e+02 0.000000000000000000e+00
1.579167346938775438e+02 0.000000000000000000e+00
1.582117006802721164e+02 0.000000000000000000e+00
1.585580045351474041e+02 0.000000000000000000e+00
1.588145124716553198e+02 0.000000000000000000e+00
1.591161904761904680e+02 0.000000000000000000e+00
1.594195011337868380e+02 0.000000000000000000e+00
1.597166439909296969e+02 0.000000000000000000e+00
1.599967346938775563e+02 0.000000000000000000e+00
1.603212698412698387e+02 0.000000000000000000e+00
1.606049886621315181e+02 0.000000000000000000e+00
1.609101133786847981e+02 0.000000000000000000e+00
nan -1.000000000000000000e+00
nan -1.000000000000000000e+00
nan -1.000000000000000000e+00
nan -1.000000000000000000e+00
nan -1.000000000000000000e+00
nan -1.000000000000000000e+00
nan -1.000000000000000000e+00
nan -1.000000000000000000e+00
nan -1.000000000000000000e+00
nan -1.000000000000000000e+00
nan -1.000000000000000000e+00
nan -1.000000000000000000e+00
nan -1.000000000000000000e+00
nan -1.000000000000000000e+00
nan -1.000000000000000000e+00
nan -1.000000000000000000e+00
nan -1.000000000000000000e+00
nan -1.000000000000000000e+00
nan -1.000000000000000000e+00
nan -1.000000000000000000e+00
nan -1.000000000000000000e+00
nan -1.000000000000000000e+00
nan -1.000000000000000000e+00
nan -1.000000000000000000e+00
nan -1.000000000000000000e+00
nan -1.000000000000000000e+00
nan -1.000000000000000000e+00
nan -1.000000000000000000e+00
nan -1.000000000000000000e+00
nan -1.000000000000000000e+00
nan -1.000000000000000000e+00
nan -1.000000000000000000e+00
nan -1.000000000000000000e+00
nan -1.000000000000000000e+00
nan -1.000000000000000000e+00
nan -1.000000000000000000e+00
nan -1.000000000000000000e+00
nan -1.000000000000000000e+00
nan -1.000000000000000000e+00
nan -1.000000000000000000e+00
nan -1.000000000000000000e+00
nan -1.000000000000000000e+00
nan -1.000000000000000000e+00
nan -1.000000000000000000e+00
nan -1.000000000000000000e+00
nan -1.000000000000000000e+00
nan -1.000000000000000000e+00
