# Supplementary material for: Correlated microtiming deviations in jazz and rock music
Source: PLoS One. 2018 Jan 24;13(1):e0186361. doi: 10.1371/journal.pone.0186361 (PMC5783353; doi:10.1371/journal.pone.0186361)
Supplement: S1 Dataset — (ZIP) [file pone.0186361.s001.zip › J11.dat]

3.524517006802721397e+01 0.000000000000000000e+00
3.550784580498866205e+01 0.000000000000000000e+00
3.576544217687074934e+01 0.000000000000000000e+00
3.601904761904761898e+01 0.000000000000000000e+00
3.627736961451247311e+01 0.000000000000000000e+00
3.653841269841269934e+01 0.000000000000000000e+00
nan -1.000000000000000000e+00
3.703619047619047677e+01 0.000000000000000000e+00
3.729124716553288010e+01 0.000000000000000000e+00
3.753723356009070500e+01 0.000000000000000000e+00
nan -1.000000000000000000e+00
nan -1.000000000000000000e+00
nan -1.000000000000000000e+00
nan -1.000000000000000000e+00
nan -1.000000000000000000e+00
nan -1.000000000000000000e+00
nan -1.000000000000000000e+00
nan -1.000000000000000000e+00
nan -1.000000000000000000e+00
nan -1.000000000000000000e+00
nan -1.000000000000000000e+00
nan -1.000000000000000000e+00
nan -1.000000000000000000e+00
nan -1.000000000000000000e+00
nan -1.000000000000000000e+00
nan -1.000000000000000000e+00
nan -1.000000000000000000e+00
nan -1.000000000000000000e+00
nan -1.000000000000000000e+00
nan -1.000000000000000000e+00
nan -1.000000000000000000e+00
nan -1.000000000000000000e+00
nan -1.000000000000000000e+00
nan -1.000000000000000000e+00
nan -1.000000000000000000e+00
nan -1.000000000000000000e+00
nan -1.000000000000000000e+00
nan -1.000000000000000000e+00
nan -1.000000000000000000e+00
nan -1.000000000000000000e+00
nan -1.000000000000000000e+00
4.567999999999999972e+01 0.000000000000000000e+00
4.592217687074830224e+01 0.000000000000000000e+00
4.620589569160997456e+01 0.000000000000000000e+00
4.645623582766440052e+01 0.000000000000000000e+00
4.673215419501133994e+01 0.000000000000000000e+00
4.696653061224489534e+01 0.000000000000000000e+00
4.722140589569161051e+01 0.000000000000000000e+00
4.748498866213152070e+01 0.000000000000000000e+00
4.773514739229025139e+01 0.000000000000000000e+00
nan -1.000000000000000000e+00
nan -1.000000000000000000e+00
nan -1.000000000000000000e+00
nan -1.000000000000000000e+00
4.903238095238095440e+01 0.000000000000000000e+00
4.929922902494330827e+01 0.000000000000000000e+00
4.955954648526076767e+01 0.000000000000000000e+00
4.981569160997732126e+01 0.000000000000000000e+00
5.006839002267573591e+01 0.000000000000000000e+00
5.032072562358276713e+01 0.000000000000000000e+00
5.057977324263038810e+01 0.000000000000000000e+00
5.081832199546484929e+01 0.000000000000000000e+00
5.108154195011337606e+01 0.000000000000000000e+00
5.134222222222221887e+01 0.000000000000000000e+00
5.160580498866212906e+01 0.000000000000000000e+00
5.186358276643991161e+01 0.000000000000000000e+00
5.212045351473923205e+01 0.000000000000000000e+00
5.238113378684807486e+01 0.000000000000000000e+00
5.264598639455782347e+01 0.000000000000000000e+00
5.290510204000000272e+01 0.000000000000000000e+00
5.317043083900226463e+01 0.000000000000000000e+00
5.343854875283446404e+01 0.000000000000000000e+00
5.369596371882086316e+01 0.000000000000000000e+00
5.396154195011337862e+01 0.000000000000000000e+00
5.422603174603174381e+01 0.000000000000000000e+00
5.448290249433106425e+01 0.000000000000000000e+00
nan -1.000000000000000000e+00
nan -1.000000000000000000e+00
nan -1.000000000000000000e+00
5.550476190476190652e+01 0.000000000000000000e+00
5.575165532879818642e+01 0.000000000000000000e+00
5.602213151927437451e+01 0.000000000000000000e+00
5.627446712018140573e+01 0.000000000000000000e+00
5.652952380952380906e+01 0.000000000000000000e+00
5.678312925170067871e+01 0.000000000000000000e+00
5.704181405895691626e+01 0.000000000000000000e+00
5.729959183673469170e+01 0.000000000000000000e+00
5.756045351473922977e+01 0.000000000000000000e+00
5.780952380952381020e+01 0.000000000000000000e+00
5.808054421768707698e+01 0.000000000000000000e+00
5.832326530612245108e+01 0.000000000000000000e+00
5.860861678004535236e+01 0.000000000000000000e+00
5.883936507936508065e+01 0.000000000000000000e+00
nan -1.000000000000000000e+00
5.935600907029478179e+01 0.000000000000000000e+00
5.960943310657596328e+01 0.000000000000000000e+00
5.986993197278911794e+01 0.000000000000000000e+00
6.012643990929705495e+01 0.000000000000000000e+00
6.038839002267573619e+01 0.000000000000000000e+00
6.063619047619047819e+01 0.000000000000000000e+00
6.090176870748299365e+01 0.000000000000000000e+00
6.114993197278911907e+01 0.000000000000000000e+00
nan -1.000000000000000000e+00
6.164390022675736702e+01 0.000000000000000000e+00
6.190748299319727721e+01 0.000000000000000000e+00
6.216616780045351476e+01 0.000000000000000000e+00
6.238004535147392460e+01 0.000000000000000000e+00
6.263909297052153846e+01 0.000000000000000000e+00
6.288925170068026915e+01 0.000000000000000000e+00
6.315936507936508093e+01 0.000000000000000000e+00
nan -1.000000000000000000e+00
6.365442176870748625e+01 0.000000000000000000e+00
6.393070294784580199e+01 0.000000000000000000e+00
6.417160997732426608e+01 0.000000000000000000e+00
6.444408163265306655e+01 0.000000000000000000e+00
6.469206349206349671e+01 0.000000000000000000e+00
6.496526077097504981e+01 0.000000000000000000e+00
6.520888888888889312e+01 0.000000000000000000e+00
6.546632653000000346e+01 1.000000000000000000e+00
6.572408163265306769e+01 0.000000000000000000e+00
6.597659863945578707e+01 0.000000000000000000e+00
6.623074829931972829e+01 0.000000000000000000e+00
6.649469387755101479e+01 0.000000000000000000e+00
6.673469387755102389e+01 0.000000000000000000e+00
6.700517006802721198e+01 0.000000000000000000e+00
6.724226757369613949e+01 0.000000000000000000e+00
6.750077097505669599e+01 0.000000000000000000e+00
6.775328798185941537e+01 0.000000000000000000e+00
6.801015873015873581e+01 0.000000000000000000e+00
6.825705215419500860e+01 0.000000000000000000e+00
6.852299319727890747e+01 0.000000000000000000e+00
6.875954648526077051e+01 0.000000000000000000e+00
6.901315192743764726e+01 0.000000000000000000e+00
6.926240362811790874e+01 0.000000000000000000e+00
nan -1.000000000000000000e+00
6.976580498866212565e+01 0.000000000000000000e+00
7.002244897899998932e+01 0.000000000000000000e+00
7.027192743764172178e+01 0.000000000000000000e+00
7.052226757369614063e+01 0.000000000000000000e+00
7.077841269841269423e+01 0.000000000000000000e+00
7.103619047619046967e+01 0.000000000000000000e+00
7.127673469387755745e+01 0.000000000000000000e+00
nan -1.000000000000000000e+00
7.178829931972789780e+01 0.000000000000000000e+00
7.204716553287981640e+01 0.000000000000000000e+00
7.227646258503401100e+01 0.000000000000000000e+00
7.254276643990930040e+01 0.000000000000000000e+00
7.278349206349206213e+01 0.000000000000000000e+00
7.304362811791382626e+01 0.000000000000000000e+00
7.329052154195011326e+01 0.000000000000000000e+00
7.354376417233559948e+01 0.000000000000000000e+00
7.378702947845805227e+01 0.000000000000000000e+00
7.402321995464852478e+01 0.000000000000000000e+00
7.429024943310658102e+01 0.000000000000000000e+00
7.455165532879819068e+01 0.000000000000000000e+00
7.479419501133786241e+01 0.000000000000000000e+00
7.505306122399998969e+01 1.000000000000000000e+00
7.530086167800453723e+01 0.000000000000000000e+00
7.557079365079364663e+01 0.000000000000000000e+00
7.580879818594104336e+01 0.000000000000000000e+00
7.607959183600000586e+01 1.000000000000000000e+00
7.631800453514739502e+01 0.000000000000000000e+00
7.657179138321995993e+01 0.000000000000000000e+00
7.681632653061224403e+01 0.000000000000000000e+00
7.707954648526077790e+01 0.000000000000000000e+00
7.732117913832199463e+01 0.000000000000000000e+00
nan -1.000000000000000000e+00
7.781968253968254601e+01 0.000000000000000000e+00
7.808580498866213304e+01 0.000000000000000000e+00
7.832507936507936108e+01 0.000000000000000000e+00
7.858648526077097074e+01 0.000000000000000000e+00
7.882049886621315693e+01 0.000000000000000000e+00
7.909061224489795450e+01 0.000000000000000000e+00
7.932734693877550569e+01 0.000000000000000000e+00
nan -1.000000000000000000e+00
7.984285714199999973e+01 1.000000000000000000e+00
8.009999999999999432e+01 1.000000000000000000e+00
8.034467120181406585e+01 0.000000000000000000e+00
8.060952380952380736e+01 0.000000000000000000e+00
8.085714285714286120e+01 0.000000000000000000e+00
8.112780045351473746e+01 0.000000000000000000e+00
8.136816326530612287e+01 0.000000000000000000e+00
8.163174603174603305e+01 0.000000000000000000e+00
8.186938775510203925e+01 0.000000000000000000e+00
8.212825396825397206e+01 0.000000000000000000e+00
8.237678004535148091e+01 0.000000000000000000e+00
8.263582766439908767e+01 0.000000000000000000e+00
8.287600907029478492e+01 0.000000000000000000e+00
8.314285714199999688e+01 1.000000000000000000e+00
8.338367346900000143e+01 1.000000000000000000e+00
8.363571428500000593e+01 1.000000000000000000e+00
8.389043083900226350e+01 0.000000000000000000e+00
8.415637188208616237e+01 0.000000000000000000e+00
8.439963718820861516e+01 0.000000000000000000e+00
8.466068027210884850e+01 0.000000000000000000e+00
8.491301587301587972e+01 0.000000000000000000e+00
8.516444444444444173e+01 0.000000000000000000e+00
8.541859410430838295e+01 0.000000000000000000e+00
nan -1.000000000000000000e+00
8.591764172335601302e+01 0.000000000000000000e+00
8.618684807256235558e+01 0.000000000000000000e+00
8.642394557823129730e+01 0.000000000000000000e+00
8.669133786848072987e+01 0.000000000000000000e+00
8.693424036281179212e+01 0.000000000000000000e+00
8.719437641723355625e+01 0.000000000000000000e+00
8.743401360544217482e+01 0.000000000000000000e+00
8.770231292517006239e+01 0.000000000000000000e+00
8.795827664399092782e+01 0.000000000000000000e+00
8.822222222222222854e+01 0.000000000000000000e+00
8.844789115646258892e+01 0.000000000000000000e+00
8.870421768707483068e+01 0.000000000000000000e+00
8.895147392290249400e+01 0.000000000000000000e+00
8.920725623582767128e+01 0.000000000000000000e+00
8.944979591836734301e+01 0.000000000000000000e+00
8.970684807256235160e+01 0.000000000000000000e+00
8.994884353741497307e+01 0.000000000000000000e+00
9.020698412698412483e+01 0.000000000000000000e+00
9.045024943310657761e+01 0.000000000000000000e+00
9.072507936507936677e+01 0.000000000000000000e+00
9.094947845804988162e+01 0.000000000000000000e+00
9.122848072562358368e+01 0.000000000000000000e+00
9.145505668934239907e+01 0.000000000000000000e+00
9.172371882086167716e+01 0.000000000000000000e+00
9.196662131519273942e+01 0.000000000000000000e+00
9.223256235827663829e+01 0.000000000000000000e+00
9.246421768707483579e+01 0.000000000000000000e+00
9.272852607709749861e+01 0.000000000000000000e+00
9.296653061224489534e+01 0.000000000000000000e+00
9.323410430839001606e+01 0.000000000000000000e+00
9.347682539682539016e+01 0.000000000000000000e+00
nan -1.000000000000000000e+00
nan -1.000000000000000000e+00
nan -1.000000000000000000e+00
nan -1.000000000000000000e+00
nan -1.000000000000000000e+00
nan -1.000000000000000000e+00
nan -1.000000000000000000e+00
nan -1.000000000000000000e+00
nan -1.000000000000000000e+00
9.595591836734693914e+01 0.000000000000000000e+00
9.621551020408163879e+01 0.000000000000000000e+00
9.646730158730159133e+01 0.000000000000000000e+00
9.672448979499999666e+01 1.000000000000000000e+00
9.696580498866212849e+01 0.000000000000000000e+00
9.721977324263038156e+01 0.000000000000000000e+00
9.747356009070294647e+01 0.000000000000000000e+00
9.774512471655329193e+01 0.000000000000000000e+00
9.798240362811790760e+01 0.000000000000000000e+00
9.824217687074829541e+01 0.000000000000000000e+00
9.848598639455782688e+01 0.000000000000000000e+00
9.873741496598638889e+01 0.000000000000000000e+00
9.898612244897958590e+01 0.000000000000000000e+00
9.925696145124716452e+01 0.000000000000000000e+00
9.950040816326530546e+01 0.000000000000000000e+00
9.977505668934240646e+01 0.000000000000000000e+00
1.000212244897959124e+02 0.000000000000000000e+00
1.002775510200000042e+02 1.000000000000000000e+00
1.005224489789999893e+02 1.000000000000000000e+00
1.007816326529999884e+02 1.000000000000000000e+00
1.010220408163265375e+02 0.000000000000000000e+00
1.012776417233560124e+02 0.000000000000000000e+00
1.015118367346938726e+02 0.000000000000000000e+00
nan -1.000000000000000000e+00
nan -1.000000000000000000e+00
nan -1.000000000000000000e+00
nan -1.000000000000000000e+00
nan -1.000000000000000000e+00
1.029980952380952317e+02 0.000000000000000000e+00
1.032500680272108866e+02 0.000000000000000000e+00
1.034806349206349267e+02 0.000000000000000000e+00
nan -1.000000000000000000e+00
1.040039909297052105e+02 0.000000000000000000e+00
1.042476190476190538e+02 0.000000000000000000e+00
1.044901587301587256e+02 0.000000000000000000e+00
1.047617233560090710e+02 0.000000000000000000e+00
1.049975510204081672e+02 0.000000000000000000e+00
1.052522448979591871e+02 0.000000000000000000e+00
1.054909750566893365e+02 0.000000000000000000e+00
1.057558276643990922e+02 0.000000000000000000e+00
1.060019954648526124e+02 0.000000000000000000e+00
1.062597732426303878e+02 0.000000000000000000e+00
1.065015873015873069e+02 0.000000000000000000e+00
1.067564625850340150e+02 0.000000000000000000e+00
1.070127891156462567e+02 0.000000000000000000e+00
1.072825396825396780e+02 0.000000000000000000e+00
1.075132879818594063e+02 0.000000000000000000e+00
1.077864852607709736e+02 0.000000000000000000e+00
1.080224943310657579e+02 0.000000000000000000e+00
1.082791836734693902e+02 0.000000000000000000e+00
1.085153061220000126e+02 0.000000000000000000e+00
1.087862131519274413e+02 0.000000000000000000e+00
1.090129705215419449e+02 0.000000000000000000e+00
1.092729251700680209e+02 0.000000000000000000e+00
1.095152834467120186e+02 0.000000000000000000e+00
1.097786848072562407e+02 0.000000000000000000e+00
1.100186848072562356e+02 0.000000000000000000e+00
1.102873469387755136e+02 0.000000000000000000e+00
1.105244444444444412e+02 0.000000000000000000e+00
1.107833106575963740e+02 0.000000000000000000e+00
1.110300226757369586e+02 0.000000000000000000e+00
1.112809070294784561e+02 0.000000000000000000e+00
1.115212698412698415e+02 0.000000000000000000e+00
nan -1.000000000000000000e+00
1.120339229024943251e+02 0.000000000000000000e+00
1.122897052154195023e+02 0.000000000000000000e+00
1.125206349206349188e+02 0.000000000000000000e+00
nan -1.000000000000000000e+00
1.130262131519274362e+02 0.000000000000000000e+00
1.132830839002267567e+02 0.000000000000000000e+00
1.135261678004535213e+02 0.000000000000000000e+00
1.137815873015873080e+02 0.000000000000000000e+00
1.140263038548752803e+02 0.000000000000000000e+00
1.142985941043083926e+02 0.000000000000000000e+00
1.145300680272108877e+02 0.000000000000000000e+00
1.147912925170068092e+02 0.000000000000000000e+00
1.150407256235827731e+02 0.000000000000000000e+00
1.153001360544217704e+02 0.000000000000000000e+00
1.155312471655328750e+02 0.000000000000000000e+00
nan -1.000000000000000000e+00
1.160397278911564598e+02 0.000000000000000000e+00
1.162991383219954713e+02 0.000000000000000000e+00
1.165342403628117864e+02 0.000000000000000000e+00
1.167713378684807282e+02 0.000000000000000000e+00
1.170220408163265375e+02 0.000000000000000000e+00
1.172819954648526135e+02 0.000000000000000000e+00
1.175176417233560073e+02 0.000000000000000000e+00
nan -1.000000000000000000e+00
nan -1.000000000000000000e+00
nan -1.000000000000000000e+00
nan -1.000000000000000000e+00
nan -1.000000000000000000e+00
nan -1.000000000000000000e+00
nan -1.000000000000000000e+00
nan -1.000000000000000000e+00
nan -1.000000000000000000e+00
1.200036281179138342e+02 0.000000000000000000e+00
1.202545124716553318e+02 0.000000000000000000e+00
1.205128344671201859e+02 0.000000000000000000e+00
1.207769614512471605e+02 0.000000000000000000e+00
1.210258503401360599e+02 0.000000000000000000e+00
1.212992290249433154e+02 0.000000000000000000e+00
1.215394104308389984e+02 0.000000000000000000e+00
nan -1.000000000000000000e+00
1.220391836734693811e+02 0.000000000000000000e+00
1.222975056689342352e+02 0.000000000000000000e+00
1.225416780045351430e+02 0.000000000000000000e+00
1.228021768707482977e+02 0.000000000000000000e+00
1.230445351473922955e+02 0.000000000000000000e+00
1.233128344671201830e+02 0.000000000000000000e+00
1.235464852607709787e+02 0.000000000000000000e+00
1.238135147392290207e+02 0.000000000000000000e+00
1.240584126984126954e+02 0.000000000000000000e+00
1.243256235827664398e+02 0.000000000000000000e+00
1.245592743764172354e+02 0.000000000000000000e+00
1.248165079365079322e+02 0.000000000000000000e+00
1.250623129251700618e+02 0.000000000000000000e+00
1.253246258503401407e+02 0.000000000000000000e+00
1.255584580498866245e+02 0.000000000000000000e+00
nan -1.000000000000000000e+00
1.260571428571428640e+02 0.000000000000000000e+00
1.263236281179138274e+02 0.000000000000000000e+00
1.265538321995464912e+02 0.000000000000000000e+00
1.268076190476190419e+02 0.000000000000000000e+00
1.270468934240362842e+02 0.000000000000000000e+00
1.273153741496598599e+02 0.000000000000000000e+00
1.275539229024943353e+02 0.000000000000000000e+00
1.278127891156462539e+02 0.000000000000000000e+00
1.280551473922902517e+02 0.000000000000000000e+00
1.283158276643990803e+02 0.000000000000000000e+00
1.285480272108843565e+02 0.000000000000000000e+00
1.288252154195011201e+02 0.000000000000000000e+00
1.290583219954648655e+02 0.000000000000000000e+00
1.293077551020408293e+02 0.000000000000000000e+00
1.295577324263038577e+02 0.000000000000000000e+00
1.298109750566893297e+02 0.000000000000000000e+00
1.300595011337868527e+02 0.000000000000000000e+00
1.303192743764172405e+02 0.000000000000000000e+00
1.305663492063492015e+02 0.000000000000000000e+00
1.308301133786848141e+02 0.000000000000000000e+00
1.310699319727891066e+02 0.000000000000000000e+00
1.313253514739228933e+02 0.000000000000000000e+00
1.315573696145124813e+02 0.000000000000000000e+00
1.318216780045351584e+02 0.000000000000000000e+00
1.320620408163265438e+02 0.000000000000000000e+00
1.323258049886621279e+02 0.000000000000000000e+00
1.325507482993197357e+02 0.000000000000000000e+00
1.327970975056689440e+02 0.000000000000000000e+00
1.330470748299319723e+02 0.000000000000000000e+00
1.333099319727891157e+02 0.000000000000000000e+00
1.335374149659863861e+02 0.000000000000000000e+00
nan -1.000000000000000000e+00
1.340275510200000042e+02 0.000000000000000000e+00
1.342779138321995447e+02 0.000000000000000000e+00
1.345150113378684864e+02 0.000000000000000000e+00
1.347873015873015845e+02 0.000000000000000000e+00
1.350097052154195012e+02 0.000000000000000000e+00
1.352591383219954650e+02 0.000000000000000000e+00
1.355029478458049823e+02 0.000000000000000000e+00
nan -1.000000000000000000e+00
1.360145124716553369e+02 0.000000000000000000e+00
1.362755555555555418e+02 0.000000000000000000e+00
1.365162811791383319e+02 0.000000000000000000e+00
1.367833106575963598e+02 0.000000000000000000e+00
1.370267573696145007e+02 0.000000000000000000e+00
1.372841723356009140e+02 0.000000000000000000e+00
1.375305215419501224e+02 0.000000000000000000e+00
1.377877551020408191e+02 0.000000000000000000e+00
1.380341043083900274e+02 0.000000000000000000e+00
1.382962358276643897e+02 0.000000000000000000e+00
1.385449433106576009e+02 0.000000000000000000e+00
1.388027210884353622e+02 0.000000000000000000e+00
1.390608616780045281e+02 0.000000000000000000e+00
1.393072108843537364e+02 0.000000000000000000e+00
1.395608163265306132e+02 0.000000000000000000e+00
1.398321995464852705e+02 0.000000000000000000e+00
1.400756462585034114e+02 0.000000000000000000e+00
1.403336734689999901e+02 1.000000000000000000e+00
1.405703401360544262e+02 0.000000000000000000e+00
1.408246712018140556e+02 0.000000000000000000e+00
1.410673922902494439e+02 0.000000000000000000e+00
1.413284353741496489e+02 0.000000000000000000e+00
1.415718820861677898e+02 0.000000000000000000e+00
1.418408163260000094e+02 1.000000000000000000e+00
1.420749206349206304e+02 0.000000000000000000e+00
1.423337868480725490e+02 0.000000000000000000e+00
1.425723356009070244e+02 0.000000000000000000e+00
1.428350113378684796e+02 0.000000000000000000e+00
1.430744671201813958e+02 0.000000000000000000e+00
1.433376870748299439e+02 0.000000000000000000e+00
1.435689795918367224e+02 0.000000000000000000e+00
1.438338321995464923e+02 0.000000000000000000e+00
1.440770975056689451e+02 0.000000000000000000e+00
1.443312471655328864e+02 0.000000000000000000e+00
1.445737868480725581e+02 0.000000000000000000e+00
1.448316326529999856e+02 0.000000000000000000e+00
1.450788208616779968e+02 0.000000000000000000e+00
1.453289795918367417e+02 0.000000000000000000e+00
1.455767800453514837e+02 0.000000000000000000e+00
nan -1.000000000000000000e+00
1.460774603174603214e+02 0.000000000000000000e+00
1.463123809523809484e+02 0.000000000000000000e+00
1.465687074829932044e+02 0.000000000000000000e+00
1.468321088435374122e+02 0.000000000000000000e+00
1.470733786848072668e+02 0.000000000000000000e+00
1.473342403628117836e+02 0.000000000000000000e+00
1.475825850340136185e+02 0.000000000000000000e+00
1.478367346938775597e+02 0.000000000000000000e+00
1.480789115646258551e+02 0.000000000000000000e+00
1.483352380952380827e+02 0.000000000000000000e+00
1.485590929705215331e+02 0.000000000000000000e+00
1.488203174603174546e+02 0.000000000000000000e+00
1.490552380952380815e+02 0.000000000000000000e+00
1.493239002267573596e+02 0.000000000000000000e+00
1.495704308390022561e+02 0.000000000000000000e+00
1.498416326530612253e+02 0.000000000000000000e+00
1.500848979591836780e+02 0.000000000000000000e+00
1.503421315192743748e+02 0.000000000000000000e+00
1.505788662131519402e+02 0.000000000000000000e+00
1.508145124716553198e+02 0.000000000000000000e+00
1.510741043083900195e+02 0.000000000000000000e+00
1.513200907029478515e+02 0.000000000000000000e+00
1.515646258503401498e+02 0.000000000000000000e+00
nan -1.000000000000000000e+00
1.520624036281179201e+02 0.000000000000000000e+00
1.523007709750566789e+02 0.000000000000000000e+00
1.525534693877551149e+02 0.000000000000000000e+00
1.528295691609977212e+02 0.000000000000000000e+00
1.530652154195011292e+02 0.000000000000000000e+00
1.533382312925170083e+02 0.000000000000000000e+00
1.535709750566893490e+02 0.000000000000000000e+00
1.538351020408163379e+02 0.000000000000000000e+00
1.540703854875283412e+02 0.000000000000000000e+00
1.543316099773242627e+02 0.000000000000000000e+00
1.545589115646258449e+02 0.000000000000000000e+00
1.548357142849999946e+02 0.000000000000000000e+00
1.550646712018140647e+02 0.000000000000000000e+00
nan -1.000000000000000000e+00
nan -1.000000000000000000e+00
nan -1.000000000000000000e+00
1.560591836729999784e+02 1.000000000000000000e+00
1.563122448969999994e+02 1.000000000000000000e+00
1.565536507936508031e+02 0.000000000000000000e+00
1.568219501133786764e+02 0.000000000000000000e+00
1.570679365079365084e+02 0.000000000000000000e+00
1.573130158730158712e+02 0.000000000000000000e+00
1.575546485260771021e+02 0.000000000000000000e+00
1.577942857142857065e+02 0.000000000000000000e+00
1.580391836734693811e+02 0.000000000000000000e+00
1.583063945578231255e+02 0.000000000000000000e+00
1.585237188208616885e+02 0.000000000000000000e+00
1.587727891156462476e+02 0.000000000000000000e+00
1.590147845804988549e+02 0.000000000000000000e+00
1.592780045351474030e+02 0.000000000000000000e+00
1.595223582766439847e+02 0.000000000000000000e+00
nan -1.000000000000000000e+00
1.600021768707482863e+02 0.000000000000000000e+00
1.602652154195011462e+02 0.000000000000000000e+00
1.604985034013605514e+02 0.000000000000000000e+00
nan -1.000000000000000000e+00
1.610015419501133920e+02 0.000000000000000000e+00
1.612643990929705353e+02 0.000000000000000000e+00
1.614978684807256286e+02 0.000000000000000000e+00
1.617774149659863951e+02 0.000000000000000000e+00
1.620246712018140727e+02 0.000000000000000000e+00
nan -1.000000000000000000e+00
nan -1.000000000000000000e+00
nan -1.000000000000000000e+00
1.629659863945578309e+02 0.000000000000000000e+00
1.632536961451247066e+02 0.000000000000000000e+00
1.634851700680272018e+02 0.000000000000000000e+00
nan -1.000000000000000000e+00
1.639961904761904634e+02 0.000000000000000000e+00
1.642469387749999896e+02 0.000000000000000000e+00
1.644885260770975037e+02 0.000000000000000000e+00
1.647512018140589589e+02 0.000000000000000000e+00
nan -1.000000000000000000e+00
nan -1.000000000000000000e+00
nan -1.000000000000000000e+00
nan -1.000000000000000000e+00
1.659606349206349307e+02 0.000000000000000000e+00
1.662033560090702906e+02 0.000000000000000000e+00
1.664533333333333474e+02 0.000000000000000000e+00
1.667169160997732433e+02 0.000000000000000000e+00
1.669521995464852466e+02 0.000000000000000000e+00
1.672157823129251710e+02 0.000000000000000000e+00
1.674483446712018235e+02 0.000000000000000000e+00
1.677119274376417195e+02 0.000000000000000000e+00
1.679332426303854788e+02 0.000000000000000000e+00
1.681984580498866251e+02 0.000000000000000000e+00
1.684408163265306086e+02 0.000000000000000000e+00
1.687143764172335523e+02 0.000000000000000000e+00
1.689449433106576066e+02 0.000000000000000000e+00
1.692105215419501008e+02 0.000000000000000000e+00
1.694479818594104188e+02 0.000000000000000000e+00
nan -1.000000000000000000e+00
1.699513832199546357e+02 0.000000000000000000e+00
1.702156916099773127e+02 0.000000000000000000e+00
1.704464399092970552e+02 0.000000000000000000e+00
1.707136507936507996e+02 0.000000000000000000e+00
1.709496598639455840e+02 0.000000000000000000e+00
1.712117913832199463e+02 0.000000000000000000e+00
1.714443537414965988e+02 0.000000000000000000e+00
nan -1.000000000000000000e+00
1.719481179138321920e+02 0.000000000000000000e+00
1.722149659863945601e+02 0.000000000000000000e+00
1.724497052154194989e+02 0.000000000000000000e+00
1.727011337868480609e+02 0.000000000000000000e+00
1.729451247165532948e+02 0.000000000000000000e+00
1.732027210884353678e+02 0.000000000000000000e+00
1.734312925170067956e+02 0.000000000000000000e+00
1.736907029478458071e+02 0.000000000000000000e+00
1.739201814058957041e+02 0.000000000000000000e+00
1.741863038548752911e+02 0.000000000000000000e+00
1.744056235827664523e+02 0.000000000000000000e+00
1.746857142857142833e+02 0.000000000000000000e+00
1.749206349206349103e+02 0.000000000000000000e+00
1.751697052154194978e+02 0.000000000000000000e+00
1.754109750566893524e+02 0.000000000000000000e+00
nan -1.000000000000000000e+00
nan -1.000000000000000000e+00
nan -1.000000000000000000e+00
1.764277551020408055e+02 0.000000000000000000e+00
1.766860770975056596e+02 0.000000000000000000e+00
1.769244444444444468e+02 0.000000000000000000e+00
1.771934693877551013e+02 0.000000000000000000e+00
1.774253061224489727e+02 0.000000000000000000e+00
1.776989795909999827e+02 1.000000000000000000e+00
1.779426757369614620e+02 0.000000000000000000e+00
1.781971882086167795e+02 0.000000000000000000e+00
1.784399092970521679e+02 0.000000000000000000e+00
1.786938775510204209e+02 0.000000000000000000e+00
1.789422222222222274e+02 0.000000000000000000e+00
1.792068934240362807e+02 0.000000000000000000e+00
1.794416326530612196e+02 0.000000000000000000e+00
1.797003174603174500e+02 0.000000000000000000e+00
1.799404988662131473e+02 0.000000000000000000e+00
1.801962811791383103e+02 0.000000000000000000e+00
1.804409977324262968e+02 0.000000000000000000e+00
1.807020408163265301e+02 0.000000000000000000e+00
1.809395011337868482e+02 0.000000000000000000e+00
1.811981859410430786e+02 0.000000000000000000e+00
1.814432653061224414e+02 0.000000000000000000e+00
1.817117460317460313e+02 0.000000000000000000e+00
1.819486621315192849e+02 0.000000000000000000e+00
1.822133333333333383e+02 0.000000000000000000e+00
1.824493424036281226e+02 0.000000000000000000e+00
1.827131065759637067e+02 0.000000000000000000e+00
1.829520181405895585e+02 0.000000000000000000e+00
1.832212244897959295e+02 0.000000000000000000e+00
1.834570521541949972e+02 0.000000000000000000e+00
1.837146485260770987e+02 0.000000000000000000e+00
1.839570068027210823e+02 0.000000000000000000e+00
1.842042630385487598e+02 0.000000000000000000e+00
1.844536961451247237e+02 0.000000000000000000e+00
1.847123809523809541e+02 0.000000000000000000e+00
1.849572789115646287e+02 0.000000000000000000e+00
1.852186848072562384e+02 0.000000000000000000e+00
1.854632199546485367e+02 0.000000000000000000e+00
1.857300680272108764e+02 0.000000000000000000e+00
1.859707936507936381e+02 0.000000000000000000e+00
1.862198639455782256e+02 0.000000000000000000e+00
1.864649433106575884e+02 0.000000000000000000e+00
1.867305215419501110e+02 0.000000000000000000e+00
1.869701587301587438e+02 0.000000000000000000e+00
1.872366439909297071e+02 0.000000000000000000e+00
1.874724716553288033e+02 0.000000000000000000e+00
1.877408163259999867e+02 1.000000000000000000e+00
1.879775056689342421e+02 0.000000000000000000e+00
1.882229478458049812e+02 0.000000000000000000e+00
1.884790929705215490e+02 0.000000000000000000e+00
1.887428571428571331e+02 0.000000000000000000e+00
1.889801360544217630e+02 0.000000000000000000e+00
1.892310204081632605e+02 0.000000000000000000e+00
1.894770068027210925e+02 0.000000000000000000e+00
1.897416780045351459e+02 0.000000000000000000e+00
1.899809523809523739e+02 0.000000000000000000e+00
1.902456235827664273e+02 0.000000000000000000e+00
1.904841723356009027e+02 0.000000000000000000e+00
1.907475736961451389e+02 0.000000000000000000e+00
1.909919274376417206e+02 0.000000000000000000e+00
1.912562358276643977e+02 0.000000000000000000e+00
1.915083900226757407e+02 0.000000000000000000e+00
1.917536507936507917e+02 0.000000000000000000e+00
1.920054421768707584e+02 0.000000000000000000e+00
1.922603174603174523e+02 0.000000000000000000e+00
1.925046712018140624e+02 0.000000000000000000e+00
1.927632653059999939e+02 1.000000000000000000e+00
1.930106122448979704e+02 0.000000000000000000e+00
1.932629478458050016e+02 0.000000000000000000e+00
1.935065759637188307e+02 0.000000000000000000e+00
1.937665306122449067e+02 0.000000000000000000e+00
1.940072562358276684e+02 0.000000000000000000e+00
1.942610430839002333e+02 0.000000000000000000e+00
1.945068480725623488e+02 0.000000000000000000e+00
1.947579138321995345e+02 0.000000000000000000e+00
1.950020861678004565e+02 0.000000000000000000e+00
1.952663265299999864e+02 1.000000000000000000e+00
1.955060317460317378e+02 0.000000000000000000e+00
1.957732426303854822e+02 0.000000000000000000e+00
1.960043537414966011e+02 0.000000000000000000e+00
1.962516099773242502e+02 0.000000000000000000e+00
1.965057596371882198e+02 0.000000000000000000e+00
1.967653061219999984e+02 1.000000000000000000e+00
1.970026303854875209e+02 0.000000000000000000e+00
1.972778231292517148e+02 0.000000000000000000e+00
1.975123809523809655e+02 0.000000000000000000e+00
1.977839455782312825e+02 0.000000000000000000e+00
1.980292063492063619e+02 0.000000000000000000e+00
1.982786394557823257e+02 0.000000000000000000e+00
1.985195464852607756e+02 0.000000000000000000e+00
1.987865759637188319e+02 0.000000000000000000e+00
1.990325623582766355e+02 0.000000000000000000e+00
1.993001360544217562e+02 0.000000000000000000e+00
1.995489795909999771e+02 1.000000000000000000e+00
1.998138775510203970e+02 0.000000000000000000e+00
2.000542403628117825e+02 0.000000000000000000e+00
2.003178231292517069e+02 0.000000000000000000e+00
2.005643537414966033e+02 0.000000000000000000e+00
2.008123356009070335e+02 0.000000000000000000e+00
2.010601360544217755e+02 0.000000000000000000e+00
2.013224489790000291e+02 1.000000000000000000e+00
nan -1.000000000000000000e+00
nan -1.000000000000000000e+00
2.020607709750566983e+02 0.000000000000000000e+00
2.023212698412698387e+02 0.000000000000000000e+00
2.025616326530612241e+02 0.000000000000000000e+00
2.028225396820000128e+02 1.000000000000000000e+00
2.030699773240000070e+02 1.000000000000000000e+00
2.033273922900000059e+02 1.000000000000000000e+00
2.035760544217687027e+02 0.000000000000000000e+00
2.038309297052154250e+02 0.000000000000000000e+00
2.040729251700680322e+02 0.000000000000000000e+00
2.043281632653061308e+02 0.000000000000000000e+00
2.045714285714285836e+02 0.000000000000000000e+00
2.048302947845805022e+02 0.000000000000000000e+00
2.050681179138321966e+02 0.000000000000000000e+00
2.053249886621315170e+02 0.000000000000000000e+00
2.055673469387755006e+02 0.000000000000000000e+00
2.058163265299999978e+02 1.000000000000000000e+00
2.060662131519274283e+02 0.000000000000000000e+00
2.063307029478457935e+02 0.000000000000000000e+00
2.065641723356009152e+02 0.000000000000000000e+00
2.068239455782313030e+02 0.000000000000000000e+00
2.070719274376417331e+02 0.000000000000000000e+00
2.073255102040000111e+02 1.000000000000000000e+00
2.075753287981859501e+02 0.000000000000000000e+00
2.078218594104308465e+02 0.000000000000000000e+00
2.080671201814058975e+02 0.000000000000000000e+00
2.083170975056689258e+02 0.000000000000000000e+00
2.085629024943310696e+02 0.000000000000000000e+00
2.088204988662131427e+02 0.000000000000000000e+00
2.090672108843537274e+02 0.000000000000000000e+00
2.093285714280000036e+02 1.000000000000000000e+00
2.095787755102040819e+02 0.000000000000000000e+00
2.098434467120181353e+02 0.000000000000000000e+00
2.100765532879818522e+02 0.000000000000000000e+00
2.103361451247165519e+02 0.000000000000000000e+00
2.105772335600906899e+02 0.000000000000000000e+00
2.108387755100000049e+02 1.000000000000000000e+00
2.110777324263038679e+02 0.000000000000000000e+00
2.113356916099773173e+02 0.000000000000000000e+00
2.115804081632653038e+02 0.000000000000000000e+00
2.118441723356009163e+02 0.000000000000000000e+00
2.120932426303854754e+02 0.000000000000000000e+00
2.123479365079365095e+02 0.000000000000000000e+00
2.126000907029478526e+02 0.000000000000000000e+00
2.128571428571428612e+02 0.000000000000000000e+00
2.131034920634920695e+02 0.000000000000000000e+00
2.133523809523809405e+02 0.000000000000000000e+00
2.136005442176870872e+02 0.000000000000000000e+00
2.138499773242630511e+02 0.000000000000000000e+00
2.140888888888889028e+02 0.000000000000000000e+00
2.143392290249433074e+02 0.000000000000000000e+00
2.145879365079365186e+02 0.000000000000000000e+00
2.148297505668934377e+02 0.000000000000000000e+00
2.150766439909297105e+02 0.000000000000000000e+00
nan -1.000000000000000000e+00
2.155722448979591945e+02 0.000000000000000000e+00
2.158196825396825318e+02 0.000000000000000000e+00
2.160781859410430741e+02 0.000000000000000000e+00
2.163274376417233498e+02 0.000000000000000000e+00
2.165705215419501144e+02 0.000000000000000000e+00
2.168324716553287885e+02 0.000000000000000000e+00
2.170634013605442192e+02 0.000000000000000000e+00
2.173262585034013625e+02 0.000000000000000000e+00
2.175740589569161045e+02 0.000000000000000000e+00
2.178229478458049755e+02 0.000000000000000000e+00
2.180680272108843667e+02 0.000000000000000000e+00
2.183308843537415100e+02 0.000000000000000000e+00
2.185699773242630499e+02 0.000000000000000000e+00
2.188255782312925248e+02 0.000000000000000000e+00
2.190719274376417331e+02 0.000000000000000000e+00
2.193157369614512504e+02 0.000000000000000000e+00
2.195673469387755006e+02 0.000000000000000000e+00
nan -1.000000000000000000e+00
2.200680272108843667e+02 0.000000000000000000e+00
2.203190929705215524e+02 0.000000000000000000e+00
2.205585487528344686e+02 0.000000000000000000e+00
2.208244897950000052e+02 1.000000000000000000e+00
nan -1.000000000000000000e+00
2.213234693870000172e+02 1.000000000000000000e+00
2.215561224479999964e+02 1.000000000000000000e+00
2.218204081629999962e+02 1.000000000000000000e+00
2.220513378684807151e+02 0.000000000000000000e+00
2.223118367346938840e+02 0.000000000000000000e+00
2.225527437641723338e+02 0.000000000000000000e+00
2.228074376417233680e+02 0.000000000000000000e+00
2.230238548752834333e+02 0.000000000000000000e+00
nan -1.000000000000000000e+00
2.235662585034013716e+02 0.000000000000000000e+00
2.238227664399092873e+02 0.000000000000000000e+00
2.240640362811791420e+02 0.000000000000000000e+00
2.243415873015873103e+02 0.000000000000000000e+00
2.245748752834467155e+02 0.000000000000000000e+00
2.248301133786848141e+02 0.000000000000000000e+00
2.250784580498866205e+02 0.000000000000000000e+00
2.253249886621315170e+02 0.000000000000000000e+00
2.255755102040816382e+02 0.000000000000000000e+00
nan -1.000000000000000000e+00
2.260680272108843667e+02 0.000000000000000000e+00
2.262987755102040808e+02 0.000000000000000000e+00
2.265779591836734710e+02 0.000000000000000000e+00
2.268322902494331004e+02 0.000000000000000000e+00
2.270701133786847947e+02 0.000000000000000000e+00
2.273222675736961378e+02 0.000000000000000000e+00
2.275700680272108798e+02 0.000000000000000000e+00
2.278367346929999826e+02 1.000000000000000000e+00
2.280751020408163185e+02 0.000000000000000000e+00
2.283404988662131530e+02 0.000000000000000000e+00
2.285763265306122491e+02 0.000000000000000000e+00
2.288328344671201933e+02 0.000000000000000000e+00
2.290733786848072668e+02 0.000000000000000000e+00
2.293202721088435396e+02 0.000000000000000000e+00
2.295740589569161045e+02 0.000000000000000000e+00
nan -1.000000000000000000e+00
nan -1.000000000000000000e+00
nan -1.000000000000000000e+00
nan -1.000000000000000000e+00
nan -1.000000000000000000e+00
nan -1.000000000000000000e+00
nan -1.000000000000000000e+00
2.315551927437641666e+02 0.000000000000000000e+00
2.317924716553287965e+02 0.000000000000000000e+00
2.320359183673469374e+02 0.000000000000000000e+00
2.322898866213151905e+02 0.000000000000000000e+00
2.325422222222222217e+02 0.000000000000000000e+00
2.328030612240000039e+02 1.000000000000000000e+00
2.330427210884353713e+02 0.000000000000000000e+00
2.333063038548752957e+02 0.000000000000000000e+00
2.335535600907029448e+02 0.000000000000000000e+00
2.338142857140000217e+02 1.000000000000000000e+00
2.340562358276644090e+02 0.000000000000000000e+00
2.343152834467120158e+02 0.000000000000000000e+00
2.345612698412698478e+02 0.000000000000000000e+00
2.348284807256235922e+02 0.000000000000000000e+00
2.350601360544217755e+02 0.000000000000000000e+00
2.353251700680272052e+02 0.000000000000000000e+00
2.355660770975056550e+02 0.000000000000000000e+00
2.358336734690000185e+02 1.000000000000000000e+00
2.360819954648526107e+02 0.000000000000000000e+00
2.363359637188208637e+02 0.000000000000000000e+00
2.365859410430838921e+02 0.000000000000000000e+00
2.368429931972789007e+02 0.000000000000000000e+00
2.370866213151927298e+02 0.000000000000000000e+00
2.373422222222222331e+02 0.000000000000000000e+00
2.375938321995464833e+02 0.000000000000000000e+00
2.378526984126984019e+02 0.000000000000000000e+00
2.380995918367347031e+02 0.000000000000000000e+00
2.383504761904762006e+02 0.000000000000000000e+00
2.385924716553288079e+02 0.000000000000000000e+00
2.388469841269841254e+02 0.000000000000000000e+00
2.390971428571428703e+02 0.000000000000000000e+00
2.393696145124716566e+02 0.000000000000000000e+00
2.396110657596371993e+02 0.000000000000000000e+00
2.398610430839002277e+02 0.000000000000000000e+00
2.401121088435374133e+02 0.000000000000000000e+00
2.403655328798186019e+02 0.000000000000000000e+00
2.406100680272108718e+02 0.000000000000000000e+00
2.408718367346938862e+02 0.000000000000000000e+00
2.411127437641723361e+02 0.000000000000000000e+00
2.413707029478458139e+02 0.000000000000000000e+00
2.416130612244897975e+02 0.000000000000000000e+00
2.418771882086167864e+02 0.000000000000000000e+00
2.421195464852607699e+02 0.000000000000000000e+00
2.423824036281179133e+02 0.000000000000000000e+00
2.426283900226757453e+02 0.000000000000000000e+00
2.428908843537414839e+02 0.000000000000000000e+00
2.431374149659863804e+02 0.000000000000000000e+00
nan -1.000000000000000000e+00
2.436299319727891088e+02 0.000000000000000000e+00
2.438949659863945669e+02 0.000000000000000000e+00
2.441474829931972863e+02 0.000000000000000000e+00
2.443948979590000192e+02 1.000000000000000000e+00
2.446316326529999969e+02 1.000000000000000000e+00
2.448806122440000195e+02 1.000000000000000000e+00
2.451214285709999956e+02 1.000000000000000000e+00
2.453826530609999850e+02 1.000000000000000000e+00
nan -1.000000000000000000e+00
nan -1.000000000000000000e+00
nan -1.000000000000000000e+00
nan -1.000000000000000000e+00
nan -1.000000000000000000e+00
nan -1.000000000000000000e+00
2.471295918359999746e+02 1.000000000000000000e+00
2.473959183670000073e+02 1.000000000000000000e+00
2.476350113378684910e+02 0.000000000000000000e+00
2.478911564625850303e+02 0.000000000000000000e+00
2.481353287981859523e+02 0.000000000000000000e+00
2.484000000000000057e+02 1.000000000000000000e+00
2.486414512471655200e+02 0.000000000000000000e+00
2.488946938775510205e+02 0.000000000000000000e+00
2.491388662131519141e+02 0.000000000000000000e+00
2.493928344671201955e+02 0.000000000000000000e+00
2.496429931972789120e+02 0.000000000000000000e+00
2.499040816320000147e+02 1.000000000000000000e+00
2.501409523809523705e+02 0.000000000000000000e+00
2.504047165532879831e+02 0.000000000000000000e+00
2.506430839002267703e+02 0.000000000000000000e+00
2.509010430839002197e+02 0.000000000000000000e+00
2.511479365079365209e+02 0.000000000000000000e+00
2.514098866213151950e+02 0.000000000000000000e+00
2.516457142857142912e+02 0.000000000000000000e+00
2.519038548752834572e+02 0.000000000000000000e+00
2.521442176870748426e+02 0.000000000000000000e+00
2.523970975056689383e+02 0.000000000000000000e+00
2.526439909297052111e+02 0.000000000000000000e+00
2.528954195011337731e+02 0.000000000000000000e+00
2.531434013605442317e+02 0.000000000000000000e+00
2.533928344671201955e+02 0.000000000000000000e+00
2.536515192743764260e+02 0.000000000000000000e+00
2.539011337868480780e+02 0.000000000000000000e+00
2.541531065759637329e+02 0.000000000000000000e+00
2.544132653059999711e+02 1.000000000000000000e+00
2.546561224479999908e+02 1.000000000000000000e+00
2.549091836730000011e+02 1.000000000000000000e+00
2.551539229024943438e+02 0.000000000000000000e+00
2.554113378684807287e+02 0.000000000000000000e+00
2.556673015873015800e+02 0.000000000000000000e+00
2.559209070294784567e+02 0.000000000000000000e+00
2.561705215419501087e+02 0.000000000000000000e+00
2.564281179138321818e+02 0.000000000000000000e+00
2.566683673459999682e+02 1.000000000000000000e+00
2.569275510200000099e+02 1.000000000000000000e+00
2.571765306120000218e+02 1.000000000000000000e+00
nan -1.000000000000000000e+00
2.576856235827664250e+02 0.000000000000000000e+00
2.579408616780045236e+02 0.000000000000000000e+00
2.581823129251700948e+02 0.000000000000000000e+00
2.584126984126984325e+02 0.000000000000000000e+00
2.586873469387755335e+02 0.000000000000000000e+00
2.589442176870748540e+02 0.000000000000000000e+00
2.591853061224489920e+02 0.000000000000000000e+00
2.594508843537415146e+02 0.000000000000000000e+00
2.596879818594104563e+02 0.000000000000000000e+00
2.599490249433106328e+02 0.000000000000000000e+00
2.601960997732426222e+02 0.000000000000000000e+00
2.604561224479999737e+02 1.000000000000000000e+00
2.606909750566893536e+02 0.000000000000000000e+00
2.609420408163265392e+02 0.000000000000000000e+00
2.611814965986394554e+02 0.000000000000000000e+00
2.614443537414965704e+02 0.000000000000000000e+00
2.616883446712018326e+02 0.000000000000000000e+00
nan -1.000000000000000000e+00
2.621881179138321727e+02 0.000000000000000000e+00
2.624282993197278984e+02 0.000000000000000000e+00
2.626773696145124859e+02 0.000000000000000000e+00
2.629511111111111177e+02 0.000000000000000000e+00
2.631807709750567028e+02 0.000000000000000000e+00
nan -1.000000000000000000e+00
nan -1.000000000000000000e+00
nan -1.000000000000000000e+00
2.641783219954648416e+02 0.000000000000000000e+00
2.644270294784580528e+02 0.000000000000000000e+00
2.646813605442176822e+02 0.000000000000000000e+00
2.649389569160997553e+02 0.000000000000000000e+00
2.651831292517006773e+02 0.000000000000000000e+00
2.654390929705215285e+02 0.000000000000000000e+00
2.656957823129251892e+02 0.000000000000000000e+00
2.659521088435374168e+02 0.000000000000000000e+00
2.662026303854875096e+02 0.000000000000000000e+00
2.664631292517007068e+02 0.000000000000000000e+00
2.667005895691610249e+02 0.000000000000000000e+00
2.669638095238095161e+02 0.000000000000000000e+00
2.672150566893424184e+02 0.000000000000000000e+00
2.674768253968254044e+02 0.000000000000000000e+00
2.677151927437641916e+02 0.000000000000000000e+00
nan -1.000000000000000000e+00
nan -1.000000000000000000e+00
nan -1.000000000000000000e+00
nan -1.000000000000000000e+00
nan -1.000000000000000000e+00
nan -1.000000000000000000e+00
nan -1.000000000000000000e+00
2.697195464852607643e+02 0.000000000000000000e+00
2.699653514739229081e+02 0.000000000000000000e+00
2.702062585034013864e+02 0.000000000000000000e+00
2.704682086167800321e+02 0.000000000000000000e+00
2.707051247165533141e+02 0.000000000000000000e+00
2.709672562358276764e+02 0.000000000000000000e+00
2.712094331065759434e+02 0.000000000000000000e+00
2.714421768707483125e+02 0.000000000000000000e+00
2.717004988662131382e+02 0.000000000000000000e+00
nan -1.000000000000000000e+00
2.722008163265306280e+02 0.000000000000000000e+00
2.724468027210884316e+02 0.000000000000000000e+00
2.726996825396825557e+02 0.000000000000000000e+00
2.729599999999999795e+02 0.000000000000000000e+00
2.732087074829931908e+02 0.000000000000000000e+00
2.734840816326530444e+02 0.000000000000000000e+00
2.737148299319728153e+02 0.000000000000000000e+00
2.739897959179999702e+02 1.000000000000000000e+00
2.742156916099773412e+02 0.000000000000000000e+00
2.744751020408163527e+02 0.000000000000000000e+00
2.747151020408163049e+02 0.000000000000000000e+00
2.749734240362811875e+02 0.000000000000000000e+00
2.752103401360544126e+02 0.000000000000000000e+00
2.754808163265306007e+02 0.000000000000000000e+00
2.757164625850340371e+02 0.000000000000000000e+00
2.759858503401360394e+02 0.000000000000000000e+00
2.762316553287981833e+02 0.000000000000000000e+00
2.764856235827664364e+02 0.000000000000000000e+00
2.767261678004535383e+02 0.000000000000000000e+00
2.769872108843537148e+02 0.000000000000000000e+00
2.772230385487528110e+02 0.000000000000000000e+00
2.774808163265306007e+02 0.000000000000000000e+00
2.777244444444444298e+02 0.000000000000000000e+00
nan -1.000000000000000000e+00
2.782302040816326780e+02 0.000000000000000000e+00
2.784760090702947650e+02 0.000000000000000000e+00
2.787241723356008833e+02 0.000000000000000000e+00
2.789870294784580551e+02 0.000000000000000000e+00
2.792241269841269968e+02 0.000000000000000000e+00
2.794904308390022720e+02 0.000000000000000000e+00
2.797356916099773230e+02 0.000000000000000000e+00
2.799903854875283287e+02 0.000000000000000000e+00
2.802345578231292507e+02 0.000000000000000000e+00
2.804917913832199474e+02 0.000000000000000000e+00
2.807270748299319507e+02 0.000000000000000000e+00
2.809890249433106533e+02 0.000000000000000000e+00
2.812290249433106624e+02 0.000000000000000000e+00
2.814791836734693788e+02 0.000000000000000000e+00
2.817300680272109048e+02 0.000000000000000000e+00
2.819798639455782450e+02 0.000000000000000000e+00
2.822225850340136049e+02 0.000000000000000000e+00
2.824852607709750600e+02 0.000000000000000000e+00
2.827254421768707289e+02 0.000000000000000000e+00
nan -1.000000000000000000e+00
2.832137868480725729e+02 0.000000000000000000e+00
2.834822675736961628e+02 0.000000000000000000e+00
2.837326077097505390e+02 0.000000000000000000e+00
nan -1.000000000000000000e+00
2.842238548752834504e+02 0.000000000000000000e+00
2.844863492063491890e+02 0.000000000000000000e+00
2.847239909297052236e+02 0.000000000000000000e+00
2.849872108843537148e+02 0.000000000000000000e+00
2.852331972789115753e+02 0.000000000000000000e+00
2.855013151927437889e+02 0.000000000000000000e+00
2.857405895691609885e+02 0.000000000000000000e+00
nan -1.000000000000000000e+00
2.862459863945578036e+02 0.000000000000000000e+00
2.864981405895691751e+02 0.000000000000000000e+00
2.867417687074830042e+02 0.000000000000000000e+00
2.870013605442176754e+02 0.000000000000000000e+00
2.872517006802721085e+02 0.000000000000000000e+00
nan -1.000000000000000000e+00
nan -1.000000000000000000e+00
nan -1.000000000000000000e+00
nan -1.000000000000000000e+00
nan -1.000000000000000000e+00
nan -1.000000000000000000e+00
nan -1.000000000000000000e+00
nan -1.000000000000000000e+00
nan -1.000000000000000000e+00
nan -1.000000000000000000e+00
nan -1.000000000000000000e+00
2.902459863945578036e+02 0.000000000000000000e+00
2.905115646258503261e+02 0.000000000000000000e+00
2.907668027210884247e+02 0.000000000000000000e+00
2.910240362811791215e+02 0.000000000000000000e+00
2.912769160997732456e+02 0.000000000000000000e+00
nan -1.000000000000000000e+00
nan -1.000000000000000000e+00
nan -1.000000000000000000e+00
2.922775510199999758e+02 1.000000000000000000e+00
2.925224489789999893e+02 1.000000000000000000e+00
2.927642857140000388e+02 1.000000000000000000e+00
2.930193877550000252e+02 1.000000000000000000e+00
2.932826530609999622e+02 0.000000000000000000e+00
2.935406802721088297e+02 0.000000000000000000e+00
2.938046258503401305e+02 0.000000000000000000e+00
2.940355555555555611e+02 0.000000000000000000e+00
2.942813605442177050e+02 0.000000000000000000e+00
2.945489342403628257e+02 0.000000000000000000e+00
2.948290249433106851e+02 0.000000000000000000e+00
nan -1.000000000000000000e+00
2.953275283446711796e+02 0.000000000000000000e+00
nan -1.000000000000000000e+00
2.958367346929999826e+02 0.000000000000000000e+00
2.960975963718821049e+02 0.000000000000000000e+00
2.963457596371882232e+02 0.000000000000000000e+00
2.965823129251700720e+02 0.000000000000000000e+00
2.968549659863945749e+02 0.000000000000000000e+00
2.971102040810000062e+02 1.000000000000000000e+00
2.973663265299999807e+02 1.000000000000000000e+00
2.976204081629999791e+02 1.000000000000000000e+00
2.978634013605442306e+02 0.000000000000000000e+00
2.981162811791382978e+02 0.000000000000000000e+00
2.983597278911564672e+02 0.000000000000000000e+00
2.986204081629999791e+02 1.000000000000000000e+00
2.988571428569999853e+02 1.000000000000000000e+00
2.991112244889999943e+02 1.000000000000000000e+00
2.993642857140000046e+02 1.000000000000000000e+00
2.996173469379999688e+02 1.000000000000000000e+00
nan -1.000000000000000000e+00
nan -1.000000000000000000e+00
3.003653061219999927e+02 0.000000000000000000e+00
3.006224489790000121e+02 1.000000000000000000e+00
3.008755102040000224e+02 1.000000000000000000e+00
3.011316326529999969e+02 1.000000000000000000e+00
3.013918367340000373e+02 1.000000000000000000e+00
3.016316326529999969e+02 1.000000000000000000e+00
3.018785714279999866e+02 1.000000000000000000e+00
nan -1.000000000000000000e+00
nan -1.000000000000000000e+00
nan -1.000000000000000000e+00
nan -1.000000000000000000e+00
nan -1.000000000000000000e+00
nan -1.000000000000000000e+00
nan -1.000000000000000000e+00
nan -1.000000000000000000e+00
nan -1.000000000000000000e+00
nan -1.000000000000000000e+00
nan -1.000000000000000000e+00
nan -1.000000000000000000e+00
nan -1.000000000000000000e+00
nan -1.000000000000000000e+00
nan -1.000000000000000000e+00
nan -1.000000000000000000e+00
3.061734693870000115e+02 1.000000000000000000e+00
3.064326530609999963e+02 1.000000000000000000e+00
3.066877551019999828e+02 1.000000000000000000e+00
3.069346938770000293e+02 1.000000000000000000e+00
3.071969387749999782e+02 1.000000000000000000e+00
nan -1.000000000000000000e+00
nan -1.000000000000000000e+00
3.079408163260000038e+02 1.000000000000000000e+00
3.081938775509999573e+02 1.000000000000000000e+00
3.084459183669999902e+02 1.000000000000000000e+00
3.087132653059999825e+02 1.000000000000000000e+00
3.089642857140000274e+02 1.000000000000000000e+00
3.092193877550000138e+02 1.000000000000000000e+00
3.094653061220000154e+02 1.000000000000000000e+00
3.097173469379999915e+02 1.000000000000000000e+00
3.099693877550000138e+02 1.000000000000000000e+00
nan -1.000000000000000000e+00
3.104729251700680379e+02 0.000000000000000000e+00
3.107140136054421760e+02 0.000000000000000000e+00
3.109630839002267635e+02 0.000000000000000000e+00
3.112177777777777692e+02 0.000000000000000000e+00
3.114782766439909096e+02 0.000000000000000000e+00
3.117285714280000093e+02 1.000000000000000000e+00
3.119734693870000228e+02 1.000000000000000000e+00
nan -1.000000000000000000e+00
nan -1.000000000000000000e+00
3.127109297052153920e+02 0.000000000000000000e+00
3.129826757369614256e+02 0.000000000000000000e+00
3.132453514739228808e+02 0.000000000000000000e+00
3.134969387749999896e+02 1.000000000000000000e+00
3.137530612240000210e+02 1.000000000000000000e+00
3.140051020399999970e+02 1.000000000000000000e+00
3.142602040809999835e+02 1.000000000000000000e+00
3.144959183670000016e+02 1.000000000000000000e+00
nan -1.000000000000000000e+00
nan -1.000000000000000000e+00
nan -1.000000000000000000e+00
nan -1.000000000000000000e+00
nan -1.000000000000000000e+00
nan -1.000000000000000000e+00
nan -1.000000000000000000e+00
3.164948979590000135e+02 1.000000000000000000e+00
3.167591836729999955e+02 1.000000000000000000e+00
3.170091836729999955e+02 1.000000000000000000e+00
3.172724489789999893e+02 1.000000000000000000e+00
3.175132653059999939e+02 1.000000000000000000e+00
3.177724489789999893e+02 1.000000000000000000e+00
3.180244897950000222e+02 1.000000000000000000e+00
3.182846938769999952e+02 1.000000000000000000e+00
3.185280725623582612e+02 0.000000000000000000e+00
3.187877551020000055e+02 0.000000000000000000e+00
3.190363718820861436e+02 0.000000000000000000e+00
nan -1.000000000000000000e+00
3.195448979590000249e+02 1.000000000000000000e+00
3.198040816320000204e+02 1.000000000000000000e+00
3.200448979590000249e+02 1.000000000000000000e+00
nan -1.000000000000000000e+00
3.205642857139999933e+02 1.000000000000000000e+00
3.208295918359999632e+02 1.000000000000000000e+00
3.210724489790000007e+02 1.000000000000000000e+00
3.213295918359999632e+02 1.000000000000000000e+00
3.215897959179999930e+02 1.000000000000000000e+00
3.218428571420000139e+02 1.000000000000000000e+00
3.220979591830000004e+02 1.000000000000000000e+00
3.223520408159999988e+02 1.000000000000000000e+00
3.226071428569999853e+02 1.000000000000000000e+00
3.228612244889999943e+02 1.000000000000000000e+00
3.231122448969999823e+02 1.000000000000000000e+00
3.233704081629999791e+02 1.000000000000000000e+00
3.236163265299999807e+02 1.000000000000000000e+00
nan -1.000000000000000000e+00
nan -1.000000000000000000e+00
nan -1.000000000000000000e+00
nan -1.000000000000000000e+00
nan -1.000000000000000000e+00
3.251142857140000046e+02 1.000000000000000000e+00
3.253724489790000121e+02 1.000000000000000000e+00
3.256275510199999985e+02 1.000000000000000000e+00
3.258836734690000299e+02 1.000000000000000000e+00
3.261295918359999746e+02 1.000000000000000000e+00
3.263908163259999924e+02 1.000000000000000000e+00
3.266306122440000195e+02 1.000000000000000000e+00
3.268877551020000283e+02 1.000000000000000000e+00
3.271499999999999773e+02 1.000000000000000000e+00
3.273887755100000163e+02 1.000000000000000000e+00
3.276387755100000163e+02 1.000000000000000000e+00
3.278999999999999773e+02 1.000000000000000000e+00
3.281418367340000373e+02 1.000000000000000000e+00
3.284030612239999982e+02 1.000000000000000000e+00
3.286418367340000373e+02 1.000000000000000000e+00
3.288908163259999924e+02 1.000000000000000000e+00
3.291438775510000028e+02 1.000000000000000000e+00
3.293979591830000118e+02 1.000000000000000000e+00
3.296459183670000357e+02 1.000000000000000000e+00
3.299030612239999982e+02 1.000000000000000000e+00
3.301428571420000253e+02 1.000000000000000000e+00
3.303999999999999773e+02 1.000000000000000000e+00
3.306510204079999653e+02 1.000000000000000000e+00
3.309102040809999608e+02 1.000000000000000000e+00
3.311540816319999863e+02 1.000000000000000000e+00
3.314091836729999727e+02 1.000000000000000000e+00
3.316602040809999608e+02 1.000000000000000000e+00
3.319153061220000041e+02 1.000000000000000000e+00
3.321591836729999727e+02 1.000000000000000000e+00
nan -1.000000000000000000e+00
3.326346938770000179e+02 1.000000000000000000e+00
3.328928571420000253e+02 1.000000000000000000e+00
3.331295918359999746e+02 1.000000000000000000e+00
3.333816326529999969e+02 1.000000000000000000e+00
3.336336734690000299e+02 1.000000000000000000e+00
3.338857142850000059e+02 1.000000000000000000e+00
nan -1.000000000000000000e+00
nan -1.000000000000000000e+00
3.346357142850000059e+02 1.000000000000000000e+00
3.348908163259999924e+02 1.000000000000000000e+00
3.351346938770000179e+02 1.000000000000000000e+00
3.353887755100000163e+02 1.000000000000000000e+00
3.356418367340000373e+02 1.000000000000000000e+00
3.358897959180000043e+02 1.000000000000000000e+00
nan -1.000000000000000000e+00
nan -1.000000000000000000e+00
nan -1.000000000000000000e+00
nan -1.000000000000000000e+00
3.371346938770000179e+02 1.000000000000000000e+00
3.373918367340000373e+02 1.000000000000000000e+00
3.376285714279999866e+02 1.000000000000000000e+00
3.378724489790000121e+02 1.000000000000000000e+00
3.381071428569999853e+02 1.000000000000000000e+00
3.383602040810000062e+02 1.000000000000000000e+00
nan -1.000000000000000000e+00
nan -1.000000000000000000e+00
nan -1.000000000000000000e+00
nan -1.000000000000000000e+00
nan -1.000000000000000000e+00
nan -1.000000000000000000e+00
nan -1.000000000000000000e+00
nan -1.000000000000000000e+00
nan -1.000000000000000000e+00
nan -1.000000000000000000e+00
nan -1.000000000000000000e+00
nan -1.000000000000000000e+00
nan -1.000000000000000000e+00
nan -1.000000000000000000e+00
3.426026303854875437e+02 0.000000000000000000e+00
3.428723809523809791e+02 0.000000000000000000e+00
3.431131065759637409e+02 0.000000000000000000e+00
3.433609070294784829e+02 0.000000000000000000e+00
3.436050793650793480e+02 0.000000000000000000e+00
nan -1.000000000000000000e+00
nan -1.000000000000000000e+00
3.443635374149660038e+02 0.000000000000000000e+00
3.445872108843537376e+02 0.000000000000000000e+00
3.448306575963719069e+02 0.000000000000000000e+00
nan -1.000000000000000000e+00
3.453463945578231460e+02 0.000000000000000000e+00
3.455773242630385766e+02 0.000000000000000000e+00
3.458321995464852421e+02 0.000000000000000000e+00
3.460754648526076949e+02 0.000000000000000000e+00
nan -1.000000000000000000e+00
3.465908390022675576e+02 0.000000000000000000e+00
3.468504308390022857e+02 0.000000000000000000e+00
3.470967800453514656e+02 0.000000000000000000e+00
3.473690702947845921e+02 0.000000000000000000e+00
3.475929251700680425e+02 0.000000000000000000e+00
3.478507029478458321e+02 0.000000000000000000e+00
3.480921541950113465e+02 0.000000000000000000e+00
nan -1.000000000000000000e+00
3.485922902494331197e+02 0.000000000000000000e+00
3.488451700680271870e+02 0.000000000000000000e+00
3.490848072562358198e+02 0.000000000000000000e+00
3.493503854875283423e+02 0.000000000000000000e+00
3.495816780045351493e+02 0.000000000000000000e+00
3.498396371882085987e+02 0.000000000000000000e+00
3.500836281179138041e+02 0.000000000000000000e+00
3.503439455782312848e+02 0.000000000000000000e+00
3.505736054421768699e+02 0.000000000000000000e+00
3.508324716553287885e+02 0.000000000000000000e+00
3.510668480725623795e+02 0.000000000000000000e+00
3.513280725623582725e+02 0.000000000000000000e+00
3.515626303854875232e+02 0.000000000000000000e+00
nan -1.000000000000000000e+00
nan -1.000000000000000000e+00
nan -1.000000000000000000e+00
nan -1.000000000000000000e+00
nan -1.000000000000000000e+00
nan -1.000000000000000000e+00
nan -1.000000000000000000e+00
nan -1.000000000000000000e+00
nan -1.000000000000000000e+00
nan -1.000000000000000000e+00
nan -1.000000000000000000e+00
nan -1.000000000000000000e+00
nan -1.000000000000000000e+00
nan -1.000000000000000000e+00
nan -1.000000000000000000e+00
nan -1.000000000000000000e+00
nan -1.000000000000000000e+00
nan -1.000000000000000000e+00
nan -1.000000000000000000e+00
nan -1.000000000000000000e+00
nan -1.000000000000000000e+00
nan -1.000000000000000000e+00
nan -1.000000000000000000e+00
nan -1.000000000000000000e+00
nan -1.000000000000000000e+00
nan -1.000000000000000000e+00
nan -1.000000000000000000e+00
nan -1.000000000000000000e+00
nan -1.000000000000000000e+00
nan -1.000000000000000000e+00
nan -1.000000000000000000e+00
nan -1.000000000000000000e+00
3.600642176870748017e+02 0.000000000000000000e+00
3.603250793650793753e+02 0.000000000000000000e+00
3.605605442176870952e+02 0.000000000000000000e+00
3.608355555555555725e+02 0.000000000000000000e+00
3.610664852607710031e+02 0.000000000000000000e+00
3.613317006802720925e+02 0.000000000000000000e+00
3.615718820861678182e+02 0.000000000000000000e+00
3.618389115646258460e+02 0.000000000000000000e+00
3.620850793650793662e+02 0.000000000000000000e+00
3.623426757369614393e+02 0.000000000000000000e+00
3.625864852607709850e+02 0.000000000000000000e+00
3.628475283446712183e+02 0.000000000000000000e+00
3.630882539682539800e+02 0.000000000000000000e+00
3.633467573696145223e+02 0.000000000000000000e+00
3.635907482993197277e+02 0.000000000000000000e+00
nan -1.000000000000000000e+00
3.640852607709750828e+02 0.000000000000000000e+00
3.643414058956915937e+02 0.000000000000000000e+00
3.645804988662131336e+02 0.000000000000000000e+00
3.648426303854875528e+02 0.000000000000000000e+00
3.650766439909297105e+02 0.000000000000000000e+00
3.653356916099773457e+02 0.000000000000000000e+00
3.655760544217687311e+02 0.000000000000000000e+00
nan -1.000000000000000000e+00
3.660754648526076949e+02 0.000000000000000000e+00
3.663399546485260885e+02 0.000000000000000000e+00
3.665703401360544262e+02 0.000000000000000000e+00
3.668457142857142799e+02 0.000000000000000000e+00
3.670741043083900195e+02 0.000000000000000000e+00
nan -1.000000000000000000e+00
nan -1.000000000000000000e+00
nan -1.000000000000000000e+00
3.680720181405895914e+02 0.000000000000000000e+00
3.683114739229025076e+02 0.000000000000000000e+00
3.685710657596371789e+02 0.000000000000000000e+00
nan -1.000000000000000000e+00
nan -1.000000000000000000e+00
nan -1.000000000000000000e+00
nan -1.000000000000000000e+00
nan -1.000000000000000000e+00
nan -1.000000000000000000e+00
nan -1.000000000000000000e+00
nan -1.000000000000000000e+00
nan -1.000000000000000000e+00
nan -1.000000000000000000e+00
nan -1.000000000000000000e+00
nan -1.000000000000000000e+00
nan -1.000000000000000000e+00
nan -1.000000000000000000e+00
nan -1.000000000000000000e+00
nan -1.000000000000000000e+00
nan -1.000000000000000000e+00
3.731259863945577990e+02 0.000000000000000000e+00
3.734046258503401532e+02 0.000000000000000000e+00
3.736143310657596430e+02 0.000000000000000000e+00
3.738617687074830087e+02 0.000000000000000000e+00
3.740952380952380736e+02 0.000000000000000000e+00
3.743212698412698387e+02 0.000000000000000000e+00
3.745569160997732183e+02 0.000000000000000000e+00
3.748183219954648280e+02 0.000000000000000000e+00
3.750604988662131518e+02 0.000000000000000000e+00
3.752928798185940877e+02 0.000000000000000000e+00
nan -1.000000000000000000e+00
nan -1.000000000000000000e+00
nan -1.000000000000000000e+00
nan -1.000000000000000000e+00
nan -1.000000000000000000e+00
3.768224943310657409e+02 0.000000000000000000e+00
3.770851700680271961e+02 0.000000000000000000e+00
3.773246258503401123e+02 0.000000000000000000e+00
3.775961904761904862e+02 0.000000000000000000e+00
3.778390929705215626e+02 0.000000000000000000e+00
3.781072108843537194e+02 0.000000000000000000e+00
3.783510204081632651e+02 0.000000000000000000e+00
nan -1.000000000000000000e+00
3.788540816319999749e+02 1.000000000000000000e+00
3.791255102040000224e+02 1.000000000000000000e+00
3.793645351473923029e+02 0.000000000000000000e+00
3.796259410430839125e+02 0.000000000000000000e+00
3.798701133786848345e+02 0.000000000000000000e+00
3.801298866213151655e+02 0.000000000000000000e+00
3.803639002267573801e+02 0.000000000000000000e+00
3.806332879818593824e+02 0.000000000000000000e+00
3.808692970521541952e+02 0.000000000000000000e+00
3.811316099773242740e+02 0.000000000000000000e+00
3.813763265306122321e+02 0.000000000000000000e+00
nan -1.000000000000000000e+00
3.818695691609977416e+02 0.000000000000000000e+00
3.821318820861678205e+02 0.000000000000000000e+00
3.823682539682539527e+02 0.000000000000000000e+00
3.826296598639455624e+02 0.000000000000000000e+00
3.828607709750567096e+02 0.000000000000000000e+00
3.831256235827664227e+02 0.000000000000000000e+00
3.833529251700680334e+02 0.000000000000000000e+00
3.835931065759637022e+02 0.000000000000000000e+00
3.838458049886621097e+02 0.000000000000000000e+00
3.840667573696144927e+02 0.000000000000000000e+00
3.843207256235827458e+02 0.000000000000000000e+00
nan -1.000000000000000000e+00
nan -1.000000000000000000e+00
nan -1.000000000000000000e+00
nan -1.000000000000000000e+00
nan -1.000000000000000000e+00
nan -1.000000000000000000e+00
nan -1.000000000000000000e+00
nan -1.000000000000000000e+00
nan -1.000000000000000000e+00
nan -1.000000000000000000e+00
nan -1.000000000000000000e+00
nan -1.000000000000000000e+00
nan -1.000000000000000000e+00
nan -1.000000000000000000e+00
3.881090249433106578e+02 0.000000000000000000e+00
3.883807709750566914e+02 0.000000000000000000e+00
3.886180498866212929e+02 0.000000000000000000e+00
3.888727437641723554e+02 0.000000000000000000e+00
3.891004081632652856e+02 0.000000000000000000e+00
3.893204535147392562e+02 0.000000000000000000e+00
3.895617233560090540e+02 0.000000000000000000e+00
3.898485260770975174e+02 0.000000000000000000e+00
3.900595011337868527e+02 0.000000000000000000e+00
nan -1.000000000000000000e+00
3.905480272108843565e+02 0.000000000000000000e+00
3.908368253968254180e+02 0.000000000000000000e+00
3.910556009070294863e+02 0.000000000000000000e+00
3.913073922902494246e+02 0.000000000000000000e+00
3.915466666666666811e+02 0.000000000000000000e+00
3.918216780045351584e+02 0.000000000000000000e+00
3.920760090702947878e+02 0.000000000000000000e+00
3.923428571428571558e+02 0.000000000000000000e+00
3.925850340136054228e+02 0.000000000000000000e+00
3.928549659863945749e+02 0.000000000000000000e+00
3.930862585034013819e+02 0.000000000000000000e+00
3.933674376417233702e+02 0.000000000000000000e+00
3.936125170068027046e+02 0.000000000000000000e+00
3.938784580498866035e+02 0.000000000000000000e+00
3.941190022675737055e+02 0.000000000000000000e+00
3.943802267573695985e+02 0.000000000000000000e+00
3.946316553287981606e+02 0.000000000000000000e+00
nan -1.000000000000000000e+00
3.951426757369614506e+02 0.000000000000000000e+00
3.954048072562358129e+02 0.000000000000000000e+00
3.956567800453514678e+02 0.000000000000000000e+00
3.959085714285714062e+02 0.000000000000000000e+00
3.961483900226757555e+02 0.000000000000000000e+00
3.964070748299319575e+02 0.000000000000000000e+00
3.966507029478457866e+02 0.000000000000000000e+00
3.969084807256235763e+02 0.000000000000000000e+00
3.971597278911564786e+02 0.000000000000000000e+00
nan -1.000000000000000000e+00
3.976555102040816223e+02 0.000000000000000000e+00
3.979154648526077267e+02 0.000000000000000000e+00
3.981583673469388032e+02 0.000000000000000000e+00
3.984264852607709599e+02 0.000000000000000000e+00
3.986757369614512641e+02 0.000000000000000000e+00
3.989396825396825648e+02 0.000000000000000000e+00
nan -1.000000000000000000e+00
3.994684807256235786e+02 0.000000000000000000e+00
3.997424036281179269e+02 0.000000000000000000e+00
3.999894784580498595e+02 0.000000000000000000e+00
4.002450793650793912e+02 0.000000000000000000e+00
nan -1.000000000000000000e+00
nan -1.000000000000000000e+00
nan -1.000000000000000000e+00
nan -1.000000000000000000e+00
4.015403174603174534e+02 0.000000000000000000e+00
4.017993650793650886e+02 0.000000000000000000e+00
4.020569614512471617e+02 0.000000000000000000e+00
4.023118367346938840e+02 0.000000000000000000e+00
4.025803174603174739e+02 0.000000000000000000e+00
4.028400907029478617e+02 0.000000000000000000e+00
nan -1.000000000000000000e+00
4.033320634920634689e+02 0.000000000000000000e+00
4.035963718820861459e+02 0.000000000000000000e+00
4.038523356009070540e+02 0.000000000000000000e+00
4.041146485260770760e+02 0.000000000000000000e+00
4.043687981859410456e+02 0.000000000000000000e+00
4.046358276643990735e+02 0.000000000000000000e+00
4.048921541950113578e+02 0.000000000000000000e+00
4.051608163265306075e+02 0.000000000000000000e+00
4.054146031746032008e+02 0.000000000000000000e+00
4.056765532879818466e+02 0.000000000000000000e+00
4.059301587301587233e+02 0.000000000000000000e+00
4.062035374149659788e+02 0.000000000000000000e+00
4.064596825396825466e+02 0.000000000000000000e+00
4.067283446712017962e+02 0.000000000000000000e+00
4.069826757369614256e+02 0.000000000000000000e+00
4.072504308390022629e+02 0.000000000000000000e+00
nan -1.000000000000000000e+00
nan -1.000000000000000000e+00
nan -1.000000000000000000e+00
4.082603174603174807e+02 0.000000000000000000e+00
4.085177324263038372e+02 0.000000000000000000e+00
4.087833106575963598e+02 0.000000000000000000e+00
4.090381859410430820e+02 0.000000000000000000e+00
4.093101133786848322e+02 0.000000000000000000e+00
4.095535600907029448e+02 0.000000000000000000e+00
4.098144217687074615e+02 0.000000000000000000e+00
4.100729251700680038e+02 0.000000000000000000e+00
4.103316099773242627e+02 0.000000000000000000e+00
4.105828571428571649e+02 0.000000000000000000e+00
4.108190476190476375e+02 0.000000000000000000e+00
4.110922448979591763e+02 0.000000000000000000e+00
4.113525623582766571e+02 0.000000000000000000e+00
nan -1.000000000000000000e+00
4.118563265306122503e+02 0.000000000000000000e+00
4.121050340136054615e+02 0.000000000000000000e+00
4.123675283446712001e+02 0.000000000000000000e+00
4.126265759637188353e+02 0.000000000000000000e+00
4.128847165532880013e+02 0.000000000000000000e+00
4.131403174603174762e+02 0.000000000000000000e+00
4.134039002267573437e+02 0.000000000000000000e+00
4.136605895691610044e+02 0.000000000000000000e+00
4.138844444444444548e+02 0.000000000000000000e+00
4.141652607709750669e+02 0.000000000000000000e+00
4.144315646258503421e+02 0.000000000000000000e+00
4.146873469387755335e+02 0.000000000000000000e+00
4.149567346938775358e+02 0.000000000000000000e+00
4.152018140589569271e+02 0.000000000000000000e+00
4.154526984126983962e+02 0.000000000000000000e+00
nan -1.000000000000000000e+00
4.159698866213151973e+02 0.000000000000000000e+00
4.162285714285714562e+02 0.000000000000000000e+00
4.164983219954648348e+02 0.000000000000000000e+00
4.167334240362811784e+02 0.000000000000000000e+00
nan -1.000000000000000000e+00
nan -1.000000000000000000e+00
nan -1.000000000000000000e+00
nan -1.000000000000000000e+00
4.180549659863945635e+02 0.000000000000000000e+00
4.183170975056689258e+02 0.000000000000000000e+00
4.185710657596371789e+02 0.000000000000000000e+00
4.188346485260771033e+02 0.000000000000000000e+00
4.190973242630385585e+02 0.000000000000000000e+00
4.193547392290249149e+02 0.000000000000000000e+00
4.196088888888888846e+02 0.000000000000000000e+00
4.198556009070294976e+02 0.000000000000000000e+00
4.201170068027211073e+02 0.000000000000000000e+00
4.203742403628118041e+02 0.000000000000000000e+00
4.206341950113378516e+02 0.000000000000000000e+00
4.208994104308389979e+02 0.000000000000000000e+00
4.211555555555555657e+02 0.000000000000000000e+00
4.214127891156462624e+02 0.000000000000000000e+00
4.216709297052154284e+02 0.000000000000000000e+00
4.219330612244897907e+02 0.000000000000000000e+00
4.222078911564626083e+02 0.000000000000000000e+00
4.224497052154194989e+02 0.000000000000000000e+00
4.227129251700680470e+02 0.000000000000000000e+00
4.229688888888888982e+02 0.000000000000000000e+00
4.232166893424036402e+02 0.000000000000000000e+00
4.234634013605441965e+02 0.000000000000000000e+00
4.237168253968254135e+02 0.000000000000000000e+00
4.239602040809999721e+02 0.000000000000000000e+00
4.242390929705215399e+02 0.000000000000000000e+00
nan -1.000000000000000000e+00
4.247479365079365152e+02 0.000000000000000000e+00
4.250060770975056812e+02 0.000000000000000000e+00
4.252643990929705069e+02 0.000000000000000000e+00
4.255085714285714289e+02 0.000000000000000000e+00
4.257814058956915915e+02 0.000000000000000000e+00
4.260408163265306030e+02 0.000000000000000000e+00
4.262942403628117631e+02 0.000000000000000000e+00
nan -1.000000000000000000e+00
nan -1.000000000000000000e+00
nan -1.000000000000000000e+00
nan -1.000000000000000000e+00
nan -1.000000000000000000e+00
nan -1.000000000000000000e+00
nan -1.000000000000000000e+00
4.283590022675737146e+02 0.000000000000000000e+00
4.286169614512471640e+02 0.000000000000000000e+00
4.288731065759637318e+02 0.000000000000000000e+00
4.291248979591836701e+02 0.000000000000000000e+00
4.293873922902494087e+02 0.000000000000000000e+00
4.296395464852607802e+02 0.000000000000000000e+00
4.299080272108843701e+02 0.000000000000000000e+00
4.301601814058956847e+02 0.000000000000000000e+00
4.304087074829931794e+02 0.000000000000000000e+00
4.306561451247165451e+02 0.000000000000000000e+00
4.309184580498866239e+02 0.000000000000000000e+00
4.311742403628118154e+02 0.000000000000000000e+00
4.313968253968254203e+02 0.000000000000000000e+00
4.316495238095238278e+02 0.000000000000000000e+00
4.319209070294784851e+02 0.000000000000000000e+00
4.321726984126984235e+02 0.000000000000000000e+00
nan -1.000000000000000000e+00
nan -1.000000000000000000e+00
nan -1.000000000000000000e+00
nan -1.000000000000000000e+00
nan -1.000000000000000000e+00
nan -1.000000000000000000e+00
nan -1.000000000000000000e+00
nan -1.000000000000000000e+00
nan -1.000000000000000000e+00
nan -1.000000000000000000e+00
nan -1.000000000000000000e+00
nan -1.000000000000000000e+00
nan -1.000000000000000000e+00
nan -1.000000000000000000e+00
nan -1.000000000000000000e+00
nan -1.000000000000000000e+00
nan -1.000000000000000000e+00
nan -1.000000000000000000e+00
nan -1.000000000000000000e+00
nan -1.000000000000000000e+00
nan -1.000000000000000000e+00
nan -1.000000000000000000e+00
nan -1.000000000000000000e+00
nan -1.000000000000000000e+00
nan -1.000000000000000000e+00
4.387867573696145200e+02 0.000000000000000000e+00
4.390405442176870565e+02 0.000000000000000000e+00
4.393135600907029357e+02 0.000000000000000000e+00
4.395450340136054592e+02 0.000000000000000000e+00
nan -1.000000000000000000e+00
nan -1.000000000000000000e+00
nan -1.000000000000000000e+00
4.405697959183673333e+02 0.000000000000000000e+00
4.408419047619047433e+02 0.000000000000000000e+00
4.410976870748299348e+02 0.000000000000000000e+00
4.413431292517007023e+02 0.000000000000000000e+00
nan -1.000000000000000000e+00
nan -1.000000000000000000e+00
nan -1.000000000000000000e+00
4.423882086167800480e+02 0.000000000000000000e+00
4.426563265306122616e+02 0.000000000000000000e+00
4.429153741496598400e+02 0.000000000000000000e+00
nan -1.000000000000000000e+00
4.434238548752834390e+02 0.000000000000000000e+00
4.436939682539682508e+02 0.000000000000000000e+00
4.439562811791383297e+02 0.000000000000000000e+00
nan -1.000000000000000000e+00
nan -1.000000000000000000e+00
4.447063945578231028e+02 0.000000000000000000e+00
4.449696145124716509e+02 0.000000000000000000e+00
4.452429931972789063e+02 0.000000000000000000e+00
4.455073015873015834e+02 0.000000000000000000e+00
4.457748752834467041e+02 0.000000000000000000e+00
4.460375510204081593e+02 0.000000000000000000e+00
4.462949659863945726e+02 0.000000000000000000e+00
4.465521995464852694e+02 0.000000000000000000e+00
4.468172335600906990e+02 0.000000000000000000e+00
4.470637641723355955e+02 0.000000000000000000e+00
4.473291609977324015e+02 0.000000000000000000e+00
4.475796825396825511e+02 0.000000000000000000e+00
4.478575963718820958e+02 0.000000000000000000e+00
4.481101133786847868e+02 0.000000000000000000e+00
4.483795011337868459e+02 0.000000000000000000e+00
4.486222222222222058e+02 0.000000000000000000e+00
nan -1.000000000000000000e+00
4.491346938775510012e+02 0.000000000000000000e+00
4.493732426303855050e+02 0.000000000000000000e+00
4.496380952380952181e+02 0.000000000000000000e+00
4.499085714285714062e+02 0.000000000000000000e+00
4.501489342403627916e+02 0.000000000000000000e+00
4.504241269841269855e+02 0.000000000000000000e+00
4.506746485260770783e+02 0.000000000000000000e+00
4.509474829931972977e+02 0.000000000000000000e+00
4.511992743764172360e+02 0.000000000000000000e+00
4.514581405895691546e+02 0.000000000000000000e+00
4.517030385487528292e+02 0.000000000000000000e+00
4.519671655328798465e+02 0.000000000000000000e+00
4.522285714285714562e+02 0.000000000000000000e+00
4.524763718820861413e+02 0.000000000000000000e+00
nan -1.000000000000000000e+00
4.529754195011337856e+02 0.000000000000000000e+00
4.532308390022676008e+02 0.000000000000000000e+00
4.535091156462585218e+02 0.000000000000000000e+00
4.537560090702947946e+02 0.000000000000000000e+00
4.540243083900226679e+02 0.000000000000000000e+00
4.542739229024943484e+02 0.000000000000000000e+00
4.545425850340135980e+02 0.000000000000000000e+00
4.547845804988662053e+02 0.000000000000000000e+00
4.550292970521542202e+02 0.000000000000000000e+00
4.552643990929705069e+02 0.000000000000000000e+00
nan -1.000000000000000000e+00
nan -1.000000000000000000e+00
nan -1.000000000000000000e+00
nan -1.000000000000000000e+00
nan -1.000000000000000000e+00
nan -1.000000000000000000e+00
nan -1.000000000000000000e+00
nan -1.000000000000000000e+00
nan -1.000000000000000000e+00
nan -1.000000000000000000e+00
nan -1.000000000000000000e+00
nan -1.000000000000000000e+00
nan -1.000000000000000000e+00
4.587706122448979613e+02 0.000000000000000000e+00
