# Supplementary material for: Correlated microtiming deviations in jazz and rock music
Source: PLoS One. 2018 Jan 24;13(1):e0186361. doi: 10.1371/journal.pone.0186361 (PMC5783353; doi:10.1371/journal.pone.0186361)
Supplement: S1 Dataset — (ZIP) [file pone.0186361.s001.zip › J12.dat]

7.678857142857143003e+01 0.000000000000000000e+00
7.706430839002267419e+01 0.000000000000000000e+00
7.729850340136054854e+01 0.000000000000000000e+00
7.759201814058957325e+01 0.000000000000000000e+00
7.782167800453514417e+01 0.000000000000000000e+00
7.809886621315192201e+01 0.000000000000000000e+00
7.836428571399999043e+01 0.000000000000000000e+00
7.863775510199999985e+01 0.000000000000000000e+00
7.887564625850339439e+01 0.000000000000000000e+00
7.916299319727890804e+01 0.000000000000000000e+00
7.942276643990929585e+01 0.000000000000000000e+00
7.971120181405895266e+01 0.000000000000000000e+00
7.995138321995464992e+01 0.000000000000000000e+00
8.024018140589569725e+01 0.000000000000000000e+00
8.048199546485260214e+01 0.000000000000000000e+00
nan -1.000000000000000000e+00
8.102653061200000195e+01 0.000000000000000000e+00
8.131555555555556225e+01 0.000000000000000000e+00
8.154376417233559948e+01 0.000000000000000000e+00
8.184888888888889369e+01 0.000000000000000000e+00
8.208326530612244198e+01 0.000000000000000000e+00
8.236952380952381247e+01 0.000000000000000000e+00
8.261115646258502920e+01 0.000000000000000000e+00
8.290013605442176470e+01 0.000000000000000000e+00
8.313795918367347326e+01 0.000000000000000000e+00
8.342439909297051770e+01 0.000000000000000000e+00
8.366675736961451548e+01 0.000000000000000000e+00
8.396952380952380679e+01 0.000000000000000000e+00
8.419882086167800139e+01 0.000000000000000000e+00
8.449160997732425926e+01 0.000000000000000000e+00
8.475138321995464707e+01 0.000000000000000000e+00
8.502947845804987992e+01 0.000000000000000000e+00
8.527147392290250139e+01 0.000000000000000000e+00
8.557133786848072532e+01 0.000000000000000000e+00
8.580281179138322045e+01 0.000000000000000000e+00
8.608852607709751226e+01 0.000000000000000000e+00
8.632761904761905214e+01 0.000000000000000000e+00
8.661696145124716395e+01 0.000000000000000000e+00
8.684317460317460302e+01 0.000000000000000000e+00
8.713560090702948457e+01 0.000000000000000000e+00
8.736938775500000531e+01 0.000000000000000000e+00
8.766240362811791442e+01 0.000000000000000000e+00
8.788553287981859796e+01 0.000000000000000000e+00
8.817487528344670977e+01 0.000000000000000000e+00
8.840204081600001018e+01 0.000000000000000000e+00
8.868988662131519618e+01 0.000000000000000000e+00
8.893297052154194660e+01 0.000000000000000000e+00
8.921142857142856997e+01 0.000000000000000000e+00
8.945596371882086828e+01 0.000000000000000000e+00
8.974149659863945772e+01 0.000000000000000000e+00
8.999346938775509841e+01 0.000000000000000000e+00
9.027174603174603362e+01 0.000000000000000000e+00
9.053061224489795222e+01 0.000000000000000000e+00
9.082285714285714562e+01 0.000000000000000000e+00
9.105850340136053944e+01 0.000000000000000000e+00
9.133460317460317412e+01 0.000000000000000000e+00
9.159492063492064062e+01 0.000000000000000000e+00
9.187954648526077506e+01 0.000000000000000000e+00
9.212959183600000301e+01 0.000000000000000000e+00
9.240918367299998692e+01 0.000000000000000000e+00
9.265886621315192428e+01 0.000000000000000000e+00
9.295619047619047137e+01 0.000000000000000000e+00
9.320634920634920206e+01 0.000000000000000000e+00
9.348498866213151359e+01 0.000000000000000000e+00
9.374222222222222456e+01 0.000000000000000000e+00
9.402993197278911452e+01 0.000000000000000000e+00
9.426376417233559835e+01 0.000000000000000000e+00
9.454476190476189856e+01 0.000000000000000000e+00
9.478421768707482897e+01 0.000000000000000000e+00
9.506557823129251972e+01 0.000000000000000000e+00
9.533532879818594097e+01 0.000000000000000000e+00
9.560612244799999360e+01 1.000000000000000000e+00
9.587337868480724978e+01 0.000000000000000000e+00
9.614766439909297446e+01 0.000000000000000000e+00
9.639365079365079225e+01 0.000000000000000000e+00
9.668154195011338459e+01 0.000000000000000000e+00
9.692498866213152553e+01 0.000000000000000000e+00
9.719473922902494678e+01 0.000000000000000000e+00
9.745632653061224460e+01 0.000000000000000000e+00
9.773496598639455613e+01 0.000000000000000000e+00
9.797859410430838523e+01 0.000000000000000000e+00
9.826557823129252256e+01 0.000000000000000000e+00
9.849560090702948401e+01 0.000000000000000000e+00
9.878639455782312950e+01 0.000000000000000000e+00
9.902820861678004860e+01 0.000000000000000000e+00
nan -1.000000000000000000e+00
nan -1.000000000000000000e+00
nan -1.000000000000000000e+00
1.001190022675736913e+02 0.000000000000000000e+00
1.004041723356009044e+02 0.000000000000000000e+00
1.006318367346938771e+02 0.000000000000000000e+00
1.009346031746031684e+02 0.000000000000000000e+00
1.011753287981859444e+02 0.000000000000000000e+00
1.014517913832199554e+02 0.000000000000000000e+00
1.017112018140589527e+02 0.000000000000000000e+00
1.019949206349206321e+02 0.000000000000000000e+00
1.022419954648526073e+02 0.000000000000000000e+00
1.025112018140589498e+02 0.000000000000000000e+00
1.027637188208616834e+02 0.000000000000000000e+00
1.030483446712018178e+02 0.000000000000000000e+00
1.032897959179999958e+02 0.000000000000000000e+00
1.035824036281179161e+02 0.000000000000000000e+00
1.038205895691610010e+02 0.000000000000000000e+00
1.041059410430839023e+02 0.000000000000000000e+00
1.043571882086167761e+02 0.000000000000000000e+00
1.046503401360544245e+02 0.000000000000000000e+00
1.049059410430838994e+02 0.000000000000000000e+00
1.051769614512471662e+02 0.000000000000000000e+00
1.054438095238095201e+02 0.000000000000000000e+00
1.057300680272108906e+02 0.000000000000000000e+00
1.059626303854875289e+02 0.000000000000000000e+00
1.062724716553288005e+02 0.000000000000000000e+00
1.065072108843537393e+02 0.000000000000000000e+00
1.067804081632653066e+02 0.000000000000000000e+00
1.070483446712018178e+02 0.000000000000000000e+00
1.073297052154194944e+02 0.000000000000000000e+00
1.075782312925170032e+02 0.000000000000000000e+00
1.078730158730158735e+02 0.000000000000000000e+00
1.081166439909297026e+02 0.000000000000000000e+00
1.083809523809523796e+02 0.000000000000000000e+00
1.086568707482993261e+02 0.000000000000000000e+00
1.089342403628117921e+02 0.000000000000000000e+00
1.091940136054421799e+02 0.000000000000000000e+00
1.094478004535147448e+02 0.000000000000000000e+00
1.097128344671201745e+02 0.000000000000000000e+00
1.099883900226757305e+02 0.000000000000000000e+00
1.102436281179138291e+02 0.000000000000000000e+00
1.105186394557823064e+02 0.000000000000000000e+00
1.107836734693877503e+02 0.000000000000000000e+00
1.110724716553287976e+02 0.000000000000000000e+00
1.113175510204081604e+02 0.000000000000000000e+00
1.115990929705215393e+02 0.000000000000000000e+00
1.118630385487528400e+02 0.000000000000000000e+00
1.121639909297052213e+02 0.000000000000000000e+00
1.124185034013605389e+02 0.000000000000000000e+00
1.126848072562358283e+02 0.000000000000000000e+00
1.129520181405895727e+02 0.000000000000000000e+00
1.132353741496598616e+02 0.000000000000000000e+00
1.134664852607709804e+02 0.000000000000000000e+00
1.137692517006802717e+02 0.000000000000000000e+00
1.140079818594104353e+02 0.000000000000000000e+00
1.142824489795918339e+02 0.000000000000000000e+00
1.145514739229024883e+02 0.000000000000000000e+00
1.148409977324263025e+02 0.000000000000000000e+00
1.150858956916099771e+02 0.000000000000000000e+00
1.153901133786848021e+02 0.000000000000000000e+00
1.156435374149659907e+02 0.000000000000000000e+00
1.159239909297052122e+02 0.000000000000000000e+00
1.161948299319727909e+02 0.000000000000000000e+00
1.164807256235827708e+02 0.000000000000000000e+00
1.167103854875283417e+02 0.000000000000000000e+00
1.169924716553287993e+02 0.000000000000000000e+00
1.172439002267573755e+02 0.000000000000000000e+00
1.175223582766439847e+02 0.000000000000000000e+00
1.177931972789115633e+02 0.000000000000000000e+00
1.180642176870748301e+02 0.000000000000000000e+00
1.183225396825396842e+02 0.000000000000000000e+00
nan -1.000000000000000000e+00
1.188642176870748273e+02 0.000000000000000000e+00
1.191486621315192735e+02 0.000000000000000000e+00
1.193812244897959118e+02 0.000000000000000000e+00
1.196738321995464815e+02 0.000000000000000000e+00
1.199256235827664341e+02 0.000000000000000000e+00
1.201991836734693919e+02 0.000000000000000000e+00
1.204631292517006784e+02 0.000000000000000000e+00
1.207499319727891134e+02 0.000000000000000000e+00
1.209817687074829990e+02 0.000000000000000000e+00
1.212743764172335545e+02 0.000000000000000000e+00
1.215087528344671171e+02 0.000000000000000000e+00
1.217754195011337828e+02 0.000000000000000000e+00
1.220455328798185946e+02 0.000000000000000000e+00
1.223181859410430832e+02 0.000000000000000000e+00
1.225743310657596368e+02 0.000000000000000000e+00
nan -1.000000000000000000e+00
nan -1.000000000000000000e+00
1.233870294784580466e+02 0.000000000000000000e+00
1.236716553287981810e+02 0.000000000000000000e+00
1.239775056689342421e+02 0.000000000000000000e+00
1.242673922902494326e+02 0.000000000000000000e+00
1.245873922902494400e+02 0.000000000000000000e+00
1.248990476190476215e+02 0.000000000000000000e+00
1.251785941043083881e+02 0.000000000000000000e+00
1.254956916099773281e+02 0.000000000000000000e+00
1.258051700680272091e+02 0.000000000000000000e+00
1.261014058956916131e+02 0.000000000000000000e+00
1.263921995464852586e+02 0.000000000000000000e+00
1.267112244890000028e+02 1.000000000000000000e+00
1.270102040809999977e+02 1.000000000000000000e+00
1.273264399092970507e+02 0.000000000000000000e+00
1.276230385487528309e+02 0.000000000000000000e+00
1.279325170068027262e+02 0.000000000000000000e+00
1.282204081632653185e+02 0.000000000000000000e+00
1.285268027210884441e+02 0.000000000000000000e+00
1.288175963718820753e+02 0.000000000000000000e+00
1.291223582766439790e+02 0.000000000000000000e+00
1.294296598639455738e+02 0.000000000000000000e+00
1.297153741496598514e+02 0.000000000000000000e+00
1.300275736961451116e+02 0.000000000000000000e+00
1.302998639455782381e+02 0.000000000000000000e+00
1.305990022675736952e+02 0.000000000000000000e+00
1.308841723356009084e+02 0.000000000000000000e+00
1.311751473922902562e+02 0.000000000000000000e+00
1.314762811791383115e+02 0.000000000000000000e+00
1.317705215419501030e+02 0.000000000000000000e+00
1.320578684807256309e+02 0.000000000000000000e+00
nan -1.000000000000000000e+00
1.327018594104308420e+02 0.000000000000000000e+00
1.330144217687074786e+02 0.000000000000000000e+00
1.333113832199546493e+02 0.000000000000000000e+00
1.336322902494331117e+02 0.000000000000000000e+00
1.339502947845805068e+02 0.000000000000000000e+00
1.342280272108843633e+02 0.000000000000000000e+00
1.345511111111111120e+02 0.000000000000000000e+00
1.348584126984127067e+02 0.000000000000000000e+00
1.351381405895691614e+02 0.000000000000000000e+00
1.354468934240362898e+02 0.000000000000000000e+00
1.357474829931972806e+02 0.000000000000000000e+00
1.360440816326530751e+02 0.000000000000000000e+00
1.363437641723355966e+02 0.000000000000000000e+00
1.366581405895691717e+02 0.000000000000000000e+00
1.369561904761904714e+02 0.000000000000000000e+00
1.372531519274376421e+02 0.000000000000000000e+00
1.375397959179999816e+02 0.000000000000000000e+00
1.378447165532879808e+02 0.000000000000000000e+00
1.381448979589999908e+02 0.000000000000000000e+00
1.384388208616780105e+02 0.000000000000000000e+00
1.387225396825396899e+02 0.000000000000000000e+00
1.390039002267573665e+02 0.000000000000000000e+00
1.392952380952380906e+02 0.000000000000000000e+00
1.395949206349206406e+02 0.000000000000000000e+00
1.398501587301587392e+02 0.000000000000000000e+00
nan -1.000000000000000000e+00
1.404223129251700755e+02 0.000000000000000000e+00
1.407132879818594233e+02 0.000000000000000000e+00
1.409696145124716509e+02 0.000000000000000000e+00
1.412741950113378664e+02 0.000000000000000000e+00
1.415343310657596305e+02 0.000000000000000000e+00
1.418136961451247089e+02 0.000000000000000000e+00
1.420969387750000124e+02 0.000000000000000000e+00
1.423887528344671125e+02 0.000000000000000000e+00
1.426354648526076971e+02 0.000000000000000000e+00
1.429322448979591798e+02 0.000000000000000000e+00
1.431834920634920536e+02 0.000000000000000000e+00
1.434557823129251801e+02 0.000000000000000000e+00
1.437395011337868596e+02 0.000000000000000000e+00
1.440250340136054490e+02 0.000000000000000000e+00
1.442917006802721005e+02 0.000000000000000000e+00
1.445770521541950018e+02 0.000000000000000000e+00
1.448326530612244767e+02 0.000000000000000000e+00
1.451111111111111143e+02 0.000000000000000000e+00
1.453908390022675690e+02 0.000000000000000000e+00
1.456673015873015800e+02 0.000000000000000000e+00
1.459414058956916165e+02 0.000000000000000000e+00
1.462434467120181409e+02 0.000000000000000000e+00
1.464966893424036414e+02 0.000000000000000000e+00
1.467909297052154329e+02 0.000000000000000000e+00
1.470646712018140647e+02 0.000000000000000000e+00
1.473146485260770930e+02 0.000000000000000000e+00
1.475827664399093067e+02 0.000000000000000000e+00
nan -1.000000000000000000e+00
1.481436734693877497e+02 0.000000000000000000e+00
1.484524263038548781e+02 0.000000000000000000e+00
1.486777324263038622e+02 0.000000000000000000e+00
1.490078911564625912e+02 0.000000000000000000e+00
1.492431746031745945e+02 0.000000000000000000e+00
1.495209070294784510e+02 0.000000000000000000e+00
1.497808616780045270e+02 0.000000000000000000e+00
1.500582312925170072e+02 0.000000000000000000e+00
1.503112925170067911e+02 0.000000000000000000e+00
1.506138775510204084e+02 0.000000000000000000e+00
1.508607709750566812e+02 0.000000000000000000e+00
1.511377777777777851e+02 0.000000000000000000e+00
1.514097052154195069e+02 0.000000000000000000e+00
1.516847165532879842e+02 0.000000000000000000e+00
1.519426757369614620e+02 0.000000000000000000e+00
1.522418140589569191e+02 0.000000000000000000e+00
1.525021315192743714e+02 0.000000000000000000e+00
1.527724263038548713e+02 0.000000000000000000e+00
1.530316326530000026e+02 0.000000000000000000e+00
nan -1.000000000000000000e+00
1.536009070294784635e+02 0.000000000000000000e+00
1.538545124716553403e+02 0.000000000000000000e+00
1.541166439909297026e+02 0.000000000000000000e+00
1.544009070294784465e+02 0.000000000000000000e+00
1.546664852607709690e+02 0.000000000000000000e+00
1.549313378684807390e+02 0.000000000000000000e+00
1.552224943310657466e+02 0.000000000000000000e+00
1.555049433106576089e+02 0.000000000000000000e+00
1.557708843537415078e+02 0.000000000000000000e+00
1.560580498866213190e+02 0.000000000000000000e+00
1.563076643990929711e+02 0.000000000000000000e+00
1.565873922902494257e+02 0.000000000000000000e+00
1.568702040816326644e+02 0.000000000000000000e+00
1.571510204081632764e+02 0.000000000000000000e+00
1.574173242630385516e+02 0.000000000000000000e+00
1.577160997732426324e+02 0.000000000000000000e+00
1.579714285709999899e+02 0.000000000000000000e+00
1.582458049886621438e+02 0.000000000000000000e+00
1.585132653059999939e+02 0.000000000000000000e+00
nan -1.000000000000000000e+00
1.590499773242630397e+02 0.000000000000000000e+00
1.593206349206349159e+02 0.000000000000000000e+00
1.595824036281179019e+02 0.000000000000000000e+00
1.599029478458049880e+02 0.000000000000000000e+00
1.601360544217687050e+02 0.000000000000000000e+00
1.604502494331065634e+02 0.000000000000000000e+00
1.606839002267573733e+02 0.000000000000000000e+00
nan -1.000000000000000000e+00
1.612535147392290185e+02 0.000000000000000000e+00
1.615332426303855016e+02 0.000000000000000000e+00
1.617817687074829962e+02 0.000000000000000000e+00
1.620818140589569225e+02 0.000000000000000000e+00
1.623183673460000023e+02 0.000000000000000000e+00
nan -1.000000000000000000e+00
1.628687528344671307e+02 0.000000000000000000e+00
1.631720634920635007e+02 0.000000000000000000e+00
1.634035374149659958e+02 0.000000000000000000e+00
nan -1.000000000000000000e+00
nan -1.000000000000000000e+00
1.643036734693877463e+02 0.000000000000000000e+00
1.645512925170068002e+02 0.000000000000000000e+00
1.648288435374149685e+02 0.000000000000000000e+00
1.650956916099773366e+02 0.000000000000000000e+00
1.653797732426303924e+02 0.000000000000000000e+00
1.656518820861678023e+02 0.000000000000000000e+00
1.659167346938775438e+02 0.000000000000000000e+00
1.662102494331065827e+02 0.000000000000000000e+00
1.664914285714285711e+02 0.000000000000000000e+00
1.667593650793650681e+02 0.000000000000000000e+00
1.670346938769999952e+02 0.000000000000000000e+00
1.673300680272108707e+02 0.000000000000000000e+00
1.676123356009070164e+02 0.000000000000000000e+00
1.678768253968254101e+02 0.000000000000000000e+00
1.681587301587301511e+02 0.000000000000000000e+00
1.684255102040000054e+02 0.000000000000000000e+00
1.687219954648525970e+02 0.000000000000000000e+00
1.689768707482993193e+02 0.000000000000000000e+00
1.692468027210884429e+02 0.000000000000000000e+00
1.695455782312925237e+02 0.000000000000000000e+00
1.698450793650793571e+02 0.000000000000000000e+00
1.700897959183673436e+02 0.000000000000000000e+00
1.703889342403628007e+02 0.000000000000000000e+00
1.706526984126984132e+02 0.000000000000000000e+00
1.709318820861678034e+02 0.000000000000000000e+00
1.712070748299319689e+02 0.000000000000000000e+00
1.715078458049886763e+02 0.000000000000000000e+00
1.717532879818594154e+02 0.000000000000000000e+00
1.720595011337868527e+02 0.000000000000000000e+00
1.723073015873015947e+02 0.000000000000000000e+00
1.725836734690000185e+02 0.000000000000000000e+00
1.728384580498866114e+02 0.000000000000000000e+00
nan -1.000000000000000000e+00
1.734046258503401248e+02 0.000000000000000000e+00
1.736912471655328716e+02 0.000000000000000000e+00
1.739502947845805068e+02 0.000000000000000000e+00
1.742439909297052054e+02 0.000000000000000000e+00
1.745003174603174614e+02 0.000000000000000000e+00
1.747780498866213179e+02 0.000000000000000000e+00
1.750595918367346826e+02 0.000000000000000000e+00
1.753360544217686936e+02 0.000000000000000000e+00
1.756012698412698398e+02 0.000000000000000000e+00
1.758996825396825443e+02 0.000000000000000000e+00
1.761485714285714153e+02 0.000000000000000000e+00
1.764319274376417184e+02 0.000000000000000000e+00
1.767111111111111086e+02 0.000000000000000000e+00
1.770009977324262991e+02 0.000000000000000000e+00
1.772437188208616874e+02 0.000000000000000000e+00
1.775379591836734789e+02 0.000000000000000000e+00
1.777859410430839091e+02 0.000000000000000000e+00
1.780643990929705183e+02 0.000000000000000000e+00
1.783444897959183777e+02 0.000000000000000000e+00
1.786390929705215456e+02 0.000000000000000000e+00
1.788881632653061331e+02 0.000000000000000000e+00
1.791945578231292586e+02 0.000000000000000000e+00
1.794429024943310651e+02 0.000000000000000000e+00
1.797229931972789245e+02 0.000000000000000000e+00
1.800072562358276684e+02 0.000000000000000000e+00
1.802887981859410331e+02 0.000000000000000000e+00
1.805483900226757328e+02 0.000000000000000000e+00
1.808491609977324401e+02 0.000000000000000000e+00
1.811080272108843587e+02 0.000000000000000000e+00
1.814084353741496614e+02 0.000000000000000000e+00
1.816500680272108923e+02 0.000000000000000000e+00
1.819267120181405915e+02 0.000000000000000000e+00
1.822077097505668917e+02 0.000000000000000000e+00
1.824794557823129253e+02 0.000000000000000000e+00
1.827423129251700686e+02 0.000000000000000000e+00
1.830323809523809473e+02 0.000000000000000000e+00
1.832988662131519391e+02 0.000000000000000000e+00
1.835764172335600790e+02 0.000000000000000000e+00
1.838251247165532902e+02 0.000000000000000000e+00
nan -1.000000000000000000e+00
1.843927437641723373e+02 0.000000000000000000e+00
1.846760997732426404e+02 0.000000000000000000e+00
1.849224489795918487e+02 0.000000000000000000e+00
1.852243083900226850e+02 0.000000000000000000e+00
1.854661224489796041e+02 0.000000000000000000e+00
1.857948299319727994e+02 0.000000000000000000e+00
1.860413605442176959e+02 0.000000000000000000e+00
1.863121995464852603e+02 0.000000000000000000e+00
1.865821315192743839e+02 0.000000000000000000e+00
1.868727437641723270e+02 0.000000000000000000e+00
1.871214512471655382e+02 0.000000000000000000e+00
1.874258503401360656e+02 0.000000000000000000e+00
1.876524263038548668e+02 0.000000000000000000e+00
nan -1.000000000000000000e+00
nan -1.000000000000000000e+00
nan -1.000000000000000000e+00
1.887854875283446745e+02 0.000000000000000000e+00
1.890748299319728005e+02 0.000000000000000000e+00
1.893219047619047615e+02 0.000000000000000000e+00
1.896204988662131541e+02 0.000000000000000000e+00
1.898539682539682474e+02 0.000000000000000000e+00
1.901482086167800389e+02 0.000000000000000000e+00
1.904110657596371823e+02 0.000000000000000000e+00
1.906875283446711933e+02 0.000000000000000000e+00
1.909777777777777885e+02 0.000000000000000000e+00
nan -1.000000000000000000e+00
1.915406802721088297e+02 0.000000000000000000e+00
1.918347392290249331e+02 0.000000000000000000e+00
1.920836281179138325e+02 0.000000000000000000e+00
1.923911111111111154e+02 0.000000000000000000e+00
1.926367346938775427e+02 0.000000000000000000e+00
1.928985034013605571e+02 0.000000000000000000e+00
1.931847619047618991e+02 0.000000000000000000e+00
1.934507029478457980e+02 0.000000000000000000e+00
1.937342403628117893e+02 0.000000000000000000e+00
1.940221315192743816e+02 0.000000000000000000e+00
1.943036734693877463e+02 0.000000000000000000e+00
1.945739682539682462e+02 0.000000000000000000e+00
1.948246712018140556e+02 0.000000000000000000e+00
nan -1.000000000000000000e+00
1.953919274376417263e+02 0.000000000000000000e+00
1.956805442176870713e+02 0.000000000000000000e+00
1.959374149659863917e+02 0.000000000000000000e+00
1.962396371882086044e+02 0.000000000000000000e+00
1.964914285714285711e+02 0.000000000000000000e+00
1.968078004535147443e+02 0.000000000000000000e+00
1.970559637188208626e+02 0.000000000000000000e+00
nan -1.000000000000000000e+00
1.976132426303854857e+02 0.000000000000000000e+00
1.978944217687074740e+02 0.000000000000000000e+00
1.981648979591836621e+02 0.000000000000000000e+00
1.984526077097505663e+02 0.000000000000000000e+00
1.987080272108843531e+02 0.000000000000000000e+00
1.990039002267573665e+02 0.000000000000000000e+00
1.992620408163265324e+02 0.000000000000000000e+00
1.995323356009070324e+02 0.000000000000000000e+00
1.998035374149659731e+02 0.000000000000000000e+00
2.001086621315192815e+02 0.000000000000000000e+00
2.003626303854875346e+02 0.000000000000000000e+00
2.006652154195011235e+02 0.000000000000000000e+00
2.009191836734693766e+02 0.000000000000000000e+00
nan -1.000000000000000000e+00
2.014864399092970473e+02 0.000000000000000000e+00
2.017930158730158610e+02 0.000000000000000000e+00
2.020482539682539596e+02 0.000000000000000000e+00
nan -1.000000000000000000e+00
nan -1.000000000000000000e+00
nan -1.000000000000000000e+00
nan -1.000000000000000000e+00
nan -1.000000000000000000e+00
2.036400907029478446e+02 0.000000000000000000e+00
2.039270748299319678e+02 0.000000000000000000e+00
2.042263945578231414e+02 0.000000000000000000e+00
2.045019501133786832e+02 0.000000000000000000e+00
2.047697052154194921e+02 0.000000000000000000e+00
nan -1.000000000000000000e+00
2.053266213151927388e+02 0.000000000000000000e+00
2.056083446712018201e+02 0.000000000000000000e+00
2.058737414965986261e+02 0.000000000000000000e+00
2.061790476190476227e+02 0.000000000000000000e+00
2.064065306122448931e+02 0.000000000000000000e+00
2.067127437641723304e+02 0.000000000000000000e+00
2.069335147392290253e+02 0.000000000000000000e+00
nan -1.000000000000000000e+00
2.075156462585034092e+02 0.000000000000000000e+00
2.078077097505668860e+02 0.000000000000000000e+00
2.080673015873015856e+02 0.000000000000000000e+00
2.083651700680271972e+02 0.000000000000000000e+00
2.086042630385487655e+02 0.000000000000000000e+00
2.088977777777777760e+02 0.000000000000000000e+00
2.091533786848072509e+02 0.000000000000000000e+00
2.094136961451247032e+02 0.000000000000000000e+00
2.097077551020408066e+02 0.000000000000000000e+00
2.099519274376417286e+02 0.000000000000000000e+00
2.102559637188208512e+02 0.000000000000000000e+00
2.105451247165532891e+02 0.000000000000000000e+00
2.107974603174603203e+02 0.000000000000000000e+00
2.110808163265306234e+02 0.000000000000000000e+00
2.113404081632652947e+02 0.000000000000000000e+00
nan -1.000000000000000000e+00
nan -1.000000000000000000e+00
nan -1.000000000000000000e+00
nan -1.000000000000000000e+00
2.127214285709999899e+02 1.000000000000000000e+00
2.130448979590000249e+02 1.000000000000000000e+00
2.133346938770000065e+02 1.000000000000000000e+00
2.136429931972789120e+02 0.000000000000000000e+00
2.139243537414965886e+02 0.000000000000000000e+00
2.142519727891156549e+02 0.000000000000000000e+00
2.145563718820861538e+02 0.000000000000000000e+00
2.148614965986394623e+02 0.000000000000000000e+00
2.151795918359999860e+02 1.000000000000000000e+00
2.155010204079999880e+02 1.000000000000000000e+00
2.158091836729999784e+02 1.000000000000000000e+00
nan -1.000000000000000000e+00
2.161253514739229047e+02 0.000000000000000000e+00
2.164362811791383194e+02 0.000000000000000000e+00
2.167238095238095354e+02 0.000000000000000000e+00
2.170476190476190368e+02 0.000000000000000000e+00
2.173365986394557865e+02 0.000000000000000000e+00
2.176313832199546425e+02 0.000000000000000000e+00
2.179513832199546357e+02 0.000000000000000000e+00
2.182621315192743623e+02 0.000000000000000000e+00
2.185774149659864065e+02 0.000000000000000000e+00
2.188943310657596442e+02 0.000000000000000000e+00
2.191727891156462533e+02 0.000000000000000000e+00
2.194844444444444491e+02 0.000000000000000000e+00
2.197699773242630386e+02 0.000000000000000000e+00
2.200936054421768802e+02 0.000000000000000000e+00
2.203814965986394441e+02 0.000000000000000000e+00
2.207193877550000138e+02 1.000000000000000000e+00
2.209857142850000002e+02 1.000000000000000000e+00
2.212612244890000284e+02 1.000000000000000000e+00
2.215530612240000039e+02 1.000000000000000000e+00
2.219010204079999937e+02 1.000000000000000000e+00
nan -1.000000000000000000e+00
2.222258503401360485e+02 0.000000000000000000e+00
2.225215419501133738e+02 0.000000000000000000e+00
2.228306575963718785e+02 0.000000000000000000e+00
2.231336734690000014e+02 0.000000000000000000e+00
2.234428571420000083e+02 1.000000000000000000e+00
2.237313378684807219e+02 0.000000000000000000e+00
2.239546485260771078e+02 0.000000000000000000e+00
2.242180498866213156e+02 0.000000000000000000e+00
nan -1.000000000000000000e+00
nan -1.000000000000000000e+00
nan -1.000000000000000000e+00
nan -1.000000000000000000e+00
nan -1.000000000000000000e+00
2.258877551019999999e+02 0.000000000000000000e+00
2.261979591829999947e+02 0.000000000000000000e+00
2.264819954648526164e+02 0.000000000000000000e+00
2.267912925170068092e+02 0.000000000000000000e+00
2.270917006802721119e+02 0.000000000000000000e+00
2.273857596371882153e+02 0.000000000000000000e+00
2.276818140589569168e+02 0.000000000000000000e+00
2.279905668934240452e+02 0.000000000000000000e+00
2.282271201814058941e+02 0.000000000000000000e+00
nan -1.000000000000000000e+00
nan -1.000000000000000000e+00
nan -1.000000000000000000e+00
nan -1.000000000000000000e+00
nan -1.000000000000000000e+00
nan -1.000000000000000000e+00
nan -1.000000000000000000e+00
nan -1.000000000000000000e+00
nan -1.000000000000000000e+00
nan -1.000000000000000000e+00
nan -1.000000000000000000e+00
nan -1.000000000000000000e+00
nan -1.000000000000000000e+00
nan -1.000000000000000000e+00
nan -1.000000000000000000e+00
nan -1.000000000000000000e+00
nan -1.000000000000000000e+00
nan -1.000000000000000000e+00
nan -1.000000000000000000e+00
nan -1.000000000000000000e+00
nan -1.000000000000000000e+00
nan -1.000000000000000000e+00
nan -1.000000000000000000e+00
nan -1.000000000000000000e+00
nan -1.000000000000000000e+00
nan -1.000000000000000000e+00
nan -1.000000000000000000e+00
nan -1.000000000000000000e+00
nan -1.000000000000000000e+00
nan -1.000000000000000000e+00
nan -1.000000000000000000e+00
nan -1.000000000000000000e+00
nan -1.000000000000000000e+00
nan -1.000000000000000000e+00
nan -1.000000000000000000e+00
nan -1.000000000000000000e+00
nan -1.000000000000000000e+00
nan -1.000000000000000000e+00
nan -1.000000000000000000e+00
nan -1.000000000000000000e+00
nan -1.000000000000000000e+00
nan -1.000000000000000000e+00
nan -1.000000000000000000e+00
nan -1.000000000000000000e+00
nan -1.000000000000000000e+00
2.411082086167800469e+02 0.000000000000000000e+00
2.414109750566893524e+02 0.000000000000000000e+00
2.416783673469387850e+02 0.000000000000000000e+00
nan -1.000000000000000000e+00
nan -1.000000000000000000e+00
nan -1.000000000000000000e+00
nan -1.000000000000000000e+00
nan -1.000000000000000000e+00
nan -1.000000000000000000e+00
nan -1.000000000000000000e+00
nan -1.000000000000000000e+00
nan -1.000000000000000000e+00
nan -1.000000000000000000e+00
nan -1.000000000000000000e+00
nan -1.000000000000000000e+00
nan -1.000000000000000000e+00
nan -1.000000000000000000e+00
nan -1.000000000000000000e+00
nan -1.000000000000000000e+00
2.463608163265306246e+02 0.000000000000000000e+00
2.465975510204081615e+02 0.000000000000000000e+00
2.468883446712018213e+02 0.000000000000000000e+00
nan -1.000000000000000000e+00
nan -1.000000000000000000e+00
nan -1.000000000000000000e+00
nan -1.000000000000000000e+00
nan -1.000000000000000000e+00
2.484876190476190345e+02 0.000000000000000000e+00
2.487482993197278915e+02 0.000000000000000000e+00
2.489893877551020296e+02 0.000000000000000000e+00
nan -1.000000000000000000e+00
nan -1.000000000000000000e+00
nan -1.000000000000000000e+00
2.502029931972789143e+02 0.000000000000000000e+00
2.504839909297052145e+02 0.000000000000000000e+00
2.507167346938775552e+02 0.000000000000000000e+00
2.509705215419501201e+02 0.000000000000000000e+00
2.512330158730158871e+02 0.000000000000000000e+00
2.515370521541950097e+02 0.000000000000000000e+00
2.517803174603174625e+02 0.000000000000000000e+00
2.520712925170068104e+02 0.000000000000000000e+00
2.523129251700680413e+02 0.000000000000000000e+00
2.526282086167800571e+02 0.000000000000000000e+00
2.528616780045351504e+02 0.000000000000000000e+00
2.531459183670000073e+02 0.000000000000000000e+00
2.534026303854875266e+02 0.000000000000000000e+00
2.537010430839002311e+02 0.000000000000000000e+00
2.539434013605442146e+02 0.000000000000000000e+00
2.542519727891156549e+02 0.000000000000000000e+00
2.544878004535147511e+02 0.000000000000000000e+00
2.547731519274376524e+02 0.000000000000000000e+00
2.550225850340136162e+02 0.000000000000000000e+00
2.553229931972789188e+02 0.000000000000000000e+00
2.555921995464852614e+02 0.000000000000000000e+00
2.558788208616780082e+02 0.000000000000000000e+00
2.561385941043083676e+02 0.000000000000000000e+00
2.564284807256235581e+02 0.000000000000000000e+00
2.566835374149659970e+02 0.000000000000000000e+00
2.569572789115646287e+02 0.000000000000000000e+00
2.572263038548753116e+02 0.000000000000000000e+00
2.574771882086167807e+02 0.000000000000000000e+00
2.577726984126983893e+02 0.000000000000000000e+00
2.580535147392290014e+02 0.000000000000000000e+00
nan -1.000000000000000000e+00
nan -1.000000000000000000e+00
2.588569614512471730e+02 0.000000000000000000e+00
2.591530158730158746e+02 0.000000000000000000e+00
2.593948299319727653e+02 0.000000000000000000e+00
2.596839909297052031e+02 0.000000000000000000e+00
2.599479365079365039e+02 0.000000000000000000e+00
2.602171428571428464e+02 0.000000000000000000e+00
2.604863492063491890e+02 0.000000000000000000e+00
2.607800453514739161e+02 0.000000000000000000e+00
2.610421768707482784e+02 0.000000000000000000e+00
2.613289795918367417e+02 0.000000000000000000e+00
2.615921995464852330e+02 0.000000000000000000e+00
2.618706575963718706e+02 0.000000000000000000e+00
2.621454875283446881e+02 0.000000000000000000e+00
2.624306575963718728e+02 0.000000000000000000e+00
2.626800907029478367e+02 0.000000000000000000e+00
2.629636281179138564e+02 0.000000000000000000e+00
2.632315646258503534e+02 0.000000000000000000e+00
2.635047619047618923e+02 0.000000000000000000e+00
2.637741496598639515e+02 0.000000000000000000e+00
2.640680272108843383e+02 0.000000000000000000e+00
2.643145578231292347e+02 0.000000000000000000e+00
2.646142403628118132e+02 0.000000000000000000e+00
2.648760090702947991e+02 0.000000000000000000e+00
2.651513832199546528e+02 0.000000000000000000e+00
2.654360090702948014e+02 0.000000000000000000e+00
2.657180952380952590e+02 0.000000000000000000e+00
2.659717006802721357e+02 0.000000000000000000e+00
2.662702947845804715e+02 0.000000000000000000e+00
2.665113832199546664e+02 0.000000000000000000e+00
2.667983673469387895e+02 0.000000000000000000e+00
2.670724716553287976e+02 0.000000000000000000e+00
2.673532879818594097e+02 0.000000000000000000e+00
2.676255782312925362e+02 0.000000000000000000e+00
2.679303401360544399e+02 0.000000000000000000e+00
2.681716099773242377e+02 0.000000000000000000e+00
2.684602267573696395e+02 0.000000000000000000e+00
2.687002267573695917e+02 0.000000000000000000e+00
2.689944671201814117e+02 0.000000000000000000e+00
2.692284807256235695e+02 0.000000000000000000e+00
2.695346938775510353e+02 0.000000000000000000e+00
2.697699773242630386e+02 0.000000000000000000e+00
2.700703854875283696e+02 0.000000000000000000e+00
2.702989569160997689e+02 0.000000000000000000e+00
2.705895691609977121e+02 0.000000000000000000e+00
2.708360997732426085e+02 0.000000000000000000e+00
2.711314285714285575e+02 0.000000000000000000e+00
2.713844897959183413e+02 0.000000000000000000e+00
nan -1.000000000000000000e+00
2.719263492063491867e+02 0.000000000000000000e+00
2.722309297052154307e+02 0.000000000000000000e+00
2.724819954648526164e+02 0.000000000000000000e+00
2.727278004535147602e+02 0.000000000000000000e+00
2.730258503401360599e+02 0.000000000000000000e+00
2.733108390022675849e+02 0.000000000000000000e+00
2.735802267573695872e+02 0.000000000000000000e+00
2.738425396825396660e+02 0.000000000000000000e+00
2.741313378684807276e+02 0.000000000000000000e+00
2.743865759637188262e+02 0.000000000000000000e+00
2.746280272108843405e+02 0.000000000000000000e+00
2.749499999999999886e+02 1.000000000000000000e+00
2.752061224479999737e+02 1.000000000000000000e+00
nan -1.000000000000000000e+00
nan -1.000000000000000000e+00
nan -1.000000000000000000e+00
2.762844444444444321e+02 0.000000000000000000e+00
2.765663492063492299e+02 0.000000000000000000e+00
2.768172335600906990e+02 0.000000000000000000e+00
2.771076643990929824e+02 0.000000000000000000e+00
2.773549206349206315e+02 0.000000000000000000e+00
2.776341043083900217e+02 0.000000000000000000e+00
2.779005895691610135e+02 0.000000000000000000e+00
2.781908390022675803e+02 0.000000000000000000e+00
2.784375510204081365e+02 0.000000000000000000e+00
2.787356009070294931e+02 0.000000000000000000e+00
2.789799546485260748e+02 0.000000000000000000e+00
2.792536961451247066e+02 0.000000000000000000e+00
2.795230839002267658e+02 0.000000000000000000e+00
2.798089795918367599e+02 0.000000000000000000e+00
2.800687528344671477e+02 0.000000000000000000e+00
2.803261678004535042e+02 0.000000000000000000e+00
2.806073469387754926e+02 0.000000000000000000e+00
2.809037641723356273e+02 0.000000000000000000e+00
2.811778684807256354e+02 0.000000000000000000e+00
2.814463492063492254e+02 0.000000000000000000e+00
2.817244444444444298e+02 0.000000000000000000e+00
2.820072562358276400e+02 0.000000000000000000e+00
2.822713832199546573e+02 0.000000000000000000e+00
2.825707029478458026e+02 0.000000000000000000e+00
2.827967346938775677e+02 0.000000000000000000e+00
2.831198185941042880e+02 0.000000000000000000e+00
2.833902947845804761e+02 0.000000000000000000e+00
2.836593197278911589e+02 0.000000000000000000e+00
2.839210884353741449e+02 0.000000000000000000e+00
2.841877551020407964e+02 0.000000000000000000e+00
2.844331972789115639e+02 0.000000000000000000e+00
nan -1.000000000000000000e+00
2.850450793650793457e+02 0.000000000000000000e+00
2.853313378684807162e+02 0.000000000000000000e+00
2.855826530609999736e+02 0.000000000000000000e+00
2.858655782312925453e+02 0.000000000000000000e+00
2.861297052154195057e+02 0.000000000000000000e+00
2.864235827664398926e+02 0.000000000000000000e+00
2.866719274376417275e+02 0.000000000000000000e+00
2.869416780045351629e+02 0.000000000000000000e+00
2.871994557823129526e+02 0.000000000000000000e+00
2.874965986394557831e+02 0.000000000000000000e+00
2.877404081632653288e+02 0.000000000000000000e+00
2.880333786848072464e+02 0.000000000000000000e+00
2.883053061224489966e+02 0.000000000000000000e+00
2.885697959183673333e+02 0.000000000000000000e+00
2.888186848072562611e+02 0.000000000000000000e+00
nan -1.000000000000000000e+00
2.893959183673469511e+02 0.000000000000000000e+00
2.896607709750566642e+02 0.000000000000000000e+00
2.899383219954648325e+02 0.000000000000000000e+00
2.902302040816326780e+02 0.000000000000000000e+00
2.904774603174603271e+02 0.000000000000000000e+00
2.907800453514739161e+02 0.000000000000000000e+00
2.910131519274376615e+02 0.000000000000000000e+00
2.913050340136054501e+02 0.000000000000000000e+00
2.915435827664398971e+02 0.000000000000000000e+00
2.918409070294784442e+02 0.000000000000000000e+00
2.920896145124716554e+02 0.000000000000000000e+00
2.923782312925170004e+02 0.000000000000000000e+00
