# Supplementary material for: Correlated microtiming deviations in jazz and rock music
Source: PLoS One. 2018 Jan 24;13(1):e0186361. doi: 10.1371/journal.pone.0186361 (PMC5783353; doi:10.1371/journal.pone.0186361)
Supplement: S1 Dataset — (ZIP) [file pone.0186361.s001.zip › J13.dat]

3.737759637188208472e+01 0.000000000000000000e+00
3.770195011337868607e+01 0.000000000000000000e+00
3.799292517006802683e+01 0.000000000000000000e+00
3.829097505668934076e+01 0.000000000000000000e+00
3.862755101999999852e+01 1.000000000000000000e+00
3.890408163200000047e+01 1.000000000000000000e+00
3.920816326500000315e+01 1.000000000000000000e+00
3.951938775499999679e+01 1.000000000000000000e+00
3.980589569160997598e+01 0.000000000000000000e+00
4.012154195011337521e+01 0.000000000000000000e+00
4.042158730100000241e+01 0.000000000000000000e+00
4.075918367300000256e+01 1.000000000000000000e+00
nan -1.000000000000000000e+00
4.141950113378684506e+01 0.000000000000000000e+00
4.168997732426304026e+01 0.000000000000000000e+00
4.200780045351474001e+01 0.000000000000000000e+00
4.228117913832199548e+01 0.000000000000000000e+00
nan -1.000000000000000000e+00
nan -1.000000000000000000e+00
nan -1.000000000000000000e+00
nan -1.000000000000000000e+00
nan -1.000000000000000000e+00
nan -1.000000000000000000e+00
4.441088435374149412e+01 0.000000000000000000e+00
4.470639455782313121e+01 0.000000000000000000e+00
4.501151927437641831e+01 0.000000000000000000e+00
nan -1.000000000000000000e+00
nan -1.000000000000000000e+00
4.598571428500000025e+01 1.000000000000000000e+00
4.628877551000000068e+01 1.000000000000000000e+00
nan -1.000000000000000000e+00
4.691428571399999470e+01 1.000000000000000000e+00
4.721326530600000382e+01 1.000000000000000000e+00
4.750000000000000000e+01 1.000000000000000000e+00
4.782639455782312865e+01 0.000000000000000000e+00
4.811229024943310861e+01 0.000000000000000000e+00
4.840888888888888886e+01 0.000000000000000000e+00
4.872507936507936677e+01 0.000000000000000000e+00
4.903365079365079282e+01 0.000000000000000000e+00
nan -1.000000000000000000e+00
4.964045351473922807e+01 0.000000000000000000e+00
4.990548752800000187e+01 0.000000000000000000e+00
5.021460317460317668e+01 0.000000000000000000e+00
5.052607709750567011e+01 0.000000000000000000e+00
5.081469387755102218e+01 0.000000000000000000e+00
nan -1.000000000000000000e+00
nan -1.000000000000000000e+00
nan -1.000000000000000000e+00
5.204897959183673350e+01 0.000000000000000000e+00
5.236662131519274510e+01 0.000000000000000000e+00
5.265088435374149611e+01 0.000000000000000000e+00
5.295238095238094900e+01 0.000000000000000000e+00
5.327020408163265586e+01 0.000000000000000000e+00
5.357424036281179269e+01 0.000000000000000000e+00
5.386575963718821214e+01 0.000000000000000000e+00
5.419247165532879507e+01 0.000000000000000000e+00
5.447528344671201950e+01 0.000000000000000000e+00
5.477696145124716764e+01 0.000000000000000000e+00
nan -1.000000000000000000e+00
5.529052154195011326e+01 0.000000000000000000e+00
5.559092970521542298e+01 0.000000000000000000e+00
5.589859410430838693e+01 0.000000000000000000e+00
5.619591836734694112e+01 0.000000000000000000e+00
5.647800453514739161e+01 0.000000000000000000e+00
nan -1.000000000000000000e+00
nan -1.000000000000000000e+00
nan -1.000000000000000000e+00
nan -1.000000000000000000e+00
nan -1.000000000000000000e+00
nan -1.000000000000000000e+00
5.873088435374149441e+01 0.000000000000000000e+00
5.903546485260770993e+01 0.000000000000000000e+00
5.934458049886621467e+01 0.000000000000000000e+00
nan -1.000000000000000000e+00
nan -1.000000000000000000e+00
nan -1.000000000000000000e+00
nan -1.000000000000000000e+00
nan -1.000000000000000000e+00
nan -1.000000000000000000e+00
nan -1.000000000000000000e+00
nan -1.000000000000000000e+00
6.194231292517007148e+01 0.000000000000000000e+00
6.225959183673469255e+01 0.000000000000000000e+00
6.257741496598639230e+01 0.000000000000000000e+00
nan -1.000000000000000000e+00
nan -1.000000000000000000e+00
nan -1.000000000000000000e+00
nan -1.000000000000000000e+00
nan -1.000000000000000000e+00
nan -1.000000000000000000e+00
nan -1.000000000000000000e+00
nan -1.000000000000000000e+00
nan -1.000000000000000000e+00
nan -1.000000000000000000e+00
nan -1.000000000000000000e+00
6.609233560090703463e+01 0.000000000000000000e+00
6.639981859410430332e+01 0.000000000000000000e+00
6.666630385487528088e+01 0.000000000000000000e+00
6.700244897959183277e+01 0.000000000000000000e+00
6.733351473922903097e+01 0.000000000000000000e+00
6.762040816300000756e+01 0.000000000000000000e+00
6.795000000000000284e+01 1.000000000000000000e+00
6.822959183599999733e+01 1.000000000000000000e+00
6.856272108800000353e+01 1.000000000000000000e+00
nan -1.000000000000000000e+00
6.917043083900226463e+01 0.000000000000000000e+00
6.949061224489796018e+01 0.000000000000000000e+00
6.976689342403628302e+01 0.000000000000000000e+00
7.007183673469387486e+01 0.000000000000000000e+00
7.034920634920635507e+01 0.000000000000000000e+00
7.068081632653061774e+01 0.000000000000000000e+00
7.095764172335600506e+01 0.000000000000000000e+00
7.127111111111111086e+01 0.000000000000000000e+00
7.156517006802721426e+01 0.000000000000000000e+00
7.185160997732425869e+01 0.000000000000000000e+00
7.212770975056689338e+01 0.000000000000000000e+00
7.245043083900226577e+01 0.000000000000000000e+00
7.272562358276644545e+01 0.000000000000000000e+00
7.302040816326530148e+01 0.000000000000000000e+00
7.333079365079365175e+01 0.000000000000000000e+00
7.362702947845805568e+01 0.000000000000000000e+00
7.395319727891155992e+01 0.000000000000000000e+00
7.425741496499999528e+01 0.000000000000000000e+00
7.455419501133786753e+01 0.000000000000000000e+00
7.485351473922902699e+01 0.000000000000000000e+00
7.516154195011337436e+01 0.000000000000000000e+00
7.542367346938775086e+01 0.000000000000000000e+00
7.572571428571428953e+01 0.000000000000000000e+00
7.603936507936508349e+01 0.000000000000000000e+00
7.635682539682539982e+01 0.000000000000000000e+00
7.668154195011338459e+01 0.000000000000000000e+00
7.693605442176870213e+01 0.000000000000000000e+00
7.723555555555554974e+01 0.000000000000000000e+00
7.753868480725623158e+01 0.000000000000000000e+00
7.786231292517007319e+01 0.000000000000000000e+00
7.817977324263038952e+01 0.000000000000000000e+00
7.849306122448979295e+01 0.000000000000000000e+00
7.878077097505668291e+01 0.000000000000000000e+00
7.907464852607709815e+01 0.000000000000000000e+00
7.939247165532880501e+01 0.000000000000000000e+00
nan -1.000000000000000000e+00
nan -1.000000000000000000e+00
nan -1.000000000000000000e+00
nan -1.000000000000000000e+00
nan -1.000000000000000000e+00
8.123519274376417343e+01 0.000000000000000000e+00
8.152163265306121787e+01 0.000000000000000000e+00
8.181895691609977916e+01 0.000000000000000000e+00
8.209160997732426779e+01 0.000000000000000000e+00
8.240780045351473859e+01 0.000000000000000000e+00
8.271492063492063096e+01 0.000000000000000000e+00
8.302875283446712729e+01 0.000000000000000000e+00
nan -1.000000000000000000e+00
nan -1.000000000000000000e+00
nan -1.000000000000000000e+00
nan -1.000000000000000000e+00
8.451356009070295272e+01 0.000000000000000000e+00
8.482648526077097983e+01 0.000000000000000000e+00
8.510820861678004690e+01 0.000000000000000000e+00
8.542965986394557376e+01 0.000000000000000000e+00
8.570122448979591923e+01 0.000000000000000000e+00
8.599927437641723316e+01 0.000000000000000000e+00
8.629931972789115946e+01 0.000000000000000000e+00
8.658285714285713652e+01 0.000000000000000000e+00
nan -1.000000000000000000e+00
nan -1.000000000000000000e+00
nan -1.000000000000000000e+00
nan -1.000000000000000000e+00
8.811628117913832625e+01 0.000000000000000000e+00
8.842231292517006125e+01 0.000000000000000000e+00
8.873142857142856599e+01 0.000000000000000000e+00
8.903147392290249229e+01 0.000000000000000000e+00
nan -1.000000000000000000e+00
nan -1.000000000000000000e+00
8.998639455782313235e+01 0.000000000000000000e+00
9.026140589569160966e+01 0.000000000000000000e+00
9.056870748299319018e+01 0.000000000000000000e+00
nan -1.000000000000000000e+00
nan -1.000000000000000000e+00
nan -1.000000000000000000e+00
nan -1.000000000000000000e+00
nan -1.000000000000000000e+00
nan -1.000000000000000000e+00
nan -1.000000000000000000e+00
nan -1.000000000000000000e+00
9.329632653000000175e+01 1.000000000000000000e+00
9.358512471600000993e+01 1.000000000000000000e+00
9.386376417200000333e+01 1.000000000000000000e+00
9.418448979500000462e+01 1.000000000000000000e+00
9.449795918299999187e+01 1.000000000000000000e+00
9.479111111100000642e+01 1.000000000000000000e+00
9.509877550999999585e+01 1.000000000000000000e+00
9.538975056689342580e+01 0.000000000000000000e+00
9.568979591836735210e+01 0.000000000000000000e+00
9.599600907029478947e+01 0.000000000000000000e+00
9.629551020408163708e+01 0.000000000000000000e+00
9.658630385399999341e+01 0.000000000000000000e+00
9.688471655328798704e+01 0.000000000000000000e+00
9.717369614512472253e+01 0.000000000000000000e+00
9.745469387755102275e+01 0.000000000000000000e+00
nan -1.000000000000000000e+00
9.805387755102040614e+01 0.000000000000000000e+00
9.834866213151927639e+01 0.000000000000000000e+00
9.863383219954648951e+01 0.000000000000000000e+00
9.893442176870748028e+01 0.000000000000000000e+00
9.921088435374149128e+01 0.000000000000000000e+00
9.953215419501134420e+01 0.000000000000000000e+00
9.982258503401359917e+01 0.000000000000000000e+00
1.000925170060000085e+02 1.000000000000000000e+00
1.003296145124716503e+02 0.000000000000000000e+00
1.006283900226757311e+02 0.000000000000000000e+00
1.009086621315192787e+02 0.000000000000000000e+00
1.011943764172335563e+02 0.000000000000000000e+00
1.014842630385487467e+02 0.000000000000000000e+00
1.017846712018140636e+02 0.000000000000000000e+00
1.020607709750566841e+02 0.000000000000000000e+00
nan -1.000000000000000000e+00
1.027735147392290287e+02 0.000000000000000000e+00
1.030771882086167750e+02 0.000000000000000000e+00
1.033627210884353786e+02 0.000000000000000000e+00
1.036654875283446700e+02 0.000000000000000000e+00
1.039553741496598604e+02 0.000000000000000000e+00
1.042702947845804999e+02 0.000000000000000000e+00
1.045723356009070244e+02 0.000000000000000000e+00
1.048780045351473973e+02 0.000000000000000000e+00
1.051506575963718859e+02 0.000000000000000000e+00
1.054427210884353769e+02 0.000000000000000000e+00
1.057531065759637130e+02 0.000000000000000000e+00
1.060228571428571485e+02 0.000000000000000000e+00
1.063337868480725632e+02 0.000000000000000000e+00
1.066138775510204084e+02 0.000000000000000000e+00
nan -1.000000000000000000e+00
nan -1.000000000000000000e+00
1.074713832199546459e+02 0.000000000000000000e+00
1.077772335600907070e+02 0.000000000000000000e+00
1.080901587301587341e+02 0.000000000000000000e+00
nan -1.000000000000000000e+00
nan -1.000000000000000000e+00
nan -1.000000000000000000e+00
nan -1.000000000000000000e+00
nan -1.000000000000000000e+00
nan -1.000000000000000000e+00
1.102198639455782256e+02 0.000000000000000000e+00
1.105380498866213088e+02 0.000000000000000000e+00
1.108172335600000054e+02 0.000000000000000000e+00
1.111363265306122514e+02 0.000000000000000000e+00
1.114278458049886638e+02 0.000000000000000000e+00
1.117213605439999924e+02 0.000000000000000000e+00
nan -1.000000000000000000e+00
1.123185487528344737e+02 0.000000000000000000e+00
1.125968253968253947e+02 0.000000000000000000e+00
1.129213605442176913e+02 0.000000000000000000e+00
1.132156009070294829e+02 0.000000000000000000e+00
1.134958730158730162e+02 0.000000000000000000e+00
1.138287528344671244e+02 0.000000000000000000e+00
1.141162811791383263e+02 0.000000000000000000e+00
1.144121541950113397e+02 0.000000000000000000e+00
1.147321541950113328e+02 0.000000000000000000e+00
1.150115192743764112e+02 0.000000000000000000e+00
1.153251700680272052e+02 0.000000000000000000e+00
1.156023582766439972e+02 0.000000000000000000e+00
1.158976870748299319e+02 0.000000000000000000e+00
1.161766893424036340e+02 0.000000000000000000e+00
1.164778231292517034e+02 0.000000000000000000e+00
1.167889342403628063e+02 0.000000000000000000e+00
1.171212698412698359e+02 0.000000000000000000e+00
1.174211337868480740e+02 0.000000000000000000e+00
1.176852607709750629e+02 0.000000000000000000e+00
1.179531972789115599e+02 0.000000000000000000e+00
1.182833560090702889e+02 0.000000000000000000e+00
1.185966439909297065e+02 0.000000000000000000e+00
1.188981405895691665e+02 0.000000000000000000e+00
1.191845804988662110e+02 0.000000000000000000e+00
1.195009523809523841e+02 0.000000000000000000e+00
1.198078911564625884e+02 0.000000000000000000e+00
nan -1.000000000000000000e+00
1.203773242630385454e+02 0.000000000000000000e+00
1.206664852607709690e+02 0.000000000000000000e+00
1.209723356009070301e+02 0.000000000000000000e+00
1.212751020408163214e+02 0.000000000000000000e+00
1.215492063490000021e+02 0.000000000000000000e+00
1.218646712018140619e+02 0.000000000000000000e+00
1.221411337868480729e+02 0.000000000000000000e+00
1.224337414965986426e+02 0.000000000000000000e+00
1.227071201814058981e+02 0.000000000000000000e+00
1.230233106575963689e+02 0.000000000000000000e+00
1.233108390022675707e+02 0.000000000000000000e+00
1.235931065759637164e+02 0.000000000000000000e+00
1.239060317460000107e+02 0.000000000000000000e+00
1.242129705215419477e+02 0.000000000000000000e+00
1.245382312925170112e+02 0.000000000000000000e+00
1.248110657596371880e+02 0.000000000000000000e+00
1.251078458049886564e+02 0.000000000000000000e+00
1.254187755102040853e+02 0.000000000000000000e+00
1.256705668934240379e+02 0.000000000000000000e+00
nan -1.000000000000000000e+00
nan -1.000000000000000000e+00
nan -1.000000000000000000e+00
nan -1.000000000000000000e+00
nan -1.000000000000000000e+00
nan -1.000000000000000000e+00
nan -1.000000000000000000e+00
nan -1.000000000000000000e+00
1.283729705215419585e+02 0.000000000000000000e+00
1.286795464852607722e+02 0.000000000000000000e+00
1.289756009070294738e+02 0.000000000000000000e+00
1.292486167800453529e+02 0.000000000000000000e+00
1.295361451247165405e+02 0.000000000000000000e+00
1.298320181405895823e+02 0.000000000000000000e+00
nan -1.000000000000000000e+00
nan -1.000000000000000000e+00
nan -1.000000000000000000e+00
1.310104308390022538e+02 0.000000000000000000e+00
1.313362358276644102e+02 0.000000000000000000e+00
1.316362811791383081e+02 0.000000000000000000e+00
1.319276190476190607e+02 0.000000000000000000e+00
1.322254875283446722e+02 0.000000000000000000e+00
1.325224489795918430e+02 0.000000000000000000e+00
1.328598639455782404e+02 0.000000000000000000e+00
1.331595464852607620e+02 0.000000000000000000e+00
1.334488888888888880e+02 0.000000000000000000e+00
1.337857596371882209e+02 0.000000000000000000e+00
nan -1.000000000000000000e+00
nan -1.000000000000000000e+00
1.346292970521541861e+02 0.000000000000000000e+00
1.349349659863945590e+02 0.000000000000000000e+00
1.352368253968253953e+02 0.000000000000000000e+00
1.355421315192743634e+02 0.000000000000000000e+00
1.357990022675736839e+02 0.000000000000000000e+00
1.361175510204081718e+02 0.000000000000000000e+00
1.364390022675736986e+02 0.000000000000000000e+00
1.367181859410430889e+02 0.000000000000000000e+00
1.370185941043083915e+02 0.000000000000000000e+00
1.373224489795918259e+02 0.000000000000000000e+00
1.375983673469387725e+02 0.000000000000000000e+00
1.378701133786848061e+02 0.000000000000000000e+00
1.381879365079365130e+02 0.000000000000000000e+00
1.384751020408163242e+02 0.000000000000000000e+00
1.387891156462584945e+02 0.000000000000000000e+00
1.391112925170068024e+02 0.000000000000000000e+00
1.394258503401360656e+02 0.000000000000000000e+00
1.396740136054421839e+02 0.000000000000000000e+00
1.400103401360544240e+02 0.000000000000000000e+00
nan -1.000000000000000000e+00
nan -1.000000000000000000e+00
nan -1.000000000000000000e+00
nan -1.000000000000000000e+00
nan -1.000000000000000000e+00
nan -1.000000000000000000e+00
nan -1.000000000000000000e+00
nan -1.000000000000000000e+00
nan -1.000000000000000000e+00
nan -1.000000000000000000e+00
nan -1.000000000000000000e+00
1.437405895691609885e+02 0.000000000000000000e+00
1.440598639455782290e+02 0.000000000000000000e+00
1.443475736961451332e+02 0.000000000000000000e+00
1.446496145124716577e+02 0.000000000000000000e+00
nan -1.000000000000000000e+00
nan -1.000000000000000000e+00
nan -1.000000000000000000e+00
1.458434467120181353e+02 0.000000000000000000e+00
1.461422222222222160e+02 0.000000000000000000e+00
1.464239455782312973e+02 0.000000000000000000e+00
1.467232653061224426e+02 0.000000000000000000e+00
1.470418140589569020e+02 0.000000000000000000e+00
1.473293424036281181e+02 0.000000000000000000e+00
nan -1.000000000000000000e+00
1.479080272108843417e+02 0.000000000000000000e+00
1.481879365079365130e+02 0.000000000000000000e+00
1.484859863945578127e+02 0.000000000000000000e+00
1.487934693877550956e+02 0.000000000000000000e+00
1.490684807256235729e+02 0.000000000000000000e+00
1.493696145119999983e+02 0.000000000000000000e+00
1.496928798185940934e+02 0.000000000000000000e+00
1.499760544217687084e+02 0.000000000000000000e+00
1.502813605442176765e+02 0.000000000000000000e+00
1.505808616780045384e+02 0.000000000000000000e+00
1.508685714285714425e+02 0.000000000000000000e+00
1.511842176870748347e+02 0.000000000000000000e+00
1.514430839002267533e+02 0.000000000000000000e+00
1.517545578231292609e+02 0.000000000000000000e+00
nan -1.000000000000000000e+00
1.523541043083900206e+02 0.000000000000000000e+00
1.526550566893424161e+02 0.000000000000000000e+00
1.529788662131519175e+02 0.000000000000000000e+00
1.532839909297052259e+02 0.000000000000000000e+00
1.535751473922902619e+02 0.000000000000000000e+00
1.538677551020408032e+02 0.000000000000000000e+00
1.541491156462585081e+02 0.000000000000000000e+00
nan -1.000000000000000000e+00
nan -1.000000000000000000e+00
nan -1.000000000000000000e+00
nan -1.000000000000000000e+00
nan -1.000000000000000000e+00
1.559301587301587233e+02 0.000000000000000000e+00
1.562546938775510341e+02 0.000000000000000000e+00
1.565418594104308454e+02 0.000000000000000000e+00
1.568150566893424127e+02 0.000000000000000000e+00
nan -1.000000000000000000e+00
nan -1.000000000000000000e+00
nan -1.000000000000000000e+00
1.578931519274376285e+02 0.000000000000000000e+00
1.582048072562358243e+02 0.000000000000000000e+00
1.585003174603174614e+02 0.000000000000000000e+00
1.588016326530612332e+02 0.000000000000000000e+00
nan -1.000000000000000000e+00
1.595272562358276502e+02 0.000000000000000000e+00
1.598258503401360429e+02 0.000000000000000000e+00
1.601451247165532834e+02 0.000000000000000000e+00
1.604110657596371823e+02 0.000000000000000000e+00
1.607210884353741562e+02 0.000000000000000000e+00
1.610287528344671273e+02 0.000000000000000000e+00
1.613035827664399164e+02 0.000000000000000000e+00
1.616009070294784635e+02 0.000000000000000000e+00
1.619031292517006761e+02 0.000000000000000000e+00
1.622075283446712035e+02 0.000000000000000000e+00
1.624937868480725740e+02 0.000000000000000000e+00
1.627891156462584945e+02 0.000000000000000000e+00
nan -1.000000000000000000e+00
1.634098866213151950e+02 0.000000000000000000e+00
1.637068480725623658e+02 0.000000000000000000e+00
1.640059863945578229e+02 0.000000000000000000e+00
1.643094784580498811e+02 0.000000000000000000e+00
1.646060770975056755e+02 0.000000000000000000e+00
1.648841723356009084e+02 0.000000000000000000e+00
1.651707936507936552e+02 0.000000000000000000e+00
1.654399999999999977e+02 0.000000000000000000e+00
1.657728798185941059e+02 0.000000000000000000e+00
1.660789115646258551e+02 0.000000000000000000e+00
1.663577324263038690e+02 0.000000000000000000e+00
1.666367346938775427e+02 0.000000000000000000e+00
1.669418594104308511e+02 0.000000000000000000e+00
1.672348299319727971e+02 0.000000000000000000e+00
1.675207256235827629e+02 0.000000000000000000e+00
1.678214965986394418e+02 0.000000000000000000e+00
1.680981405895691694e+02 0.000000000000000000e+00
1.683782312925170004e+02 0.000000000000000000e+00
1.686904308390022607e+02 0.000000000000000000e+00
1.689578231292516932e+02 0.000000000000000000e+00
1.692529705215419540e+02 0.000000000000000000e+00
1.695377777777777908e+02 0.000000000000000000e+00
1.698401814058956916e+02 0.000000000000000000e+00
1.701284353741496602e+02 0.000000000000000000e+00
1.704288435374149628e+02 0.000000000000000000e+00
1.707131065759637067e+02 0.000000000000000000e+00
1.710138775510204141e+02 0.000000000000000000e+00
1.712995918367346917e+02 0.000000000000000000e+00
1.715876643990929722e+02 0.000000000000000000e+00
1.718556009070294692e+02 0.000000000000000000e+00
1.721342403628117950e+02 0.000000000000000000e+00
1.724798185941043016e+02 0.000000000000000000e+00
1.728036281179138314e+02 0.000000000000000000e+00
1.730543310657596408e+02 0.000000000000000000e+00
1.733560090702947889e+02 0.000000000000000000e+00
1.736413605442176902e+02 0.000000000000000000e+00
1.739506575963718831e+02 0.000000000000000000e+00
1.742273015873015822e+02 0.000000000000000000e+00
1.745191836734693993e+02 0.000000000000000000e+00
1.748201360544217664e+02 0.000000000000000000e+00
1.750958730158730248e+02 0.000000000000000000e+00
1.753899319727891282e+02 0.000000000000000000e+00
1.756751020408163129e+02 0.000000000000000000e+00
1.759742403628117984e+02 0.000000000000000000e+00
1.762664852607709634e+02 0.000000000000000000e+00
1.765723356009070244e+02 0.000000000000000000e+00
1.768513378684807265e+02 0.000000000000000000e+00
nan -1.000000000000000000e+00
1.774577777777777783e+02 0.000000000000000000e+00
1.777347845804988538e+02 0.000000000000000000e+00
1.780758276643990996e+02 0.000000000000000000e+00
1.783622675736961583e+02 0.000000000000000000e+00
1.786184126984126976e+02 0.000000000000000000e+00
1.789231746031746013e+02 0.000000000000000000e+00
nan -1.000000000000000000e+00
1.795546485260771021e+02 0.000000000000000000e+00
1.798550566893424048e+02 0.000000000000000000e+00
1.801295238095238176e+02 0.000000000000000000e+00
1.804382766439909176e+02 0.000000000000000000e+00
1.807209070294784681e+02 0.000000000000000000e+00
1.810158730158730123e+02 0.000000000000000000e+00
1.813284353741496489e+02 0.000000000000000000e+00
1.815931065759637306e+02 0.000000000000000000e+00
1.818906122448979659e+02 0.000000000000000000e+00
1.821975510204081559e+02 0.000000000000000000e+00
1.824705668934240350e+02 0.000000000000000000e+00
nan -1.000000000000000000e+00
nan -1.000000000000000000e+00
1.833541950113378789e+02 0.000000000000000000e+00
1.836770975056689394e+02 0.000000000000000000e+00
1.839256235827664341e+02 0.000000000000000000e+00
1.842721088429999838e+02 1.000000000000000000e+00
1.845405895690000193e+02 1.000000000000000000e+00
nan -1.000000000000000000e+00
nan -1.000000000000000000e+00
nan -1.000000000000000000e+00
nan -1.000000000000000000e+00
1.860527891149999959e+02 0.000000000000000000e+00
1.863415873009999757e+02 0.000000000000000000e+00
1.866017233560090745e+02 0.000000000000000000e+00
1.868874376417233520e+02 0.000000000000000000e+00
1.871644444440000257e+02 1.000000000000000000e+00
nan -1.000000000000000000e+00
nan -1.000000000000000000e+00
1.881193650793650818e+02 0.000000000000000000e+00
1.884128798185940923e+02 0.000000000000000000e+00
1.886790022675737077e+02 0.000000000000000000e+00
1.889935600907029425e+02 0.000000000000000000e+00
1.892756462585034001e+02 0.000000000000000000e+00
1.895669841269841243e+02 0.000000000000000000e+00
1.898586848072562248e+02 0.000000000000000000e+00
1.901636281179138450e+02 0.000000000000000000e+00
1.904477097505669008e+02 0.000000000000000000e+00
1.907497505668934252e+02 0.000000000000000000e+00
1.910356462585033910e+02 0.000000000000000000e+00
1.913278911564625844e+02 0.000000000000000000e+00
1.916166893424036175e+02 0.000000000000000000e+00
1.919125623582766309e+02 0.000000000000000000e+00
1.922013605442176924e+02 0.000000000000000000e+00
1.924910657596371948e+02 0.000000000000000000e+00
1.927724263038548713e+02 0.000000000000000000e+00
1.930757369614512413e+02 0.000000000000000000e+00
1.933565532879818534e+02 0.000000000000000000e+00
1.936306575963718899e+02 0.000000000000000000e+00
1.939568253968253941e+02 0.000000000000000000e+00
1.942400000000000091e+02 0.000000000000000000e+00
1.945647165532879797e+02 0.000000000000000000e+00
1.948261224489795893e+02 0.000000000000000000e+00
1.951481179138322091e+02 0.000000000000000000e+00
1.954329251700680175e+02 0.000000000000000000e+00
1.956934240362811863e+02 0.000000000000000000e+00
1.960032653061224437e+02 0.000000000000000000e+00
1.962822675736961457e+02 0.000000000000000000e+00
1.965801360544217573e+02 0.000000000000000000e+00
1.968633106575963723e+02 0.000000000000000000e+00
1.971762358276643852e+02 0.000000000000000000e+00
1.974641269841269775e+02 0.000000000000000000e+00
1.978011791383219986e+02 0.000000000000000000e+00
1.980656689342403638e+02 0.000000000000000000e+00
1.983951020408163401e+02 0.000000000000000000e+00
nan -1.000000000000000000e+00
nan -1.000000000000000000e+00
1.992633106575963780e+02 0.000000000000000000e+00
1.995510204081632537e+02 0.000000000000000000e+00
1.998704761904761824e+02 0.000000000000000000e+00
2.001237188208616828e+02 0.000000000000000000e+00
2.004165079365079407e+02 0.000000000000000000e+00
nan -1.000000000000000000e+00
nan -1.000000000000000000e+00
nan -1.000000000000000000e+00
2.015960090702947980e+02 0.000000000000000000e+00
2.018771882086167864e+02 0.000000000000000000e+00
2.021605442176870611e+02 0.000000000000000000e+00
2.024847165532879956e+02 0.000000000000000000e+00
2.027789569160997871e+02 0.000000000000000000e+00
2.030719274376417331e+02 0.000000000000000000e+00
2.033803174603174568e+02 0.000000000000000000e+00
2.036598639455782234e+02 0.000000000000000000e+00
2.039604535147392426e+02 0.000000000000000000e+00
2.042409070294784499e+02 0.000000000000000000e+00
2.045552834467120249e+02 0.000000000000000000e+00
nan -1.000000000000000000e+00
2.051535600907029391e+02 0.000000000000000000e+00
2.054378231292517114e+02 0.000000000000000000e+00
2.057251700680272108e+02 0.000000000000000000e+00
2.060355555555555611e+02 0.000000000000000000e+00
2.063154648526077040e+02 0.000000000000000000e+00
2.065991836734693834e+02 0.000000000000000000e+00
nan -1.000000000000000000e+00
2.071746031746031633e+02 0.000000000000000000e+00
2.074532426303854891e+02 0.000000000000000000e+00
2.077367800453514803e+02 0.000000000000000000e+00
2.080475283446712069e+02 0.000000000000000000e+00
2.083522902494331106e+02 0.000000000000000000e+00
2.086087981859410547e+02 0.000000000000000000e+00
nan -1.000000000000000000e+00
2.092257596371882187e+02 0.000000000000000000e+00
2.094935147392290276e+02 0.000000000000000000e+00
2.097906575963718865e+02 0.000000000000000000e+00
2.100928798185940991e+02 0.000000000000000000e+00
2.103749659863945567e+02 0.000000000000000000e+00
2.106762811791383285e+02 0.000000000000000000e+00
2.109726984126984064e+02 0.000000000000000000e+00
2.112660317460317572e+02 0.000000000000000000e+00
2.115459410430839000e+02 0.000000000000000000e+00
2.118365532879818716e+02 0.000000000000000000e+00
2.121144671201814162e+02 0.000000000000000000e+00
2.123691609977324219e+02 0.000000000000000000e+00
2.127065759637188194e+02 0.000000000000000000e+00
2.130086167800453438e+02 0.000000000000000000e+00
2.132558730158730214e+02 0.000000000000000000e+00
2.135648072562358379e+02 0.000000000000000000e+00
2.138497959183673345e+02 0.000000000000000000e+00
2.141567346938775529e+02 0.000000000000000000e+00
2.144634920634920547e+02 0.000000000000000000e+00
2.147390476190476249e+02 0.000000000000000000e+00
2.150603174603174637e+02 0.000000000000000000e+00
2.153443990929705194e+02 0.000000000000000000e+00
2.156386394557823110e+02 0.000000000000000000e+00
2.159268934240362796e+02 0.000000000000000000e+00
2.162256689342403604e+02 0.000000000000000000e+00
2.165434920634920672e+02 0.000000000000000000e+00
2.168451700680272154e+02 0.000000000000000000e+00
2.171328798185940911e+02 0.000000000000000000e+00
2.173997278911564592e+02 0.000000000000000000e+00
2.177331519274376319e+02 0.000000000000000000e+00
2.180331972789115582e+02 0.000000000000000000e+00
2.183158276643990803e+02 0.000000000000000000e+00
2.186329251700680345e+02 0.000000000000000000e+00
2.189340589569160898e+02 0.000000000000000000e+00
2.192355555555555497e+02 0.000000000000000000e+00
2.195154648526077210e+02 0.000000000000000000e+00
2.198209523809523773e+02 0.000000000000000000e+00
2.201275283446711910e+02 0.000000000000000000e+00
2.204215873015872944e+02 0.000000000000000000e+00
2.207078458049886649e+02 0.000000000000000000e+00
2.210274829931972818e+02 0.000000000000000000e+00
2.213204535147392278e+02 0.000000000000000000e+00
2.216406349206349091e+02 0.000000000000000000e+00
2.219488435374149731e+02 0.000000000000000000e+00
2.222427210884353883e+02 0.000000000000000000e+00
2.225249886621315056e+02 0.000000000000000000e+00
nan -1.000000000000000000e+00
2.231481179129999930e+02 0.000000000000000000e+00
2.234557823129251801e+02 0.000000000000000000e+00
2.237756009070294851e+02 0.000000000000000000e+00
2.240377324259999909e+02 1.000000000000000000e+00
2.243502947845805124e+02 0.000000000000000000e+00
2.246187755102040740e+02 0.000000000000000000e+00
2.249414965986394463e+02 0.000000000000000000e+00
2.252359183673469261e+02 0.000000000000000000e+00
2.255504761904761892e+02 0.000000000000000000e+00
2.258351020408163379e+02 0.000000000000000000e+00
2.261242630385487473e+02 0.000000000000000000e+00
2.264331972789115639e+02 0.000000000000000000e+00
2.267207256235827799e+02 0.000000000000000000e+00
nan -1.000000000000000000e+00
nan -1.000000000000000000e+00
nan -1.000000000000000000e+00
nan -1.000000000000000000e+00
2.282458049886621438e+02 0.000000000000000000e+00
2.285297052154195114e+02 0.000000000000000000e+00
2.288457142857142799e+02 0.000000000000000000e+00
2.291236281179138246e+02 0.000000000000000000e+00
2.294329251700680175e+02 0.000000000000000000e+00
nan -1.000000000000000000e+00
nan -1.000000000000000000e+00
nan -1.000000000000000000e+00
nan -1.000000000000000000e+00
nan -1.000000000000000000e+00
nan -1.000000000000000000e+00
nan -1.000000000000000000e+00
nan -1.000000000000000000e+00
nan -1.000000000000000000e+00
nan -1.000000000000000000e+00
nan -1.000000000000000000e+00
nan -1.000000000000000000e+00
nan -1.000000000000000000e+00
nan -1.000000000000000000e+00
nan -1.000000000000000000e+00
nan -1.000000000000000000e+00
nan -1.000000000000000000e+00
nan -1.000000000000000000e+00
nan -1.000000000000000000e+00
nan -1.000000000000000000e+00
nan -1.000000000000000000e+00
nan -1.000000000000000000e+00
nan -1.000000000000000000e+00
nan -1.000000000000000000e+00
nan -1.000000000000000000e+00
nan -1.000000000000000000e+00
nan -1.000000000000000000e+00
2.377209977324262979e+02 0.000000000000000000e+00
2.380328344671201819e+02 0.000000000000000000e+00
2.383056689342403729e+02 0.000000000000000000e+00
nan -1.000000000000000000e+00
nan -1.000000000000000000e+00
nan -1.000000000000000000e+00
nan -1.000000000000000000e+00
2.398621315192743850e+02 0.000000000000000000e+00
2.401545578231292382e+02 0.000000000000000000e+00
2.404747392290249479e+02 0.000000000000000000e+00
2.407697052154194921e+02 0.000000000000000000e+00
2.410579591829999799e+02 1.000000000000000000e+00
2.413772335600000076e+02 1.000000000000000000e+00
2.416529705209999861e+02 1.000000000000000000e+00
nan -1.000000000000000000e+00
nan -1.000000000000000000e+00
nan -1.000000000000000000e+00
nan -1.000000000000000000e+00
2.432056235827664352e+02 0.000000000000000000e+00
2.435259863945578331e+02 0.000000000000000000e+00
2.438283900226757339e+02 0.000000000000000000e+00
2.441414965986394634e+02 0.000000000000000000e+00
2.444527891156462545e+02 0.000000000000000000e+00
nan -1.000000000000000000e+00
nan -1.000000000000000000e+00
nan -1.000000000000000000e+00
nan -1.000000000000000000e+00
nan -1.000000000000000000e+00
nan -1.000000000000000000e+00
nan -1.000000000000000000e+00
nan -1.000000000000000000e+00
nan -1.000000000000000000e+00
nan -1.000000000000000000e+00
nan -1.000000000000000000e+00
nan -1.000000000000000000e+00
nan -1.000000000000000000e+00
nan -1.000000000000000000e+00
nan -1.000000000000000000e+00
nan -1.000000000000000000e+00
nan -1.000000000000000000e+00
nan -1.000000000000000000e+00
nan -1.000000000000000000e+00
nan -1.000000000000000000e+00
nan -1.000000000000000000e+00
nan -1.000000000000000000e+00
nan -1.000000000000000000e+00
nan -1.000000000000000000e+00
nan -1.000000000000000000e+00
nan -1.000000000000000000e+00
nan -1.000000000000000000e+00
nan -1.000000000000000000e+00
nan -1.000000000000000000e+00
nan -1.000000000000000000e+00
2.537356916099773230e+02 0.000000000000000000e+00
2.540263038548752945e+02 0.000000000000000000e+00
2.543419501133786866e+02 0.000000000000000000e+00
2.546590476190000061e+02 1.000000000000000000e+00
2.549710657590000267e+02 1.000000000000000000e+00
2.552584126980000008e+02 1.000000000000000000e+00
2.555559183670000039e+02 1.000000000000000000e+00
2.558316553279999823e+02 1.000000000000000000e+00
2.561480272100000093e+02 1.000000000000000000e+00
2.564382766429999947e+02 1.000000000000000000e+00
nan -1.000000000000000000e+00
nan -1.000000000000000000e+00
nan -1.000000000000000000e+00
nan -1.000000000000000000e+00
nan -1.000000000000000000e+00
nan -1.000000000000000000e+00
nan -1.000000000000000000e+00
2.588618594104308386e+02 0.000000000000000000e+00
2.591635374149659583e+02 0.000000000000000000e+00
2.594432653061224414e+02 0.000000000000000000e+00
2.597650793650793730e+02 0.000000000000000000e+00
2.600725623582766275e+02 0.000000000000000000e+00
2.603900226750000115e+02 1.000000000000000000e+00
2.607209070289999886e+02 1.000000000000000000e+00
2.610300226749999979e+02 1.000000000000000000e+00
nan -1.000000000000000000e+00
nan -1.000000000000000000e+00
nan -1.000000000000000000e+00
2.622142403619999982e+02 1.000000000000000000e+00
2.625102947839999956e+02 1.000000000000000000e+00
2.628469841259999953e+02 1.000000000000000000e+00
2.631604535140000394e+02 1.000000000000000000e+00
2.634202267570000231e+02 1.000000000000000000e+00
2.637293424029999755e+02 1.000000000000000000e+00
2.640253968249999730e+02 1.000000000000000000e+00
2.643533786840000062e+02 1.000000000000000000e+00
2.646291156460000025e+02 1.000000000000000000e+00
nan -1.000000000000000000e+00
nan -1.000000000000000000e+00
2.655223582766440131e+02 0.000000000000000000e+00
2.658530612244898066e+02 0.000000000000000000e+00
2.661489342403627916e+02 0.000000000000000000e+00
2.664150566893424070e+02 0.000000000000000000e+00
2.667297959183673584e+02 0.000000000000000000e+00
nan -1.000000000000000000e+00
nan -1.000000000000000000e+00
nan -1.000000000000000000e+00
nan -1.000000000000000000e+00
nan -1.000000000000000000e+00
2.685460317459999828e+02 1.000000000000000000e+00
2.688397278911564854e+02 0.000000000000000000e+00
2.691236281179138246e+02 0.000000000000000000e+00
2.693960997732426108e+02 0.000000000000000000e+00
2.697291609977324356e+02 0.000000000000000000e+00
2.700099773242630476e+02 0.000000000000000000e+00
nan -1.000000000000000000e+00
nan -1.000000000000000000e+00
2.709503854875283650e+02 0.000000000000000000e+00
2.712660317460317287e+02 0.000000000000000000e+00
2.715709750566893490e+02 0.000000000000000000e+00
2.718481632653061411e+02 0.000000000000000000e+00
2.721654421768707266e+02 0.000000000000000000e+00
nan -1.000000000000000000e+00
nan -1.000000000000000000e+00
nan -1.000000000000000000e+00
nan -1.000000000000000000e+00
nan -1.000000000000000000e+00
nan -1.000000000000000000e+00
nan -1.000000000000000000e+00
nan -1.000000000000000000e+00
nan -1.000000000000000000e+00
2.752698412698412653e+02 0.000000000000000000e+00
2.755911111111111040e+02 0.000000000000000000e+00
2.758624943310657613e+02 0.000000000000000000e+00
nan -1.000000000000000000e+00
nan -1.000000000000000000e+00
nan -1.000000000000000000e+00
nan -1.000000000000000000e+00
nan -1.000000000000000000e+00
nan -1.000000000000000000e+00
nan -1.000000000000000000e+00
nan -1.000000000000000000e+00
nan -1.000000000000000000e+00
nan -1.000000000000000000e+00
nan -1.000000000000000000e+00
nan -1.000000000000000000e+00
nan -1.000000000000000000e+00
nan -1.000000000000000000e+00
nan -1.000000000000000000e+00
nan -1.000000000000000000e+00
nan -1.000000000000000000e+00
nan -1.000000000000000000e+00
2.815346938769999952e+02 1.000000000000000000e+00
2.818699319720000176e+02 1.000000000000000000e+00
nan -1.000000000000000000e+00
2.824257596369999987e+02 1.000000000000000000e+00
2.827740589559999762e+02 1.000000000000000000e+00
2.830744671200000084e+02 1.000000000000000000e+00
nan -1.000000000000000000e+00
2.836897959180000157e+02 1.000000000000000000e+00
2.839684353740000233e+02 1.000000000000000000e+00
2.842615873009999632e+02 1.000000000000000000e+00
2.845721541949999960e+02 1.000000000000000000e+00
2.848551473919999921e+02 1.000000000000000000e+00
2.851671655320000127e+02 1.000000000000000000e+00
nan -1.000000000000000000e+00
nan -1.000000000000000000e+00
nan -1.000000000000000000e+00
nan -1.000000000000000000e+00
nan -1.000000000000000000e+00
nan -1.000000000000000000e+00
nan -1.000000000000000000e+00
2.877014058956916074e+02 0.000000000000000000e+00
2.880201360544217550e+02 0.000000000000000000e+00
2.883296145124716645e+02 0.000000000000000000e+00
nan -1.000000000000000000e+00
nan -1.000000000000000000e+00
nan -1.000000000000000000e+00
nan -1.000000000000000000e+00
nan -1.000000000000000000e+00
2.902287528344671159e+02 0.000000000000000000e+00
2.905215419501133738e+02 0.000000000000000000e+00
2.908282993197278756e+02 0.000000000000000000e+00
2.911034920634920695e+02 0.000000000000000000e+00
2.913873922902494087e+02 0.000000000000000000e+00
2.916870748299319871e+02 0.000000000000000000e+00
2.919996371882086237e+02 0.000000000000000000e+00
2.923033106575963984e+02 0.000000000000000000e+00
2.925629024943310696e+02 0.000000000000000000e+00
2.928622222222222149e+02 0.000000000000000000e+00
2.931822222222222081e+02 0.000000000000000000e+00
2.934929705209999611e+02 1.000000000000000000e+00
2.937743310657596112e+02 0.000000000000000000e+00
2.940870748299319644e+02 0.000000000000000000e+00
2.943816780045351607e+02 0.000000000000000000e+00
2.946996825396825557e+02 0.000000000000000000e+00
2.950269387755101889e+02 0.000000000000000000e+00
2.953211791383220088e+02 0.000000000000000000e+00
2.956134240362811738e+02 0.000000000000000000e+00
nan -1.000000000000000000e+00
nan -1.000000000000000000e+00
2.964970521540000163e+02 1.000000000000000000e+00
2.968061678000000256e+02 1.000000000000000000e+00
2.971241723356009174e+02 0.000000000000000000e+00
2.974372789115646469e+02 0.000000000000000000e+00
2.977231746031745843e+02 0.000000000000000000e+00
2.980444444444444230e+02 0.000000000000000000e+00
2.983452154195011303e+02 0.000000000000000000e+00
nan -1.000000000000000000e+00
nan -1.000000000000000000e+00
nan -1.000000000000000000e+00
nan -1.000000000000000000e+00
nan -1.000000000000000000e+00
3.001621768707482829e+02 0.000000000000000000e+00
3.004780045351474200e+02 0.000000000000000000e+00
3.007720634920634666e+02 0.000000000000000000e+00
3.010612244890000397e+02 1.000000000000000000e+00
3.013746938770000270e+02 1.000000000000000000e+00
nan -1.000000000000000000e+00
nan -1.000000000000000000e+00
nan -1.000000000000000000e+00
nan -1.000000000000000000e+00
nan -1.000000000000000000e+00
nan -1.000000000000000000e+00
nan -1.000000000000000000e+00
3.036946938775510034e+02 0.000000000000000000e+00
3.039974603174603089e+02 0.000000000000000000e+00
