# Supplementary material for: Correlated microtiming deviations in jazz and rock music
Source: PLoS One. 2018 Jan 24;13(1):e0186361. doi: 10.1371/journal.pone.0186361 (PMC5783353; doi:10.1371/journal.pone.0186361)
Supplement: S1 Dataset — (ZIP) [file pone.0186361.s001.zip › J14.dat]

1.049545578231292495e+02 0.000000000000000000e+00
1.052785487528344675e+02 0.000000000000000000e+00
1.056126984126984070e+02 0.000000000000000000e+00
1.059506575963718831e+02 0.000000000000000000e+00
1.062595918359999985e+02 0.000000000000000000e+00
1.066162358276643971e+02 0.000000000000000000e+00
1.069020408160000102e+02 0.000000000000000000e+00
1.072558730150000059e+02 0.000000000000000000e+00
1.075555555549999980e+02 0.000000000000000000e+00
1.079125623579999882e+02 0.000000000000000000e+00
1.082238548750000007e+02 0.000000000000000000e+00
1.085801360539999934e+02 0.000000000000000000e+00
1.088780045351473973e+02 0.000000000000000000e+00
1.092339229020000033e+02 0.000000000000000000e+00
1.095307029470000089e+02 0.000000000000000000e+00
1.098909750566893422e+02 0.000000000000000000e+00
1.101864852607709793e+02 0.000000000000000000e+00
1.105400453514739212e+02 0.000000000000000000e+00
1.108484353739999904e+02 0.000000000000000000e+00
1.112010884350000026e+02 0.000000000000000000e+00
1.114971428570000143e+02 0.000000000000000000e+00
1.118503401360544274e+02 0.000000000000000000e+00
1.121589115639999932e+02 0.000000000000000000e+00
1.125068480725623630e+02 0.000000000000000000e+00
1.128134240360000007e+02 0.000000000000000000e+00
1.131617233560000102e+02 0.000000000000000000e+00
1.134759183670000056e+02 0.000000000000000000e+00
1.138271201809999980e+02 0.000000000000000000e+00
1.141282539679999957e+02 0.000000000000000000e+00
1.144787301579999905e+02 0.000000000000000000e+00
1.147914739220000087e+02 0.000000000000000000e+00
1.151356009070294846e+02 0.000000000000000000e+00
1.154452607700000044e+02 0.000000000000000000e+00
1.157863038539999962e+02 0.000000000000000000e+00
1.160983219950000063e+02 0.000000000000000000e+00
1.164520634920634876e+02 0.000000000000000000e+00
1.167717006799999950e+02 0.000000000000000000e+00
1.171424943310000089e+02 1.000000000000000000e+00
1.175009523800000011e+02 1.000000000000000000e+00
nan -1.000000000000000000e+00
nan -1.000000000000000000e+00
1.184751020408163242e+02 0.000000000000000000e+00
1.187736961451247168e+02 0.000000000000000000e+00
1.191176417229999913e+02 0.000000000000000000e+00
1.194507029470000106e+02 0.000000000000000000e+00
1.197619954639999946e+02 0.000000000000000000e+00
1.201086621315192673e+02 0.000000000000000000e+00
1.204535147389999992e+02 0.000000000000000000e+00
1.207190929700000055e+02 1.000000000000000000e+00
nan -1.000000000000000000e+00
nan -1.000000000000000000e+00
1.217581859410000078e+02 1.000000000000000000e+00
nan -1.000000000000000000e+00
nan -1.000000000000000000e+00
nan -1.000000000000000000e+00
1.230483446710000095e+02 1.000000000000000000e+00
1.233139229020000016e+02 1.000000000000000000e+00
1.235729705210000020e+02 0.000000000000000000e+00
1.238799092970000117e+02 0.000000000000000000e+00
1.242144217679999940e+02 0.000000000000000000e+00
1.245674376417233589e+02 0.000000000000000000e+00
1.248785487528344618e+02 0.000000000000000000e+00
1.252208616780045389e+02 0.000000000000000000e+00
1.255307029470000089e+02 0.000000000000000000e+00
1.258448979589999936e+02 0.000000000000000000e+00
1.261799546485260777e+02 0.000000000000000000e+00
1.264658503401360576e+02 0.000000000000000000e+00
nan -1.000000000000000000e+00
nan -1.000000000000000000e+00
nan -1.000000000000000000e+00
nan -1.000000000000000000e+00
nan -1.000000000000000000e+00
nan -1.000000000000000000e+00
nan -1.000000000000000000e+00
nan -1.000000000000000000e+00
nan -1.000000000000000000e+00
nan -1.000000000000000000e+00
nan -1.000000000000000000e+00
nan -1.000000000000000000e+00
1.306102494331065884e+02 0.000000000000000000e+00
1.309269841269841379e+02 0.000000000000000000e+00
1.312306575963718842e+02 0.000000000000000000e+00
nan -1.000000000000000000e+00
nan -1.000000000000000000e+00
nan -1.000000000000000000e+00
nan -1.000000000000000000e+00
nan -1.000000000000000000e+00
nan -1.000000000000000000e+00
nan -1.000000000000000000e+00
nan -1.000000000000000000e+00
nan -1.000000000000000000e+00
nan -1.000000000000000000e+00
nan -1.000000000000000000e+00
nan -1.000000000000000000e+00
nan -1.000000000000000000e+00
nan -1.000000000000000000e+00
1.361297052154195057e+02 0.000000000000000000e+00
1.364818140579999977e+02 0.000000000000000000e+00
1.368025396820000026e+02 0.000000000000000000e+00
1.371443083899999920e+02 0.000000000000000000e+00
1.374599546479999788e+02 0.000000000000000000e+00
1.377697959179999998e+02 0.000000000000000000e+00
1.381024943310657704e+02 0.000000000000000000e+00
1.384264852599999926e+02 0.000000000000000000e+00
1.387363265300000137e+02 0.000000000000000000e+00
1.390577777770000125e+02 0.000000000000000000e+00
1.394000907029478356e+02 0.000000000000000000e+00
1.396861678004535179e+02 0.000000000000000000e+00
1.400315646258503364e+02 0.000000000000000000e+00
1.403310657596371982e+02 0.000000000000000000e+00
1.406526984120000066e+02 0.000000000000000000e+00
1.409937414960000126e+02 0.000000000000000000e+00
1.412972335600906888e+02 0.000000000000000000e+00
1.416279365070000154e+02 1.000000000000000000e+00
1.419288888888888778e+02 0.000000000000000000e+00
1.422713832199546573e+02 0.000000000000000000e+00
1.425785034013605355e+02 0.000000000000000000e+00
1.429144671201813992e+02 0.000000000000000000e+00
1.432157823129251710e+02 0.000000000000000000e+00
1.435334240360000138e+02 0.000000000000000000e+00
1.438808163265306064e+02 0.000000000000000000e+00
1.441852154195011337e+02 0.000000000000000000e+00
1.445014058950000049e+02 0.000000000000000000e+00
1.448333786848072577e+02 0.000000000000000000e+00
1.451430385487528270e+02 0.000000000000000000e+00
1.454554195011337754e+02 0.000000000000000000e+00
1.457988208609999958e+02 0.000000000000000000e+00
1.461380498866213031e+02 0.000000000000000000e+00
1.464446258503401452e+02 0.000000000000000000e+00
1.467921995460000062e+02 0.000000000000000000e+00
1.471121995459999994e+02 0.000000000000000000e+00
1.474336507929999982e+02 0.000000000000000000e+00
1.477756009070294851e+02 0.000000000000000000e+00
1.480778231292516978e+02 0.000000000000000000e+00
1.484139682529999789e+02 0.000000000000000000e+00
1.487209070289999886e+02 0.000000000000000000e+00
1.490624943310657500e+02 0.000000000000000000e+00
1.493587301579999860e+02 0.000000000000000000e+00
1.496859863939999968e+02 0.000000000000000000e+00
1.500068934240362921e+02 0.000000000000000000e+00
1.503114739220000047e+02 0.000000000000000000e+00
1.506552380952381043e+02 0.000000000000000000e+00
1.509766893424036311e+02 0.000000000000000000e+00
1.512792743764172201e+02 0.000000000000000000e+00
1.515885714285714414e+02 0.000000000000000000e+00
1.519301587301587233e+02 0.000000000000000000e+00
1.522336507929999811e+02 0.000000000000000000e+00
1.525855782309999995e+02 0.000000000000000000e+00
1.528838095238095320e+02 0.000000000000000000e+00
1.532400907020000034e+02 0.000000000000000000e+00
1.535274376410000059e+02 0.000000000000000000e+00
1.538541496598639355e+02 0.000000000000000000e+00
1.541688888879999979e+02 0.000000000000000000e+00
1.544974149659863940e+02 0.000000000000000000e+00
1.547951020399999891e+02 0.000000000000000000e+00
1.551169160997732490e+02 0.000000000000000000e+00
1.554312925170067956e+02 0.000000000000000000e+00
1.557592743764172383e+02 0.000000000000000000e+00
1.560645804988662064e+02 0.000000000000000000e+00
1.563960090702947809e+02 0.000000000000000000e+00
1.567299773242630465e+02 0.000000000000000000e+00
nan -1.000000000000000000e+00
nan -1.000000000000000000e+00
nan -1.000000000000000000e+00
nan -1.000000000000000000e+00
nan -1.000000000000000000e+00
1.586205895690000034e+02 0.000000000000000000e+00
1.589511111111111177e+02 0.000000000000000000e+00
1.592714739220000126e+02 0.000000000000000000e+00
1.596088888879999956e+02 0.000000000000000000e+00
1.599180045349999943e+02 0.000000000000000000e+00
1.602517913832199667e+02 0.000000000000000000e+00
1.605521995459999971e+02 0.000000000000000000e+00
1.608901587301587313e+02 0.000000000000000000e+00
1.612012698412698342e+02 0.000000000000000000e+00
1.615303401360000066e+02 0.000000000000000000e+00
1.618534240362811829e+02 0.000000000000000000e+00
1.621817687074830019e+02 0.000000000000000000e+00
nan -1.000000000000000000e+00
nan -1.000000000000000000e+00
nan -1.000000000000000000e+00
nan -1.000000000000000000e+00
nan -1.000000000000000000e+00
nan -1.000000000000000000e+00
nan -1.000000000000000000e+00
nan -1.000000000000000000e+00
nan -1.000000000000000000e+00
nan -1.000000000000000000e+00
nan -1.000000000000000000e+00
nan -1.000000000000000000e+00
1.662390929705215399e+02 0.000000000000000000e+00
1.665556462585034012e+02 0.000000000000000000e+00
1.668799999999999955e+02 0.000000000000000000e+00
1.672143310657596373e+02 0.000000000000000000e+00
nan -1.000000000000000000e+00
nan -1.000000000000000000e+00
nan -1.000000000000000000e+00
1.685384126984126851e+02 0.000000000000000000e+00
1.688725623582766389e+02 0.000000000000000000e+00
1.692190476190476147e+02 0.000000000000000000e+00
1.695417687074829871e+02 0.000000000000000000e+00
1.698692063492063369e+02 0.000000000000000000e+00
1.702053514739228888e+02 0.000000000000000000e+00
1.705293424036281067e+02 0.000000000000000000e+00
1.708723809523809507e+02 0.000000000000000000e+00
1.712179591836734573e+02 0.000000000000000000e+00
1.715395918367347008e+02 0.000000000000000000e+00
1.718693877551020535e+02 0.000000000000000000e+00
1.722098866213152064e+02 0.000000000000000000e+00
1.725035827664399051e+02 0.000000000000000000e+00
1.728460770975056562e+02 0.000000000000000000e+00
1.731591836734693857e+02 0.000000000000000000e+00
1.735004081632653197e+02 0.000000000000000000e+00
1.737754195011337970e+02 0.000000000000000000e+00
1.741494784580498845e+02 0.000000000000000000e+00
1.744391836734693868e+02 0.000000000000000000e+00
1.747778684807256298e+02 0.000000000000000000e+00
1.751031292517006932e+02 0.000000000000000000e+00
1.753968253968253919e+02 0.000000000000000000e+00
1.757262585034013682e+02 0.000000000000000000e+00
1.760310204081632719e+02 0.000000000000000000e+00
1.763677097505668883e+02 0.000000000000000000e+00
1.766842630385487496e+02 0.000000000000000000e+00
1.770165986394557933e+02 0.000000000000000000e+00
1.773346031746031883e+02 0.000000000000000000e+00
1.776658503401360463e+02 0.000000000000000000e+00
1.779967346938775563e+02 0.000000000000000000e+00
1.782976870748299234e+02 0.000000000000000000e+00
1.786314739229025008e+02 0.000000000000000000e+00
1.789436734693877611e+02 0.000000000000000000e+00
1.792451700680272211e+02 0.000000000000000000e+00
1.795824036281179019e+02 0.000000000000000000e+00
1.799018594104308306e+02 0.000000000000000000e+00
1.802182312925170038e+02 0.000000000000000000e+00
1.805503854875283309e+02 0.000000000000000000e+00
1.808685714285714425e+02 0.000000000000000000e+00
1.811824036281179247e+02 0.000000000000000000e+00
1.815132879818594063e+02 0.000000000000000000e+00
1.818447165532879808e+02 0.000000000000000000e+00
1.821619954648525948e+02 0.000000000000000000e+00
1.825004988662131495e+02 0.000000000000000000e+00
1.828108843537414998e+02 0.000000000000000000e+00
1.831268934240362682e+02 0.000000000000000000e+00
1.834561451247165564e+02 0.000000000000000000e+00
1.837757823129251733e+02 0.000000000000000000e+00
1.840718367346938749e+02 0.000000000000000000e+00
1.844201360544217607e+02 0.000000000000000000e+00
1.847276190476190436e+02 0.000000000000000000e+00
1.850568707482993318e+02 0.000000000000000000e+00
1.853933786848072600e+02 0.000000000000000000e+00
1.856818140589569168e+02 0.000000000000000000e+00
1.859820408163265313e+02 0.000000000000000000e+00
1.863278004535147261e+02 0.000000000000000000e+00
1.866291156462584979e+02 0.000000000000000000e+00
1.869422222222222274e+02 0.000000000000000000e+00
1.872776417233559982e+02 0.000000000000000000e+00
1.876101587301587301e+02 0.000000000000000000e+00
1.879085714285714346e+02 0.000000000000000000e+00
1.882336507936507815e+02 0.000000000000000000e+00
1.885473015873015754e+02 0.000000000000000000e+00
1.888444444444444343e+02 0.000000000000000000e+00
1.891428571428571388e+02 0.000000000000000000e+00
1.894920634920634939e+02 0.000000000000000000e+00
1.897890249433106646e+02 0.000000000000000000e+00
1.901258956916099692e+02 0.000000000000000000e+00
1.904377324263038531e+02 0.000000000000000000e+00
1.907825850340136071e+02 0.000000000000000000e+00
1.910799092970000004e+02 0.000000000000000000e+00
1.914214965986394645e+02 0.000000000000000000e+00
1.917035827664399221e+02 0.000000000000000000e+00
1.920573242630385380e+02 0.000000000000000000e+00
1.923461224489795995e+02 0.000000000000000000e+00
1.926949659863945499e+02 0.000000000000000000e+00
1.929879365079364959e+02 0.000000000000000000e+00
1.933204535147392278e+02 0.000000000000000000e+00
1.936351927437641791e+02 0.000000000000000000e+00
1.939838548752834413e+02 0.000000000000000000e+00
1.942922448979591934e+02 0.000000000000000000e+00
1.946267573696145234e+02 0.000000000000000000e+00
1.949209977324263150e+02 0.000000000000000000e+00
1.952466213151927548e+02 0.000000000000000000e+00
1.955537414965986329e+02 0.000000000000000000e+00
1.958855328798185838e+02 0.000000000000000000e+00
1.962249433106576078e+02 0.000000000000000000e+00
1.965384126984126851e+02 0.000000000000000000e+00
1.968341043083900104e+02 0.000000000000000000e+00
1.971648072562358323e+02 0.000000000000000000e+00
1.974666666666666686e+02 0.000000000000000000e+00
1.978075283446711978e+02 0.000000000000000000e+00
1.981061224489795904e+02 0.000000000000000000e+00
1.984449886621315216e+02 0.000000000000000000e+00
1.987575510204081581e+02 0.000000000000000000e+00
1.990795464852607779e+02 0.000000000000000000e+00
1.993886621315192826e+02 0.000000000000000000e+00
1.997053968253968321e+02 0.000000000000000000e+00
2.000085260770975140e+02 0.000000000000000000e+00
2.003348752834467064e+02 0.000000000000000000e+00
2.006630385487528372e+02 0.000000000000000000e+00
2.009572789115646287e+02 0.000000000000000000e+00
2.012905215419501133e+02 0.000000000000000000e+00
2.016190476190476204e+02 0.000000000000000000e+00
2.019138321995464764e+02 0.000000000000000000e+00
2.022419954648526073e+02 0.000000000000000000e+00
2.025404081632653117e+02 0.000000000000000000e+00
2.028428117913832125e+02 0.000000000000000000e+00
2.031811337868480791e+02 0.000000000000000000e+00
2.035033106575963586e+02 0.000000000000000000e+00
2.037982766439909312e+02 0.000000000000000000e+00
2.041124716553287897e+02 0.000000000000000000e+00
2.044384580498866342e+02 0.000000000000000000e+00
2.047559183673469363e+02 0.000000000000000000e+00
2.050936961451247100e+02 0.000000000000000000e+00
2.054225850340135935e+02 0.000000000000000000e+00
2.057166439909296969e+02 0.000000000000000000e+00
2.060609523809523864e+02 0.000000000000000000e+00
2.063903854875283344e+02 0.000000000000000000e+00
2.066889795918367270e+02 0.000000000000000000e+00
2.070273015873015936e+02 0.000000000000000000e+00
2.073335147392290310e+02 0.000000000000000000e+00
2.076535147392290241e+02 0.000000000000000000e+00
2.079998185941043118e+02 0.000000000000000000e+00
2.083045804988662155e+02 0.000000000000000000e+00
2.086450793650793685e+02 0.000000000000000000e+00
2.089389569160997837e+02 0.000000000000000000e+00
2.092711111111111109e+02 0.000000000000000000e+00
2.095691609977324390e+02 0.000000000000000000e+00
2.099067573696145246e+02 0.000000000000000000e+00
nan -1.000000000000000000e+00
2.105725170068027126e+02 0.000000000000000000e+00
2.108816326530612173e+02 0.000000000000000000e+00
2.111907482993197220e+02 0.000000000000000000e+00
2.115018594104308249e+02 0.000000000000000000e+00
2.118360090702947787e+02 0.000000000000000000e+00
2.121683446712018224e+02 0.000000000000000000e+00
2.124656689342403695e+02 0.000000000000000000e+00
2.128012698412698285e+02 0.000000000000000000e+00
2.131063945578231369e+02 0.000000000000000000e+00
2.134120634920634814e+02 0.000000000000000000e+00
2.137491156462585025e+02 0.000000000000000000e+00
2.140511564625850269e+02 0.000000000000000000e+00
2.143776870748299359e+02 0.000000000000000000e+00
2.146984126984127101e+02 0.000000000000000000e+00
2.150153287981859478e+02 0.000000000000000000e+00
2.153144671201814049e+02 0.000000000000000000e+00
2.156551473922902460e+02 0.000000000000000000e+00
2.159588208616779923e+02 0.000000000000000000e+00
2.162762811791383228e+02 0.000000000000000000e+00
2.165897505668934286e+02 0.000000000000000000e+00
2.169358730158730282e+02 0.000000000000000000e+00
2.172373696145124597e+02 0.000000000000000000e+00
2.175628117913832114e+02 0.000000000000000000e+00
2.178570521541950029e+02 0.000000000000000000e+00
2.181739682539682406e+02 0.000000000000000000e+00
2.185090249433106635e+02 0.000000000000000000e+00
2.187952834467120056e+02 0.000000000000000000e+00
2.191227210884353838e+02 0.000000000000000000e+00
2.194376417233560232e+02 0.000000000000000000e+00
2.197431292517006796e+02 0.000000000000000000e+00
2.200647619047618946e+02 0.000000000000000000e+00
2.203940136054421828e+02 0.000000000000000000e+00
2.206993197278911509e+02 0.000000000000000000e+00
2.210234920634920570e+02 0.000000000000000000e+00
2.213433106575963620e+02 0.000000000000000000e+00
2.216464399092970439e+02 0.000000000000000000e+00
2.219693424036281044e+02 0.000000000000000000e+00
2.222652154195011462e+02 0.000000000000000000e+00
2.225937414965986534e+02 0.000000000000000000e+00
nan -1.000000000000000000e+00
nan -1.000000000000000000e+00
2.235087528344671171e+02 0.000000000000000000e+00
2.238434467120181353e+02 0.000000000000000000e+00
2.241338775510204187e+02 0.000000000000000000e+00
2.244694784580498776e+02 0.000000000000000000e+00
2.247853061224489863e+02 0.000000000000000000e+00
2.251105668934240498e+02 0.000000000000000000e+00
2.254160544217687061e+02 0.000000000000000000e+00
nan -1.000000000000000000e+00
2.260263038548752945e+02 0.000000000000000000e+00
2.263473922902494451e+02 0.000000000000000000e+00
2.266704761904761938e+02 0.000000000000000000e+00
2.270176870748299223e+02 0.000000000000000000e+00
2.273150113378684694e+02 0.000000000000000000e+00
2.276527891156462715e+02 0.000000000000000000e+00
2.279608163265306189e+02 0.000000000000000000e+00
2.282989569160997689e+02 0.000000000000000000e+00
2.285990022675736952e+02 0.000000000000000000e+00
2.289389569160997837e+02 0.000000000000000000e+00
2.292455328798185974e+02 0.000000000000000000e+00
2.295902040816326632e+02 0.000000000000000000e+00
2.298971428571428532e+02 0.000000000000000000e+00
2.302247619047618912e+02 0.000000000000000000e+00
2.305311564625850451e+02 0.000000000000000000e+00
2.308700226757369478e+02 0.000000000000000000e+00
2.311782312925170118e+02 0.000000000000000000e+00
2.315087528344671171e+02 0.000000000000000000e+00
2.318519727891156492e+02 0.000000000000000000e+00
2.321743310657596453e+02 0.000000000000000000e+00
2.324700226757369705e+02 0.000000000000000000e+00
nan -1.000000000000000000e+00
nan -1.000000000000000000e+00
2.334623129251700675e+02 0.000000000000000000e+00
2.337737868480725751e+02 0.000000000000000000e+00
2.340968707482993239e+02 0.000000000000000000e+00
2.344195918367346962e+02 0.000000000000000000e+00
2.347374149659864031e+02 0.000000000000000000e+00
2.350456235827664386e+02 0.000000000000000000e+00
2.354093424036281306e+02 0.000000000000000000e+00
2.357072108843537421e+02 0.000000000000000000e+00
2.360257596371882016e+02 0.000000000000000000e+00
2.363067573696145018e+02 0.000000000000000000e+00
nan -1.000000000000000000e+00
2.369385941043083790e+02 0.000000000000000000e+00
2.372845351473922904e+02 0.000000000000000000e+00
2.376132426303854857e+02 0.000000000000000000e+00
2.379036734693877690e+02 0.000000000000000000e+00
2.382427210884353883e+02 0.000000000000000000e+00
2.385483900226757328e+02 0.000000000000000000e+00
2.388598639455782404e+02 0.000000000000000000e+00
2.391963718820861686e+02 0.000000000000000000e+00
2.394895238095238028e+02 0.000000000000000000e+00
2.397950113378684875e+02 0.000000000000000000e+00
2.401244444444444355e+02 0.000000000000000000e+00
2.404589569160997655e+02 0.000000000000000000e+00
2.407590022675736918e+02 0.000000000000000000e+00
2.411027664399092885e+02 0.000000000000000000e+00
2.414200453514739309e+02 0.000000000000000000e+00
2.417295238095238119e+02 0.000000000000000000e+00
2.420424489795918248e+02 0.000000000000000000e+00
2.423655328798186019e+02 0.000000000000000000e+00
2.426695691609977246e+02 0.000000000000000000e+00
2.429834013605442067e+02 0.000000000000000000e+00
2.432919727891156469e+02 0.000000000000000000e+00
2.436143310657596430e+02 0.000000000000000000e+00
2.439254421768707459e+02 0.000000000000000000e+00
2.442421768707482954e+02 0.000000000000000000e+00
2.445471201814058873e+02 0.000000000000000000e+00
2.448723809523809507e+02 0.000000000000000000e+00
2.451780498866213236e+02 0.000000000000000000e+00
2.454907936507936483e+02 0.000000000000000000e+00
2.458087981859410434e+02 0.000000000000000000e+00
2.461059410430839023e+02 0.000000000000000000e+00
2.464197732426303844e+02 0.000000000000000000e+00
2.467352380952380884e+02 0.000000000000000000e+00
2.470394557823129276e+02 0.000000000000000000e+00
2.473556462585034126e+02 0.000000000000000000e+00
2.476322902494331117e+02 0.000000000000000000e+00
2.479811337868480621e+02 0.000000000000000000e+00
2.482842630385487439e+02 0.000000000000000000e+00
2.486160544217686947e+02 0.000000000000000000e+00
2.489170068027210903e+02 0.000000000000000000e+00
2.492192290249433029e+02 0.000000000000000000e+00
2.495473922902494337e+02 0.000000000000000000e+00
2.498800907029478537e+02 0.000000000000000000e+00
2.501852154195011337e+02 0.000000000000000000e+00
2.505215419501133738e+02 0.000000000000000000e+00
2.508440816326530580e+02 0.000000000000000000e+00
2.511669841269841186e+02 0.000000000000000000e+00
2.514906122448979602e+02 0.000000000000000000e+00
2.518106122448979534e+02 0.000000000000000000e+00
2.521101133786848152e+02 0.000000000000000000e+00
2.524041723356009186e+02 0.000000000000000000e+00
2.527557369614512481e+02 0.000000000000000000e+00
2.530659410430839102e+02 0.000000000000000000e+00
nan -1.000000000000000000e+00
nan -1.000000000000000000e+00
2.539201814058957041e+02 0.000000000000000000e+00
2.541991836734693777e+02 0.000000000000000000e+00
2.545170068027210846e+02 0.000000000000000000e+00
nan -1.000000000000000000e+00
nan -1.000000000000000000e+00
nan -1.000000000000000000e+00
2.559049433106575862e+02 0.000000000000000000e+00
2.562142403628117791e+02 0.000000000000000000e+00
2.565449433106575725e+02 0.000000000000000000e+00
2.568455328798186201e+02 0.000000000000000000e+00
2.571597278911564786e+02 0.000000000000000000e+00
2.574995011337868505e+02 0.000000000000000000e+00
2.578060770975056926e+02 0.000000000000000000e+00
2.581393197278911771e+02 0.000000000000000000e+00
2.584567800453514792e+02 0.000000000000000000e+00
2.587668027210884247e+02 0.000000000000000000e+00
2.591018594104308477e+02 0.000000000000000000e+00
2.594242176870748153e+02 0.000000000000000000e+00
2.597208163265306098e+02 0.000000000000000000e+00
2.600455328798186088e+02 0.000000000000000000e+00
2.603533786848072396e+02 0.000000000000000000e+00
2.606639455782312780e+02 0.000000000000000000e+00
2.610077097505669030e+02 0.000000000000000000e+00
2.613017687074830064e+02 0.000000000000000000e+00
2.616255782312925362e+02 0.000000000000000000e+00
2.619593650793650568e+02 0.000000000000000000e+00
2.622713832199546573e+02 0.000000000000000000e+00
2.626046258503401418e+02 0.000000000000000000e+00
2.628758276643990826e+02 0.000000000000000000e+00
2.632030839002267726e+02 0.000000000000000000e+00
2.635203628117913581e+02 0.000000000000000000e+00
2.638526984126984303e+02 0.000000000000000000e+00
2.641463945578231574e+02 0.000000000000000000e+00
2.644959637188208603e+02 0.000000000000000000e+00
2.647876643990929892e+02 0.000000000000000000e+00
2.651339682539682485e+02 0.000000000000000000e+00
2.654425396825396888e+02 0.000000000000000000e+00
2.657728798185941059e+02 0.000000000000000000e+00
2.660854421768707425e+02 0.000000000000000000e+00
2.664114285714285870e+02 0.000000000000000000e+00
2.667141950113378925e+02 0.000000000000000000e+00
2.670628571428571263e+02 0.000000000000000000e+00
2.673723356009070358e+02 0.000000000000000000e+00
2.677004988662131382e+02 0.000000000000000000e+00
2.679980045351474018e+02 0.000000000000000000e+00
2.683388662131519027e+02 0.000000000000000000e+00
2.686227664399092987e+02 0.000000000000000000e+00
2.689549206349206543e+02 0.000000000000000000e+00
2.692749206349206474e+02 0.000000000000000000e+00
2.696174149659863701e+02 0.000000000000000000e+00
2.699152834467120101e+02 0.000000000000000000e+00
2.702648526077097699e+02 0.000000000000000000e+00
2.705699773242630499e+02 0.000000000000000000e+00
2.708985034013605286e+02 0.000000000000000000e+00
2.711992743764172360e+02 0.000000000000000000e+00
2.715468480725623408e+02 0.000000000000000000e+00
2.718403628117914081e+02 0.000000000000000000e+00
nan -1.000000000000000000e+00
nan -1.000000000000000000e+00
nan -1.000000000000000000e+00
nan -1.000000000000000000e+00
2.734267573696145064e+02 0.000000000000000000e+00
2.737726984126983893e+02 0.000000000000000000e+00
2.741115646258503489e+02 0.000000000000000000e+00
2.744313832199546255e+02 0.000000000000000000e+00
2.747288888888888891e+02 0.000000000000000000e+00
2.750612244897959044e+02 0.000000000000000000e+00
2.753959183673469511e+02 0.000000000000000000e+00
2.756888888888888687e+02 0.000000000000000000e+00
2.760163265306122184e+02 0.000000000000000000e+00
2.763506575963718888e+02 0.000000000000000000e+00
2.766690249433106601e+02 0.000000000000000000e+00
2.769897505668934059e+02 0.000000000000000000e+00
2.773193650793650704e+02 0.000000000000000000e+00
2.776248526077097267e+02 0.000000000000000000e+00
2.779493877551020660e+02 0.000000000000000000e+00
2.782837188208616794e+02 0.000000000000000000e+00
2.785886621315192997e+02 0.000000000000000000e+00
2.789012244897959363e+02 0.000000000000000000e+00
2.792302947845805079e+02 0.000000000000000000e+00
2.795316099773242513e+02 0.000000000000000000e+00
2.798490702947845534e+02 0.000000000000000000e+00
2.801710657596372016e+02 0.000000000000000000e+00
2.804821768707482761e+02 0.000000000000000000e+00
2.808114285714285643e+02 0.000000000000000000e+00
2.811287074829932067e+02 0.000000000000000000e+00
2.814242176870748153e+02 0.000000000000000000e+00
2.817393197278911430e+02 0.000000000000000000e+00
2.820629478458050130e+02 0.000000000000000000e+00
2.823863945578231096e+02 0.000000000000000000e+00
2.827125623582766707e+02 0.000000000000000000e+00
2.830267573696145291e+02 0.000000000000000000e+00
nan -1.000000000000000000e+00
nan -1.000000000000000000e+00
nan -1.000000000000000000e+00
nan -1.000000000000000000e+00
2.846218594104308295e+02 0.000000000000000000e+00
2.849458503401360758e+02 0.000000000000000000e+00
2.852585941043083722e+02 0.000000000000000000e+00
2.855811337868480564e+02 0.000000000000000000e+00
2.859040362811791169e+02 0.000000000000000000e+00
2.861971882086168080e+02 0.000000000000000000e+00
2.865124716553287954e+02 0.000000000000000000e+00
2.868322902494331288e+02 0.000000000000000000e+00
2.871680725623583044e+02 0.000000000000000000e+00
2.874822675736961628e+02 0.000000000000000000e+00
2.877803174603174625e+02 0.000000000000000000e+00
2.881128344671201944e+02 0.000000000000000000e+00
2.884253968253968310e+02 0.000000000000000000e+00
2.887671655328798010e+02 0.000000000000000000e+00
nan -1.000000000000000000e+00
nan -1.000000000000000000e+00
nan -1.000000000000000000e+00
nan -1.000000000000000000e+00
2.902996825396825216e+02 0.000000000000000000e+00
2.905837641723355773e+02 0.000000000000000000e+00
2.908916099773242649e+02 0.000000000000000000e+00
2.912188662131519550e+02 0.000000000000000000e+00
nan -1.000000000000000000e+00
nan -1.000000000000000000e+00
nan -1.000000000000000000e+00
nan -1.000000000000000000e+00
2.927361451247165292e+02 0.000000000000000000e+00
2.930583219954648371e+02 0.000000000000000000e+00
2.933668934240362773e+02 0.000000000000000000e+00
2.936937868480725342e+02 0.000000000000000000e+00
2.939802267573696213e+02 0.000000000000000000e+00
2.942956916099773252e+02 0.000000000000000000e+00
2.946220408163265461e+02 0.000000000000000000e+00
2.949494784580498958e+02 0.000000000000000000e+00
2.952772789115646219e+02 0.000000000000000000e+00
2.955981859410430843e+02 0.000000000000000000e+00
2.959201814058956757e+02 0.000000000000000000e+00
2.962343764172335341e+02 0.000000000000000000e+00
2.965384126984126851e+02 0.000000000000000000e+00
2.968549659863945749e+02 0.000000000000000000e+00
2.971773242630385425e+02 0.000000000000000000e+00
2.974980498866212884e+02 0.000000000000000000e+00
2.978233106575963802e+02 0.000000000000000000e+00
2.981569160997732411e+02 0.000000000000000000e+00
2.984732879818594142e+02 0.000000000000000000e+00
2.988134240362811624e+02 0.000000000000000000e+00
2.991149206349206224e+02 0.000000000000000000e+00
2.994142403628117677e+02 0.000000000000000000e+00
2.997518367346938817e+02 0.000000000000000000e+00
3.000585941043083835e+02 0.000000000000000000e+00
3.003648072562358493e+02 0.000000000000000000e+00
3.006987755102040865e+02 0.000000000000000000e+00
3.010165986394557649e+02 0.000000000000000000e+00
3.013471201814058986e+02 0.000000000000000000e+00
3.016538775510204005e+02 0.000000000000000000e+00
3.019976417233560255e+02 0.000000000000000000e+00
3.023268934240362569e+02 0.000000000000000000e+00
3.026334693877550990e+02 0.000000000000000000e+00
3.029478458049886740e+02 0.000000000000000000e+00
3.032856235827664477e+02 0.000000000000000000e+00
3.036121541950113283e+02 0.000000000000000000e+00
3.039546485260771078e+02 0.000000000000000000e+00
3.042612244897958931e+02 0.000000000000000000e+00
3.045950113378684705e+02 0.000000000000000000e+00
3.049166439909296855e+02 0.000000000000000000e+00
3.052515192743763919e+02 0.000000000000000000e+00
3.055952834467120169e+02 0.000000000000000000e+00
3.059392290249433017e+02 0.000000000000000000e+00
3.062349206349206270e+02 0.000000000000000000e+00
3.065745124716553391e+02 0.000000000000000000e+00
3.069028571428571581e+02 0.000000000000000000e+00
3.072310204081632605e+02 0.000000000000000000e+00
3.075372335600907263e+02 0.000000000000000000e+00
3.078753741496598764e+02 0.000000000000000000e+00
3.081939229024943074e+02 0.000000000000000000e+00
3.085380498866213088e+02 0.000000000000000000e+00
3.088614965986394623e+02 0.000000000000000000e+00
3.092090702947845671e+02 0.000000000000000000e+00
3.095363265306122571e+02 0.000000000000000000e+00
3.098793650793650727e+02 0.000000000000000000e+00
3.102162358276643772e+02 0.000000000000000000e+00
nan -1.000000000000000000e+00
3.108415419501133670e+02 0.000000000000000000e+00
3.111916553287981628e+02 0.000000000000000000e+00
3.115216326530612037e+02 0.000000000000000000e+00
3.118387301587301863e+02 0.000000000000000000e+00
3.121694331065759798e+02 0.000000000000000000e+00
3.125231746031745956e+02 0.000000000000000000e+00
3.128335600907029743e+02 0.000000000000000000e+00
3.131883900226757191e+02 0.000000000000000000e+00
3.135294331065759366e+02 0.000000000000000000e+00
3.138356462585034024e+02 0.000000000000000000e+00
3.141815873015872853e+02 0.000000000000000000e+00
3.145128344671201717e+02 0.000000000000000000e+00
3.148351927437641962e+02 0.000000000000000000e+00
3.151689795918367167e+02 0.000000000000000000e+00
3.155212698412698273e+02 0.000000000000000000e+00
3.158652154195011121e+02 0.000000000000000000e+00
3.162098866213152064e+02 0.000000000000000000e+00
3.165393197278911543e+02 0.000000000000000000e+00
3.168638548752834367e+02 0.000000000000000000e+00
3.171791383219954810e+02 0.000000000000000000e+00
3.175310657596372153e+02 0.000000000000000000e+00
3.178467120181405789e+02 0.000000000000000000e+00
3.181924716553288022e+02 0.000000000000000000e+00
3.185159183673469556e+02 0.000000000000000000e+00
3.188230385479999995e+02 0.000000000000000000e+00
3.191479365079364925e+02 0.000000000000000000e+00
3.194748299319728062e+02 0.000000000000000000e+00
3.197786848072562407e+02 0.000000000000000000e+00
3.201110204081632560e+02 0.000000000000000000e+00
nan -1.000000000000000000e+00
nan -1.000000000000000000e+00
nan -1.000000000000000000e+00
nan -1.000000000000000000e+00
nan -1.000000000000000000e+00
nan -1.000000000000000000e+00
nan -1.000000000000000000e+00
3.226340136054421919e+02 0.000000000000000000e+00
3.229540136054421851e+02 0.000000000000000000e+00
3.232636734693877543e+02 0.000000000000000000e+00
3.235595464852607961e+02 0.000000000000000000e+00
3.238407256235827845e+02 0.000000000000000000e+00
nan -1.000000000000000000e+00
nan -1.000000000000000000e+00
3.247865759637188035e+02 0.000000000000000000e+00
3.251024036281179406e+02 0.000000000000000000e+00
3.254173242630385516e+02 0.000000000000000000e+00
3.257248072562358061e+02 0.000000000000000000e+00
nan -1.000000000000000000e+00
3.263680725623582930e+02 0.000000000000000000e+00
3.266926077097505754e+02 0.000000000000000000e+00
3.270015419501133920e+02 0.000000000000000000e+00
3.273249886621315454e+02 0.000000000000000000e+00
nan -1.000000000000000000e+00
nan -1.000000000000000000e+00
nan -1.000000000000000000e+00
3.284859863945578127e+02 0.000000000000000000e+00
3.288009070294784806e+02 0.000000000000000000e+00
3.291149206349206224e+02 0.000000000000000000e+00
nan -1.000000000000000000e+00
nan -1.000000000000000000e+00
nan -1.000000000000000000e+00
nan -1.000000000000000000e+00
nan -1.000000000000000000e+00
nan -1.000000000000000000e+00
nan -1.000000000000000000e+00
nan -1.000000000000000000e+00
nan -1.000000000000000000e+00
nan -1.000000000000000000e+00
nan -1.000000000000000000e+00
nan -1.000000000000000000e+00
nan -1.000000000000000000e+00
nan -1.000000000000000000e+00
nan -1.000000000000000000e+00
nan -1.000000000000000000e+00
nan -1.000000000000000000e+00
nan -1.000000000000000000e+00
3.353647165532879626e+02 0.000000000000000000e+00
3.356770975056689394e+02 0.000000000000000000e+00
3.359885714285714471e+02 0.000000000000000000e+00
3.362764625850340394e+02 0.000000000000000000e+00
nan -1.000000000000000000e+00
nan -1.000000000000000000e+00
nan -1.000000000000000000e+00
nan -1.000000000000000000e+00
nan -1.000000000000000000e+00
nan -1.000000000000000000e+00
nan -1.000000000000000000e+00
3.389180952380952476e+02 0.000000000000000000e+00
3.392370068027211119e+02 0.000000000000000000e+00
3.395339682539682258e+02 0.000000000000000000e+00
nan -1.000000000000000000e+00
nan -1.000000000000000000e+00
nan -1.000000000000000000e+00
3.406873469387755335e+02 0.000000000000000000e+00
3.410071655328798101e+02 0.000000000000000000e+00
nan -1.000000000000000000e+00
3.417131972789115366e+02 0.000000000000000000e+00
3.420391836734693811e+02 0.000000000000000000e+00
nan -1.000000000000000000e+00
nan -1.000000000000000000e+00
nan -1.000000000000000000e+00
nan -1.000000000000000000e+00
nan -1.000000000000000000e+00
nan -1.000000000000000000e+00
3.444023582766440086e+02 0.000000000000000000e+00
3.447223582766440018e+02 0.000000000000000000e+00
nan -1.000000000000000000e+00
3.454889795918367099e+02 0.000000000000000000e+00
3.458233106575963802e+02 0.000000000000000000e+00
3.461480272108843792e+02 0.000000000000000000e+00
nan -1.000000000000000000e+00
nan -1.000000000000000000e+00
3.472302947845805079e+02 0.000000000000000000e+00
3.475599092970521724e+02 0.000000000000000000e+00
3.478799092970521656e+02 0.000000000000000000e+00
3.482022675736961332e+02 0.000000000000000000e+00
3.484908843537414782e+02 0.000000000000000000e+00
3.487912925170068092e+02 0.000000000000000000e+00
3.491087528344671114e+02 0.000000000000000000e+00
3.493977324263038327e+02 0.000000000000000000e+00
nan -1.000000000000000000e+00
nan -1.000000000000000000e+00
nan -1.000000000000000000e+00
nan -1.000000000000000000e+00
nan -1.000000000000000000e+00
nan -1.000000000000000000e+00
nan -1.000000000000000000e+00
nan -1.000000000000000000e+00
nan -1.000000000000000000e+00
nan -1.000000000000000000e+00
nan -1.000000000000000000e+00
nan -1.000000000000000000e+00
nan -1.000000000000000000e+00
3.538889795918367440e+02 0.000000000000000000e+00
3.542062585034013864e+02 0.000000000000000000e+00
3.544810884353741471e+02 0.000000000000000000e+00
3.547617233560090426e+02 0.000000000000000000e+00
3.550682993197278847e+02 0.000000000000000000e+00
3.553687074829932158e+02 0.000000000000000000e+00
nan -1.000000000000000000e+00
nan -1.000000000000000000e+00
nan -1.000000000000000000e+00
3.566438095238095229e+02 0.000000000000000000e+00
3.569697959183673674e+02 0.000000000000000000e+00
3.572763718820861527e+02 0.000000000000000000e+00
