# Supplementary material for: Correlated microtiming deviations in jazz and rock music
Source: PLoS One. 2018 Jan 24;13(1):e0186361. doi: 10.1371/journal.pone.0186361 (PMC5783353; doi:10.1371/journal.pone.0186361)
Supplement: S1 Dataset — (ZIP) [file pone.0186361.s001.zip › J15.dat]

1.065941043083900253e+00 0.000000000000000000e+00
1.521088435374149617e+00 0.000000000000000000e+00
1.928888888888888875e+00 0.000000000000000000e+00
2.364807256235827548e+00 0.000000000000000000e+00
2.800181405895691533e+00 0.000000000000000000e+00
3.248072562358276461e+00 0.000000000000000000e+00
3.654421768707483142e+00 0.000000000000000000e+00
4.107029478000000289e+00 0.000000000000000000e+00
4.522811791383220203e+00 0.000000000000000000e+00
4.978684807256235523e+00 0.000000000000000000e+00
5.381224489000000055e+00 1.000000000000000000e+00
5.822403627999999109e+00 1.000000000000000000e+00
6.238185941043083993e+00 0.000000000000000000e+00
6.695328798185941288e+00 0.000000000000000000e+00
7.113106575963718647e+00 0.000000000000000000e+00
7.568072562358276301e+00 0.000000000000000000e+00
7.968979591836734322e+00 0.000000000000000000e+00
8.417052154195010516e+00 0.000000000000000000e+00
8.828117913832199903e+00 0.000000000000000000e+00
9.301587301587302292e+00 0.000000000000000000e+00
9.688526077000000569e+00 1.000000000000000000e+00
1.013260770900000018e+01 1.000000000000000000e+00
1.053605442100000111e+01 1.000000000000000000e+00
1.100045351400000015e+01 1.000000000000000000e+00
1.139809523799999980e+01 1.000000000000000000e+00
1.185378684800000038e+01 1.000000000000000000e+00
1.226702947845804914e+01 0.000000000000000000e+00
1.271764172335600840e+01 0.000000000000000000e+00
1.313414965986394556e+01 0.000000000000000000e+00
1.357006802721088512e+01 0.000000000000000000e+00
1.398766439909297077e+01 0.000000000000000000e+00
1.443519274376417272e+01 0.000000000000000000e+00
1.484027210884353742e+01 0.000000000000000000e+00
1.529015873015872984e+01 0.000000000000000000e+00
1.570485260770974989e+01 0.000000000000000000e+00
1.616072562358276699e+01 0.000000000000000000e+00
1.655528344671201779e+01 0.000000000000000000e+00
1.699882086167800566e+01 0.000000000000000000e+00
1.741732426303854808e+01 0.000000000000000000e+00
1.785124716553287882e+01 0.000000000000000000e+00
1.827138321995465020e+01 0.000000000000000000e+00
1.871818594104308531e+01 0.000000000000000000e+00
1.912961451247165456e+01 0.000000000000000000e+00
1.955591836734693700e+01 0.000000000000000000e+00
1.997260770975056587e+01 0.000000000000000000e+00
2.041668934240362887e+01 0.000000000000000000e+00
2.084444444444444500e+01 0.000000000000000000e+00
2.129650793650793617e+01 0.000000000000000000e+00
nan -1.000000000000000000e+00
nan -1.000000000000000000e+00
2.254712018140589436e+01 0.000000000000000000e+00
2.297142857142857153e+01 0.000000000000000000e+00
2.339646258503401199e+01 0.000000000000000000e+00
2.386721088435374227e+01 0.000000000000000000e+00
2.428390022675737114e+01 0.000000000000000000e+00
2.471256235827664227e+01 0.000000000000000000e+00
2.512217687074829797e+01 0.000000000000000000e+00
2.557968253968254047e+01 0.000000000000000000e+00
2.600671201814058975e+01 0.000000000000000000e+00
2.645823129251700578e+01 0.000000000000000000e+00
2.686185941043083858e+01 0.000000000000000000e+00
2.731482993197278830e+01 0.000000000000000000e+00
2.773641723356008981e+01 0.000000000000000000e+00
2.817505668934240504e+01 0.000000000000000000e+00
2.859972789115646208e+01 0.000000000000000000e+00
2.906666666666666643e+01 0.000000000000000000e+00
2.947845804988662266e+01 0.000000000000000000e+00
2.993269841269841436e+01 0.000000000000000000e+00
3.035591836734693771e+01 0.000000000000000000e+00
3.082049886621315338e+01 0.000000000000000000e+00
3.125732426303854794e+01 0.000000000000000000e+00
3.170775510204081726e+01 0.000000000000000000e+00
3.211519274376416888e+01 0.000000000000000000e+00
3.256326530612244596e+01 0.000000000000000000e+00
3.299519274376417144e+01 0.000000000000000000e+00
3.342548752834466796e+01 0.000000000000000000e+00
3.384780045351473632e+01 0.000000000000000000e+00
3.432435374149660134e+01 0.000000000000000000e+00
3.473886621315192968e+01 0.000000000000000000e+00
3.520417233560090864e+01 0.000000000000000000e+00
3.560199546485260669e+01 0.000000000000000000e+00
3.606312925170067984e+01 0.000000000000000000e+00
3.648580498866213162e+01 0.000000000000000000e+00
3.691936507936507894e+01 0.000000000000000000e+00
3.734965986394557547e+01 0.000000000000000000e+00
3.780480725623582572e+01 0.000000000000000000e+00
3.821877551020408248e+01 0.000000000000000000e+00
3.866158730158730350e+01 0.000000000000000000e+00
3.907428571428571473e+01 0.000000000000000000e+00
3.954068027210884395e+01 0.000000000000000000e+00
3.995845804988662309e+01 0.000000000000000000e+00
4.041324263038548992e+01 0.000000000000000000e+00
4.082503401360543904e+01 0.000000000000000000e+00
4.129342403628118063e+01 0.000000000000000000e+00
4.171229024943311003e+01 0.000000000000000000e+00
4.218430839002267874e+01 0.000000000000000000e+00
4.257668934240362546e+01 0.000000000000000000e+00
4.303746031746031520e+01 0.000000000000000000e+00
4.345197278911564354e+01 0.000000000000000000e+00
4.390276643990929983e+01 0.000000000000000000e+00
4.431455782312924896e+01 0.000000000000000000e+00
4.476680272108843184e+01 0.000000000000000000e+00
4.518204081632653413e+01 0.000000000000000000e+00
4.563102040816326621e+01 0.000000000000000000e+00
4.604009070294784323e+01 0.000000000000000000e+00
4.650086167800453296e+01 0.000000000000000000e+00
4.691936507936507894e+01 0.000000000000000000e+00
4.737795918367346815e+01 0.000000000000000000e+00
4.777124716553287698e+01 0.000000000000000000e+00
4.820825396825397036e+01 0.000000000000000000e+00
4.864145124716553426e+01 0.000000000000000000e+00
4.910857142857143032e+01 0.000000000000000000e+00
nan -1.000000000000000000e+00
nan -1.000000000000000000e+00
nan -1.000000000000000000e+00
nan -1.000000000000000000e+00
nan -1.000000000000000000e+00
nan -1.000000000000000000e+00
nan -1.000000000000000000e+00
nan -1.000000000000000000e+00
nan -1.000000000000000000e+00
nan -1.000000000000000000e+00
nan -1.000000000000000000e+00
5.472036281179138228e+01 0.000000000000000000e+00
5.516535147392290384e+01 0.000000000000000000e+00
5.560235827664399011e+01 0.000000000000000000e+00
5.606548752834466853e+01 0.000000000000000000e+00
5.648689342403628189e+01 0.000000000000000000e+00
5.695328798185941110e+01 0.000000000000000000e+00
5.738267573696145263e+01 0.000000000000000000e+00
5.784090702947845841e+01 0.000000000000000000e+00
5.826884353741496625e+01 0.000000000000000000e+00
5.872755101999999994e+01 0.000000000000000000e+00
5.914739229024943512e+01 0.000000000000000000e+00
5.961505668934240276e+01 0.000000000000000000e+00
6.004999999999999716e+01 0.000000000000000000e+00
6.050068027210884480e+01 0.000000000000000000e+00
6.093641723356009265e+01 0.000000000000000000e+00
6.139537414965986528e+01 0.000000000000000000e+00
6.182004535147392232e+01 0.000000000000000000e+00
6.228172335600906706e+01 0.000000000000000000e+00
6.270439909297051884e+01 0.000000000000000000e+00
6.316498866213152041e+01 0.000000000000000000e+00
6.357623582766439796e+01 0.000000000000000000e+00
6.403265306122449374e+01 0.000000000000000000e+00
6.445387755102041183e+01 0.000000000000000000e+00
6.492843537414965738e+01 0.000000000000000000e+00
6.536399092970520996e+01 0.000000000000000000e+00
6.584163265306122526e+01 0.000000000000000000e+00
6.627392290249433415e+01 0.000000000000000000e+00
6.669786848072561725e+01 0.000000000000000000e+00
6.711419501133786980e+01 0.000000000000000000e+00
6.756281179138322557e+01 0.000000000000000000e+00
6.801342403628117950e+01 0.000000000000000000e+00
6.847818594104307977e+01 0.000000000000000000e+00
6.890412698412698944e+01 0.000000000000000000e+00
6.937469387755102446e+01 0.000000000000000000e+00
6.978448979591836121e+01 0.000000000000000000e+00
7.025142857142857622e+01 0.000000000000000000e+00
7.067718820861678353e+01 0.000000000000000000e+00
7.114884353741496170e+01 0.000000000000000000e+00
7.157460317460316901e+01 0.000000000000000000e+00
7.204462585034013955e+01 0.000000000000000000e+00
7.247328798185941423e+01 0.000000000000000000e+00
7.295256235827663716e+01 0.000000000000000000e+00
7.336417233560091233e+01 0.000000000000000000e+00
7.379083900226757464e+01 0.000000000000000000e+00
7.421006802721088036e+01 0.000000000000000000e+00
7.468498866213151643e+01 0.000000000000000000e+00
7.513378684807256036e+01 0.000000000000000000e+00
7.557931972789116060e+01 0.000000000000000000e+00
7.599873015873015447e+01 0.000000000000000000e+00
7.646367346938775711e+01 0.000000000000000000e+00
7.688199546485260782e+01 0.000000000000000000e+00
7.731482993197279541e+01 0.000000000000000000e+00
7.775546485260771590e+01 0.000000000000000000e+00
7.821496598639456010e+01 0.000000000000000000e+00
7.862893424036280976e+01 0.000000000000000000e+00
7.910258503401360031e+01 0.000000000000000000e+00
7.951709750566892865e+01 0.000000000000000000e+00
7.997297052154195285e+01 0.000000000000000000e+00
8.038984126984126988e+01 0.000000000000000000e+00
8.084607709750567039e+01 0.000000000000000000e+00
8.124952380952380793e+01 0.000000000000000000e+00
8.171990929705215478e+01 0.000000000000000000e+00
8.214113378684807287e+01 0.000000000000000000e+00
8.259755102040816155e+01 0.000000000000000000e+00
8.301514739229024542e+01 0.000000000000000000e+00
8.345487528344671091e+01 0.000000000000000000e+00
8.389678004535147693e+01 0.000000000000000000e+00
8.435337868480725376e+01 0.000000000000000000e+00
8.478294784580498344e+01 0.000000000000000000e+00
8.523809523809524080e+01 0.000000000000000000e+00
8.566585034013606048e+01 0.000000000000000000e+00
8.612897959183673890e+01 0.000000000000000000e+00
8.654712018140590146e+01 0.000000000000000000e+00
8.701841269841270332e+01 0.000000000000000000e+00
8.743219954648526482e+01 0.000000000000000000e+00
8.789931972789115378e+01 0.000000000000000000e+00
8.832399092970521792e+01 0.000000000000000000e+00
8.877188208616780685e+01 0.000000000000000000e+00
8.918657596371882335e+01 0.000000000000000000e+00
8.966095238095238074e+01 0.000000000000000000e+00
9.007800453514738592e+01 0.000000000000000000e+00
9.053351473922901960e+01 0.000000000000000000e+00
9.093496598639455897e+01 0.000000000000000000e+00
9.138594104308390342e+01 0.000000000000000000e+00
9.181913832199546732e+01 0.000000000000000000e+00
9.228063492063492390e+01 0.000000000000000000e+00
9.269532879818594040e+01 0.000000000000000000e+00
9.317024943310657648e+01 0.000000000000000000e+00
9.359002267573696088e+01 0.000000000000000000e+00
9.404136054421768165e+01 0.000000000000000000e+00
9.446421768707483579e+01 0.000000000000000000e+00
9.491392290249433472e+01 0.000000000000000000e+00
9.533950113378685387e+01 0.000000000000000000e+00
9.578739229024942858e+01 0.000000000000000000e+00
9.621151927437641405e+01 0.000000000000000000e+00
9.668081632653061774e+01 0.000000000000000000e+00
9.711854875283447086e+01 0.000000000000000000e+00
9.756716553287981242e+01 0.000000000000000000e+00
9.798004535147391891e+01 0.000000000000000000e+00
9.846494331065760264e+01 0.000000000000000000e+00
9.889995464852607654e+01 0.000000000000000000e+00
9.936163265306122128e+01 0.000000000000000000e+00
9.978104308390022936e+01 0.000000000000000000e+00
1.002630385487528315e+02 0.000000000000000000e+00
1.006873469387755051e+02 0.000000000000000000e+00
1.011426757369614506e+02 0.000000000000000000e+00
1.015649886621315261e+02 0.000000000000000000e+00
1.020215873015873029e+02 0.000000000000000000e+00
1.024653061220000012e+02 0.000000000000000000e+00
1.029184580498866239e+02 0.000000000000000000e+00
1.033478458049886655e+02 0.000000000000000000e+00
1.038135147392290207e+02 0.000000000000000000e+00
1.042408163260000009e+02 0.000000000000000000e+00
1.047018594104308420e+02 0.000000000000000000e+00
1.051285260770975043e+02 0.000000000000000000e+00
1.056072562358276627e+02 0.000000000000000000e+00
1.060367346929999854e+02 0.000000000000000000e+00
1.064969387750000038e+02 0.000000000000000000e+00
1.069275510199999957e+02 0.000000000000000000e+00
1.073935600907029482e+02 0.000000000000000000e+00
1.078367346929999968e+02 0.000000000000000000e+00
1.082797278911564689e+02 0.000000000000000000e+00
1.087102040810000005e+02 0.000000000000000000e+00
1.091789569160997786e+02 0.000000000000000000e+00
1.096122448970000107e+02 0.000000000000000000e+00
1.100727437641723299e+02 0.000000000000000000e+00
1.104803628117913803e+02 0.000000000000000000e+00
1.109518367346938845e+02 0.000000000000000000e+00
1.113756009070294795e+02 0.000000000000000000e+00
1.118537868480725592e+02 0.000000000000000000e+00
1.122714285710000013e+02 0.000000000000000000e+00
1.127275510200000070e+02 0.000000000000000000e+00
1.131540816320000147e+02 0.000000000000000000e+00
1.136397278911564683e+02 0.000000000000000000e+00
1.140761904761904759e+02 0.000000000000000000e+00
1.145462131519274322e+02 0.000000000000000000e+00
1.149930158730158780e+02 0.000000000000000000e+00
1.154526984126984104e+02 0.000000000000000000e+00
1.158851700680272074e+02 0.000000000000000000e+00
1.163590022675737004e+02 0.000000000000000000e+00
1.167842176870748290e+02 0.000000000000000000e+00
1.172571428571428527e+02 0.000000000000000000e+00
1.176923356009070289e+02 0.000000000000000000e+00
1.181681632653061200e+02 0.000000000000000000e+00
1.185808616780045384e+02 0.000000000000000000e+00
1.190604988662131518e+02 0.000000000000000000e+00
1.194938775509999971e+02 0.000000000000000000e+00
1.199637188208616720e+02 0.000000000000000000e+00
1.203897959179999901e+02 0.000000000000000000e+00
1.208693877550000053e+02 0.000000000000000000e+00
1.212979591829999890e+02 0.000000000000000000e+00
1.217623582766439938e+02 0.000000000000000000e+00
1.221857142850000031e+02 0.000000000000000000e+00
1.226565079365079356e+02 0.000000000000000000e+00
1.230873469387755108e+02 0.000000000000000000e+00
1.235653061220000097e+02 0.000000000000000000e+00
1.239891156462584973e+02 0.000000000000000000e+00
1.244620408163265353e+02 0.000000000000000000e+00
1.249124716553288010e+02 0.000000000000000000e+00
1.253777777777777800e+02 0.000000000000000000e+00
1.258113378684807202e+02 0.000000000000000000e+00
nan -1.000000000000000000e+00
1.266610430839002248e+02 0.000000000000000000e+00
1.271325170068027148e+02 0.000000000000000000e+00
1.275646258503401356e+02 0.000000000000000000e+00
1.280437188208616703e+02 0.000000000000000000e+00
1.284604081632652992e+02 0.000000000000000000e+00
1.289226303854875368e+02 0.000000000000000000e+00
1.293587301587301681e+02 0.000000000000000000e+00
1.298082539682539789e+02 0.000000000000000000e+00
1.302461678004535202e+02 0.000000000000000000e+00
1.307024036281179065e+02 0.000000000000000000e+00
1.311497505668934309e+02 0.000000000000000000e+00
1.316146938775510193e+02 0.000000000000000000e+00
1.320585941043083835e+02 0.000000000000000000e+00
1.325231746031745956e+02 0.000000000000000000e+00
1.329678004535147409e+02 0.000000000000000000e+00
1.334160544210000126e+02 0.000000000000000000e+00
1.338655782312925169e+02 0.000000000000000000e+00
1.343325170068027319e+02 0.000000000000000000e+00
1.347695238095238039e+02 0.000000000000000000e+00
1.352542403628117995e+02 0.000000000000000000e+00
1.356921541950113408e+02 0.000000000000000000e+00
1.361445804988662189e+02 0.000000000000000000e+00
1.365944671201814060e+02 0.000000000000000000e+00
1.370601360539999973e+02 0.000000000000000000e+00
1.375094784580498981e+02 0.000000000000000000e+00
1.379684353741496636e+02 0.000000000000000000e+00
1.384121541950113397e+02 0.000000000000000000e+00
1.388642176870748415e+02 0.000000000000000000e+00
1.393168253960000129e+02 0.000000000000000000e+00
nan -1.000000000000000000e+00
1.402057142857142935e+02 0.000000000000000000e+00
1.406652154195011235e+02 0.000000000000000000e+00
1.411234467120181364e+02 0.000000000000000000e+00
1.415702494331065679e+02 0.000000000000000000e+00
1.420197732426303787e+02 0.000000000000000000e+00
1.424671201814059032e+02 0.000000000000000000e+00
1.429224489795918487e+02 0.000000000000000000e+00
1.433892063492063471e+02 0.000000000000000000e+00
1.438224036281179110e+02 0.000000000000000000e+00
1.442813605442176765e+02 0.000000000000000000e+00
1.447292517006802655e+02 0.000000000000000000e+00
1.452016326530612105e+02 0.000000000000000000e+00
1.456132426303854857e+02 0.000000000000000000e+00
1.461001360544217675e+02 0.000000000000000000e+00
1.465248072562358175e+02 0.000000000000000000e+00
1.470060770975056812e+02 0.000000000000000000e+00
1.474332879818594222e+02 0.000000000000000000e+00
1.478951473920000126e+02 0.000000000000000000e+00
1.483345124716553300e+02 0.000000000000000000e+00
1.488061678004535224e+02 0.000000000000000000e+00
1.492257596371882187e+02 0.000000000000000000e+00
1.497119274376417195e+02 0.000000000000000000e+00
1.501353287981859523e+02 0.000000000000000000e+00
1.506068027210884281e+02 0.000000000000000000e+00
1.510394557823129276e+02 0.000000000000000000e+00
1.515141950113378755e+02 0.000000000000000000e+00
1.519348752834467007e+02 0.000000000000000000e+00
1.524204988662131655e+02 0.000000000000000000e+00
1.528379138321995470e+02 0.000000000000000000e+00
1.533229931972789188e+02 0.000000000000000000e+00
1.537687074829931930e+02 0.000000000000000000e+00
1.542323809523809643e+02 0.000000000000000000e+00
1.546715646258503511e+02 0.000000000000000000e+00
1.551535600907029391e+02 0.000000000000000000e+00
1.555976417233560198e+02 0.000000000000000000e+00
1.560839909297052088e+02 0.000000000000000000e+00
1.565121088435374190e+02 0.000000000000000000e+00
1.569948299319727880e+02 0.000000000000000000e+00
1.574401814058956859e+02 0.000000000000000000e+00
1.578944217687074740e+02 0.000000000000000000e+00
1.583310657596371982e+02 0.000000000000000000e+00
1.588078004535147443e+02 0.000000000000000000e+00
1.592549659863945521e+02 0.000000000000000000e+00
1.597264399092970564e+02 0.000000000000000000e+00
1.601652607709750669e+02 0.000000000000000000e+00
1.606294784580498742e+02 0.000000000000000000e+00
1.610927891149999880e+02 0.000000000000000000e+00
1.615649886621315261e+02 0.000000000000000000e+00
1.620012698412698455e+02 0.000000000000000000e+00
1.624700226757369705e+02 0.000000000000000000e+00
1.629324263038548679e+02 0.000000000000000000e+00
1.634049886621315295e+02 0.000000000000000000e+00
1.638806349200000056e+02 0.000000000000000000e+00
1.643499319727891077e+02 0.000000000000000000e+00
1.648148752834467246e+02 0.000000000000000000e+00
1.652921541950113351e+02 0.000000000000000000e+00
1.657425850340000011e+02 0.000000000000000000e+00
1.662028117913832261e+02 0.000000000000000000e+00
1.666572335600907024e+02 0.000000000000000000e+00
1.671183673469387827e+02 0.000000000000000000e+00
1.675662585034013716e+02 0.000000000000000000e+00
1.680491609977324288e+02 0.000000000000000000e+00
1.684838095238095264e+02 0.000000000000000000e+00
1.689618140589569180e+02 0.000000000000000000e+00
1.694024489795918385e+02 0.000000000000000000e+00
nan -1.000000000000000000e+00
1.703394104308389956e+02 0.000000000000000000e+00
1.708105215419501235e+02 0.000000000000000000e+00
1.712524263038548611e+02 0.000000000000000000e+00
1.717503854875283480e+02 0.000000000000000000e+00
1.722008163265305996e+02 0.000000000000000000e+00
1.726764625850340167e+02 0.000000000000000000e+00
1.731283446712018019e+02 0.000000000000000000e+00
1.736014512471655280e+02 0.000000000000000000e+00
1.740682086167800549e+02 0.000000000000000000e+00
1.745460317460317583e+02 0.000000000000000000e+00
1.749730612244897827e+02 0.000000000000000000e+00
1.754635827664399130e+02 0.000000000000000000e+00
1.759158276643991030e+02 0.000000000000000000e+00
1.764005442176870702e+02 0.000000000000000000e+00
1.768413605442176788e+02 0.000000000000000000e+00
1.773188208616780059e+02 0.000000000000000000e+00
1.777756009070294851e+02 0.000000000000000000e+00
1.782699319727891236e+02 0.000000000000000000e+00
1.786873469387755051e+02 0.000000000000000000e+00
1.791713378684807196e+02 0.000000000000000000e+00
1.796293877551020444e+02 0.000000000000000000e+00
1.801126530612244778e+02 0.000000000000000000e+00
1.805627210884353815e+02 0.000000000000000000e+00
1.810425396825396831e+02 0.000000000000000000e+00
1.814822675736961344e+02 0.000000000000000000e+00
1.819842176870748176e+02 0.000000000000000000e+00
1.824206802721088536e+02 0.000000000000000000e+00
1.828968707482993068e+02 0.000000000000000000e+00
1.833396825396825420e+02 0.000000000000000000e+00
1.838144217687074899e+02 0.000000000000000000e+00
1.842677551020408089e+02 0.000000000000000000e+00
1.847403174603174705e+02 0.000000000000000000e+00
1.852261224489795950e+02 0.000000000000000000e+00
nan -1.000000000000000000e+00
1.859421315192743691e+02 0.000000000000000000e+00
1.864052607709750475e+02 0.000000000000000000e+00
1.868769160997732399e+02 0.000000000000000000e+00
1.873353287981859410e+02 0.000000000000000000e+00
1.877917460317460439e+02 0.000000000000000000e+00
1.882619501133786741e+02 0.000000000000000000e+00
1.887123809523809541e+02 0.000000000000000000e+00
1.891809523809523910e+02 0.000000000000000000e+00
1.896388208616779991e+02 0.000000000000000000e+00
1.901055782312925260e+02 0.000000000000000000e+00
1.905629024943310696e+02 0.000000000000000000e+00
1.910303854875283491e+02 0.000000000000000000e+00
1.914809977324263173e+02 0.000000000000000000e+00
1.919644444444444389e+02 0.000000000000000000e+00
1.924101587301587415e+02 0.000000000000000000e+00
1.928678458049886615e+02 0.000000000000000000e+00
1.933135600907029357e+02 0.000000000000000000e+00
1.938046258503401305e+02 0.000000000000000000e+00
1.942385487528344754e+02 0.000000000000000000e+00
1.947154648526077096e+02 0.000000000000000000e+00
1.951555555555555657e+02 0.000000000000000000e+00
1.956377324263038417e+02 0.000000000000000000e+00
1.960674829931972738e+02 0.000000000000000000e+00
1.965494784580498902e+02 0.000000000000000000e+00
1.970140589569161023e+02 0.000000000000000000e+00
1.975163718820861618e+02 0.000000000000000000e+00
1.979562811791383297e+02 0.000000000000000000e+00
1.984319274376417184e+02 0.000000000000000000e+00
1.988763718820861754e+02 0.000000000000000000e+00
nan -1.000000000000000000e+00
1.998097052154195126e+02 0.000000000000000000e+00
2.002795464852607665e+02 0.000000000000000000e+00
2.007326984126984257e+02 0.000000000000000000e+00
2.012159637188208592e+02 0.000000000000000000e+00
2.016390022675736873e+02 0.000000000000000000e+00
2.021184580498866126e+02 0.000000000000000000e+00
2.025610884353741596e+02 0.000000000000000000e+00
2.030557823129251744e+02 0.000000000000000000e+00
2.034902494331065839e+02 0.000000000000000000e+00
2.039731519274376410e+02 0.000000000000000000e+00
2.044132426303854970e+02 0.000000000000000000e+00
2.049063038548752900e+02 0.000000000000000000e+00
2.053447619047618957e+02 0.000000000000000000e+00
2.058135147392290207e+02 0.000000000000000000e+00
2.062559637188208512e+02 0.000000000000000000e+00
2.067288888888888891e+02 0.000000000000000000e+00
2.071693424036281215e+02 0.000000000000000000e+00
2.076431746031746002e+02 0.000000000000000000e+00
2.080756462585034114e+02 0.000000000000000000e+00
2.085424036281179099e+02 0.000000000000000000e+00
2.089973696145124791e+02 0.000000000000000000e+00
2.094853514739228899e+02 0.000000000000000000e+00
2.099375963718820799e+02 0.000000000000000000e+00
2.104350113378684739e+02 0.000000000000000000e+00
2.108575056689342375e+02 0.000000000000000000e+00
2.113502040816326542e+02 0.000000000000000000e+00
2.117957369614512402e+02 0.000000000000000000e+00
2.122615873015872978e+02 0.000000000000000000e+00
2.127169160997732433e+02 0.000000000000000000e+00
nan -1.000000000000000000e+00
2.136152380952380838e+02 0.000000000000000000e+00
2.140729251700680322e+02 0.000000000000000000e+00
2.145166439909297083e+02 0.000000000000000000e+00
2.149826757369614540e+02 0.000000000000000000e+00
2.154320181405895767e+02 0.000000000000000000e+00
2.159083900226757464e+02 0.000000000000000000e+00
2.163566439909297117e+02 0.000000000000000000e+00
2.168243083900226793e+02 0.000000000000000000e+00
2.172923356009070233e+02 0.000000000000000000e+00
2.177643537414965920e+02 0.000000000000000000e+00
2.182169614512471583e+02 0.000000000000000000e+00
2.187317913832199565e+02 0.000000000000000000e+00
2.191617233560090767e+02 0.000000000000000000e+00
2.196397278911564683e+02 0.000000000000000000e+00
2.200839909297052088e+02 0.000000000000000000e+00
2.205474829931972920e+02 0.000000000000000000e+00
2.210006349206349228e+02 0.000000000000000000e+00
2.214773696145124688e+02 0.000000000000000000e+00
2.219250793650793696e+02 0.000000000000000000e+00
2.224003628117913820e+02 0.000000000000000000e+00
2.228449886621315272e+02 0.000000000000000000e+00
2.233400453514739183e+02 0.000000000000000000e+00
2.237899319727891054e+02 0.000000000000000000e+00
2.242686621315192781e+02 0.000000000000000000e+00
2.247196371882086225e+02 0.000000000000000000e+00
2.251791383219954525e+02 0.000000000000000000e+00
2.256500680272108923e+02 0.000000000000000000e+00
2.261128344671201944e+02 0.000000000000000000e+00
2.265605442176870667e+02 0.000000000000000000e+00
2.270445351473922813e+02 0.000000000000000000e+00
2.274686621315192667e+02 0.000000000000000000e+00
2.279432199546485265e+02 0.000000000000000000e+00
2.284065306122448931e+02 0.000000000000000000e+00
2.288569614512471730e+02 0.000000000000000000e+00
2.293110204081632730e+02 0.000000000000000000e+00
2.297743310657596396e+02 0.000000000000000000e+00
2.302104308390022709e+02 0.000000000000000000e+00
2.306757369614512356e+02 0.000000000000000000e+00
2.311261678004535156e+02 0.000000000000000000e+00
nan -1.000000000000000000e+00
nan -1.000000000000000000e+00
nan -1.000000000000000000e+00
2.329736054421768756e+02 0.000000000000000000e+00
2.334575963718820901e+02 0.000000000000000000e+00
2.339080272108843417e+02 0.000000000000000000e+00
2.343787755102040933e+02 0.000000000000000000e+00
2.348360997732426370e+02 0.000000000000000000e+00
2.352928798185941162e+02 0.000000000000000000e+00
2.357512925170067888e+02 0.000000000000000000e+00
2.362369160997732536e+02 0.000000000000000000e+00
2.366784580498866148e+02 0.000000000000000000e+00
2.371374149659863804e+02 0.000000000000000000e+00
2.375809523809523682e+02 0.000000000000000000e+00
2.380761904761904759e+02 0.000000000000000000e+00
2.385235374149660004e+02 0.000000000000000000e+00
2.390042630385487428e+02 0.000000000000000000e+00
2.394401814058956859e+02 0.000000000000000000e+00
2.399078458049886535e+02 0.000000000000000000e+00
2.403517460317460177e+02 0.000000000000000000e+00
2.408284807256235922e+02 0.000000000000000000e+00
2.412711111111111109e+02 0.000000000000000000e+00
2.417318820861677864e+02 0.000000000000000000e+00
2.421785034013605582e+02 0.000000000000000000e+00
2.426594104308389888e+02 0.000000000000000000e+00
2.431076643990929824e+02 0.000000000000000000e+00
2.435727891156462590e+02 0.000000000000000000e+00
2.440136054421768677e+02 0.000000000000000000e+00
2.444863492063492174e+02 0.000000000000000000e+00
2.449258956916099805e+02 0.000000000000000000e+00
2.453906575963718808e+02 0.000000000000000000e+00
2.458189569160997792e+02 0.000000000000000000e+00
2.462965986394557945e+02 0.000000000000000000e+00
2.467383219954648439e+02 0.000000000000000000e+00
2.472210430839002129e+02 0.000000000000000000e+00
2.476625850340136026e+02 0.000000000000000000e+00
2.481324263038548850e+02 0.000000000000000000e+00
2.485583673469387804e+02 0.000000000000000000e+00
2.490205895691609896e+02 0.000000000000000000e+00
2.494561451247165564e+02 0.000000000000000000e+00
nan -1.000000000000000000e+00
nan -1.000000000000000000e+00
nan -1.000000000000000000e+00
2.512760090702947764e+02 0.000000000000000000e+00
2.517534693877551035e+02 0.000000000000000000e+00
2.521781405895691535e+02 0.000000000000000000e+00
2.526668480725623454e+02 0.000000000000000000e+00
2.530975056689342466e+02 0.000000000000000000e+00
2.535495691609977200e+02 0.000000000000000000e+00
2.540068934240362921e+02 0.000000000000000000e+00
2.544702040816326587e+02 0.000000000000000000e+00
2.549204535147392221e+02 0.000000000000000000e+00
2.554060770975056585e+02 0.000000000000000000e+00
2.558559637188208740e+02 0.000000000000000000e+00
2.563390476190476193e+02 0.000000000000000000e+00
2.567845804988662053e+02 0.000000000000000000e+00
2.572716553287982038e+02 0.000000000000000000e+00
2.577115646258503148e+02 0.000000000000000000e+00
2.581882993197278893e+02 0.000000000000000000e+00
2.586401814058957029e+02 0.000000000000000000e+00
2.591297959183673356e+02 0.000000000000000000e+00
2.595747845804988856e+02 0.000000000000000000e+00
2.600609523809523580e+02 0.000000000000000000e+00
2.605010430839002424e+02 0.000000000000000000e+00
2.609812244897959204e+02 0.000000000000000000e+00
2.614283900226757282e+02 0.000000000000000000e+00
2.619125623582766593e+02 0.000000000000000000e+00
2.623441269841270014e+02 0.000000000000000000e+00
2.628417233560090835e+02 0.000000000000000000e+00
2.632827210884353804e+02 0.000000000000000000e+00
2.637806802721088388e+02 0.000000000000000000e+00
2.642218594104308522e+02 0.000000000000000000e+00
2.646855328798185951e+02 0.000000000000000000e+00
2.651359637188208467e+02 0.000000000000000000e+00
nan -1.000000000000000000e+00
2.660420861678004485e+02 0.000000000000000000e+00
2.665050340136054388e+02 0.000000000000000000e+00
2.669618140589569180e+02 0.000000000000000000e+00
2.674445351470000105e+02 0.000000000000000000e+00
2.679024036281178951e+02 0.000000000000000000e+00
2.683760544217686856e+02 0.000000000000000000e+00
2.688243083900226793e+02 0.000000000000000000e+00
2.692805442176870656e+02 0.000000000000000000e+00
2.697491156462585309e+02 0.000000000000000000e+00
2.702251247165532959e+02 0.000000000000000000e+00
2.706646712018140306e+02 0.000000000000000000e+00
2.711357823129251869e+02 0.000000000000000000e+00
2.715931065759637022e+02 0.000000000000000000e+00
nan -1.000000000000000000e+00
2.724373696145124768e+02 0.000000000000000000e+00
2.728823582766439699e+02 0.000000000000000000e+00
2.733667120181406176e+02 0.000000000000000000e+00
2.738637641723356069e+02 0.000000000000000000e+00
2.743145578231292347e+02 0.000000000000000000e+00
2.748185034013605446e+02 0.000000000000000000e+00
2.752520634920634848e+02 0.000000000000000000e+00
2.757369614512471685e+02 0.000000000000000000e+00
2.761959183673469624e+02 0.000000000000000000e+00
2.766889795918367554e+02 0.000000000000000000e+00
2.771410430839002288e+02 0.000000000000000000e+00
2.776148752834467359e+02 0.000000000000000000e+00
2.780732879818594370e+02 0.000000000000000000e+00
2.785463945578231346e+02 0.000000000000000000e+00
2.790044444444444594e+02 0.000000000000000000e+00
2.794757369614512754e+02 0.000000000000000000e+00
2.799312471655328523e+02 0.000000000000000000e+00
2.804003628117914104e+02 0.000000000000000000e+00
2.808564172335600801e+02 0.000000000000000000e+00
2.813170068027210959e+02 0.000000000000000000e+00
2.817667120181405949e+02 0.000000000000000000e+00
nan -1.000000000000000000e+00
nan -1.000000000000000000e+00
nan -1.000000000000000000e+00
nan -1.000000000000000000e+00
2.841199092970521747e+02 0.000000000000000000e+00
2.846022675736961673e+02 0.000000000000000000e+00
2.850681179138322250e+02 0.000000000000000000e+00
2.855178231292517239e+02 0.000000000000000000e+00
2.860090702947845784e+02 0.000000000000000000e+00
2.864533333333333189e+02 0.000000000000000000e+00
2.869240816326530421e+02 0.000000000000000000e+00
2.873538321995465026e+02 0.000000000000000000e+00
2.878009977324263104e+02 0.000000000000000000e+00
2.882597732426303878e+02 0.000000000000000000e+00
2.887678911564626105e+02 0.000000000000000000e+00
2.891726077097505936e+02 0.000000000000000000e+00
2.896694784580498663e+02 0.000000000000000000e+00
2.900974149659863883e+02 0.000000000000000000e+00
2.905837641723355773e+02 0.000000000000000000e+00
2.910173242630385744e+02 0.000000000000000000e+00
2.915082086167800526e+02 0.000000000000000000e+00
2.919622675736961241e+02 0.000000000000000000e+00
2.924654875283446813e+02 0.000000000000000000e+00
2.928979591836734926e+02 0.000000000000000000e+00
2.933857596371881868e+02 0.000000000000000000e+00
2.938341950113378402e+02 0.000000000000000000e+00
2.943071201814058782e+02 0.000000000000000000e+00
2.947319727891156731e+02 0.000000000000000000e+00
2.952364625850340190e+02 0.000000000000000000e+00
2.956749206349206247e+02 0.000000000000000000e+00
2.961667120181405721e+02 0.000000000000000000e+00
2.965941043083900013e+02 0.000000000000000000e+00
2.970695691609977303e+02 0.000000000000000000e+00
2.975308843537414987e+02 0.000000000000000000e+00
2.980420861678004485e+02 0.000000000000000000e+00
2.984591383219954537e+02 0.000000000000000000e+00
2.989382312925170027e+02 0.000000000000000000e+00
2.993823129251700834e+02 0.000000000000000000e+00
2.998692063492063653e+02 0.000000000000000000e+00
3.002936961451247271e+02 0.000000000000000000e+00
3.007811337868480450e+02 0.000000000000000000e+00
3.012215873015873058e+02 0.000000000000000000e+00
3.017041269840000268e+02 0.000000000000000000e+00
3.021398639455782131e+02 0.000000000000000000e+00
3.026149659863945658e+02 0.000000000000000000e+00
3.030726530612245142e+02 0.000000000000000000e+00
3.035577324263038577e+02 0.000000000000000000e+00
3.039883900226757305e+02 0.000000000000000000e+00
3.044663945578231505e+02 0.000000000000000000e+00
3.049095691609977052e+02 0.000000000000000000e+00
3.053948299319727653e+02 0.000000000000000000e+00
3.058153287981859307e+02 0.000000000000000000e+00
3.063156462585034205e+02 0.000000000000000000e+00
3.067388662131519368e+02 0.000000000000000000e+00
3.072201360544217437e+02 0.000000000000000000e+00
3.076611337868480973e+02 0.000000000000000000e+00
3.081487528344671318e+02 0.000000000000000000e+00
3.085828571428571649e+02 0.000000000000000000e+00
3.090721088435374213e+02 0.000000000000000000e+00
3.095005895691609794e+02 0.000000000000000000e+00
3.099883900226757305e+02 0.000000000000000000e+00
3.104190476190476033e+02 0.000000000000000000e+00
3.109048526077097563e+02 0.000000000000000000e+00
3.113291609977324015e+02 0.000000000000000000e+00
3.118222222222221944e+02 0.000000000000000000e+00
3.122639455782313007e+02 0.000000000000000000e+00
3.127481179138321750e+02 0.000000000000000000e+00
3.131834920634920536e+02 0.000000000000000000e+00
3.136709297052154284e+02 0.000000000000000000e+00
3.141063038548753070e+02 0.000000000000000000e+00
3.145964625850340326e+02 0.000000000000000000e+00
3.150207709750566778e+02 0.000000000000000000e+00
3.155256235827664568e+02 0.000000000000000000e+00
3.159746031746031463e+02 0.000000000000000000e+00
3.164756462585033887e+02 0.000000000000000000e+00
3.169073922902494473e+02 0.000000000000000000e+00
nan -1.000000000000000000e+00
3.178338321995464639e+02 0.000000000000000000e+00
3.183042176870748108e+02 0.000000000000000000e+00
3.187343310657596476e+02 0.000000000000000000e+00
3.192206802721088366e+02 0.000000000000000000e+00
3.196582312925170299e+02 0.000000000000000000e+00
3.201237188208616544e+02 0.000000000000000000e+00
3.205826757369614484e+02 0.000000000000000000e+00
3.210650340136054410e+02 0.000000000000000000e+00
3.214951473922902778e+02 0.000000000000000000e+00
3.219444897959183436e+02 0.000000000000000000e+00
3.224027210884353849e+02 0.000000000000000000e+00
3.228729251700680152e+02 0.000000000000000000e+00
3.233121088435374304e+02 0.000000000000000000e+00
3.237855782312925044e+02 0.000000000000000000e+00
3.242280272108843633e+02 0.000000000000000000e+00
3.247200000000000273e+02 0.000000000000000000e+00
3.251570068027210709e+02 0.000000000000000000e+00
3.256377324263038417e+02 0.000000000000000000e+00
3.260493424036281453e+02 0.000000000000000000e+00
3.265414965986394691e+02 0.000000000000000000e+00
3.269824943310657659e+02 0.000000000000000000e+00
3.274652154195011349e+02 0.000000000000000000e+00
3.278878911564625582e+02 0.000000000000000000e+00
3.283816780045351607e+02 0.000000000000000000e+00
3.288032653061224551e+02 0.000000000000000000e+00
3.292741950113378948e+02 0.000000000000000000e+00
3.297262585034013682e+02 0.000000000000000000e+00
3.301980952380952203e+02 0.000000000000000000e+00
3.306465306122448737e+02 0.000000000000000000e+00
3.311254421768707630e+02 0.000000000000000000e+00
3.315765986394557672e+02 0.000000000000000000e+00
nan -1.000000000000000000e+00
3.324881632653061274e+02 0.000000000000000000e+00
3.329502040816326485e+02 0.000000000000000000e+00
3.334115192743764169e+02 0.000000000000000000e+00
nan -1.000000000000000000e+00
3.343274376417233498e+02 0.000000000000000000e+00
3.348085260770974969e+02 0.000000000000000000e+00
3.352515192743763919e+02 0.000000000000000000e+00
3.357148299319728153e+02 0.000000000000000000e+00
3.361625396825396592e+02 0.000000000000000000e+00
3.366285714285714334e+02 0.000000000000000000e+00
