# Supplementary material for: Correlated microtiming deviations in jazz and rock music
Source: PLoS One. 2018 Jan 24;13(1):e0186361. doi: 10.1371/journal.pone.0186361 (PMC5783353; doi:10.1371/journal.pone.0186361)
Supplement: S1 Dataset — (ZIP) [file pone.0186361.s001.zip › J16.dat]

4.023582766439909308e-01 0.000000000000000000e+00
7.590022675736961544e-01 0.000000000000000000e+00
1.076462585034013708e+00 0.000000000000000000e+00
1.372698412698412751e+00 0.000000000000000000e+00
1.713741496598639502e+00 0.000000000000000000e+00
nan -1.000000000000000000e+00
nan -1.000000000000000000e+00
nan -1.000000000000000000e+00
nan -1.000000000000000000e+00
3.300861678004535005e+00 0.000000000000000000e+00
3.612335600907029320e+00 0.000000000000000000e+00
3.920181405895691640e+00 0.000000000000000000e+00
4.228752834467120358e+00 0.000000000000000000e+00
4.555283446712017792e+00 0.000000000000000000e+00
4.872743764172335901e+00 0.000000000000000000e+00
nan -1.000000000000000000e+00
nan -1.000000000000000000e+00
nan -1.000000000000000000e+00
nan -1.000000000000000000e+00
nan -1.000000000000000000e+00
6.742312925170067750e+00 0.000000000000000000e+00
7.056870748299319374e+00 0.000000000000000000e+00
7.369433106575963954e+00 0.000000000000000000e+00
7.667120181405895352e+00 0.000000000000000000e+00
7.986938775510203925e+00 0.000000000000000000e+00
nan -1.000000000000000000e+00
nan -1.000000000000000000e+00
nan -1.000000000000000000e+00
nan -1.000000000000000000e+00
nan -1.000000000000000000e+00
nan -1.000000000000000000e+00
nan -1.000000000000000000e+00
1.047437641723356094e+01 0.000000000000000000e+00
1.080798185941043066e+01 0.000000000000000000e+00
1.113052154195011312e+01 0.000000000000000000e+00
1.145378684807256242e+01 0.000000000000000000e+00
1.177088435374149711e+01 0.000000000000000000e+00
1.208707482993197324e+01 0.000000000000000000e+00
1.240000000000000036e+01 0.000000000000000000e+00
1.272018140589569235e+01 0.000000000000000000e+00
1.303999999999999915e+01 0.000000000000000000e+00
1.336616780045351405e+01 0.000000000000000000e+00
1.369015873015873019e+01 0.000000000000000000e+00
1.399873015873015802e+01 0.000000000000000000e+00
1.432000000000000028e+01 0.000000000000000000e+00
1.463346938775510253e+01 0.000000000000000000e+00
1.494439909297052083e+01 0.000000000000000000e+00
1.524172335600906969e+01 0.000000000000000000e+00
1.555482993197278851e+01 0.000000000000000000e+00
1.587047619047619129e+01 0.000000000000000000e+00
1.617723356009070201e+01 0.000000000000000000e+00
1.649723356009070230e+01 0.000000000000000000e+00
1.680888888888888744e+01 0.000000000000000000e+00
1.712798185941042917e+01 0.000000000000000000e+00
1.744126984126983970e+01 0.000000000000000000e+00
1.775873015873015959e+01 0.000000000000000000e+00
1.807038548752834473e+01 0.000000000000000000e+00
1.838984126984126988e+01 0.000000000000000000e+00
1.870893424036281161e+01 0.000000000000000000e+00
1.901950113378684648e+01 0.000000000000000000e+00
1.934839002267573704e+01 0.000000000000000000e+00
1.965569160997732467e+01 0.000000000000000000e+00
1.996172335600907033e+01 0.000000000000000000e+00
2.029278911564625787e+01 0.000000000000000000e+00
2.060099773242630405e+01 0.000000000000000000e+00
2.091392290249433117e+01 0.000000000000000000e+00
2.122575963718820802e+01 0.000000000000000000e+00
2.154267573696145277e+01 0.000000000000000000e+00
2.185632653061224318e+01 0.000000000000000000e+00
2.217346938699999725e+01 0.000000000000000000e+00
2.249269841269841308e+01 0.000000000000000000e+00
2.280435374149659822e+01 0.000000000000000000e+00
2.311637188208616678e+01 0.000000000000000000e+00
2.343092970521541929e+01 0.000000000000000000e+00
2.375129251700680300e+01 0.000000000000000000e+00
2.406240362811791300e+01 0.000000000000000000e+00
2.437641723356009038e+01 0.000000000000000000e+00
2.468462585034013657e+01 0.000000000000000000e+00
2.501895691609977490e+01 0.000000000000000000e+00
2.533297052154194873e+01 0.000000000000000000e+00
2.567129251700680115e+01 0.000000000000000000e+00
2.598476190476190339e+01 0.000000000000000000e+00
2.630748299319727934e+01 0.000000000000000000e+00
2.662712018140589620e+01 0.000000000000000000e+00
2.695074829931972715e+01 0.000000000000000000e+00
2.726693877551020506e+01 0.000000000000000000e+00
2.758911564625850232e+01 0.000000000000000000e+00
2.790312925170067970e+01 0.000000000000000000e+00
2.822566893424036394e+01 0.000000000000000000e+00
2.855165532879818713e+01 0.000000000000000000e+00
2.887619047619047663e+01 0.000000000000000000e+00
2.919854875283446560e+01 0.000000000000000000e+00
2.952399092970521366e+01 0.000000000000000000e+00
2.982784580498866234e+01 0.000000000000000000e+00
3.015074829931972644e+01 0.000000000000000000e+00
3.046167800453514829e+01 0.000000000000000000e+00
3.078730158730158806e+01 0.000000000000000000e+00
3.110439909297052097e+01 0.000000000000000000e+00
3.142784580498866376e+01 0.000000000000000000e+00
3.173895691609977376e+01 0.000000000000000000e+00
3.205532879818593983e+01 0.000000000000000000e+00
3.236535147392289957e+01 0.000000000000000000e+00
3.269079365079365118e+01 0.000000000000000000e+00
3.301188208616780173e+01 0.000000000000000000e+00
3.332716553287981753e+01 0.000000000000000000e+00
3.364625850340136282e+01 0.000000000000000000e+00
3.396553287981859626e+01 0.000000000000000000e+00
3.427882086167800679e+01 0.000000000000000000e+00
3.462294784580498686e+01 0.000000000000000000e+00
3.492970521541950291e+01 0.000000000000000000e+00
3.524716553287981924e+01 0.000000000000000000e+00
3.554630385487528343e+01 0.000000000000000000e+00
3.586068027210884424e+01 0.000000000000000000e+00
3.617160997732426608e+01 0.000000000000000000e+00
3.651011337868480666e+01 0.000000000000000000e+00
3.682394557823129588e+01 0.000000000000000000e+00
3.714231292517006722e+01 0.000000000000000000e+00
3.745160997732426011e+01 0.000000000000000000e+00
3.778666666666666885e+01 0.000000000000000000e+00
3.810775510204081939e+01 0.000000000000000000e+00
3.842993197278911310e+01 0.000000000000000000e+00
3.873959183673469653e+01 0.000000000000000000e+00
3.905941043083900155e+01 0.000000000000000000e+00
3.937451247165532919e+01 0.000000000000000000e+00
3.970340136054421976e+01 0.000000000000000000e+00
4.001179138321995765e+01 0.000000000000000000e+00
4.033106575963719109e+01 0.000000000000000000e+00
4.065287981859410138e+01 0.000000000000000000e+00
4.097814058956915773e+01 0.000000000000000000e+00
4.130539682539682644e+01 0.000000000000000000e+00
4.163192743764172121e+01 0.000000000000000000e+00
4.196408163265306257e+01 0.000000000000000000e+00
4.228607709750566812e+01 0.000000000000000000e+00
4.259065759637188364e+01 0.000000000000000000e+00
4.292571428571428527e+01 0.000000000000000000e+00
nan -1.000000000000000000e+00
nan -1.000000000000000000e+00
nan -1.000000000000000000e+00
nan -1.000000000000000000e+00
nan -1.000000000000000000e+00
nan -1.000000000000000000e+00
nan -1.000000000000000000e+00
nan -1.000000000000000000e+00
nan -1.000000000000000000e+00
nan -1.000000000000000000e+00
nan -1.000000000000000000e+00
nan -1.000000000000000000e+00
nan -1.000000000000000000e+00
nan -1.000000000000000000e+00
nan -1.000000000000000000e+00
nan -1.000000000000000000e+00
nan -1.000000000000000000e+00
nan -1.000000000000000000e+00
nan -1.000000000000000000e+00
nan -1.000000000000000000e+00
nan -1.000000000000000000e+00
nan -1.000000000000000000e+00
nan -1.000000000000000000e+00
nan -1.000000000000000000e+00
nan -1.000000000000000000e+00
nan -1.000000000000000000e+00
nan -1.000000000000000000e+00
nan -1.000000000000000000e+00
nan -1.000000000000000000e+00
nan -1.000000000000000000e+00
nan -1.000000000000000000e+00
nan -1.000000000000000000e+00
5.346521541950113487e+01 0.000000000000000000e+00
5.380734693877550967e+01 0.000000000000000000e+00
5.415909297052154159e+01 0.000000000000000000e+00
5.446022675736961105e+01 0.000000000000000000e+00
5.478712018140589635e+01 0.000000000000000000e+00
5.510421768707482926e+01 0.000000000000000000e+00
nan -1.000000000000000000e+00
nan -1.000000000000000000e+00
nan -1.000000000000000000e+00
nan -1.000000000000000000e+00
nan -1.000000000000000000e+00
nan -1.000000000000000000e+00
5.730049886621315380e+01 0.000000000000000000e+00
5.762358276643990962e+01 0.000000000000000000e+00
5.792526077097505777e+01 0.000000000000000000e+00
5.824997732426303543e+01 0.000000000000000000e+00
5.856126984126984070e+01 0.000000000000000000e+00
5.888145124716553624e+01 0.000000000000000000e+00
5.919219954648526283e+01 0.000000000000000000e+00
5.951564625850340207e+01 0.000000000000000000e+00
5.983002267573696287e+01 0.000000000000000000e+00
6.016253968253968054e+01 0.000000000000000000e+00
6.046512471655329080e+01 0.000000000000000000e+00
6.079873015873015873e+01 0.000000000000000000e+00
6.110240362811791215e+01 0.000000000000000000e+00
6.142494331065759638e+01 0.000000000000000000e+00
6.173986394557822877e+01 0.000000000000000000e+00
6.205750566893424036e+01 0.000000000000000000e+00
6.236317460317460615e+01 0.000000000000000000e+00
6.267011337868481036e+01 0.000000000000000000e+00
6.297814058956915773e+01 0.000000000000000000e+00
6.330068027210884196e+01 0.000000000000000000e+00
6.360453514739229064e+01 0.000000000000000000e+00
6.392997732426303514e+01 0.000000000000000000e+00
6.423764172335600620e+01 0.000000000000000000e+00
6.455963718820861175e+01 0.000000000000000000e+00
6.486802721088434964e+01 0.000000000000000000e+00
6.518820861678004519e+01 0.000000000000000000e+00
6.549097505668933650e+01 0.000000000000000000e+00
6.581786848072562179e+01 0.000000000000000000e+00
6.611755102040815757e+01 0.000000000000000000e+00
6.643990929705215365e+01 0.000000000000000000e+00
6.675374149659863576e+01 0.000000000000000000e+00
6.708117913832199974e+01 0.000000000000000000e+00
6.738358276643991474e+01 0.000000000000000000e+00
6.770158730158729554e+01 0.000000000000000000e+00
6.800054421768707869e+01 0.000000000000000000e+00
6.832054421768707186e+01 0.000000000000000000e+00
6.862766439909296423e+01 0.000000000000000000e+00
6.894875283446711478e+01 0.000000000000000000e+00
6.926421768707483295e+01 0.000000000000000000e+00
6.959346938775510694e+01 0.000000000000000000e+00
6.989678004535147693e+01 0.000000000000000000e+00
7.023111111111110461e+01 0.000000000000000000e+00
7.052680272108842985e+01 0.000000000000000000e+00
7.083809523809523512e+01 0.000000000000000000e+00
7.114829931972789723e+01 0.000000000000000000e+00
7.146884353741496909e+01 0.000000000000000000e+00
7.177433106575963961e+01 0.000000000000000000e+00
7.210702947845804545e+01 0.000000000000000000e+00
7.241832199546485072e+01 0.000000000000000000e+00
7.274195011337867811e+01 0.000000000000000000e+00
7.305560090702947207e+01 0.000000000000000000e+00
7.337614512471655814e+01 0.000000000000000000e+00
7.368580498866212736e+01 0.000000000000000000e+00
7.400979591836734528e+01 0.000000000000000000e+00
7.433034013605441714e+01 0.000000000000000000e+00
7.465106575963719138e+01 0.000000000000000000e+00
7.496108843537415112e+01 0.000000000000000000e+00
nan -1.000000000000000000e+00
nan -1.000000000000000000e+00
nan -1.000000000000000000e+00
7.622149659863946169e+01 0.000000000000000000e+00
7.654294784580498856e+01 0.000000000000000000e+00
7.684263038548752434e+01 0.000000000000000000e+00
7.716045351473923120e+01 0.000000000000000000e+00
7.746213151927437934e+01 0.000000000000000000e+00
7.778503401360543990e+01 0.000000000000000000e+00
7.809015873015873410e+01 0.000000000000000000e+00
7.841414965986395202e+01 0.000000000000000000e+00
7.872126984126984439e+01 0.000000000000000000e+00
7.904526077097506231e+01 0.000000000000000000e+00
7.935655328798185337e+01 0.000000000000000000e+00
7.967873015873016129e+01 0.000000000000000000e+00
7.997750566893424207e+01 0.000000000000000000e+00
8.030965986394558342e+01 0.000000000000000000e+00
8.060988662131519789e+01 0.000000000000000000e+00
8.092172335600906763e+01 0.000000000000000000e+00
8.123174603174602737e+01 0.000000000000000000e+00
8.155065759637187739e+01 0.000000000000000000e+00
8.184707482993196948e+01 0.000000000000000000e+00
8.216888888888888687e+01 0.000000000000000000e+00
8.247002267573695633e+01 0.000000000000000000e+00
8.278476190476190766e+01 0.000000000000000000e+00
8.309641723356008924e+01 0.000000000000000000e+00
8.340317460317460529e+01 0.000000000000000000e+00
8.369469387755101764e+01 0.000000000000000000e+00
8.401741496598639003e+01 0.000000000000000000e+00
8.431637188208617317e+01 0.000000000000000000e+00
nan -1.000000000000000000e+00
nan -1.000000000000000000e+00
nan -1.000000000000000000e+00
nan -1.000000000000000000e+00
nan -1.000000000000000000e+00
8.610031746031745570e+01 0.000000000000000000e+00
8.641433106575964018e+01 0.000000000000000000e+00
8.673505668934240020e+01 0.000000000000000000e+00
8.704544217687075047e+01 0.000000000000000000e+00
8.736580498866213418e+01 0.000000000000000000e+00
8.769197278911565263e+01 0.000000000000000000e+00
8.799582766439908710e+01 0.000000000000000000e+00
8.830820861678004974e+01 0.000000000000000000e+00
8.860625850340136367e+01 0.000000000000000000e+00
8.893260770975057028e+01 0.000000000000000000e+00
8.924335600907029686e+01 0.000000000000000000e+00
8.956861678004534610e+01 0.000000000000000000e+00
8.987138321995465162e+01 0.000000000000000000e+00
9.018068027210884452e+01 0.000000000000000000e+00
9.048362811791383820e+01 0.000000000000000000e+00
nan -1.000000000000000000e+00
nan -1.000000000000000000e+00
9.143473922902494166e+01 0.000000000000000000e+00
9.173931972789115719e+01 0.000000000000000000e+00
9.205460317460317299e+01 0.000000000000000000e+00
9.234394557823129901e+01 0.000000000000000000e+00
9.266902494331066009e+01 0.000000000000000000e+00
9.295619047619047137e+01 0.000000000000000000e+00
9.327383219954649007e+01 0.000000000000000000e+00
9.357532879818593585e+01 0.000000000000000000e+00
9.389170068027210903e+01 0.000000000000000000e+00
nan -1.000000000000000000e+00
9.450757369614512982e+01 0.000000000000000000e+00
9.481741496598640140e+01 0.000000000000000000e+00
9.513650793650793958e+01 0.000000000000000000e+00
9.543691609977324219e+01 0.000000000000000000e+00
9.576526077097506118e+01 0.000000000000000000e+00
9.605841269841269536e+01 0.000000000000000000e+00
9.635918367346938851e+01 0.000000000000000000e+00
9.666702947845804772e+01 0.000000000000000000e+00
9.699174603174603249e+01 0.000000000000000000e+00
9.729142857142856826e+01 0.000000000000000000e+00
9.760834467120182012e+01 0.000000000000000000e+00
9.791909297052154670e+01 0.000000000000000000e+00
9.823473922902493882e+01 0.000000000000000000e+00
9.852662131519274169e+01 0.000000000000000000e+00
9.884970521541950461e+01 0.000000000000000000e+00
9.915591836734694198e+01 0.000000000000000000e+00
9.946557823129251119e+01 0.000000000000000000e+00
9.977469387755101593e+01 0.000000000000000000e+00
1.000883446712018099e+02 0.000000000000000000e+00
nan -1.000000000000000000e+00
nan -1.000000000000000000e+00
nan -1.000000000000000000e+00
nan -1.000000000000000000e+00
nan -1.000000000000000000e+00
1.019660770975056749e+02 0.000000000000000000e+00
1.022742857142857105e+02 0.000000000000000000e+00
1.026146031746031753e+02 0.000000000000000000e+00
1.029249886621315255e+02 0.000000000000000000e+00
1.032437188208616732e+02 0.000000000000000000e+00
1.035533786848072566e+02 0.000000000000000000e+00
1.038809977324263087e+02 0.000000000000000000e+00
1.041895691609977348e+02 0.000000000000000000e+00
1.045082993197278967e+02 0.000000000000000000e+00
1.048299319727891117e+02 0.000000000000000000e+00
1.051492063492063522e+02 0.000000000000000000e+00
1.054568707482993233e+02 0.000000000000000000e+00
1.057817687074829962e+02 0.000000000000000000e+00
1.061028571428571468e+02 0.000000000000000000e+00
1.064139682539682497e+02 0.000000000000000000e+00
1.067247165532879762e+02 0.000000000000000000e+00
1.070545124716553289e+02 0.000000000000000000e+00
1.073531065759637215e+02 0.000000000000000000e+00
1.076907029478458071e+02 0.000000000000000000e+00
1.080016326530612218e+02 0.000000000000000000e+00
1.083181859410430832e+02 0.000000000000000000e+00
1.086298412698412648e+02 0.000000000000000000e+00
1.089596371882086174e+02 0.000000000000000000e+00
1.092760090702947906e+02 0.000000000000000000e+00
1.095969160997732388e+02 0.000000000000000000e+00
1.099054875283446648e+02 0.000000000000000000e+00
1.102436281179138291e+02 0.000000000000000000e+00
1.105589115646258449e+02 0.000000000000000000e+00
nan -1.000000000000000000e+00
1.111889342403628120e+02 0.000000000000000000e+00
1.115083900226757407e+02 0.000000000000000000e+00
1.118198639455782342e+02 0.000000000000000000e+00
1.121585487528344629e+02 0.000000000000000000e+00
1.124640362811791334e+02 0.000000000000000000e+00
1.127927437641723287e+02 0.000000000000000000e+00
1.131002267573696116e+02 0.000000000000000000e+00
1.134195011337868522e+02 0.000000000000000000e+00
1.137422222222222246e+02 0.000000000000000000e+00
1.140607709750566841e+02 0.000000000000000000e+00
1.143624489795918322e+02 0.000000000000000000e+00
1.146855328798185951e+02 0.000000000000000000e+00
1.149931972789115662e+02 0.000000000000000000e+00
1.153180952380952391e+02 0.000000000000000000e+00
1.156255782312925220e+02 0.000000000000000000e+00
nan -1.000000000000000000e+00
1.162327437641723407e+02 0.000000000000000000e+00
1.165287981859410422e+02 0.000000000000000000e+00
1.168647619047619060e+02 0.000000000000000000e+00
1.171938321995464918e+02 0.000000000000000000e+00
1.174924263038548702e+02 0.000000000000000000e+00
1.178307482993197226e+02 0.000000000000000000e+00
1.181422222222222160e+02 0.000000000000000000e+00
1.184578684807256224e+02 0.000000000000000000e+00
1.187687981859410371e+02 0.000000000000000000e+00
1.190857142857142890e+02 0.000000000000000000e+00
1.194126077097505600e+02 0.000000000000000000e+00
1.197289795918367332e+02 0.000000000000000000e+00
1.200553287981859398e+02 0.000000000000000000e+00
1.203729705215419443e+02 0.000000000000000000e+00
1.206976870748299291e+02 0.000000000000000000e+00
1.210149659863945573e+02 0.000000000000000000e+00
1.213110204081632588e+02 0.000000000000000000e+00
1.216524263038548810e+02 0.000000000000000000e+00
1.219715192743764192e+02 0.000000000000000000e+00
1.222922448979591792e+02 0.000000000000000000e+00
1.226144217687074871e+02 0.000000000000000000e+00
1.229260770975056687e+02 0.000000000000000000e+00
1.232458956916099737e+02 0.000000000000000000e+00
1.235680725623582816e+02 0.000000000000000000e+00
1.238933333333333309e+02 0.000000000000000000e+00
1.242068027210884367e+02 0.000000000000000000e+00
1.245131972789115622e+02 0.000000000000000000e+00
1.248542403628117938e+02 0.000000000000000000e+00
1.251697052154194978e+02 0.000000000000000000e+00
1.254857142857142804e+02 0.000000000000000000e+00
1.257960997732426307e+02 0.000000000000000000e+00
1.261182766439909244e+02 0.000000000000000000e+00
nan -1.000000000000000000e+00
1.267600907029478492e+02 0.000000000000000000e+00
1.270735600907029408e+02 0.000000000000000000e+00
1.273960997732426250e+02 0.000000000000000000e+00
1.277159183673469443e+02 0.000000000000000000e+00
1.280333786848072464e+02 0.000000000000000000e+00
1.283410430839002174e+02 0.000000000000000000e+00
1.286653968253968117e+02 0.000000000000000000e+00
1.289647165532879853e+02 0.000000000000000000e+00
1.292977777777777817e+02 0.000000000000000000e+00
1.296043537414965954e+02 0.000000000000000000e+00
1.299292517006802825e+02 0.000000000000000000e+00
1.302396371882086044e+02 0.000000000000000000e+00
1.305494784580498902e+02 0.000000000000000000e+00
1.308571428571428612e+02 0.000000000000000000e+00
1.311642630385487394e+02 0.000000000000000000e+00
nan -1.000000000000000000e+00
1.318006349206349341e+02 0.000000000000000000e+00
1.321251700680272165e+02 0.000000000000000000e+00
1.324469841269841197e+02 0.000000000000000000e+00
1.327559183673469363e+02 0.000000000000000000e+00
1.330969614512471537e+02 0.000000000000000000e+00
1.334046258503401248e+02 0.000000000000000000e+00
1.337402267573696122e+02 0.000000000000000000e+00
1.340605895691610101e+02 0.000000000000000000e+00
1.343807709750566914e+02 0.000000000000000000e+00
1.346955102040816428e+02 0.000000000000000000e+00
1.350260317460317481e+02 0.000000000000000000e+00
1.353344217687074718e+02 0.000000000000000000e+00
1.356676643990929847e+02 0.000000000000000000e+00
1.359907482993197334e+02 0.000000000000000000e+00
1.363252607709750635e+02 0.000000000000000000e+00
1.366104308390022766e+02 0.000000000000000000e+00
1.369326077097505561e+02 0.000000000000000000e+00
1.372473469387755074e+02 0.000000000000000000e+00
nan -1.000000000000000000e+00
1.378653968253968287e+02 0.000000000000000000e+00
1.382004535147392232e+02 0.000000000000000000e+00
1.385188208616779946e+02 0.000000000000000000e+00
1.388362811791383251e+02 0.000000000000000000e+00
1.391502947845804954e+02 0.000000000000000000e+00
1.394568707482993091e+02 0.000000000000000000e+00
1.397716099773242604e+02 0.000000000000000000e+00
1.400897959183673436e+02 0.000000000000000000e+00
nan -1.000000000000000000e+00
1.407294331065759536e+02 0.000000000000000000e+00
1.410494331065759752e+02 0.000000000000000000e+00
1.413692517006802802e+02 0.000000000000000000e+00
1.416707482993197402e+02 0.000000000000000000e+00
1.419909297052154216e+02 0.000000000000000000e+00
1.423040362811791510e+02 0.000000000000000000e+00
1.426184126984126976e+02 0.000000000000000000e+00
1.429342403628117779e+02 0.000000000000000000e+00
1.432682086167800435e+02 0.000000000000000000e+00
1.435963718820861743e+02 0.000000000000000000e+00
1.439036734693877690e+02 0.000000000000000000e+00
1.442068027210884225e+02 0.000000000000000000e+00
1.445278911564625730e+02 0.000000000000000000e+00
1.448402721088435499e+02 0.000000000000000000e+00
1.451695238095238096e+02 0.000000000000000000e+00
1.454868027210884236e+02 0.000000000000000000e+00
1.458008163265306223e+02 0.000000000000000000e+00
1.461228117913832136e+02 0.000000000000000000e+00
1.464497052154194989e+02 0.000000000000000000e+00
1.467796825396825398e+02 0.000000000000000000e+00
1.471089342403627995e+02 0.000000000000000000e+00
1.474331065759637056e+02 0.000000000000000000e+00
1.477792290249433051e+02 0.000000000000000000e+00
1.481026757369614586e+02 0.000000000000000000e+00
1.484261224489795836e+02 0.000000000000000000e+00
1.487687981859410513e+02 0.000000000000000000e+00
1.490953287981859319e+02 0.000000000000000000e+00
1.494303854875283548e+02 0.000000000000000000e+00
1.497543764172335727e+02 0.000000000000000000e+00
1.500803628117913888e+02 0.000000000000000000e+00
1.504107029478458060e+02 0.000000000000000000e+00
1.507385034013605321e+02 0.000000000000000000e+00
1.510557823129251744e+02 0.000000000000000000e+00
1.513736054421768813e+02 0.000000000000000000e+00
nan -1.000000000000000000e+00
1.520192290249433142e+02 0.000000000000000000e+00
1.523726077097505538e+02 0.000000000000000000e+00
1.526958730158730191e+02 0.000000000000000000e+00
1.530209523809523944e+02 0.000000000000000000e+00
1.533442176870748312e+02 0.000000000000000000e+00
1.536702040816326473e+02 0.000000000000000000e+00
1.540010884353741574e+02 0.000000000000000000e+00
1.543414058956916222e+02 0.000000000000000000e+00
nan -1.000000000000000000e+00
1.549944671201814117e+02 0.000000000000000000e+00
1.553003174603174728e+02 0.000000000000000000e+00
1.556402721088435328e+02 0.000000000000000000e+00
1.559522902494331049e+02 0.000000000000000000e+00
1.562708390022675644e+02 0.000000000000000000e+00
1.565917460317460268e+02 0.000000000000000000e+00
1.569231746031746013e+02 0.000000000000000000e+00
nan -1.000000000000000000e+00
1.575795011337868345e+02 0.000000000000000000e+00
1.578993197278911680e+02 0.000000000000000000e+00
1.582309297052154307e+02 0.000000000000000000e+00
1.585500226757369546e+02 0.000000000000000000e+00
nan -1.000000000000000000e+00
1.591978231292517023e+02 0.000000000000000000e+00
1.595263492063492095e+02 0.000000000000000000e+00
1.598463492063492026e+02 0.000000000000000000e+00
1.601404081632653060e+02 0.000000000000000000e+00
1.604943310657596385e+02 0.000000000000000000e+00
1.608275736961451230e+02 0.000000000000000000e+00
1.611481179138322091e+02 0.000000000000000000e+00
1.614728344671201796e+02 0.000000000000000000e+00
1.617839455782312825e+02 0.000000000000000000e+00
1.621131972789115707e+02 0.000000000000000000e+00
nan -1.000000000000000000e+00
nan -1.000000000000000000e+00
1.630844444444444434e+02 0.000000000000000000e+00
1.634242176870748438e+02 0.000000000000000000e+00
1.637598185941043027e+02 0.000000000000000000e+00
1.640910657596371891e+02 0.000000000000000000e+00
1.644197732426303844e+02 0.000000000000000000e+00
1.647515646258503352e+02 0.000000000000000000e+00
1.650755555555555532e+02 0.000000000000000000e+00
1.653826757360000101e+02 0.000000000000000000e+00
1.657329705215419438e+02 0.000000000000000000e+00
1.660587755102040717e+02 0.000000000000000000e+00
1.663704308390022675e+02 0.000000000000000000e+00
1.667103854875283560e+02 0.000000000000000000e+00
1.670292970521541918e+02 0.000000000000000000e+00
1.673547392290249434e+02 0.000000000000000000e+00
1.676841723356009197e+02 0.000000000000000000e+00
1.680123356009070221e+02 0.000000000000000000e+00
1.683354195011337993e+02 0.000000000000000000e+00
1.686715646258503511e+02 0.000000000000000000e+00
1.690008163265306109e+02 0.000000000000000000e+00
1.693289795918367417e+02 0.000000000000000000e+00
1.696540589569160886e+02 0.000000000000000000e+00
1.699878458049886660e+02 0.000000000000000000e+00
nan -1.000000000000000000e+00
nan -1.000000000000000000e+00
1.709605442176870724e+02 0.000000000000000000e+00
1.712959637188208717e+02 0.000000000000000000e+00
1.716009070294784635e+02 0.000000000000000000e+00
1.719403174603174591e+02 0.000000000000000000e+00
1.722601360544217641e+02 0.000000000000000000e+00
1.725935600907029368e+02 0.000000000000000000e+00
1.729284353741496716e+02 0.000000000000000000e+00
1.732576870748299314e+02 0.000000000000000000e+00
1.736272108843537296e+02 0.000000000000000000e+00
1.739199999999999875e+02 0.000000000000000000e+00
1.742363718820861607e+02 0.000000000000000000e+00
1.745694331065759570e+02 0.000000000000000000e+00
1.748883446712018213e+02 0.000000000000000000e+00
1.752206802721088366e+02 0.000000000000000000e+00
1.755415873015872990e+02 0.000000000000000000e+00
1.758668480725623624e+02 0.000000000000000000e+00
1.761924716553288022e+02 0.000000000000000000e+00
1.765166439909297083e+02 0.000000000000000000e+00
1.768335600907029459e+02 0.000000000000000000e+00
1.771631746031746104e+02 0.000000000000000000e+00
1.774710204081632696e+02 0.000000000000000000e+00
nan -1.000000000000000000e+00
nan -1.000000000000000000e+00
1.784417233560090779e+02 0.000000000000000000e+00
1.788005442176870758e+02 0.000000000000000000e+00
1.791334240362811840e+02 0.000000000000000000e+00
1.794724716553288033e+02 0.000000000000000000e+00
1.798060770975056641e+02 0.000000000000000000e+00
1.801166439909297026e+02 0.000000000000000000e+00
nan -1.000000000000000000e+00
1.807689795918367395e+02 0.000000000000000000e+00
1.810615873015873092e+02 0.000000000000000000e+00
1.813931972789115719e+02 0.000000000000000000e+00
1.817273469387754972e+02 0.000000000000000000e+00
1.820422675736961367e+02 0.000000000000000000e+00
1.823624489795918464e+02 0.000000000000000000e+00
1.826784580498866148e+02 0.000000000000000000e+00
1.829948299319727880e+02 0.000000000000000000e+00
nan -1.000000000000000000e+00
1.836290249433106680e+02 0.000000000000000000e+00
1.839635374149659981e+02 0.000000000000000000e+00
1.842813605442176765e+02 0.000000000000000000e+00
1.846053514739228945e+02 0.000000000000000000e+00
1.849315192743764271e+02 0.000000000000000000e+00
1.852380952380952408e+02 0.000000000000000000e+00
1.855599092970521440e+02 0.000000000000000000e+00
1.858617687074829803e+02 0.000000000000000000e+00
1.861897505668934230e+02 0.000000000000000000e+00
1.864843537414965908e+02 0.000000000000000000e+00
1.867909297052154329e+02 0.000000000000000000e+00
1.871067573696145132e+02 0.000000000000000000e+00
1.874195011337868380e+02 0.000000000000000000e+00
nan -1.000000000000000000e+00
1.880642176870748301e+02 0.000000000000000000e+00
1.883762358276644022e+02 0.000000000000000000e+00
1.886887981859410388e+02 0.000000000000000000e+00
1.889973696145124791e+02 0.000000000000000000e+00
1.893079365079365175e+02 0.000000000000000000e+00
1.896212244897959067e+02 0.000000000000000000e+00
1.899379591836734562e+02 0.000000000000000000e+00
1.902545124716553175e+02 0.000000000000000000e+00
1.905674376417233589e+02 0.000000000000000000e+00
1.908703854875283525e+02 0.000000000000000000e+00
nan -1.000000000000000000e+00
1.915368707482993216e+02 0.000000000000000000e+00
1.918601360544217584e+02 0.000000000000000000e+00
1.921931972789115548e+02 0.000000000000000000e+00
1.925335147392290196e+02 0.000000000000000000e+00
1.928497052154195046e+02 0.000000000000000000e+00
1.931952834467120113e+02 0.000000000000000000e+00
1.935263492063492095e+02 0.000000000000000000e+00
1.938594104308390058e+02 0.000000000000000000e+00
1.941808616780045327e+02 0.000000000000000000e+00
1.945063038548752843e+02 0.000000000000000000e+00
1.948397278911564570e+02 0.000000000000000000e+00
1.951722448979591888e+02 0.000000000000000000e+00
1.955036734693877634e+02 0.000000000000000000e+00
1.958358276643990905e+02 0.000000000000000000e+00
1.961795918367346871e+02 0.000000000000000000e+00
1.964925170068027285e+02 0.000000000000000000e+00
1.968217687074829882e+02 0.000000000000000000e+00
1.971633560090702986e+02 0.000000000000000000e+00
1.975027664399092941e+02 0.000000000000000000e+00
1.978349206349206213e+02 0.000000000000000000e+00
1.981605442176870611e+02 0.000000000000000000e+00
1.984994104308389922e+02 0.000000000000000000e+00
1.988246712018140556e+02 0.000000000000000000e+00
1.991535600907029391e+02 0.000000000000000000e+00
1.994849886621315136e+02 0.000000000000000000e+00
1.998127891156462681e+02 0.000000000000000000e+00
2.001529251700680163e+02 0.000000000000000000e+00
2.004781859410430798e+02 0.000000000000000000e+00
2.008266666666666538e+02 0.000000000000000000e+00
2.011482993197278972e+02 0.000000000000000000e+00
2.014717460317460223e+02 0.000000000000000000e+00
2.018153287981859307e+02 0.000000000000000000e+00
2.021436734693877497e+02 0.000000000000000000e+00
2.024674829931972795e+02 0.000000000000000000e+00
2.027802267573696042e+02 0.000000000000000000e+00
2.031140136054421816e+02 0.000000000000000000e+00
2.034209523809523716e+02 0.000000000000000000e+00
2.037560090702947946e+02 0.000000000000000000e+00
2.040756462585034114e+02 0.000000000000000000e+00
2.043949206349206236e+02 0.000000000000000000e+00
2.047100226757369512e+02 0.000000000000000000e+00
2.050269387755102173e+02 0.000000000000000000e+00
2.053445804988662076e+02 0.000000000000000000e+00
2.056721995464852739e+02 0.000000000000000000e+00
2.059918367346938908e+02 0.000000000000000000e+00
2.063216326530612150e+02 0.000000000000000000e+00
2.066436281179138348e+02 0.000000000000000000e+00
2.069503854875283366e+02 0.000000000000000000e+00
2.072887074829932033e+02 0.000000000000000000e+00
2.076107029478457946e+02 0.000000000000000000e+00
2.079112925170068138e+02 0.000000000000000000e+00
nan -1.000000000000000000e+00
nan -1.000000000000000000e+00
nan -1.000000000000000000e+00
nan -1.000000000000000000e+00
2.095475736961451219e+02 0.000000000000000000e+00
2.098539682539682474e+02 0.000000000000000000e+00
2.101852154195011337e+02 0.000000000000000000e+00
2.105004988662131495e+02 0.000000000000000000e+00
2.108288435374149685e+02 0.000000000000000000e+00
2.111437641723356080e+02 0.000000000000000000e+00
2.114653968253968230e+02 0.000000000000000000e+00
2.117795918367346815e+02 0.000000000000000000e+00
2.121072108843537478e+02 0.000000000000000000e+00
2.124342857142857213e+02 0.000000000000000000e+00
2.127684353741496466e+02 0.000000000000000000e+00
2.130871655328798226e+02 0.000000000000000000e+00
2.134097052154195069e+02 0.000000000000000000e+00
2.137356916099773230e+02 0.000000000000000000e+00
nan -1.000000000000000000e+00
nan -1.000000000000000000e+00
2.147029478458049994e+02 0.000000000000000000e+00
2.150316553287981947e+02 0.000000000000000000e+00
2.153609070294784544e+02 0.000000000000000000e+00
2.156926984126984053e+02 0.000000000000000000e+00
2.160016326530612218e+02 0.000000000000000000e+00
2.163218140589569032e+02 0.000000000000000000e+00
2.166532426303854777e+02 0.000000000000000000e+00
2.169728798185940946e+02 0.000000000000000000e+00
2.173052154195011383e+02 0.000000000000000000e+00
2.176293877551020444e+02 0.000000000000000000e+00
2.179609977324263070e+02 0.000000000000000000e+00
2.182793650793650784e+02 0.000000000000000000e+00
2.186113378684807174e+02 0.000000000000000000e+00
2.189266213151927332e+02 0.000000000000000000e+00
2.192506122448979511e+02 0.000000000000000000e+00
2.195639002267573687e+02 0.000000000000000000e+00
2.198909750566893422e+02 0.000000000000000000e+00
nan -1.000000000000000000e+00
2.205543764172335557e+02 0.000000000000000000e+00
2.208379138321995470e+02 0.000000000000000000e+00
2.211588208616780094e+02 0.000000000000000000e+00
2.214788208616780025e+02 0.000000000000000000e+00
2.218031746031745968e+02 0.000000000000000000e+00
2.221119274376417252e+02 0.000000000000000000e+00
nan -1.000000000000000000e+00
2.226630385487528372e+02 0.000000000000000000e+00
2.229959183673469454e+02 0.000000000000000000e+00
2.233044897959183572e+02 0.000000000000000000e+00
2.236464399092970439e+02 0.000000000000000000e+00
2.239796825396825284e+02 0.000000000000000000e+00
nan -1.000000000000000000e+00
2.247332426303854902e+02 0.000000000000000000e+00
2.250216780045351470e+02 0.000000000000000000e+00
nan -1.000000000000000000e+00
nan -1.000000000000000000e+00
2.260301133786848027e+02 0.000000000000000000e+00
2.263560997732426188e+02 0.000000000000000000e+00
2.266868027210884406e+02 0.000000000000000000e+00
2.270093424036281249e+02 0.000000000000000000e+00
2.273543764172335671e+02 0.000000000000000000e+00
2.276943310657596271e+02 0.000000000000000000e+00
2.280353741496598730e+02 0.000000000000000000e+00
2.283648072562358209e+02 0.000000000000000000e+00
2.286947845804988617e+02 0.000000000000000000e+00
2.290006349206349228e+02 0.000000000000000000e+00
2.293518367346938760e+02 0.000000000000000000e+00
2.296819954648526050e+02 0.000000000000000000e+00
2.300165079365079350e+02 0.000000000000000000e+00
2.303473922902494451e+02 0.000000000000000000e+00
2.306775510204081741e+02 0.000000000000000000e+00
2.310135147392290378e+02 0.000000000000000000e+00
2.313460317460317412e+02 0.000000000000000000e+00
2.316827210884353860e+02 0.000000000000000000e+00
2.320223129251700698e+02 0.000000000000000000e+00
2.323403174603174648e+02 0.000000000000000000e+00
2.326726530612244801e+02 0.000000000000000000e+00
2.330015419501133920e+02 0.000000000000000000e+00
2.333369614512471628e+02 0.000000000000000000e+00
2.336671201814058918e+02 0.000000000000000000e+00
2.340068934240362921e+02 0.000000000000000000e+00
2.343276190476190379e+02 0.000000000000000000e+00
2.346690249433106601e+02 0.000000000000000000e+00
2.349823129251700777e+02 0.000000000000000000e+00
2.353369614512471628e+02 0.000000000000000000e+00
2.356553287981859341e+02 0.000000000000000000e+00
2.359838548752834413e+02 0.000000000000000000e+00
2.363123809523809484e+02 0.000000000000000000e+00
2.366410884353741437e+02 0.000000000000000000e+00
2.369650793650793617e+02 0.000000000000000000e+00
2.373026757369614472e+02 0.000000000000000000e+00
2.376273922902494462e+02 0.000000000000000000e+00
2.379555555555555486e+02 0.000000000000000000e+00
2.382886167800453450e+02 0.000000000000000000e+00
2.386002721088435408e+02 0.000000000000000000e+00
2.389271655328798261e+02 0.000000000000000000e+00
2.392475283446711956e+02 0.000000000000000000e+00
2.395760544217687027e+02 0.000000000000000000e+00
2.398842630385487666e+02 0.000000000000000000e+00
nan -1.000000000000000000e+00
2.406044444444444537e+02 0.000000000000000000e+00
nan -1.000000000000000000e+00
nan -1.000000000000000000e+00
nan -1.000000000000000000e+00
nan -1.000000000000000000e+00
nan -1.000000000000000000e+00
nan -1.000000000000000000e+00
2.429101133786847981e+02 0.000000000000000000e+00
2.432449886621315329e+02 0.000000000000000000e+00
2.435778684807256127e+02 0.000000000000000000e+00
2.439189115646258585e+02 0.000000000000000000e+00
2.442280272108843633e+02 0.000000000000000000e+00
2.445549206349206486e+02 0.000000000000000000e+00
2.448663945578231278e+02 0.000000000000000000e+00
2.451615419501133886e+02 0.000000000000000000e+00
nan -1.000000000000000000e+00
2.458102494331065770e+02 0.000000000000000000e+00
2.461168253968253907e+02 0.000000000000000000e+00
2.464524263038548781e+02 0.000000000000000000e+00
2.467840362811791408e+02 0.000000000000000000e+00
2.470984126984126874e+02 0.000000000000000000e+00
2.474240362811791272e+02 0.000000000000000000e+00
2.477364172335601040e+02 0.000000000000000000e+00
2.480565986394557854e+02 0.000000000000000000e+00
2.483773242630385596e+02 0.000000000000000000e+00
2.486964172335600836e+02 0.000000000000000000e+00
2.490214965986394589e+02 0.000000000000000000e+00
2.493463945578231176e+02 0.000000000000000000e+00
2.496555102040816223e+02 0.000000000000000000e+00
2.499853061224489750e+02 0.000000000000000000e+00
2.502964172335600779e+02 0.000000000000000000e+00
2.506155102040816303e+02 0.000000000000000000e+00
2.509287981859410479e+02 0.000000000000000000e+00
nan -1.000000000000000000e+00
nan -1.000000000000000000e+00
nan -1.000000000000000000e+00
nan -1.000000000000000000e+00
nan -1.000000000000000000e+00
2.527542857142857144e+02 0.000000000000000000e+00
2.530655782312925055e+02 0.000000000000000000e+00
nan -1.000000000000000000e+00
2.538323809523809587e+02 0.000000000000000000e+00
2.541473015873015981e+02 0.000000000000000000e+00
2.544908843537415066e+02 0.000000000000000000e+00
2.548141496598639435e+02 0.000000000000000000e+00
2.551468480725623635e+02 0.000000000000000000e+00
2.554575963718820901e+02 0.000000000000000000e+00
2.557910204081632628e+02 0.000000000000000000e+00
2.561155555555555452e+02 0.000000000000000000e+00
2.564565986394557626e+02 0.000000000000000000e+00
2.567847619047619219e+02 0.000000000000000000e+00
2.571227210884353553e+02 0.000000000000000000e+00
2.574595918367347167e+02 0.000000000000000000e+00
2.577879365079365357e+02 0.000000000000000000e+00
2.581209977324263036e+02 0.000000000000000000e+00
2.584620408163265211e+02 0.000000000000000000e+00
2.587900226757369637e+02 0.000000000000000000e+00
2.591216326530612264e+02 0.000000000000000000e+00
2.594508843537415146e+02 0.000000000000000000e+00
2.597926530612244846e+02 0.000000000000000000e+00
2.601282539682539436e+02 0.000000000000000000e+00
2.604625850340000284e+02 0.000000000000000000e+00
2.607945578231292529e+02 0.000000000000000000e+00
2.611120181405895551e+02 0.000000000000000000e+00
2.614269387755102230e+02 0.000000000000000000e+00
2.617641723356009038e+02 0.000000000000000000e+00
2.620939682539682281e+02 0.000000000000000000e+00
2.624326530612244710e+02 0.000000000000000000e+00
2.627606349206349137e+02 0.000000000000000000e+00
2.630895238095238255e+02 0.000000000000000000e+00
2.634171428571428351e+02 0.000000000000000000e+00
2.637494784580499072e+02 0.000000000000000000e+00
2.640745578231292257e+02 0.000000000000000000e+00
2.644105215419501178e+02 0.000000000000000000e+00
2.647383219954648439e+02 0.000000000000000000e+00
2.650632199546485026e+02 0.000000000000000000e+00
2.653970068027210800e+02 0.000000000000000000e+00
2.657326077097505390e+02 0.000000000000000000e+00
2.660604081632653219e+02 0.000000000000000000e+00
2.663898412698412699e+02 0.000000000000000000e+00
2.667005895691610249e+02 0.000000000000000000e+00
2.670207709750566778e+02 0.000000000000000000e+00
2.673467573696145223e+02 0.000000000000000000e+00
2.676774603174603158e+02 0.000000000000000000e+00
2.680088888888888619e+02 0.000000000000000000e+00
2.683343310657596135e+02 0.000000000000000000e+00
2.686632199546485253e+02 0.000000000000000000e+00
2.689884807256235604e+02 0.000000000000000000e+00
2.693055782312925430e+02 0.000000000000000000e+00
2.696426303854875073e+02 0.000000000000000000e+00
2.699560997732426131e+02 0.000000000000000000e+00
2.702768253968254157e+02 0.000000000000000000e+00
2.705821315192743555e+02 0.000000000000000000e+00
2.709222675736961605e+02 0.000000000000000000e+00
2.712047165532879944e+02 0.000000000000000000e+00
2.715107482993197436e+02 0.000000000000000000e+00
nan -1.000000000000000000e+00
nan -1.000000000000000000e+00
2.724357369614512550e+02 0.000000000000000000e+00
2.727717006802720903e+02 0.000000000000000000e+00
2.730797278911564376e+02 0.000000000000000000e+00
2.734351020408163322e+02 0.000000000000000000e+00
nan -1.000000000000000000e+00
2.740482539682539596e+02 0.000000000000000000e+00
2.743666213151927309e+02 0.000000000000000000e+00
2.746958730158730191e+02 0.000000000000000000e+00
2.750142403628117904e+02 0.000000000000000000e+00
2.753496598639455897e+02 0.000000000000000000e+00
2.756640362811791647e+02 0.000000000000000000e+00
2.759767800453514610e+02 0.000000000000000000e+00
nan -1.000000000000000000e+00
nan -1.000000000000000000e+00
nan -1.000000000000000000e+00
nan -1.000000000000000000e+00
2.775571882086167648e+02 0.000000000000000000e+00
2.778735600907029379e+02 0.000000000000000000e+00
2.781803174603174398e+02 0.000000000000000000e+00
nan -1.000000000000000000e+00
nan -1.000000000000000000e+00
nan -1.000000000000000000e+00
nan -1.000000000000000000e+00
nan -1.000000000000000000e+00
2.801061224489795904e+02 0.000000000000000000e+00
2.804444444444444571e+02 0.000000000000000000e+00
2.807541043083900263e+02 0.000000000000000000e+00
nan -1.000000000000000000e+00
nan -1.000000000000000000e+00
nan -1.000000000000000000e+00
nan -1.000000000000000000e+00
nan -1.000000000000000000e+00
nan -1.000000000000000000e+00
2.829578231292517216e+02 0.000000000000000000e+00
2.832975963718820935e+02 0.000000000000000000e+00
2.836244897959183504e+02 0.000000000000000000e+00
2.839334240362811670e+02 0.000000000000000000e+00
2.842539682539682531e+02 0.000000000000000000e+00
2.845678004535147352e+02 0.000000000000000000e+00
nan -1.000000000000000000e+00
nan -1.000000000000000000e+00
nan -1.000000000000000000e+00
nan -1.000000000000000000e+00
nan -1.000000000000000000e+00
nan -1.000000000000000000e+00
nan -1.000000000000000000e+00
nan -1.000000000000000000e+00
nan -1.000000000000000000e+00
nan -1.000000000000000000e+00
nan -1.000000000000000000e+00
nan -1.000000000000000000e+00
nan -1.000000000000000000e+00
2.890666666660000033e+02 0.000000000000000000e+00
2.894011791383219929e+02 0.000000000000000000e+00
2.897023129251700766e+02 0.000000000000000000e+00
2.900246712018140443e+02 0.000000000000000000e+00
2.903559183673469306e+02 0.000000000000000000e+00
2.906866213151927241e+02 0.000000000000000000e+00
2.909971882086167625e+02 0.000000000000000000e+00
2.913170068027210959e+02 0.000000000000000000e+00
2.916192290249433086e+02 0.000000000000000000e+00
nan -1.000000000000000000e+00
nan -1.000000000000000000e+00
2.926006349206349455e+02 0.000000000000000000e+00
2.929224489795918203e+02 0.000000000000000000e+00
2.932235827664399039e+02 0.000000000000000000e+00
2.935365079365079168e+02 0.000000000000000000e+00
2.938615873015872921e+02 0.000000000000000000e+00
2.941663492063491958e+02 0.000000000000000000e+00
2.944838095238094979e+02 0.000000000000000000e+00
2.948139682539682553e+02 0.000000000000000000e+00
2.951706122440000399e+02 0.000000000000000000e+00
2.954915192743764010e+02 0.000000000000000000e+00
nan -1.000000000000000000e+00
nan -1.000000000000000000e+00
nan -1.000000000000000000e+00
nan -1.000000000000000000e+00
nan -1.000000000000000000e+00
nan -1.000000000000000000e+00
nan -1.000000000000000000e+00
nan -1.000000000000000000e+00
nan -1.000000000000000000e+00
nan -1.000000000000000000e+00
nan -1.000000000000000000e+00
nan -1.000000000000000000e+00
nan -1.000000000000000000e+00
nan -1.000000000000000000e+00
3.002394557823129162e+02 0.000000000000000000e+00
3.005701587301587097e+02 0.000000000000000000e+00
3.008823582766439699e+02 0.000000000000000000e+00
3.012025396825396797e+02 0.000000000000000000e+00
3.015365079365079168e+02 0.000000000000000000e+00
nan -1.000000000000000000e+00
3.021572789115646174e+02 0.000000000000000000e+00
3.024763718820861413e+02 0.000000000000000000e+00
3.027673469387755176e+02 0.000000000000000000e+00
3.031025850340136003e+02 0.000000000000000000e+00
3.034191383219954901e+02 0.000000000000000000e+00
nan -1.000000000000000000e+00
3.040424489795918248e+02 0.000000000000000000e+00
3.043668027210884475e+02 0.000000000000000000e+00
3.046922448979591991e+02 0.000000000000000000e+00
3.050104308390022538e+02 0.000000000000000000e+00
3.053567346938775700e+02 0.000000000000000000e+00
3.056475283446712297e+02 0.000000000000000000e+00
3.059528344671201694e+02 0.000000000000000000e+00
nan -1.000000000000000000e+00
3.065785034013605355e+02 0.000000000000000000e+00
3.069148299319728039e+02 0.000000000000000000e+00
3.072353741496598900e+02 0.000000000000000000e+00
nan -1.000000000000000000e+00
nan -1.000000000000000000e+00
nan -1.000000000000000000e+00
nan -1.000000000000000000e+00
nan -1.000000000000000000e+00
nan -1.000000000000000000e+00
nan -1.000000000000000000e+00
nan -1.000000000000000000e+00
nan -1.000000000000000000e+00
nan -1.000000000000000000e+00
nan -1.000000000000000000e+00
nan -1.000000000000000000e+00
nan -1.000000000000000000e+00
nan -1.000000000000000000e+00
nan -1.000000000000000000e+00
nan -1.000000000000000000e+00
nan -1.000000000000000000e+00
nan -1.000000000000000000e+00
nan -1.000000000000000000e+00
nan -1.000000000000000000e+00
nan -1.000000000000000000e+00
nan -1.000000000000000000e+00
nan -1.000000000000000000e+00
nan -1.000000000000000000e+00
nan -1.000000000000000000e+00
nan -1.000000000000000000e+00
nan -1.000000000000000000e+00
3.161413151927437752e+02 0.000000000000000000e+00
3.164252154195011144e+02 0.000000000000000000e+00
3.167278004535147602e+02 0.000000000000000000e+00
3.170430839002267476e+02 0.000000000000000000e+00
