# Supplementary material for: Correlated microtiming deviations in jazz and rock music
Source: PLoS One. 2018 Jan 24;13(1):e0186361. doi: 10.1371/journal.pone.0186361 (PMC5783353; doi:10.1371/journal.pone.0186361)
Supplement: S1 Dataset — (ZIP) [file pone.0186361.s001.zip › J17.dat]

5.105510204000000130e+01 0.000000000000000000e+00
5.132662131519274595e+01 0.000000000000000000e+00
5.158947845804988930e+01 0.000000000000000000e+00
5.185832199546485555e+01 0.000000000000000000e+00
5.212734693877550995e+01 0.000000000000000000e+00
5.241505668934240703e+01 0.000000000000000000e+00
5.269696145124716224e+01 0.000000000000000000e+00
nan -1.000000000000000000e+00
5.323337868480725632e+01 0.000000000000000000e+00
5.352562358276644261e+01 0.000000000000000000e+00
5.378775510204081911e+01 0.000000000000000000e+00
5.406693877551020222e+01 0.000000000000000000e+00
5.435845804988662167e+01 0.000000000000000000e+00
5.463927437641723373e+01 0.000000000000000000e+00
5.490594104308389944e+01 0.000000000000000000e+00
5.517151927437641490e+01 0.000000000000000000e+00
5.544054421768707641e+01 0.000000000000000000e+00
5.571682539682539925e+01 0.000000000000000000e+00
5.598929705215419261e+01 0.000000000000000000e+00
5.626920634920634967e+01 0.000000000000000000e+00
5.654748299319727778e+01 0.000000000000000000e+00
5.683301587301587432e+01 0.000000000000000000e+00
5.710784580498866347e+01 0.000000000000000000e+00
5.737814058956916341e+01 0.000000000000000000e+00
5.764789115646258466e+01 0.000000000000000000e+00
nan -1.000000000000000000e+00
5.819501133786847902e+01 0.000000000000000000e+00
5.846566893424036238e+01 0.000000000000000000e+00
5.874321995464852364e+01 0.000000000000000000e+00
5.902331065759636886e+01 0.000000000000000000e+00
5.929632653061224801e+01 0.000000000000000000e+00
5.956353741496598531e+01 0.000000000000000000e+00
5.983310657596371840e+01 0.000000000000000000e+00
6.011664399092970257e+01 0.000000000000000000e+00
6.037823129251700749e+01 0.000000000000000000e+00
6.065342403628118007e+01 0.000000000000000000e+00
6.092825396825396922e+01 0.000000000000000000e+00
6.121015873015873154e+01 0.000000000000000000e+00
6.148843537414965965e+01 0.000000000000000000e+00
6.175691609977324248e+01 0.000000000000000000e+00
6.202122448979591951e+01 0.000000000000000000e+00
6.231111111111111001e+01 0.000000000000000000e+00
6.257814058956915915e+01 0.000000000000000000e+00
6.284879818594104250e+01 0.000000000000000000e+00
6.313160997732425983e+01 0.000000000000000000e+00
6.341315192743763873e+01 0.000000000000000000e+00
6.369324263038549105e+01 0.000000000000000000e+00
6.397151927437641916e+01 0.000000000000000000e+00
6.423256235827663829e+01 0.000000000000000000e+00
6.451192743764171666e+01 0.000000000000000000e+00
6.477913832199546107e+01 0.000000000000000000e+00
6.505505668934240759e+01 0.000000000000000000e+00
6.532589569160997200e+01 0.000000000000000000e+00
6.560072562358276116e+01 0.000000000000000000e+00
6.587428571428571900e+01 0.000000000000000000e+00
6.614276643990929472e+01 0.000000000000000000e+00
6.641034013605441544e+01 0.000000000000000000e+00
6.669859410430838409e+01 0.000000000000000000e+00
6.696707482993197402e+01 0.000000000000000000e+00
6.723210884353741790e+01 0.000000000000000000e+00
nan -1.000000000000000000e+00
6.778702947845805227e+01 0.000000000000000000e+00
6.807419501133786355e+01 0.000000000000000000e+00
6.834412698412698717e+01 0.000000000000000000e+00
6.862693877551019739e+01 0.000000000000000000e+00
6.889741496598639969e+01 0.000000000000000000e+00
6.916208616780045304e+01 0.000000000000000000e+00
6.943564625850339667e+01 0.000000000000000000e+00
6.971083900226757635e+01 0.000000000000000000e+00
6.998294784580498629e+01 0.000000000000000000e+00
7.026467120181405335e+01 0.000000000000000000e+00
7.053895691609977803e+01 0.000000000000000000e+00
7.080253968253968822e+01 0.000000000000000000e+00
7.107464852607709815e+01 0.000000000000000000e+00
7.134458049886620756e+01 0.000000000000000000e+00
7.162285714285714278e+01 0.000000000000000000e+00
7.189333333333333087e+01 0.000000000000000000e+00
7.217215419501134477e+01 0.000000000000000000e+00
7.244625850340136708e+01 0.000000000000000000e+00
7.271963718820862255e+01 0.000000000000000000e+00
7.299682539682540039e+01 0.000000000000000000e+00
7.327510204081632139e+01 0.000000000000000000e+00
7.354122448979592264e+01 0.000000000000000000e+00
7.381569160997732126e+01 0.000000000000000000e+00
7.407891156462585514e+01 0.000000000000000000e+00
7.435809523809523114e+01 0.000000000000000000e+00
7.462965986394557660e+01 0.000000000000000000e+00
7.489523809523809916e+01 0.000000000000000000e+00
7.516390022675736304e+01 0.000000000000000000e+00
7.544072562358276457e+01 0.000000000000000000e+00
7.569342403628117211e+01 0.000000000000000000e+00
7.597514739229025338e+01 0.000000000000000000e+00
7.625541950113378675e+01 0.000000000000000000e+00
7.653351473922901960e+01 0.000000000000000000e+00
7.680780045351474428e+01 0.000000000000000000e+00
7.708444444444444343e+01 0.000000000000000000e+00
7.735854875283446574e+01 0.000000000000000000e+00
7.763083900226757805e+01 0.000000000000000000e+00
7.790004535147392062e+01 0.000000000000000000e+00
7.817160997732426608e+01 0.000000000000000000e+00
7.844317460317459734e+01 0.000000000000000000e+00
7.871582766439908596e+01 0.000000000000000000e+00
7.898920634920635564e+01 0.000000000000000000e+00
7.925895691609977689e+01 0.000000000000000000e+00
7.953179138321995367e+01 0.000000000000000000e+00
7.980306122399998969e+01 0.000000000000000000e+00
8.006693877551020933e+01 0.000000000000000000e+00
8.034267573696145348e+01 0.000000000000000000e+00
8.061786848072561895e+01 0.000000000000000000e+00
8.090013605442176470e+01 0.000000000000000000e+00
8.117877551020407623e+01 0.000000000000000000e+00
8.145541950113378959e+01 0.000000000000000000e+00
8.174276643990930324e+01 0.000000000000000000e+00
8.201741496598639003e+01 0.000000000000000000e+00
8.228408163265305575e+01 0.000000000000000000e+00
8.255764172335601359e+01 0.000000000000000000e+00
8.282648526077097983e+01 0.000000000000000000e+00
8.310185941043083346e+01 0.000000000000000000e+00
8.337106575963719024e+01 0.000000000000000000e+00
8.363464852607710043e+01 0.000000000000000000e+00
8.390403628117914536e+01 0.000000000000000000e+00
8.418340136054422373e+01 0.000000000000000000e+00
8.445006802721088945e+01 0.000000000000000000e+00
8.471709750566893149e+01 0.000000000000000000e+00
8.498775510199999417e+01 0.000000000000000000e+00
8.526730158730158848e+01 0.000000000000000000e+00
8.556172335600906820e+01 0.000000000000000000e+00
8.582530612244897839e+01 0.000000000000000000e+00
8.610394557823128991e+01 0.000000000000000000e+00
8.637768707482993591e+01 0.000000000000000000e+00
8.663873015873015504e+01 0.000000000000000000e+00
8.691809523809523341e+01 0.000000000000000000e+00
8.718476190476189913e+01 0.000000000000000000e+00
8.745668934240363512e+01 0.000000000000000000e+00
8.773024943310657875e+01 0.000000000000000000e+00
8.800054421768707869e+01 0.000000000000000000e+00
8.825487528344670807e+01 0.000000000000000000e+00
8.852770975056689906e+01 0.000000000000000000e+00
8.878911564625850872e+01 0.000000000000000000e+00
8.906340136054421919e+01 0.000000000000000000e+00
8.934113378684807572e+01 0.000000000000000000e+00
8.961734693799999718e+01 0.000000000000000000e+00
8.989478458049886456e+01 0.000000000000000000e+00
9.016761904761904134e+01 0.000000000000000000e+00
9.043519274376417627e+01 0.000000000000000000e+00
9.071310657596372096e+01 0.000000000000000000e+00
9.097687074829931930e+01 0.000000000000000000e+00
9.124879818594104108e+01 0.000000000000000000e+00
9.151945578231293155e+01 0.000000000000000000e+00
9.179210884353742017e+01 0.000000000000000000e+00
9.206585034013605195e+01 0.000000000000000000e+00
9.233977324263038611e+01 0.000000000000000000e+00
9.259990929705215024e+01 0.000000000000000000e+00
9.287873015873016413e+01 0.000000000000000000e+00
9.313832199546484958e+01 0.000000000000000000e+00
9.339392290249432449e+01 0.000000000000000000e+00
nan -1.000000000000000000e+00
nan -1.000000000000000000e+00
nan -1.000000000000000000e+00
nan -1.000000000000000000e+00
9.477405895691609317e+01 0.000000000000000000e+00
9.503945578231292757e+01 0.000000000000000000e+00
9.530049886621314670e+01 0.000000000000000000e+00
9.558004535147392744e+01 0.000000000000000000e+00
9.584507936507937131e+01 0.000000000000000000e+00
9.611374149659863519e+01 0.000000000000000000e+00
9.638820861678004803e+01 0.000000000000000000e+00
9.667247165532879194e+01 0.000000000000000000e+00
9.693351473922902528e+01 0.000000000000000000e+00
9.721668934240362603e+01 0.000000000000000000e+00
9.747682539682539016e+01 0.000000000000000000e+00
9.775383219954647984e+01 0.000000000000000000e+00
9.802340136054421293e+01 0.000000000000000000e+00
nan -1.000000000000000000e+00
9.859102040816325996e+01 0.000000000000000000e+00
9.885387755102040330e+01 0.000000000000000000e+00
9.912857142799998655e+01 0.000000000000000000e+00
9.940643990929704898e+01 0.000000000000000000e+00
9.965950113378684705e+01 0.000000000000000000e+00
9.994557823129251517e+01 0.000000000000000000e+00
1.002015419501133806e+02 0.000000000000000000e+00
1.004838095238095264e+02 0.000000000000000000e+00
1.007497505668934252e+02 0.000000000000000000e+00
1.010202267573696133e+02 0.000000000000000000e+00
1.012970521541950149e+02 0.000000000000000000e+00
1.015717006802721158e+02 0.000000000000000000e+00
1.018438095238095258e+02 0.000000000000000000e+00
1.021064852607709810e+02 0.000000000000000000e+00
1.023620861678004559e+02 0.000000000000000000e+00
1.026338321995464895e+02 0.000000000000000000e+00
1.029097505668934218e+02 0.000000000000000000e+00
nan -1.000000000000000000e+00
1.034822675736961486e+02 0.000000000000000000e+00
1.037543764172335585e+02 0.000000000000000000e+00
1.040154195011337919e+02 0.000000000000000000e+00
1.042887981859410473e+02 0.000000000000000000e+00
1.045478458049886683e+02 0.000000000000000000e+00
1.048143310657596317e+02 0.000000000000000000e+00
1.050877097505668871e+02 0.000000000000000000e+00
1.053382312925170083e+02 0.000000000000000000e+00
1.056148752834467075e+02 0.000000000000000000e+00
1.058886167800453535e+02 0.000000000000000000e+00
1.061687074829931987e+02 0.000000000000000000e+00
1.064293877551020415e+02 0.000000000000000000e+00
1.066917006802721062e+02 0.000000000000000000e+00
1.069543764172335614e+02 0.000000000000000000e+00
1.072429931972789063e+02 0.000000000000000000e+00
1.075196371882086197e+02 0.000000000000000000e+00
1.077921088435374202e+02 0.000000000000000000e+00
1.080700226757369649e+02 0.000000000000000000e+00
1.083319727891156532e+02 0.000000000000000000e+00
1.085930158730158723e+02 0.000000000000000000e+00
1.088466213151927491e+02 0.000000000000000000e+00
nan -1.000000000000000000e+00
nan -1.000000000000000000e+00
nan -1.000000000000000000e+00
nan -1.000000000000000000e+00
nan -1.000000000000000000e+00
nan -1.000000000000000000e+00
nan -1.000000000000000000e+00
nan -1.000000000000000000e+00
nan -1.000000000000000000e+00
1.116197732426303872e+02 0.000000000000000000e+00
1.119002267573696088e+02 0.000000000000000000e+00
1.121687074829931987e+02 0.000000000000000000e+00
1.124417233560090637e+02 0.000000000000000000e+00
1.127245351473922881e+02 0.000000000000000000e+00
1.129855782312925214e+02 0.000000000000000000e+00
1.132380952380952408e+02 0.000000000000000000e+00
1.134987755102040836e+02 0.000000000000000000e+00
1.137775963718820833e+02 0.000000000000000000e+00
1.140339229024943251e+02 0.000000000000000000e+00
1.143167346938775495e+02 0.000000000000000000e+00
1.145892063492063500e+02 0.000000000000000000e+00
1.148698412698412739e+02 0.000000000000000000e+00
1.151332426303854817e+02 0.000000000000000000e+00
1.153826757369614455e+02 0.000000000000000000e+00
1.156491609977324231e+02 0.000000000000000000e+00
1.159290702947845801e+02 0.000000000000000000e+00
1.162057142857142793e+02 0.000000000000000000e+00
1.164658503401360576e+02 0.000000000000000000e+00
1.167377777777777794e+02 0.000000000000000000e+00
1.170129705215419449e+02 0.000000000000000000e+00
1.172696598639455772e+02 0.000000000000000000e+00
1.175432199546485208e+02 0.000000000000000000e+00
1.178204081629999962e+02 0.000000000000000000e+00
1.180928798185940991e+02 0.000000000000000000e+00
1.183473922902494309e+02 0.000000000000000000e+00
1.186156916099773184e+02 0.000000000000000000e+00
1.188883446712018070e+02 0.000000000000000000e+00
1.191588208616780094e+02 0.000000000000000000e+00
1.194144217687074843e+02 0.000000000000000000e+00
1.196770975056689394e+02 0.000000000000000000e+00
1.199305215419501138e+02 0.000000000000000000e+00
1.202138775510204027e+02 0.000000000000000000e+00
1.204801814058956921e+02 0.000000000000000000e+00
1.207493877551020347e+02 0.000000000000000000e+00
1.210169614512471696e+02 0.000000000000000000e+00
1.212966893424036243e+02 0.000000000000000000e+00
1.215568253968254027e+02 0.000000000000000000e+00
1.218153287981859449e+02 0.000000000000000000e+00
1.220885260770975123e+02 0.000000000000000000e+00
1.223639002267573659e+02 0.000000000000000000e+00
1.226269387755101974e+02 0.000000000000000000e+00
1.229012244897959221e+02 0.000000000000000000e+00
1.231715192743764220e+02 0.000000000000000000e+00
1.234412698412698433e+02 0.000000000000000000e+00
1.236943310657596413e+02 0.000000000000000000e+00
1.239593650793650852e+02 0.000000000000000000e+00
1.242227664399092930e+02 0.000000000000000000e+00
1.245146485260770959e+02 0.000000000000000000e+00
1.247836734693877503e+02 0.000000000000000000e+00
1.250563265306122389e+02 0.000000000000000000e+00
1.253304308390022612e+02 0.000000000000000000e+00
1.256027210884353735e+02 0.000000000000000000e+00
1.258755555555555503e+02 0.000000000000000000e+00
1.261387755102040842e+02 0.000000000000000000e+00
1.264102040810000034e+02 0.000000000000000000e+00
1.266760997732426262e+02 0.000000000000000000e+00
1.269541950113378732e+02 0.000000000000000000e+00
1.272217687074829939e+02 0.000000000000000000e+00
1.274971428571428618e+02 0.000000000000000000e+00
1.277705215419501172e+02 0.000000000000000000e+00
1.280420861678004485e+02 0.000000000000000000e+00
1.282917006802721005e+02 0.000000000000000000e+00
1.285926530612244960e+02 0.000000000000000000e+00
1.288511564625850383e+02 0.000000000000000000e+00
1.291151020408163390e+02 0.000000000000000000e+00
1.294024489795918385e+02 0.000000000000000000e+00
1.296754648526077176e+02 0.000000000000000000e+00
1.299586394557823041e+02 0.000000000000000000e+00
1.302111564625850235e+02 0.000000000000000000e+00
1.304799999999999898e+02 0.000000000000000000e+00
1.307424943310657568e+02 0.000000000000000000e+00
1.310231292517006807e+02 0.000000000000000000e+00
1.312934240362811806e+02 0.000000000000000000e+00
1.315695238095238153e+02 0.000000000000000000e+00
1.318369160997732479e+02 0.000000000000000000e+00
1.321148299319727926e+02 0.000000000000000000e+00
1.323642630385487564e+02 0.000000000000000000e+00
1.326448979589999908e+02 0.000000000000000000e+00
1.329082993197278881e+02 0.000000000000000000e+00
1.331849433106575873e+02 0.000000000000000000e+00
1.334514285714285791e+02 0.000000000000000000e+00
1.337266213151927445e+02 0.000000000000000000e+00
1.339918367346938908e+02 0.000000000000000000e+00
1.342699319727891236e+02 0.000000000000000000e+00
1.345275283446711967e+02 0.000000000000000000e+00
1.348083446712018088e+02 0.000000000000000000e+00
1.350724716553287976e+02 0.000000000000000000e+00
1.353438548752834549e+02 0.000000000000000000e+00
1.356126984126984212e+02 0.000000000000000000e+00
1.358835374149659856e+02 0.000000000000000000e+00
1.361496598639455726e+02 0.000000000000000000e+00
1.364297505668934321e+02 0.000000000000000000e+00
1.366976870748299291e+02 0.000000000000000000e+00
1.369596371882086032e+02 0.000000000000000000e+00
nan -1.000000000000000000e+00
1.374947845804988731e+02 0.000000000000000000e+00
1.377959183673469283e+02 0.000000000000000000e+00
1.380595011337868527e+02 0.000000000000000000e+00
1.383299773242630408e+02 0.000000000000000000e+00
1.385946485260770942e+02 0.000000000000000000e+00
1.388645804988662178e+02 0.000000000000000000e+00
1.391375963718820969e+02 0.000000000000000000e+00
1.394164172335600824e+02 0.000000000000000000e+00
1.396925170068027171e+02 0.000000000000000000e+00
1.399675283446711944e+02 0.000000000000000000e+00
1.402251247165532959e+02 0.000000000000000000e+00
1.405061224489795961e+02 0.000000000000000000e+00
1.407571882086167818e+02 0.000000000000000000e+00
1.410448979591836860e+02 0.000000000000000000e+00
1.413075736961451128e+02 0.000000000000000000e+00
1.415842176870748403e+02 0.000000000000000000e+00
1.418634013605442306e+02 0.000000000000000000e+00
1.421356916099773287e+02 0.000000000000000000e+00
1.424003628117913820e+02 0.000000000000000000e+00
1.426809977324263059e+02 0.000000000000000000e+00
1.429442176870748256e+02 0.000000000000000000e+00
1.432136054421768847e+02 0.000000000000000000e+00
1.434868027210884236e+02 0.000000000000000000e+00
1.437679818594104404e+02 0.000000000000000000e+00
1.440429931972789177e+02 0.000000000000000000e+00
1.443058503401360610e+02 0.000000000000000000e+00
1.445730612244898055e+02 0.000000000000000000e+00
1.448589569160997712e+02 0.000000000000000000e+00
1.451263492063492038e+02 0.000000000000000000e+00
1.453819501133786787e+02 0.000000000000000000e+00
1.456671201814058918e+02 0.000000000000000000e+00
1.459443083900226839e+02 0.000000000000000000e+00
1.462184126984126920e+02 0.000000000000000000e+00
1.464854421768707482e+02 0.000000000000000000e+00
1.467580952380952510e+02 0.000000000000000000e+00
1.470307482993197254e+02 0.000000000000000000e+00
1.472939682539682451e+02 0.000000000000000000e+00
1.475631746031746161e+02 0.000000000000000000e+00
1.478387301587301579e+02 0.000000000000000000e+00
1.481119274376417252e+02 0.000000000000000000e+00
1.483845804988661996e+02 0.000000000000000000e+00
1.486548752834466995e+02 0.000000000000000000e+00
1.489171882086167784e+02 0.000000000000000000e+00
1.491894784580498765e+02 0.000000000000000000e+00
1.494461678004535088e+02 0.000000000000000000e+00
1.497217233560090790e+02 0.000000000000000000e+00
1.499845804988662223e+02 0.000000000000000000e+00
1.502557823129251631e+02 0.000000000000000000e+00
1.505257142857142867e+02 0.000000000000000000e+00
1.507952834467120056e+02 0.000000000000000000e+00
1.510750113378684887e+02 0.000000000000000000e+00
1.513482086167800560e+02 0.000000000000000000e+00
1.516114285714285757e+02 0.000000000000000000e+00
1.518782766439909437e+02 0.000000000000000000e+00
1.521520181405895755e+02 0.000000000000000000e+00
1.524232199546485163e+02 0.000000000000000000e+00
1.526911564625850417e+02 0.000000000000000000e+00
1.529668934240362717e+02 0.000000000000000000e+00
1.532264852607709713e+02 0.000000000000000000e+00
1.535033106575963586e+02 0.000000000000000000e+00
1.537721541950113249e+02 0.000000000000000000e+00
1.540451700680272040e+02 0.000000000000000000e+00
1.543121995464852603e+02 0.000000000000000000e+00
1.545988208616780071e+02 0.000000000000000000e+00
1.548725623582766389e+02 0.000000000000000000e+00
1.551472108843537399e+02 0.000000000000000000e+00
1.554278458049886638e+02 0.000000000000000000e+00
1.556937868480725626e+02 0.000000000000000000e+00
1.559619047619047478e+02 0.000000000000000000e+00
1.562285714285714278e+02 0.000000000000000000e+00
1.564990476190476159e+02 0.000000000000000000e+00
1.567776870748299416e+02 0.000000000000000000e+00
1.570492517006802586e+02 0.000000000000000000e+00
1.573184580498866296e+02 0.000000000000000000e+00
1.575795011337868345e+02 0.000000000000000000e+00
1.578575963718820958e+02 0.000000000000000000e+00
1.581137414965986352e+02 0.000000000000000000e+00
1.583894784580498936e+02 0.000000000000000000e+00
1.586575963718820788e+02 0.000000000000000000e+00
1.589307936507936461e+02 0.000000000000000000e+00
1.592030839002267442e+02 0.000000000000000000e+00
1.594717460317460223e+02 0.000000000000000000e+00
1.597449433106575896e+02 0.000000000000000000e+00
1.600273922902494235e+02 0.000000000000000000e+00
1.602929705215419460e+02 0.000000000000000000e+00
1.605589115646258449e+02 0.000000000000000000e+00
1.608259410430839011e+02 0.000000000000000000e+00
1.610995011337868448e+02 0.000000000000000000e+00
1.613739682539682576e+02 0.000000000000000000e+00
1.616360997732426199e+02 0.000000000000000000e+00
1.619009523809523898e+02 0.000000000000000000e+00
1.621817687074830019e+02 0.000000000000000000e+00
1.624395464852607631e+02 0.000000000000000000e+00
1.627111111111111086e+02 0.000000000000000000e+00
1.629814058956916085e+02 0.000000000000000000e+00
1.632555102040816450e+02 0.000000000000000000e+00
1.635248979591836758e+02 0.000000000000000000e+00
1.637941043083900183e+02 0.000000000000000000e+00
1.640640362811791420e+02 0.000000000000000000e+00
1.643444897959183777e+02 0.000000000000000000e+00
1.646093424036281192e+02 0.000000000000000000e+00
1.648810884353741528e+02 0.000000000000000000e+00
1.651499319727891191e+02 0.000000000000000000e+00
1.654307482993197311e+02 0.000000000000000000e+00
1.657010430839002311e+02 0.000000000000000000e+00
1.659755102040816439e+02 0.000000000000000000e+00
1.662262131519274249e+02 0.000000000000000000e+00
1.665068480725623488e+02 0.000000000000000000e+00
1.667658956916099839e+02 0.000000000000000000e+00
1.670347392290249502e+02 0.000000000000000000e+00
1.673086621315192701e+02 0.000000000000000000e+00
1.675863945578231267e+02 0.000000000000000000e+00
1.678548752834467166e+02 0.000000000000000000e+00
1.681273469387755028e+02 0.000000000000000000e+00
1.683940136054421828e+02 0.000000000000000000e+00
1.686693877551020364e+02 0.000000000000000000e+00
1.689356916099773116e+02 0.000000000000000000e+00
1.692059863945578115e+02 0.000000000000000000e+00
1.694666666666666686e+02 0.000000000000000000e+00
1.697482086167800333e+02 0.000000000000000000e+00
1.700123356009070221e+02 0.000000000000000000e+00
1.702795464852607665e+02 0.000000000000000000e+00
1.705427664399092862e+02 0.000000000000000000e+00
1.708206802721088309e+02 0.000000000000000000e+00
1.710884353741496682e+02 0.000000000000000000e+00
1.713532879818594097e+02 0.000000000000000000e+00
1.716228571428571570e+02 0.000000000000000000e+00
1.719042176870748335e+02 0.000000000000000000e+00
1.721892063492063585e+02 0.000000000000000000e+00
1.724581632649999960e+02 0.000000000000000000e+00
1.727225396825396899e+02 0.000000000000000000e+00
1.729979138321995435e+02 0.000000000000000000e+00
1.732536961451247066e+02 0.000000000000000000e+00
1.735223582766439847e+02 0.000000000000000000e+00
1.737951927437641757e+02 0.000000000000000000e+00
1.740671201814058975e+02 0.000000000000000000e+00
1.743415873015873103e+02 0.000000000000000000e+00
1.746093424036281192e+02 0.000000000000000000e+00
1.748709297052154170e+02 0.000000000000000000e+00
1.751479365079365209e+02 0.000000000000000000e+00
1.754127891156462624e+02 0.000000000000000000e+00
1.756700226757369592e+02 0.000000000000000000e+00
1.759417687074829928e+02 0.000000000000000000e+00
1.762180498866213156e+02 0.000000000000000000e+00
1.764896145124716611e+02 0.000000000000000000e+00
1.767604535147392255e+02 0.000000000000000000e+00
1.770278458049886581e+02 0.000000000000000000e+00
1.773010204079999994e+02 0.000000000000000000e+00
1.775599092970521440e+02 0.000000000000000000e+00
1.778269387755102002e+02 0.000000000000000000e+00
1.780979591830000004e+02 0.000000000000000000e+00
1.783744217687074922e+02 0.000000000000000000e+00
1.786392743764172337e+02 0.000000000000000000e+00
1.789090249433106692e+02 0.000000000000000000e+00
1.791715192743764078e+02 0.000000000000000000e+00
1.794519727891156435e+02 0.000000000000000000e+00
1.797150113378684750e+02 0.000000000000000000e+00
1.799704308390022618e+02 0.000000000000000000e+00
1.802383673469387873e+02 0.000000000000000000e+00
1.805195464852607756e+02 0.000000000000000000e+00
1.808036281179138314e+02 0.000000000000000000e+00
nan -1.000000000000000000e+00
1.813609070294784544e+02 0.000000000000000000e+00
1.816214058956916233e+02 0.000000000000000000e+00
1.818844444444444548e+02 0.000000000000000000e+00
1.821594557823129321e+02 0.000000000000000000e+00
1.824183673459999966e+02 0.000000000000000000e+00
1.826895238095238199e+02 0.000000000000000000e+00
1.829719727891156538e+02 0.000000000000000000e+00
1.832448072562358163e+02 0.000000000000000000e+00
1.835290702947845887e+02 0.000000000000000000e+00
1.837946485260771112e+02 0.000000000000000000e+00
1.840698412698412767e+02 0.000000000000000000e+00
1.843438775509999914e+02 0.000000000000000000e+00
1.846189569160997621e+02 0.000000000000000000e+00
1.848836281179138439e+02 0.000000000000000000e+00
1.851584580498866330e+02 0.000000000000000000e+00
1.854267573696145064e+02 0.000000000000000000e+00
1.857048526077097392e+02 0.000000000000000000e+00
1.859776870748299302e+02 0.000000000000000000e+00
1.862575963718820731e+02 0.000000000000000000e+00
1.865357142850000116e+02 0.000000000000000000e+00
1.868032653061224551e+02 0.000000000000000000e+00
1.870804535147392187e+02 0.000000000000000000e+00
1.873530612240000153e+02 0.000000000000000000e+00
1.876244897949999881e+02 0.000000000000000000e+00
1.878875283446712103e+02 0.000000000000000000e+00
1.881653061220000041e+02 0.000000000000000000e+00
1.884239455782312973e+02 0.000000000000000000e+00
1.886944217687074854e+02 0.000000000000000000e+00
1.889663492063492072e+02 0.000000000000000000e+00
1.892464399092970382e+02 0.000000000000000000e+00
1.894987755102040694e+02 0.000000000000000000e+00
1.897861224489795973e+02 0.000000000000000000e+00
1.900551473922902517e+02 0.000000000000000000e+00
1.903276190476190379e+02 0.000000000000000000e+00
1.905926530612244960e+02 0.000000000000000000e+00
1.908607709750566812e+02 0.000000000000000000e+00
1.911274376417233611e+02 0.000000000000000000e+00
1.914093424036281306e+02 0.000000000000000000e+00
1.916800000000000068e+02 0.000000000000000000e+00
1.919495691609977257e+02 0.000000000000000000e+00
1.922325623582766525e+02 0.000000000000000000e+00
1.924999546485260851e+02 0.000000000000000000e+00
1.927853061224489863e+02 0.000000000000000000e+00
1.930407256235827731e+02 0.000000000000000000e+00
1.933260770975056744e+02 0.000000000000000000e+00
1.935951020408163288e+02 0.000000000000000000e+00
1.938735600907029379e+02 0.000000000000000000e+00
1.941634467120181284e+02 0.000000000000000000e+00
1.944154195011337833e+02 0.000000000000000000e+00
1.946987755102040865e+02 0.000000000000000000e+00
1.949630839002267635e+02 0.000000000000000000e+00
1.952266666666666595e+02 0.000000000000000000e+00
1.954980498866213168e+02 0.000000000000000000e+00
nan -1.000000000000000000e+00
nan -1.000000000000000000e+00
nan -1.000000000000000000e+00
nan -1.000000000000000000e+00
nan -1.000000000000000000e+00
nan -1.000000000000000000e+00
nan -1.000000000000000000e+00
nan -1.000000000000000000e+00
nan -1.000000000000000000e+00
nan -1.000000000000000000e+00
nan -1.000000000000000000e+00
nan -1.000000000000000000e+00
nan -1.000000000000000000e+00
nan -1.000000000000000000e+00
nan -1.000000000000000000e+00
nan -1.000000000000000000e+00
nan -1.000000000000000000e+00
nan -1.000000000000000000e+00
nan -1.000000000000000000e+00
nan -1.000000000000000000e+00
nan -1.000000000000000000e+00
nan -1.000000000000000000e+00
nan -1.000000000000000000e+00
nan -1.000000000000000000e+00
nan -1.000000000000000000e+00
nan -1.000000000000000000e+00
nan -1.000000000000000000e+00
nan -1.000000000000000000e+00
nan -1.000000000000000000e+00
nan -1.000000000000000000e+00
nan -1.000000000000000000e+00
nan -1.000000000000000000e+00
nan -1.000000000000000000e+00
nan -1.000000000000000000e+00
nan -1.000000000000000000e+00
nan -1.000000000000000000e+00
nan -1.000000000000000000e+00
nan -1.000000000000000000e+00
nan -1.000000000000000000e+00
nan -1.000000000000000000e+00
nan -1.000000000000000000e+00
nan -1.000000000000000000e+00
nan -1.000000000000000000e+00
nan -1.000000000000000000e+00
nan -1.000000000000000000e+00
nan -1.000000000000000000e+00
nan -1.000000000000000000e+00
nan -1.000000000000000000e+00
nan -1.000000000000000000e+00
nan -1.000000000000000000e+00
nan -1.000000000000000000e+00
nan -1.000000000000000000e+00
nan -1.000000000000000000e+00
nan -1.000000000000000000e+00
nan -1.000000000000000000e+00
nan -1.000000000000000000e+00
nan -1.000000000000000000e+00
nan -1.000000000000000000e+00
nan -1.000000000000000000e+00
nan -1.000000000000000000e+00
nan -1.000000000000000000e+00
nan -1.000000000000000000e+00
nan -1.000000000000000000e+00
nan -1.000000000000000000e+00
nan -1.000000000000000000e+00
nan -1.000000000000000000e+00
nan -1.000000000000000000e+00
nan -1.000000000000000000e+00
nan -1.000000000000000000e+00
nan -1.000000000000000000e+00
nan -1.000000000000000000e+00
nan -1.000000000000000000e+00
nan -1.000000000000000000e+00
nan -1.000000000000000000e+00
nan -1.000000000000000000e+00
nan -1.000000000000000000e+00
nan -1.000000000000000000e+00
nan -1.000000000000000000e+00
nan -1.000000000000000000e+00
nan -1.000000000000000000e+00
nan -1.000000000000000000e+00
nan -1.000000000000000000e+00
nan -1.000000000000000000e+00
nan -1.000000000000000000e+00
nan -1.000000000000000000e+00
nan -1.000000000000000000e+00
nan -1.000000000000000000e+00
nan -1.000000000000000000e+00
nan -1.000000000000000000e+00
nan -1.000000000000000000e+00
nan -1.000000000000000000e+00
nan -1.000000000000000000e+00
nan -1.000000000000000000e+00
nan -1.000000000000000000e+00
nan -1.000000000000000000e+00
nan -1.000000000000000000e+00
nan -1.000000000000000000e+00
nan -1.000000000000000000e+00
nan -1.000000000000000000e+00
nan -1.000000000000000000e+00
nan -1.000000000000000000e+00
nan -1.000000000000000000e+00
nan -1.000000000000000000e+00
nan -1.000000000000000000e+00
nan -1.000000000000000000e+00
nan -1.000000000000000000e+00
nan -1.000000000000000000e+00
nan -1.000000000000000000e+00
nan -1.000000000000000000e+00
nan -1.000000000000000000e+00
nan -1.000000000000000000e+00
nan -1.000000000000000000e+00
nan -1.000000000000000000e+00
nan -1.000000000000000000e+00
2.265397959179999816e+02 0.000000000000000000e+00
2.268148752834467246e+02 0.000000000000000000e+00
2.270833560090702861e+02 0.000000000000000000e+00
2.273560090702947889e+02 0.000000000000000000e+00
2.276312018140589544e+02 0.000000000000000000e+00
2.279185487528344538e+02 0.000000000000000000e+00
2.281913832199546448e+02 0.000000000000000000e+00
2.284694784580498776e+02 0.000000000000000000e+00
2.287230839002267544e+02 0.000000000000000000e+00
2.290024489795918328e+02 0.000000000000000000e+00
2.292491609977324174e+02 0.000000000000000000e+00
2.295243537414966113e+02 0.000000000000000000e+00
2.297930158730158610e+02 0.000000000000000000e+00
2.300558730158730043e+02 0.000000000000000000e+00
2.303437641723355966e+02 0.000000000000000000e+00
2.306146031746031611e+02 0.000000000000000000e+00
2.308950566893423968e+02 0.000000000000000000e+00
2.311693877550000025e+02 1.000000000000000000e+00
2.314218594104308409e+02 0.000000000000000000e+00
2.317077551020408066e+02 0.000000000000000000e+00
2.319575510204081752e+02 0.000000000000000000e+00
2.322454421768707391e+02 0.000000000000000000e+00
2.325104761904761972e+02 0.000000000000000000e+00
2.327918367346938737e+02 0.000000000000000000e+00
2.330583219954648655e+02 0.000000000000000000e+00
2.333335147392290310e+02 0.000000000000000000e+00
2.335744217687074809e+02 0.000000000000000000e+00
2.338570521541950029e+02 0.000000000000000000e+00
2.341235374149659947e+02 0.000000000000000000e+00
2.343818594104308488e+02 0.000000000000000000e+00
2.346652154195011235e+02 0.000000000000000000e+00
nan -1.000000000000000000e+00
2.352121541950113510e+02 0.000000000000000000e+00
2.354929705215419631e+02 0.000000000000000000e+00
2.357300680272108764e+02 0.000000000000000000e+00
2.360174149659864042e+02 0.000000000000000000e+00
2.362797278911564547e+02 0.000000000000000000e+00
2.365551020408163367e+02 0.000000000000000000e+00
2.368223129251700811e+02 0.000000000000000000e+00
2.370878911564625753e+02 0.000000000000000000e+00
2.373630839002267692e+02 0.000000000000000000e+00
2.376386394557823110e+02 0.000000000000000000e+00
2.378855328798185838e+02 0.000000000000000000e+00
2.381638095238095332e+02 0.000000000000000000e+00
2.384219501133786707e+02 0.000000000000000000e+00
2.386913378684807299e+02 0.000000000000000000e+00
2.389716099773242490e+02 0.000000000000000000e+00
2.392272108843537524e+02 0.000000000000000000e+00
2.395145578231292518e+02 0.000000000000000000e+00
2.397926530612244846e+02 0.000000000000000000e+00
2.400460770975056732e+02 0.000000000000000000e+00
2.403227210884353724e+02 0.000000000000000000e+00
2.405913832199546505e+02 0.000000000000000000e+00
2.408633106575963723e+02 0.000000000000000000e+00
2.411219954648526027e+02 0.000000000000000000e+00
2.413917460317460382e+02 0.000000000000000000e+00
2.416767346938775631e+02 0.000000000000000000e+00
2.419466666666666583e+02 0.000000000000000000e+00
2.421839455782312882e+02 0.000000000000000000e+00
2.424714739229025042e+02 0.000000000000000000e+00
2.427401360544217823e+02 0.000000000000000000e+00
2.430075283446712149e+02 0.000000000000000000e+00
2.432814512471655348e+02 0.000000000000000000e+00
2.435584580498866103e+02 0.000000000000000000e+00
2.438234920634920684e+02 0.000000000000000000e+00
2.441044897959183686e+02 0.000000000000000000e+00
2.443579138321995572e+02 0.000000000000000000e+00
2.446338321995464753e+02 0.000000000000000000e+00
2.449017687074830008e+02 0.000000000000000000e+00
2.451735147392290344e+02 0.000000000000000000e+00
2.454514285714285791e+02 0.000000000000000000e+00
2.457251700680272108e+02 0.000000000000000000e+00
2.459871201814058850e+02 0.000000000000000000e+00
2.462728344671201910e+02 0.000000000000000000e+00
2.465298866213151996e+02 0.000000000000000000e+00
nan -1.000000000000000000e+00
2.470652154195011292e+02 0.000000000000000000e+00
2.473367800453514747e+02 0.000000000000000000e+00
2.476054421768707527e+02 0.000000000000000000e+00
2.478779138321995390e+02 0.000000000000000000e+00
2.481460317460317526e+02 0.000000000000000000e+00
2.484181405895691626e+02 0.000000000000000000e+00
2.486668480725623454e+02 0.000000000000000000e+00
2.489474829931972693e+02 0.000000000000000000e+00
2.492175963718820810e+02 0.000000000000000000e+00
2.494777324263038452e+02 0.000000000000000000e+00
2.497630839002267464e+02 0.000000000000000000e+00
2.500404535147392266e+02 0.000000000000000000e+00
2.502944217687074797e+02 0.000000000000000000e+00
2.505648979591836678e+02 0.000000000000000000e+00
2.508174149659863872e+02 0.000000000000000000e+00
2.510922448979591763e+02 0.000000000000000000e+00
2.513585487528344800e+02 0.000000000000000000e+00
2.516112244890000227e+02 0.000000000000000000e+00
2.518800907029478537e+02 0.000000000000000000e+00
2.521538321995464855e+02 0.000000000000000000e+00
2.524194104308390081e+02 0.000000000000000000e+00
2.526964172335600836e+02 0.000000000000000000e+00
2.529578231292516932e+02 0.000000000000000000e+00
2.532101587301587244e+02 0.000000000000000000e+00
2.534820861678004462e+02 0.000000000000000000e+00
2.537527437641723225e+02 0.000000000000000000e+00
2.540261224489795779e+02 0.000000000000000000e+00
2.542726530612245028e+02 0.000000000000000000e+00
2.545520181405895812e+02 0.000000000000000000e+00
2.548174149659863872e+02 0.000000000000000000e+00
2.550951473922902437e+02 0.000000000000000000e+00
2.553507482993197186e+02 0.000000000000000000e+00
2.556137868480725501e+02 0.000000000000000000e+00
2.558572335600906911e+02 0.000000000000000000e+00
2.561347845804988879e+02 0.000000000000000000e+00
2.563998185941043175e+02 0.000000000000000000e+00
2.566797278911564604e+02 0.000000000000000000e+00
2.569462131519274521e+02 0.000000000000000000e+00
2.572097959183673197e+02 0.000000000000000000e+00
2.574904308390022720e+02 0.000000000000000000e+00
2.577487528344670977e+02 0.000000000000000000e+00
2.580125170068027387e+02 0.000000000000000000e+00
2.582960544217687016e+02 0.000000000000000000e+00
2.585632653061224460e+02 0.000000000000000000e+00
2.588157823129251938e+02 0.000000000000000000e+00
2.591094784580498640e+02 0.000000000000000000e+00
2.593552834467120078e+02 0.000000000000000000e+00
2.596217687074829996e+02 0.000000000000000000e+00
2.598815419501133874e+02 0.000000000000000000e+00
2.601592743764172155e+02 0.000000000000000000e+00
2.604344671201814094e+02 0.000000000000000000e+00
2.607281632653061365e+02 0.000000000000000000e+00
2.609984580498866080e+02 0.000000000000000000e+00
2.612581632650000074e+02 0.000000000000000000e+00
2.615056689342403615e+02 0.000000000000000000e+00
2.617957369614512686e+02 0.000000000000000000e+00
2.620582312925170072e+02 0.000000000000000000e+00
2.623252607709750350e+02 0.000000000000000000e+00
2.625971882086167852e+02 0.000000000000000000e+00
2.628533333333333530e+02 0.000000000000000000e+00
2.631321541950113101e+02 0.000000000000000000e+00
2.633919274376416979e+02 0.000000000000000000e+00
2.636663945578231392e+02 0.000000000000000000e+00
2.639332426303855073e+02 0.000000000000000000e+00
2.641930158730158951e+02 0.000000000000000000e+00
2.644444444444444571e+02 0.000000000000000000e+00
2.647196371882085941e+02 0.000000000000000000e+00
2.649687074829931817e+02 0.000000000000000000e+00
2.652640362811791306e+02 0.000000000000000000e+00
2.655336734690000071e+02 0.000000000000000000e+00
2.657852154195011281e+02 0.000000000000000000e+00
2.660627664399092964e+02 0.000000000000000000e+00
2.663279818594104427e+02 0.000000000000000000e+00
2.665960997732426563e+02 0.000000000000000000e+00
2.668627664399093078e+02 0.000000000000000000e+00
2.671283446712018304e+02 0.000000000000000000e+00
2.673977324263038327e+02 0.000000000000000000e+00
2.676678458049886444e+02 0.000000000000000000e+00
2.679170975056689485e+02 0.000000000000000000e+00
2.681948299319727766e+02 0.000000000000000000e+00
2.684408163265306371e+02 0.000000000000000000e+00
2.687276190476190436e+02 0.000000000000000000e+00
2.689982766439909483e+02 0.000000000000000000e+00
2.692712925170068274e+02 0.000000000000000000e+00
2.695432199546485208e+02 0.000000000000000000e+00
2.698175056689342455e+02 0.000000000000000000e+00
2.700763718820861641e+02 0.000000000000000000e+00
2.703428571428571558e+02 0.000000000000000000e+00
2.706095238095238074e+02 0.000000000000000000e+00
2.708738321995464844e+02 0.000000000000000000e+00
2.711479365079364925e+02 0.000000000000000000e+00
2.713997278911564877e+02 0.000000000000000000e+00
2.716756462585033773e+02 0.000000000000000000e+00
2.719323356009070380e+02 0.000000000000000000e+00
2.722153287981859648e+02 0.000000000000000000e+00
2.724787301587301727e+02 0.000000000000000000e+00
2.727247165532879762e+02 0.000000000000000000e+00
2.729979138321995720e+02 0.000000000000000000e+00
2.732723809523809564e+02 0.000000000000000000e+00
2.735370521541950097e+02 0.000000000000000000e+00
2.738100680272108889e+02 0.000000000000000000e+00
nan -1.000000000000000000e+00
2.743492063492063266e+02 0.000000000000000000e+00
2.746104308390022766e+02 0.000000000000000000e+00
2.748807256235827481e+02 0.000000000000000000e+00
2.751444897959183891e+02 0.000000000000000000e+00
2.754136961451247316e+02 0.000000000000000000e+00
2.756624036281178860e+02 0.000000000000000000e+00
2.759437641723355910e+02 0.000000000000000000e+00
2.762093424036281135e+02 0.000000000000000000e+00
2.764725623582766616e+02 0.000000000000000000e+00
2.767138321995464594e+02 0.000000000000000000e+00
2.769861224489795859e+02 0.000000000000000000e+00
2.772544217687074593e+02 0.000000000000000000e+00
2.775334240362811897e+02 0.000000000000000000e+00
2.778039002267573778e+02 0.000000000000000000e+00
2.780805442176870770e+02 0.000000000000000000e+00
2.783541043083900490e+02 0.000000000000000000e+00
2.786184126984127261e+02 0.000000000000000000e+00
2.788858049886621302e+02 0.000000000000000000e+00
2.791571428569999966e+02 0.000000000000000000e+00
2.794095238095238187e+02 0.000000000000000000e+00
2.796721995464852739e+02 0.000000000000000000e+00
2.799265306122449033e+02 0.000000000000000000e+00
2.802185941043084085e+02 0.000000000000000000e+00
2.804870748299319985e+02 0.000000000000000000e+00
2.807593650793650681e+02 0.000000000000000000e+00
2.810175056689342341e+02 0.000000000000000000e+00
2.812751020408163072e+02 0.000000000000000000e+00
2.815404988662131700e+02 0.000000000000000000e+00
2.818077097505669144e+02 0.000000000000000000e+00
2.820556916099773161e+02 0.000000000000000000e+00
2.823399546485260885e+02 0.000000000000000000e+00
2.826098866213151837e+02 0.000000000000000000e+00
2.828752834467120465e+02 0.000000000000000000e+00
2.831312471655328977e+02 0.000000000000000000e+00
2.833984580498866421e+02 0.000000000000000000e+00
2.836625850340136026e+02 0.000000000000000000e+00
2.839381405895691728e+02 0.000000000000000000e+00
2.841886621315192656e+02 0.000000000000000000e+00
2.844703854875283469e+02 0.000000000000000000e+00
2.847435827664398857e+02 0.000000000000000000e+00
2.850048072562358357e+02 0.000000000000000000e+00
2.852829024943310401e+02 0.000000000000000000e+00
2.855399546485260771e+02 0.000000000000000000e+00
2.857879365079365357e+02 0.000000000000000000e+00
2.860555102040816564e+02 0.000000000000000000e+00
2.863223582766439677e+02 0.000000000000000000e+00
2.866113378684807458e+02 0.000000000000000000e+00
2.868767346938775518e+02 0.000000000000000000e+00
2.871535600907029675e+02 0.000000000000000000e+00
2.874165986394557990e+02 0.000000000000000000e+00
2.876801814058956666e+02 0.000000000000000000e+00
2.879334240362811670e+02 0.000000000000000000e+00
2.882129705215419335e+02 0.000000000000000000e+00
2.884867346930000167e+02 0.000000000000000000e+00
2.887686167800453632e+02 0.000000000000000000e+00
2.890120634920634757e+02 0.000000000000000000e+00
2.892948752834466859e+02 0.000000000000000000e+00
2.895508390022675940e+02 0.000000000000000000e+00
2.898118820861678273e+02 0.000000000000000000e+00
2.900836734690000185e+02 0.000000000000000000e+00
2.903531972789115798e+02 0.000000000000000000e+00
2.906086167800453381e+02 0.000000000000000000e+00
2.908912471655328886e+02 0.000000000000000000e+00
2.911555555555555657e+02 0.000000000000000000e+00
2.914227664399093101e+02 0.000000000000000000e+00
2.916671201814058918e+02 0.000000000000000000e+00
2.919584580498866444e+02 0.000000000000000000e+00
2.922091836729999841e+02 0.000000000000000000e+00
2.924816326530612400e+02 0.000000000000000000e+00
2.927339682539682713e+02 0.000000000000000000e+00
2.929962811791383501e+02 0.000000000000000000e+00
2.932633106575963780e+02 0.000000000000000000e+00
2.935508390022675940e+02 0.000000000000000000e+00
2.938020408159999874e+02 0.000000000000000000e+00
2.940518820861677796e+02 0.000000000000000000e+00
2.943205442176870861e+02 0.000000000000000000e+00
2.945756009070294681e+02 0.000000000000000000e+00
2.948556916099773275e+02 0.000000000000000000e+00
2.951312471655328977e+02 0.000000000000000000e+00
2.953991836734693948e+02 0.000000000000000000e+00
2.956888888888888687e+02 0.000000000000000000e+00
2.959350566893423888e+02 0.000000000000000000e+00
2.961904761904762040e+02 0.000000000000000000e+00
2.964460770975056789e+02 0.000000000000000000e+00
2.967149206349206452e+02 0.000000000000000000e+00
2.969846938769999838e+02 0.000000000000000000e+00
2.972549659863945521e+02 0.000000000000000000e+00
2.975227210884353894e+02 0.000000000000000000e+00
2.977915646258503557e+02 0.000000000000000000e+00
2.980355555555555611e+02 0.000000000000000000e+00
2.983082086167800639e+02 0.000000000000000000e+00
2.985540816320000204e+02 0.000000000000000000e+00
2.988290249433106851e+02 0.000000000000000000e+00
2.990846258503401600e+02 0.000000000000000000e+00
2.993610884353741426e+02 0.000000000000000000e+00
2.996308390022675781e+02 0.000000000000000000e+00
2.999009523809523898e+02 0.000000000000000000e+00
3.001558276643991121e+02 0.000000000000000000e+00
3.004096145124716486e+02 0.000000000000000000e+00
3.006719274376417275e+02 0.000000000000000000e+00
3.009264399092970734e+02 0.000000000000000000e+00
3.011912925170067865e+02 0.000000000000000000e+00
3.014516099773242672e+02 0.000000000000000000e+00
3.017258956916099919e+02 0.000000000000000000e+00
3.019833106575963484e+02 0.000000000000000000e+00
3.022345578231292507e+02 0.000000000000000000e+00
3.024970521541949893e+02 0.000000000000000000e+00
3.027678911564626105e+02 0.000000000000000000e+00
3.030345578231292620e+02 0.000000000000000000e+00
3.032989795909999771e+02 0.000000000000000000e+00
3.035724263038548543e+02 0.000000000000000000e+00
3.038410884353741608e+02 0.000000000000000000e+00
3.041093877551020341e+02 0.000000000000000000e+00
3.043606349206349364e+02 0.000000000000000000e+00
3.046142403628118132e+02 0.000000000000000000e+00
3.048854421768707539e+02 0.000000000000000000e+00
3.051555555555555657e+02 0.000000000000000000e+00
3.054053514739229058e+02 0.000000000000000000e+00
3.056743764172335318e+02 0.000000000000000000e+00
3.059354195011337652e+02 0.000000000000000000e+00
3.062109750566893354e+02 0.000000000000000000e+00
3.064691156462585013e+02 0.000000000000000000e+00
3.067209070294784397e+02 0.000000000000000000e+00
3.069901133786847822e+02 0.000000000000000000e+00
3.072705668934240180e+02 0.000000000000000000e+00
3.075297959183673697e+02 0.000000000000000000e+00
3.078053514739228831e+02 0.000000000000000000e+00
3.080745578231292257e+02 0.000000000000000000e+00
3.083348752834467064e+02 0.000000000000000000e+00
3.086028117913832034e+02 0.000000000000000000e+00
3.088761904761904589e+02 0.000000000000000000e+00
3.091403174603174762e+02 0.000000000000000000e+00
3.094080725623582566e+02 0.000000000000000000e+00
3.096662131519274226e+02 0.000000000000000000e+00
3.099399546485260544e+02 0.000000000000000000e+00
3.102084353741496443e+02 0.000000000000000000e+00
3.104781859410430798e+02 0.000000000000000000e+00
3.107258049886621052e+02 0.000000000000000000e+00
3.109922902494330970e+02 0.000000000000000000e+00
3.112736507936508019e+02 0.000000000000000000e+00
3.115557369614512595e+02 0.000000000000000000e+00
3.118164172335601165e+02 0.000000000000000000e+00
3.120923356009070062e+02 0.000000000000000000e+00
3.123633560090702872e+02 0.000000000000000000e+00
3.126334693877550990e+02 0.000000000000000000e+00
3.128919727891156413e+02 0.000000000000000000e+00
3.131479365079364925e+02 0.000000000000000000e+00
3.134245804988661916e+02 0.000000000000000000e+00
3.136957823129251892e+02 0.000000000000000000e+00
3.139294331065759707e+02 0.000000000000000000e+00
3.142087981859410206e+02 0.000000000000000000e+00
3.144780045351474200e+02 0.000000000000000000e+00
3.147568253968253771e+02 0.000000000000000000e+00
3.150204081632653015e+02 0.000000000000000000e+00
3.152645804988662235e+02 0.000000000000000000e+00
3.155383219954648553e+02 0.000000000000000000e+00
3.158147845804988378e+02 0.000000000000000000e+00
3.160916099773242536e+02 0.000000000000000000e+00
3.163624489795918180e+02 0.000000000000000000e+00
3.166231292517006750e+02 0.000000000000000000e+00
3.168997732426303742e+02 0.000000000000000000e+00
3.171541043083900036e+02 0.000000000000000000e+00
3.173964625850339871e+02 0.000000000000000000e+00
3.176761904761904702e+02 0.000000000000000000e+00
3.179479365079365039e+02 0.000000000000000000e+00
3.181997278911564422e+02 0.000000000000000000e+00
3.184861678004535293e+02 0.000000000000000000e+00
3.187486621315192679e+02 0.000000000000000000e+00
3.190214965986394304e+02 0.000000000000000000e+00
3.192745578231292711e+02 0.000000000000000000e+00
3.195180045351473836e+02 0.000000000000000000e+00
3.198013605442176868e+02 0.000000000000000000e+00
3.200678458049886785e+02 0.000000000000000000e+00
3.203141950113378584e+02 0.000000000000000000e+00
3.205995464852607597e+02 0.000000000000000000e+00
3.208611337868480859e+02 0.000000000000000000e+00
3.211345124716553414e+02 0.000000000000000000e+00
3.213942857142857292e+02 0.000000000000000000e+00
3.216477097505668894e+02 0.000000000000000000e+00
3.219209070294784851e+02 0.000000000000000000e+00
3.221895691609977348e+02 0.000000000000000000e+00
3.224522448979591900e+02 0.000000000000000000e+00
3.227261678004535383e+02 0.000000000000000000e+00
3.229870294784580551e+02 0.000000000000000000e+00
3.232502494331066032e+02 0.000000000000000000e+00
3.235100226757369342e+02 0.000000000000000000e+00
3.237757823129251733e+02 0.000000000000000000e+00
3.240304761904761790e+02 0.000000000000000000e+00
3.243051247165532800e+02 0.000000000000000000e+00
3.245634467120181625e+02 0.000000000000000000e+00
3.248312018140589430e+02 0.000000000000000000e+00
3.251007709750566619e+02 0.000000000000000000e+00
3.253659863945578081e+02 0.000000000000000000e+00
3.256511564625850497e+02 0.000000000000000000e+00
3.259033106575963643e+02 0.000000000000000000e+00
3.261487528344671318e+02 0.000000000000000000e+00
3.264186848072562270e+02 0.000000000000000000e+00
3.266820861678004349e+02 0.000000000000000000e+00
3.269498412698412722e+02 0.000000000000000000e+00
3.272195918367347076e+02 0.000000000000000000e+00
3.274839002267573846e+02 0.000000000000000000e+00
3.277485714285714380e+02 0.000000000000000000e+00
3.280125170068027387e+02 0.000000000000000000e+00
3.282717460317460336e+02 0.000000000000000000e+00
3.285467573696145109e+02 0.000000000000000000e+00
3.288061224479999964e+02 0.000000000000000000e+00
3.291045804988661985e+02 0.000000000000000000e+00
3.293560090702947605e+02 0.000000000000000000e+00
3.296301133786848254e+02 0.000000000000000000e+00
3.298971428571428532e+02 0.000000000000000000e+00
3.301411337868480587e+02 0.000000000000000000e+00
3.304199546485260726e+02 0.000000000000000000e+00
3.306851700680272188e+02 0.000000000000000000e+00
3.309456689342403592e+02 0.000000000000000000e+00
3.312195918367347076e+02 0.000000000000000000e+00
3.314815419501133533e+02 0.000000000000000000e+00
3.317563718820861709e+02 0.000000000000000000e+00
3.320145124716553369e+02 0.000000000000000000e+00
3.322626757369614552e+02 0.000000000000000000e+00
3.325277097505668848e+02 0.000000000000000000e+00
3.327940136054421600e+02 0.000000000000000000e+00
3.330765306119999991e+02 0.000000000000000000e+00
3.333458503401360531e+02 0.000000000000000000e+00
3.336107029478458230e+02 0.000000000000000000e+00
3.338648526077097358e+02 0.000000000000000000e+00
3.341329705215419494e+02 0.000000000000000000e+00
3.343871201814059191e+02 0.000000000000000000e+00
3.346570521541950143e+02 0.000000000000000000e+00
3.349200907029478458e+02 0.000000000000000000e+00
3.351807709750567028e+02 0.000000000000000000e+00
3.354548752834467109e+02 0.000000000000000000e+00
3.357186394557822950e+02 0.000000000000000000e+00
3.359776870748299302e+02 0.000000000000000000e+00
3.362300226757369614e+02 0.000000000000000000e+00
3.364800000000000182e+02 0.000000000000000000e+00
3.367609977324262900e+02 0.000000000000000000e+00
3.370396371882086441e+02 0.000000000000000000e+00
3.373075736961451412e+02 0.000000000000000000e+00
3.375760544217687311e+02 0.000000000000000000e+00
3.378478004535147647e+02 0.000000000000000000e+00
3.381113832199546323e+02 0.000000000000000000e+00
3.383769614512471549e+02 0.000000000000000000e+00
3.386260317460317424e+02 0.000000000000000000e+00
3.388896145124716668e+02 0.000000000000000000e+00
3.391559183673469420e+02 0.000000000000000000e+00
3.394061224480000192e+02 0.000000000000000000e+00
3.396734693877551194e+02 0.000000000000000000e+00
3.399457596371881891e+02 0.000000000000000000e+00
3.402118820861678046e+02 0.000000000000000000e+00
3.404740136054421669e+02 0.000000000000000000e+00
3.407290702947846057e+02 0.000000000000000000e+00
3.409893877551020296e+02 0.000000000000000000e+00
3.412740136054421782e+02 0.000000000000000000e+00
3.415325170068027205e+02 0.000000000000000000e+00
3.418084353741496670e+02 0.000000000000000000e+00
3.420649433106576112e+02 0.000000000000000000e+00
3.423381405895691501e+02 0.000000000000000000e+00
3.426086167800453381e+02 0.000000000000000000e+00
3.428794557823129026e+02 0.000000000000000000e+00
3.431375963718820685e+02 0.000000000000000000e+00
3.434095238095238187e+02 0.000000000000000000e+00
3.436633106575963552e+02 0.000000000000000000e+00
3.439401360544217710e+02 0.000000000000000000e+00
3.442006349206349114e+02 0.000000000000000000e+00
3.444582312925169845e+02 0.000000000000000000e+00
3.447258049886621052e+02 0.000000000000000000e+00
3.449999092970521701e+02 0.000000000000000000e+00
3.452404535147392153e+02 0.000000000000000000e+00
3.455193877550000252e+02 0.000000000000000000e+00
3.457734693869999774e+02 0.000000000000000000e+00
3.460673015873015856e+02 0.000000000000000000e+00
3.463207256235827458e+02 0.000000000000000000e+00
3.465977324263038781e+02 0.000000000000000000e+00
3.468526077097505436e+02 0.000000000000000000e+00
3.471071201814058895e+02 0.000000000000000000e+00
3.473785714280000434e+02 0.000000000000000000e+00
3.476468027210884202e+02 0.000000000000000000e+00
3.478956916099773480e+02 0.000000000000000000e+00
3.481754195011337742e+02 0.000000000000000000e+00
3.484448072562358334e+02 0.000000000000000000e+00
3.487189115646258415e+02 0.000000000000000000e+00
3.489801360544217914e+02 0.000000000000000000e+00
3.492368253968253953e+02 0.000000000000000000e+00
3.495047619047618923e+02 0.000000000000000000e+00
3.497785034013605241e+02 0.000000000000000000e+00
3.500408163259999696e+02 0.000000000000000000e+00
3.503109297052154147e+02 0.000000000000000000e+00
3.505931972789115889e+02 0.000000000000000000e+00
3.508596825396825238e+02 0.000000000000000000e+00
3.511183673469387827e+02 0.000000000000000000e+00
3.513944671201813890e+02 0.000000000000000000e+00
3.516487981859410183e+02 0.000000000000000000e+00
3.519332426303855073e+02 0.000000000000000000e+00
3.521734240362811761e+02 0.000000000000000000e+00
3.524346485260770692e+02 0.000000000000000000e+00
3.527042176870748449e+02 0.000000000000000000e+00
3.529839455782312712e+02 0.000000000000000000e+00
3.532408163265305916e+02 0.000000000000000000e+00
3.534898866213151791e+02 0.000000000000000000e+00
3.537674376417233475e+02 0.000000000000000000e+00
3.540399092970521338e+02 0.000000000000000000e+00
3.542984126984126760e+02 0.000000000000000000e+00
3.545696145124716736e+02 0.000000000000000000e+00
3.548219501133787048e+02 0.000000000000000000e+00
3.550991383219954400e+02 0.000000000000000000e+00
3.553610884353741426e+02 0.000000000000000000e+00
3.556148752834467359e+02 0.000000000000000000e+00
3.558688435374149890e+02 0.000000000000000000e+00
3.561532879818594211e+02 0.000000000000000000e+00
3.563987301587301317e+02 0.000000000000000000e+00
3.566971428571428646e+02 0.000000000000000000e+00
3.569474829931972977e+02 0.000000000000000000e+00
3.572195918367347076e+02 0.000000000000000000e+00
3.574779138321995333e+02 0.000000000000000000e+00
3.577589115646258620e+02 0.000000000000000000e+00
3.580085260770974855e+02 0.000000000000000000e+00
3.582788208616780139e+02 0.000000000000000000e+00
3.585367346930000281e+02 0.000000000000000000e+00
3.588221315192743646e+02 0.000000000000000000e+00
3.590653968253968173e+02 0.000000000000000000e+00
3.593445804988662076e+02 0.000000000000000000e+00
3.596243083900226907e+02 0.000000000000000000e+00
3.598635827664398903e+02 0.000000000000000000e+00
3.601307936507936347e+02 0.000000000000000000e+00
3.604067120181405812e+02 0.000000000000000000e+00
3.606610430839002106e+02 0.000000000000000000e+00
3.609420408163265392e+02 0.000000000000000000e+00
3.612107029478457889e+02 0.000000000000000000e+00
3.614804535147392244e+02 0.000000000000000000e+00
3.617422222222222103e+02 0.000000000000000000e+00
3.620107029478458003e+02 0.000000000000000000e+00
nan -1.000000000000000000e+00
3.625289795918367304e+02 0.000000000000000000e+00
3.628264852607709940e+02 0.000000000000000000e+00
3.631011337868480950e+02 0.000000000000000000e+00
3.633834013605442124e+02 0.000000000000000000e+00
3.636460770975056676e+02 0.000000000000000000e+00
3.639002267573696372e+02 0.000000000000000000e+00
3.641699773242630158e+02 0.000000000000000000e+00
3.644457142857143026e+02 0.000000000000000000e+00
3.647194557823129344e+02 0.000000000000000000e+00
3.649852154195011167e+02 0.000000000000000000e+00
3.652417233560090608e+02 0.000000000000000000e+00
3.655069387755102071e+02 0.000000000000000000e+00
3.657697959183673220e+02 0.000000000000000000e+00
3.660388208616780048e+02 0.000000000000000000e+00
3.663100226757369455e+02 0.000000000000000000e+00
3.665846712018140465e+02 0.000000000000000000e+00
3.668531519274376365e+02 0.000000000000000000e+00
3.671116553287981787e+02 0.000000000000000000e+00
3.673859410430839034e+02 0.000000000000000000e+00
3.676455328798185747e+02 0.000000000000000000e+00
3.679105668934240612e+02 0.000000000000000000e+00
3.681765079365079600e+02 0.000000000000000000e+00
3.684504308390022516e+02 0.000000000000000000e+00
3.687255102039999883e+02 0.000000000000000000e+00
3.689888435374149935e+02 0.000000000000000000e+00
3.692379138321995242e+02 0.000000000000000000e+00
3.695022222222222013e+02 0.000000000000000000e+00
3.697835827664399062e+02 0.000000000000000000e+00
3.700460770975056448e+02 0.000000000000000000e+00
3.703004081632653310e+02 0.000000000000000000e+00
3.705728798185941173e+02 0.000000000000000000e+00
3.708408163265306143e+02 0.000000000000000000e+00
3.711131065759637409e+02 0.000000000000000000e+00
3.713786848072562634e+02 0.000000000000000000e+00
3.716506122448979568e+02 0.000000000000000000e+00
3.718947845804988788e+02 0.000000000000000000e+00
3.721688888888888869e+02 0.000000000000000000e+00
3.724282993197278984e+02 0.000000000000000000e+00
3.726820861678004349e+02 0.000000000000000000e+00
3.729494784580498958e+02 0.000000000000000000e+00
3.732154195011337947e+02 0.000000000000000000e+00
3.734808163265306007e+02 0.000000000000000000e+00
3.737286167800453427e+02 0.000000000000000000e+00
3.740038095238095366e+02 0.000000000000000000e+00
3.742615873015873262e+02 0.000000000000000000e+00
3.745188208616780230e+02 0.000000000000000000e+00
3.747822222222222308e+02 0.000000000000000000e+00
3.750517913832199497e+02 0.000000000000000000e+00
3.753164625850340030e+02 0.000000000000000000e+00
3.755833106575963711e+02 0.000000000000000000e+00
3.758370975056689076e+02 0.000000000000000000e+00
3.761079365079365289e+02 0.000000000000000000e+00
3.763624489795918180e+02 0.000000000000000000e+00
3.766234920634920513e+02 0.000000000000000000e+00
3.768812698412698410e+02 0.000000000000000000e+00
3.771426757369614506e+02 0.000000000000000000e+00
3.774117006802721335e+02 0.000000000000000000e+00
3.776798185941042902e+02 0.000000000000000000e+00
3.779334240362811670e+02 0.000000000000000000e+00
3.782118820861678046e+02 0.000000000000000000e+00
3.784683900226757487e+02 0.000000000000000000e+00
3.787243537414965999e+02 0.000000000000000000e+00
3.789786848072562293e+02 0.000000000000000000e+00
3.792371882086167716e+02 0.000000000000000000e+00
3.795011337868480723e+02 0.000000000000000000e+00
nan -1.000000000000000000e+00
nan -1.000000000000000000e+00
nan -1.000000000000000000e+00
nan -1.000000000000000000e+00
3.808391836734693925e+02 0.000000000000000000e+00
3.810942403628117745e+02 0.000000000000000000e+00
3.813612698412698592e+02 0.000000000000000000e+00
3.816244897959183504e+02 0.000000000000000000e+00
3.818897052154194967e+02 0.000000000000000000e+00
3.821411337868480587e+02 0.000000000000000000e+00
3.824099773242630249e+02 0.000000000000000000e+00
3.826635827664399017e+02 0.000000000000000000e+00
3.829286167800453313e+02 0.000000000000000000e+00
3.831938321995464776e+02 0.000000000000000000e+00
3.834606802721088457e+02 0.000000000000000000e+00
3.837313378684807503e+02 0.000000000000000000e+00
3.839896598639455760e+02 0.000000000000000000e+00
3.842541496598639696e+02 0.000000000000000000e+00
3.845213605442177141e+02 0.000000000000000000e+00
nan -1.000000000000000000e+00
nan -1.000000000000000000e+00
nan -1.000000000000000000e+00
nan -1.000000000000000000e+00
nan -1.000000000000000000e+00
nan -1.000000000000000000e+00
3.863540816319999749e+02 1.000000000000000000e+00
3.866132653059999598e+02 1.000000000000000000e+00
3.868806122440000195e+02 1.000000000000000000e+00
3.871482993197278688e+02 0.000000000000000000e+00
3.874167800453514587e+02 0.000000000000000000e+00
3.876830839002267339e+02 0.000000000000000000e+00
