# Supplementary material for: Correlated microtiming deviations in jazz and rock music
Source: PLoS One. 2018 Jan 24;13(1):e0186361. doi: 10.1371/journal.pone.0186361 (PMC5783353; doi:10.1371/journal.pone.0186361)
Supplement: S1 Dataset — (ZIP) [file pone.0186361.s001.zip › J18.dat]

2.956916099773242435e-01 0.000000000000000000e+00
7.366893424036281557e-01 0.000000000000000000e+00
1.196371882086167737e+00 0.000000000000000000e+00
1.624852607709750485e+00 0.000000000000000000e+00
2.067120181405895707e+00 0.000000000000000000e+00
2.494331065759637145e+00 0.000000000000000000e+00
2.932789115646258438e+00 0.000000000000000000e+00
3.360181405895691586e+00 0.000000000000000000e+00
3.803174603174602986e+00 0.000000000000000000e+00
4.248163265306122760e+00 0.000000000000000000e+00
4.691882086167800558e+00 0.000000000000000000e+00
5.126893424036281566e+00 0.000000000000000000e+00
5.566802721088435213e+00 0.000000000000000000e+00
5.982947845804988951e+00 0.000000000000000000e+00
6.427392290249432705e+00 0.000000000000000000e+00
6.840090702947845713e+00 0.000000000000000000e+00
7.288526077097505329e+00 0.000000000000000000e+00
7.722448979000000158e+00 0.000000000000000000e+00
8.152199546485260129e+00 0.000000000000000000e+00
8.554739229024942659e+00 0.000000000000000000e+00
8.990657596371882221e+00 0.000000000000000000e+00
9.417505668934239793e+00 0.000000000000000000e+00
9.855782312925169819e+00 0.000000000000000000e+00
1.030000000000000071e+01 0.000000000000000000e+00
1.073306122448979671e+01 0.000000000000000000e+00
nan -1.000000000000000000e+00
nan -1.000000000000000000e+00
nan -1.000000000000000000e+00
nan -1.000000000000000000e+00
nan -1.000000000000000000e+00
nan -1.000000000000000000e+00
nan -1.000000000000000000e+00
nan -1.000000000000000000e+00
nan -1.000000000000000000e+00
nan -1.000000000000000000e+00
1.555446712018140509e+01 0.000000000000000000e+00
1.600725623582766488e+01 0.000000000000000000e+00
1.644952380952381077e+01 0.000000000000000000e+00
1.688707482993197218e+01 0.000000000000000000e+00
1.732498866213152056e+01 0.000000000000000000e+00
1.777541950113378633e+01 0.000000000000000000e+00
1.822675736961451420e+01 0.000000000000000000e+00
1.866938775510203996e+01 0.000000000000000000e+00
1.910784580498866347e+01 0.000000000000000000e+00
1.955337868480725660e+01 0.000000000000000000e+00
1.999183673399999961e+01 0.000000000000000000e+00
2.043374149659863903e+01 0.000000000000000000e+00
2.085714285714285765e+01 0.000000000000000000e+00
2.132879818594104293e+01 0.000000000000000000e+00
2.176428571399999967e+01 0.000000000000000000e+00
2.222367346938775512e+01 0.000000000000000000e+00
2.263201814058956884e+01 0.000000000000000000e+00
2.305578231292517088e+01 0.000000000000000000e+00
2.350113378684807230e+01 0.000000000000000000e+00
2.394521541950113530e+01 0.000000000000000000e+00
2.437569160997732354e+01 0.000000000000000000e+00
2.482739229024943484e+01 0.000000000000000000e+00
nan -1.000000000000000000e+00
nan -1.000000000000000000e+00
nan -1.000000000000000000e+00
nan -1.000000000000000000e+00
nan -1.000000000000000000e+00
nan -1.000000000000000000e+00
nan -1.000000000000000000e+00
nan -1.000000000000000000e+00
nan -1.000000000000000000e+00
nan -1.000000000000000000e+00
2.969868480725623527e+01 0.000000000000000000e+00
3.013024943310657733e+01 0.000000000000000000e+00
3.056852607709750558e+01 0.000000000000000000e+00
3.100353741496598659e+01 0.000000000000000000e+00
3.144272108843537339e+01 0.000000000000000000e+00
3.188353741496598559e+01 0.000000000000000000e+00
3.230476190476190368e+01 0.000000000000000000e+00
3.274321995464852364e+01 0.000000000000000000e+00
3.317857142800000503e+01 0.000000000000000000e+00
3.361469387755101934e+01 0.000000000000000000e+00
3.405061224489796246e+01 0.000000000000000000e+00
3.448453514739229320e+01 0.000000000000000000e+00
3.491428571428571104e+01 0.000000000000000000e+00
3.535612244800000070e+01 0.000000000000000000e+00
3.579700680272108571e+01 0.000000000000000000e+00
3.625814058956915886e+01 0.000000000000000000e+00
3.667857142800000503e+01 0.000000000000000000e+00
3.712857142800000076e+01 0.000000000000000000e+00
3.755863945578231267e+01 0.000000000000000000e+00
3.799927437641723316e+01 0.000000000000000000e+00
3.843392290249433074e+01 0.000000000000000000e+00
3.889759637188208785e+01 0.000000000000000000e+00
nan -1.000000000000000000e+00
3.978340136054421805e+01 0.000000000000000000e+00
4.023836734693877304e+01 0.000000000000000000e+00
4.067065759637188194e+01 0.000000000000000000e+00
4.112634920634920377e+01 0.000000000000000000e+00
nan -1.000000000000000000e+00
nan -1.000000000000000000e+00
4.245931972789115605e+01 0.000000000000000000e+00
4.291410430839002288e+01 0.000000000000000000e+00
4.335365079365079310e+01 0.000000000000000000e+00
4.380190476190476545e+01 0.000000000000000000e+00
4.423510204081632935e+01 0.000000000000000000e+00
4.467736961451247168e+01 0.000000000000000000e+00
4.512199546485260981e+01 0.000000000000000000e+00
4.556099773242630135e+01 0.000000000000000000e+00
4.600471655328798448e+01 0.000000000000000000e+00
4.642086167800453467e+01 0.000000000000000000e+00
4.686131519274376700e+01 0.000000000000000000e+00
4.730993197278911566e+01 0.000000000000000000e+00
4.774548752834466825e+01 0.000000000000000000e+00
4.817142857100000697e+01 0.000000000000000000e+00
4.861260770975057000e+01 0.000000000000000000e+00
4.904707482993197232e+01 0.000000000000000000e+00
4.948916099773242649e+01 0.000000000000000000e+00
4.993650793650793673e+01 0.000000000000000000e+00
5.035773242630385482e+01 0.000000000000000000e+00
5.078929705215419688e+01 0.000000000000000000e+00
5.122848072562358368e+01 0.000000000000000000e+00
5.166603174603174864e+01 0.000000000000000000e+00
5.209777777777777885e+01 0.000000000000000000e+00
5.253115646258503091e+01 0.000000000000000000e+00
5.296725623582766218e+01 0.000000000000000000e+00
5.339519274376417002e+01 0.000000000000000000e+00
5.382911564625850076e+01 0.000000000000000000e+00
5.425777777777777544e+01 0.000000000000000000e+00
5.470058956916099646e+01 0.000000000000000000e+00
5.512417233560091034e+01 0.000000000000000000e+00
nan -1.000000000000000000e+00
nan -1.000000000000000000e+00
nan -1.000000000000000000e+00
nan -1.000000000000000000e+00
nan -1.000000000000000000e+00
nan -1.000000000000000000e+00
nan -1.000000000000000000e+00
5.875392290249433103e+01 0.000000000000000000e+00
5.919201814058956757e+01 0.000000000000000000e+00
5.963736961451247254e+01 0.000000000000000000e+00
6.009142857142857252e+01 0.000000000000000000e+00
6.050104308390022823e+01 0.000000000000000000e+00
6.096126984126983928e+01 0.000000000000000000e+00
6.140317460317460529e+01 0.000000000000000000e+00
6.181823129251700522e+01 0.000000000000000000e+00
6.224653061224489647e+01 0.000000000000000000e+00
6.269605442176870724e+01 0.000000000000000000e+00
6.310512471655329136e+01 0.000000000000000000e+00
6.357369614512471401e+01 0.000000000000000000e+00
6.400612244799999928e+01 0.000000000000000000e+00
6.444027210884354417e+01 0.000000000000000000e+00
6.486512471655328227e+01 0.000000000000000000e+00
6.530630385487528144e+01 0.000000000000000000e+00
nan -1.000000000000000000e+00
nan -1.000000000000000000e+00
nan -1.000000000000000000e+00
6.707972789115646606e+01 0.000000000000000000e+00
6.752380952380951840e+01 0.000000000000000000e+00
6.799945578231292131e+01 0.000000000000000000e+00
6.841922902494330572e+01 0.000000000000000000e+00
nan -1.000000000000000000e+00
6.930049886621314670e+01 0.000000000000000000e+00
6.976000000000000512e+01 0.000000000000000000e+00
7.017759637188208899e+01 0.000000000000000000e+00
nan -1.000000000000000000e+00
nan -1.000000000000000000e+00
nan -1.000000000000000000e+00
nan -1.000000000000000000e+00
nan -1.000000000000000000e+00
7.281106575963718797e+01 0.000000000000000000e+00
7.328689342403627904e+01 0.000000000000000000e+00
7.371791383219954241e+01 0.000000000000000000e+00
7.419011337868481348e+01 0.000000000000000000e+00
7.459210884353741733e+01 0.000000000000000000e+00
7.506884353741496341e+01 0.000000000000000000e+00
7.550816326499999320e+01 0.000000000000000000e+00
7.594467120181406017e+01 0.000000000000000000e+00
7.635755102040816666e+01 0.000000000000000000e+00
7.681650793650793219e+01 0.000000000000000000e+00
7.727564625850340008e+01 0.000000000000000000e+00
7.768943310657596157e+01 0.000000000000000000e+00
7.810430839002268044e+01 0.000000000000000000e+00
7.857904761904761415e+01 0.000000000000000000e+00
7.901326530600000808e+01 0.000000000000000000e+00
7.944453514739228694e+01 0.000000000000000000e+00
7.990911564625849905e+01 0.000000000000000000e+00
8.035773242630385482e+01 0.000000000000000000e+00
nan -1.000000000000000000e+00
nan -1.000000000000000000e+00
nan -1.000000000000000000e+00
nan -1.000000000000000000e+00
8.261079365079365289e+01 0.000000000000000000e+00
8.306612244897959840e+01 0.000000000000000000e+00
8.351056689342404127e+01 0.000000000000000000e+00
8.394086167800453779e+01 0.000000000000000000e+00
8.436825396825396695e+01 0.000000000000000000e+00
8.483646258503401327e+01 0.000000000000000000e+00
8.527244897899998932e+01 0.000000000000000000e+00
8.571029478458049766e+01 0.000000000000000000e+00
8.614149659863944919e+01 0.000000000000000000e+00
8.658975056689342864e+01 0.000000000000000000e+00
8.702857142799999224e+01 0.000000000000000000e+00
8.747138321995464594e+01 0.000000000000000000e+00
8.791147392290248774e+01 0.000000000000000000e+00
8.837242630385487985e+01 0.000000000000000000e+00
8.880489795918367690e+01 0.000000000000000000e+00
8.925097505668934161e+01 0.000000000000000000e+00
8.968061224400000242e+01 0.000000000000000000e+00
9.012136054421769416e+01 0.000000000000000000e+00
9.053859410430838750e+01 0.000000000000000000e+00
9.099555555555555486e+01 0.000000000000000000e+00
9.142312925170068638e+01 0.000000000000000000e+00
9.187210884353741847e+01 0.000000000000000000e+00
9.227537414965986784e+01 0.000000000000000000e+00
9.273433106575963336e+01 0.000000000000000000e+00
9.316136054421768620e+01 0.000000000000000000e+00
9.359328798185940457e+01 0.000000000000000000e+00
9.402285714285714846e+01 0.000000000000000000e+00
9.447256235827664739e+01 0.000000000000000000e+00
9.489306122448979863e+01 0.000000000000000000e+00
9.532299319727890463e+01 0.000000000000000000e+00
9.575401360544218221e+01 0.000000000000000000e+00
9.618848072562357743e+01 0.000000000000000000e+00
9.661768707482993079e+01 0.000000000000000000e+00
9.706757369614511788e+01 0.000000000000000000e+00
9.749242630385487018e+01 0.000000000000000000e+00
9.793596371882085805e+01 0.000000000000000000e+00
9.835555555555555429e+01 0.000000000000000000e+00
9.879637188208616294e+01 0.000000000000000000e+00
9.924698412698413108e+01 0.000000000000000000e+00
9.965605442176870099e+01 0.000000000000000000e+00
1.000854421768707425e+02 0.000000000000000000e+00
1.005307936507936546e+02 0.000000000000000000e+00
1.009344217687074803e+02 0.000000000000000000e+00
1.013897505668934258e+02 0.000000000000000000e+00
1.017882993197278978e+02 0.000000000000000000e+00
1.022165986394557819e+02 0.000000000000000000e+00
1.026499773242630340e+02 0.000000000000000000e+00
1.030791836734693874e+02 0.000000000000000000e+00
nan -1.000000000000000000e+00
1.039443083900226696e+02 0.000000000000000000e+00
1.043602721088435317e+02 0.000000000000000000e+00
1.047845804988662195e+02 0.000000000000000000e+00
1.052275510200000070e+02 0.000000000000000000e+00
1.056575056689342347e+02 0.000000000000000000e+00
1.060674829931972738e+02 0.000000000000000000e+00
1.065284353741496659e+02 0.000000000000000000e+00
1.069431292517006824e+02 0.000000000000000000e+00
1.073933786848072600e+02 0.000000000000000000e+00
1.078285714279999894e+02 0.000000000000000000e+00
1.082746485260771010e+02 0.000000000000000000e+00
1.087009523809523870e+02 0.000000000000000000e+00
1.091455782312925180e+02 0.000000000000000000e+00
1.095813151927437588e+02 0.000000000000000000e+00
1.100094331065759690e+02 0.000000000000000000e+00
1.104448072562358334e+02 0.000000000000000000e+00
1.108959637188208660e+02 0.000000000000000000e+00
1.113168253968253936e+02 0.000000000000000000e+00
1.117841269841269849e+02 0.000000000000000000e+00
1.122163265300000035e+02 0.000000000000000000e+00
1.126425396825396774e+02 0.000000000000000000e+00
1.130836734689999901e+02 0.000000000000000000e+00
1.135230839002267516e+02 0.000000000000000000e+00
1.139490249433106612e+02 0.000000000000000000e+00
1.143903854875283486e+02 0.000000000000000000e+00
1.148253968253968225e+02 0.000000000000000000e+00
1.152727437641723327e+02 0.000000000000000000e+00
1.156914285714285739e+02 0.000000000000000000e+00
1.161467573696145195e+02 0.000000000000000000e+00
1.165716099773242576e+02 0.000000000000000000e+00
1.170214285710000013e+02 0.000000000000000000e+00
1.174256689342403632e+02 0.000000000000000000e+00
1.178693877551020393e+02 0.000000000000000000e+00
1.183091156462585047e+02 0.000000000000000000e+00
1.187464852607709815e+02 0.000000000000000000e+00
1.191704308390022646e+02 0.000000000000000000e+00
1.196145124716553312e+02 0.000000000000000000e+00
1.200333786848072606e+02 0.000000000000000000e+00
1.204711111111111137e+02 0.000000000000000000e+00
1.209055782312925231e+02 0.000000000000000000e+00
1.213433106575963762e+02 0.000000000000000000e+00
1.217732426303854822e+02 0.000000000000000000e+00
1.221968253968254032e+02 0.000000000000000000e+00
1.226443537414966016e+02 0.000000000000000000e+00
1.230684807256235871e+02 0.000000000000000000e+00
1.234746485260771038e+02 0.000000000000000000e+00
1.239412244897959141e+02 0.000000000000000000e+00
1.243455782312925209e+02 0.000000000000000000e+00
1.247780498866213179e+02 0.000000000000000000e+00
1.252177777777777834e+02 0.000000000000000000e+00
1.256535147392290241e+02 0.000000000000000000e+00
1.260497052154195075e+02 0.000000000000000000e+00
nan -1.000000000000000000e+00
1.269222675736961463e+02 0.000000000000000000e+00
1.273707029478457997e+02 0.000000000000000000e+00
1.277806802721088388e+02 0.000000000000000000e+00
1.282207709750566949e+02 0.000000000000000000e+00
1.286432653061224585e+02 0.000000000000000000e+00
1.290958730158730248e+02 0.000000000000000000e+00
1.295301587301587176e+02 0.000000000000000000e+00
nan -1.000000000000000000e+00
1.303902040816326462e+02 0.000000000000000000e+00
1.308402721088435499e+02 0.000000000000000000e+00
1.312433560090702827e+02 0.000000000000000000e+00
1.317023129251700766e+02 0.000000000000000000e+00
1.321244897949999881e+02 0.000000000000000000e+00
1.325590929705215331e+02 0.000000000000000000e+00
1.330006349206349228e+02 0.000000000000000000e+00
1.334385487528344640e+02 0.000000000000000000e+00
1.338938775510000028e+02 0.000000000000000000e+00
1.343185487528344595e+02 0.000000000000000000e+00
1.347490249433106442e+02 0.000000000000000000e+00
1.351920181405895676e+02 0.000000000000000000e+00
1.356359183673469317e+02 0.000000000000000000e+00
1.360827210884353633e+02 0.000000000000000000e+00
1.364899773242630374e+02 0.000000000000000000e+00
nan -1.000000000000000000e+00
nan -1.000000000000000000e+00
nan -1.000000000000000000e+00
nan -1.000000000000000000e+00
nan -1.000000000000000000e+00
1.391575510204081638e+02 0.000000000000000000e+00
1.396101587301587301e+02 0.000000000000000000e+00
1.400415419501133840e+02 0.000000000000000000e+00
1.404829024943310571e+02 0.000000000000000000e+00
1.409106575963718910e+02 0.000000000000000000e+00
1.413801360544217687e+02 0.000000000000000000e+00
1.418062585034013523e+02 0.000000000000000000e+00
nan -1.000000000000000000e+00
1.426875283446711933e+02 0.000000000000000000e+00
1.431482993197278972e+02 0.000000000000000000e+00
1.435896598639455704e+02 0.000000000000000000e+00
nan -1.000000000000000000e+00
1.444509750566893445e+02 0.000000000000000000e+00
1.448861678004535065e+02 0.000000000000000000e+00
1.453291609977324299e+02 0.000000000000000000e+00
1.457777777777777715e+02 0.000000000000000000e+00
1.462245804988662030e+02 0.000000000000000000e+00
1.466762811791383285e+02 0.000000000000000000e+00
1.470753741496598650e+02 0.000000000000000000e+00
1.475069387755102071e+02 0.000000000000000000e+00
1.479655328798185963e+02 0.000000000000000000e+00
1.484415419501133897e+02 0.000000000000000000e+00
1.488578684807256138e+02 0.000000000000000000e+00
1.493092063492063630e+02 0.000000000000000000e+00
1.497440362811791488e+02 0.000000000000000000e+00
1.501944671201814003e+02 0.000000000000000000e+00
1.506300226757369671e+02 0.000000000000000000e+00
1.510840816326530671e+02 0.000000000000000000e+00
1.515296145124716531e+02 0.000000000000000000e+00
nan -1.000000000000000000e+00
nan -1.000000000000000000e+00
nan -1.000000000000000000e+00
1.533044897959183572e+02 0.000000000000000000e+00
1.537545578231292609e+02 0.000000000000000000e+00
1.541839455782312882e+02 0.000000000000000000e+00
1.546314739229025008e+02 0.000000000000000000e+00
1.550568707482993318e+02 0.000000000000000000e+00
1.555020408163265415e+02 0.000000000000000000e+00
1.559506575963718831e+02 0.000000000000000000e+00
1.563980045351473791e+02 0.000000000000000000e+00
1.568223129251700811e+02 0.000000000000000000e+00
1.572595011337868414e+02 0.000000000000000000e+00
1.576887755099999993e+02 0.000000000000000000e+00
1.581340589569161068e+02 0.000000000000000000e+00
1.585467573696145109e+02 0.000000000000000000e+00
1.590167800453514815e+02 0.000000000000000000e+00
1.594309297052154193e+02 0.000000000000000000e+00
1.598610430839002277e+02 0.000000000000000000e+00
1.603040362811791510e+02 0.000000000000000000e+00
1.607658956916099839e+02 0.000000000000000000e+00
1.611894784580498765e+02 0.000000000000000000e+00
nan -1.000000000000000000e+00
1.620645804988662064e+02 0.000000000000000000e+00
1.625233560090702838e+02 0.000000000000000000e+00
1.629465759637188285e+02 0.000000000000000000e+00
1.633948299319727937e+02 0.000000000000000000e+00
1.638242176870748210e+02 0.000000000000000000e+00
nan -1.000000000000000000e+00
nan -1.000000000000000000e+00
1.651466666666666754e+02 0.000000000000000000e+00
1.655568253968253885e+02 0.000000000000000000e+00
1.660197732426303787e+02 0.000000000000000000e+00
1.664388208616780105e+02 0.000000000000000000e+00
1.668968707482993068e+02 0.000000000000000000e+00
1.673144671201814049e+02 0.000000000000000000e+00
1.677672562358276593e+02 0.000000000000000000e+00
1.681902947845804874e+02 0.000000000000000000e+00
1.686332879818594108e+02 0.000000000000000000e+00
1.690701133786847947e+02 0.000000000000000000e+00
1.695125623582766536e+02 0.000000000000000000e+00
1.699466666666666583e+02 0.000000000000000000e+00
1.703869387755102025e+02 0.000000000000000000e+00
1.708134240362811909e+02 0.000000000000000000e+00
1.712486167800453529e+02 0.000000000000000000e+00
1.716702040816326473e+02 0.000000000000000000e+00
1.721206349206349273e+02 0.000000000000000000e+00
1.725371428571428680e+02 0.000000000000000000e+00
1.729795918367346985e+02 0.000000000000000000e+00
1.733919274376417263e+02 0.000000000000000000e+00
1.738376417233560005e+02 0.000000000000000000e+00
1.742788208616780139e+02 0.000000000000000000e+00
nan -1.000000000000000000e+00
nan -1.000000000000000000e+00
nan -1.000000000000000000e+00
nan -1.000000000000000000e+00
1.765086621315192872e+02 0.000000000000000000e+00
1.769295238095238005e+02 0.000000000000000000e+00
1.773703401360544092e+02 0.000000000000000000e+00
1.778100680272108889e+02 0.000000000000000000e+00
1.782441723356008936e+02 0.000000000000000000e+00
1.786846258503401259e+02 0.000000000000000000e+00
1.791140136054421816e+02 0.000000000000000000e+00
1.795397732426303889e+02 0.000000000000000000e+00
1.800005442176870645e+02 0.000000000000000000e+00
1.804166893424036289e+02 0.000000000000000000e+00
1.808571428571428612e+02 0.000000000000000000e+00
1.812926984126983996e+02 0.000000000000000000e+00
1.817246258503401464e+02 0.000000000000000000e+00
1.821476643990929745e+02 0.000000000000000000e+00
1.825959183673469397e+02 0.000000000000000000e+00
1.830242176870748381e+02 0.000000000000000000e+00
1.834918820861678057e+02 0.000000000000000000e+00
1.839134693877551001e+02 0.000000000000000000e+00
1.843762358276644022e+02 0.000000000000000000e+00
1.847987301587301658e+02 0.000000000000000000e+00
1.852477097505668837e+02 0.000000000000000000e+00
1.856683900226757373e+02 0.000000000000000000e+00
1.861177324263038599e+02 0.000000000000000000e+00
1.865482086167800446e+02 0.000000000000000000e+00
1.869979138321995435e+02 0.000000000000000000e+00
1.874376417233560232e+02 0.000000000000000000e+00
1.878692063492063369e+02 0.000000000000000000e+00
1.882964172335600779e+02 0.000000000000000000e+00
nan -1.000000000000000000e+00
nan -1.000000000000000000e+00
nan -1.000000000000000000e+00
nan -1.000000000000000000e+00
nan -1.000000000000000000e+00
nan -1.000000000000000000e+00
nan -1.000000000000000000e+00
nan -1.000000000000000000e+00
nan -1.000000000000000000e+00
nan -1.000000000000000000e+00
nan -1.000000000000000000e+00
1.935684353741496579e+02 0.000000000000000000e+00
1.940204988662131598e+02 0.000000000000000000e+00
1.944660317460317458e+02 0.000000000000000000e+00
1.949268027210884213e+02 0.000000000000000000e+00
1.953442176870748312e+02 0.000000000000000000e+00
1.958064399092970405e+02 0.000000000000000000e+00
1.962456235827664273e+02 0.000000000000000000e+00
1.966949659863945499e+02 0.000000000000000000e+00
1.971332426303854959e+02 0.000000000000000000e+00
1.975978231292517080e+02 0.000000000000000000e+00
1.980237641723356035e+02 0.000000000000000000e+00
1.984707482993197232e+02 0.000000000000000000e+00
1.989193650793650932e+02 0.000000000000000000e+00
nan -1.000000000000000000e+00
nan -1.000000000000000000e+00
nan -1.000000000000000000e+00
2.006800907029478367e+02 0.000000000000000000e+00
2.011361451247165633e+02 0.000000000000000000e+00
2.015675283446711887e+02 0.000000000000000000e+00
nan -1.000000000000000000e+00
2.023152834467120158e+02 0.000000000000000000e+00
2.027522902494331163e+02 0.000000000000000000e+00
2.032208616780045247e+02 0.000000000000000000e+00
nan -1.000000000000000000e+00
nan -1.000000000000000000e+00
nan -1.000000000000000000e+00
nan -1.000000000000000000e+00
nan -1.000000000000000000e+00
2.060683900226757430e+02 0.000000000000000000e+00
2.065061224489795961e+02 0.000000000000000000e+00
2.069447619047619185e+02 0.000000000000000000e+00
2.074020408159999818e+02 0.000000000000000000e+00
2.078260317460317594e+02 0.000000000000000000e+00
2.082918820861677887e+02 0.000000000000000000e+00
