# Supplementary material for: Correlated microtiming deviations in jazz and rock music
Source: PLoS One. 2018 Jan 24;13(1):e0186361. doi: 10.1371/journal.pone.0186361 (PMC5783353; doi:10.1371/journal.pone.0186361)
Supplement: S1 Dataset — (ZIP) [file pone.0186361.s001.zip › J19.dat]

8.707482993197278309e-02 0.000000000000000000e+00
2.933333333333333348e-01 0.000000000000000000e+00
5.073922902494331089e-01 0.000000000000000000e+00
7.116553287981859377e-01 0.000000000000000000e+00
9.017687074829932037e-01 0.000000000000000000e+00
1.131791383219954650e+00 0.000000000000000000e+00
1.353832199546485260e+00 0.000000000000000000e+00
1.549387755102040742e+00 0.000000000000000000e+00
1.762176870748299429e+00 0.000000000000000000e+00
1.971882086167800363e+00 0.000000000000000000e+00
2.172879818594104506e+00 0.000000000000000000e+00
2.392743764172335474e+00 0.000000000000000000e+00
2.596462585034013504e+00 0.000000000000000000e+00
2.790929705215419609e+00 0.000000000000000000e+00
2.997913832199546658e+00 0.000000000000000000e+00
3.199727891000000213e+00 0.000000000000000000e+00
3.413333333333333552e+00 0.000000000000000000e+00
3.611972789115646343e+00 0.000000000000000000e+00
3.825850340136054406e+00 0.000000000000000000e+00
4.073106575963718612e+00 0.000000000000000000e+00
4.255419501133786753e+00 0.000000000000000000e+00
4.456417233560090452e+00 0.000000000000000000e+00
4.660498866213152347e+00 0.000000000000000000e+00
4.875827664399093209e+00 0.000000000000000000e+00
5.073922902494331311e+00 0.000000000000000000e+00
5.293786848072562279e+00 0.000000000000000000e+00
5.506757369614512676e+00 0.000000000000000000e+00
5.695238095238095433e+00 0.000000000000000000e+00
5.922539682539682104e+00 0.000000000000000000e+00
6.118820861678004874e+00 0.000000000000000000e+00
6.339954648526076930e+00 0.000000000000000000e+00
6.550566893424035975e+00 0.000000000000000000e+00
6.757732426303855178e+00 0.000000000000000000e+00
6.961088435374149341e+00 0.000000000000000000e+00
7.160090702947845998e+00 0.000000000000000000e+00
7.365079365079364671e+00 0.000000000000000000e+00
7.576961451247165691e+00 0.000000000000000000e+00
7.781814057999999257e+00 0.000000000000000000e+00
7.993287981859410252e+00 0.000000000000000000e+00
8.195011337868480794e+00 0.000000000000000000e+00
8.414149659863944919e+00 0.000000000000000000e+00
8.617868480725624281e+00 0.000000000000000000e+00
8.816870748299319160e+00 0.000000000000000000e+00
9.038911564625850659e+00 0.000000000000000000e+00
9.223764172335600975e+00 0.000000000000000000e+00
9.456145124716552886e+00 0.000000000000000000e+00
9.644081632653060510e+00 0.000000000000000000e+00
9.875011337868480510e+00 0.000000000000000000e+00
1.008598639455782298e+01 0.000000000000000000e+00
1.028512471600000033e+01 0.000000000000000000e+00
1.050049886621315132e+01 0.000000000000000000e+00
1.071183673469387720e+01 0.000000000000000000e+00
1.091138321995464899e+01 0.000000000000000000e+00
1.112308390022675653e+01 0.000000000000000000e+00
1.133823129199999968e+01 0.000000000000000000e+00
1.154195011337868415e+01 0.000000000000000000e+00
1.174367346938775469e+01 0.000000000000000000e+00
1.193469387755101963e+01 0.000000000000000000e+00
1.215147392290249506e+01 0.000000000000000000e+00
1.236335600907029431e+01 0.000000000000000000e+00
1.257560090702947875e+01 0.000000000000000000e+00
1.280308390022675802e+01 0.000000000000000000e+00
1.301242630385487509e+01 0.000000000000000000e+00
1.321959183673469340e+01 0.000000000000000000e+00
1.342040816326530539e+01 0.000000000000000000e+00
1.361941043083900205e+01 0.000000000000000000e+00
1.383582766439909228e+01 0.000000000000000000e+00
1.404172335600907040e+01 0.000000000000000000e+00
1.423129251700680342e+01 0.000000000000000000e+00
1.446185941043083822e+01 0.000000000000000000e+00
1.466793650793650805e+01 0.000000000000000000e+00
1.487782312925170025e+01 0.000000000000000000e+00
1.509823129251700635e+01 0.000000000000000000e+00
1.529160997732426353e+01 0.000000000000000000e+00
1.548172335600906990e+01 0.000000000000000000e+00
1.571356009070294846e+01 0.000000000000000000e+00
1.592480725599999936e+01 0.000000000000000000e+00
1.614675736961451236e+01 0.000000000000000000e+00
1.632907029478458227e+01 0.000000000000000000e+00
1.651700680272108812e+01 0.000000000000000000e+00
1.674195011337868522e+01 0.000000000000000000e+00
1.694603174603174622e+01 0.000000000000000000e+00
1.716879818594104279e+01 0.000000000000000000e+00
1.737523809523809604e+01 0.000000000000000000e+00
1.756358276599999968e+01 1.000000000000000000e+00
1.780303854799999996e+01 0.000000000000000000e+00
1.799981859410430829e+01 0.000000000000000000e+00
1.821206349206349273e+01 0.000000000000000000e+00
1.842321995464852691e+01 0.000000000000000000e+00
1.862367346938775370e+01 0.000000000000000000e+00
1.885333333333333172e+01 0.000000000000000000e+00
1.904344671201814165e+01 0.000000000000000000e+00
1.926458049886621282e+01 0.000000000000000000e+00
1.948299319727891188e+01 0.000000000000000000e+00
1.967147392290249286e+01 0.000000000000000000e+00
1.986793650793650912e+01 0.000000000000000000e+00
2.006494331065759695e+01 0.000000000000000000e+00
2.028081632653061206e+01 0.000000000000000000e+00
2.050213151927437494e+01 0.000000000000000000e+00
2.071310657596371740e+01 0.000000000000000000e+00
2.092353741496598474e+01 0.000000000000000000e+00
2.112380952380952337e+01 0.000000000000000000e+00
2.134512471655328625e+01 0.000000000000000000e+00
2.155301587300000321e+01 0.000000000000000000e+00
2.176671201814059131e+01 0.000000000000000000e+00
2.197786848072562194e+01 0.000000000000000000e+00
2.218321995464852492e+01 0.000000000000000000e+00
2.237405895691609814e+01 0.000000000000000000e+00
2.258956916099773338e+01 0.000000000000000000e+00
2.281795918367346943e+01 0.000000000000000000e+00
2.299755102040816368e+01 0.000000000000000000e+00
2.319310657596371783e+01 0.000000000000000000e+00
2.341387755102040913e+01 0.000000000000000000e+00
2.361596371882086132e+01 0.000000000000000000e+00
2.382893424036281260e+01 0.000000000000000000e+00
2.404009070294784678e+01 0.000000000000000000e+00
2.427265306122448862e+01 0.000000000000000000e+00
2.445931972789115605e+01 0.000000000000000000e+00
2.465197278911564638e+01 0.000000000000000000e+00
2.486766439909296977e+01 0.000000000000000000e+00
2.507351473900000016e+01 0.000000000000000000e+00
2.525097505668934161e+01 0.000000000000000000e+00
2.549913832199546349e+01 0.000000000000000000e+00
2.570158730100000000e+01 0.000000000000000000e+00
2.591528344671201722e+01 0.000000000000000000e+00
2.612027210884353678e+01 0.000000000000000000e+00
2.632308390022675582e+01 0.000000000000000000e+00
2.655129251700680371e+01 0.000000000000000000e+00
2.676063492063492077e+01 0.000000000000000000e+00
2.694621315192743793e+01 0.000000000000000000e+00
2.717242630385487701e+01 0.000000000000000000e+00
2.742331065759637099e+01 0.000000000000000000e+00
2.759945578231292629e+01 0.000000000000000000e+00
2.780625850340135941e+01 0.000000000000000000e+00
2.799986394500000131e+01 0.000000000000000000e+00
2.821115646258503418e+01 0.000000000000000000e+00
2.843646258503401469e+01 0.000000000000000000e+00
2.862857142857142989e+01 0.000000000000000000e+00
2.883011337868480695e+01 0.000000000000000000e+00
2.905746031699999676e+01 0.000000000000000000e+00
2.927419501133786994e+01 0.000000000000000000e+00
2.946648526077097330e+01 0.000000000000000000e+00
2.967727891156462761e+01 0.000000000000000000e+00
2.986920634920634754e+01 0.000000000000000000e+00
3.010340136054421833e+01 0.000000000000000000e+00
3.028789115646258523e+01 0.000000000000000000e+00
3.050866213151927298e+01 0.000000000000000000e+00
3.070784580498866134e+01 0.000000000000000000e+00
3.092897959183673606e+01 0.000000000000000000e+00
3.113687074829931944e+01 0.000000000000000000e+00
3.134167800453514729e+01 0.000000000000000000e+00
3.155120181405895607e+01 0.000000000000000000e+00
3.177142857142857224e+01 0.000000000000000000e+00
3.196444444444444599e+01 0.000000000000000000e+00
3.218993197278911822e+01 0.000000000000000000e+00
3.238494331065759724e+01 0.000000000000000000e+00
3.259736961451247339e+01 0.000000000000000000e+00
3.279056689342403530e+01 0.000000000000000000e+00
3.301170068027210647e+01 0.000000000000000000e+00
3.321088435374149839e+01 0.000000000000000000e+00
3.342712018140589691e+01 0.000000000000000000e+00
3.361723356009070329e+01 0.000000000000000000e+00
3.382693877551020734e+01 0.000000000000000000e+00
3.404081632653061007e+01 0.000000000000000000e+00
3.424253968253968594e+01 0.000000000000000000e+00
3.446911564625850133e+01 0.000000000000000000e+00
3.468263038548752775e+01 0.000000000000000000e+00
3.490049886621315522e+01 0.000000000000000000e+00
3.510258503401360741e+01 0.000000000000000000e+00
3.531356009070294988e+01 0.000000000000000000e+00
3.552526077097505919e+01 0.000000000000000000e+00
3.571464852607709872e+01 0.000000000000000000e+00
3.592385487500000352e+01 0.000000000000000000e+00
3.615746031746031974e+01 0.000000000000000000e+00
3.633759637188208558e+01 0.000000000000000000e+00
3.652770975056689196e+01 0.000000000000000000e+00
3.674775510204081286e+01 0.000000000000000000e+00
3.696562358276644034e+01 0.000000000000000000e+00
3.715446712018140829e+01 0.000000000000000000e+00
3.739011337868480922e+01 0.000000000000000000e+00
3.758802721088435561e+01 0.000000000000000000e+00
3.780190476190476545e+01 0.000000000000000000e+00
3.800671201814058975e+01 0.000000000000000000e+00
3.821151927437641405e+01 0.000000000000000000e+00
3.842521541950113573e+01 0.000000000000000000e+00
3.862657596371882107e+01 0.000000000000000000e+00
3.883972789100000256e+01 0.000000000000000000e+00
3.904925170068027285e+01 0.000000000000000000e+00
3.926693877551020506e+01 0.000000000000000000e+00
3.946081632599999978e+01 0.000000000000000000e+00
3.968707482993197289e+01 0.000000000000000000e+00
3.988634920599999845e+01 0.000000000000000000e+00
4.009487528344671148e+01 0.000000000000000000e+00
4.031854875283446660e+01 0.000000000000000000e+00
4.053188208616779775e+01 0.000000000000000000e+00
4.073433106575964047e+01 0.000000000000000000e+00
4.092861678004535264e+01 0.000000000000000000e+00
4.115065759637187881e+01 0.000000000000000000e+00
4.137106575963719024e+01 0.000000000000000000e+00
4.156916099773242479e+01 0.000000000000000000e+00
4.178376417233560147e+01 0.000000000000000000e+00
4.197333333333333627e+01 0.000000000000000000e+00
4.219863945578231323e+01 0.000000000000000000e+00
4.240707482993197175e+01 0.000000000000000000e+00
nan -1.000000000000000000e+00
4.283374149659864116e+01 0.000000000000000000e+00
4.303111111111110887e+01 0.000000000000000000e+00
4.325006802721088661e+01 0.000000000000000000e+00
4.347265306122449147e+01 0.000000000000000000e+00
4.366077097505669258e+01 0.000000000000000000e+00
4.388208616780045190e+01 0.000000000000000000e+00
4.409360544217687305e+01 0.000000000000000000e+00
nan -1.000000000000000000e+00
4.451247165532879535e+01 0.000000000000000000e+00
4.472707482993197203e+01 0.000000000000000000e+00
4.492698412698412369e+01 0.000000000000000000e+00
4.513106575963718825e+01 0.000000000000000000e+00
4.533047618999999884e+01 0.000000000000000000e+00
4.553560090702947605e+01 0.000000000000000000e+00
4.574839002267573562e+01 0.000000000000000000e+00
4.595120181405895465e+01 0.000000000000000000e+00
4.615637188208616948e+01 0.000000000000000000e+00
4.636498866213151615e+01 0.000000000000000000e+00
4.656417233560090807e+01 0.000000000000000000e+00
4.679891156462584689e+01 0.000000000000000000e+00
4.699936507936507724e+01 0.000000000000000000e+00
4.721741496598639287e+01 0.000000000000000000e+00
4.742312925170067928e+01 0.000000000000000000e+00
4.763972789115646123e+01 0.000000000000000000e+00
4.783002267573696287e+01 0.000000000000000000e+00
4.805387755102040614e+01 0.000000000000000000e+00
4.827356009070295073e+01 0.000000000000000000e+00
4.846036281100000309e+01 0.000000000000000000e+00
4.868208616780045617e+01 0.000000000000000000e+00
4.886349206349206042e+01 0.000000000000000000e+00
4.911038548752834743e+01 0.000000000000000000e+00
4.932154195011337805e+01 0.000000000000000000e+00
4.949859410430838835e+01 0.000000000000000000e+00
4.972648525999999691e+01 0.000000000000000000e+00
4.994648526077097728e+01 0.000000000000000000e+00
5.014131519274376103e+01 0.000000000000000000e+00
5.037079365079365090e+01 0.000000000000000000e+00
5.056108843500000205e+01 0.000000000000000000e+00
5.077809523799999880e+01 0.000000000000000000e+00
5.099682539682539328e+01 0.000000000000000000e+00
nan -1.000000000000000000e+00
5.138920634899999840e+01 0.000000000000000000e+00
5.158476190399999695e+01 0.000000000000000000e+00
5.178884353741496938e+01 0.000000000000000000e+00
5.200430838999999850e+01 0.000000000000000000e+00
5.218938775510203953e+01 0.000000000000000000e+00
5.241632653061224545e+01 0.000000000000000000e+00
5.259546485199999921e+01 0.000000000000000000e+00
5.282743764100000305e+01 0.000000000000000000e+00
5.303274376417233782e+01 0.000000000000000000e+00
5.322231292517006551e+01 0.000000000000000000e+00
5.344834467120181642e+01 0.000000000000000000e+00
5.364444444444444571e+01 0.000000000000000000e+00
5.386884353741496767e+01 0.000000000000000000e+00
5.407129251700680328e+01 0.000000000000000000e+00
5.427165532800000136e+01 0.000000000000000000e+00
5.450684807256235587e+01 0.000000000000000000e+00
5.469120181399999581e+01 0.000000000000000000e+00
5.492244897959183447e+01 0.000000000000000000e+00
5.511002267573696400e+01 0.000000000000000000e+00
5.532099773242630647e+01 0.000000000000000000e+00
5.551147392290249627e+01 0.000000000000000000e+00
5.574712018140589720e+01 0.000000000000000000e+00
5.594975056689342097e+01 0.000000000000000000e+00
5.613342403600000097e+01 0.000000000000000000e+00
5.635827664399092640e+01 0.000000000000000000e+00
5.653696145124716566e+01 0.000000000000000000e+00
5.675428571428571445e+01 0.000000000000000000e+00
5.697015873015872955e+01 0.000000000000000000e+00
5.720380952380952522e+01 0.000000000000000000e+00
5.737741496598639657e+01 0.000000000000000000e+00
5.759455782312925010e+01 0.000000000000000000e+00
5.783655328798185735e+01 0.000000000000000000e+00
5.801233560090702923e+01 0.000000000000000000e+00
5.821442176870748142e+01 0.000000000000000000e+00
5.840575963699999562e+01 0.000000000000000000e+00
5.864616780045351163e+01 0.000000000000000000e+00
nan -1.000000000000000000e+00
5.902893424036280834e+01 0.000000000000000000e+00
5.926984126984127244e+01 0.000000000000000000e+00
5.947591836734694226e+01 0.000000000000000000e+00
5.969215419501134079e+01 0.000000000000000000e+00
5.990603174603174352e+01 0.000000000000000000e+00
6.011682539682539783e+01 0.000000000000000000e+00
6.032471655328798477e+01 0.000000000000000000e+00
6.052095237999999711e+01 0.000000000000000000e+00
6.072580498866213361e+01 0.000000000000000000e+00
6.094385487528344925e+01 0.000000000000000000e+00
6.114829931972789012e+01 0.000000000000000000e+00
6.137614512471655104e+01 0.000000000000000000e+00
6.156480725623583083e+01 0.000000000000000000e+00
6.178467120181405647e+01 0.000000000000000000e+00
6.199963718820861658e+01 0.000000000000000000e+00
6.216834467120181529e+01 0.000000000000000000e+00
6.236371882086167773e+01 0.000000000000000000e+00
6.258721088435374469e+01 0.000000000000000000e+00
6.278802721088435135e+01 0.000000000000000000e+00
6.300462585034013330e+01 0.000000000000000000e+00
6.320616780045351391e+01 0.000000000000000000e+00
6.345505668934240617e+01 0.000000000000000000e+00
6.362358276643990962e+01 0.000000000000000000e+00
6.383945578231292473e+01 0.000000000000000000e+00
nan -1.000000000000000000e+00
nan -1.000000000000000000e+00
nan -1.000000000000000000e+00
nan -1.000000000000000000e+00
6.488634920634920888e+01 0.000000000000000000e+00
6.508081632653060922e+01 0.000000000000000000e+00
6.532204081599999768e+01 0.000000000000000000e+00
6.554952380899999298e+01 0.000000000000000000e+00
6.573859410400000058e+01 0.000000000000000000e+00
6.594739229024943938e+01 0.000000000000000000e+00
6.617052154195010871e+01 0.000000000000000000e+00
nan -1.000000000000000000e+00
6.660113378600000544e+01 0.000000000000000000e+00
6.678385487528345266e+01 0.000000000000000000e+00
6.700721088400000269e+01 0.000000000000000000e+00
6.720870748299319075e+01 0.000000000000000000e+00
6.742585034013605139e+01 0.000000000000000000e+00
6.760934240299999942e+01 0.000000000000000000e+00
6.782730158730159076e+01 0.000000000000000000e+00
6.800993197200000395e+01 0.000000000000000000e+00
6.823183673469387145e+01 0.000000000000000000e+00
6.845097505668934446e+01 0.000000000000000000e+00
6.864399092970521110e+01 0.000000000000000000e+00
6.886240362811791726e+01 0.000000000000000000e+00
6.906104308300000127e+01 0.000000000000000000e+00
6.928199546485261351e+01 0.000000000000000000e+00
6.947501133786848015e+01 0.000000000000000000e+00
6.967709750566893945e+01 0.000000000000000000e+00
6.988027210884354190e+01 0.000000000000000000e+00
7.011120181405895835e+01 0.000000000000000000e+00
7.031782312925170686e+01 0.000000000000000000e+00
7.053097505668934275e+01 0.000000000000000000e+00
7.075065759637188023e+01 0.000000000000000000e+00
7.095056689342403899e+01 0.000000000000000000e+00
7.117024943310657648e+01 0.000000000000000000e+00
7.137197278911564524e+01 0.000000000000000000e+00
7.156879818594104847e+01 0.000000000000000000e+00
7.177396825396824909e+01 0.000000000000000000e+00
7.198784580498866603e+01 0.000000000000000000e+00
7.217346938699999725e+01 0.000000000000000000e+00
7.240435374149659253e+01 0.000000000000000000e+00
7.259809523809524023e+01 0.000000000000000000e+00
7.282013605442176640e+01 0.000000000000000000e+00
7.302104308299999502e+01 0.000000000000000000e+00
7.322467120181406131e+01 0.000000000000000000e+00
7.343909297000000436e+01 0.000000000000000000e+00
7.364063491999999655e+01 0.000000000000000000e+00
7.385596371882085975e+01 0.000000000000000000e+00
7.406965986394557433e+01 0.000000000000000000e+00
7.427668934199999740e+01 0.000000000000000000e+00
7.450267573696145007e+01 0.000000000000000000e+00
7.469460317460317356e+01 0.000000000000000000e+00
7.492208616780045816e+01 0.000000000000000000e+00
7.513487528344671773e+01 0.000000000000000000e+00
7.533278911564626412e+01 0.000000000000000000e+00
7.552780045351474314e+01 0.000000000000000000e+00
7.573841269841270218e+01 0.000000000000000000e+00
7.593995464852608279e+01 0.000000000000000000e+00
7.617070294784581108e+01 0.000000000000000000e+00
7.637823129251700038e+01 0.000000000000000000e+00
7.657922902494331652e+01 0.000000000000000000e+00
7.679836734693877531e+01 0.000000000000000000e+00
7.699120181405895380e+01 0.000000000000000000e+00
7.720743764172335943e+01 0.000000000000000000e+00
7.740108843500000546e+01 0.000000000000000000e+00
7.762485260770975515e+01 0.000000000000000000e+00
7.782494331065760207e+01 0.000000000000000000e+00
7.804226757369615086e+01 0.000000000000000000e+00
7.825705215419500860e+01 0.000000000000000000e+00
7.845877551020407736e+01 0.000000000000000000e+00
7.866721088399999928e+01 0.000000000000000000e+00
7.887927437641722861e+01 0.000000000000000000e+00
7.908916099773242081e+01 0.000000000000000000e+00
7.928145124716553482e+01 0.000000000000000000e+00
7.950947845804988390e+01 0.000000000000000000e+00
7.975147392290249115e+01 0.000000000000000000e+00
7.992290249433106908e+01 0.000000000000000000e+00
8.015401360544217368e+01 0.000000000000000000e+00
8.034267573696145348e+01 0.000000000000000000e+00
8.055310657596372437e+01 0.000000000000000000e+00
8.076662131519275079e+01 0.000000000000000000e+00
8.096326530612245165e+01 0.000000000000000000e+00
8.118258503401359860e+01 0.000000000000000000e+00
8.138793650793650158e+01 0.000000000000000000e+00
8.157714285714286007e+01 0.000000000000000000e+00
8.179519274376417570e+01 0.000000000000000000e+00
nan -1.000000000000000000e+00
8.220190476190475692e+01 0.000000000000000000e+00
8.241219954600001074e+01 0.000000000000000000e+00
8.263074829931973397e+01 0.000000000000000000e+00
8.284263038548752434e+01 0.000000000000000000e+00
8.304526077097506231e+01 0.000000000000000000e+00
8.324172335600907502e+01 0.000000000000000000e+00
8.346176870748298882e+01 0.000000000000000000e+00
8.366004535147392573e+01 0.000000000000000000e+00
8.386140589569160397e+01 0.000000000000000000e+00
8.408308390022675383e+01 0.000000000000000000e+00
8.430058956916099078e+01 0.000000000000000000e+00
8.448961451247166110e+01 0.000000000000000000e+00
8.470276643990929699e+01 0.000000000000000000e+00
8.490176870748298654e+01 0.000000000000000000e+00
8.510875283446712558e+01 0.000000000000000000e+00
8.533206349206349728e+01 0.000000000000000000e+00
8.552562358199999437e+01 0.000000000000000000e+00
8.574965986394558115e+01 0.000000000000000000e+00
8.597623582766439654e+01 0.000000000000000000e+00
8.618884353741496795e+01 0.000000000000000000e+00
8.639038548752834856e+01 0.000000000000000000e+00
nan -1.000000000000000000e+00
8.680780045351474428e+01 0.000000000000000000e+00
8.701297052154194489e+01 0.000000000000000000e+00
8.721541950113378050e+01 0.000000000000000000e+00
8.743219954648526482e+01 0.000000000000000000e+00
8.762585033999999951e+01 0.000000000000000000e+00
8.784435374149660447e+01 0.000000000000000000e+00
8.804027210884353849e+01 0.000000000000000000e+00
8.825306122448979806e+01 0.000000000000000000e+00
8.847510204081632423e+01 0.000000000000000000e+00
8.867301587301587062e+01 0.000000000000000000e+00
8.888798185941043073e+01 0.000000000000000000e+00
8.909251700600000845e+01 0.000000000000000000e+00
8.930467120181405960e+01 0.000000000000000000e+00
8.951310657596371811e+01 0.000000000000000000e+00
8.970358276643990791e+01 0.000000000000000000e+00
8.991292517006802143e+01 0.000000000000000000e+00
9.013623582766439313e+01 0.000000000000000000e+00
9.031746031746031633e+01 0.000000000000000000e+00
9.052498866213151985e+01 0.000000000000000000e+00
nan -1.000000000000000000e+00
9.094058956916099135e+01 0.000000000000000000e+00
9.116317460317459620e+01 0.000000000000000000e+00
9.137015873015873524e+01 0.000000000000000000e+00
9.156408163265305689e+01 0.000000000000000000e+00
9.178267573696145121e+01 0.000000000000000000e+00
9.197950113378685444e+01 0.000000000000000000e+00
9.219791383219954639e+01 0.000000000000000000e+00
9.241523809523809518e+01 0.000000000000000000e+00
9.261460317460317526e+01 0.000000000000000000e+00
9.283809523809523512e+01 0.000000000000000000e+00
9.303528344671201467e+01 0.000000000000000000e+00
9.324752834467119555e+01 0.000000000000000000e+00
9.345487528344671091e+01 0.000000000000000000e+00
9.365823129251700152e+01 0.000000000000000000e+00
9.386140589569160397e+01 0.000000000000000000e+00
9.408126984126984382e+01 0.000000000000000000e+00
9.429006802721087865e+01 0.000000000000000000e+00
9.449578231292517216e+01 0.000000000000000000e+00
9.472018140589568702e+01 0.000000000000000000e+00
9.492045351473922210e+01 0.000000000000000000e+00
9.514231292517007432e+01 0.000000000000000000e+00
9.533460317460317412e+01 0.000000000000000000e+00
9.553736961399999927e+01 0.000000000000000000e+00
9.575020408163265984e+01 0.000000000000000000e+00
9.596390022675737441e+01 0.000000000000000000e+00
9.617850340136054399e+01 0.000000000000000000e+00
9.637047619000000509e+01 0.000000000000000000e+00
9.658829931972789495e+01 0.000000000000000000e+00
9.678702947799999379e+01 0.000000000000000000e+00
9.700807256235827936e+01 0.000000000000000000e+00
9.722158730158730577e+01 0.000000000000000000e+00
9.742258503399999370e+01 0.000000000000000000e+00
9.764535147392290071e+01 0.000000000000000000e+00
9.783981859410431525e+01 0.000000000000000000e+00
9.804789115646258324e+01 0.000000000000000000e+00
9.826117913799998860e+01 0.000000000000000000e+00
9.846639455782313632e+01 0.000000000000000000e+00
9.867954648526077222e+01 0.000000000000000000e+00
9.888072562358276230e+01 0.000000000000000000e+00
9.908829931900000076e+01 0.000000000000000000e+00
nan -1.000000000000000000e+00
9.953088435374149867e+01 0.000000000000000000e+00
9.973605442176871350e+01 0.000000000000000000e+00
9.992140589500000658e+01 0.000000000000000000e+00
1.001331519274376376e+02 0.000000000000000000e+00
1.003457596371882090e+02 0.000000000000000000e+00
1.005547392290249462e+02 0.000000000000000000e+00
1.007455782312925123e+02 0.000000000000000000e+00
1.009750566893424093e+02 0.000000000000000000e+00
1.011882086167800452e+02 0.000000000000000000e+00
1.013830385487528360e+02 0.000000000000000000e+00
1.015889342403628177e+02 0.000000000000000000e+00
1.018037188208616755e+02 0.000000000000000000e+00
1.020083446712018116e+02 0.000000000000000000e+00
1.021970068027210914e+02 0.000000000000000000e+00
1.024166893424036289e+02 0.000000000000000000e+00
1.026187755100000061e+02 0.000000000000000000e+00
1.028277551020408112e+02 0.000000000000000000e+00
1.030367346938775484e+02 0.000000000000000000e+00
1.032415419501133726e+02 0.000000000000000000e+00
1.034523356009070341e+02 0.000000000000000000e+00
1.036519274370000119e+02 0.000000000000000000e+00
1.038624489789999927e+02 0.000000000000000000e+00
1.040783673469387764e+02 0.000000000000000000e+00
1.042936961451247129e+02 0.000000000000000000e+00
1.044845351470000026e+02 0.000000000000000000e+00
1.047049433106575975e+02 0.000000000000000000e+00
1.049184580498866239e+02 0.000000000000000000e+00
1.051131065750000033e+02 0.000000000000000000e+00
1.053293424036281181e+02 0.000000000000000000e+00
1.055368707482993216e+02 0.000000000000000000e+00
1.057307029470000117e+02 1.000000000000000000e+00
1.059561904760000033e+02 1.000000000000000000e+00
1.061572335599999946e+02 1.000000000000000000e+00
1.063655328798185877e+02 0.000000000000000000e+00
1.065815873015873052e+02 0.000000000000000000e+00
1.067828117910000003e+02 0.000000000000000000e+00
1.069921088435374088e+02 0.000000000000000000e+00
1.072054421768707471e+02 0.000000000000000000e+00
1.073919274370000068e+02 1.000000000000000000e+00
1.076036281179138285e+02 0.000000000000000000e+00
1.078214965986394560e+02 0.000000000000000000e+00
1.080259863940000002e+02 0.000000000000000000e+00
1.082347392290249388e+02 0.000000000000000000e+00
1.084457142857142884e+02 0.000000000000000000e+00
1.086450793650793685e+02 0.000000000000000000e+00
1.088587755102040830e+02 0.000000000000000000e+00
1.090746485260770982e+02 0.000000000000000000e+00
1.092765532879818551e+02 0.000000000000000000e+00
1.095031292510000043e+02 0.000000000000000000e+00
1.097175510204081661e+02 0.000000000000000000e+00
1.099243537414966028e+02 0.000000000000000000e+00
1.101202267570000117e+02 0.000000000000000000e+00
1.103216326530612292e+02 0.000000000000000000e+00
1.105326077097505646e+02 0.000000000000000000e+00
1.107444897959183692e+02 0.000000000000000000e+00
1.109476643990929716e+02 0.000000000000000000e+00
1.111649886621315204e+02 0.000000000000000000e+00
1.113603628110000017e+02 0.000000000000000000e+00
1.115593650793650795e+02 0.000000000000000000e+00
1.117852154195011281e+02 0.000000000000000000e+00
1.119831292517006744e+02 0.000000000000000000e+00
1.122098866213151922e+02 0.000000000000000000e+00
1.124075283439999993e+02 1.000000000000000000e+00
1.126156916099773184e+02 0.000000000000000000e+00
1.128370521539999913e+02 0.000000000000000000e+00
1.130425850339999982e+02 0.000000000000000000e+00
1.132377324263038503e+02 0.000000000000000000e+00
1.134659410430839017e+02 0.000000000000000000e+00
1.136691156462585042e+02 0.000000000000000000e+00
1.138833560090702974e+02 0.000000000000000000e+00
1.140852607709750544e+02 0.000000000000000000e+00
1.142900680272108787e+02 0.000000000000000000e+00
1.145121088435374190e+02 0.000000000000000000e+00
1.147134693877550973e+02 0.000000000000000000e+00
1.149277097505668905e+02 0.000000000000000000e+00
1.151446712018140630e+02 0.000000000000000000e+00
1.153398639455782302e+02 0.000000000000000000e+00
1.155673469387755148e+02 0.000000000000000000e+00
1.157663945570000124e+02 0.000000000000000000e+00
1.159762358276643965e+02 0.000000000000000000e+00
1.161955555555555577e+02 0.000000000000000000e+00
1.163972789115646265e+02 0.000000000000000000e+00
1.165919274376417292e+02 0.000000000000000000e+00
1.168025396825396882e+02 0.000000000000000000e+00
1.170149659863945573e+02 0.000000000000000000e+00
1.172240816320000079e+02 0.000000000000000000e+00
1.174233106575963745e+02 0.000000000000000000e+00
1.176475283446712012e+02 0.000000000000000000e+00
1.178396371882086129e+02 0.000000000000000000e+00
1.180587755102040859e+02 0.000000000000000000e+00
1.182764625850340110e+02 0.000000000000000000e+00
1.184842176870000117e+02 0.000000000000000000e+00
1.186882539679999979e+02 0.000000000000000000e+00
1.189107482989999909e+02 0.000000000000000000e+00
1.191014965986394571e+02 0.000000000000000000e+00
1.193017687074829922e+02 0.000000000000000000e+00
1.195018594104308391e+02 0.000000000000000000e+00
1.196979591836734755e+02 0.000000000000000000e+00
1.199154648526077125e+02 0.000000000000000000e+00
1.201458503401360502e+02 0.000000000000000000e+00
1.203417687074829985e+02 0.000000000000000000e+00
1.205614512471655360e+02 0.000000000000000000e+00
1.207686167800453489e+02 0.000000000000000000e+00
1.209915646258503443e+02 0.000000000000000000e+00
1.211684353741496665e+02 0.000000000000000000e+00
1.213761451247165581e+02 0.000000000000000000e+00
1.215814965986394611e+02 0.000000000000000000e+00
1.217988208616780099e+02 0.000000000000000000e+00
1.220012244889999948e+02 0.000000000000000000e+00
1.222140589569161051e+02 0.000000000000000000e+00
1.224366439909297100e+02 0.000000000000000000e+00
1.226327437641723321e+02 0.000000000000000000e+00
1.228654875283446728e+02 0.000000000000000000e+00
1.230623129251700618e+02 0.000000000000000000e+00
1.232778231292517006e+02 0.000000000000000000e+00
1.234931519274376370e+02 0.000000000000000000e+00
1.236874376417233492e+02 0.000000000000000000e+00
1.238857142857142861e+02 0.000000000000000000e+00
1.240908843537415009e+02 0.000000000000000000e+00
1.243056689342403587e+02 0.000000000000000000e+00
1.245064852607709724e+02 0.000000000000000000e+00
1.247310657596371897e+02 0.000000000000000000e+00
1.249265759629999906e+02 0.000000000000000000e+00
1.251336054421768722e+02 0.000000000000000000e+00
1.253710657589999897e+02 0.000000000000000000e+00
1.255726077089999961e+02 0.000000000000000000e+00
1.257678004535147380e+02 0.000000000000000000e+00
1.259851247165532868e+02 0.000000000000000000e+00
1.261901133786848135e+02 0.000000000000000000e+00
1.263994557823129270e+02 0.000000000000000000e+00
1.266260317460000095e+02 0.000000000000000000e+00
1.268237641723356006e+02 0.000000000000000000e+00
1.270231292517006807e+02 0.000000000000000000e+00
1.272246712018140613e+02 0.000000000000000000e+00
1.274260317460317395e+02 0.000000000000000000e+00
1.276458956916099794e+02 0.000000000000000000e+00
1.278548752834467166e+02 0.000000000000000000e+00
1.280685714285714312e+02 0.000000000000000000e+00
1.282570068020000065e+02 0.000000000000000000e+00
1.284752834467120124e+02 0.000000000000000000e+00
1.286895238095238199e+02 0.000000000000000000e+00
1.288885260770975094e+02 0.000000000000000000e+00
1.291060317460317322e+02 0.000000000000000000e+00
1.293219047619047615e+02 0.000000000000000000e+00
1.295194557823129173e+02 0.000000000000000000e+00
1.297353287981859467e+02 0.000000000000000000e+00
1.299350566893424173e+02 0.000000000000000000e+00
1.301505668934240418e+02 0.000000000000000000e+00
1.303724263038548656e+02 0.000000000000000000e+00
1.305667120181405778e+02 0.000000000000000000e+00
1.307952380950000020e+02 0.000000000000000000e+00
1.309801360544217630e+02 0.000000000000000000e+00
1.311923809523809439e+02 0.000000000000000000e+00
1.313848979589999999e+02 0.000000000000000000e+00
1.315951020408163288e+02 0.000000000000000000e+00
1.318124263038548634e+02 0.000000000000000000e+00
1.320199546479999810e+02 0.000000000000000000e+00
1.322222222222222285e+02 0.000000000000000000e+00
1.324279365079365220e+02 0.000000000000000000e+00
nan -1.000000000000000000e+00
1.328351927437641677e+02 0.000000000000000000e+00
1.330229478458049925e+02 0.000000000000000000e+00
1.332547845804988640e+02 0.000000000000000000e+00
1.334944217687074968e+02 0.000000000000000000e+00
1.336738321995464958e+02 0.000000000000000000e+00
1.338898866213151848e+02 0.000000000000000000e+00
1.340970521541950120e+02 0.000000000000000000e+00
1.343024036281179008e+02 0.000000000000000000e+00
1.345141043083900172e+02 0.000000000000000000e+00
1.347283446712018247e+02 0.000000000000000000e+00
1.349551020408163140e+02 0.000000000000000000e+00
1.351437641723356080e+02 0.000000000000000000e+00
1.353676190476190584e+02 0.000000000000000000e+00
1.355706122448979727e+02 0.000000000000000000e+00
1.357756009070294851e+02 0.000000000000000000e+00
1.359840362811791294e+02 0.000000000000000000e+00
1.361910204081632685e+02 0.000000000000000000e+00
1.363983673469387838e+02 0.000000000000000000e+00
1.366204081632652958e+02 0.000000000000000000e+00
1.368166893424036346e+02 0.000000000000000000e+00
1.370222222222222115e+02 0.000000000000000000e+00
1.372221315189999871e+02 0.000000000000000000e+00
1.374332879818594222e+02 0.000000000000000000e+00
1.376175963718820867e+02 0.000000000000000000e+00
1.378474376417233600e+02 0.000000000000000000e+00
1.380388208616780048e+02 0.000000000000000000e+00
1.382603174603174523e+02 0.000000000000000000e+00
1.384839909297052145e+02 0.000000000000000000e+00
1.386826303854875277e+02 0.000000000000000000e+00
1.388776417233560210e+02 0.000000000000000000e+00
1.390853514739229126e+02 0.000000000000000000e+00
1.392796371882086248e+02 0.000000000000000000e+00
1.394804535147392244e+02 0.000000000000000000e+00
1.396591383219954707e+02 0.000000000000000000e+00
1.398806349206349182e+02 0.000000000000000000e+00
1.400830839002267680e+02 0.000000000000000000e+00
1.402692063492063426e+02 0.000000000000000000e+00
1.404963265306122366e+02 0.000000000000000000e+00
1.407370521541949984e+02 0.000000000000000000e+00
1.409623582766439824e+02 0.000000000000000000e+00
1.411590022675736975e+02 0.000000000000000000e+00
1.413772335600000076e+02 0.000000000000000000e+00
1.415931065759637306e+02 0.000000000000000000e+00
1.418173242630385573e+02 0.000000000000000000e+00
1.420223129251700698e+02 0.000000000000000000e+00
1.422316553287981833e+02 0.000000000000000000e+00
1.424297505668934321e+02 0.000000000000000000e+00
1.426463492063492140e+02 0.000000000000000000e+00
1.428633106569999995e+02 0.000000000000000000e+00
1.430731972789115787e+02 0.000000000000000000e+00
1.432716553287981753e+02 0.000000000000000000e+00
1.434779138321995333e+02 0.000000000000000000e+00
1.436981405895691637e+02 0.000000000000000000e+00
1.438971428571428532e+02 0.000000000000000000e+00
1.440943310657596328e+02 0.000000000000000000e+00
1.443100226757369740e+02 0.000000000000000000e+00
1.445229931972789075e+02 0.000000000000000000e+00
1.447590022675736918e+02 0.000000000000000000e+00
1.449298866213152053e+02 0.000000000000000000e+00
1.451586394557823212e+02 0.000000000000000000e+00
1.453529251700680334e+02 0.000000000000000000e+00
1.455348752834467234e+02 0.000000000000000000e+00
1.457489342403628143e+02 0.000000000000000000e+00
nan -1.000000000000000000e+00
1.461697959183673561e+02 0.000000000000000000e+00
1.463813151927437559e+02 0.000000000000000000e+00
1.465928344671201842e+02 0.000000000000000000e+00
1.467938321995464719e+02 0.000000000000000000e+00
1.469899319727891225e+02 0.000000000000000000e+00
1.472105215419501008e+02 0.000000000000000000e+00
1.474115192743764169e+02 0.000000000000000000e+00
1.476346485260770862e+02 0.000000000000000000e+00
1.478579591836734721e+02 0.000000000000000000e+00
1.480450340129999915e+02 1.000000000000000000e+00
1.482445351473922983e+02 0.000000000000000000e+00
1.484770975056689224e+02 0.000000000000000000e+00
1.486690249433106601e+02 0.000000000000000000e+00
1.488979591836734642e+02 0.000000000000000000e+00
1.490995011337868448e+02 0.000000000000000000e+00
1.493278911564625844e+02 0.000000000000000000e+00
1.495533786848072566e+02 0.000000000000000000e+00
1.497434920634920559e+02 0.000000000000000000e+00
1.499290702947845944e+02 0.000000000000000000e+00
1.501556462585033955e+02 0.000000000000000000e+00
1.503613605442176890e+02 0.000000000000000000e+00
1.505659863945578252e+02 0.000000000000000000e+00
1.507956462585034103e+02 0.000000000000000000e+00
1.509815873015872967e+02 0.000000000000000000e+00
1.511807709750567028e+02 0.000000000000000000e+00
1.514082539682539732e+02 0.000000000000000000e+00
1.516270294784580415e+02 0.000000000000000000e+00
1.518165986394557763e+02 0.000000000000000000e+00
1.520281179138322045e+02 0.000000000000000000e+00
1.522356462585034080e+02 0.000000000000000000e+00
1.524575056689342318e+02 0.000000000000000000e+00
1.526528798185941014e+02 0.000000000000000000e+00
1.528598639455782404e+02 0.000000000000000000e+00
1.530946031746031792e+02 0.000000000000000000e+00
1.532894331065759559e+02 0.000000000000000000e+00
1.534882539682539573e+02 0.000000000000000000e+00
1.536888888888888971e+02 0.000000000000000000e+00
1.539176417233560130e+02 0.000000000000000000e+00
1.541099319727891270e+02 0.000000000000000000e+00
1.543288888888888835e+02 0.000000000000000000e+00
1.545547392290249320e+02 0.000000000000000000e+00
1.547622675736961355e+02 0.000000000000000000e+00
1.549554648526077187e+02 0.000000000000000000e+00
1.551410430839002288e+02 0.000000000000000000e+00
1.553592743764172326e+02 0.000000000000000000e+00
1.555709750566893490e+02 0.000000000000000000e+00
1.557853968253968162e+02 0.000000000000000000e+00
1.559871201814058850e+02 0.000000000000000000e+00
1.562071655328798272e+02 0.000000000000000000e+00
1.564047165532879831e+02 0.000000000000000000e+00
1.566095238095238074e+02 0.000000000000000000e+00
1.568406349206349262e+02 0.000000000000000000e+00
1.570381859410430820e+02 0.000000000000000000e+00
1.572391836734693982e+02 0.000000000000000000e+00
1.574548752834467109e+02 0.000000000000000000e+00
1.576916099773242763e+02 0.000000000000000000e+00
1.578886167800453393e+02 0.000000000000000000e+00
1.580878004535147454e+02 0.000000000000000000e+00
1.582800907029478594e+02 0.000000000000000000e+00
1.585086621315192872e+02 0.000000000000000000e+00
1.586797278911564604e+02 0.000000000000000000e+00
1.589197278911564695e+02 0.000000000000000000e+00
1.591167346938775609e+02 0.000000000000000000e+00
1.593242630385487644e+02 0.000000000000000000e+00
1.595620861678004587e+02 0.000000000000000000e+00
1.597570975056689235e+02 0.000000000000000000e+00
1.599399546485260828e+02 0.000000000000000000e+00
1.601790476190476227e+02 0.000000000000000000e+00
1.603644444444444446e+02 0.000000000000000000e+00
1.605532879818593983e+02 0.000000000000000000e+00
1.607477551020408271e+02 0.000000000000000000e+00
1.609405895691610056e+02 0.000000000000000000e+00
1.611473922902494280e+02 0.000000000000000000e+00
1.613788662131519231e+02 0.000000000000000000e+00
1.616355555555555554e+02 0.000000000000000000e+00
1.618207256229999871e+02 0.000000000000000000e+00
1.620241269841269798e+02 0.000000000000000000e+00
1.622303854875283378e+02 0.000000000000000000e+00
1.624366439909296957e+02 0.000000000000000000e+00
1.626677551020408146e+02 0.000000000000000000e+00
1.628486167800453472e+02 0.000000000000000000e+00
1.630643083900226884e+02 0.000000000000000000e+00
1.632604535140000053e+02 0.000000000000000000e+00
1.634831746031746036e+02 0.000000000000000000e+00
1.636948752834467200e+02 0.000000000000000000e+00
1.639033106575963643e+02 0.000000000000000000e+00
1.641291609977324129e+02 0.000000000000000000e+00
1.643080725620000067e+02 0.000000000000000000e+00
1.645271655328798204e+02 0.000000000000000000e+00
1.647495691609977371e+02 0.000000000000000000e+00
1.649442176870748256e+02 0.000000000000000000e+00
1.651664399092970541e+02 0.000000000000000000e+00
1.653641723350000063e+02 0.000000000000000000e+00
1.655816780045351493e+02 0.000000000000000000e+00
1.657946485260771112e+02 0.000000000000000000e+00
1.660029024943310674e+02 0.000000000000000000e+00
1.661839455782312882e+02 0.000000000000000000e+00
1.664170521541950052e+02 0.000000000000000000e+00
1.666093424036281192e+02 0.000000000000000000e+00
1.668234013605442101e+02 0.000000000000000000e+00
1.670171428571428578e+02 0.000000000000000000e+00
1.672319274376417297e+02 0.000000000000000000e+00
1.674419954648525959e+02 0.000000000000000000e+00
1.676457142857142912e+02 0.000000000000000000e+00
1.678629931970000086e+02 0.000000000000000000e+00
1.680957823129251665e+02 0.000000000000000000e+00
1.682864399092970586e+02 0.000000000000000000e+00
1.685050340136054388e+02 0.000000000000000000e+00
1.686965986390000012e+02 0.000000000000000000e+00
1.689135600907029584e+02 0.000000000000000000e+00
1.691118367346938669e+02 0.000000000000000000e+00
1.693295238095238062e+02 0.000000000000000000e+00
1.695232199539999840e+02 0.000000000000000000e+00
1.697433106575963677e+02 0.000000000000000000e+00
1.699428571428571502e+02 0.000000000000000000e+00
1.701482993189999888e+02 0.000000000000000000e+00
1.703526530612244869e+02 0.000000000000000000e+00
1.705670748299319825e+02 0.000000000000000000e+00
1.707689795918367395e+02 0.000000000000000000e+00
1.709877551020408077e+02 0.000000000000000000e+00
1.711994557823129242e+02 0.000000000000000000e+00
1.714136961451247032e+02 0.000000000000000000e+00
1.716168707482993057e+02 0.000000000000000000e+00
1.718274829929999896e+02 0.000000000000000000e+00
1.720406349206349148e+02 0.000000000000000000e+00
1.722472562358276775e+02 0.000000000000000000e+00
1.724655328790000226e+02 0.000000000000000000e+00
1.726704761904761938e+02 0.000000000000000000e+00
1.728404535147392380e+02 0.000000000000000000e+00
1.730877097505668871e+02 0.000000000000000000e+00
1.732613151927437514e+02 0.000000000000000000e+00
1.734898866213151791e+02 0.000000000000000000e+00
1.736881632653061160e+02 0.000000000000000000e+00
1.739096598639455920e+02 0.000000000000000000e+00
1.741153741496598570e+02 0.000000000000000000e+00
1.743270748299319735e+02 0.000000000000000000e+00
1.745257142857142867e+02 0.000000000000000000e+00
1.747580952380952510e+02 0.000000000000000000e+00
1.749643537409999965e+02 0.000000000000000000e+00
1.751682539682539641e+02 0.000000000000000000e+00
1.753886621315192826e+02 0.000000000000000000e+00
1.755939229020000028e+02 0.000000000000000000e+00
1.757766893424036141e+02 0.000000000000000000e+00
1.760030839002267555e+02 0.000000000000000000e+00
1.761925623580000035e+02 0.000000000000000000e+00
1.764148752834467189e+02 0.000000000000000000e+00
1.766196825396825432e+02 0.000000000000000000e+00
1.768301133779999930e+02 0.000000000000000000e+00
1.770312925170067899e+02 0.000000000000000000e+00
1.772487981859410411e+02 0.000000000000000000e+00
1.774477097500000013e+02 1.000000000000000000e+00
1.776667573696145155e+02 0.000000000000000000e+00
1.778864399092970530e+02 0.000000000000000000e+00
nan -1.000000000000000000e+00
1.782624943310657670e+02 0.000000000000000000e+00
1.784939682539682622e+02 0.000000000000000000e+00
1.786878911559999779e+02 1.000000000000000000e+00
1.789349659863945590e+02 0.000000000000000000e+00
1.791452154195011417e+02 0.000000000000000000e+00
1.793572789115646344e+02 0.000000000000000000e+00
1.795557369614512595e+02 0.000000000000000000e+00
1.797538321995464798e+02 0.000000000000000000e+00
nan -1.000000000000000000e+00
1.801882993197278893e+02 0.000000000000000000e+00
1.803960090702947809e+02 0.000000000000000000e+00
nan -1.000000000000000000e+00
nan -1.000000000000000000e+00
1.809982766439909199e+02 0.000000000000000000e+00
nan -1.000000000000000000e+00
1.814231292517006864e+02 0.000000000000000000e+00
1.816222222220000049e+02 0.000000000000000000e+00
1.818329251700680231e+02 0.000000000000000000e+00
1.820492517000000134e+02 0.000000000000000000e+00
1.822617687074829860e+02 0.000000000000000000e+00
1.824709297052154113e+02 0.000000000000000000e+00
1.826675736961451264e+02 0.000000000000000000e+00
1.828783673469387736e+02 0.000000000000000000e+00
1.830648526077097529e+02 0.000000000000000000e+00
1.832841723356009140e+02 0.000000000000000000e+00
1.834958730158730020e+02 0.000000000000000000e+00
1.836936054421768745e+02 0.000000000000000000e+00
1.838922448979591877e+02 0.000000000000000000e+00
1.841043083900226804e+02 0.000000000000000000e+00
1.843212698412698387e+02 0.000000000000000000e+00
1.845495691600000043e+02 0.000000000000000000e+00
1.847501133779999805e+02 0.000000000000000000e+00
1.849431292517006682e+02 0.000000000000000000e+00
1.851721541949999903e+02 0.000000000000000000e+00
1.853761904759999766e+02 0.000000000000000000e+00
1.855756916099773264e+02 0.000000000000000000e+00
1.857950113378684875e+02 0.000000000000000000e+00
1.859912925170000051e+02 0.000000000000000000e+00
1.862146031746031838e+02 0.000000000000000000e+00
1.864019954648526038e+02 0.000000000000000000e+00
1.866202267573696076e+02 0.000000000000000000e+00
1.868263038548752775e+02 0.000000000000000000e+00
1.870302040816326610e+02 0.000000000000000000e+00
1.872511564625850440e+02 0.000000000000000000e+00
1.874918820861678057e+02 0.000000000000000000e+00
1.876818140589569168e+02 0.000000000000000000e+00
1.879065759637188080e+02 0.000000000000000000e+00
1.880990476190476102e+02 0.000000000000000000e+00
1.883092970521541929e+02 0.000000000000000000e+00
1.885239002267573767e+02 0.000000000000000000e+00
1.887151020408163333e+02 0.000000000000000000e+00
1.889289795918367361e+02 0.000000000000000000e+00
1.891435827664399199e+02 0.000000000000000000e+00
1.893375056689342273e+02 0.000000000000000000e+00
1.895441269841269900e+02 0.000000000000000000e+00
1.897483900226757498e+02 0.000000000000000000e+00
1.899619047619047478e+02 0.000000000000000000e+00
1.901743310657596453e+02 0.000000000000000000e+00
1.903847619047619162e+02 0.000000000000000000e+00
1.905982766439909426e+02 0.000000000000000000e+00
1.908034467120181432e+02 0.000000000000000000e+00
1.910127891156462567e+02 0.000000000000000000e+00
1.912246712018140613e+02 0.000000000000000000e+00
1.914316553287981719e+02 0.000000000000000000e+00
1.916439002267573812e+02 0.000000000000000000e+00
nan -1.000000000000000000e+00
1.920375510204081593e+02 0.000000000000000000e+00
1.922570521540000072e+02 0.000000000000000000e+00
1.924732879818594142e+02 0.000000000000000000e+00
1.926478004535147477e+02 0.000000000000000000e+00
1.928767346938775518e+02 0.000000000000000000e+00
1.931043990929705103e+02 0.000000000000000000e+00
nan -1.000000000000000000e+00
1.934911564625850247e+02 0.000000000000000000e+00
1.937215419501133908e+02 0.000000000000000000e+00
1.939120181405895664e+02 0.000000000000000000e+00
1.941182766439909244e+02 0.000000000000000000e+00
1.943392290249433074e+02 0.000000000000000000e+00
1.945368707479999841e+02 0.000000000000000000e+00
1.947444897959183550e+02 0.000000000000000000e+00
1.949496598639455840e+02 0.000000000000000000e+00
1.951699319720000005e+02 0.000000000000000000e+00
1.953739682529999868e+02 0.000000000000000000e+00
1.955635374149659924e+02 0.000000000000000000e+00
1.957884807256235717e+02 0.000000000000000000e+00
1.959925623582766434e+02 0.000000000000000000e+00
1.961968253968254032e+02 0.000000000000000000e+00
nan -1.000000000000000000e+00
1.966022675736961389e+02 0.000000000000000000e+00
1.968270294784580585e+02 0.000000000000000000e+00
1.970253061224489670e+02 0.000000000000000000e+00
1.972709297052154227e+02 0.000000000000000000e+00
nan -1.000000000000000000e+00
1.976683900226757373e+02 0.000000000000000000e+00
1.978855328798185838e+02 0.000000000000000000e+00
1.980903401360544080e+02 0.000000000000000000e+00
1.983068027209999968e+02 0.000000000000000000e+00
1.985008616780045259e+02 0.000000000000000000e+00
1.987232653061224426e+02 0.000000000000000000e+00
1.989122902494331129e+02 0.000000000000000000e+00
1.991326984126984030e+02 0.000000000000000000e+00
1.993567346938775415e+02 0.000000000000000000e+00
nan -1.000000000000000000e+00
1.997890249433106646e+02 0.000000000000000000e+00
nan -1.000000000000000000e+00
2.001803174603174682e+02 0.000000000000000000e+00
2.003760544217687141e+02 0.000000000000000000e+00
2.006029931972789200e+02 0.000000000000000000e+00
2.008139682539682553e+02 0.000000000000000000e+00
2.010126530609999804e+02 0.000000000000000000e+00
2.012215873015873058e+02 0.000000000000000000e+00
2.014401814058956859e+02 0.000000000000000000e+00
2.016384580498866228e+02 0.000000000000000000e+00
2.018490702947845818e+02 0.000000000000000000e+00
2.020642176870748301e+02 0.000000000000000000e+00
2.022628571428571433e+02 0.000000000000000000e+00
2.024770975056689224e+02 0.000000000000000000e+00
2.026846258503401259e+02 0.000000000000000000e+00
2.028874376417233520e+02 0.000000000000000000e+00
2.031034920634920695e+02 0.000000000000000000e+00
2.033188208616780059e+02 0.000000000000000000e+00
2.035203628117913865e+02 0.000000000000000000e+00
2.037400453514739240e+02 0.000000000000000000e+00
2.039473922902494394e+02 0.000000000000000000e+00
2.041480272108843508e+02 0.000000000000000000e+00
2.043635374149659754e+02 0.000000000000000000e+00
2.045650793650000026e+02 0.000000000000000000e+00
2.047813151927437616e+02 0.000000000000000000e+00
2.049736054421768756e+02 0.000000000000000000e+00
2.051836734693877418e+02 0.000000000000000000e+00
2.053980952380952374e+02 0.000000000000000000e+00
2.055929251700680140e+02 0.000000000000000000e+00
2.058229478458049755e+02 0.000000000000000000e+00
2.060162811790000035e+02 0.000000000000000000e+00
2.062412698409999905e+02 1.000000000000000000e+00
2.064535147392290355e+02 0.000000000000000000e+00
2.066552380952381043e+02 0.000000000000000000e+00
2.068556916099773275e+02 0.000000000000000000e+00
2.070782766439909324e+02 0.000000000000000000e+00
2.072819047609999927e+02 0.000000000000000000e+00
2.074766439909297162e+02 0.000000000000000000e+00
2.077034013605442055e+02 0.000000000000000000e+00
2.078980045350000125e+02 0.000000000000000000e+00
2.081184580498866126e+02 0.000000000000000000e+00
2.083115646249999884e+02 1.000000000000000000e+00
2.085293424036281067e+02 0.000000000000000000e+00
2.087555555555555600e+02 0.000000000000000000e+00
2.089556462585034069e+02 0.000000000000000000e+00
2.091633560090702986e+02 0.000000000000000000e+00
2.093678004535147466e+02 0.000000000000000000e+00
2.095885714285714414e+02 0.000000000000000000e+00
2.097837641723355944e+02 0.000000000000000000e+00
nan -1.000000000000000000e+00
2.101906575963718922e+02 0.000000000000000000e+00
2.104050793650793594e+02 0.000000000000000000e+00
2.106002721088435408e+02 0.000000000000000000e+00
2.108112471655328761e+02 0.000000000000000000e+00
2.110336507936507928e+02 0.000000000000000000e+00
2.112357369614512379e+02 0.000000000000000000e+00
2.114401814058956859e+02 0.000000000000000000e+00
2.116604081632653163e+02 0.000000000000000000e+00
2.118726530612244972e+02 0.000000000000000000e+00
2.120850793650793662e+02 0.000000000000000000e+00
2.122785487520000061e+02 0.000000000000000000e+00
2.124934240362811693e+02 0.000000000000000000e+00
2.126989569160997746e+02 0.000000000000000000e+00
2.129115646258503318e+02 0.000000000000000000e+00
2.131281632653061138e+02 0.000000000000000000e+00
2.133286621309999873e+02 0.000000000000000000e+00
2.135410430839002345e+02 0.000000000000000000e+00
2.137626757359999772e+02 0.000000000000000000e+00
2.139718820861677955e+02 0.000000000000000000e+00
2.141728798185941116e+02 0.000000000000000000e+00
2.143678004530000010e+02 0.000000000000000000e+00
2.145636281179138223e+02 0.000000000000000000e+00
2.147856689342403627e+02 0.000000000000000000e+00
2.149893877551020296e+02 0.000000000000000000e+00
2.151998185941043005e+02 0.000000000000000000e+00
2.154249433106575964e+02 0.000000000000000000e+00
2.156099773242630420e+02 0.000000000000000000e+00
2.158254875283446665e+02 0.000000000000000000e+00
2.160500680272108980e+02 0.000000000000000000e+00
2.162581405895691660e+02 0.000000000000000000e+00
2.164565986394557910e+02 0.000000000000000000e+00
2.166526984126984132e+02 0.000000000000000000e+00
2.168645804988662178e+02 0.000000000000000000e+00
2.170842630385487553e+02 0.000000000000000000e+00
2.172841723356009140e+02 0.000000000000000000e+00
2.175131065759637181e+02 0.000000000000000000e+00
2.176947392290000209e+02 0.000000000000000000e+00
2.179067573696145246e+02 0.000000000000000000e+00
2.181258956916099692e+02 0.000000000000000000e+00
2.183219954648526198e+02 0.000000000000000000e+00
2.185482086167800446e+02 0.000000000000000000e+00
2.187448526070000128e+02 0.000000000000000000e+00
2.189576417233560051e+02 0.000000000000000000e+00
2.191668934240000226e+02 0.000000000000000000e+00
2.193688888888888755e+02 0.000000000000000000e+00
2.195804081632653038e+02 0.000000000000000000e+00
2.197908390022675746e+02 0.000000000000000000e+00
2.200016326530612218e+02 0.000000000000000000e+00
2.201948299319727766e+02 0.000000000000000000e+00
2.204036281179138257e+02 0.000000000000000000e+00
2.206031746031746081e+02 0.000000000000000000e+00
2.208402721088435499e+02 0.000000000000000000e+00
2.210127891156462567e+02 0.000000000000000000e+00
2.212585941043084006e+02 0.000000000000000000e+00
2.214497959183673572e+02 0.000000000000000000e+00
2.216453514739229149e+02 0.000000000000000000e+00
nan -1.000000000000000000e+00
2.220455328798185803e+02 0.000000000000000000e+00
2.222483900219999953e+02 0.000000000000000000e+00
2.224522448979591900e+02 0.000000000000000000e+00
2.226623129251700561e+02 0.000000000000000000e+00
2.228834467120181273e+02 0.000000000000000000e+00
2.230853514739229126e+02 0.000000000000000000e+00
2.232954195011337788e+02 0.000000000000000000e+00
2.235169160997732547e+02 0.000000000000000000e+00
2.237384126984127022e+02 0.000000000000000000e+00
2.239381405895691728e+02 0.000000000000000000e+00
2.241521995464852637e+02 0.000000000000000000e+00
2.243804081632653151e+02 0.000000000000000000e+00
2.245732426303854936e+02 0.000000000000000000e+00
nan -1.000000000000000000e+00
nan -1.000000000000000000e+00
2.251918367346938794e+02 0.000000000000000000e+00
2.253902947845805045e+02 0.000000000000000000e+00
nan -1.000000000000000000e+00
nan -1.000000000000000000e+00
2.260366439909297185e+02 0.000000000000000000e+00
nan -1.000000000000000000e+00
2.264353741496598502e+02 0.000000000000000000e+00
2.266512471655328795e+02 0.000000000000000000e+00
2.268716553287981981e+02 0.000000000000000000e+00
2.270751927437641768e+02 0.000000000000000000e+00
2.273164625850340030e+02 0.000000000000000000e+00
2.275408616780045463e+02 0.000000000000000000e+00
2.277189569159999962e+02 0.000000000000000000e+00
nan -1.000000000000000000e+00
2.281191836734693936e+02 0.000000000000000000e+00
2.283337868480725490e+02 0.000000000000000000e+00
2.285496598639455783e+02 0.000000000000000000e+00
2.287381405895691557e+02 0.000000000000000000e+00
2.289661678004535190e+02 0.000000000000000000e+00
nan -1.000000000000000000e+00
2.293674376417233418e+02 0.000000000000000000e+00
2.295666213151927479e+02 0.000000000000000000e+00
2.297701587301587267e+02 0.000000000000000000e+00
2.299842176870748176e+02 0.000000000000000000e+00
2.301886621315192656e+02 0.000000000000000000e+00
2.303963718820861573e+02 0.000000000000000000e+00
nan -1.000000000000000000e+00
2.308067120181405869e+02 0.000000000000000000e+00
2.310287528344671273e+02 0.000000000000000000e+00
2.312514285709999911e+02 0.000000000000000000e+00
2.314519727890000240e+02 0.000000000000000000e+00
2.316555102040000236e+02 0.000000000000000000e+00
2.318684807256235842e+02 0.000000000000000000e+00
2.320489795918367406e+02 0.000000000000000000e+00
2.322771882086167921e+02 0.000000000000000000e+00
2.324921541950113237e+02 0.000000000000000000e+00
2.326960544217687072e+02 0.000000000000000000e+00
2.329150113378684921e+02 0.000000000000000000e+00
2.331256689340000037e+02 0.000000000000000000e+00
2.333313378684807162e+02 0.000000000000000000e+00
2.335490249433106555e+02 0.000000000000000000e+00
2.337371428571428567e+02 0.000000000000000000e+00
2.339591836734693970e+02 0.000000000000000000e+00
2.341673015869999972e+02 0.000000000000000000e+00
2.343637188208616919e+02 0.000000000000000000e+00
2.345619954648526004e+02 0.000000000000000000e+00
2.347798639455782279e+02 0.000000000000000000e+00
2.349728798185940946e+02 0.000000000000000000e+00
2.351970975056689213e+02 0.000000000000000000e+00
2.353919274376417263e+02 0.000000000000000000e+00
2.356181405895691512e+02 0.000000000000000000e+00
2.358258503401360429e+02 0.000000000000000000e+00
2.360208616780045361e+02 0.000000000000000000e+00
2.362278458049886751e+02 0.000000000000000000e+00
2.364376417229999845e+02 0.000000000000000000e+00
2.366476190476190595e+02 0.000000000000000000e+00
2.368656689342403752e+02 0.000000000000000000e+00
2.370663038548752866e+02 0.000000000000000000e+00
2.372805442176870656e+02 0.000000000000000000e+00
2.374873469387755165e+02 0.000000000000000000e+00
2.376850793650793605e+02 0.000000000000000000e+00
2.379013151927437661e+02 0.000000000000000000e+00
2.381195464852607699e+02 0.000000000000000000e+00
2.383247165532879706e+02 0.000000000000000000e+00
2.385443990929705080e+02 0.000000000000000000e+00
2.387602721088435374e+02 0.000000000000000000e+00
2.389643537414966090e+02 0.000000000000000000e+00
2.391617233560090767e+02 0.000000000000000000e+00
2.393775963718820776e+02 0.000000000000000000e+00
2.395747845804988572e+02 0.000000000000000000e+00
2.397882993197278836e+02 0.000000000000000000e+00
2.400038095238095366e+02 0.000000000000000000e+00
2.402098866213152064e+02 0.000000000000000000e+00
2.404123356009070278e+02 0.000000000000000000e+00
2.406256689342403661e+02 0.000000000000000000e+00
nan -1.000000000000000000e+00
2.410410884353741494e+02 0.000000000000000000e+00
2.412649433106575998e+02 0.000000000000000000e+00
2.414603174603174693e+02 0.000000000000000000e+00
2.416406349206349091e+02 0.000000000000000000e+00
2.418641269841269832e+02 0.000000000000000000e+00
2.420808163259999901e+02 0.000000000000000000e+00
2.422753741490000152e+02 0.000000000000000000e+00
2.424921541950113237e+02 0.000000000000000000e+00
2.427029478458049994e+02 0.000000000000000000e+00
2.428923356009070176e+02 0.000000000000000000e+00
2.431165532879818727e+02 0.000000000000000000e+00
2.433180952380952249e+02 0.000000000000000000e+00
2.435259863945578331e+02 0.000000000000000000e+00
2.437547392290249491e+02 0.000000000000000000e+00
2.439343310657596362e+02 0.000000000000000000e+00
2.441469387755101934e+02 0.000000000000000000e+00
2.443814965986394441e+02 0.000000000000000000e+00
2.445837641723356057e+02 0.000000000000000000e+00
2.448088888888889016e+02 0.000000000000000000e+00
2.449899319727891225e+02 0.000000000000000000e+00
2.452232199546485276e+02 0.000000000000000000e+00
2.454312925170067956e+02 0.000000000000000000e+00
2.456419047619047547e+02 0.000000000000000000e+00
2.458253061224489784e+02 0.000000000000000000e+00
2.460533333333333417e+02 0.000000000000000000e+00
2.462400000000000091e+02 0.000000000000000000e+00
2.464663492059999896e+02 0.000000000000000000e+00
2.466897052154195080e+02 0.000000000000000000e+00
2.468858956909999733e+02 0.000000000000000000e+00
2.471042176870748222e+02 0.000000000000000000e+00
2.473001360544217562e+02 0.000000000000000000e+00
2.475082086167800526e+02 0.000000000000000000e+00
2.477324263038548793e+02 0.000000000000000000e+00
2.479243537414965886e+02 0.000000000000000000e+00
2.481309750566893513e+02 0.000000000000000000e+00
2.483539229024943324e+02 0.000000000000000000e+00
2.485585941040000080e+02 0.000000000000000000e+00
2.487477551020408271e+02 0.000000000000000000e+00
2.489683446712018053e+02 0.000000000000000000e+00
2.491609977324262957e+02 0.000000000000000000e+00
2.493692517006802802e+02 0.000000000000000000e+00
2.495764172335600790e+02 0.000000000000000000e+00
2.497870294784580381e+02 0.000000000000000000e+00
2.499952834467120226e+02 0.000000000000000000e+00
2.502126077097505572e+02 0.000000000000000000e+00
2.504181405895691626e+02 0.000000000000000000e+00
2.506182312925170095e+02 0.000000000000000000e+00
2.508359183673469488e+02 0.000000000000000000e+00
nan -1.000000000000000000e+00
2.512422675736961537e+02 0.000000000000000000e+00
2.514641269841269775e+02 0.000000000000000000e+00
2.516406349206349091e+02 0.000000000000000000e+00
2.518840362809999931e+02 0.000000000000000000e+00
2.520756462585034114e+02 0.000000000000000000e+00
nan -1.000000000000000000e+00
2.524816326530612116e+02 0.000000000000000000e+00
2.527145578231292404e+02 0.000000000000000000e+00
2.529082993197278881e+02 0.000000000000000000e+00
2.531192743764172235e+02 0.000000000000000000e+00
2.533438548752834549e+02 0.000000000000000000e+00
2.535423129251700800e+02 0.000000000000000000e+00
2.537507482993197243e+02 0.000000000000000000e+00
2.539789569160997758e+02 0.000000000000000000e+00
2.541656235827664432e+02 0.000000000000000000e+00
2.543951020408163401e+02 0.000000000000000000e+00
2.546019047619047626e+02 0.000000000000000000e+00
2.548003628117913877e+02 0.000000000000000000e+00
nan -1.000000000000000000e+00
2.552174603170000182e+02 1.000000000000000000e+00
2.554267573696145064e+02 0.000000000000000000e+00
nan -1.000000000000000000e+00
2.558307482993197368e+02 0.000000000000000000e+00
2.560409977324263195e+02 0.000000000000000000e+00
2.562398185941042925e+02 0.000000000000000000e+00
2.564511564625850610e+02 0.000000000000000000e+00
2.566307482993197482e+02 0.000000000000000000e+00
2.568533333333333530e+02 0.000000000000000000e+00
2.570953287981859603e+02 0.000000000000000000e+00
2.572908843537414896e+02 0.000000000000000000e+00
2.575016780045351652e+02 0.000000000000000000e+00
2.577095691609977166e+02 0.000000000000000000e+00
2.579365079365079509e+02 0.000000000000000000e+00
2.581298866213151655e+02 0.000000000000000000e+00
2.583158276643990803e+02 0.000000000000000000e+00
2.585364172330000088e+02 0.000000000000000000e+00
2.587595464852607847e+02 0.000000000000000000e+00
2.589858956909999961e+02 0.000000000000000000e+00
2.591782312925170118e+02 0.000000000000000000e+00
2.593834013605442124e+02 0.000000000000000000e+00
2.595853061224489693e+02 0.000000000000000000e+00
2.597839455782312825e+02 0.000000000000000000e+00
2.600041723356009129e+02 0.000000000000000000e+00
2.601984580498865967e+02 0.000000000000000000e+00
2.604221315192743873e+02 0.000000000000000000e+00
2.606474376417233429e+02 0.000000000000000000e+00
2.608426303854875528e+02 0.000000000000000000e+00
2.610452607709750623e+02 0.000000000000000000e+00
2.612542403628117995e+02 0.000000000000000000e+00
2.614792290240000057e+02 0.000000000000000000e+00
2.616676643990929847e+02 0.000000000000000000e+00
2.618864399092970530e+02 0.000000000000000000e+00
2.621137414965986636e+02 0.000000000000000000e+00
2.622748299319727607e+02 0.000000000000000000e+00
2.624694784580498776e+02 0.000000000000000000e+00
2.626975056689342409e+02 0.000000000000000000e+00
2.629077551020408237e+02 0.000000000000000000e+00
2.631301587301587119e+02 0.000000000000000000e+00
2.633104761904762086e+02 0.000000000000000000e+00
2.635526530612244756e+02 0.000000000000000000e+00
2.637558276643990780e+02 0.000000000000000000e+00
2.639541043083900149e+02 0.000000000000000000e+00
2.641979138321995606e+02 0.000000000000000000e+00
2.644159637188208762e+02 0.000000000000000000e+00
2.646100680272109003e+02 0.000000000000000000e+00
nan -1.000000000000000000e+00
nan -1.000000000000000000e+00
nan -1.000000000000000000e+00
nan -1.000000000000000000e+00
nan -1.000000000000000000e+00
nan -1.000000000000000000e+00
nan -1.000000000000000000e+00
nan -1.000000000000000000e+00
nan -1.000000000000000000e+00
nan -1.000000000000000000e+00
2.668943310657596157e+02 0.000000000000000000e+00
2.670967800453514656e+02 0.000000000000000000e+00
2.673208163265306325e+02 0.000000000000000000e+00
nan -1.000000000000000000e+00
nan -1.000000000000000000e+00
2.679374149659864202e+02 0.000000000000000000e+00
2.681442176870748426e+02 0.000000000000000000e+00
2.683640816326530398e+02 0.000000000000000000e+00
2.685398639455782472e+02 0.000000000000000000e+00
2.687693424036281158e+02 0.000000000000000000e+00
2.689688888888888982e+02 0.000000000000000000e+00
nan -1.000000000000000000e+00
2.693739682539682576e+02 0.000000000000000000e+00
2.695882086167800367e+02 0.000000000000000000e+00
nan -1.000000000000000000e+00
2.699970975056689326e+02 0.000000000000000000e+00
2.702429024943310765e+02 0.000000000000000000e+00
2.704778231292517034e+02 0.000000000000000000e+00
nan -1.000000000000000000e+00
nan -1.000000000000000000e+00
2.710303854875283491e+02 0.000000000000000000e+00
2.712550113369999849e+02 0.000000000000000000e+00
2.714526984126983962e+02 0.000000000000000000e+00
2.716546031746031531e+02 0.000000000000000000e+00
2.718693877551020250e+02 0.000000000000000000e+00
2.720609523809523580e+02 0.000000000000000000e+00
2.722984126984126760e+02 0.000000000000000000e+00
nan -1.000000000000000000e+00
nan -1.000000000000000000e+00
2.729567346938775358e+02 0.000000000000000000e+00
2.731811337859999753e+02 0.000000000000000000e+00
2.734068027210884111e+02 0.000000000000000000e+00
2.735753287981859216e+02 0.000000000000000000e+00
2.737627210884353985e+02 0.000000000000000000e+00
2.739715192743764192e+02 0.000000000000000000e+00
2.742195011337868209e+02 0.000000000000000000e+00
2.744341043083900331e+02 0.000000000000000000e+00
2.746225850340135821e+02 0.000000000000000000e+00
2.748359183673469488e+02 0.000000000000000000e+00
2.750581405895691773e+02 0.000000000000000000e+00
nan -1.000000000000000000e+00
2.755063945578231142e+02 0.000000000000000000e+00
nan -1.000000000000000000e+00
nan -1.000000000000000000e+00
nan -1.000000000000000000e+00
nan -1.000000000000000000e+00
nan -1.000000000000000000e+00
nan -1.000000000000000000e+00
2.769739682539682804e+02 0.000000000000000000e+00
2.771726077097505936e+02 0.000000000000000000e+00
2.773756009070294795e+02 0.000000000000000000e+00
2.775946031740000421e+02 0.000000000000000000e+00
2.778058956916099760e+02 0.000000000000000000e+00
nan -1.000000000000000000e+00
2.781897505659999865e+02 0.000000000000000000e+00
nan -1.000000000000000000e+00
nan -1.000000000000000000e+00
nan -1.000000000000000000e+00
nan -1.000000000000000000e+00
nan -1.000000000000000000e+00
nan -1.000000000000000000e+00
nan -1.000000000000000000e+00
2.797928344671202012e+02 0.000000000000000000e+00
2.800285714280000207e+02 0.000000000000000000e+00
2.802454421768707675e+02 0.000000000000000000e+00
2.804950113369999940e+02 0.000000000000000000e+00
nan -1.000000000000000000e+00
nan -1.000000000000000000e+00
2.811473922902494564e+02 0.000000000000000000e+00
2.813411337868480473e+02 0.000000000000000000e+00
2.815401360544217937e+02 0.000000000000000000e+00
2.817433106575963961e+02 0.000000000000000000e+00
2.819555555555555770e+02 0.000000000000000000e+00
2.821826757369614711e+02 0.000000000000000000e+00
2.823735147392290514e+02 0.000000000000000000e+00
2.825741496598639628e+02 0.000000000000000000e+00
2.828005442176870474e+02 0.000000000000000000e+00
2.829933333330000096e+02 1.000000000000000000e+00
2.831898866209999710e+02 1.000000000000000000e+00
nan -1.000000000000000000e+00
2.835784126984127056e+02 0.000000000000000000e+00
2.838006349206349341e+02 0.000000000000000000e+00
2.840400907029478503e+02 0.000000000000000000e+00
2.842374603174603180e+02 0.000000000000000000e+00
2.844339229024943165e+02 0.000000000000000000e+00
2.846436281179138064e+02 0.000000000000000000e+00
2.848571428571428328e+02 0.000000000000000000e+00
2.850692063492063539e+02 0.000000000000000000e+00
nan -1.000000000000000000e+00
2.854615873015873149e+02 0.000000000000000000e+00
2.856609523809523807e+02 0.000000000000000000e+00
nan -1.000000000000000000e+00
2.861204535147392107e+02 0.000000000000000000e+00
2.863127437641723532e+02 0.000000000000000000e+00
2.865404081632652833e+02 0.000000000000000000e+00
2.867395918367346894e+02 0.000000000000000000e+00
2.869496598639455556e+02 0.000000000000000000e+00
2.871394104308390069e+02 0.000000000000000000e+00
2.873462131519274294e+02 0.000000000000000000e+00
nan -1.000000000000000000e+00
2.877529251700680106e+02 0.000000000000000000e+00
2.879704308390022902e+02 0.000000000000000000e+00
2.881380498866213316e+02 0.000000000000000000e+00
2.883639002267573801e+02 0.000000000000000000e+00
2.885534693877551149e+02 0.000000000000000000e+00
2.887550113378684955e+02 0.000000000000000000e+00
2.889748752834466927e+02 0.000000000000000000e+00
2.892123356009070108e+02 0.000000000000000000e+00
nan -1.000000000000000000e+00
2.896237641723355978e+02 0.000000000000000000e+00
2.898445351473922642e+02 0.000000000000000000e+00
2.900585941043083835e+02 0.000000000000000000e+00
2.902728344671201626e+02 0.000000000000000000e+00
2.904776417233559869e+02 0.000000000000000000e+00
2.906802721088435533e+02 0.000000000000000000e+00
2.909092063492063289e+02 0.000000000000000000e+00
2.910842630385487269e+02 0.000000000000000000e+00
2.913195464852607870e+02 0.000000000000000000e+00
2.915250793650000105e+02 0.000000000000000000e+00
2.917142857142857224e+02 0.000000000000000000e+00
2.919180045351474178e+02 0.000000000000000000e+00
nan -1.000000000000000000e+00
2.924036281179138541e+02 0.000000000000000000e+00
2.925962811791383160e+02 0.000000000000000000e+00
2.927776870748299416e+02 0.000000000000000000e+00
2.929656235827664545e+02 0.000000000000000000e+00
2.932039909297052418e+02 0.000000000000000000e+00
2.934026303854875550e+02 0.000000000000000000e+00
2.935862131519274385e+02 0.000000000000000000e+00
2.937794104308389933e+02 0.000000000000000000e+00
2.940368253968254066e+02 0.000000000000000000e+00
2.942476190476190254e+02 0.000000000000000000e+00
2.944556916099773503e+02 0.000000000000000000e+00
2.946541496598639469e+02 0.000000000000000000e+00
2.948611337868480859e+02 0.000000000000000000e+00
2.950855328798185724e+02 0.000000000000000000e+00
2.952810884353741585e+02 0.000000000000000000e+00
2.954855328798186065e+02 0.000000000000000000e+00
2.957215419501133624e+02 0.000000000000000000e+00
2.959053061224489625e+02 0.000000000000000000e+00
2.961240816326530876e+02 0.000000000000000000e+00
2.963074829931972545e+02 0.000000000000000000e+00
2.965128344671201717e+02 0.000000000000000000e+00
2.967183673469387486e+02 0.000000000000000000e+00
2.969648979591836451e+02 0.000000000000000000e+00
2.971914739220000001e+02 0.000000000000000000e+00
2.973578231292516989e+02 0.000000000000000000e+00
2.975961904761904862e+02 0.000000000000000000e+00
2.977915646249999782e+02 0.000000000000000000e+00
2.979923809523809268e+02 0.000000000000000000e+00
2.982062585034013864e+02 0.000000000000000000e+00
2.983847619047618878e+02 0.000000000000000000e+00
2.986033560090702963e+02 0.000000000000000000e+00
2.988185034013605446e+02 0.000000000000000000e+00
2.990419954648526186e+02 0.000000000000000000e+00
2.992391836734693698e+02 0.000000000000000000e+00
2.994744671201814299e+02 0.000000000000000000e+00
2.996457142857142912e+02 0.000000000000000000e+00
2.998702947845804943e+02 0.000000000000000000e+00
3.000673015873015856e+02 0.000000000000000000e+00
3.002849886621315250e+02 0.000000000000000000e+00
3.004881632653061274e+02 0.000000000000000000e+00
3.006973242630385244e+02 0.000000000000000000e+00
3.009275283446712024e+02 0.000000000000000000e+00
3.011201814058956643e+02 0.000000000000000000e+00
3.013130158730158996e+02 0.000000000000000000e+00
3.015375963718821026e+02 0.000000000000000000e+00
3.017396825396825193e+02 0.000000000000000000e+00
3.019515646258503239e+02 0.000000000000000000e+00
3.021826757369614711e+02 0.000000000000000000e+00
3.023591836734693743e+02 0.000000000000000000e+00
3.025745124716553391e+02 0.000000000000000000e+00
3.027622675736961355e+02 0.000000000000000000e+00
3.029618140589569180e+02 0.000000000000000000e+00
3.031885714285714357e+02 0.000000000000000000e+00
3.033879365079365016e+02 0.000000000000000000e+00
3.036110657596371993e+02 0.000000000000000000e+00
3.038234920634920400e+02 0.000000000000000000e+00
nan -1.000000000000000000e+00
3.042599546485261044e+02 0.000000000000000000e+00
3.044288435374149913e+02 0.000000000000000000e+00
3.046478004535147193e+02 0.000000000000000000e+00
3.048660317460317515e+02 0.000000000000000000e+00
3.050557823129251460e+02 0.000000000000000000e+00
3.052585941043083722e+02 0.000000000000000000e+00
3.054556009070294635e+02 0.000000000000000000e+00
nan -1.000000000000000000e+00
3.058953287981859148e+02 0.000000000000000000e+00
3.060732879818594370e+02 0.000000000000000000e+00
3.062721088435374099e+02 0.000000000000000000e+00
3.064823582759999567e+02 0.000000000000000000e+00
3.066857142857143117e+02 0.000000000000000000e+00
3.069166439909296855e+02 0.000000000000000000e+00
3.071151020408163390e+02 0.000000000000000000e+00
3.073433106575963620e+02 0.000000000000000000e+00
3.075526530612244756e+02 0.000000000000000000e+00
3.077645351473922801e+02 0.000000000000000000e+00
3.079470294784580346e+02 0.000000000000000000e+00
3.081589115646258392e+02 0.000000000000000000e+00
3.083662585034013546e+02 0.000000000000000000e+00
3.085757823129251847e+02 0.000000000000000000e+00
3.087782312925170345e+02 0.000000000000000000e+00
3.089619954648526345e+02 0.000000000000000000e+00
3.091938321995464776e+02 0.000000000000000000e+00
3.093803174603174853e+02 0.000000000000000000e+00
3.096264852607709486e+02 0.000000000000000000e+00
3.098193197278911839e+02 0.000000000000000000e+00
3.100199546485260953e+02 0.000000000000000000e+00
3.102341950113378743e+02 0.000000000000000000e+00
3.104253968253968310e+02 0.000000000000000000e+00
3.106416326529999878e+02 0.000000000000000000e+00
3.108803628117913718e+02 0.000000000000000000e+00
3.111031292517006932e+02 0.000000000000000000e+00
3.113053968253968264e+02 0.000000000000000000e+00
3.115256235827664568e+02 0.000000000000000000e+00
3.117209977324263264e+02 0.000000000000000000e+00
3.119542857142857315e+02 0.000000000000000000e+00
3.121364172335601097e+02 0.000000000000000000e+00
3.123642630385487564e+02 0.000000000000000000e+00
3.125797732426303810e+02 0.000000000000000000e+00
3.127833106575963598e+02 0.000000000000000000e+00
3.129623582766440109e+02 0.000000000000000000e+00
3.131876643990929665e+02 0.000000000000000000e+00
nan -1.000000000000000000e+00
3.135892970521542225e+02 0.000000000000000000e+00
3.138273015873015765e+02 0.000000000000000000e+00
3.140192290249432858e+02 0.000000000000000000e+00
3.142586848072562589e+02 0.000000000000000000e+00
3.144907029478458185e+02 0.000000000000000000e+00
3.147301587301587347e+02 0.000000000000000000e+00
3.149155555555555566e+02 0.000000000000000000e+00
3.151073015873016061e+02 0.000000000000000000e+00
3.152861678004535406e+02 0.000000000000000000e+00
3.154537868480725820e+02 0.000000000000000000e+00
3.157057596371882369e+02 0.000000000000000000e+00
3.159221768707482738e+02 0.000000000000000000e+00
3.161318820861678205e+02 0.000000000000000000e+00
3.163466666666666924e+02 0.000000000000000000e+00
3.165440362811791601e+02 0.000000000000000000e+00
3.167544671201814026e+02 0.000000000000000000e+00
3.169652607709750782e+02 0.000000000000000000e+00
3.171865759637188376e+02 0.000000000000000000e+00
3.173832199546485526e+02 0.000000000000000000e+00
3.175595464852607961e+02 0.000000000000000000e+00
3.177848526077097517e+02 0.000000000000000000e+00
3.179878458049886376e+02 0.000000000000000000e+00
3.181768707482993364e+02 0.000000000000000000e+00
3.184065306119999832e+02 0.000000000000000000e+00
3.185997278911564763e+02 0.000000000000000000e+00
3.187998185941042948e+02 0.000000000000000000e+00
nan -1.000000000000000000e+00
3.192468027210884429e+02 0.000000000000000000e+00
3.194378231292516830e+02 0.000000000000000000e+00
3.196509750559999929e+02 0.000000000000000000e+00
3.198634013605442306e+02 0.000000000000000000e+00
3.200602267570000095e+02 0.000000000000000000e+00
3.202848072562358084e+02 0.000000000000000000e+00
3.204825396825397092e+02 0.000000000000000000e+00
3.206846258503401259e+02 0.000000000000000000e+00
3.209086621315192929e+02 0.000000000000000000e+00
3.211020408163265074e+02 0.000000000000000000e+00
3.213153741496598741e+02 0.000000000000000000e+00
3.215346938775510353e+02 0.000000000000000000e+00
3.217342403628118177e+02 0.000000000000000000e+00
3.219548299310000061e+02 0.000000000000000000e+00
3.221772335600907127e+02 0.000000000000000000e+00
3.223633560090000287e+02 0.000000000000000000e+00
3.225881179138322068e+02 0.000000000000000000e+00
3.228065306122448987e+02 0.000000000000000000e+00
3.229855782312924930e+02 0.000000000000000000e+00
3.232010884353741744e+02 0.000000000000000000e+00
3.234136961451247316e+02 0.000000000000000000e+00
3.236321088435374236e+02 0.000000000000000000e+00
3.238305668934240202e+02 0.000000000000000000e+00
3.240487981859410525e+02 0.000000000000000000e+00
3.242643083900226770e+02 0.000000000000000000e+00
3.244607709750566755e+02 0.000000000000000000e+00
3.246701133779999964e+02 0.000000000000000000e+00
3.248945124716553323e+02 0.000000000000000000e+00
3.251069387750000033e+02 0.000000000000000000e+00
3.253209977324262923e+02 0.000000000000000000e+00
3.255325170068027205e+02 0.000000000000000000e+00
3.257324263030000111e+02 0.000000000000000000e+00
3.259288888888888778e+02 0.000000000000000000e+00
3.261463945578231574e+02 0.000000000000000000e+00
3.263377777777777737e+02 0.000000000000000000e+00
3.265253514739229104e+02 0.000000000000000000e+00
3.267443083900226952e+02 0.000000000000000000e+00
3.269569160997732524e+02 0.000000000000000000e+00
3.271738775510203823e+02 0.000000000000000000e+00
3.273716099773242831e+02 0.000000000000000000e+00
3.275831292517006545e+02 0.000000000000000000e+00
3.277823129251700607e+02 0.000000000000000000e+00
3.280043537414965726e+02 0.000000000000000000e+00
3.282287528344671159e+02 0.000000000000000000e+00
3.284359183673469147e+02 0.000000000000000000e+00
3.286458049886621211e+02 0.000000000000000000e+00
3.288413605442177072e+02 0.000000000000000000e+00
3.290688435370000207e+02 1.000000000000000000e+00
3.292703854875283582e+02 0.000000000000000000e+00
3.294726530612244915e+02 0.000000000000000000e+00
3.296549659863945294e+02 0.000000000000000000e+00
3.298849886621314909e+02 0.000000000000000000e+00
3.300607709750566983e+02 0.000000000000000000e+00
3.302946031746031963e+02 0.000000000000000000e+00
3.305063038548752843e+02 0.000000000000000000e+00
3.307170975056689599e+02 0.000000000000000000e+00
3.309175510204081547e+02 0.000000000000000000e+00
3.311448526077097654e+02 0.000000000000000000e+00
3.313414965979999920e+02 0.000000000000000000e+00
3.315557369614512595e+02 0.000000000000000000e+00
3.317679818594104404e+02 0.000000000000000000e+00
3.319622675736961241e+02 0.000000000000000000e+00
3.321714285714285779e+02 0.000000000000000000e+00
3.324050793650793594e+02 0.000000000000000000e+00
3.325830385487528247e+02 0.000000000000000000e+00
3.327784126984126942e+02 0.000000000000000000e+00
3.329944671200000244e+02 0.000000000000000000e+00
3.331976417233560142e+02 0.000000000000000000e+00
3.334024489795918385e+02 0.000000000000000000e+00
3.336166893424036175e+02 0.000000000000000000e+00
3.338387301587301863e+02 0.000000000000000000e+00
3.340224943310657864e+02 0.000000000000000000e+00
3.342450793650793912e+02 0.000000000000000000e+00
3.344696598639455942e+02 0.000000000000000000e+00
3.346790022675737077e+02 0.000000000000000000e+00
3.348943310657596157e+02 0.000000000000000000e+00
3.350882539682539800e+02 0.000000000000000000e+00
3.352999546485260680e+02 0.000000000000000000e+00
3.354931519274376228e+02 0.000000000000000000e+00
3.357170068027210732e+02 0.000000000000000000e+00
3.359381405895691728e+02 0.000000000000000000e+00
3.361320634919999861e+02 0.000000000000000000e+00
3.363492063492063266e+02 0.000000000000000000e+00
3.365804988662131336e+02 0.000000000000000000e+00
3.367840362811791124e+02 0.000000000000000000e+00
3.369812244897959204e+02 0.000000000000000000e+00
3.372175963718821095e+02 0.000000000000000000e+00
3.374271201814058827e+02 0.000000000000000000e+00
3.376252154195011599e+02 0.000000000000000000e+00
3.378372789115646242e+02 0.000000000000000000e+00
3.380194104308390024e+02 0.000000000000000000e+00
3.382494331065759638e+02 0.000000000000000000e+00
3.384406349206349205e+02 0.000000000000000000e+00
3.386470748299319666e+02 0.000000000000000000e+00
3.388540589569161057e+02 0.000000000000000000e+00
3.390427210884353713e+02 0.000000000000000000e+00
3.392582312925169958e+02 0.000000000000000000e+00
3.394721088435373986e+02 0.000000000000000000e+00
3.396829024943310742e+02 0.000000000000000000e+00
3.398875283446711819e+02 0.000000000000000000e+00
3.401148299319727926e+02 0.000000000000000000e+00
nan -1.000000000000000000e+00
3.405032199546485003e+02 0.000000000000000000e+00
3.407223582766440018e+02 0.000000000000000000e+00
3.409197278911564695e+02 0.000000000000000000e+00
3.411205442176870974e+02 0.000000000000000000e+00
3.413304308390022470e+02 0.000000000000000000e+00
3.415383219954648553e+02 0.000000000000000000e+00
3.417783219954648644e+02 0.000000000000000000e+00
3.419820408163265029e+02 0.000000000000000000e+00
3.421587301587301795e+02 0.000000000000000000e+00
3.423814965986394441e+02 0.000000000000000000e+00
3.425801360544217573e+02 0.000000000000000000e+00
3.427951020408163458e+02 0.000000000000000000e+00
3.429990022675737009e+02 0.000000000000000000e+00
3.431889342403628120e+02 0.000000000000000000e+00
3.434191383219954901e+02 0.000000000000000000e+00
3.436083446712017917e+02 0.000000000000000000e+00
3.438068027210884452e+02 0.000000000000000000e+00
3.440230385487528224e+02 0.000000000000000000e+00
3.442376417233560346e+02 0.000000000000000000e+00
3.444707482993197232e+02 0.000000000000000000e+00
3.446868027210884406e+02 0.000000000000000000e+00
3.448809070290000136e+02 0.000000000000000000e+00
3.450958730158729963e+02 0.000000000000000000e+00
3.453082993197278938e+02 0.000000000000000000e+00
3.455103854875283673e+02 0.000000000000000000e+00
3.457180952380952590e+02 0.000000000000000000e+00
3.459248979591836815e+02 0.000000000000000000e+00
3.461462131519274408e+02 0.000000000000000000e+00
3.463334240362812011e+02 0.000000000000000000e+00
nan -1.000000000000000000e+00
3.467419501133786639e+02 0.000000000000000000e+00
3.469616326530612014e+02 0.000000000000000000e+00
3.471533786848072509e+02 0.000000000000000000e+00
3.473690702947845921e+02 0.000000000000000000e+00
3.475818594104308659e+02 0.000000000000000000e+00
3.477882993197279120e+02 0.000000000000000000e+00
3.480039909297051963e+02 0.000000000000000000e+00
3.481908390022675803e+02 0.000000000000000000e+00
3.484132426303854686e+02 0.000000000000000000e+00
3.486340136054421919e+02 0.000000000000000000e+00
nan -1.000000000000000000e+00
3.490405442176870565e+02 0.000000000000000000e+00
3.492281179130000055e+02 0.000000000000000000e+00
3.494586848072562475e+02 0.000000000000000000e+00
3.496538775510204005e+02 0.000000000000000000e+00
3.498824489795918566e+02 0.000000000000000000e+00
3.500990476190476102e+02 0.000000000000000000e+00
3.503069387755102184e+02 0.000000000000000000e+00
3.504988662131519277e+02 0.000000000000000000e+00
3.507083900226757578e+02 0.000000000000000000e+00
3.509006802719999882e+02 0.000000000000000000e+00
3.511296145124716759e+02 0.000000000000000000e+00
3.513307936507936233e+02 0.000000000000000000e+00
3.515397732426303605e+02 0.000000000000000000e+00
3.517643537414966204e+02 0.000000000000000000e+00
3.519533786848072623e+02 0.000000000000000000e+00
3.521799546485260635e+02 0.000000000000000000e+00
3.523682539682539527e+02 0.000000000000000000e+00
3.525737868480725865e+02 0.000000000000000000e+00
3.527900226757369637e+02 0.000000000000000000e+00
3.530009977324262991e+02 0.000000000000000000e+00
3.532023582766439631e+02 0.000000000000000000e+00
3.534146031746032008e+02 0.000000000000000000e+00
3.536264852607709486e+02 0.000000000000000000e+00
3.538209523809524057e+02 0.000000000000000000e+00
3.540339229024943393e+02 0.000000000000000000e+00
3.542508843537414691e+02 0.000000000000000000e+00
3.544663945578231505e+02 0.000000000000000000e+00
3.546681179138321909e+02 0.000000000000000000e+00
3.548654875280000169e+02 0.000000000000000000e+00
3.550779138321995561e+02 0.000000000000000000e+00
3.552950566893424025e+02 0.000000000000000000e+00
3.554984126984127215e+02 0.000000000000000000e+00
3.557059410430838966e+02 0.000000000000000000e+00
3.559065759637188080e+02 0.000000000000000000e+00
3.561384126984127079e+02 0.000000000000000000e+00
3.563350566893424229e+02 0.000000000000000000e+00
3.565257142857142867e+02 0.000000000000000000e+00
3.567414058956916278e+02 0.000000000000000000e+00
3.569683446712018053e+02 0.000000000000000000e+00
3.571553741496598491e+02 0.000000000000000000e+00
3.573779591836734539e+02 0.000000000000000000e+00
3.575996371882085896e+02 0.000000000000000000e+00
3.577953741496598923e+02 0.000000000000000000e+00
3.579920181405895505e+02 0.000000000000000000e+00
3.582321995464852762e+02 0.000000000000000000e+00
3.584292063492063676e+02 0.000000000000000000e+00
3.586650340136054638e+02 0.000000000000000000e+00
3.588758276643990826e+02 0.000000000000000000e+00
3.590722902494330810e+02 0.000000000000000000e+00
3.592780045351473746e+02 0.000000000000000000e+00
3.594782766439909096e+02 0.000000000000000000e+00
3.596716553287981810e+02 0.000000000000000000e+00
3.598630385487528542e+02 0.000000000000000000e+00
3.600765532879818807e+02 0.000000000000000000e+00
3.603091156462584763e+02 0.000000000000000000e+00
3.605199092970521519e+02 0.000000000000000000e+00
3.607131065759637067e+02 0.000000000000000000e+00
3.609389569160997553e+02 0.000000000000000000e+00
3.611259863945577990e+02 0.000000000000000000e+00
3.613409523809523876e+02 0.000000000000000000e+00
3.615546485260770737e+02 0.000000000000000000e+00
3.617313378680000255e+02 1.000000000000000000e+00
3.619548299319727676e+02 0.000000000000000000e+00
3.621872108843537603e+02 0.000000000000000000e+00
3.623778684807256241e+02 0.000000000000000000e+00
3.626196825396825147e+02 0.000000000000000000e+00
3.628114285714285643e+02 0.000000000000000000e+00
3.630432653059999666e+02 1.000000000000000000e+00
3.632428117910000083e+02 1.000000000000000000e+00
3.634568707480000285e+02 1.000000000000000000e+00
3.636353741490000289e+02 1.000000000000000000e+00
3.638664852607709577e+02 0.000000000000000000e+00
3.640758276643990712e+02 0.000000000000000000e+00
3.642615873015873262e+02 0.000000000000000000e+00
3.644760090702947650e+02 0.000000000000000000e+00
3.646933333333333280e+02 0.000000000000000000e+00
3.648832653061224391e+02 0.000000000000000000e+00
3.650936961451247385e+02 0.000000000000000000e+00
3.653023129251700425e+02 0.000000000000000000e+00
3.655018594104308249e+02 0.000000000000000000e+00
3.657139229024943461e+02 0.000000000000000000e+00
3.659375963718820799e+02 0.000000000000000000e+00
3.661331519274376660e+02 0.000000000000000000e+00
3.663510204081632651e+02 0.000000000000000000e+00
3.665790476190476284e+02 0.000000000000000000e+00
3.667722448969999505e+02 1.000000000000000000e+00
3.669875736961451480e+02 0.000000000000000000e+00
3.671960090702947923e+02 0.000000000000000000e+00
3.674028117913832148e+02 0.000000000000000000e+00
3.676217687074829996e+02 0.000000000000000000e+00
3.678222222222221944e+02 0.000000000000000000e+00
3.680322902494331174e+02 0.000000000000000000e+00
3.682207709750566664e+02 0.000000000000000000e+00
3.684382766430000515e+02 0.000000000000000000e+00
3.686470748299319666e+02 0.000000000000000000e+00
3.688732879818593915e+02 0.000000000000000000e+00
3.691078458049886422e+02 0.000000000000000000e+00
3.692907029478458298e+02 0.000000000000000000e+00
3.695170975056689144e+02 0.000000000000000000e+00
3.697034013605442055e+02 0.000000000000000000e+00
3.699156462585033864e+02 0.000000000000000000e+00
3.701093877550000002e+02 0.000000000000000000e+00
3.703245351473922824e+02 0.000000000000000000e+00
3.705454875283446654e+02 0.000000000000000000e+00
3.707493877549999866e+02 0.000000000000000000e+00
3.709587301587301340e+02 0.000000000000000000e+00
3.711838548752834299e+02 0.000000000000000000e+00
3.713743310657596339e+02 0.000000000000000000e+00
3.715949206349206406e+02 0.000000000000000000e+00
3.718040816326530376e+02 0.000000000000000000e+00
3.720188662131519095e+02 0.000000000000000000e+00
3.722136961451247430e+02 0.000000000000000000e+00
3.724099773242630249e+02 0.000000000000000000e+00
3.726191383219954787e+02 0.000000000000000000e+00
3.728319274376416956e+02 0.000000000000000000e+00
3.730365532879818602e+02 0.000000000000000000e+00
3.732457142857143140e+02 0.000000000000000000e+00
3.734327437641723577e+02 0.000000000000000000e+00
3.736500680272108639e+02 0.000000000000000000e+00
3.738753741490000380e+02 0.000000000000000000e+00
3.740683900219999600e+02 0.000000000000000000e+00
3.742864399092970302e+02 0.000000000000000000e+00
3.745162811791383319e+02 0.000000000000000000e+00
3.747161904761904907e+02 0.000000000000000000e+00
3.749228117913831966e+02 0.000000000000000000e+00
3.751290702947845830e+02 0.000000000000000000e+00
3.753433106575963620e+02 0.000000000000000000e+00
3.755735147392290401e+02 0.000000000000000000e+00
3.757648979589999954e+02 1.000000000000000000e+00
3.759711564625850428e+02 0.000000000000000000e+00
3.761939229024943074e+02 0.000000000000000000e+00
3.763941950113378425e+02 0.000000000000000000e+00
3.766058956916099874e+02 0.000000000000000000e+00
3.768038095238095480e+02 0.000000000000000000e+00
3.770155102040816359e+02 0.000000000000000000e+00
3.772315646258503534e+02 0.000000000000000000e+00
3.774546938775509943e+02 0.000000000000000000e+00
3.776504308390022402e+02 0.000000000000000000e+00
3.778517913832199611e+02 0.000000000000000000e+00
3.780736507936508133e+02 0.000000000000000000e+00
3.782608616780045168e+02 0.000000000000000000e+00
3.784663945578231505e+02 0.000000000000000000e+00
3.786418140589569248e+02 0.000000000000000000e+00
3.788752834467120465e+02 0.000000000000000000e+00
3.790746485260771124e+02 0.000000000000000000e+00
3.792890702947846080e+02 0.000000000000000000e+00
3.795073015873015834e+02 0.000000000000000000e+00
3.796863492063492345e+02 0.000000000000000000e+00
3.799225396825397070e+02 0.000000000000000000e+00
3.801193650793650818e+02 0.000000000000000000e+00
3.803343310657596135e+02 0.000000000000000000e+00
3.805356916099773343e+02 0.000000000000000000e+00
3.807348752834466836e+02 0.000000000000000000e+00
3.809581859410430980e+02 0.000000000000000000e+00
3.811406802721088525e+02 0.000000000000000000e+00
3.813679818594104063e+02 0.000000000000000000e+00
3.815677097500000059e+02 0.000000000000000000e+00
3.817777777777777715e+02 0.000000000000000000e+00
3.819736961451247339e+02 0.000000000000000000e+00
nan -1.000000000000000000e+00
3.824039909297052304e+02 0.000000000000000000e+00
3.826160544217686947e+02 0.000000000000000000e+00
3.828273922902494064e+02 0.000000000000000000e+00
3.830358276643991076e+02 0.000000000000000000e+00
3.832627664399092851e+02 0.000000000000000000e+00
3.834452607709750396e+02 0.000000000000000000e+00
nan -1.000000000000000000e+00
nan -1.000000000000000000e+00
3.840839909297052372e+02 0.000000000000000000e+00
3.842877097505668758e+02 0.000000000000000000e+00
3.845092063492063517e+02 0.000000000000000000e+00
3.847112925170068252e+02 0.000000000000000000e+00
3.849509297052154011e+02 0.000000000000000000e+00
3.851308843537415214e+02 0.000000000000000000e+00
nan -1.000000000000000000e+00
3.855577324263038577e+02 0.000000000000000000e+00
3.857429478458049630e+02 0.000000000000000000e+00
3.859570068027210823e+02 0.000000000000000000e+00
3.861534693877550808e+02 0.000000000000000000e+00
3.863490249433106669e+02 0.000000000000000000e+00
nan -1.000000000000000000e+00
3.867484807256236081e+02 0.000000000000000000e+00
3.869783219954648530e+02 0.000000000000000000e+00
3.871615419501133601e+02 0.000000000000000000e+00
3.874095238095238187e+02 0.000000000000000000e+00
3.876016326530612446e+02 0.000000000000000000e+00
3.878051700680272234e+02 0.000000000000000000e+00
3.880179591836734971e+02 0.000000000000000000e+00
3.882394557823129162e+02 0.000000000000000000e+00
3.884315646258503421e+02 0.000000000000000000e+00
3.886552380952380759e+02 0.000000000000000000e+00
3.888546031746031986e+02 0.000000000000000000e+00
3.890556009070294863e+02 0.000000000000000000e+00
3.892845351473922619e+02 0.000000000000000000e+00
3.894802721088435646e+02 0.000000000000000000e+00
3.896818140589568884e+02 0.000000000000000000e+00
3.898897052154194967e+02 0.000000000000000000e+00
3.901137414965986636e+02 0.000000000000000000e+00
3.903328798185941082e+02 0.000000000000000000e+00
3.905367800453514633e+02 0.000000000000000000e+00
3.907278004535147602e+02 0.000000000000000000e+00
3.909431292517006682e+02 0.000000000000000000e+00
3.911628117913832057e+02 0.000000000000000000e+00
3.913625396825397047e+02 0.000000000000000000e+00
3.915842176870748403e+02 0.000000000000000000e+00
3.917736054421768586e+02 0.000000000000000000e+00
3.919840362811791579e+02 0.000000000000000000e+00
3.922031746031746025e+02 0.000000000000000000e+00
nan -1.000000000000000000e+00
nan -1.000000000000000000e+00
nan -1.000000000000000000e+00
nan -1.000000000000000000e+00
3.932331972789115753e+02 0.000000000000000000e+00
3.934557823129251801e+02 0.000000000000000000e+00
3.936511564625850497e+02 0.000000000000000000e+00
3.938534240362811829e+02 0.000000000000000000e+00
3.940858049886621188e+02 0.000000000000000000e+00
3.942866213151927468e+02 0.000000000000000000e+00
3.944850793650793435e+02 0.000000000000000000e+00
3.946891609977324151e+02 0.000000000000000000e+00
3.949095691609977052e+02 0.000000000000000000e+00
3.951374149659864088e+02 0.000000000000000000e+00
3.953206349206349159e+02 0.000000000000000000e+00
3.955520408159999874e+02 0.000000000000000000e+00
3.957531065759637272e+02 0.000000000000000000e+00
3.959345124716553528e+02 0.000000000000000000e+00
3.961440362811791260e+02 0.000000000000000000e+00
3.963408616780045577e+02 0.000000000000000000e+00
3.965652607709750441e+02 0.000000000000000000e+00
3.967515646258503352e+02 0.000000000000000000e+00
3.969572789115646287e+02 0.000000000000000000e+00
3.971885714285714357e+02 0.000000000000000000e+00
3.974020861678004621e+02 0.000000000000000000e+00
3.976170521541949938e+02 0.000000000000000000e+00
3.978173242630385289e+02 0.000000000000000000e+00
3.980306575963718956e+02 0.000000000000000000e+00
nan -1.000000000000000000e+00
3.984533333333333189e+02 0.000000000000000000e+00
3.986780952380952385e+02 0.000000000000000000e+00
3.988785487528344902e+02 0.000000000000000000e+00
3.990976870748299348e+02 0.000000000000000000e+00
3.993072108843537649e+02 0.000000000000000000e+00
3.995040362811791397e+02 0.000000000000000000e+00
3.996988662131519163e+02 0.000000000000000000e+00
3.999056689342403388e+02 0.000000000000000000e+00
4.001072108843537194e+02 0.000000000000000000e+00
4.003143764172335750e+02 0.000000000000000000e+00
4.005514739229025167e+02 0.000000000000000000e+00
4.007321541950113328e+02 0.000000000000000000e+00
4.009545578231292779e+02 0.000000000000000000e+00
4.011588208616780094e+02 0.000000000000000000e+00
4.013667120181406176e+02 0.000000000000000000e+00
4.015668027210884361e+02 0.000000000000000000e+00
4.017908390022675462e+02 0.000000000000000000e+00
4.020018140589569384e+02 0.000000000000000000e+00
4.022087981859410206e+02 0.000000000000000000e+00
4.024019954648526323e+02 0.000000000000000000e+00
4.026048072562358016e+02 0.000000000000000000e+00
4.028119727891156572e+02 0.000000000000000000e+00
4.030231292517006523e+02 0.000000000000000000e+00
4.032232199546485276e+02 0.000000000000000000e+00
4.034429024943310651e+02 0.000000000000000000e+00
4.036458956916099510e+02 0.000000000000000000e+00
4.038443537414966045e+02 0.000000000000000000e+00
4.040614965986394509e+02 0.000000000000000000e+00
4.042911564625850360e+02 0.000000000000000000e+00
4.045030385487528406e+02 0.000000000000000000e+00
4.047018594104308136e+02 0.000000000000000000e+00
4.049142857140000160e+02 0.000000000000000000e+00
4.051334240362811556e+02 0.000000000000000000e+00
4.053438548752834549e+02 0.000000000000000000e+00
4.055551020400000084e+02 0.000000000000000000e+00
4.057489342403628143e+02 0.000000000000000000e+00
4.059506575963718547e+02 0.000000000000000000e+00
4.061576417233559937e+02 0.000000000000000000e+00
4.063718820861677727e+02 0.000000000000000000e+00
4.065765079365079373e+02 0.000000000000000000e+00
4.067655328798185792e+02 0.000000000000000000e+00
4.069867346930000167e+02 0.000000000000000000e+00
4.071978231292516739e+02 0.000000000000000000e+00
4.074013605442177095e+02 0.000000000000000000e+00
4.076136054421768904e+02 0.000000000000000000e+00
4.078376417233560005e+02 0.000000000000000000e+00
4.080375510204081593e+02 0.000000000000000000e+00
4.082561224480000419e+02 0.000000000000000000e+00
4.084451700680272097e+02 0.000000000000000000e+00
4.086534240362811943e+02 0.000000000000000000e+00
4.088785487528344902e+02 0.000000000000000000e+00
4.090766439909297105e+02 0.000000000000000000e+00
4.092899773242630204e+02 0.000000000000000000e+00
4.094777324263038736e+02 0.000000000000000000e+00
4.096867120181406108e+02 0.000000000000000000e+00
4.098989569160997917e+02 0.000000000000000000e+00
4.101014058956915846e+02 0.000000000000000000e+00
4.103034920634920582e+02 0.000000000000000000e+00
4.105251700680271938e+02 0.000000000000000000e+00
4.107484807256236081e+02 0.000000000000000000e+00
4.109638095238095161e+02 0.000000000000000000e+00
4.111727891156462533e+02 0.000000000000000000e+00
4.113721541950113192e+02 0.000000000000000000e+00
4.115992743764172133e+02 0.000000000000000000e+00
4.118002721088435578e+02 0.000000000000000000e+00
4.120148752834467132e+02 0.000000000000000000e+00
4.122220408163265120e+02 0.000000000000000000e+00
4.124114285714285870e+02 0.000000000000000000e+00
4.126196825396825147e+02 0.000000000000000000e+00
4.128285714280000320e+02 0.000000000000000000e+00
4.130274829931972818e+02 0.000000000000000000e+00
4.132449886621315045e+02 0.000000000000000000e+00
4.134624943310657841e+02 0.000000000000000000e+00
4.136633106575963552e+02 0.000000000000000000e+00
4.138712018140589635e+02 0.000000000000000000e+00
4.140959637188208831e+02 0.000000000000000000e+00
4.142858956916099942e+02 0.000000000000000000e+00
4.145024943310657477e+02 0.000000000000000000e+00
4.147132879818594233e+02 0.000000000000000000e+00
4.149088435374149526e+02 0.000000000000000000e+00
4.151345124716553414e+02 0.000000000000000000e+00
4.153380498866213202e+02 0.000000000000000000e+00
4.155542857142856974e+02 0.000000000000000000e+00
4.157746938775510444e+02 0.000000000000000000e+00
4.159740589569161102e+02 0.000000000000000000e+00
4.162002721088435351e+02 0.000000000000000000e+00
4.163952834467120283e+02 0.000000000000000000e+00
4.165999092970521360e+02 0.000000000000000000e+00
4.168134240362811624e+02 0.000000000000000000e+00
4.169977324263038554e+02 0.000000000000000000e+00
4.172056235827664636e+02 0.000000000000000000e+00
4.174283900226757282e+02 0.000000000000000000e+00
4.176453514739229149e+02 0.000000000000000000e+00
4.178325623582766184e+02 0.000000000000000000e+00
4.180553287981859398e+02 0.000000000000000000e+00
4.182594104308390115e+02 0.000000000000000000e+00
4.184952380952381077e+02 0.000000000000000000e+00
4.186959183669999902e+02 0.000000000000000000e+00
4.188729251700680152e+02 0.000000000000000000e+00
4.190755102040000111e+02 0.000000000000000000e+00
4.192857142849999832e+02 0.000000000000000000e+00
4.195261678004534929e+02 0.000000000000000000e+00
nan -1.000000000000000000e+00
4.199193877550000025e+02 0.000000000000000000e+00
4.201502040816326371e+02 0.000000000000000000e+00
4.203669841269841072e+02 0.000000000000000000e+00
4.205844897959183868e+02 0.000000000000000000e+00
4.207894784580498708e+02 0.000000000000000000e+00
4.210011791383220157e+02 0.000000000000000000e+00
4.212034467120181489e+02 0.000000000000000000e+00
4.213781405895691705e+02 0.000000000000000000e+00
4.215927437641723259e+02 0.000000000000000000e+00
4.218249433106576021e+02 0.000000000000000000e+00
4.220204988662131314e+02 0.000000000000000000e+00
4.222249433106575793e+02 0.000000000000000000e+00
4.224406349206349205e+02 0.000000000000000000e+00
4.226444444439999870e+02 0.000000000000000000e+00
4.228580498866213020e+02 0.000000000000000000e+00
4.230432653061224642e+02 0.000000000000000000e+00
4.232536961451247066e+02 0.000000000000000000e+00
nan -1.000000000000000000e+00
4.236954195011338129e+02 0.000000000000000000e+00
4.239274376417233725e+02 0.000000000000000000e+00
4.241150113378685091e+02 0.000000000000000000e+00
4.243102040816326621e+02 0.000000000000000000e+00
4.245242630385487246e+02 0.000000000000000000e+00
4.247190929705215581e+02 0.000000000000000000e+00
nan -1.000000000000000000e+00
4.251326984126984030e+02 0.000000000000000000e+00
4.253289795918367417e+02 0.000000000000000000e+00
4.255385034013605718e+02 0.000000000000000000e+00
4.257478911559999801e+02 0.000000000000000000e+00
4.259733333333333576e+02 0.000000000000000000e+00
4.261946485260771169e+02 0.000000000000000000e+00
4.264074376417233339e+02 0.000000000000000000e+00
4.266144217680000565e+02 0.000000000000000000e+00
4.268154195011337606e+02 0.000000000000000000e+00
4.270151473922902596e+02 0.000000000000000000e+00
4.272315646258503534e+02 0.000000000000000000e+00
4.274149659863945772e+02 0.000000000000000000e+00
4.276257596371881959e+02 0.000000000000000000e+00
4.278405442176870679e+02 0.000000000000000000e+00
4.280362811791383137e+02 0.000000000000000000e+00
4.282610430839002333e+02 0.000000000000000000e+00
4.284625850340136139e+02 0.000000000000000000e+00
4.286655782312924998e+02 0.000000000000000000e+00
4.288961451247165542e+02 0.000000000000000000e+00
4.290938775510203982e+02 0.000000000000000000e+00
4.293079365079365175e+02 0.000000000000000000e+00
4.295016780045351652e+02 0.000000000000000000e+00
4.297168253968254135e+02 0.000000000000000000e+00
4.299298866209999801e+02 0.000000000000000000e+00
4.301436734693877497e+02 0.000000000000000000e+00
4.303579138321995288e+02 0.000000000000000000e+00
4.305609523800000034e+02 0.000000000000000000e+00
4.307795011337868232e+02 0.000000000000000000e+00
4.309879365079365243e+02 0.000000000000000000e+00
4.312059863945578400e+02 0.000000000000000000e+00
4.314314739229025122e+02 0.000000000000000000e+00
nan -1.000000000000000000e+00
nan -1.000000000000000000e+00
nan -1.000000000000000000e+00
nan -1.000000000000000000e+00
4.324513378684807208e+02 0.000000000000000000e+00
4.326875283446711933e+02 0.000000000000000000e+00
4.328970521541950234e+02 0.000000000000000000e+00
4.330933333333333053e+02 0.000000000000000000e+00
nan -1.000000000000000000e+00
nan -1.000000000000000000e+00
4.337286167800453427e+02 0.000000000000000000e+00
4.339272562358276559e+02 0.000000000000000000e+00
4.341298866213151655e+02 0.000000000000000000e+00
4.343463038548752593e+02 0.000000000000000000e+00
4.345551020408163367e+02 0.000000000000000000e+00
