# Supplementary material for: Correlated microtiming deviations in jazz and rock music
Source: PLoS One. 2018 Jan 24;13(1):e0186361. doi: 10.1371/journal.pone.0186361 (PMC5783353; doi:10.1371/journal.pone.0186361)
Supplement: S1 Dataset — (ZIP) [file pone.0186361.s001.zip › J20.dat]

3.642630385487528599e-01 0.000000000000000000e+00
8.531519274376416773e-01 0.000000000000000000e+00
1.342040816326530717e+00 0.000000000000000000e+00
1.841088435374149679e+00 0.000000000000000000e+00
2.350476190476190386e+00 0.000000000000000000e+00
2.838820861678004626e+00 0.000000000000000000e+00
3.325170068027210935e+00 0.000000000000000000e+00
3.819138321995464658e+00 0.000000000000000000e+00
4.309297052154194674e+00 0.000000000000000000e+00
4.802176870748299464e+00 0.000000000000000000e+00
5.277278911564625474e+00 0.000000000000000000e+00
5.795192743764172150e+00 0.000000000000000000e+00
6.285351473922902166e+00 0.000000000000000000e+00
6.761904761904761862e+00 0.000000000000000000e+00
7.240816326530612024e+00 0.000000000000000000e+00
7.749115646258503354e+00 0.000000000000000000e+00
8.239455782312925081e+00 0.000000000000000000e+00
8.733242630385486649e+00 0.000000000000000000e+00
9.212698412698411943e+00 0.000000000000000000e+00
9.720997732426303273e+00 0.000000000000000000e+00
1.023346938775510218e+01 0.000000000000000000e+00
1.072453514739228986e+01 0.000000000000000000e+00
1.120798185941043101e+01 0.000000000000000000e+00
1.170956916099773260e+01 0.000000000000000000e+00
1.219809523809523810e+01 0.000000000000000000e+00
1.270530612244897917e+01 0.000000000000000000e+00
1.319854875283446738e+01 0.000000000000000000e+00
1.368979591836734677e+01 0.000000000000000000e+00
1.418938775510204131e+01 0.000000000000000000e+00
1.468408163265306143e+01 0.000000000000000000e+00
1.518222222222222229e+01 0.000000000000000000e+00
nan -1.000000000000000000e+00
1.615909297052154159e+01 0.000000000000000000e+00
1.665795918367346928e+01 0.000000000000000000e+00
1.715283446712018289e+01 0.000000000000000000e+00
1.763845804900000047e+01 1.000000000000000000e+00
1.814639455700000070e+01 1.000000000000000000e+00
nan -1.000000000000000000e+00
1.914467120181405946e+01 0.000000000000000000e+00
1.962793650793650713e+01 0.000000000000000000e+00
2.015038548752834302e+01 0.000000000000000000e+00
2.063328798185941082e+01 0.000000000000000000e+00
2.113197278911564680e+01 0.000000000000000000e+00
2.161070294784580526e+01 0.000000000000000000e+00
2.211356009070294704e+01 0.000000000000000000e+00
2.259736961451247339e+01 0.000000000000000000e+00
2.308517006802721028e+01 0.000000000000000000e+00
2.359383219954648681e+01 0.000000000000000000e+00
2.408725623582766318e+01 0.000000000000000000e+00
2.458394557823129389e+01 0.000000000000000000e+00
2.509224489795918345e+01 0.000000000000000000e+00
2.557278911564625901e+01 0.000000000000000000e+00
2.608181405895691540e+01 0.000000000000000000e+00
2.658303854875283534e+01 0.000000000000000000e+00
2.708009070294784593e+01 0.000000000000000000e+00
2.756353741400000246e+01 1.000000000000000000e+00
2.804825396800000092e+01 1.000000000000000000e+00
2.854911564625850318e+01 0.000000000000000000e+00
2.904199546485260797e+01 0.000000000000000000e+00
2.954811791383220054e+01 0.000000000000000000e+00
3.004698412698412824e+01 0.000000000000000000e+00
3.053968253968254132e+01 0.000000000000000000e+00
3.103002267573696216e+01 0.000000000000000000e+00
3.152145124716553326e+01 0.000000000000000000e+00
3.201469387755101792e+01 0.000000000000000000e+00
3.250630385487528429e+01 0.000000000000000000e+00
3.301750566893424121e+01 0.000000000000000000e+00
3.350403628117913968e+01 0.000000000000000000e+00
3.400544217687075133e+01 0.000000000000000000e+00
3.450430839002267902e+01 0.000000000000000000e+00
3.500226757369614461e+01 0.000000000000000000e+00
3.549260770975056545e+01 0.000000000000000000e+00
3.599092970521542156e+01 0.000000000000000000e+00
3.648925170068027057e+01 0.000000000000000000e+00
3.699337868480725433e+01 0.000000000000000000e+00
3.747809523809523569e+01 0.000000000000000000e+00
3.797569160997732496e+01 0.000000000000000000e+00
3.845768707482993420e+01 0.000000000000000000e+00
3.896453514739229007e+01 0.000000000000000000e+00
3.946575963718820645e+01 0.000000000000000000e+00
3.996444444444444599e+01 0.000000000000000000e+00
4.046621315192744106e+01 0.000000000000000000e+00
4.096217687074830138e+01 0.000000000000000000e+00
4.148625850340135912e+01 0.000000000000000000e+00
4.198385487528344839e+01 0.000000000000000000e+00
4.248417233560090978e+01 0.000000000000000000e+00
4.297287981859410166e+01 0.000000000000000000e+00
4.347192743764172462e+01 0.000000000000000000e+00
4.397115646258503574e+01 0.000000000000000000e+00
4.446947845804988475e+01 0.000000000000000000e+00
4.495310657596371584e+01 0.000000000000000000e+00
4.545705215419501144e+01 0.000000000000000000e+00
4.594303854875283122e+01 0.000000000000000000e+00
4.645351473922902841e+01 0.000000000000000000e+00
4.696689342403627876e+01 0.000000000000000000e+00
4.747482993197279200e+01 0.000000000000000000e+00
4.796408163265306257e+01 0.000000000000000000e+00
4.843954648526077023e+01 0.000000000000000000e+00
4.896507936507936165e+01 0.000000000000000000e+00
4.943746031746032088e+01 0.000000000000000000e+00
4.996444444444444599e+01 0.000000000000000000e+00
5.043755102040816496e+01 0.000000000000000000e+00
5.092625850340136395e+01 0.000000000000000000e+00
5.143673469387755404e+01 0.000000000000000000e+00
5.193741496598639173e+01 0.000000000000000000e+00
5.244009070294784891e+01 0.000000000000000000e+00
5.290140589569161023e+01 0.000000000000000000e+00
5.341460317460317242e+01 0.000000000000000000e+00
5.391510204081632907e+01 0.000000000000000000e+00
5.439854875283446489e+01 0.000000000000000000e+00
5.489560090702947548e+01 0.000000000000000000e+00
5.538630385487528685e+01 0.000000000000000000e+00
5.588045351473923006e+01 0.000000000000000000e+00
5.637514739229025196e+01 0.000000000000000000e+00
5.688616780045351362e+01 0.000000000000000000e+00
5.736344671201813838e+01 0.000000000000000000e+00
5.787809523809524137e+01 0.000000000000000000e+00
5.837587301587301880e+01 0.000000000000000000e+00
5.887909297052154045e+01 0.000000000000000000e+00
5.939102040816326422e+01 0.000000000000000000e+00
5.986702947845805056e+01 0.000000000000000000e+00
6.036607709750566642e+01 0.000000000000000000e+00
6.084208616780045276e+01 0.000000000000000000e+00
6.133986394557823019e+01 0.000000000000000000e+00
6.184943310657596527e+01 0.000000000000000000e+00
6.234321995464852506e+01 0.000000000000000000e+00
6.281106575963718797e+01 0.000000000000000000e+00
6.328743764172335773e+01 0.000000000000000000e+00
6.376689342403628302e+01 0.000000000000000000e+00
6.426884353741496625e+01 0.000000000000000000e+00
6.477315192743763816e+01 0.000000000000000000e+00
6.527328798185941139e+01 0.000000000000000000e+00
6.576018140589569327e+01 0.000000000000000000e+00
6.625287981859410991e+01 0.000000000000000000e+00
6.674848072562357970e+01 0.000000000000000000e+00
6.724136054421768449e+01 0.000000000000000000e+00
6.773587301587301113e+01 0.000000000000000000e+00
6.821387755102040273e+01 0.000000000000000000e+00
6.871818594104308886e+01 0.000000000000000000e+00
6.921795918367347156e+01 0.000000000000000000e+00
6.970793650793650897e+01 0.000000000000000000e+00
7.018104308390022084e+01 0.000000000000000000e+00
7.067519274376417115e+01 0.000000000000000000e+00
7.116226757369614120e+01 0.000000000000000000e+00
7.166004535147392573e+01 0.000000000000000000e+00
7.212970521541950575e+01 0.000000000000000000e+00
7.262095238095237448e+01 0.000000000000000000e+00
7.309913832199546846e+01 0.000000000000000000e+00
7.358240362811791613e+01 0.000000000000000000e+00
7.407655328798186645e+01 0.000000000000000000e+00
7.460136054421768392e+01 0.000000000000000000e+00
7.508716553287982265e+01 0.000000000000000000e+00
7.558893424036281772e+01 0.000000000000000000e+00
7.606385487528345379e+01 0.000000000000000000e+00
7.658448979591837258e+01 0.000000000000000000e+00
7.705832199546485128e+01 0.000000000000000000e+00
7.754068027210884395e+01 0.000000000000000000e+00
7.803192743764172690e+01 0.000000000000000000e+00
7.853206349206348591e+01 0.000000000000000000e+00
7.901750566893423411e+01 0.000000000000000000e+00
7.950294784580498231e+01 0.000000000000000000e+00
7.999927437641723316e+01 0.000000000000000000e+00
8.050249433106576191e+01 0.000000000000000000e+00
8.098140589569160852e+01 0.000000000000000000e+00
8.146140589499999862e+01 1.000000000000000000e+00
8.195773242600000685e+01 1.000000000000000000e+00
8.246857142800000418e+01 1.000000000000000000e+00
8.297215419500000166e+01 1.000000000000000000e+00
8.345251700600000788e+01 1.000000000000000000e+00
8.393233560090702383e+01 0.000000000000000000e+00
8.441269841269841834e+01 0.000000000000000000e+00
8.490013605442176470e+01 0.000000000000000000e+00
8.540444444399999213e+01 1.000000000000000000e+00
8.588045351399999561e+01 1.000000000000000000e+00
8.637823129200000949e+01 1.000000000000000000e+00
8.687600906999999495e+01 1.000000000000000000e+00
8.735346938700000408e+01 1.000000000000000000e+00
8.784108843500000319e+01 1.000000000000000000e+00
8.832870748200001287e+01 1.000000000000000000e+00
8.882938775499999906e+01 1.000000000000000000e+00
8.930013605442177038e+01 0.000000000000000000e+00
8.980789115646258836e+01 0.000000000000000000e+00
9.030421768707482499e+01 0.000000000000000000e+00
9.078857142799999735e+01 1.000000000000000000e+00
9.126639455782313348e+01 0.000000000000000000e+00
9.175746031746031406e+01 0.000000000000000000e+00
9.225088435374149753e+01 0.000000000000000000e+00
9.272308390000000600e+01 1.000000000000000000e+00
9.321215419499999655e+01 1.000000000000000000e+00
9.371283446700000752e+01 1.000000000000000000e+00
9.418938775510204664e+01 0.000000000000000000e+00
9.466920634920634825e+01 0.000000000000000000e+00
9.515682539682539698e+01 0.000000000000000000e+00
9.565043083900226861e+01 0.000000000000000000e+00
9.614512471599999799e+01 1.000000000000000000e+00
9.662984126899999637e+01 1.000000000000000000e+00
9.711310657500000332e+01 1.000000000000000000e+00
9.761070294784580881e+01 0.000000000000000000e+00
9.807891156462585514e+01 0.000000000000000000e+00
9.856761904761904702e+01 0.000000000000000000e+00
9.906630385487528656e+01 0.000000000000000000e+00
9.955664399092970029e+01 0.000000000000000000e+00
1.000241269841269798e+02 0.000000000000000000e+00
1.005046712018140624e+02 0.000000000000000000e+00
1.010039002259999990e+02 1.000000000000000000e+00
1.014682993189999962e+02 1.000000000000000000e+00
1.019443083900000033e+02 1.000000000000000000e+00
1.024261224479999868e+02 1.000000000000000000e+00
1.029229931972789132e+02 0.000000000000000000e+00
1.033973696145124705e+02 0.000000000000000000e+00
1.039043990929705217e+02 0.000000000000000000e+00
1.043722448970000016e+02 0.000000000000000000e+00
1.048613151920000064e+02 1.000000000000000000e+00
1.053402267570000106e+02 1.000000000000000000e+00
1.058467120179999910e+02 1.000000000000000000e+00
1.063198185939999973e+02 1.000000000000000000e+00
1.067958276640000008e+02 1.000000000000000000e+00
nan -1.000000000000000000e+00
1.078029931970000064e+02 1.000000000000000000e+00
1.082572335600000031e+02 1.000000000000000000e+00
1.087346938770000122e+02 1.000000000000000000e+00
1.092353741489999948e+02 1.000000000000000000e+00
1.097215419500000024e+02 1.000000000000000000e+00
1.101999092970521588e+02 0.000000000000000000e+00
1.106775510204081598e+02 0.000000000000000000e+00
1.111588208616780094e+02 0.000000000000000000e+00
1.116500680272108781e+02 0.000000000000000000e+00
1.121549206349206287e+02 0.000000000000000000e+00
1.126370975056689332e+02 0.000000000000000000e+00
1.131207256235827714e+02 0.000000000000000000e+00
1.136201360544217636e+02 0.000000000000000000e+00
nan -1.000000000000000000e+00
1.145775963718820805e+02 0.000000000000000000e+00
1.150643083900226742e+02 0.000000000000000000e+00
1.155580952380952340e+02 0.000000000000000000e+00
1.160382766439909261e+02 0.000000000000000000e+00
1.165186394557823064e+02 0.000000000000000000e+00
1.170111564625850349e+02 0.000000000000000000e+00
1.175169160997732405e+02 0.000000000000000000e+00
1.179967346938775563e+02 0.000000000000000000e+00
1.184685714285714226e+02 0.000000000000000000e+00
1.189875736961451196e+02 0.000000000000000000e+00
1.194924263038548702e+02 0.000000000000000000e+00
1.199677097505668968e+02 0.000000000000000000e+00
1.204640362811791334e+02 0.000000000000000000e+00
1.209603628117913843e+02 0.000000000000000000e+00
1.214581405895691546e+02 0.000000000000000000e+00
1.219390476190476136e+02 0.000000000000000000e+00
1.224226757369614518e+02 0.000000000000000000e+00
1.229090249429999915e+02 1.000000000000000000e+00
1.234115192743764169e+02 0.000000000000000000e+00
1.239018594104308448e+02 0.000000000000000000e+00
1.243956462585034046e+02 0.000000000000000000e+00
1.248937868480725655e+02 0.000000000000000000e+00
1.253826757369614455e+02 0.000000000000000000e+00
1.258753741489999953e+02 0.000000000000000000e+00
1.263726077097505680e+02 0.000000000000000000e+00
1.268651247159999969e+02 1.000000000000000000e+00
1.273599999999999994e+02 1.000000000000000000e+00
1.278496145124716605e+02 0.000000000000000000e+00
1.283475736961451332e+02 0.000000000000000000e+00
1.288317460317460359e+02 0.000000000000000000e+00
nan -1.000000000000000000e+00
1.298236734693877565e+02 0.000000000000000000e+00
1.303167346938775495e+02 0.000000000000000000e+00
1.308112471655328761e+02 0.000000000000000000e+00
1.313168253968254078e+02 0.000000000000000000e+00
1.318051700680272234e+02 0.000000000000000000e+00
1.322911564625850360e+02 0.000000000000000000e+00
1.328005442176870758e+02 0.000000000000000000e+00
1.333050340136054501e+02 0.000000000000000000e+00
1.337892063492063528e+02 0.000000000000000000e+00
nan -1.000000000000000000e+00
nan -1.000000000000000000e+00
1.352718367346938635e+02 0.000000000000000000e+00
1.357756009070294851e+02 0.000000000000000000e+00
1.362623129251700789e+02 0.000000000000000000e+00
1.367542857142857144e+02 0.000000000000000000e+00
1.372582312925169958e+02 0.000000000000000000e+00
1.377618140589569293e+02 0.000000000000000000e+00
1.382479818594104302e+02 0.000000000000000000e+00
1.387310657596371755e+02 0.000000000000000000e+00
1.392141496598639492e+02 0.000000000000000000e+00
1.397006802721088548e+02 0.000000000000000000e+00
1.401986394557823132e+02 0.000000000000000000e+00
1.406840816326530614e+02 0.000000000000000000e+00
1.411987301587301715e+02 0.000000000000000000e+00
1.416903401360544308e+02 0.000000000000000000e+00
1.421678004535147295e+02 0.000000000000000000e+00
1.426597732426303935e+02 0.000000000000000000e+00
1.431492063492063380e+02 0.000000000000000000e+00
1.436478911564625776e+02 0.000000000000000000e+00
1.441485714285714153e+02 0.000000000000000000e+00
1.446131519274376558e+02 0.000000000000000000e+00
1.451013151927437548e+02 0.000000000000000000e+00
1.456125170068027330e+02 0.000000000000000000e+00
1.460907029478458128e+02 0.000000000000000000e+00
1.465997278911564763e+02 0.000000000000000000e+00
1.470967800453514656e+02 0.000000000000000000e+00
1.475976417233560198e+02 0.000000000000000000e+00
1.481037641723355875e+02 0.000000000000000000e+00
1.485799546485260691e+02 0.000000000000000000e+00
1.490768253968253987e+02 0.000000000000000000e+00
1.495599092970521440e+02 0.000000000000000000e+00
1.500397278911564740e+02 0.000000000000000000e+00
1.505195464852607756e+02 0.000000000000000000e+00
1.510000907029478583e+02 0.000000000000000000e+00
1.515221768707482966e+02 0.000000000000000000e+00
1.520123356009070221e+02 0.000000000000000000e+00
1.524901587301587256e+02 0.000000000000000000e+00
1.529935600907029425e+02 0.000000000000000000e+00
1.534824489795918225e+02 0.000000000000000000e+00
1.539751473922902392e+02 0.000000000000000000e+00
1.544714739229025042e+02 0.000000000000000000e+00
1.549467573696145166e+02 0.000000000000000000e+00
1.554416326530612196e+02 0.000000000000000000e+00
1.559406802721088354e+02 0.000000000000000000e+00
1.564121541950113397e+02 0.000000000000000000e+00
1.569068480725623544e+02 0.000000000000000000e+00
1.573919274376417263e+02 0.000000000000000000e+00
1.578775510204081627e+02 0.000000000000000000e+00
1.583695238095237983e+02 0.000000000000000000e+00
1.588573242630385494e+02 0.000000000000000000e+00
1.593610884353741426e+02 0.000000000000000000e+00
1.598548752834467166e+02 0.000000000000000000e+00
1.603564625850340235e+02 0.000000000000000000e+00
nan -1.000000000000000000e+00
1.613503854875283423e+02 0.000000000000000000e+00
1.618351020408163379e+02 0.000000000000000000e+00
1.623245351473922824e+02 0.000000000000000000e+00
1.628068934240362751e+02 0.000000000000000000e+00
1.633242630385487644e+02 0.000000000000000000e+00
1.638104308390022652e+02 0.000000000000000000e+00
1.642975056689342352e+02 0.000000000000000000e+00
1.647765986394557842e+02 0.000000000000000000e+00
1.652691156462585127e+02 0.000000000000000000e+00
1.657545578231292609e+02 0.000000000000000000e+00
1.662423582766439836e+02 0.000000000000000000e+00
1.667238095238095354e+02 0.000000000000000000e+00
1.672330158730158871e+02 0.000000000000000000e+00
1.677072108843537421e+02 0.000000000000000000e+00
1.681886621315192656e+02 0.000000000000000000e+00
1.686721088435374156e+02 0.000000000000000000e+00
1.691709750566893433e+02 0.000000000000000000e+00
1.696709297052154284e+02 0.000000000000000000e+00
1.701596371882086203e+02 0.000000000000000000e+00
1.706349206349206327e+02 0.000000000000000000e+00
1.711170975056689372e+02 0.000000000000000000e+00
1.716039909297052191e+02 0.000000000000000000e+00
1.720830839002267680e+02 0.000000000000000000e+00
1.725612698412698478e+02 0.000000000000000000e+00
1.730463492063492197e+02 0.000000000000000000e+00
1.735212698412698273e+02 0.000000000000000000e+00
1.740027210884353792e+02 0.000000000000000000e+00
1.744897959183673493e+02 0.000000000000000000e+00
1.750048072562358357e+02 0.000000000000000000e+00
1.754880725623582691e+02 0.000000000000000000e+00
1.759646258503401270e+02 0.000000000000000000e+00
1.764431746031746115e+02 0.000000000000000000e+00
1.769362358276644045e+02 0.000000000000000000e+00
1.774039002267573721e+02 0.000000000000000000e+00
1.778862585034013648e+02 0.000000000000000000e+00
1.783573696145124643e+02 0.000000000000000000e+00
1.788607709750566812e+02 0.000000000000000000e+00
1.793300680272108707e+02 0.000000000000000000e+00
1.798185941043084028e+02 0.000000000000000000e+00
1.803018594104308363e+02 0.000000000000000000e+00
1.808145124716553198e+02 0.000000000000000000e+00
1.812841723356009140e+02 0.000000000000000000e+00
1.817750566893423922e+02 0.000000000000000000e+00
1.822481632653061183e+02 0.000000000000000000e+00
1.827539229024943381e+02 0.000000000000000000e+00
1.832257596371882187e+02 0.000000000000000000e+00
1.837121088435374077e+02 0.000000000000000000e+00
1.841832199546485356e+02 0.000000000000000000e+00
1.846735600907029493e+02 0.000000000000000000e+00
1.851508390022675599e+02 0.000000000000000000e+00
1.856346485260770862e+02 0.000000000000000000e+00
1.861200907029478344e+02 0.000000000000000000e+00
1.866401814058957029e+02 0.000000000000000000e+00
1.871178231292516898e+02 0.000000000000000000e+00
1.876094331065759775e+02 0.000000000000000000e+00
1.880832653061224562e+02 0.000000000000000000e+00
1.885737868480725581e+02 0.000000000000000000e+00
1.890782766439909324e+02 0.000000000000000000e+00
1.895568253968253885e+02 0.000000000000000000e+00
1.900473469387755188e+02 0.000000000000000000e+00
1.905507482993197357e+02 0.000000000000000000e+00
1.910262131519274362e+02 0.000000000000000000e+00
