# Supplementary material for: Correlated microtiming deviations in jazz and rock music
Source: PLoS One. 2018 Jan 24;13(1):e0186361. doi: 10.1371/journal.pone.0186361 (PMC5783353; doi:10.1371/journal.pone.0186361)
Supplement: S1 Dataset — (ZIP) [file pone.0186361.s001.zip › J21.dat]

2.581043082999999960e+00 0.000000000000000000e+00
3.000453514739228833e+00 0.000000000000000000e+00
3.364353741496598715e+00 0.000000000000000000e+00
3.806802721088435426e+00 0.000000000000000000e+00
4.206802721088435781e+00 0.000000000000000000e+00
4.614784580498866084e+00 0.000000000000000000e+00
5.011882086167800843e+00 0.000000000000000000e+00
5.428027210884353693e+00 0.000000000000000000e+00
5.822585034013605387e+00 0.000000000000000000e+00
6.247437641723355917e+00 0.000000000000000000e+00
6.613265306000000621e+00 0.000000000000000000e+00
7.051972789115645845e+00 0.000000000000000000e+00
7.446530612244897540e+00 0.000000000000000000e+00
7.873560090702947711e+00 0.000000000000000000e+00
8.263582766439908411e+00 0.000000000000000000e+00
8.677913832199546817e+00 0.000000000000000000e+00
9.069387755102040316e+00 0.000000000000000000e+00
9.482993197278911879e+00 0.000000000000000000e+00
9.888616780045351717e+00 0.000000000000000000e+00
1.030095238095238130e+01 0.000000000000000000e+00
1.069006802721088434e+01 0.000000000000000000e+00
nan -1.000000000000000000e+00
1.147120181405895778e+01 0.000000000000000000e+00
1.188317460317460394e+01 0.000000000000000000e+00
1.229478458049886669e+01 0.000000000000000000e+00
1.267845804988662195e+01 0.000000000000000000e+00
1.308625850340136054e+01 0.000000000000000000e+00
1.349478458049886598e+01 0.000000000000000000e+00
1.388571428571428612e+01 0.000000000000000000e+00
1.430911564625850296e+01 0.000000000000000000e+00
1.470367346938775555e+01 0.000000000000000000e+00
1.511165532879818585e+01 0.000000000000000000e+00
1.553469387755102105e+01 0.000000000000000000e+00
1.593596371882086160e+01 0.000000000000000000e+00
1.630875283446712132e+01 0.000000000000000000e+00
1.672544217687074664e+01 0.000000000000000000e+00
nan -1.000000000000000000e+00
1.738557823129251645e+01 0.000000000000000000e+00
1.781097505668934389e+01 0.000000000000000000e+00
1.818757369614512598e+01 0.000000000000000000e+00
nan -1.000000000000000000e+00
nan -1.000000000000000000e+00
1.952544217687074735e+01 0.000000000000000000e+00
1.994557823129251872e+01 0.000000000000000000e+00
2.036988662131519234e+01 0.000000000000000000e+00
2.076770975056689394e+01 0.000000000000000000e+00
2.118222222222222229e+01 0.000000000000000000e+00
2.159655328798185892e+01 0.000000000000000000e+00
2.199274376417233512e+01 0.000000000000000000e+00
2.240471655328798306e+01 0.000000000000000000e+00
2.280453514739228993e+01 0.000000000000000000e+00
2.323646258503401185e+01 0.000000000000000000e+00
2.362213151927437593e+01 0.000000000000000000e+00
2.403464852607709901e+01 0.000000000000000000e+00
2.441632653061224545e+01 0.000000000000000000e+00
2.482630385487528457e+01 0.000000000000000000e+00
2.523174603174603092e+01 0.000000000000000000e+00
2.563773242630385596e+01 0.000000000000000000e+00
2.604789115646258679e+01 0.000000000000000000e+00
2.643918367346938680e+01 0.000000000000000000e+00
2.685006802721088448e+01 0.000000000000000000e+00
2.726149659863945729e+01 0.000000000000000000e+00
2.764752834467120124e+01 0.000000000000000000e+00
2.805605442176870667e+01 0.000000000000000000e+00
2.846149659863945658e+01 0.000000000000000000e+00
2.886603174603174438e+01 0.000000000000000000e+00
2.928108843537415140e+01 0.000000000000000000e+00
nan -1.000000000000000000e+00
nan -1.000000000000000000e+00
3.048126984126984240e+01 0.000000000000000000e+00
3.087147392290249570e+01 0.000000000000000000e+00
3.129160997732426353e+01 0.000000000000000000e+00
3.167818594104308261e+01 0.000000000000000000e+00
3.211047619047619150e+01 0.000000000000000000e+00
3.248997732426303742e+01 0.000000000000000000e+00
3.291446712018140630e+01 0.000000000000000000e+00
3.330993197278911566e+01 0.000000000000000000e+00
3.372716553287981611e+01 0.000000000000000000e+00
3.412117913832199889e+01 0.000000000000000000e+00
3.454077097505668803e+01 0.000000000000000000e+00
3.492752834467120238e+01 0.000000000000000000e+00
3.533424036281179070e+01 0.000000000000000000e+00
3.572553287981859427e+01 0.000000000000000000e+00
3.614494331065759525e+01 0.000000000000000000e+00
3.654312925170068382e+01 0.000000000000000000e+00
nan -1.000000000000000000e+00
nan -1.000000000000000000e+00
nan -1.000000000000000000e+00
3.810049886621315096e+01 0.000000000000000000e+00
3.851555555555555799e+01 0.000000000000000000e+00
3.895727891156462874e+01 0.000000000000000000e+00
nan -1.000000000000000000e+00
nan -1.000000000000000000e+00
nan -1.000000000000000000e+00
nan -1.000000000000000000e+00
nan -1.000000000000000000e+00
4.135999999999999943e+01 0.000000000000000000e+00
4.177995464852607910e+01 0.000000000000000000e+00
4.219374149659864059e+01 0.000000000000000000e+00
4.261024943310657420e+01 0.000000000000000000e+00
4.301569160997732411e+01 0.000000000000000000e+00
4.340825396825396609e+01 0.000000000000000000e+00
4.381278911564626100e+01 0.000000000000000000e+00
4.422857142857142776e+01 0.000000000000000000e+00
4.463473922902494451e+01 0.000000000000000000e+00
4.504217687074829968e+01 0.000000000000000000e+00
4.544888888888888800e+01 0.000000000000000000e+00
4.587283446712017820e+01 0.000000000000000000e+00
4.626376417233559835e+01 0.000000000000000000e+00
4.667682539682540011e+01 0.000000000000000000e+00
4.706213151927437366e+01 0.000000000000000000e+00
4.746249433106576276e+01 0.000000000000000000e+00
4.789315192743764271e+01 0.000000000000000000e+00
4.826702947845804914e+01 0.000000000000000000e+00
4.869315192743763987e+01 0.000000000000000000e+00
4.910403628117914110e+01 0.000000000000000000e+00
4.950040816326530546e+01 0.000000000000000000e+00
4.991419501133786696e+01 0.000000000000000000e+00
5.031274376417233896e+01 0.000000000000000000e+00
5.073287981859410678e+01 0.000000000000000000e+00
5.111764172335600875e+01 0.000000000000000000e+00
nan -1.000000000000000000e+00
nan -1.000000000000000000e+00
nan -1.000000000000000000e+00
5.273777777777777942e+01 0.000000000000000000e+00
5.313034013605442141e+01 0.000000000000000000e+00
5.352163265306122497e+01 0.000000000000000000e+00
5.393378684807256462e+01 0.000000000000000000e+00
5.433342403628117978e+01 0.000000000000000000e+00
5.474467120181405733e+01 0.000000000000000000e+00
5.515464852607709645e+01 0.000000000000000000e+00
5.555083900226757265e+01 0.000000000000000000e+00
5.595736961451247282e+01 0.000000000000000000e+00
5.637532879818594012e+01 0.000000000000000000e+00
5.678421768707482897e+01 0.000000000000000000e+00
5.716299319727890804e+01 0.000000000000000000e+00
5.756716553287981952e+01 0.000000000000000000e+00
5.797206349206349074e+01 0.000000000000000000e+00
5.837931972789115775e+01 0.000000000000000000e+00
5.879002267573696372e+01 0.000000000000000000e+00
5.918693877551020677e+01 0.000000000000000000e+00
5.957768707482993165e+01 0.000000000000000000e+00
5.998058956916099760e+01 0.000000000000000000e+00
nan -1.000000000000000000e+00
nan -1.000000000000000000e+00
nan -1.000000000000000000e+00
nan -1.000000000000000000e+00
nan -1.000000000000000000e+00
nan -1.000000000000000000e+00
nan -1.000000000000000000e+00
nan -1.000000000000000000e+00
nan -1.000000000000000000e+00
nan -1.000000000000000000e+00
nan -1.000000000000000000e+00
6.483573696145124643e+01 0.000000000000000000e+00
6.523174603174602737e+01 0.000000000000000000e+00
6.564952380952381361e+01 0.000000000000000000e+00
6.604444444444445139e+01 0.000000000000000000e+00
6.643537414965986443e+01 0.000000000000000000e+00
6.683446712018140090e+01 0.000000000000000000e+00
6.722920634920635052e+01 0.000000000000000000e+00
6.765024943310658045e+01 0.000000000000000000e+00
6.804698412698412824e+01 0.000000000000000000e+00
6.845387755102041183e+01 0.000000000000000000e+00
6.885968253968253805e+01 0.000000000000000000e+00
6.928253968253967798e+01 0.000000000000000000e+00
6.966712018140589180e+01 0.000000000000000000e+00
7.006857142857143117e+01 0.000000000000000000e+00
7.046458049886621211e+01 0.000000000000000000e+00
7.087600907029478492e+01 0.000000000000000000e+00
7.127419501133786639e+01 0.000000000000000000e+00
7.168253968253968367e+01 0.000000000000000000e+00
7.208598639455782120e+01 0.000000000000000000e+00
7.249578231292517216e+01 0.000000000000000000e+00
7.288054421768707414e+01 0.000000000000000000e+00
7.328489795918366667e+01 0.000000000000000000e+00
7.367129251700680470e+01 0.000000000000000000e+00
7.408780045351474541e+01 0.000000000000000000e+00
7.448181405895691398e+01 0.000000000000000000e+00
7.489650793650793048e+01 0.000000000000000000e+00
7.529088435374148958e+01 0.000000000000000000e+00
nan -1.000000000000000000e+00
nan -1.000000000000000000e+00
nan -1.000000000000000000e+00
nan -1.000000000000000000e+00
nan -1.000000000000000000e+00
nan -1.000000000000000000e+00
nan -1.000000000000000000e+00
7.848870748299319189e+01 0.000000000000000000e+00
nan -1.000000000000000000e+00
7.933678004535147466e+01 0.000000000000000000e+00
7.972281179138322216e+01 0.000000000000000000e+00
8.013768707482992681e+01 0.000000000000000000e+00
8.052916099773243275e+01 0.000000000000000000e+00
8.094603174603174978e+01 0.000000000000000000e+00
8.136453514739228865e+01 0.000000000000000000e+00
8.176979591836735040e+01 0.000000000000000000e+00
8.217687074829932214e+01 0.000000000000000000e+00
8.256199546485261465e+01 0.000000000000000000e+00
8.296816326530611718e+01 0.000000000000000000e+00
8.338049886621314499e+01 0.000000000000000000e+00
8.379845804988661939e+01 0.000000000000000000e+00
8.423365079365079566e+01 0.000000000000000000e+00
8.462566893424036607e+01 0.000000000000000000e+00
8.502367346938775938e+01 0.000000000000000000e+00
8.543038548752834060e+01 0.000000000000000000e+00
8.582421768707483523e+01 0.000000000000000000e+00
8.624036281179138541e+01 0.000000000000000000e+00
8.666303854875283719e+01 0.000000000000000000e+00
8.707138321995465446e+01 0.000000000000000000e+00
8.749369614512471571e+01 0.000000000000000000e+00
8.790929705215420142e+01 0.000000000000000000e+00
8.830548752834467052e+01 0.000000000000000000e+00
nan -1.000000000000000000e+00
nan -1.000000000000000000e+00
nan -1.000000000000000000e+00
8.989986394557823246e+01 0.000000000000000000e+00
9.031999999999999318e+01 0.000000000000000000e+00
9.072326530612244255e+01 0.000000000000000000e+00
nan -1.000000000000000000e+00
9.151238095238095127e+01 0.000000000000000000e+00
9.191800453514738933e+01 0.000000000000000000e+00
9.230693877551020421e+01 0.000000000000000000e+00
9.272743764172335545e+01 0.000000000000000000e+00
9.310349206349206952e+01 0.000000000000000000e+00
9.352417233560090892e+01 0.000000000000000000e+00
9.391927437641723486e+01 0.000000000000000000e+00
9.433632653061224005e+01 0.000000000000000000e+00
9.474122448979591127e+01 0.000000000000000000e+00
9.513451247165532720e+01 0.000000000000000000e+00
9.554358276643991132e+01 0.000000000000000000e+00
9.596462585034014126e+01 0.000000000000000000e+00
9.635083900226757692e+01 0.000000000000000000e+00
9.676938775499999679e+01 1.000000000000000000e+00
9.717346938700001147e+01 1.000000000000000000e+00
nan -1.000000000000000000e+00
9.795918367299999829e+01 1.000000000000000000e+00
9.838839002267573619e+01 0.000000000000000000e+00
9.875845804988662735e+01 0.000000000000000000e+00
9.918022675736960991e+01 0.000000000000000000e+00
9.957714285714286007e+01 0.000000000000000000e+00
9.998163265299999125e+01 1.000000000000000000e+00
1.003816326529999969e+02 1.000000000000000000e+00
1.008020408160000017e+02 1.000000000000000000e+00
1.011836734689999986e+02 1.000000000000000000e+00
1.015980045351473962e+02 0.000000000000000000e+00
1.020137868480725558e+02 0.000000000000000000e+00
1.024065306122448931e+02 0.000000000000000000e+00
1.028096145124716543e+02 0.000000000000000000e+00
1.032161451247165473e+02 0.000000000000000000e+00
1.036402721088435328e+02 0.000000000000000000e+00
nan -1.000000000000000000e+00
nan -1.000000000000000000e+00
nan -1.000000000000000000e+00
nan -1.000000000000000000e+00
nan -1.000000000000000000e+00
nan -1.000000000000000000e+00
nan -1.000000000000000000e+00
nan -1.000000000000000000e+00
nan -1.000000000000000000e+00
1.076224489789999978e+02 0.000000000000000000e+00
1.080206802721088479e+02 0.000000000000000000e+00
1.084157823129251739e+02 0.000000000000000000e+00
1.088380952380952351e+02 0.000000000000000000e+00
1.092107029478458031e+02 0.000000000000000000e+00
1.096346938770000037e+02 1.000000000000000000e+00
nan -1.000000000000000000e+00
nan -1.000000000000000000e+00
nan -1.000000000000000000e+00
1.112618594104308443e+02 0.000000000000000000e+00
1.116364625850340104e+02 0.000000000000000000e+00
1.120304761904761932e+02 0.000000000000000000e+00
1.124230385487528281e+02 0.000000000000000000e+00
1.128364625850340133e+02 0.000000000000000000e+00
1.132286621315192718e+02 0.000000000000000000e+00
1.136424489795918333e+02 0.000000000000000000e+00
1.140313832199546482e+02 0.000000000000000000e+00
1.144306122440000024e+02 1.000000000000000000e+00
1.148489795910000026e+02 1.000000000000000000e+00
1.152530612239999925e+02 1.000000000000000000e+00
1.156469387749999953e+02 1.000000000000000000e+00
1.160656689342403638e+02 0.000000000000000000e+00
1.164605895691610016e+02 0.000000000000000000e+00
1.168660317460317515e+02 0.000000000000000000e+00
1.172653061224489761e+02 0.000000000000000000e+00
nan -1.000000000000000000e+00
1.180658503401360520e+02 0.000000000000000000e+00
1.184653061224489790e+02 0.000000000000000000e+00
1.188669387755102065e+02 0.000000000000000000e+00
1.192743764172335545e+02 0.000000000000000000e+00
1.196700226757369592e+02 0.000000000000000000e+00
1.200854421768707425e+02 0.000000000000000000e+00
1.204910657596371948e+02 0.000000000000000000e+00
1.209008616780045315e+02 0.000000000000000000e+00
1.212999546485260822e+02 0.000000000000000000e+00
1.217077551020408208e+02 0.000000000000000000e+00
1.221173696145124694e+02 0.000000000000000000e+00
1.225224489789999893e+02 1.000000000000000000e+00
nan -1.000000000000000000e+00
nan -1.000000000000000000e+00
nan -1.000000000000000000e+00
nan -1.000000000000000000e+00
1.245387755099999936e+02 1.000000000000000000e+00
1.249609070294784630e+02 0.000000000000000000e+00
1.253648979591836792e+02 0.000000000000000000e+00
1.257904761904761841e+02 0.000000000000000000e+00
1.261953741496598695e+02 0.000000000000000000e+00
1.266207709750566863e+02 0.000000000000000000e+00
1.270307482993197254e+02 0.000000000000000000e+00
1.274358276643990990e+02 0.000000000000000000e+00
1.278585034013605508e+02 0.000000000000000000e+00
1.282760997732426347e+02 0.000000000000000000e+00
1.286784580498866148e+02 0.000000000000000000e+00
nan -1.000000000000000000e+00
nan -1.000000000000000000e+00
nan -1.000000000000000000e+00
nan -1.000000000000000000e+00
1.307299773242630465e+02 0.000000000000000000e+00
1.311268934240362682e+02 0.000000000000000000e+00
1.315256235827664284e+02 0.000000000000000000e+00
1.319102040816326564e+02 0.000000000000000000e+00
1.323256235827664398e+02 0.000000000000000000e+00
1.327216326530612207e+02 0.000000000000000000e+00
1.331341496598639367e+02 0.000000000000000000e+00
1.335655328798185906e+02 0.000000000000000000e+00
1.339700680272108855e+02 0.000000000000000000e+00
1.343557369614512425e+02 0.000000000000000000e+00
nan -1.000000000000000000e+00
nan -1.000000000000000000e+00
nan -1.000000000000000000e+00
nan -1.000000000000000000e+00
nan -1.000000000000000000e+00
1.368166893424036346e+02 0.000000000000000000e+00
1.372036281179138371e+02 0.000000000000000000e+00
1.376034467120181546e+02 0.000000000000000000e+00
1.380041723356009129e+02 0.000000000000000000e+00
1.384101587301587415e+02 0.000000000000000000e+00
1.388114285714285643e+02 0.000000000000000000e+00
1.392121541950113510e+02 0.000000000000000000e+00
1.396223129251700641e+02 0.000000000000000000e+00
1.400248526077097608e+02 0.000000000000000000e+00
1.404415419501133897e+02 0.000000000000000000e+00
1.408324716553287885e+02 0.000000000000000000e+00
1.412379138321995526e+02 0.000000000000000000e+00
1.416330158730158644e+02 0.000000000000000000e+00
1.420484353741496477e+02 0.000000000000000000e+00
1.424497052154194989e+02 0.000000000000000000e+00
nan -1.000000000000000000e+00
nan -1.000000000000000000e+00
1.436843537414966079e+02 0.000000000000000000e+00
1.440995918367347031e+02 0.000000000000000000e+00
1.444930612244897929e+02 0.000000000000000000e+00
1.448930612244897986e+02 0.000000000000000000e+00
1.453090249433106464e+02 0.000000000000000000e+00
1.457104761904761858e+02 0.000000000000000000e+00
1.461311564625850394e+02 0.000000000000000000e+00
1.465262585034013512e+02 0.000000000000000000e+00
1.469353287981859353e+02 0.000000000000000000e+00
1.473418594104308283e+02 0.000000000000000000e+00
1.477422222222222103e+02 0.000000000000000000e+00
1.481344217687074831e+02 0.000000000000000000e+00
1.485511111111111120e+02 0.000000000000000000e+00
1.489427664399092919e+02 0.000000000000000000e+00
1.493494784580498731e+02 0.000000000000000000e+00
1.497037641723356103e+02 0.000000000000000000e+00
1.501108390022675678e+02 0.000000000000000000e+00
1.505146485260771101e+02 0.000000000000000000e+00
1.509271655328798261e+02 0.000000000000000000e+00
1.513159183673469386e+02 0.000000000000000000e+00
1.517231746031746127e+02 0.000000000000000000e+00
1.521251700680272165e+02 0.000000000000000000e+00
1.525235374149660004e+02 0.000000000000000000e+00
1.529084807256235763e+02 0.000000000000000000e+00
nan -1.000000000000000000e+00
nan -1.000000000000000000e+00
nan -1.000000000000000000e+00
1.545367800453514633e+02 0.000000000000000000e+00
1.549226303854875368e+02 0.000000000000000000e+00
1.552907029478458014e+02 0.000000000000000000e+00
nan -1.000000000000000000e+00
nan -1.000000000000000000e+00
1.565295238095238233e+02 0.000000000000000000e+00
1.569008616780045315e+02 0.000000000000000000e+00
1.573287981859410536e+02 0.000000000000000000e+00
1.577378684807256377e+02 0.000000000000000000e+00
1.581458503401360645e+02 0.000000000000000000e+00
1.585616326530612241e+02 0.000000000000000000e+00
1.589616326530612298e+02 0.000000000000000000e+00
1.593551020399999913e+02 0.000000000000000000e+00
1.597795918360000087e+02 1.000000000000000000e+00
nan -1.000000000000000000e+00
1.604627664399093021e+02 0.000000000000000000e+00
1.608558730158730157e+02 0.000000000000000000e+00
1.612535147392290185e+02 0.000000000000000000e+00
1.616654875283446700e+02 0.000000000000000000e+00
nan -1.000000000000000000e+00
1.625930158730158723e+02 0.000000000000000000e+00
1.629873922902494314e+02 0.000000000000000000e+00
1.633763265306122321e+02 0.000000000000000000e+00
1.637834013605442181e+02 0.000000000000000000e+00
1.641730612244897998e+02 0.000000000000000000e+00
1.645968253968254089e+02 0.000000000000000000e+00
1.650106122448979704e+02 0.000000000000000000e+00
1.653993650793650829e+02 0.000000000000000000e+00
1.658100680272108889e+02 0.000000000000000000e+00
1.662158730158730293e+02 0.000000000000000000e+00
1.666124263038548747e+02 0.000000000000000000e+00
1.670205895691609896e+02 0.000000000000000000e+00
1.674336507936507985e+02 0.000000000000000000e+00
1.678136961451247089e+02 0.000000000000000000e+00
1.682231292517006693e+02 0.000000000000000000e+00
1.686225850340136105e+02 0.000000000000000000e+00
1.690351020408163265e+02 0.000000000000000000e+00
1.694476190476190425e+02 0.000000000000000000e+00
1.698568707482993148e+02 0.000000000000000000e+00
1.702695691609977189e+02 0.000000000000000000e+00
1.706777324263038622e+02 0.000000000000000000e+00
1.710779138321995561e+02 0.000000000000000000e+00
1.714922448979591820e+02 0.000000000000000000e+00
1.718935147392290332e+02 0.000000000000000000e+00
