# Supplementary material for: Correlated microtiming deviations in jazz and rock music
Source: PLoS One. 2018 Jan 24;13(1):e0186361. doi: 10.1371/journal.pone.0186361 (PMC5783353; doi:10.1371/journal.pone.0186361)
Supplement: S1 Dataset — (ZIP) [file pone.0186361.s001.zip › J22.dat]

6.633360544217687504e+01 0.000000000000000000e+00
6.668879818594103881e+01 0.000000000000000000e+00
6.706956916099773025e+01 0.000000000000000000e+00
nan -1.000000000000000000e+00
6.778630385487528542e+01 0.000000000000000000e+00
6.814349206349206156e+01 0.000000000000000000e+00
6.850467120100000784e+01 0.000000000000000000e+00
6.886585034013604911e+01 0.000000000000000000e+00
6.922104308390022709e+01 0.000000000000000000e+00
6.956498866213152610e+01 0.000000000000000000e+00
6.991873015873015618e+01 0.000000000000000000e+00
7.027265306122448862e+01 0.000000000000000000e+00
7.062929705215420029e+01 0.000000000000000000e+00
7.097777777777777430e+01 0.000000000000000000e+00
7.133931972789115150e+01 0.000000000000000000e+00
7.168979591836735210e+01 0.000000000000000000e+00
7.205913832199546221e+01 0.000000000000000000e+00
7.240580498866212622e+01 0.000000000000000000e+00
7.276843537414966079e+01 0.000000000000000000e+00
7.311691609977324902e+01 0.000000000000000000e+00
7.347555555555555884e+01 0.000000000000000000e+00
7.382004535147392232e+01 0.000000000000000000e+00
7.418176870748298768e+01 0.000000000000000000e+00
7.453532879818594381e+01 0.000000000000000000e+00
7.490321995464852023e+01 0.000000000000000000e+00
7.526294784580498742e+01 0.000000000000000000e+00
7.561505668934240987e+01 0.000000000000000000e+00
7.596643990929705126e+01 0.000000000000000000e+00
7.630675736961451605e+01 0.000000000000000000e+00
7.667954648526077222e+01 0.000000000000000000e+00
7.703183673469388282e+01 0.000000000000000000e+00
7.738793650793650158e+01 0.000000000000000000e+00
7.773950113378684534e+01 0.000000000000000000e+00
7.811827664399092441e+01 0.000000000000000000e+00
7.847437641723355739e+01 0.000000000000000000e+00
7.883954648526076880e+01 0.000000000000000000e+00
7.918947845804989072e+01 0.000000000000000000e+00
7.955628117913832398e+01 0.000000000000000000e+00
7.990022675736960878e+01 0.000000000000000000e+00
8.027664399092969916e+01 0.000000000000000000e+00
8.061460317460317526e+01 0.000000000000000000e+00
8.097560090702947377e+01 0.000000000000000000e+00
8.133405895691609544e+01 0.000000000000000000e+00
8.170521541950112976e+01 0.000000000000000000e+00
8.205369614512471799e+01 0.000000000000000000e+00
8.241578231292517387e+01 0.000000000000000000e+00
8.276317460317460473e+01 0.000000000000000000e+00
8.313378684807256036e+01 0.000000000000000000e+00
8.348807256235828334e+01 0.000000000000000000e+00
8.385469387755101422e+01 0.000000000000000000e+00
8.421260770975057142e+01 0.000000000000000000e+00
8.457868480725623783e+01 0.000000000000000000e+00
8.492226757369614631e+01 0.000000000000000000e+00
8.526403628117914479e+01 0.000000000000000000e+00
8.561941043083899672e+01 0.000000000000000000e+00
8.599274376417233157e+01 0.000000000000000000e+00
8.634739229024943086e+01 0.000000000000000000e+00
8.671111111111110858e+01 0.000000000000000000e+00
8.706158730158729497e+01 0.000000000000000000e+00
8.740988662131519504e+01 0.000000000000000000e+00
8.776725623582765934e+01 0.000000000000000000e+00
8.811646258503401441e+01 0.000000000000000000e+00
8.846331065759636658e+01 0.000000000000000000e+00
8.882666666666666799e+01 0.000000000000000000e+00
8.917387755102041069e+01 0.000000000000000000e+00
8.952961451247165314e+01 0.000000000000000000e+00
8.988117913832199690e+01 0.000000000000000000e+00
9.024362811791382910e+01 0.000000000000000000e+00
9.059682539682539471e+01 0.000000000000000000e+00
9.095419501133787321e+01 0.000000000000000000e+00
9.130049886621314670e+01 0.000000000000000000e+00
9.166458049886621495e+01 0.000000000000000000e+00
9.201777777777778056e+01 0.000000000000000000e+00
9.238312925170068013e+01 0.000000000000000000e+00
9.273596371882085521e+01 0.000000000000000000e+00
9.310149659863945715e+01 0.000000000000000000e+00
9.344163265306121957e+01 0.000000000000000000e+00
9.380662131519274283e+01 0.000000000000000000e+00
9.416072562358276343e+01 0.000000000000000000e+00
9.450993197278911850e+01 0.000000000000000000e+00
9.486621315192743964e+01 0.000000000000000000e+00
9.521160997732425813e+01 0.000000000000000000e+00
9.556752834467120294e+01 0.000000000000000000e+00
9.593705215419501542e+01 0.000000000000000000e+00
9.627428571428571047e+01 0.000000000000000000e+00
9.662911564625849792e+01 0.000000000000000000e+00
9.698321995464853273e+01 0.000000000000000000e+00
9.732643990929705069e+01 0.000000000000000000e+00
9.766603174603174864e+01 0.000000000000000000e+00
9.801596371882085634e+01 0.000000000000000000e+00
9.835482993197278745e+01 0.000000000000000000e+00
9.870312925170067331e+01 0.000000000000000000e+00
9.904870748299319416e+01 0.000000000000000000e+00
9.940208616780044792e+01 0.000000000000000000e+00
9.974458049886621325e+01 0.000000000000000000e+00
1.000941496598639446e+02 0.000000000000000000e+00
1.004299319727891202e+02 0.000000000000000000e+00
1.007854875283446745e+02 0.000000000000000000e+00
1.011363265306122514e+02 0.000000000000000000e+00
1.014868027210884378e+02 0.000000000000000000e+00
1.018327437641723350e+02 0.000000000000000000e+00
1.021922902494330998e+02 0.000000000000000000e+00
1.025396825396825449e+02 0.000000000000000000e+00
1.028901587301587313e+02 0.000000000000000000e+00
1.032382766439909290e+02 0.000000000000000000e+00
1.035853061224489835e+02 0.000000000000000000e+00
1.039336054421768694e+02 0.000000000000000000e+00
1.042891609977324237e+02 0.000000000000000000e+00
1.046385487528344669e+02 0.000000000000000000e+00
1.050020861678004565e+02 0.000000000000000000e+00
1.053547392290249434e+02 0.000000000000000000e+00
1.057077551020408208e+02 0.000000000000000000e+00
1.060576870748299285e+02 0.000000000000000000e+00
1.064199546485260726e+02 0.000000000000000000e+00
1.067687981859410371e+02 0.000000000000000000e+00
1.071229024943310719e+02 0.000000000000000000e+00
1.074672108843537472e+02 0.000000000000000000e+00
1.078245804988662115e+02 0.000000000000000000e+00
1.081639909297052213e+02 0.000000000000000000e+00
1.085295238095238091e+02 0.000000000000000000e+00
1.088819954648526078e+02 0.000000000000000000e+00
1.092451700680272069e+02 0.000000000000000000e+00
1.095947392290249383e+02 0.000000000000000000e+00
1.099524716553287931e+02 0.000000000000000000e+00
1.103062131519274374e+02 0.000000000000000000e+00
1.106663038548752809e+02 0.000000000000000000e+00
1.110321995464852591e+02 0.000000000000000000e+00
1.114077097505668945e+02 0.000000000000000000e+00
1.117569160997732496e+02 0.000000000000000000e+00
1.121075736961451241e+02 0.000000000000000000e+00
1.124587755102040774e+02 0.000000000000000000e+00
1.128212244897959238e+02 0.000000000000000000e+00
1.131807709750566886e+02 0.000000000000000000e+00
1.135394104308389984e+02 0.000000000000000000e+00
1.139029478458049880e+02 0.000000000000000000e+00
1.142679365079365112e+02 0.000000000000000000e+00
1.146191383219954645e+02 0.000000000000000000e+00
1.149884807256235888e+02 0.000000000000000000e+00
1.153327891156462641e+02 0.000000000000000000e+00
1.156780045351473944e+02 0.000000000000000000e+00
1.160310204081632719e+02 0.000000000000000000e+00
1.163956462585034046e+02 0.000000000000000000e+00
1.167450340136054479e+02 0.000000000000000000e+00
1.171031292517006790e+02 0.000000000000000000e+00
1.174476190476190425e+02 0.000000000000000000e+00
1.178182312925170123e+02 0.000000000000000000e+00
1.181754195011337885e+02 0.000000000000000000e+00
1.185266213151927417e+02 0.000000000000000000e+00
1.188640362811791391e+02 0.000000000000000000e+00
1.192195918367346934e+02 0.000000000000000000e+00
1.195747845804988714e+02 0.000000000000000000e+00
1.199250793650793696e+02 0.000000000000000000e+00
1.202833560090702889e+02 0.000000000000000000e+00
1.206467120181405903e+02 0.000000000000000000e+00
1.210046258503401333e+02 0.000000000000000000e+00
1.213705215419501116e+02 0.000000000000000000e+00
1.217019501133786861e+02 0.000000000000000000e+00
nan -1.000000000000000000e+00
1.222804535147392357e+02 0.000000000000000000e+00
nan -1.000000000000000000e+00
1.230214965986394589e+02 0.000000000000000000e+00
nan -1.000000000000000000e+00
nan -1.000000000000000000e+00
nan -1.000000000000000000e+00
nan -1.000000000000000000e+00
nan -1.000000000000000000e+00
nan -1.000000000000000000e+00
nan -1.000000000000000000e+00
nan -1.000000000000000000e+00
nan -1.000000000000000000e+00
nan -1.000000000000000000e+00
nan -1.000000000000000000e+00
nan -1.000000000000000000e+00
nan -1.000000000000000000e+00
nan -1.000000000000000000e+00
1.285278911564625730e+02 0.000000000000000000e+00
1.288930612244897986e+02 0.000000000000000000e+00
1.292542403628117995e+02 0.000000000000000000e+00
1.295940136054421714e+02 0.000000000000000000e+00
1.299775056689342421e+02 0.000000000000000000e+00
1.303321541950113271e+02 0.000000000000000000e+00
1.306822675736961514e+02 0.000000000000000000e+00
1.310421768707483068e+02 0.000000000000000000e+00
1.313988208616780184e+02 0.000000000000000000e+00
1.317489342403628143e+02 0.000000000000000000e+00
1.321142857142857281e+02 0.000000000000000000e+00
1.324651247165532766e+02 0.000000000000000000e+00
1.328292063492063448e+02 0.000000000000000000e+00
1.331840362811791465e+02 0.000000000000000000e+00
1.335297959183673413e+02 0.000000000000000000e+00
1.338826303854875164e+02 0.000000000000000000e+00
1.342565079365079441e+02 0.000000000000000000e+00
1.346004535147392289e+02 0.000000000000000000e+00
1.349630839002267635e+02 0.000000000000000000e+00
1.353072108843537364e+02 0.000000000000000000e+00
1.356624036281179144e+02 0.000000000000000000e+00
1.360083446712018258e+02 0.000000000000000000e+00
1.363668027210884475e+02 0.000000000000000000e+00
1.367192743764172462e+02 0.000000000000000000e+00
1.370835374149659742e+02 0.000000000000000000e+00
1.374153287981859535e+02 0.000000000000000000e+00
1.377674376417233475e+02 0.000000000000000000e+00
1.381180952380952363e+02 0.000000000000000000e+00
1.384787301587301727e+02 0.000000000000000000e+00
1.388362811791383251e+02 0.000000000000000000e+00
1.391978231292517023e+02 0.000000000000000000e+00
1.395461224489795882e+02 0.000000000000000000e+00
1.399107482993197209e+02 0.000000000000000000e+00
1.402634013605442078e+02 0.000000000000000000e+00
1.406262131519274305e+02 0.000000000000000000e+00
1.409734240362811875e+02 0.000000000000000000e+00
1.413291609977324299e+02 0.000000000000000000e+00
1.416749206349206247e+02 0.000000000000000000e+00
1.420346485260770919e+02 0.000000000000000000e+00
1.423854875283446688e+02 0.000000000000000000e+00
1.427372335600907149e+02 0.000000000000000000e+00
1.430938775510203982e+02 0.000000000000000000e+00
1.434588662131519357e+02 0.000000000000000000e+00
1.438040816320000204e+02 0.000000000000000000e+00
1.441619954648525948e+02 0.000000000000000000e+00
1.445186394557823064e+02 0.000000000000000000e+00
1.448878004535147284e+02 0.000000000000000000e+00
1.452573242630385550e+02 0.000000000000000000e+00
1.456166893424036175e+02 0.000000000000000000e+00
1.459746031746031747e+02 0.000000000000000000e+00
1.463397732426303719e+02 0.000000000000000000e+00
1.466808163265306177e+02 0.000000000000000000e+00
1.470472562358276605e+02 0.000000000000000000e+00
1.473993650793650829e+02 0.000000000000000000e+00
1.477469387755102161e+02 0.000000000000000000e+00
1.480997732426303912e+02 0.000000000000000000e+00
1.484486167800453416e+02 0.000000000000000000e+00
1.488087074829931851e+02 0.000000000000000000e+00
1.491776870748299189e+02 0.000000000000000000e+00
1.495278004535147431e+02 0.000000000000000000e+00
1.498960544217686959e+02 0.000000000000000000e+00
1.502367346938775370e+02 0.000000000000000000e+00
1.505906575963718694e+02 0.000000000000000000e+00
1.509541950113378732e+02 0.000000000000000000e+00
1.513034013605442283e+02 0.000000000000000000e+00
1.516544217687074934e+02 0.000000000000000000e+00
1.520195918367346906e+02 0.000000000000000000e+00
1.523706122448979556e+02 0.000000000000000000e+00
1.527352380952380884e+02 0.000000000000000000e+00
1.530848072562358198e+02 0.000000000000000000e+00
1.534501587301587335e+02 0.000000000000000000e+00
1.537993650793650886e+02 0.000000000000000000e+00
1.541569160997732411e+02 0.000000000000000000e+00
1.545224489795918430e+02 0.000000000000000000e+00
1.548830839002267510e+02 0.000000000000000000e+00
1.552428117913832182e+02 0.000000000000000000e+00
1.556068934240362864e+02 0.000000000000000000e+00
1.559619047619047478e+02 0.000000000000000000e+00
1.563236281179138416e+02 0.000000000000000000e+00
1.566686621315192838e+02 0.000000000000000000e+00
1.570367346938775484e+02 0.000000000000000000e+00
1.573810430839002379e+02 0.000000000000000000e+00
1.577540136054421680e+02 0.000000000000000000e+00
1.581077551020408123e+02 0.000000000000000000e+00
1.584794557823129253e+02 0.000000000000000000e+00
1.588266666666666538e+02 0.000000000000000000e+00
1.591999999999999886e+02 0.000000000000000000e+00
1.595430385487528326e+02 0.000000000000000000e+00
1.599020408163265188e+02 0.000000000000000000e+00
1.602461678004535202e+02 0.000000000000000000e+00
1.606073469387755210e+02 0.000000000000000000e+00
1.609641723356009209e+02 0.000000000000000000e+00
1.613333333333333428e+02 0.000000000000000000e+00
1.616841723356009197e+02 0.000000000000000000e+00
1.620611337868480746e+02 0.000000000000000000e+00
1.624235827664399210e+02 0.000000000000000000e+00
1.627804081632652924e+02 0.000000000000000000e+00
1.631492063492063380e+02 0.000000000000000000e+00
1.635156462585034092e+02 0.000000000000000000e+00
1.638828117913832330e+02 0.000000000000000000e+00
1.642351020408163151e+02 0.000000000000000000e+00
1.645859410430838921e+02 0.000000000000000000e+00
1.649473015873015811e+02 0.000000000000000000e+00
1.653068480725623601e+02 0.000000000000000000e+00
1.656538775510204005e+02 0.000000000000000000e+00
1.660097959183673595e+02 0.000000000000000000e+00
1.663800453514739104e+02 0.000000000000000000e+00
1.667319727891156447e+02 0.000000000000000000e+00
1.670882539682539800e+02 0.000000000000000000e+00
1.674604988662131575e+02 0.000000000000000000e+00
1.678115192743764226e+02 0.000000000000000000e+00
1.681643537414965976e+02 0.000000000000000000e+00
1.685289795918367304e+02 0.000000000000000000e+00
1.688899773242630431e+02 0.000000000000000000e+00
1.692622222222222206e+02 0.000000000000000000e+00
1.696072562358276627e+02 0.000000000000000000e+00
1.699559183673469249e+02 0.000000000000000000e+00
1.703107482993197266e+02 0.000000000000000000e+00
1.706657596371882164e+02 0.000000000000000000e+00
1.710200453514739252e+02 0.000000000000000000e+00
1.713795918367347042e+02 0.000000000000000000e+00
1.717369614512471685e+02 0.000000000000000000e+00
1.720977777777777646e+02 0.000000000000000000e+00
1.724565986394557910e+02 0.000000000000000000e+00
1.728134240362811909e+02 0.000000000000000000e+00
1.731724263038548770e+02 0.000000000000000000e+00
1.735321541950113442e+02 0.000000000000000000e+00
1.738853514739228956e+02 0.000000000000000000e+00
1.742487074829932112e+02 0.000000000000000000e+00
1.745941043083900297e+02 0.000000000000000000e+00
1.749638095238095161e+02 0.000000000000000000e+00
1.753142857142857167e+02 0.000000000000000000e+00
1.756751020408163129e+02 0.000000000000000000e+00
1.760226757369614461e+02 0.000000000000000000e+00
1.763856689342403570e+02 0.000000000000000000e+00
1.767292517006802655e+02 0.000000000000000000e+00
1.770906122448979545e+02 0.000000000000000000e+00
1.774336507936507985e+02 0.000000000000000000e+00
1.777979138321995549e+02 0.000000000000000000e+00
1.781456689342403763e+02 0.000000000000000000e+00
1.785084807256235706e+02 0.000000000000000000e+00
1.788542403628117938e+02 0.000000000000000000e+00
1.792188662131519266e+02 0.000000000000000000e+00
1.795673469387755006e+02 0.000000000000000000e+00
1.799403174603174591e+02 0.000000000000000000e+00
1.802940589569161034e+02 0.000000000000000000e+00
1.806617687074829917e+02 0.000000000000000000e+00
1.810156916099773241e+02 0.000000000000000000e+00
1.813846712018140579e+02 0.000000000000000000e+00
1.817351473922902585e+02 0.000000000000000000e+00
1.820966893424036357e+02 0.000000000000000000e+00
1.824420861678004542e+02 0.000000000000000000e+00
1.828107029478458117e+02 0.000000000000000000e+00
1.831526530612244983e+02 0.000000000000000000e+00
1.835236281179138302e+02 0.000000000000000000e+00
1.838799092970521656e+02 0.000000000000000000e+00
1.842345578231292507e+02 0.000000000000000000e+00
1.845863038548752968e+02 0.000000000000000000e+00
1.849502040816326485e+02 0.000000000000000000e+00
1.852995918367346917e+02 0.000000000000000000e+00
1.856600453514739115e+02 0.000000000000000000e+00
1.860156009070294658e+02 0.000000000000000000e+00
1.863749659863945567e+02 0.000000000000000000e+00
1.867279818594104199e+02 0.000000000000000000e+00
1.870940589569160863e+02 0.000000000000000000e+00
1.874461678004535088e+02 0.000000000000000000e+00
1.878062585034013523e+02 0.000000000000000000e+00
1.881587301587301511e+02 0.000000000000000000e+00
1.885102947845805090e+02 0.000000000000000000e+00
1.888620408163265267e+02 0.000000000000000000e+00
1.892097959183673481e+02 0.000000000000000000e+00
1.895588208616780150e+02 0.000000000000000000e+00
1.899263492063492151e+02 0.000000000000000000e+00
1.902775510204081684e+02 0.000000000000000000e+00
1.906452607709750566e+02 0.000000000000000000e+00
1.909995464852607654e+02 0.000000000000000000e+00
1.913610884353741426e+02 0.000000000000000000e+00
1.917297052154195001e+02 0.000000000000000000e+00
1.920865306122448999e+02 0.000000000000000000e+00
1.924458956916099908e+02 0.000000000000000000e+00
1.928157823129251653e+02 0.000000000000000000e+00
1.931700680272108741e+02 0.000000000000000000e+00
1.935297959183673413e+02 0.000000000000000000e+00
1.938887981859410559e+02 0.000000000000000000e+00
1.942574149659863849e+02 0.000000000000000000e+00
1.946124263038548747e+02 0.000000000000000000e+00
1.949752380952380975e+02 0.000000000000000000e+00
1.953253514739228933e+02 0.000000000000000000e+00
1.956785487528344731e+02 0.000000000000000000e+00
1.960380952380952522e+02 0.000000000000000000e+00
1.963954648526077165e+02 0.000000000000000000e+00
1.967463038548752934e+02 0.000000000000000000e+00
1.971025850340136003e+02 0.000000000000000000e+00
1.974429024943310651e+02 0.000000000000000000e+00
1.978073469387755097e+02 0.000000000000000000e+00
1.981670748299319769e+02 0.000000000000000000e+00
1.985287981859410422e+02 0.000000000000000000e+00
1.988845351473922847e+02 0.000000000000000000e+00
1.992529705215419540e+02 0.000000000000000000e+00
1.996052607709750646e+02 0.000000000000000000e+00
1.999706122448979499e+02 0.000000000000000000e+00
2.003267120181405971e+02 0.000000000000000000e+00
2.006790022675737077e+02 0.000000000000000000e+00
2.010383673469387702e+02 0.000000000000000000e+00
2.013986394557823019e+02 0.000000000000000000e+00
2.017625396825396820e+02 0.000000000000000000e+00
2.021251700680272165e+02 0.000000000000000000e+00
2.024827210884353690e+02 0.000000000000000000e+00
2.028444444444444343e+02 0.000000000000000000e+00
2.031961904761904805e+02 0.000000000000000000e+00
2.035682539682539698e+02 0.000000000000000000e+00
2.039187301587301704e+02 0.000000000000000000e+00
2.042822675736961457e+02 0.000000000000000000e+00
2.046343764172335682e+02 0.000000000000000000e+00
2.050031746031746138e+02 0.000000000000000000e+00
2.053594557823129207e+02 0.000000000000000000e+00
2.057249886621315227e+02 0.000000000000000000e+00
2.060816326530612344e+02 0.000000000000000000e+00
2.064448072562358334e+02 0.000000000000000000e+00
2.067987301587301658e+02 0.000000000000000000e+00
2.071615419501133886e+02 0.000000000000000000e+00
2.075149206349206281e+02 0.000000000000000000e+00
2.078790022675736964e+02 0.000000000000000000e+00
2.082452607709750509e+02 0.000000000000000000e+00
2.086091609977324310e+02 0.000000000000000000e+00
2.089725170068027182e+02 0.000000000000000000e+00
