# Supplementary material for: Correlated microtiming deviations in jazz and rock music
Source: PLoS One. 2018 Jan 24;13(1):e0186361. doi: 10.1371/journal.pone.0186361 (PMC5783353; doi:10.1371/journal.pone.0186361)
Supplement: S1 Dataset — (ZIP) [file pone.0186361.s001.zip › J23.dat]

3.013877551020408330e+00 0.000000000000000000e+00
3.358004535147392389e+00 0.000000000000000000e+00
3.700498866213151938e+00 0.000000000000000000e+00
4.046621315192743928e+00 0.000000000000000000e+00
4.393106575963718896e+00 0.000000000000000000e+00
4.743401360544218015e+00 0.000000000000000000e+00
5.080453514739229348e+00 0.000000000000000000e+00
5.413877551020408241e+00 0.000000000000000000e+00
5.741678004535147650e+00 0.000000000000000000e+00
6.081088435374149448e+00 0.000000000000000000e+00
6.401088435374149732e+00 0.000000000000000000e+00
6.731972789115646449e+00 0.000000000000000000e+00
7.090612244897958938e+00 0.000000000000000000e+00
7.422403628117914209e+00 0.000000000000000000e+00
7.740408163265306563e+00 0.000000000000000000e+00
8.054421768707483054e+00 0.000000000000000000e+00
8.422131519274376643e+00 0.000000000000000000e+00
8.753197278911564183e+00 0.000000000000000000e+00
9.076099773242630064e+00 0.000000000000000000e+00
9.394285714285715017e+00 0.000000000000000000e+00
9.722086167800453538e+00 0.000000000000000000e+00
1.004444444444444429e+01 0.000000000000000000e+00
1.036571428571428655e+01 0.000000000000000000e+00
1.067464852607709780e+01 0.000000000000000000e+00
1.103328798185941118e+01 0.000000000000000000e+00
1.137124716553288017e+01 0.000000000000000000e+00
1.169414965986394606e+01 0.000000000000000000e+00
1.200290249433106560e+01 0.000000000000000000e+00
1.232925170068027221e+01 0.000000000000000000e+00
1.265614512471655395e+01 0.000000000000000000e+00
1.298358276643990905e+01 0.000000000000000000e+00
1.328653061224489740e+01 0.000000000000000000e+00
1.364444444444444393e+01 0.000000000000000000e+00
1.396916099773242692e+01 0.000000000000000000e+00
1.431945578231292515e+01 0.000000000000000000e+00
1.462294784580498863e+01 0.000000000000000000e+00
1.496743764172335567e+01 0.000000000000000000e+00
1.529487528344671254e+01 0.000000000000000000e+00
1.561977324263038547e+01 0.000000000000000000e+00
1.594394557823129333e+01 0.000000000000000000e+00
1.629823129251700564e+01 0.000000000000000000e+00
1.663346938775510253e+01 0.000000000000000000e+00
1.697360544217687206e+01 0.000000000000000000e+00
1.727510204081632494e+01 0.000000000000000000e+00
1.759201814058956970e+01 0.000000000000000000e+00
1.791455782312925038e+01 0.000000000000000000e+00
1.825015873015873069e+01 0.000000000000000000e+00
1.854222222222222172e+01 0.000000000000000000e+00
1.892317460317460487e+01 0.000000000000000000e+00
1.925333333333333385e+01 0.000000000000000000e+00
1.957750566893423994e+01 0.000000000000000000e+00
1.989405895691610127e+01 0.000000000000000000e+00
2.021931972789115761e+01 0.000000000000000000e+00
2.055383219954648411e+01 0.000000000000000000e+00
2.087873015873015703e+01 0.000000000000000000e+00
2.118875283446712032e+01 0.000000000000000000e+00
2.155229024943310634e+01 0.000000000000000000e+00
2.189478458049886456e+01 0.000000000000000000e+00
2.221351473922902642e+01 0.000000000000000000e+00
2.252281179138321932e+01 0.000000000000000000e+00
2.285950113378684634e+01 0.000000000000000000e+00
2.320399092970521693e+01 0.000000000000000000e+00
2.352163265306122497e+01 0.000000000000000000e+00
2.382984126984127116e+01 0.000000000000000000e+00
2.420970521541950049e+01 0.000000000000000000e+00
2.449251700680272137e+01 0.000000000000000000e+00
2.486421768707483082e+01 0.000000000000000000e+00
2.517641723356009109e+01 0.000000000000000000e+00
2.550911564625850403e+01 0.000000000000000000e+00
2.584018140589569157e+01 0.000000000000000000e+00
2.616235827664399238e+01 0.000000000000000000e+00
2.647074829931972673e+01 0.000000000000000000e+00
2.684861678004535079e+01 0.000000000000000000e+00
2.717714285714285793e+01 0.000000000000000000e+00
2.749659863945578309e+01 0.000000000000000000e+00
2.781260770975056573e+01 0.000000000000000000e+00
2.813551020408163339e+01 0.000000000000000000e+00
2.846077097505668974e+01 0.000000000000000000e+00
2.878802721088435490e+01 0.000000000000000000e+00
2.910077097505669030e+01 0.000000000000000000e+00
2.944362811791383194e+01 0.000000000000000000e+00
2.978684807256235700e+01 0.000000000000000000e+00
3.009959183673469241e+01 0.000000000000000000e+00
3.039111111111111185e+01 0.000000000000000000e+00
3.072399092970521650e+01 0.000000000000000000e+00
3.104380952380952507e+01 0.000000000000000000e+00
3.135111111111111271e+01 0.000000000000000000e+00
3.166820861678004562e+01 0.000000000000000000e+00
3.203609977324263269e+01 0.000000000000000000e+00
3.235936507936507667e+01 0.000000000000000000e+00
3.267301587301587062e+01 0.000000000000000000e+00
3.299718820861677671e+01 0.000000000000000000e+00
3.332263038548752832e+01 0.000000000000000000e+00
3.361795918367347014e+01 0.000000000000000000e+00
3.391764172335600591e+01 0.000000000000000000e+00
3.421859410430838722e+01 0.000000000000000000e+00
3.458485260770974890e+01 0.000000000000000000e+00
3.489433106575963706e+01 0.000000000000000000e+00
3.521197278911564865e+01 0.000000000000000000e+00
3.551401360544218022e+01 0.000000000000000000e+00
3.584326530612244710e+01 0.000000000000000000e+00
3.615292517006803052e+01 0.000000000000000000e+00
3.648108843537414714e+01 0.000000000000000000e+00
3.679455782312925294e+01 0.000000000000000000e+00
3.714031746031746195e+01 0.000000000000000000e+00
3.743673469387755404e+01 0.000000000000000000e+00
3.775147392290249115e+01 0.000000000000000000e+00
3.806022675736961247e+01 0.000000000000000000e+00
nan -1.000000000000000000e+00
nan -1.000000000000000000e+00
nan -1.000000000000000000e+00
nan -1.000000000000000000e+00
nan -1.000000000000000000e+00
nan -1.000000000000000000e+00
nan -1.000000000000000000e+00
nan -1.000000000000000000e+00
nan -1.000000000000000000e+00
nan -1.000000000000000000e+00
nan -1.000000000000000000e+00
nan -1.000000000000000000e+00
nan -1.000000000000000000e+00
nan -1.000000000000000000e+00
nan -1.000000000000000000e+00
nan -1.000000000000000000e+00
nan -1.000000000000000000e+00
nan -1.000000000000000000e+00
nan -1.000000000000000000e+00
nan -1.000000000000000000e+00
nan -1.000000000000000000e+00
4.515718820861678040e+01 0.000000000000000000e+00
4.549351473922902755e+01 0.000000000000000000e+00
4.580571428571428783e+01 0.000000000000000000e+00
4.614712018140589578e+01 0.000000000000000000e+00
4.648181405895691398e+01 0.000000000000000000e+00
4.681487528344671034e+01 0.000000000000000000e+00
4.713523809523809405e+01 0.000000000000000000e+00
4.747755102040816411e+01 0.000000000000000000e+00
4.780444444444444230e+01 0.000000000000000000e+00
4.812517006802720942e+01 0.000000000000000000e+00
4.842630385487528599e+01 0.000000000000000000e+00
4.874213151927437337e+01 0.000000000000000000e+00
4.904526077097505521e+01 0.000000000000000000e+00
4.939428571428571502e+01 0.000000000000000000e+00
4.970448979591837002e+01 0.000000000000000000e+00
5.005678004535147352e+01 0.000000000000000000e+00
5.037297052154195143e+01 0.000000000000000000e+00
5.068190476190476090e+01 0.000000000000000000e+00
5.099845804988662223e+01 0.000000000000000000e+00
5.131882086167800594e+01 0.000000000000000000e+00
5.164462585034013387e+01 0.000000000000000000e+00
5.196643990929705126e+01 0.000000000000000000e+00
5.226938775510203783e+01 0.000000000000000000e+00
5.260916099773242394e+01 0.000000000000000000e+00
5.292353741496598474e+01 0.000000000000000000e+00
5.323156462585033921e+01 0.000000000000000000e+00
5.355265306122448976e+01 0.000000000000000000e+00
5.387936507936507979e+01 0.000000000000000000e+00
5.418104308390022794e+01 0.000000000000000000e+00
5.452009070294784721e+01 0.000000000000000000e+00
5.484335600907029828e+01 0.000000000000000000e+00
5.518857142857142861e+01 0.000000000000000000e+00
5.550022675736961730e+01 0.000000000000000000e+00
5.582403628117913996e+01 0.000000000000000000e+00
5.611210884353741335e+01 0.000000000000000000e+00
5.645260770975056630e+01 0.000000000000000000e+00
5.678367346938775739e+01 0.000000000000000000e+00
5.710113378684807373e+01 0.000000000000000000e+00
5.740589569160997740e+01 0.000000000000000000e+00
5.774784580498866404e+01 0.000000000000000000e+00
5.806675736961451406e+01 0.000000000000000000e+00
5.837170068027210590e+01 0.000000000000000000e+00
5.865287981859410138e+01 0.000000000000000000e+00
nan -1.000000000000000000e+00
nan -1.000000000000000000e+00
nan -1.000000000000000000e+00
nan -1.000000000000000000e+00
nan -1.000000000000000000e+00
nan -1.000000000000000000e+00
nan -1.000000000000000000e+00
nan -1.000000000000000000e+00
nan -1.000000000000000000e+00
nan -1.000000000000000000e+00
nan -1.000000000000000000e+00
nan -1.000000000000000000e+00
nan -1.000000000000000000e+00
nan -1.000000000000000000e+00
nan -1.000000000000000000e+00
nan -1.000000000000000000e+00
nan -1.000000000000000000e+00
nan -1.000000000000000000e+00
nan -1.000000000000000000e+00
nan -1.000000000000000000e+00
nan -1.000000000000000000e+00
6.588698412698413165e+01 0.000000000000000000e+00
6.622766439909297276e+01 0.000000000000000000e+00
6.655002267573695462e+01 0.000000000000000000e+00
6.688562358276644204e+01 0.000000000000000000e+00
6.716553287981859910e+01 0.000000000000000000e+00
6.744598639455782063e+01 0.000000000000000000e+00
nan -1.000000000000000000e+00
nan -1.000000000000000000e+00
6.849015873000000454e+01 1.000000000000000000e+00
6.887183673469387202e+01 0.000000000000000000e+00
6.918802721088435703e+01 0.000000000000000000e+00
6.951655328798186417e+01 0.000000000000000000e+00
6.982675736961451207e+01 0.000000000000000000e+00
7.018249433106575452e+01 0.000000000000000000e+00
7.050176870748299507e+01 0.000000000000000000e+00
7.084498866213151302e+01 0.000000000000000000e+00
7.115882086167800935e+01 0.000000000000000000e+00
7.148553287981859228e+01 0.000000000000000000e+00
7.178775510204081911e+01 0.000000000000000000e+00
7.215038548752833947e+01 0.000000000000000000e+00
7.245968253968254658e+01 0.000000000000000000e+00
7.282249433106575509e+01 0.000000000000000000e+00
7.310730158730159189e+01 0.000000000000000000e+00
7.345904761904762381e+01 0.000000000000000000e+00
7.377287981859410593e+01 0.000000000000000000e+00
7.412281179138321363e+01 0.000000000000000000e+00
7.441632653061223834e+01 0.000000000000000000e+00
7.478258503401360713e+01 0.000000000000000000e+00
7.511455782312924612e+01 0.000000000000000000e+00
nan -1.000000000000000000e+00
nan -1.000000000000000000e+00
nan -1.000000000000000000e+00
nan -1.000000000000000000e+00
nan -1.000000000000000000e+00
nan -1.000000000000000000e+00
nan -1.000000000000000000e+00
7.774639455782312325e+01 0.000000000000000000e+00
7.807709750566893092e+01 0.000000000000000000e+00
7.837460317460318038e+01 0.000000000000000000e+00
7.873814058956915574e+01 0.000000000000000000e+00
7.903111111111111597e+01 0.000000000000000000e+00
7.939791383219954923e+01 0.000000000000000000e+00
7.972662131519274453e+01 0.000000000000000000e+00
nan -1.000000000000000000e+00
nan -1.000000000000000000e+00
nan -1.000000000000000000e+00
nan -1.000000000000000000e+00
nan -1.000000000000000000e+00
8.170140589569160738e+01 0.000000000000000000e+00
8.202848072562358084e+01 0.000000000000000000e+00
8.234485260770975401e+01 0.000000000000000000e+00
8.266920634920634825e+01 0.000000000000000000e+00
8.298367346899999575e+01 0.000000000000000000e+00
8.329941043083900354e+01 0.000000000000000000e+00
8.365333333333333599e+01 0.000000000000000000e+00
nan -1.000000000000000000e+00
8.428462585034013443e+01 0.000000000000000000e+00
8.463147392290250082e+01 0.000000000000000000e+00
8.493006802721087922e+01 0.000000000000000000e+00
8.525623582766439768e+01 0.000000000000000000e+00
8.556408163265305689e+01 0.000000000000000000e+00
8.591274376417233327e+01 0.000000000000000000e+00
8.621986394557822564e+01 0.000000000000000000e+00
nan -1.000000000000000000e+00
8.691374149659863235e+01 0.000000000000000000e+00
8.723102040816326053e+01 0.000000000000000000e+00
8.755700680272109082e+01 0.000000000000000000e+00
8.790040816326531115e+01 0.000000000000000000e+00
8.822494331065759354e+01 0.000000000000000000e+00
8.856308390022675781e+01 0.000000000000000000e+00
8.888798185941043073e+01 0.000000000000000000e+00
8.920798185941042391e+01 0.000000000000000000e+00
8.952308390022675155e+01 0.000000000000000000e+00
8.987065759637188478e+01 0.000000000000000000e+00
9.019446712018140033e+01 0.000000000000000000e+00
9.053061224489795222e+01 0.000000000000000000e+00
9.081922902494331140e+01 0.000000000000000000e+00
9.116063492063491935e+01 0.000000000000000000e+00
9.147083900226756725e+01 0.000000000000000000e+00
9.179374149659864202e+01 0.000000000000000000e+00
9.209197278911564410e+01 0.000000000000000000e+00
9.244897959183673208e+01 0.000000000000000000e+00
9.275482993197279313e+01 0.000000000000000000e+00
9.310403628117913399e+01 0.000000000000000000e+00
9.339537414965985818e+01 0.000000000000000000e+00
9.372517006802721085e+01 0.000000000000000000e+00
9.403337868480726058e+01 0.000000000000000000e+00
9.435229024943311060e+01 0.000000000000000000e+00
9.465687074829932612e+01 0.000000000000000000e+00
9.499573696145124302e+01 0.000000000000000000e+00
9.528326530612244483e+01 0.000000000000000000e+00
9.564752834467120124e+01 0.000000000000000000e+00
9.593614512471654621e+01 0.000000000000000000e+00
9.628625850340135628e+01 0.000000000000000000e+00
9.658013605442177152e+01 0.000000000000000000e+00
9.692027210884353394e+01 0.000000000000000000e+00
9.721904761904761472e+01 0.000000000000000000e+00
9.757297052154194716e+01 0.000000000000000000e+00
9.787301587301587347e+01 0.000000000000000000e+00
9.822730158730158223e+01 0.000000000000000000e+00
9.855201814058956700e+01 0.000000000000000000e+00
9.889197278911564126e+01 0.000000000000000000e+00
9.918113378684807913e+01 0.000000000000000000e+00
9.952888888888888630e+01 0.000000000000000000e+00
9.984417233560090210e+01 0.000000000000000000e+00
1.001736054421768642e+02 0.000000000000000000e+00
1.004734693877551024e+02 0.000000000000000000e+00
1.008284807256235780e+02 0.000000000000000000e+00
1.011174603174603135e+02 0.000000000000000000e+00
1.014653968253968230e+02 0.000000000000000000e+00
1.017703401360544149e+02 0.000000000000000000e+00
1.021168253968253907e+02 0.000000000000000000e+00
1.024197732426303844e+02 0.000000000000000000e+00
1.027715192743764163e+02 0.000000000000000000e+00
1.030652154195011292e+02 0.000000000000000000e+00
1.034180498866213185e+02 0.000000000000000000e+00
1.037215419501133766e+02 0.000000000000000000e+00
1.040720181405895630e+02 0.000000000000000000e+00
1.043559183673469448e+02 0.000000000000000000e+00
1.046757369614512498e+02 0.000000000000000000e+00
1.050062585034013551e+02 0.000000000000000000e+00
1.053387755102040870e+02 0.000000000000000000e+00
1.056272108843537438e+02 0.000000000000000000e+00
1.059849433106575987e+02 0.000000000000000000e+00
nan -1.000000000000000000e+00
1.066240362811791442e+02 0.000000000000000000e+00
1.069265306120000076e+02 0.000000000000000000e+00
1.072674829931972766e+02 0.000000000000000000e+00
1.075729705215419472e+02 0.000000000000000000e+00
1.079305215419501138e+02 0.000000000000000000e+00
1.082129705215419477e+02 0.000000000000000000e+00
1.085683446712018139e+02 0.000000000000000000e+00
1.088638548752834510e+02 0.000000000000000000e+00
1.092194104308390052e+02 0.000000000000000000e+00
1.095410430839002203e+02 0.000000000000000000e+00
1.098762811791383172e+02 0.000000000000000000e+00
1.101585487528344629e+02 0.000000000000000000e+00
1.105001360544217732e+02 0.000000000000000000e+00
1.108088888888888874e+02 0.000000000000000000e+00
1.111392290249433046e+02 0.000000000000000000e+00
1.114332879818594080e+02 0.000000000000000000e+00
1.117857596371882067e+02 0.000000000000000000e+00
1.120850793650793662e+02 0.000000000000000000e+00
1.124337414965986426e+02 0.000000000000000000e+00
1.127317913832199565e+02 0.000000000000000000e+00
1.130664852607709747e+02 0.000000000000000000e+00
1.133587301587301539e+02 0.000000000000000000e+00
1.137021315192743742e+02 0.000000000000000000e+00
1.139945578231292558e+02 0.000000000000000000e+00
1.143517460317460319e+02 0.000000000000000000e+00
1.146507029478458008e+02 0.000000000000000000e+00
1.149979138321995435e+02 0.000000000000000000e+00
1.152939682539682593e+02 0.000000000000000000e+00
1.156457142857142912e+02 0.000000000000000000e+00
1.159477551020408157e+02 0.000000000000000000e+00
1.162846258503401344e+02 0.000000000000000000e+00
1.165824943310657602e+02 0.000000000000000000e+00
1.169322448979591798e+02 0.000000000000000000e+00
1.172380952380952408e+02 0.000000000000000000e+00
1.175994557823129298e+02 0.000000000000000000e+00
1.179082086167800441e+02 0.000000000000000000e+00
1.182361904761904725e+02 0.000000000000000000e+00
1.185578231292517017e+02 0.000000000000000000e+00
1.188925170068027199e+02 0.000000000000000000e+00
1.192067120181405926e+02 0.000000000000000000e+00
1.195528344671201779e+02 0.000000000000000000e+00
1.198516099773242587e+02 0.000000000000000000e+00
1.201995464852607682e+02 0.000000000000000000e+00
1.204861678004535150e+02 0.000000000000000000e+00
1.208384580498866256e+02 0.000000000000000000e+00
1.211365079365079396e+02 0.000000000000000000e+00
1.214822675736961486e+02 0.000000000000000000e+00
1.217748752834467183e+02 0.000000000000000000e+00
1.221190022675736913e+02 0.000000000000000000e+00
1.224136054421768733e+02 0.000000000000000000e+00
1.227492063492063465e+02 0.000000000000000000e+00
1.230383673469387702e+02 0.000000000000000000e+00
1.233770521541950131e+02 0.000000000000000000e+00
1.236961451247165513e+02 0.000000000000000000e+00
1.240404535147392266e+02 0.000000000000000000e+00
1.243399546485260743e+02 0.000000000000000000e+00
1.246820861678004491e+02 0.000000000000000000e+00
1.250026303854875351e+02 0.000000000000000000e+00
1.253521995464852665e+02 0.000000000000000000e+00
1.256582312925170015e+02 0.000000000000000000e+00
1.260081632653061234e+02 0.000000000000000000e+00
1.263158276643990945e+02 0.000000000000000000e+00
1.266670294784580477e+02 0.000000000000000000e+00
1.269694331065759627e+02 0.000000000000000000e+00
1.272932426303854925e+02 0.000000000000000000e+00
1.276059863945578172e+02 0.000000000000000000e+00
1.279600907029478520e+02 0.000000000000000000e+00
1.282712018140589691e+02 0.000000000000000000e+00
1.286147845804988776e+02 0.000000000000000000e+00
1.289434920634920729e+02 0.000000000000000000e+00
1.292801814058956893e+02 0.000000000000000000e+00
1.295829478458049948e+02 0.000000000000000000e+00
1.299316099773242570e+02 0.000000000000000000e+00
1.302534240362811886e+02 0.000000000000000000e+00
1.306042630385487655e+02 0.000000000000000000e+00
1.309079365079365118e+02 0.000000000000000000e+00
1.312487981859410411e+02 0.000000000000000000e+00
1.315629931972788995e+02 0.000000000000000000e+00
1.319022222222222354e+02 0.000000000000000000e+00
1.322178684807256275e+02 0.000000000000000000e+00
1.325375056689342443e+02 0.000000000000000000e+00
1.328384580498866114e+02 0.000000000000000000e+00
1.331816780045351436e+02 0.000000000000000000e+00
1.334697505668934241e+02 0.000000000000000000e+00
1.338126077097505799e+02 0.000000000000000000e+00
1.340965079365079475e+02 0.000000000000000000e+00
1.344526077097505663e+02 0.000000000000000000e+00
1.347512018140589589e+02 0.000000000000000000e+00
1.350882539682539800e+02 0.000000000000000000e+00
1.353779591836734824e+02 0.000000000000000000e+00
1.357302494331065645e+02 0.000000000000000000e+00
1.360426303854875414e+02 0.000000000000000000e+00
1.363644444444444446e+02 0.000000000000000000e+00
1.366639455782313064e+02 0.000000000000000000e+00
1.370084353741496557e+02 0.000000000000000000e+00
1.373012244897959135e+02 0.000000000000000000e+00
1.376569614512471560e+02 0.000000000000000000e+00
1.379776870748299302e+02 0.000000000000000000e+00
1.383120181405895721e+02 0.000000000000000000e+00
1.386178684807256332e+02 0.000000000000000000e+00
1.389877551020408077e+02 0.000000000000000000e+00
1.392932426303854925e+02 0.000000000000000000e+00
nan -1.000000000000000000e+00
1.399247165532879933e+02 0.000000000000000000e+00
1.402715646258503455e+02 0.000000000000000000e+00
1.405532879818593983e+02 0.000000000000000000e+00
1.409006802721088434e+02 0.000000000000000000e+00
1.411952834467120113e+02 0.000000000000000000e+00
1.415443083900226782e+02 0.000000000000000000e+00
1.418481632653061126e+02 0.000000000000000000e+00
1.421935600907029595e+02 0.000000000000000000e+00
1.424914285714285711e+02 0.000000000000000000e+00
1.428422675736961480e+02 0.000000000000000000e+00
1.431508390022675599e+02 0.000000000000000000e+00
nan -1.000000000000000000e+00
1.437699773242630386e+02 0.000000000000000000e+00
1.441382312925170197e+02 0.000000000000000000e+00
1.444647619047619003e+02 0.000000000000000000e+00
1.447914739229024974e+02 0.000000000000000000e+00
1.451138321995464935e+02 0.000000000000000000e+00
1.454454421768707562e+02 0.000000000000000000e+00
1.457761451247165496e+02 0.000000000000000000e+00
1.461117460317460370e+02 0.000000000000000000e+00
1.464302947845804965e+02 0.000000000000000000e+00
1.467648072562358266e+02 0.000000000000000000e+00
1.470857142857142890e+02 0.000000000000000000e+00
1.474200453514739309e+02 0.000000000000000000e+00
1.477262585034013682e+02 0.000000000000000000e+00
1.480758276643990996e+02 0.000000000000000000e+00
1.483994557823129128e+02 0.000000000000000000e+00
1.487359637188208694e+02 0.000000000000000000e+00
1.490577777777777726e+02 0.000000000000000000e+00
1.494046258503401248e+02 0.000000000000000000e+00
1.497043083900226748e+02 0.000000000000000000e+00
1.500536961451247180e+02 0.000000000000000000e+00
1.503497505668934195e+02 0.000000000000000000e+00
1.506982312925169936e+02 0.000000000000000000e+00
1.510020861678004565e+02 0.000000000000000000e+00
1.513416780045351402e+02 0.000000000000000000e+00
1.516582312925170015e+02 0.000000000000000000e+00
1.519951020408163345e+02 0.000000000000000000e+00
1.522960544217687016e+02 0.000000000000000000e+00
1.526641269841269946e+02 0.000000000000000000e+00
1.529541950113378732e+02 0.000000000000000000e+00
1.533086621315192701e+02 0.000000000000000000e+00
1.536065306122449101e+02 0.000000000000000000e+00
1.539600907029478378e+02 0.000000000000000000e+00
1.542626757369614552e+02 0.000000000000000000e+00
1.546102494331065884e+02 0.000000000000000000e+00
1.549112018140589555e+02 0.000000000000000000e+00
1.552480725623582885e+02 0.000000000000000000e+00
1.555617233560090824e+02 0.000000000000000000e+00
1.559056689342403672e+02 0.000000000000000000e+00
1.562434467120181409e+02 0.000000000000000000e+00
1.565509297052154238e+02 0.000000000000000000e+00
1.568506122448979454e+02 0.000000000000000000e+00
1.571871201814059020e+02 0.000000000000000000e+00
1.574878911564625810e+02 0.000000000000000000e+00
1.578323809523809587e+02 0.000000000000000000e+00
1.581264399092970621e+02 0.000000000000000000e+00
1.584854421768707482e+02 0.000000000000000000e+00
1.587798639455782279e+02 0.000000000000000000e+00
1.591375963718820969e+02 0.000000000000000000e+00
1.594419954648525959e+02 0.000000000000000000e+00
1.597857596371882209e+02 0.000000000000000000e+00
1.600888888888889028e+02 0.000000000000000000e+00
1.604460770975056789e+02 0.000000000000000000e+00
1.607399546485260657e+02 0.000000000000000000e+00
1.610958730158730248e+02 0.000000000000000000e+00
1.614084353741496614e+02 0.000000000000000000e+00
1.617605442176870838e+02 0.000000000000000000e+00
1.620678458049886501e+02 0.000000000000000000e+00
1.624235827664399210e+02 0.000000000000000000e+00
1.627254421768707573e+02 0.000000000000000000e+00
1.630742857142857076e+02 0.000000000000000000e+00
1.633736054421768813e+02 0.000000000000000000e+00
1.637286167800453427e+02 0.000000000000000000e+00
1.640324716553288056e+02 0.000000000000000000e+00
1.643521088435374224e+02 0.000000000000000000e+00
1.646712018140589464e+02 0.000000000000000000e+00
1.650178684807256104e+02 0.000000000000000000e+00
1.653342403628117836e+02 0.000000000000000000e+00
1.656881632653061160e+02 0.000000000000000000e+00
1.660065306122448874e+02 0.000000000000000000e+00
1.663560997732426188e+02 0.000000000000000000e+00
1.666494331065759695e+02 0.000000000000000000e+00
1.670053514739229001e+02 0.000000000000000000e+00
1.673197278911564752e+02 0.000000000000000000e+00
1.676482539682539823e+02 0.000000000000000000e+00
1.679550113378684841e+02 0.000000000000000000e+00
1.682906122448979716e+02 0.000000000000000000e+00
1.686022675736961389e+02 0.000000000000000000e+00
1.689148299319727755e+02 0.000000000000000000e+00
1.692148752834467018e+02 0.000000000000000000e+00
1.695285260770974958e+02 0.000000000000000000e+00
1.698523356009070255e+02 0.000000000000000000e+00
1.702107936507936472e+02 0.000000000000000000e+00
1.704780045351473916e+02 0.000000000000000000e+00
1.708507936507936620e+02 0.000000000000000000e+00
1.711421315192743862e+02 0.000000000000000000e+00
1.714980498866213168e+02 0.000000000000000000e+00
1.717919274376417320e+02 0.000000000000000000e+00
1.721543764172335500e+02 0.000000000000000000e+00
1.724614965986394566e+02 0.000000000000000000e+00
1.728048979591836769e+02 0.000000000000000000e+00
1.731065759637188251e+02 0.000000000000000000e+00
1.734588662131519357e+02 0.000000000000000000e+00
1.737413151927437696e+02 0.000000000000000000e+00
1.741055782312925260e+02 0.000000000000000000e+00
1.744197732426303844e+02 0.000000000000000000e+00
1.747608163265306018e+02 0.000000000000000000e+00
1.750485260770975060e+02 0.000000000000000000e+00
1.753850340136054342e+02 0.000000000000000000e+00
1.756954195011337845e+02 0.000000000000000000e+00
1.760341043083900274e+02 0.000000000000000000e+00
1.763504761904762006e+02 0.000000000000000000e+00
1.766664852607709690e+02 0.000000000000000000e+00
1.769728798185940946e+02 0.000000000000000000e+00
1.773137414965986522e+02 0.000000000000000000e+00
1.776188662131519322e+02 0.000000000000000000e+00
1.779394104308389899e+02 0.000000000000000000e+00
1.782271201814058941e+02 0.000000000000000000e+00
1.785817687074829792e+02 0.000000000000000000e+00
1.788896145124716668e+02 0.000000000000000000e+00
1.792257596371882187e+02 0.000000000000000000e+00
1.795234467120181421e+02 0.000000000000000000e+00
1.798686621315192724e+02 0.000000000000000000e+00
1.801864852607709793e+02 0.000000000000000000e+00
1.805162811791383319e+02 0.000000000000000000e+00
1.808243083900226793e+02 0.000000000000000000e+00
1.811595464852607620e+02 0.000000000000000000e+00
nan -1.000000000000000000e+00
1.817026757369614529e+02 0.000000000000000000e+00
1.820221315192743816e+02 0.000000000000000000e+00
nan -1.000000000000000000e+00
1.827492063492063608e+02 0.000000000000000000e+00
1.830935147392290219e+02 0.000000000000000000e+00
1.833979138321995492e+02 0.000000000000000000e+00
1.837360544217686993e+02 0.000000000000000000e+00
1.840375510204081593e+02 0.000000000000000000e+00
1.843731519274376467e+02 0.000000000000000000e+00
1.847004081632653083e+02 0.000000000000000000e+00
1.850392743764172394e+02 0.000000000000000000e+00
1.853429478458049857e+02 0.000000000000000000e+00
1.856861678004535179e+02 0.000000000000000000e+00
1.859983673469387782e+02 0.000000000000000000e+00
1.863421315192743748e+02 0.000000000000000000e+00
1.866644897959183709e+02 0.000000000000000000e+00
1.869924716553287851e+02 0.000000000000000000e+00
1.873014058956916017e+02 0.000000000000000000e+00
1.876446258503401339e+02 0.000000000000000000e+00
1.879330612244897907e+02 0.000000000000000000e+00
1.882675736961451207e+02 0.000000000000000000e+00
1.885623582766439768e+02 0.000000000000000000e+00
1.888988662131519334e+02 0.000000000000000000e+00
1.891989115646258597e+02 0.000000000000000000e+00
1.895180045351473836e+02 0.000000000000000000e+00
1.898028117913832205e+02 0.000000000000000000e+00
1.901380498866213031e+02 0.000000000000000000e+00
1.904769160997732342e+02 0.000000000000000000e+00
1.908266666666666538e+02 0.000000000000000000e+00
1.911221768707482909e+02 0.000000000000000000e+00
1.914800907029478481e+02 0.000000000000000000e+00
1.917723356009070415e+02 0.000000000000000000e+00
1.921039455782313041e+02 0.000000000000000000e+00
1.924157823129251597e+02 0.000000000000000000e+00
1.927626303854875403e+02 0.000000000000000000e+00
1.930565079365079271e+02 0.000000000000000000e+00
1.934178684807256161e+02 0.000000000000000000e+00
1.937371428570000091e+02 0.000000000000000000e+00
1.940691156462584956e+02 0.000000000000000000e+00
1.943980045351473791e+02 0.000000000000000000e+00
1.947357823129251813e+02 0.000000000000000000e+00
nan -1.000000000000000000e+00
nan -1.000000000000000000e+00
1.956642176870748244e+02 0.000000000000000000e+00
1.960177777777777806e+02 0.000000000000000000e+00
1.963305215419501053e+02 0.000000000000000000e+00
1.966664852607709690e+02 0.000000000000000000e+00
1.969761451247165667e+02 0.000000000000000000e+00
1.973233560090702952e+02 0.000000000000000000e+00
1.976125170068027330e+02 0.000000000000000000e+00
1.979606349206349307e+02 0.000000000000000000e+00
1.982585034013605423e+02 0.000000000000000000e+00
1.986053514739228945e+02 0.000000000000000000e+00
1.989338775510204016e+02 0.000000000000000000e+00
1.992556916099773332e+02 0.000000000000000000e+00
1.995512018140589703e+02 0.000000000000000000e+00
1.999027664399092998e+02 0.000000000000000000e+00
2.002115192743764283e+02 0.000000000000000000e+00
2.005304308390022641e+02 0.000000000000000000e+00
2.008341043083900104e+02 0.000000000000000000e+00
2.011791383219954525e+02 0.000000000000000000e+00
2.014722902494331152e+02 0.000000000000000000e+00
2.018040816326530660e+02 0.000000000000000000e+00
2.021344217687074831e+02 0.000000000000000000e+00
2.024511564625850326e+02 0.000000000000000000e+00
2.027560997732426245e+02 0.000000000000000000e+00
2.030989569160997803e+02 0.000000000000000000e+00
2.033870294784580608e+02 0.000000000000000000e+00
2.037404081632653003e+02 0.000000000000000000e+00
2.040513378684807151e+02 0.000000000000000000e+00
2.044018140589569157e+02 0.000000000000000000e+00
2.047170975056689315e+02 0.000000000000000000e+00
2.050488888888888823e+02 0.000000000000000000e+00
2.053534693877550978e+02 0.000000000000000000e+00
2.056968707482993182e+02 0.000000000000000000e+00
2.060154195011337777e+02 0.000000000000000000e+00
2.063533786848072680e+02 0.000000000000000000e+00
2.066650340136054353e+02 0.000000000000000000e+00
2.070068027210884338e+02 0.000000000000000000e+00
nan -1.000000000000000000e+00
nan -1.000000000000000000e+00
2.079210884353741449e+02 0.000000000000000000e+00
2.082532426303855004e+02 0.000000000000000000e+00
2.085543764172335557e+02 0.000000000000000000e+00
2.088573242630385494e+02 0.000000000000000000e+00
2.091940136054421657e+02 0.000000000000000000e+00
2.095085714285714289e+02 0.000000000000000000e+00
2.098086167800453552e+02 0.000000000000000000e+00
nan -1.000000000000000000e+00
2.104600453514739229e+02 0.000000000000000000e+00
2.107736961451247168e+02 0.000000000000000000e+00
2.110956916099773366e+02 0.000000000000000000e+00
nan -1.000000000000000000e+00
2.117663492063492185e+02 0.000000000000000000e+00
2.120850793650793662e+02 0.000000000000000000e+00
2.124228571428571399e+02 0.000000000000000000e+00
nan -1.000000000000000000e+00
nan -1.000000000000000000e+00
nan -1.000000000000000000e+00
nan -1.000000000000000000e+00
2.140890702947845909e+02 0.000000000000000000e+00
2.144194104308390081e+02 0.000000000000000000e+00
2.147278004535147318e+02 0.000000000000000000e+00
2.150405442176870849e+02 0.000000000000000000e+00
2.153638095238095218e+02 0.000000000000000000e+00
2.156709297052154284e+02 0.000000000000000000e+00
2.159865759637188205e+02 0.000000000000000000e+00
2.162978684807256116e+02 0.000000000000000000e+00
2.166051700680272063e+02 0.000000000000000000e+00
2.169523809523809632e+02 0.000000000000000000e+00
2.172647619047619116e+02 0.000000000000000000e+00
2.175637188208616806e+02 0.000000000000000000e+00
2.178982312925170106e+02 0.000000000000000000e+00
2.182327437641723407e+02 0.000000000000000000e+00
2.185576417233559994e+02 0.000000000000000000e+00
2.188823582766439984e+02 0.000000000000000000e+00
2.192012698412698342e+02 0.000000000000000000e+00
2.195212698412698273e+02 0.000000000000000000e+00
2.198100680272108889e+02 0.000000000000000000e+00
2.201253514739229047e+02 0.000000000000000000e+00
2.204946938775510148e+02 0.000000000000000000e+00
2.207898412690000214e+02 0.000000000000000000e+00
2.211201814058956927e+02 0.000000000000000000e+00
2.214020861678004621e+02 0.000000000000000000e+00
2.217474829931972806e+02 0.000000000000000000e+00
2.220448072562358277e+02 0.000000000000000000e+00
2.223954648526077165e+02 0.000000000000000000e+00
2.227089342403628223e+02 0.000000000000000000e+00
2.230296598639455681e+02 0.000000000000000000e+00
2.233228117913832307e+02 0.000000000000000000e+00
2.236812698412698523e+02 0.000000000000000000e+00
2.239805895691609976e+02 0.000000000000000000e+00
2.243234467120181534e+02 0.000000000000000000e+00
2.246138775510204084e+02 0.000000000000000000e+00
2.249634467120181398e+02 0.000000000000000000e+00
2.252741950113378664e+02 0.000000000000000000e+00
2.256192290249433086e+02 0.000000000000000000e+00
2.259163718820861675e+02 0.000000000000000000e+00
2.262652154195011462e+02 0.000000000000000000e+00
2.265585487528344686e+02 0.000000000000000000e+00
2.269052154195011326e+02 0.000000000000000000e+00
2.271958276643991042e+02 0.000000000000000000e+00
2.275450340136054308e+02 0.000000000000000000e+00
2.278458049886621382e+02 0.000000000000000000e+00
2.281794104308389990e+02 0.000000000000000000e+00
2.284562358276643863e+02 0.000000000000000000e+00
2.288172335600906990e+02 0.000000000000000000e+00
2.291388662131519141e+02 0.000000000000000000e+00
2.294617687074830030e+02 0.000000000000000000e+00
2.297358730158730111e+02 0.000000000000000000e+00
2.300839909297052088e+02 0.000000000000000000e+00
2.304023582766439802e+02 0.000000000000000000e+00
2.307163718820861789e+02 0.000000000000000000e+00
2.310321995464852591e+02 0.000000000000000000e+00
2.313505668934240305e+02 0.000000000000000000e+00
2.316404535147392210e+02 0.000000000000000000e+00
2.320032653061224437e+02 0.000000000000000000e+00
2.322799092970521428e+02 0.000000000000000000e+00
2.326390929705215456e+02 0.000000000000000000e+00
2.329273469387755142e+02 0.000000000000000000e+00
2.332736507936508019e+02 0.000000000000000000e+00
2.336061678004535054e+02 0.000000000000000000e+00
2.339167346938775438e+02 0.000000000000000000e+00
2.342156916099773127e+02 0.000000000000000000e+00
2.345725170068027126e+02 0.000000000000000000e+00
2.348546031746031701e+02 0.000000000000000000e+00
2.352047165532879944e+02 0.000000000000000000e+00
2.355111111111111200e+02 0.000000000000000000e+00
2.358621315192743850e+02 0.000000000000000000e+00
2.361610884353741540e+02 0.000000000000000000e+00
2.365115646258503261e+02 0.000000000000000000e+00
2.367985487528344777e+02 0.000000000000000000e+00
2.371675283446712115e+02 0.000000000000000000e+00
2.374563265306122446e+02 0.000000000000000000e+00
2.378002721088435294e+02 0.000000000000000000e+00
2.380908843537415009e+02 0.000000000000000000e+00
2.384502494331065634e+02 0.000000000000000000e+00
2.387537414965986500e+02 0.000000000000000000e+00
2.390967800453514656e+02 0.000000000000000000e+00
2.394026303854875266e+02 0.000000000000000000e+00
2.397509297052154125e+02 0.000000000000000000e+00
2.400879818594104336e+02 0.000000000000000000e+00
2.404108843537414941e+02 0.000000000000000000e+00
2.407051247165532857e+02 0.000000000000000000e+00
2.410601360544217755e+02 0.000000000000000000e+00
2.413619954648526118e+02 0.000000000000000000e+00
2.417191836734693879e+02 0.000000000000000000e+00
2.420277551020408282e+02 0.000000000000000000e+00
2.423658956916099783e+02 0.000000000000000000e+00
2.426644897959183709e+02 0.000000000000000000e+00
2.430146031746031667e+02 0.000000000000000000e+00
2.433229931972789188e+02 0.000000000000000000e+00
2.436513378684807378e+02 0.000000000000000000e+00
2.439717006802721073e+02 0.000000000000000000e+00
2.443002267573696145e+02 0.000000000000000000e+00
2.446302040816326553e+02 0.000000000000000000e+00
2.449453061224489829e+02 0.000000000000000000e+00
2.452671201814058861e+02 0.000000000000000000e+00
2.455918367346938851e+02 0.000000000000000000e+00
2.458938775510204096e+02 0.000000000000000000e+00
2.462490702947845875e+02 0.000000000000000000e+00
2.465373242630385562e+02 0.000000000000000000e+00
2.468896145124716668e+02 0.000000000000000000e+00
2.471804081632652981e+02 0.000000000000000000e+00
2.475305215419501224e+02 0.000000000000000000e+00
2.478115192743764226e+02 0.000000000000000000e+00
2.481534693877551092e+02 0.000000000000000000e+00
2.484620408163265211e+02 0.000000000000000000e+00
2.487972789115646322e+02 0.000000000000000000e+00
2.491158276643990916e+02 0.000000000000000000e+00
2.494351020408163322e+02 0.000000000000000000e+00
2.497454875283446825e+02 0.000000000000000000e+00
2.500901587301587199e+02 0.000000000000000000e+00
2.504174149659863815e+02 0.000000000000000000e+00
2.507330612244898020e+02 0.000000000000000000e+00
2.510552380952380815e+02 0.000000000000000000e+00
2.514039002267573721e+02 0.000000000000000000e+00
nan -1.000000000000000000e+00
nan -1.000000000000000000e+00
2.523111111111111029e+02 0.000000000000000000e+00
2.526722902494331038e+02 0.000000000000000000e+00
2.529609070294784487e+02 0.000000000000000000e+00
2.533317006802721210e+02 0.000000000000000000e+00
2.536380952380952465e+02 0.000000000000000000e+00
2.539550113378684841e+02 0.000000000000000000e+00
2.542844444444444321e+02 0.000000000000000000e+00
2.546042630385487655e+02 0.000000000000000000e+00
2.549197278911564695e+02 0.000000000000000000e+00
2.552275736961451287e+02 0.000000000000000000e+00
2.555575510204081695e+02 0.000000000000000000e+00
2.558766439909296935e+02 0.000000000000000000e+00
2.561973696145124677e+02 0.000000000000000000e+00
2.565070294784580369e+02 0.000000000000000000e+00
2.568000000000000114e+02 0.000000000000000000e+00
2.571287074829932067e+02 0.000000000000000000e+00
2.574554195011338038e+02 0.000000000000000000e+00
2.577848526077097517e+02 0.000000000000000000e+00
2.580934240362811920e+02 0.000000000000000000e+00
2.584297505668934036e+02 0.000000000000000000e+00
2.587435827664398857e+02 0.000000000000000000e+00
2.590519727891156663e+02 0.000000000000000000e+00
2.593785034013605468e+02 0.000000000000000000e+00
2.596930612244897816e+02 0.000000000000000000e+00
2.600125170068027387e+02 0.000000000000000000e+00
nan -1.000000000000000000e+00
nan -1.000000000000000000e+00
nan -1.000000000000000000e+00
nan -1.000000000000000000e+00
nan -1.000000000000000000e+00
nan -1.000000000000000000e+00
2.623009523809523671e+02 0.000000000000000000e+00
2.626082539682539618e+02 0.000000000000000000e+00
2.629527437641723395e+02 0.000000000000000000e+00
2.632769160997732456e+02 0.000000000000000000e+00
2.635947392290249240e+02 0.000000000000000000e+00
2.639067573696145246e+02 0.000000000000000000e+00
2.642389115646258233e+02 0.000000000000000000e+00
2.645520181405895528e+02 0.000000000000000000e+00
2.648854421768707539e+02 0.000000000000000000e+00
2.651853061224489920e+02 0.000000000000000000e+00
2.655176417233560073e+02 0.000000000000000000e+00
2.658556009070294976e+02 0.000000000000000000e+00
2.661607256235827776e+02 0.000000000000000000e+00
2.664872562358276582e+02 0.000000000000000000e+00
2.668021768707483261e+02 0.000000000000000000e+00
2.671149206349206224e+02 0.000000000000000000e+00
2.674517913832199270e+02 0.000000000000000000e+00
2.677979138321995265e+02 0.000000000000000000e+00
2.681268027210884384e+02 0.000000000000000000e+00
2.684377324263038531e+02 0.000000000000000000e+00
2.687863945578231437e+02 0.000000000000000000e+00
2.691009523809523785e+02 0.000000000000000000e+00
2.694173242630385516e+02 0.000000000000000000e+00
2.697402267573696122e+02 0.000000000000000000e+00
2.700745578231292257e+02 0.000000000000000000e+00
2.703804081632653151e+02 0.000000000000000000e+00
2.706944217687074570e+02 0.000000000000000000e+00
2.710138775510204141e+02 0.000000000000000000e+00
2.713364172335600983e+02 0.000000000000000000e+00
2.716457142857142912e+02 0.000000000000000000e+00
2.719599092970521497e+02 0.000000000000000000e+00
2.722652154195011462e+02 0.000000000000000000e+00
2.725886621315192997e+02 0.000000000000000000e+00
2.728785487528344902e+02 0.000000000000000000e+00
2.732259410430838784e+02 0.000000000000000000e+00
2.735488435374149390e+02 0.000000000000000000e+00
2.738702947845804943e+02 0.000000000000000000e+00
2.741685260770975106e+02 0.000000000000000000e+00
2.745404081632652833e+02 0.000000000000000000e+00
2.748368253968254180e+02 0.000000000000000000e+00
2.751700680272109025e+02 0.000000000000000000e+00
2.754848072562358539e+02 0.000000000000000000e+00
2.757906575963718865e+02 0.000000000000000000e+00
2.760847165532879899e+02 0.000000000000000000e+00
2.764408163260000038e+02 0.000000000000000000e+00
2.767305215419501110e+02 0.000000000000000000e+00
2.770828117913832216e+02 0.000000000000000000e+00
2.773861224489796200e+02 0.000000000000000000e+00
2.777160997732426040e+02 0.000000000000000000e+00
2.780085260770974855e+02 0.000000000000000000e+00
2.783591836734693743e+02 0.000000000000000000e+00
2.786617687074830201e+02 0.000000000000000000e+00
2.790037188208616499e+02 0.000000000000000000e+00
2.793148299319727812e+02 0.000000000000000000e+00
2.796440816326530694e+02 0.000000000000000000e+00
2.799849433106575702e+02 0.000000000000000000e+00
2.802958730158730418e+02 0.000000000000000000e+00
2.806051700680272347e+02 0.000000000000000000e+00
2.809251700680272279e+02 0.000000000000000000e+00
2.812284807256235695e+02 0.000000000000000000e+00
2.815406802721088297e+02 0.000000000000000000e+00
2.818467120181405789e+02 0.000000000000000000e+00
2.821670748299319484e+02 0.000000000000000000e+00
2.824850793650793435e+02 0.000000000000000000e+00
2.828010884353741403e+02 0.000000000000000000e+00
2.831131065759637409e+02 0.000000000000000000e+00
2.834467120181406017e+02 0.000000000000000000e+00
2.837721541950113533e+02 0.000000000000000000e+00
2.840961451247165428e+02 0.000000000000000000e+00
2.844090702947845557e+02 0.000000000000000000e+00
2.847290702947846057e+02 0.000000000000000000e+00
2.850352834467120147e+02 0.000000000000000000e+00
2.853674376417233702e+02 0.000000000000000000e+00
2.856604081632652878e+02 0.000000000000000000e+00
2.860107029478458003e+02 0.000000000000000000e+00
2.863105668934240384e+02 0.000000000000000000e+00
2.866552380952380759e+02 0.000000000000000000e+00
2.869737868480725638e+02 0.000000000000000000e+00
2.873102947845804920e+02 0.000000000000000000e+00
2.876391836734694039e+02 0.000000000000000000e+00
2.879617233560090881e+02 0.000000000000000000e+00
2.882750113378684773e+02 0.000000000000000000e+00
2.886180498866212929e+02 0.000000000000000000e+00
2.889436734693877611e+02 0.000000000000000000e+00
2.892558730158730214e+02 0.000000000000000000e+00
2.895646258503401214e+02 0.000000000000000000e+00
2.898926077097505640e+02 0.000000000000000000e+00
2.901968253968253748e+02 0.000000000000000000e+00
2.905344217687074888e+02 0.000000000000000000e+00
2.908694784580499118e+02 0.000000000000000000e+00
2.911726077097505936e+02 0.000000000000000000e+00
2.914884353741496739e+02 0.000000000000000000e+00
2.918153287981859307e+02 0.000000000000000000e+00
2.921186394557823292e+02 0.000000000000000000e+00
2.924611337868480518e+02 0.000000000000000000e+00
2.927727891156462761e+02 0.000000000000000000e+00
2.931018594104308477e+02 0.000000000000000000e+00
2.934367346938775540e+02 0.000000000000000000e+00
2.937529251700680106e+02 0.000000000000000000e+00
2.940680272108843383e+02 0.000000000000000000e+00
2.943960090702947809e+02 0.000000000000000000e+00
2.947140136054421760e+02 0.000000000000000000e+00
2.950454421768707221e+02 0.000000000000000000e+00
2.953656235827664318e+02 0.000000000000000000e+00
2.956934240362811579e+02 0.000000000000000000e+00
2.959873015873016016e+02 0.000000000000000000e+00
2.963267120181405971e+02 0.000000000000000000e+00
2.966418140589569248e+02 0.000000000000000000e+00
2.969532879818594324e+02 0.000000000000000000e+00
2.972946938775510262e+02 0.000000000000000000e+00
2.976145124716553028e+02 0.000000000000000000e+00
2.979341496598639196e+02 0.000000000000000000e+00
2.982644897959183936e+02 0.000000000000000000e+00
2.985746938775509989e+02 0.000000000000000000e+00
2.988881632653061047e+02 0.000000000000000000e+00
2.992048979591836542e+02 0.000000000000000000e+00
2.995374149659863861e+02 0.000000000000000000e+00
2.998735600907029379e+02 0.000000000000000000e+00
3.001886621315192656e+02 0.000000000000000000e+00
3.005008616780045259e+02 0.000000000000000000e+00
3.008281179138322159e+02 0.000000000000000000e+00
3.011482993197278688e+02 0.000000000000000000e+00
3.014780952380952499e+02 0.000000000000000000e+00
3.017939229024943302e+02 0.000000000000000000e+00
3.021391383219954605e+02 0.000000000000000000e+00
3.024595011337868300e+02 0.000000000000000000e+00
3.027887528344671182e+02 0.000000000000000000e+00
3.031076643990929824e+02 0.000000000000000000e+00
3.034483446712018235e+02 0.000000000000000000e+00
3.037578231292516762e+02 0.000000000000000000e+00
3.040928798185940991e+02 0.000000000000000000e+00
3.044328344671201876e+02 0.000000000000000000e+00
3.047210884353741562e+02 0.000000000000000000e+00
3.050775510204081797e+02 0.000000000000000000e+00
3.054042630385487769e+02 0.000000000000000000e+00
3.057253514739228990e+02 0.000000000000000000e+00
3.060515192743764032e+02 0.000000000000000000e+00
3.063541043083900490e+02 0.000000000000000000e+00
3.066693877551020364e+02 0.000000000000000000e+00
3.070053514739229286e+02 0.000000000000000000e+00
3.073262585034013341e+02 0.000000000000000000e+00
3.076754648526077176e+02 0.000000000000000000e+00
3.079951020408163345e+02 0.000000000000000000e+00
3.083192743764172405e+02 0.000000000000000000e+00
3.086478004535147193e+02 0.000000000000000000e+00
3.089670748299319598e+02 0.000000000000000000e+00
3.092954195011337788e+02 0.000000000000000000e+00
3.096310204081632378e+02 0.000000000000000000e+00
3.099568253968254226e+02 0.000000000000000000e+00
3.102869841269841231e+02 0.000000000000000000e+00
3.106274829931973045e+02 0.000000000000000000e+00
3.109538321995464685e+02 0.000000000000000000e+00
3.112870748299319530e+02 0.000000000000000000e+00
3.116081632653061320e+02 0.000000000000000000e+00
3.119239909297052122e+02 0.000000000000000000e+00
3.122554195011338152e+02 0.000000000000000000e+00
3.125699773242630499e+02 0.000000000000000000e+00
3.128767346938775518e+02 0.000000000000000000e+00
3.132156009070294544e+02 0.000000000000000000e+00
3.135294331065759366e+02 0.000000000000000000e+00
3.138786394557823201e+02 0.000000000000000000e+00
3.141933786848072714e+02 0.000000000000000000e+00
3.145209977324262809e+02 0.000000000000000000e+00
3.148391836734693925e+02 0.000000000000000000e+00
3.151669841269841186e+02 0.000000000000000000e+00
3.154673922902494496e+02 0.000000000000000000e+00
3.158302040816326439e+02 0.000000000000000000e+00
3.161614512471655303e+02 0.000000000000000000e+00
3.164901587301587256e+02 0.000000000000000000e+00
3.167780498866213179e+02 0.000000000000000000e+00
3.171432199546485435e+02 0.000000000000000000e+00
3.174782766439909096e+02 0.000000000000000000e+00
3.177970068027211141e+02 0.000000000000000000e+00
3.181180952380952363e+02 0.000000000000000000e+00
3.184346485260770692e+02 0.000000000000000000e+00
3.187577324263038463e+02 0.000000000000000000e+00
3.190995011337868732e+02 0.000000000000000000e+00
3.194289342403628211e+02 0.000000000000000000e+00
3.197454875283446540e+02 0.000000000000000000e+00
3.200709297052154056e+02 0.000000000000000000e+00
3.203871201814059191e+02 0.000000000000000000e+00
3.207062131519274431e+02 0.000000000000000000e+00
3.210305668934240089e+02 0.000000000000000000e+00
3.213678004535147466e+02 0.000000000000000000e+00
3.216838095238095434e+02 0.000000000000000000e+00
3.220161451247165587e+02 0.000000000000000000e+00
3.223401360544217482e+02 0.000000000000000000e+00
3.226590476190476124e+02 0.000000000000000000e+00
3.230053514739229286e+02 0.000000000000000000e+00
3.233122902494330901e+02 0.000000000000000000e+00
3.236388208616780275e+02 0.000000000000000000e+00
3.239343310657596362e+02 0.000000000000000000e+00
3.242719274376417502e+02 0.000000000000000000e+00
3.246048072562358016e+02 0.000000000000000000e+00
3.249277097505669190e+02 0.000000000000000000e+00
3.252524263038548611e+02 0.000000000000000000e+00
3.255720634920634780e+02 0.000000000000000000e+00
nan -1.000000000000000000e+00
nan -1.000000000000000000e+00
3.265335147392290196e+02 0.000000000000000000e+00
3.268852607709750373e+02 0.000000000000000000e+00
3.271840362811791465e+02 0.000000000000000000e+00
3.275045804988662326e+02 0.000000000000000000e+00
3.278267573696145405e+02 0.000000000000000000e+00
3.281469387755101934e+02 0.000000000000000000e+00
3.284489795918367463e+02 0.000000000000000000e+00
3.287902040816326803e+02 0.000000000000000000e+00
3.291414058956916051e+02 0.000000000000000000e+00
nan -1.000000000000000000e+00
3.298160544217686834e+02 0.000000000000000000e+00
3.301277097505669076e+02 0.000000000000000000e+00
3.304533333333333189e+02 0.000000000000000000e+00
3.307740589569161216e+02 0.000000000000000000e+00
3.310962358276643727e+02 0.000000000000000000e+00
3.314142403628117677e+02 0.000000000000000000e+00
3.317391383219954832e+02 0.000000000000000000e+00
3.320667573696144927e+02 0.000000000000000000e+00
3.323945578231292757e+02 0.000000000000000000e+00
3.327081632649999960e+02 0.000000000000000000e+00
3.330410884353741494e+02 0.000000000000000000e+00
3.333723356009070358e+02 0.000000000000000000e+00
3.336758276643990939e+02 0.000000000000000000e+00
3.340152380952380895e+02 0.000000000000000000e+00
3.343524716553287703e+02 0.000000000000000000e+00
3.346661224489795927e+02 0.000000000000000000e+00
3.349910204081632514e+02 0.000000000000000000e+00
3.353278911564626128e+02 0.000000000000000000e+00
3.356409977324262854e+02 0.000000000000000000e+00
nan -1.000000000000000000e+00
3.361884807256236058e+02 0.000000000000000000e+00
nan -1.000000000000000000e+00
3.369505668934240248e+02 0.000000000000000000e+00
3.372790929705215603e+02 0.000000000000000000e+00
3.375869387755101911e+02 0.000000000000000000e+00
3.379236281179138359e+02 0.000000000000000000e+00
3.382294784580498686e+02 0.000000000000000000e+00
3.385467573696145109e+02 0.000000000000000000e+00
3.388642176870748131e+02 0.000000000000000000e+00
3.391980045351473905e+02 0.000000000000000000e+00
3.395301587301587460e+02 0.000000000000000000e+00
3.398448979591836974e+02 0.000000000000000000e+00
3.401605442176870611e+02 0.000000000000000000e+00
nan -1.000000000000000000e+00
nan -1.000000000000000000e+00
3.411590022675736691e+02 0.000000000000000000e+00
3.414479818594104472e+02 0.000000000000000000e+00
3.418120634920634870e+02 0.000000000000000000e+00
3.421052154195011212e+02 0.000000000000000000e+00
3.424387755100000277e+02 1.000000000000000000e+00
3.427346938769999838e+02 1.000000000000000000e+00
3.431020408159999988e+02 0.000000000000000000e+00
3.434102494331065714e+02 0.000000000000000000e+00
3.437668934240362546e+02 0.000000000000000000e+00
3.440544217687074706e+02 0.000000000000000000e+00
3.444137868480725615e+02 0.000000000000000000e+00
3.447156462585033978e+02 0.000000000000000000e+00
3.450632199546485026e+02 0.000000000000000000e+00
3.453556462585033842e+02 0.000000000000000000e+00
3.457095691609977166e+02 0.000000000000000000e+00
3.460201360544217550e+02 0.000000000000000000e+00
3.463682539682539527e+02 0.000000000000000000e+00
3.466672108843537217e+02 0.000000000000000000e+00
3.470107936507936301e+02 0.000000000000000000e+00
3.473084807256236104e+02 0.000000000000000000e+00
3.476399092970521565e+02 0.000000000000000000e+00
3.479437641723355910e+02 0.000000000000000000e+00
3.482864399092970302e+02 0.000000000000000000e+00
3.485886621315192997e+02 0.000000000000000000e+00
3.489365986394557808e+02 0.000000000000000000e+00
3.492649433106575998e+02 0.000000000000000000e+00
3.495965532879818625e+02 0.000000000000000000e+00
3.498909750566893422e+02 0.000000000000000000e+00
3.502294784580498686e+02 0.000000000000000000e+00
3.505416780045351288e+02 0.000000000000000000e+00
3.508883446712018213e+02 0.000000000000000000e+00
3.511863945578231210e+02 0.000000000000000000e+00
3.515227210884353894e+02 0.000000000000000000e+00
3.518354648526076858e+02 0.000000000000000000e+00
3.521803174603174398e+02 0.000000000000000000e+00
3.524758276643991053e+02 0.000000000000000000e+00
3.528313832199546596e+02 0.000000000000000000e+00
3.531341496598639651e+02 0.000000000000000000e+00
3.534742857142857133e+02 0.000000000000000000e+00
3.537913832199546391e+02 0.000000000000000000e+00
3.541287981859410365e+02 0.000000000000000000e+00
3.544366439909297242e+02 0.000000000000000000e+00
3.547698866213152087e+02 0.000000000000000000e+00
3.550708390019999570e+02 0.000000000000000000e+00
3.554039002267573437e+02 0.000000000000000000e+00
3.556972335600906945e+02 0.000000000000000000e+00
3.560542403628118109e+02 0.000000000000000000e+00
3.563374149659863974e+02 0.000000000000000000e+00
3.566944217687074570e+02 0.000000000000000000e+00
3.569763265306122548e+02 0.000000000000000000e+00
3.573340589569161239e+02 0.000000000000000000e+00
3.576292063492063562e+02 0.000000000000000000e+00
3.579863945578231323e+02 0.000000000000000000e+00
3.582731972789115389e+02 0.000000000000000000e+00
3.586233106575963916e+02 0.000000000000000000e+00
3.589275283446712024e+02 0.000000000000000000e+00
3.592865306122449169e+02 0.000000000000000000e+00
3.595843990929705001e+02 0.000000000000000000e+00
3.599352380952381054e+02 0.000000000000000000e+00
3.602321995464852762e+02 0.000000000000000000e+00
3.605739682539682462e+02 0.000000000000000000e+00
3.608591383219954878e+02 0.000000000000000000e+00
3.612183219954648621e+02 0.000000000000000000e+00
3.615043990929705160e+02 0.000000000000000000e+00
3.618523356009070540e+02 0.000000000000000000e+00
3.621427664399092805e+02 0.000000000000000000e+00
3.625119274376417025e+02 0.000000000000000000e+00
nan -1.000000000000000000e+00
3.631615419500000144e+02 1.000000000000000000e+00
3.634334693877551103e+02 0.000000000000000000e+00
3.637866666666666902e+02 0.000000000000000000e+00
3.640794557823129480e+02 0.000000000000000000e+00
3.644277551020408055e+02 0.000000000000000000e+00
3.647412244897959113e+02 0.000000000000000000e+00
3.650628571428571263e+02 0.000000000000000000e+00
3.653443990929705478e+02 0.000000000000000000e+00
3.656843537414965795e+02 0.000000000000000000e+00
3.659829478458049721e+02 0.000000000000000000e+00
3.663187301587301477e+02 0.000000000000000000e+00
3.666113378684807458e+02 0.000000000000000000e+00
3.669589115646258506e+02 0.000000000000000000e+00
3.672388208616779934e+02 0.000000000000000000e+00
3.675994557823129298e+02 0.000000000000000000e+00
3.679074829931972772e+02 0.000000000000000000e+00
3.682316553287981833e+02 0.000000000000000000e+00
3.685166439909297083e+02 0.000000000000000000e+00
3.688669387755102207e+02 0.000000000000000000e+00
3.691512018140589362e+02 0.000000000000000000e+00
3.694904308390022720e+02 0.000000000000000000e+00
3.697670748299319712e+02 0.000000000000000000e+00
3.701179138321995197e+02 0.000000000000000000e+00
3.704059863945578286e+02 0.000000000000000000e+00
3.707490249433106442e+02 0.000000000000000000e+00
3.710401814058956802e+02 0.000000000000000000e+00
3.714002721088435237e+02 0.000000000000000000e+00
3.717003174603174784e+02 0.000000000000000000e+00
3.720613151927437912e+02 0.000000000000000000e+00
3.723499319727891361e+02 0.000000000000000000e+00
3.727118367346938612e+02 0.000000000000000000e+00
3.729870294784580551e+02 0.000000000000000000e+00
3.733485714285714039e+02 0.000000000000000000e+00
3.736442630385487291e+02 0.000000000000000000e+00
3.740078004535147329e+02 0.000000000000000000e+00
3.743042176869999480e+02 0.000000000000000000e+00
3.746302040816326553e+02 0.000000000000000000e+00
3.749440362811791374e+02 0.000000000000000000e+00
3.752691156462585127e+02 0.000000000000000000e+00
3.755457596371882119e+02 0.000000000000000000e+00
3.758991383219954514e+02 0.000000000000000000e+00
3.762048072562358243e+02 0.000000000000000000e+00
3.765429478458049743e+02 0.000000000000000000e+00
3.768457142857142799e+02 0.000000000000000000e+00
3.771691609977324333e+02 0.000000000000000000e+00
3.774585034013605309e+02 0.000000000000000000e+00
3.778189569160997507e+02 0.000000000000000000e+00
3.781081179138321886e+02 0.000000000000000000e+00
3.784663945578231505e+02 0.000000000000000000e+00
3.787588208616780321e+02 0.000000000000000000e+00
3.791013151927437548e+02 0.000000000000000000e+00
3.793926530612245074e+02 0.000000000000000000e+00
3.797549206349206088e+02 0.000000000000000000e+00
3.800524263038548725e+02 0.000000000000000000e+00
3.803916553287982083e+02 0.000000000000000000e+00
nan -1.000000000000000000e+00
3.810331065759636999e+02 0.000000000000000000e+00
3.813235374149659833e+02 0.000000000000000000e+00
3.816783673469387850e+02 0.000000000000000000e+00
3.819524716553287931e+02 0.000000000000000000e+00
3.823111111111111313e+02 0.000000000000000000e+00
3.826274829931973045e+02 0.000000000000000000e+00
3.829561904761904998e+02 0.000000000000000000e+00
3.832460770975056903e+02 0.000000000000000000e+00
3.835923809523809496e+02 0.000000000000000000e+00
3.838864399092970530e+02 0.000000000000000000e+00
3.842312925170068070e+02 0.000000000000000000e+00
3.845322448979591741e+02 0.000000000000000000e+00
3.848809070294784647e+02 0.000000000000000000e+00
3.851622675736961696e+02 0.000000000000000000e+00
3.855252607709750805e+02 0.000000000000000000e+00
3.858008163265305939e+02 0.000000000000000000e+00
3.861474829931972863e+02 0.000000000000000000e+00
3.864255782312924907e+02 0.000000000000000000e+00
3.867925623582766548e+02 0.000000000000000000e+00
3.870750113378684887e+02 0.000000000000000000e+00
3.874358276643990848e+02 0.000000000000000000e+00
3.877565532879818875e+02 0.000000000000000000e+00
3.880558730158730327e+02 0.000000000000000000e+00
3.883838548752834186e+02 0.000000000000000000e+00
3.887114739229024849e+02 0.000000000000000000e+00
3.890160544217687288e+02 0.000000000000000000e+00
3.893298866213152110e+02 0.000000000000000000e+00
3.896232199546485049e+02 0.000000000000000000e+00
3.899791383219954923e+02 0.000000000000000000e+00
3.902722902494331265e+02 0.000000000000000000e+00
3.906117006802721221e+02 0.000000000000000000e+00
3.909356916099773116e+02 0.000000000000000000e+00
nan -1.000000000000000000e+00
3.915666213151927195e+02 0.000000000000000000e+00
3.919087528344671227e+02 0.000000000000000000e+00
3.922184126984126920e+02 0.000000000000000000e+00
3.925498412698412949e+02 0.000000000000000000e+00
3.928627664399093078e+02 0.000000000000000000e+00
3.931862131519274612e+02 0.000000000000000000e+00
3.934985941043083812e+02 0.000000000000000000e+00
3.938100680272108889e+02 0.000000000000000000e+00
3.941360544217687334e+02 0.000000000000000000e+00
3.944393650793650750e+02 0.000000000000000000e+00
3.947604535147392539e+02 0.000000000000000000e+00
3.950782766439909324e+02 0.000000000000000000e+00
3.953921088435374145e+02 0.000000000000000000e+00
3.957077551020408350e+02 0.000000000000000000e+00
3.960056235827664182e+02 0.000000000000000000e+00
3.963388662131519027e+02 0.000000000000000000e+00
3.966717460317460109e+02 0.000000000000000000e+00
3.969777777777777601e+02 0.000000000000000000e+00
3.973086621315192701e+02 0.000000000000000000e+00
3.976239455782313144e+02 0.000000000000000000e+00
3.979365079365079509e+02 0.000000000000000000e+00
3.982541496598639696e+02 0.000000000000000000e+00
3.985696145124716736e+02 0.000000000000000000e+00
3.988914285714285484e+02 0.000000000000000000e+00
3.992021768707483034e+02 0.000000000000000000e+00
3.995455782312924953e+02 0.000000000000000000e+00
3.998517913832199611e+02 0.000000000000000000e+00
4.001783219954648416e+02 0.000000000000000000e+00
4.005131972789115480e+02 0.000000000000000000e+00
4.008293877551020614e+02 0.000000000000000000e+00
4.011470294784580233e+02 0.000000000000000000e+00
4.014862585034013591e+02 0.000000000000000000e+00
4.018062585034013523e+02 0.000000000000000000e+00
4.021226303854875255e+02 0.000000000000000000e+00
4.024462585034013387e+02 0.000000000000000000e+00
4.027740589569161216e+02 0.000000000000000000e+00
4.030906122448979545e+02 0.000000000000000000e+00
4.034118820861677932e+02 0.000000000000000000e+00
4.037393197278911430e+02 0.000000000000000000e+00
4.040616780045351675e+02 0.000000000000000000e+00
4.043628117913831943e+02 0.000000000000000000e+00
4.046695691609977530e+02 0.000000000000000000e+00
nan -1.000000000000000000e+00
4.052253968253968424e+02 0.000000000000000000e+00
4.055481179138321863e+02 0.000000000000000000e+00
4.058641269841269832e+02 0.000000000000000000e+00
4.061783219954648416e+02 0.000000000000000000e+00
nan -1.000000000000000000e+00
4.069275283446712024e+02 0.000000000000000000e+00
4.072402721088435555e+02 0.000000000000000000e+00
4.075573696145124813e+02 0.000000000000000000e+00
4.078619501133786684e+02 0.000000000000000000e+00
4.081505668934240134e+02 0.000000000000000000e+00
4.084899773242630658e+02 0.000000000000000000e+00
4.087887528344671182e+02 0.000000000000000000e+00
4.091307029478458048e+02 0.000000000000000000e+00
4.094568707482993091e+02 0.000000000000000000e+00
4.097707029478457912e+02 0.000000000000000000e+00
4.100741950113378493e+02 0.000000000000000000e+00
4.104058049886621120e+02 0.000000000000000000e+00
4.107319727891156731e+02 0.000000000000000000e+00
4.110452607709750623e+02 0.000000000000000000e+00
4.113743310657596339e+02 0.000000000000000000e+00
4.116847165532879558e+02 0.000000000000000000e+00
4.119765986394558013e+02 0.000000000000000000e+00
4.123366893424036448e+02 0.000000000000000000e+00
4.126302040816326553e+02 0.000000000000000000e+00
4.129861224489795859e+02 0.000000000000000000e+00
4.132752834467120238e+02 0.000000000000000000e+00
4.136366439909297128e+02 0.000000000000000000e+00
4.139067573696145246e+02 0.000000000000000000e+00
4.142693877551020591e+02 0.000000000000000000e+00
4.145648979591836678e+02 0.000000000000000000e+00
nan -1.000000000000000000e+00
nan -1.000000000000000000e+00
nan -1.000000000000000000e+00
nan -1.000000000000000000e+00
4.161808616780045327e+02 0.000000000000000000e+00
4.164937868480725456e+02 0.000000000000000000e+00
4.167958276643990985e+02 0.000000000000000000e+00
4.171236281179138246e+02 0.000000000000000000e+00
4.174372789115646469e+02 0.000000000000000000e+00
4.177560090702947946e+02 0.000000000000000000e+00
4.180758276643990712e+02 0.000000000000000000e+00
4.183911111111111154e+02 0.000000000000000000e+00
4.187025850340136230e+02 0.000000000000000000e+00
4.190066213151927172e+02 0.000000000000000000e+00
4.193151927437641575e+02 0.000000000000000000e+00
4.196624036281178860e+02 0.000000000000000000e+00
4.199746031746031463e+02 0.000000000000000000e+00
4.202897052154194739e+02 0.000000000000000000e+00
nan -1.000000000000000000e+00
4.210913378684807071e+02 0.000000000000000000e+00
4.214423582766439722e+02 0.000000000000000000e+00
nan -1.000000000000000000e+00
4.221913832199546732e+02 0.000000000000000000e+00
4.225097505668934446e+02 0.000000000000000000e+00
4.228156009070294772e+02 0.000000000000000000e+00
4.231430385487528270e+02 0.000000000000000000e+00
4.234748299319728062e+02 0.000000000000000000e+00
4.237895691609977575e+02 0.000000000000000000e+00
4.241124716553288181e+02 0.000000000000000000e+00
4.244203174603174489e+02 0.000000000000000000e+00
4.246998639455782154e+02 0.000000000000000000e+00
4.250427210884353713e+02 0.000000000000000000e+00
4.253627210884353644e+02 0.000000000000000000e+00
4.256785487528344447e+02 0.000000000000000000e+00
4.259931065759637363e+02 0.000000000000000000e+00
4.263247165532879990e+02 0.000000000000000000e+00
4.266231292517006750e+02 0.000000000000000000e+00
4.269545578231292779e+02 0.000000000000000000e+00
4.272959637188208717e+02 0.000000000000000000e+00
4.276177777777778033e+02 0.000000000000000000e+00
nan -1.000000000000000000e+00
nan -1.000000000000000000e+00
4.285298866213151996e+02 0.000000000000000000e+00
4.288509750566893217e+02 0.000000000000000000e+00
4.291580952380952567e+02 0.000000000000000000e+00
4.294693877551020478e+02 0.000000000000000000e+00
4.297792290249433336e+02 0.000000000000000000e+00
4.300932426303854754e+02 0.000000000000000000e+00
4.304027210884353849e+02 0.000000000000000000e+00
4.307091156462585104e+02 0.000000000000000000e+00
4.310298412698412562e+02 0.000000000000000000e+00
4.313335147392290310e+02 0.000000000000000000e+00
4.316253968253968196e+02 0.000000000000000000e+00
4.319577324263038349e+02 0.000000000000000000e+00
4.322554195011338152e+02 0.000000000000000000e+00
4.325855782312925157e+02 0.000000000000000000e+00
4.328634920634920604e+02 0.000000000000000000e+00
4.332097959183673197e+02 0.000000000000000000e+00
4.335227210884353894e+02 0.000000000000000000e+00
4.338347392290249331e+02 0.000000000000000000e+00
4.341567346938775245e+02 0.000000000000000000e+00
4.344598639455782063e+02 0.000000000000000000e+00
4.347145578231292689e+02 0.000000000000000000e+00
4.350663038548752866e+02 0.000000000000000000e+00
4.353737868480725410e+02 0.000000000000000000e+00
4.356821768707483216e+02 0.000000000000000000e+00
4.359961904761904634e+02 0.000000000000000000e+00
4.363207256235827458e+02 0.000000000000000000e+00
4.366024489795918271e+02 0.000000000000000000e+00
nan -1.000000000000000000e+00
4.372556916099773048e+02 0.000000000000000000e+00
4.375765986394557672e+02 0.000000000000000000e+00
4.378791836734694130e+02 0.000000000000000000e+00
4.382104308390022425e+02 0.000000000000000000e+00
4.385473015873016038e+02 0.000000000000000000e+00
4.388553287981859512e+02 0.000000000000000000e+00
4.391825850340135844e+02 0.000000000000000000e+00
4.394871655328798283e+02 0.000000000000000000e+00
4.398106122448979818e+02 0.000000000000000000e+00
4.401287981859410365e+02 0.000000000000000000e+00
4.404070748290000097e+02 0.000000000000000000e+00
4.407644444444444503e+02 0.000000000000000000e+00
4.410984126984126874e+02 0.000000000000000000e+00
nan -1.000000000000000000e+00
nan -1.000000000000000000e+00
nan -1.000000000000000000e+00
4.423571882086167761e+02 0.000000000000000000e+00
4.426960544217687357e+02 0.000000000000000000e+00
4.429892063492063699e+02 0.000000000000000000e+00
4.433375056689342273e+02 0.000000000000000000e+00
4.436391836734694039e+02 0.000000000000000000e+00
4.439682539682539755e+02 0.000000000000000000e+00
4.442637641723355841e+02 0.000000000000000000e+00
4.446224036281179224e+02 0.000000000000000000e+00
4.449295238095238005e+02 0.000000000000000000e+00
4.452838095238095093e+02 0.000000000000000000e+00
4.455824036281179019e+02 0.000000000000000000e+00
4.459352380952381054e+02 0.000000000000000000e+00
4.462300226757369614e+02 0.000000000000000000e+00
4.465489342403628257e+02 0.000000000000000000e+00
4.468542403628117654e+02 0.000000000000000000e+00
4.471929251700680084e+02 0.000000000000000000e+00
4.475027664399092941e+02 0.000000000000000000e+00
4.477723356009070130e+02 0.000000000000000000e+00
4.480549659863945635e+02 0.000000000000000000e+00
nan -1.000000000000000000e+00
4.487615419501133829e+02 0.000000000000000000e+00
4.490887981859410161e+02 0.000000000000000000e+00
4.493786848072562634e+02 0.000000000000000000e+00
4.497180952380952590e+02 0.000000000000000000e+00
4.500477097505668667e+02 0.000000000000000000e+00
4.503715192743763964e+02 0.000000000000000000e+00
4.506717460317460109e+02 0.000000000000000000e+00
4.510095238095237846e+02 0.000000000000000000e+00
4.513028571428571354e+02 0.000000000000000000e+00
4.516549659863945294e+02 0.000000000000000000e+00
4.519896598639455760e+02 0.000000000000000000e+00
4.523205442176870861e+02 0.000000000000000000e+00
4.526508843537415032e+02 0.000000000000000000e+00
4.529737868480725638e+02 0.000000000000000000e+00
4.532879818594104222e+02 0.000000000000000000e+00
4.536203174603174375e+02 0.000000000000000000e+00
4.539303401360544399e+02 0.000000000000000000e+00
4.542670294784580278e+02 0.000000000000000000e+00
4.545630839002267294e+02 0.000000000000000000e+00
4.548948752834467086e+02 0.000000000000000000e+00
4.552146938775510421e+02 0.000000000000000000e+00
4.555339682539682258e+02 0.000000000000000000e+00
4.558559637188208740e+02 0.000000000000000000e+00
4.561779591836734653e+02 0.000000000000000000e+00
4.565086621315192588e+02 0.000000000000000000e+00
4.568337414965986341e+02 0.000000000000000000e+00
4.571501133786848072e+02 0.000000000000000000e+00
4.574672108843537330e+02 0.000000000000000000e+00
4.577939229024943302e+02 0.000000000000000000e+00
4.580411791380000182e+02 0.000000000000000000e+00
4.583693424036281385e+02 0.000000000000000000e+00
4.586799092970521770e+02 0.000000000000000000e+00
nan -1.000000000000000000e+00
nan -1.000000000000000000e+00
nan -1.000000000000000000e+00
nan -1.000000000000000000e+00
nan -1.000000000000000000e+00
nan -1.000000000000000000e+00
nan -1.000000000000000000e+00
nan -1.000000000000000000e+00
nan -1.000000000000000000e+00
nan -1.000000000000000000e+00
nan -1.000000000000000000e+00
nan -1.000000000000000000e+00
nan -1.000000000000000000e+00
nan -1.000000000000000000e+00
nan -1.000000000000000000e+00
4.638042630385487541e+02 0.000000000000000000e+00
4.641598185941043084e+02 0.000000000000000000e+00
4.644772789115646106e+02 0.000000000000000000e+00
4.647560997732426245e+02 0.000000000000000000e+00
4.651056689342403843e+02 0.000000000000000000e+00
4.654271201814058827e+02 0.000000000000000000e+00
4.657523809523809746e+02 0.000000000000000000e+00
4.660250340136054206e+02 0.000000000000000000e+00
4.663951020408163117e+02 0.000000000000000000e+00
4.666770068027211096e+02 0.000000000000000000e+00
4.670207709750566778e+02 0.000000000000000000e+00
4.673117460317460541e+02 0.000000000000000000e+00
4.676515192743764260e+02 0.000000000000000000e+00
4.679613605442177118e+02 0.000000000000000000e+00
4.682980498866212997e+02 0.000000000000000000e+00
4.685803174603174739e+02 0.000000000000000000e+00
4.689229931972789132e+02 0.000000000000000000e+00
4.692174149659863929e+02 0.000000000000000000e+00
4.695519274376417229e+02 0.000000000000000000e+00
4.698434467120181353e+02 0.000000000000000000e+00
4.701921088435374259e+02 0.000000000000000000e+00
4.704747392290249195e+02 0.000000000000000000e+00
4.708072562358276514e+02 0.000000000000000000e+00
4.710788208616780253e+02 0.000000000000000000e+00
4.714331065759637340e+02 0.000000000000000000e+00
4.716997732426303855e+02 0.000000000000000000e+00
4.720504308390022743e+02 0.000000000000000000e+00
4.723216326530612150e+02 0.000000000000000000e+00
4.726588662131519527e+02 0.000000000000000000e+00
4.729598185941043198e+02 0.000000000000000000e+00
4.732946938775510262e+02 0.000000000000000000e+00
4.735851247165533096e+02 0.000000000000000000e+00
4.739201814058956757e+02 0.000000000000000000e+00
4.742097052154194898e+02 0.000000000000000000e+00
4.745502040816326712e+02 0.000000000000000000e+00
4.748399092970521451e+02 0.000000000000000000e+00
4.751842176870748062e+02 0.000000000000000000e+00
4.754889795918367099e+02 0.000000000000000000e+00
4.758227664399092873e+02 0.000000000000000000e+00
4.761126530612244778e+02 0.000000000000000000e+00
4.764551473922902574e+02 0.000000000000000000e+00
4.767629931972788881e+02 0.000000000000000000e+00
4.771058503401360440e+02 0.000000000000000000e+00
4.774243990929705319e+02 0.000000000000000000e+00
4.777411337868480814e+02 0.000000000000000000e+00
4.780371882086167830e+02 0.000000000000000000e+00
4.783713378684807367e+02 0.000000000000000000e+00
4.786646712018140306e+02 0.000000000000000000e+00
4.790089795918367486e+02 0.000000000000000000e+00
4.793160997732426267e+02 0.000000000000000000e+00
4.796371882086168057e+02 0.000000000000000000e+00
4.799366893424036107e+02 0.000000000000000000e+00
4.802487074829932112e+02 0.000000000000000000e+00
4.805338775510203959e+02 0.000000000000000000e+00
4.808692970521541952e+02 0.000000000000000000e+00
4.811827664399093010e+02 0.000000000000000000e+00
4.815016780045351652e+02 0.000000000000000000e+00
4.817933786848072373e+02 0.000000000000000000e+00
4.821242630385487473e+02 0.000000000000000000e+00
4.824234013605442328e+02 0.000000000000000000e+00
4.827644444444444503e+02 0.000000000000000000e+00
4.830693877551020137e+02 0.000000000000000000e+00
4.834171428571428351e+02 0.000000000000000000e+00
4.837043083900226748e+02 0.000000000000000000e+00
4.840491609977324288e+02 0.000000000000000000e+00
4.843604535147392198e+02 0.000000000000000000e+00
4.846858956916099714e+02 0.000000000000000000e+00
4.849863038548753025e+02 0.000000000000000000e+00
4.853237188208616999e+02 0.000000000000000000e+00
4.856248526077097267e+02 0.000000000000000000e+00
4.859626303854875005e+02 0.000000000000000000e+00
4.862579591836734494e+02 0.000000000000000000e+00
4.865913832199546505e+02 0.000000000000000000e+00
4.868799999999999955e+02 0.000000000000000000e+00
4.872355555555555497e+02 0.000000000000000000e+00
4.875288888888889005e+02 0.000000000000000000e+00
4.878737414965986545e+02 0.000000000000000000e+00
4.881532879818594211e+02 0.000000000000000000e+00
4.884968707482993295e+02 0.000000000000000000e+00
4.887827664399093237e+02 0.000000000000000000e+00
4.891283446712018304e+02 0.000000000000000000e+00
4.894280272108843519e+02 0.000000000000000000e+00
4.897618140589569293e+02 0.000000000000000000e+00
4.900636734693877656e+02 0.000000000000000000e+00
4.904010884353741631e+02 0.000000000000000000e+00
4.907042176870748449e+02 0.000000000000000000e+00
4.910296598639455965e+02 0.000000000000000000e+00
4.913365986394557581e+02 0.000000000000000000e+00
4.916692970521542065e+02 0.000000000000000000e+00
4.919629931972789336e+02 0.000000000000000000e+00
4.923100226757369455e+02 0.000000000000000000e+00
4.925982766439909142e+02 0.000000000000000000e+00
4.929532879818594324e+02 0.000000000000000000e+00
4.932371882086167716e+02 0.000000000000000000e+00
4.935958276643991098e+02 0.000000000000000000e+00
4.938726530612244687e+02 0.000000000000000000e+00
nan -1.000000000000000000e+00
nan -1.000000000000000000e+00
4.948868934239999930e+02 1.000000000000000000e+00
nan -1.000000000000000000e+00
nan -1.000000000000000000e+00
nan -1.000000000000000000e+00
4.961407709750566823e+02 0.000000000000000000e+00
4.964341043083900331e+02 0.000000000000000000e+00
4.967867573696145200e+02 0.000000000000000000e+00
4.970577777777778010e+02 0.000000000000000000e+00
4.974140589569161079e+02 0.000000000000000000e+00
4.977102947845805261e+02 0.000000000000000000e+00
4.980544217687074706e+02 0.000000000000000000e+00
4.983590022675737146e+02 0.000000000000000000e+00
4.987080272108843815e+02 0.000000000000000000e+00
4.990347392290249218e+02 0.000000000000000000e+00
4.993659863945578081e+02 0.000000000000000000e+00
4.996818140589568884e+02 0.000000000000000000e+00
5.000183219954648735e+02 0.000000000000000000e+00
5.003316099773242627e+02 0.000000000000000000e+00
5.006634013605442419e+02 0.000000000000000000e+00
5.009440362811791374e+02 0.000000000000000000e+00
5.013064852607709554e+02 0.000000000000000000e+00
5.016290249433106396e+02 0.000000000000000000e+00
5.019495691609977257e+02 0.000000000000000000e+00
5.022245804988662030e+02 0.000000000000000000e+00
5.025835827664399176e+02 0.000000000000000000e+00
5.029050340136054160e+02 0.000000000000000000e+00
5.032210430839002129e+02 0.000000000000000000e+00
5.035330612244898134e+02 0.000000000000000000e+00
5.038666666666666742e+02 0.000000000000000000e+00
5.041674376417233816e+02 0.000000000000000000e+00
5.045146485260771101e+02 0.000000000000000000e+00
5.048023582766439858e+02 0.000000000000000000e+00
5.051370521541950325e+02 0.000000000000000000e+00
5.054300226757369501e+02 0.000000000000000000e+00
5.057601814058957075e+02 0.000000000000000000e+00
5.060656689342403638e+02 0.000000000000000000e+00
5.064039909297052304e+02 0.000000000000000000e+00
5.067098412698412631e+02 0.000000000000000000e+00
5.070403628117913968e+02 0.000000000000000000e+00
5.073362358276643818e+02 0.000000000000000000e+00
5.076841723356009197e+02 0.000000000000000000e+00
5.079914739229025145e+02 0.000000000000000000e+00
5.082822675736961173e+02 0.000000000000000000e+00
5.085944671201813776e+02 0.000000000000000000e+00
5.089262585034013568e+02 0.000000000000000000e+00
5.092097959183673197e+02 0.000000000000000000e+00
5.095726077097505708e+02 0.000000000000000000e+00
5.098721088435374327e+02 0.000000000000000000e+00
5.101984580498865967e+02 0.000000000000000000e+00
5.105133786848072646e+02 0.000000000000000000e+00
5.108471655328798420e+02 0.000000000000000000e+00
5.111512018140589362e+02 0.000000000000000000e+00
5.114951473922902778e+02 0.000000000000000000e+00
5.117810430839002152e+02 0.000000000000000000e+00
5.121451247165532550e+02 0.000000000000000000e+00
5.124669387755102434e+02 0.000000000000000000e+00
5.128090702947845330e+02 0.000000000000000000e+00
5.130730158730158337e+02 0.000000000000000000e+00
5.134311111111111359e+02 0.000000000000000000e+00
5.137139229024943461e+02 0.000000000000000000e+00
5.140578684807255740e+02 0.000000000000000000e+00
5.143533786848072396e+02 0.000000000000000000e+00
5.147149206349206452e+02 0.000000000000000000e+00
5.150249433106575907e+02 0.000000000000000000e+00
5.153576417233559823e+02 0.000000000000000000e+00
5.156420861678004712e+02 0.000000000000000000e+00
5.160009070294784124e+02 0.000000000000000000e+00
5.162884353741496852e+02 0.000000000000000000e+00
5.166407256235827390e+02 0.000000000000000000e+00
5.169242630385487018e+02 0.000000000000000000e+00
5.172598639455782177e+02 0.000000000000000000e+00
5.176052607709750646e+02 0.000000000000000000e+00
nan -1.000000000000000000e+00
nan -1.000000000000000000e+00
nan -1.000000000000000000e+00
5.188558730158730441e+02 0.000000000000000000e+00
5.191842176870748062e+02 0.000000000000000000e+00
5.194675736961451094e+02 0.000000000000000000e+00
5.198008163265305939e+02 0.000000000000000000e+00
5.201012244897958681e+02 0.000000000000000000e+00
5.204636734693877997e+02 0.000000000000000000e+00
5.207586394557822587e+02 0.000000000000000000e+00
5.210995011337868164e+02 0.000000000000000000e+00
5.214142403628118245e+02 0.000000000000000000e+00
5.217440362811790919e+02 0.000000000000000000e+00
5.220578684807255740e+02 0.000000000000000000e+00
5.223689795918367054e+02 0.000000000000000000e+00
5.226474376417233998e+02 0.000000000000000000e+00
5.229988208616780412e+02 0.000000000000000000e+00
5.232926984126984280e+02 0.000000000000000000e+00
5.236605895691609476e+02 0.000000000000000000e+00
5.239691609977323878e+02 0.000000000000000000e+00
5.242897052154195308e+02 0.000000000000000000e+00
5.245980952380951976e+02 0.000000000000000000e+00
5.249257142857143208e+02 0.000000000000000000e+00
5.252337414965986682e+02 0.000000000000000000e+00
5.255631746031746161e+02 0.000000000000000000e+00
5.258478004535147647e+02 0.000000000000000000e+00
5.261872108843537035e+02 0.000000000000000000e+00
5.264640362811791192e+02 0.000000000000000000e+00
5.268094331065759661e+02 0.000000000000000000e+00
5.270953287981859603e+02 0.000000000000000000e+00
5.274536054421769222e+02 0.000000000000000000e+00
5.277592743764172383e+02 0.000000000000000000e+00
5.280738321995464730e+02 0.000000000000000000e+00
5.283820408163264801e+02 0.000000000000000000e+00
5.287014965986394373e+02 0.000000000000000000e+00
5.289999092969999310e+02 1.000000000000000000e+00
nan -1.000000000000000000e+00
nan -1.000000000000000000e+00
nan -1.000000000000000000e+00
nan -1.000000000000000000e+00
nan -1.000000000000000000e+00
nan -1.000000000000000000e+00
nan -1.000000000000000000e+00
5.315555555549999553e+02 1.000000000000000000e+00
5.318690249429999994e+02 1.000000000000000000e+00
nan -1.000000000000000000e+00
nan -1.000000000000000000e+00
nan -1.000000000000000000e+00
nan -1.000000000000000000e+00
nan -1.000000000000000000e+00
5.337367800453514519e+02 0.000000000000000000e+00
5.340711111111111222e+02 0.000000000000000000e+00
5.344302947845804965e+02 0.000000000000000000e+00
5.347337868480000225e+02 0.000000000000000000e+00
5.350773696145124632e+02 0.000000000000000000e+00
5.353928344671202240e+02 0.000000000000000000e+00
5.357424036281179269e+02 0.000000000000000000e+00
5.360451700680272324e+02 0.000000000000000000e+00
5.363613605442176322e+02 0.000000000000000000e+00
5.366635827664399585e+02 0.000000000000000000e+00
5.370133333333333212e+02 0.000000000000000000e+00
5.372961451247165314e+02 0.000000000000000000e+00
5.376506122448979568e+02 0.000000000000000000e+00
5.379729705215419244e+02 0.000000000000000000e+00
5.382935147392290673e+02 0.000000000000000000e+00
5.386051700680271779e+02 0.000000000000000000e+00
5.389202721088435055e+02 0.000000000000000000e+00
5.392497052154194535e+02 0.000000000000000000e+00
5.395736961451246998e+02 0.000000000000000000e+00
5.398857142857142435e+02 0.000000000000000000e+00
5.402153287981859648e+02 0.000000000000000000e+00
5.404939682539682053e+02 0.000000000000000000e+00
5.408444444444444343e+02 0.000000000000000000e+00
5.411267120181405517e+02 0.000000000000000000e+00
5.414751927437641825e+02 0.000000000000000000e+00
5.417902947845805102e+02 0.000000000000000000e+00
5.421059410430839307e+02 0.000000000000000000e+00
5.424010884353741631e+02 0.000000000000000000e+00
5.427521088435373713e+02 0.000000000000000000e+00
5.430507029478458207e+02 0.000000000000000000e+00
5.433993650793651113e+02 0.000000000000000000e+00
5.437048526077097677e+02 0.000000000000000000e+00
nan -1.000000000000000000e+00
5.442456235827664841e+02 0.000000000000000000e+00
nan -1.000000000000000000e+00
5.449278911564625787e+02 0.000000000000000000e+00
5.452720181405895801e+02 0.000000000000000000e+00
5.455871201814059077e+02 0.000000000000000000e+00
5.459054875283446790e+02 0.000000000000000000e+00
5.461910204081632401e+02 0.000000000000000000e+00
5.465351473922902414e+02 0.000000000000000000e+00
5.468203174603174830e+02 0.000000000000000000e+00
5.471669841269841754e+02 0.000000000000000000e+00
5.474664852607709236e+02 0.000000000000000000e+00
5.478106122448979249e+02 0.000000000000000000e+00
5.481309750566892944e+02 0.000000000000000000e+00
5.484633106575963666e+02 0.000000000000000000e+00
5.487742403628118382e+02 0.000000000000000000e+00
5.490967800453514656e+02 0.000000000000000000e+00
5.493962811791383274e+02 0.000000000000000000e+00
5.497251700680271824e+02 0.000000000000000000e+00
5.500154195011338061e+02 0.000000000000000000e+00
5.503404988662131245e+02 0.000000000000000000e+00
5.506403628117914195e+02 0.000000000000000000e+00
5.509565532879818193e+02 0.000000000000000000e+00
5.512531519274376706e+02 0.000000000000000000e+00
5.515715192743764419e+02 0.000000000000000000e+00
5.518750113378685000e+02 0.000000000000000000e+00
5.521990022675737464e+02 0.000000000000000000e+00
5.525113832199546096e+02 0.000000000000000000e+00
5.528253968253968651e+02 0.000000000000000000e+00
5.531305215419500882e+02 0.000000000000000000e+00
5.534557823129251801e+02 0.000000000000000000e+00
5.537656235827664659e+02 0.000000000000000000e+00
5.540890702947846194e+02 0.000000000000000000e+00
5.544114285714285870e+02 0.000000000000000000e+00
5.547493877551020205e+02 0.000000000000000000e+00
5.550458049886620984e+02 0.000000000000000000e+00
5.553714285714286234e+02 0.000000000000000000e+00
5.556832653061223937e+02 0.000000000000000000e+00
5.560308390022676122e+02 0.000000000000000000e+00
5.563109297052154716e+02 0.000000000000000000e+00
5.566601360544217414e+02 0.000000000000000000e+00
5.569607256235827890e+02 0.000000000000000000e+00
5.573053968253967696e+02 0.000000000000000000e+00
5.576043537414966522e+02 0.000000000000000000e+00
5.579513832199546641e+02 0.000000000000000000e+00
5.582829931972788700e+02 0.000000000000000000e+00
5.586111564625850860e+02 0.000000000000000000e+00
5.589336961451247134e+02 0.000000000000000000e+00
nan -1.000000000000000000e+00
5.596244897959184073e+02 0.000000000000000000e+00
5.599317913832200020e+02 0.000000000000000000e+00
5.602448979591836178e+02 0.000000000000000000e+00
5.605638095238094820e+02 0.000000000000000000e+00
5.608838095238095320e+02 0.000000000000000000e+00
5.612204988662131200e+02 0.000000000000000000e+00
5.615439455782312734e+02 0.000000000000000000e+00
5.618802721088435419e+02 0.000000000000000000e+00
5.622042630385487882e+02 0.000000000000000000e+00
5.625516553287982333e+02 0.000000000000000000e+00
5.628707482993197573e+02 0.000000000000000000e+00
5.632056235827664068e+02 0.000000000000000000e+00
5.634962358276643499e+02 0.000000000000000000e+00
5.638516099773243013e+02 0.000000000000000000e+00
5.641759637188208671e+02 0.000000000000000000e+00
5.645135600907029811e+02 0.000000000000000000e+00
5.648304761904762472e+02 0.000000000000000000e+00
5.651874829931972499e+02 0.000000000000000000e+00
5.654991383219954741e+02 0.000000000000000000e+00
5.658253061224489784e+02 0.000000000000000000e+00
5.661746938775510216e+02 0.000000000000000000e+00
5.664734693877551308e+02 0.000000000000000000e+00
5.667836734693877361e+02 0.000000000000000000e+00
5.671207256235827572e+02 0.000000000000000000e+00
5.674563265306122730e+02 0.000000000000000000e+00
5.677801360544217459e+02 0.000000000000000000e+00
5.680507936507937075e+02 0.000000000000000000e+00
5.684201360544217323e+02 0.000000000000000000e+00
5.687385034013605036e+02 0.000000000000000000e+00
5.690721088435374213e+02 0.000000000000000000e+00
5.693785034013604900e+02 0.000000000000000000e+00
5.697090249433106237e+02 0.000000000000000000e+00
5.700319274376416843e+02 0.000000000000000000e+00
5.703443083900226611e+02 0.000000000000000000e+00
nan -1.000000000000000000e+00
5.710013605442177322e+02 0.000000000000000000e+00
5.713037641723356046e+02 0.000000000000000000e+00
5.716252154195011599e+02 0.000000000000000000e+00
5.719586394557823041e+02 0.000000000000000000e+00
5.722684807256235899e+02 0.000000000000000000e+00
5.725336961451247362e+02 0.000000000000000000e+00
5.729088435374150095e+02 0.000000000000000000e+00
5.732259410430839353e+02 0.000000000000000000e+00
5.735673469387754722e+02 0.000000000000000000e+00
nan -1.000000000000000000e+00
nan -1.000000000000000000e+00
nan -1.000000000000000000e+00
nan -1.000000000000000000e+00
5.752188662131519550e+02 0.000000000000000000e+00
5.755287074829932408e+02 0.000000000000000000e+00
5.758363718820861550e+02 0.000000000000000000e+00
5.761634467120181853e+02 0.000000000000000000e+00
5.764888888888889369e+02 0.000000000000000000e+00
5.768210430839002356e+02 0.000000000000000000e+00
5.771336054421768722e+02 0.000000000000000000e+00
5.774768253968253475e+02 0.000000000000000000e+00
5.777904761904761699e+02 0.000000000000000000e+00
5.781141043083899831e+02 0.000000000000000000e+00
5.783903854875283059e+02 0.000000000000000000e+00
5.787617233560090426e+02 0.000000000000000000e+00
5.790829931972789382e+02 0.000000000000000000e+00
5.794127891156462056e+02 0.000000000000000000e+00
5.797068480725623658e+02 0.000000000000000000e+00
5.800023582766440313e+02 0.000000000000000000e+00
nan -1.000000000000000000e+00
nan -1.000000000000000000e+00
5.809919274376417206e+02 0.000000000000000000e+00
5.813505668934240020e+02 0.000000000000000000e+00
5.816658503401361031e+02 0.000000000000000000e+00
5.820016326530612787e+02 0.000000000000000000e+00
5.822839002267573960e+02 0.000000000000000000e+00
5.826285714285713766e+02 0.000000000000000000e+00
nan -1.000000000000000000e+00
5.832569614512472072e+02 0.000000000000000000e+00
5.835346938775510353e+02 0.000000000000000000e+00
5.838759183673469124e+02 0.000000000000000000e+00
5.841785034013605582e+02 0.000000000000000000e+00
5.845200907029478685e+02 0.000000000000000000e+00
5.848360997732426085e+02 0.000000000000000000e+00
5.851724263038548770e+02 0.000000000000000000e+00
5.854701133786848004e+02 0.000000000000000000e+00
5.858204081632652560e+02 0.000000000000000000e+00
5.861222675736961492e+02 0.000000000000000000e+00
5.864596825396824897e+02 0.000000000000000000e+00
5.867401360544217823e+02 0.000000000000000000e+00
5.870764625850340508e+02 0.000000000000000000e+00
5.873618140589569521e+02 0.000000000000000000e+00
5.877128344671201603e+02 0.000000000000000000e+00
5.880241269841269514e+02 0.000000000000000000e+00
5.883682539682539527e+02 0.000000000000000000e+00
5.886846258503401259e+02 0.000000000000000000e+00
5.890309297052153852e+02 0.000000000000000000e+00
5.893511111111110949e+02 0.000000000000000000e+00
5.897041269841270150e+02 0.000000000000000000e+00
5.899905668934239884e+02 0.000000000000000000e+00
5.903294331065759479e+02 0.000000000000000000e+00
5.906410884353741721e+02 0.000000000000000000e+00
nan -1.000000000000000000e+00
5.912879818594104790e+02 0.000000000000000000e+00
5.916018140589569612e+02 0.000000000000000000e+00
5.919243537414965886e+02 0.000000000000000000e+00
5.922684807256235899e+02 0.000000000000000000e+00
5.925638095238094820e+02 0.000000000000000000e+00
5.929079365079364834e+02 0.000000000000000000e+00
5.932460770975056903e+02 0.000000000000000000e+00
5.935804081632653606e+02 0.000000000000000000e+00
5.938989569160997917e+02 0.000000000000000000e+00
5.942169614512471298e+02 0.000000000000000000e+00
5.945180952380952704e+02 0.000000000000000000e+00
5.948598639455782404e+02 0.000000000000000000e+00
5.951686167800453404e+02 0.000000000000000000e+00
nan -1.000000000000000000e+00
5.957741496598639515e+02 0.000000000000000000e+00
5.961101133786847868e+02 0.000000000000000000e+00
5.964136054421768449e+02 0.000000000000000000e+00
5.967414058956916278e+02 0.000000000000000000e+00
5.970565079365079555e+02 0.000000000000000000e+00
5.973933786848072032e+02 0.000000000000000000e+00
5.976780045351473518e+02 0.000000000000000000e+00
5.980185034013605900e+02 0.000000000000000000e+00
5.983348752834467632e+02 0.000000000000000000e+00
5.986539682539682872e+02 0.000000000000000000e+00
5.989398639455782813e+02 0.000000000000000000e+00
5.993017687074830064e+02 0.000000000000000000e+00
5.996204988659999344e+02 0.000000000000000000e+00
5.999575510204081183e+02 0.000000000000000000e+00
6.002717460317460336e+02 0.000000000000000000e+00
6.005890249433106192e+02 0.000000000000000000e+00
6.008872562358276355e+02 0.000000000000000000e+00
6.012360997732425858e+02 0.000000000000000000e+00
6.015468480725623976e+02 0.000000000000000000e+00
6.018604988662131063e+02 0.000000000000000000e+00
6.021815873015873422e+02 0.000000000000000000e+00
6.025030385487527838e+02 0.000000000000000000e+00
6.028019954648525527e+02 0.000000000000000000e+00
6.031493877551019978e+02 0.000000000000000000e+00
6.034750113378685228e+02 0.000000000000000000e+00
6.037999092970521815e+02 0.000000000000000000e+00
6.040731065759637204e+02 0.000000000000000000e+00
6.044119727891156799e+02 0.000000000000000000e+00
6.047180045351474291e+02 0.000000000000000000e+00
6.050612244897959044e+02 0.000000000000000000e+00
6.053362358276643818e+02 0.000000000000000000e+00
6.056928798185940650e+02 0.000000000000000000e+00
6.059746031746032031e+02 0.000000000000000000e+00
6.062819047619047979e+02 0.000000000000000000e+00
6.066000907029477958e+02 0.000000000000000000e+00
6.069378684807255695e+02 0.000000000000000000e+00
6.072174149659864497e+02 0.000000000000000000e+00
6.075608163265305848e+02 0.000000000000000000e+00
6.078628571428571377e+02 0.000000000000000000e+00
6.081984580498866535e+02 0.000000000000000000e+00
6.084870748299319985e+02 0.000000000000000000e+00
6.088206802721088025e+02 0.000000000000000000e+00
6.091063945578231369e+02 0.000000000000000000e+00
6.094503401360544785e+02 0.000000000000000000e+00
6.097527437641723509e+02 0.000000000000000000e+00
6.100770975056689167e+02 0.000000000000000000e+00
6.103657142857142617e+02 0.000000000000000000e+00
6.107024036281179633e+02 0.000000000000000000e+00
6.110240362811791783e+02 0.000000000000000000e+00
6.113300680272109275e+02 0.000000000000000000e+00
6.116328344671202331e+02 0.000000000000000000e+00
6.119811337868480905e+02 0.000000000000000000e+00
6.123054875283446563e+02 0.000000000000000000e+00
6.126376417233559550e+02 0.000000000000000000e+00
6.129157369614512163e+02 0.000000000000000000e+00
6.132680272108843837e+02 0.000000000000000000e+00
6.135896598639455988e+02 0.000000000000000000e+00
6.139043990929704933e+02 0.000000000000000000e+00
6.142224036281179451e+02 0.000000000000000000e+00
6.145525623582766457e+02 0.000000000000000000e+00
6.148201360544218232e+02 0.000000000000000000e+00
6.151608163265306075e+02 0.000000000000000000e+00
6.154528798185940559e+02 0.000000000000000000e+00
6.157792290249433336e+02 0.000000000000000000e+00
6.160863492063491549e+02 0.000000000000000000e+00
6.164074376417233907e+02 0.000000000000000000e+00
6.167223582766439449e+02 0.000000000000000000e+00
6.170878911564625469e+02 0.000000000000000000e+00
nan -1.000000000000000000e+00
6.177001360540000405e+02 1.000000000000000000e+00
6.180208616780000739e+02 1.000000000000000000e+00
6.183241723349999575e+02 1.000000000000000000e+00
6.186245804980000003e+02 0.000000000000000000e+00
6.189416780045351061e+02 0.000000000000000000e+00
6.192604081632653106e+02 0.000000000000000000e+00
6.195811337868481132e+02 0.000000000000000000e+00
6.198911564625850588e+02 0.000000000000000000e+00
6.201919274376417661e+02 0.000000000000000000e+00
6.205034013605442169e+02 0.000000000000000000e+00
6.208165079365079464e+02 0.000000000000000000e+00
6.211482993197279256e+02 0.000000000000000000e+00
6.214673922902494496e+02 0.000000000000000000e+00
6.217552834467120420e+02 0.000000000000000000e+00
6.220861678004534951e+02 0.000000000000000000e+00
6.223744217687075206e+02 0.000000000000000000e+00
6.226962358276643954e+02 0.000000000000000000e+00
6.229777777777777601e+02 0.000000000000000000e+00
6.233039455782312643e+02 0.000000000000000000e+00
6.236150566893423957e+02 0.000000000000000000e+00
6.239537414965986954e+02 0.000000000000000000e+00
6.242503401360544331e+02 0.000000000000000000e+00
6.245761451247165041e+02 0.000000000000000000e+00
6.248966893424036471e+02 0.000000000000000000e+00
6.252344671201814208e+02 0.000000000000000000e+00
6.255370521541950666e+02 0.000000000000000000e+00
6.258771882086167579e+02 0.000000000000000000e+00
6.261532879818594211e+02 0.000000000000000000e+00
6.264812698412698637e+02 0.000000000000000000e+00
6.268039909297052645e+02 0.000000000000000000e+00
6.271131065759636840e+02 0.000000000000000000e+00
6.274106122448979477e+02 0.000000000000000000e+00
6.277180952380000463e+02 1.000000000000000000e+00
6.280025396820000196e+02 1.000000000000000000e+00
6.283756916099773662e+02 0.000000000000000000e+00
6.286902494331066009e+02 0.000000000000000000e+00
6.289892063492063699e+02 0.000000000000000000e+00
6.292852607709750146e+02 0.000000000000000000e+00
6.296083446712018485e+02 0.000000000000000000e+00
6.299098412698413085e+02 0.000000000000000000e+00
6.302267573696144609e+02 0.000000000000000000e+00
6.304992290249433609e+02 0.000000000000000000e+00
6.308355555555555156e+02 0.000000000000000000e+00
6.311038548750000245e+02 1.000000000000000000e+00
6.314390929700000470e+02 1.000000000000000000e+00
6.317073922902494587e+02 0.000000000000000000e+00
6.320613151927437912e+02 0.000000000000000000e+00
6.323831292517006659e+02 0.000000000000000000e+00
6.326882539682540028e+02 0.000000000000000000e+00
6.330115192743763828e+02 0.000000000000000000e+00
6.333186394557823178e+02 0.000000000000000000e+00
6.336212244897959636e+02 0.000000000000000000e+00
6.339270748299319393e+02 0.000000000000000000e+00
6.342354648526077199e+02 0.000000000000000000e+00
6.345558276643990894e+02 0.000000000000000000e+00
6.348640362811790965e+02 0.000000000000000000e+00
nan -1.000000000000000000e+00
nan -1.000000000000000000e+00
nan -1.000000000000000000e+00
6.361182766439909528e+02 0.000000000000000000e+00
6.364166893424036289e+02 0.000000000000000000e+00
6.367210884353740994e+02 0.000000000000000000e+00
6.370302040816326326e+02 0.000000000000000000e+00
6.373355102040816291e+02 0.000000000000000000e+00
6.376460770975056676e+02 0.000000000000000000e+00
6.379470294784580346e+02 0.000000000000000000e+00
6.382679365079364970e+02 0.000000000000000000e+00
6.385817687074829792e+02 0.000000000000000000e+00
6.388983219954648121e+02 0.000000000000000000e+00
6.392137868480725729e+02 0.000000000000000000e+00
6.395267120181406426e+02 0.000000000000000000e+00
6.398300226757369273e+02 0.000000000000000000e+00
6.401648979591836905e+02 0.000000000000000000e+00
6.404716553287981924e+02 0.000000000000000000e+00
nan -1.000000000000000000e+00
6.411261678004534588e+02 0.000000000000000000e+00
6.414539682539682417e+02 0.000000000000000000e+00
6.417743310657596112e+02 0.000000000000000000e+00
6.420990476190476102e+02 0.000000000000000000e+00
6.424253968253967741e+02 0.000000000000000000e+00
6.427497505668934537e+02 0.000000000000000000e+00
6.430675736961451321e+02 0.000000000000000000e+00
6.434086167800453495e+02 0.000000000000000000e+00
6.437268027210884611e+02 0.000000000000000000e+00
6.440486167800453359e+02 0.000000000000000000e+00
6.443811337868480678e+02 0.000000000000000000e+00
6.447221768707482852e+02 0.000000000000000000e+00
6.449966439909296696e+02 0.000000000000000000e+00
6.453454875283446199e+02 0.000000000000000000e+00
6.456605895691609476e+02 0.000000000000000000e+00
6.460058049886621347e+02 0.000000000000000000e+00
6.462835374149659629e+02 0.000000000000000000e+00
6.466229478458050153e+02 0.000000000000000000e+00
6.469077551020408237e+02 0.000000000000000000e+00
6.472614965986394964e+02 0.000000000000000000e+00
6.475666213151927195e+02 0.000000000000000000e+00
6.478965986394557603e+02 0.000000000000000000e+00
6.481732426303855163e+02 0.000000000000000000e+00
6.485313378684807049e+02 0.000000000000000000e+00
6.488328344671201648e+02 0.000000000000000000e+00
6.491907482993196936e+02 0.000000000000000000e+00
6.494688435374149549e+02 0.000000000000000000e+00
6.498242176870747926e+02 0.000000000000000000e+00
6.501262585034013455e+02 0.000000000000000000e+00
6.504647619047618718e+02 0.000000000000000000e+00
6.507666213151927650e+02 0.000000000000000000e+00
nan -1.000000000000000000e+00
6.514184126984126806e+02 0.000000000000000000e+00
6.517520181405895983e+02 0.000000000000000000e+00
6.520497052154195217e+02 0.000000000000000000e+00
6.523898412698412130e+02 0.000000000000000000e+00
6.526799092970521770e+02 0.000000000000000000e+00
6.530189569160997962e+02 0.000000000000000000e+00
6.532943310657595930e+02 0.000000000000000000e+00
6.535853061224489693e+02 0.000000000000000000e+00
6.539506575963719115e+02 0.000000000000000000e+00
6.542826303854875505e+02 0.000000000000000000e+00
6.545857596371881755e+02 0.000000000000000000e+00
nan -1.000000000000000000e+00
nan -1.000000000000000000e+00
nan -1.000000000000000000e+00
nan -1.000000000000000000e+00
nan -1.000000000000000000e+00
nan -1.000000000000000000e+00
nan -1.000000000000000000e+00
nan -1.000000000000000000e+00
nan -1.000000000000000000e+00
nan -1.000000000000000000e+00
nan -1.000000000000000000e+00
nan -1.000000000000000000e+00
nan -1.000000000000000000e+00
nan -1.000000000000000000e+00
nan -1.000000000000000000e+00
nan -1.000000000000000000e+00
nan -1.000000000000000000e+00
nan -1.000000000000000000e+00
nan -1.000000000000000000e+00
nan -1.000000000000000000e+00
nan -1.000000000000000000e+00
nan -1.000000000000000000e+00
6.620010884353741858e+02 0.000000000000000000e+00
6.623268934240362569e+02 0.000000000000000000e+00
6.626332879818594392e+02 0.000000000000000000e+00
6.629639909297052327e+02 0.000000000000000000e+00
6.632881632653061388e+02 0.000000000000000000e+00
6.635874829931972272e+02 0.000000000000000000e+00
6.639560997732426131e+02 0.000000000000000000e+00
6.642416326530611741e+02 0.000000000000000000e+00
6.645993650793650431e+02 0.000000000000000000e+00
6.649086621315192360e+02 0.000000000000000000e+00
6.652341043083899876e+02 0.000000000000000000e+00
6.655178231292517239e+02 0.000000000000000000e+00
6.658677551020408600e+02 0.000000000000000000e+00
6.661685260770974537e+02 0.000000000000000000e+00
6.665073922902494132e+02 0.000000000000000000e+00
6.668221315192744214e+02 0.000000000000000000e+00
6.671459410430838943e+02 0.000000000000000000e+00
6.674592290249432835e+02 0.000000000000000000e+00
6.677980952380952431e+02 0.000000000000000000e+00
6.680758276643990712e+02 0.000000000000000000e+00
6.684319274376417752e+02 0.000000000000000000e+00
6.687209070294784397e+02 0.000000000000000000e+00
6.690550566893424502e+02 0.000000000000000000e+00
6.693413151927437639e+02 0.000000000000000000e+00
6.696874376417233634e+02 0.000000000000000000e+00
6.700016326530612787e+02 0.000000000000000000e+00
6.703239909297052463e+02 0.000000000000000000e+00
6.706427210884353372e+02 0.000000000000000000e+00
6.709485714285714266e+02 0.000000000000000000e+00
6.712219501133787389e+02 0.000000000000000000e+00
6.715600907029478321e+02 0.000000000000000000e+00
6.718425396825397229e+02 0.000000000000000000e+00
6.721841269841270332e+02 0.000000000000000000e+00
6.724934240362812261e+02 0.000000000000000000e+00
6.728103401360543785e+02 0.000000000000000000e+00
6.731207256235827572e+02 0.000000000000000000e+00
6.734234920634920627e+02 0.000000000000000000e+00
6.737445804988661848e+02 0.000000000000000000e+00
nan -1.000000000000000000e+00
nan -1.000000000000000000e+00
nan -1.000000000000000000e+00
nan -1.000000000000000000e+00
nan -1.000000000000000000e+00
nan -1.000000000000000000e+00
6.759548299319727676e+02 0.000000000000000000e+00
6.762958730158729850e+02 0.000000000000000000e+00
6.765743310657596794e+02 0.000000000000000000e+00
6.769565532879818193e+02 0.000000000000000000e+00
6.773173696145124723e+02 0.000000000000000000e+00
6.775940136054422283e+02 0.000000000000000000e+00
nan -1.000000000000000000e+00
nan -1.000000000000000000e+00
nan -1.000000000000000000e+00
nan -1.000000000000000000e+00
nan -1.000000000000000000e+00
nan -1.000000000000000000e+00
nan -1.000000000000000000e+00
nan -1.000000000000000000e+00
nan -1.000000000000000000e+00
nan -1.000000000000000000e+00
nan -1.000000000000000000e+00
nan -1.000000000000000000e+00
nan -1.000000000000000000e+00
nan -1.000000000000000000e+00
nan -1.000000000000000000e+00
6.827769614512471890e+02 0.000000000000000000e+00
6.830630385487528429e+02 0.000000000000000000e+00
6.834107936507936074e+02 0.000000000000000000e+00
6.837146485260770987e+02 0.000000000000000000e+00
6.840351927437641280e+02 0.000000000000000000e+00
6.843608163265306530e+02 0.000000000000000000e+00
6.846802721088434964e+02 0.000000000000000000e+00
6.850091609977324651e+02 0.000000000000000000e+00
6.853320634920635257e+02 0.000000000000000000e+00
6.856643990929704842e+02 0.000000000000000000e+00
nan -1.000000000000000000e+00
6.861953741496598695e+02 0.000000000000000000e+00
6.865099319727891043e+02 0.000000000000000000e+00
6.868183219954648848e+02 0.000000000000000000e+00
nan -1.000000000000000000e+00
6.874332879818593938e+02 0.000000000000000000e+00
6.877567346938775472e+02 0.000000000000000000e+00
6.880562358276644090e+02 0.000000000000000000e+00
nan -1.000000000000000000e+00
nan -1.000000000000000000e+00
6.890975056689342182e+02 0.000000000000000000e+00
6.894323809523809814e+02 0.000000000000000000e+00
6.897619954648525891e+02 0.000000000000000000e+00
6.900908843537414441e+02 0.000000000000000000e+00
6.903856689342403570e+02 0.000000000000000000e+00
6.907258049886621620e+02 0.000000000000000000e+00
6.910133333333333212e+02 0.000000000000000000e+00
nan -1.000000000000000000e+00
6.916622222222222263e+02 0.000000000000000000e+00
6.919923809523809268e+02 0.000000000000000000e+00
6.923076643990929142e+02 0.000000000000000000e+00
6.926512471655329364e+02 0.000000000000000000e+00
