# Supplementary material for: Correlated microtiming deviations in jazz and rock music
Source: PLoS One. 2018 Jan 24;13(1):e0186361. doi: 10.1371/journal.pone.0186361 (PMC5783353; doi:10.1371/journal.pone.0186361)
Supplement: S1 Dataset — (ZIP) [file pone.0186361.s001.zip › J24.dat]

7.638403628117913513e+01 0.000000000000000000e+00
7.679328798185940741e+01 0.000000000000000000e+00
7.712997732426303799e+01 0.000000000000000000e+00
nan -1.000000000000000000e+00
nan -1.000000000000000000e+00
nan -1.000000000000000000e+00
7.871328798185940911e+01 0.000000000000000000e+00
7.911981859410430218e+01 0.000000000000000000e+00
7.946848072562357856e+01 0.000000000000000000e+00
7.984979591836734869e+01 0.000000000000000000e+00
8.025034013605441885e+01 0.000000000000000000e+00
8.064199546485261294e+01 0.000000000000000000e+00
8.103020408163264676e+01 0.000000000000000000e+00
8.142494331065759638e+01 0.000000000000000000e+00
8.180879818594104336e+01 0.000000000000000000e+00
8.219573696145124586e+01 0.000000000000000000e+00
8.258902494331066180e+01 0.000000000000000000e+00
8.295455782312924953e+01 0.000000000000000000e+00
8.331863945578231778e+01 0.000000000000000000e+00
8.370158730158729554e+01 0.000000000000000000e+00
8.409160997732426779e+01 0.000000000000000000e+00
8.447274376417233555e+01 0.000000000000000000e+00
8.486349206349206042e+01 0.000000000000000000e+00
8.522975056689342921e+01 0.000000000000000000e+00
8.560344671201814037e+01 0.000000000000000000e+00
8.597405895691609601e+01 0.000000000000000000e+00
8.636952380952381247e+01 0.000000000000000000e+00
8.675337868480725945e+01 0.000000000000000000e+00
8.714122448979591695e+01 0.000000000000000000e+00
8.754140589569161079e+01 0.000000000000000000e+00
8.791891156462584433e+01 0.000000000000000000e+00
8.828952380952381418e+01 0.000000000000000000e+00
8.866412698412698035e+01 0.000000000000000000e+00
8.906430839002267419e+01 0.000000000000000000e+00
8.941260770975056005e+01 0.000000000000000000e+00
8.980444444444444230e+01 0.000000000000000000e+00
9.017904761904762267e+01 0.000000000000000000e+00
9.055600907029477753e+01 0.000000000000000000e+00
9.092916099773242422e+01 0.000000000000000000e+00
9.132045351473922778e+01 0.000000000000000000e+00
9.168616780045351788e+01 0.000000000000000000e+00
9.207401360544217539e+01 0.000000000000000000e+00
9.243809523809524364e+01 0.000000000000000000e+00
9.282848072562357800e+01 0.000000000000000000e+00
9.318149659863945544e+01 0.000000000000000000e+00
9.357659863945578138e+01 0.000000000000000000e+00
9.395501133786848413e+01 0.000000000000000000e+00
9.434594104308389717e+01 0.000000000000000000e+00
9.472199546485261124e+01 0.000000000000000000e+00
9.511800453514739218e+01 0.000000000000000000e+00
9.548353741496597991e+01 0.000000000000000000e+00
9.588081632653060637e+01 0.000000000000000000e+00
9.625814058956916597e+01 0.000000000000000000e+00
9.662947845804988845e+01 0.000000000000000000e+00
9.700154195011337777e+01 0.000000000000000000e+00
9.736054421768707812e+01 0.000000000000000000e+00
9.773188208616780059e+01 0.000000000000000000e+00
9.812190476190475863e+01 0.000000000000000000e+00
9.849850340136053717e+01 0.000000000000000000e+00
nan -1.000000000000000000e+00
nan -1.000000000000000000e+00
nan -1.000000000000000000e+00
nan -1.000000000000000000e+00
nan -1.000000000000000000e+00
nan -1.000000000000000000e+00
1.011700680272108883e+02 0.000000000000000000e+00
1.015432199546485208e+02 0.000000000000000000e+00
1.019236281179138359e+02 0.000000000000000000e+00
1.022920634920634910e+02 0.000000000000000000e+00
nan -1.000000000000000000e+00
nan -1.000000000000000000e+00
nan -1.000000000000000000e+00
nan -1.000000000000000000e+00
nan -1.000000000000000000e+00
nan -1.000000000000000000e+00
nan -1.000000000000000000e+00
1.053382312925170083e+02 0.000000000000000000e+00
1.056885260770975066e+02 0.000000000000000000e+00
1.060636734693877514e+02 0.000000000000000000e+00
1.064348299319727857e+02 0.000000000000000000e+00
1.068059863945578201e+02 0.000000000000000000e+00
1.071575510204081638e+02 0.000000000000000000e+00
1.075372335600906979e+02 0.000000000000000000e+00
nan -1.000000000000000000e+00
1.082644897959183652e+02 0.000000000000000000e+00
1.086278458049886666e+02 0.000000000000000000e+00
1.090011791383220014e+02 0.000000000000000000e+00
1.093692517006802660e+02 0.000000000000000000e+00
1.097190022675736998e+02 0.000000000000000000e+00
1.101041269841269781e+02 0.000000000000000000e+00
nan -1.000000000000000000e+00
nan -1.000000000000000000e+00
1.111940136054421799e+02 0.000000000000000000e+00
1.115831292517006830e+02 0.000000000000000000e+00
1.119555555555555486e+02 0.000000000000000000e+00
1.123238095238095298e+02 0.000000000000000000e+00
1.127103854875283417e+02 0.000000000000000000e+00
1.130768253968253987e+02 0.000000000000000000e+00
1.134312925170068098e+02 0.000000000000000000e+00
1.137991836734693862e+02 0.000000000000000000e+00
1.141456689342403621e+02 0.000000000000000000e+00
nan -1.000000000000000000e+00
nan -1.000000000000000000e+00
1.152983219954648462e+02 0.000000000000000000e+00
1.156687528344671136e+02 0.000000000000000000e+00
1.160337414965986369e+02 0.000000000000000000e+00
nan -1.000000000000000000e+00
1.167882086167800395e+02 0.000000000000000000e+00
1.171626303854875317e+02 0.000000000000000000e+00
1.175493877551020461e+02 0.000000000000000000e+00
1.178993197278911538e+02 0.000000000000000000e+00
1.182842630385487581e+02 0.000000000000000000e+00
1.186505215419501127e+02 0.000000000000000000e+00
1.190445351473922955e+02 0.000000000000000000e+00
nan -1.000000000000000000e+00
nan -1.000000000000000000e+00
nan -1.000000000000000000e+00
nan -1.000000000000000000e+00
nan -1.000000000000000000e+00
1.212732879818594114e+02 0.000000000000000000e+00
1.216406349206349233e+02 0.000000000000000000e+00
1.220194104308390024e+02 0.000000000000000000e+00
1.223869387755102025e+02 0.000000000000000000e+00
1.227566439909297031e+02 0.000000000000000000e+00
1.231383219949999983e+02 0.000000000000000000e+00
1.235248979591836758e+02 0.000000000000000000e+00
1.238926077097505640e+02 0.000000000000000000e+00
1.242653968253968202e+02 0.000000000000000000e+00
1.246372789115646214e+02 0.000000000000000000e+00
1.250129705215419449e+02 0.000000000000000000e+00
1.253763265306122463e+02 0.000000000000000000e+00
1.257754195011337828e+02 0.000000000000000000e+00
1.261507482993197300e+02 0.000000000000000000e+00
1.265146485260770959e+02 0.000000000000000000e+00
1.268856235827664420e+02 0.000000000000000000e+00
1.272593197278911532e+02 0.000000000000000000e+00
1.276553287981859341e+02 0.000000000000000000e+00
1.280322902494331174e+02 0.000000000000000000e+00
1.283934693877550899e+02 0.000000000000000000e+00
1.287675283446712058e+02 0.000000000000000000e+00
1.291426757369614506e+02 0.000000000000000000e+00
1.295239909297052066e+02 0.000000000000000000e+00
1.298936961451247214e+02 0.000000000000000000e+00
1.302699319727891236e+02 0.000000000000000000e+00
1.306378231292517000e+02 0.000000000000000000e+00
1.310289342403628154e+02 0.000000000000000000e+00
1.313968253968253919e+02 0.000000000000000000e+00
1.317696145124716622e+02 0.000000000000000000e+00
1.321482086167800389e+02 0.000000000000000000e+00
1.325327891156462670e+02 0.000000000000000000e+00
1.329015873015873126e+02 0.000000000000000000e+00
nan -1.000000000000000000e+00
1.336513378684807378e+02 0.000000000000000000e+00
1.340377324263038474e+02 0.000000000000000000e+00
1.344094331065759604e+02 0.000000000000000000e+00
1.347836734693877645e+02 0.000000000000000000e+00
1.351629931972789223e+02 0.000000000000000000e+00
1.355437641723356137e+02 0.000000000000000000e+00
1.359243537414965886e+02 0.000000000000000000e+00
nan -1.000000000000000000e+00
1.366300226757369671e+02 0.000000000000000000e+00
1.370419954648526186e+02 0.000000000000000000e+00
1.374254875283446609e+02 0.000000000000000000e+00
1.377977324263038668e+02 0.000000000000000000e+00
nan -1.000000000000000000e+00
nan -1.000000000000000000e+00
nan -1.000000000000000000e+00
1.392937868480725569e+02 0.000000000000000000e+00
1.396749206349206247e+02 0.000000000000000000e+00
1.400468027210884259e+02 0.000000000000000000e+00
1.404130612244898089e+02 0.000000000000000000e+00
1.407909297052154329e+02 0.000000000000000000e+00
1.411508390022675599e+02 0.000000000000000000e+00
1.415377777777777908e+02 0.000000000000000000e+00
1.419076643990929654e+02 0.000000000000000000e+00
1.422768253968253873e+02 0.000000000000000000e+00
1.426615873015873035e+02 0.000000000000000000e+00
1.430243990929705262e+02 0.000000000000000000e+00
1.434035374149659958e+02 0.000000000000000000e+00
1.437832199546485299e+02 0.000000000000000000e+00
1.441460317460317526e+02 0.000000000000000000e+00
1.445346031746031770e+02 0.000000000000000000e+00
1.449077551020408237e+02 0.000000000000000000e+00
1.452850793650793548e+02 0.000000000000000000e+00
1.456732879818594029e+02 0.000000000000000000e+00
1.460395464852607574e+02 0.000000000000000000e+00
1.464458956916099908e+02 0.000000000000000000e+00
1.468339229024943222e+02 0.000000000000000000e+00
1.472105215419501008e+02 0.000000000000000000e+00
nan -1.000000000000000000e+00
1.479706122439999945e+02 1.000000000000000000e+00
1.483566439900000091e+02 1.000000000000000000e+00
1.487339682530000005e+02 1.000000000000000000e+00
1.491141950109999925e+02 1.000000000000000000e+00
nan -1.000000000000000000e+00
nan -1.000000000000000000e+00
nan -1.000000000000000000e+00
nan -1.000000000000000000e+00
nan -1.000000000000000000e+00
nan -1.000000000000000000e+00
nan -1.000000000000000000e+00
nan -1.000000000000000000e+00
nan -1.000000000000000000e+00
nan -1.000000000000000000e+00
nan -1.000000000000000000e+00
nan -1.000000000000000000e+00
nan -1.000000000000000000e+00
nan -1.000000000000000000e+00
1.547408616780045350e+02 0.000000000000000000e+00
1.551301587301587404e+02 0.000000000000000000e+00
1.554978684807256286e+02 0.000000000000000000e+00
1.558797278911564490e+02 0.000000000000000000e+00
nan -1.000000000000000000e+00
nan -1.000000000000000000e+00
nan -1.000000000000000000e+00
nan -1.000000000000000000e+00
nan -1.000000000000000000e+00
nan -1.000000000000000000e+00
nan -1.000000000000000000e+00
nan -1.000000000000000000e+00
nan -1.000000000000000000e+00
nan -1.000000000000000000e+00
nan -1.000000000000000000e+00
nan -1.000000000000000000e+00
nan -1.000000000000000000e+00
nan -1.000000000000000000e+00
nan -1.000000000000000000e+00
nan -1.000000000000000000e+00
nan -1.000000000000000000e+00
nan -1.000000000000000000e+00
nan -1.000000000000000000e+00
nan -1.000000000000000000e+00
nan -1.000000000000000000e+00
nan -1.000000000000000000e+00
nan -1.000000000000000000e+00
nan -1.000000000000000000e+00
nan -1.000000000000000000e+00
nan -1.000000000000000000e+00
nan -1.000000000000000000e+00
nan -1.000000000000000000e+00
nan -1.000000000000000000e+00
nan -1.000000000000000000e+00
nan -1.000000000000000000e+00
nan -1.000000000000000000e+00
nan -1.000000000000000000e+00
nan -1.000000000000000000e+00
nan -1.000000000000000000e+00
nan -1.000000000000000000e+00
nan -1.000000000000000000e+00
nan -1.000000000000000000e+00
nan -1.000000000000000000e+00
nan -1.000000000000000000e+00
nan -1.000000000000000000e+00
nan -1.000000000000000000e+00
nan -1.000000000000000000e+00
nan -1.000000000000000000e+00
nan -1.000000000000000000e+00
nan -1.000000000000000000e+00
nan -1.000000000000000000e+00
nan -1.000000000000000000e+00
nan -1.000000000000000000e+00
nan -1.000000000000000000e+00
nan -1.000000000000000000e+00
nan -1.000000000000000000e+00
nan -1.000000000000000000e+00
nan -1.000000000000000000e+00
nan -1.000000000000000000e+00
nan -1.000000000000000000e+00
nan -1.000000000000000000e+00
nan -1.000000000000000000e+00
nan -1.000000000000000000e+00
nan -1.000000000000000000e+00
nan -1.000000000000000000e+00
nan -1.000000000000000000e+00
nan -1.000000000000000000e+00
nan -1.000000000000000000e+00
nan -1.000000000000000000e+00
nan -1.000000000000000000e+00
nan -1.000000000000000000e+00
nan -1.000000000000000000e+00
nan -1.000000000000000000e+00
nan -1.000000000000000000e+00
nan -1.000000000000000000e+00
nan -1.000000000000000000e+00
nan -1.000000000000000000e+00
nan -1.000000000000000000e+00
nan -1.000000000000000000e+00
nan -1.000000000000000000e+00
nan -1.000000000000000000e+00
nan -1.000000000000000000e+00
nan -1.000000000000000000e+00
nan -1.000000000000000000e+00
nan -1.000000000000000000e+00
nan -1.000000000000000000e+00
nan -1.000000000000000000e+00
nan -1.000000000000000000e+00
nan -1.000000000000000000e+00
nan -1.000000000000000000e+00
nan -1.000000000000000000e+00
nan -1.000000000000000000e+00
nan -1.000000000000000000e+00
nan -1.000000000000000000e+00
nan -1.000000000000000000e+00
nan -1.000000000000000000e+00
nan -1.000000000000000000e+00
nan -1.000000000000000000e+00
nan -1.000000000000000000e+00
nan -1.000000000000000000e+00
nan -1.000000000000000000e+00
nan -1.000000000000000000e+00
nan -1.000000000000000000e+00
1.940183219954648450e+02 0.000000000000000000e+00
1.943684353741496693e+02 0.000000000000000000e+00
1.947403174603174705e+02 0.000000000000000000e+00
1.951303401360544285e+02 0.000000000000000000e+00
1.954976870748299405e+02 0.000000000000000000e+00
1.958782766439909437e+02 0.000000000000000000e+00
nan -1.000000000000000000e+00
nan -1.000000000000000000e+00
1.970501587301587278e+02 0.000000000000000000e+00
1.974376417233560232e+02 0.000000000000000000e+00
1.978224036281179110e+02 0.000000000000000000e+00
1.981995464852607824e+02 0.000000000000000000e+00
1.985514739229024883e+02 0.000000000000000000e+00
nan -1.000000000000000000e+00
1.993549206349206315e+02 0.000000000000000000e+00
1.997434920634920559e+02 0.000000000000000000e+00
2.001224489795918373e+02 0.000000000000000000e+00
2.005072108843537535e+02 0.000000000000000000e+00
2.008905215419501076e+02 0.000000000000000000e+00
2.012747392290249309e+02 0.000000000000000000e+00
2.016705668934240236e+02 0.000000000000000000e+00
2.020317460317460245e+02 0.000000000000000000e+00
2.024234013605442044e+02 0.000000000000000000e+00
2.028003628117913877e+02 0.000000000000000000e+00
2.031408616780045406e+02 0.000000000000000000e+00
nan -1.000000000000000000e+00
2.039834920634920650e+02 0.000000000000000000e+00
2.043437641723355966e+02 0.000000000000000000e+00
2.047390476190476249e+02 0.000000000000000000e+00
2.051238095238095127e+02 0.000000000000000000e+00
2.055114739229024963e+02 0.000000000000000000e+00
nan -1.000000000000000000e+00
nan -1.000000000000000000e+00
nan -1.000000000000000000e+00
nan -1.000000000000000000e+00
nan -1.000000000000000000e+00
nan -1.000000000000000000e+00
nan -1.000000000000000000e+00
nan -1.000000000000000000e+00
nan -1.000000000000000000e+00
nan -1.000000000000000000e+00
nan -1.000000000000000000e+00
nan -1.000000000000000000e+00
nan -1.000000000000000000e+00
nan -1.000000000000000000e+00
nan -1.000000000000000000e+00
nan -1.000000000000000000e+00
nan -1.000000000000000000e+00
nan -1.000000000000000000e+00
nan -1.000000000000000000e+00
nan -1.000000000000000000e+00
nan -1.000000000000000000e+00
2.137425850340136151e+02 0.000000000000000000e+00
2.141171882086167670e+02 0.000000000000000000e+00
2.144970521541950177e+02 0.000000000000000000e+00
2.148685714285714425e+02 0.000000000000000000e+00
2.152442630385487519e+02 0.000000000000000000e+00
2.156288435374149799e+02 0.000000000000000000e+00
2.160081632653061092e+02 0.000000000000000000e+00
2.163722448979591775e+02 0.000000000000000000e+00
2.167466666666666697e+02 0.000000000000000000e+00
2.171401360544217596e+02 0.000000000000000000e+00
2.175383219954648553e+02 0.000000000000000000e+00
2.179245351473922767e+02 0.000000000000000000e+00
nan -1.000000000000000000e+00
nan -1.000000000000000000e+00
2.190820861678004405e+02 0.000000000000000000e+00
2.194771882086167807e+02 0.000000000000000000e+00
2.198590476190476295e+02 0.000000000000000000e+00
2.202318367346938714e+02 0.000000000000000000e+00
2.206078911564625855e+02 0.000000000000000000e+00
2.209990022675737009e+02 0.000000000000000000e+00
2.213676190476190584e+02 0.000000000000000000e+00
2.217621768707483056e+02 0.000000000000000000e+00
2.221298866213151939e+02 0.000000000000000000e+00
2.225255328798185985e+02 0.000000000000000000e+00
2.229046712018140681e+02 0.000000000000000000e+00
2.232843537414966022e+02 0.000000000000000000e+00
2.236567800453514678e+02 0.000000000000000000e+00
2.240455328798185803e+02 0.000000000000000000e+00
2.244321088435374065e+02 0.000000000000000000e+00
2.248315646258503477e+02 0.000000000000000000e+00
2.251740589569160989e+02 0.000000000000000000e+00
2.255749659863945453e+02 0.000000000000000000e+00
2.259357823129251699e+02 0.000000000000000000e+00
2.263332426303854845e+02 0.000000000000000000e+00
2.267007709750566846e+02 0.000000000000000000e+00
2.271004081632653140e+02 0.000000000000000000e+00
2.274704761904761767e+02 0.000000000000000000e+00
2.278624943310657613e+02 0.000000000000000000e+00
2.282147845804988719e+02 0.000000000000000000e+00
2.286160544217686947e+02 0.000000000000000000e+00
2.289962811791383217e+02 0.000000000000000000e+00
2.293841269841269934e+02 0.000000000000000000e+00
2.297601814058956791e+02 0.000000000000000000e+00
2.301538321995464855e+02 0.000000000000000000e+00
2.305251700680272222e+02 0.000000000000000000e+00
nan -1.000000000000000000e+00
2.313030385487528235e+02 0.000000000000000000e+00
2.316932426303854982e+02 0.000000000000000000e+00
2.320760090702947878e+02 0.000000000000000000e+00
2.324770975056689224e+02 0.000000000000000000e+00
2.328388208616780162e+02 0.000000000000000000e+00
2.332375510204081763e+02 0.000000000000000000e+00
2.336038095238095309e+02 0.000000000000000000e+00
2.340000000000000000e+02 0.000000000000000000e+00
2.343604535147392198e+02 0.000000000000000000e+00
2.347560997732426245e+02 0.000000000000000000e+00
2.351424943310657625e+02 0.000000000000000000e+00
2.355339682539682542e+02 0.000000000000000000e+00
2.359111111111110972e+02 0.000000000000000000e+00
2.363143764172335466e+02 0.000000000000000000e+00
2.367103854875283560e+02 0.000000000000000000e+00
2.371067573696145132e+02 0.000000000000000000e+00
2.374887981859410502e+02 0.000000000000000000e+00
2.378846258503401430e+02 0.000000000000000000e+00
2.382565079365079441e+02 0.000000000000000000e+00
2.386494331065759695e+02 0.000000000000000000e+00
2.390418140589569020e+02 0.000000000000000000e+00
2.394316553287981719e+02 0.000000000000000000e+00
2.398347392290249331e+02 0.000000000000000000e+00
2.402340136054421862e+02 0.000000000000000000e+00
2.406185941043083858e+02 0.000000000000000000e+00
2.410265759637188125e+02 0.000000000000000000e+00
nan -1.000000000000000000e+00
nan -1.000000000000000000e+00
2.421979138321995606e+02 0.000000000000000000e+00
2.425463945578231346e+02 0.000000000000000000e+00
2.429128344671201774e+02 0.000000000000000000e+00
2.433082993197278938e+02 0.000000000000000000e+00
nan -1.000000000000000000e+00
2.441333333333333258e+02 0.000000000000000000e+00
2.444936054421768574e+02 0.000000000000000000e+00
2.448634920634920604e+02 0.000000000000000000e+00
2.452270294784580358e+02 0.000000000000000000e+00
2.456203174603174659e+02 0.000000000000000000e+00
2.460043537414966011e+02 0.000000000000000000e+00
2.464059863945578286e+02 0.000000000000000000e+00
2.467707936507936495e+02 0.000000000000000000e+00
2.471620861678004530e+02 0.000000000000000000e+00
2.475401360544217653e+02 0.000000000000000000e+00
2.479131065759637238e+02 0.000000000000000000e+00
2.483036734693877463e+02 0.000000000000000000e+00
2.486840816326530614e+02 0.000000000000000000e+00
2.490976870748299348e+02 0.000000000000000000e+00
2.494532426303854891e+02 0.000000000000000000e+00
2.498340136054421805e+02 0.000000000000000000e+00
2.502271201814058941e+02 0.000000000000000000e+00
2.505959183673469397e+02 0.000000000000000000e+00
2.509953741496598525e+02 0.000000000000000000e+00
2.513492970521541849e+02 0.000000000000000000e+00
2.517404081632653003e+02 0.000000000000000000e+00
2.521291609977324129e+02 0.000000000000000000e+00
2.525153741496598627e+02 0.000000000000000000e+00
2.529075736961451355e+02 0.000000000000000000e+00
2.532789115646258438e+02 0.000000000000000000e+00
2.536538775510204005e+02 0.000000000000000000e+00
2.540259410430838898e+02 0.000000000000000000e+00
2.544018140589569157e+02 0.000000000000000000e+00
2.547858503401360508e+02 0.000000000000000000e+00
2.551613605442177004e+02 0.000000000000000000e+00
2.555399546485260771e+02 0.000000000000000000e+00
2.559241723356009004e+02 0.000000000000000000e+00
2.563205442176870861e+02 0.000000000000000000e+00
2.566877097505669099e+02 0.000000000000000000e+00
2.570733786848072668e+02 0.000000000000000000e+00
2.574621315192743509e+02 0.000000000000000000e+00
2.578579591836734721e+02 0.000000000000000000e+00
2.582336507936507815e+02 0.000000000000000000e+00
2.586008163265306052e+02 0.000000000000000000e+00
2.589906575963718751e+02 0.000000000000000000e+00
2.593984580498866421e+02 0.000000000000000000e+00
2.597601814058957075e+02 0.000000000000000000e+00
2.601425850340136208e+02 0.000000000000000000e+00
2.605311564625850451e+02 0.000000000000000000e+00
2.609075736961451071e+02 0.000000000000000000e+00
2.612885260770975151e+02 0.000000000000000000e+00
2.616651247165532936e+02 0.000000000000000000e+00
2.620549659863945635e+02 0.000000000000000000e+00
2.624239455782312689e+02 0.000000000000000000e+00
2.628277551020408396e+02 0.000000000000000000e+00
2.631780498866212952e+02 0.000000000000000000e+00
2.635501133786847845e+02 0.000000000000000000e+00
2.639172789115646083e+02 0.000000000000000000e+00
2.643121995464852603e+02 0.000000000000000000e+00
2.646942403628117972e+02 0.000000000000000000e+00
2.650788208616780253e+02 0.000000000000000000e+00
2.654706575963718933e+02 0.000000000000000000e+00
2.658409070294784442e+02 0.000000000000000000e+00
2.662127891156462738e+02 0.000000000000000000e+00
2.665912018140589339e+02 0.000000000000000000e+00
2.669512925170067774e+02 0.000000000000000000e+00
2.673409523809523876e+02 0.000000000000000000e+00
2.676917913832199361e+02 0.000000000000000000e+00
2.680712925170067820e+02 0.000000000000000000e+00
2.684622222222222376e+02 0.000000000000000000e+00
2.688139682539682553e+02 0.000000000000000000e+00
2.692023582766439631e+02 0.000000000000000000e+00
2.695715192743764419e+02 0.000000000000000000e+00
2.699504761904761949e+02 0.000000000000000000e+00
2.703243537414966227e+02 0.000000000000000000e+00
2.706875283446711933e+02 0.000000000000000000e+00
2.710550566893423934e+02 0.000000000000000000e+00
2.714361904761904611e+02 0.000000000000000000e+00
2.717852154195011281e+02 0.000000000000000000e+00
2.721902947845804874e+02 0.000000000000000000e+00
2.725434920634920672e+02 0.000000000000000000e+00
2.729204535147392221e+02 0.000000000000000000e+00
2.733088435374149867e+02 0.000000000000000000e+00
2.736923356009070289e+02 0.000000000000000000e+00
2.740671201814058691e+02 0.000000000000000000e+00
2.744275736961451457e+02 0.000000000000000000e+00
2.748009070294784806e+02 0.000000000000000000e+00
2.751947392290249468e+02 0.000000000000000000e+00
2.755715192743764419e+02 0.000000000000000000e+00
2.759648072562358152e+02 0.000000000000000000e+00
2.763560997732426472e+02 0.000000000000000000e+00
nan -1.000000000000000000e+00
nan -1.000000000000000000e+00
nan -1.000000000000000000e+00
nan -1.000000000000000000e+00
2.782497959183673402e+02 0.000000000000000000e+00
2.786454421768707448e+02 0.000000000000000000e+00
2.790160544217687288e+02 0.000000000000000000e+00
nan -1.000000000000000000e+00
2.797743310657596112e+02 0.000000000000000000e+00
2.801529251700680447e+02 0.000000000000000000e+00
2.805496598639455783e+02 0.000000000000000000e+00
2.809491156462585195e+02 0.000000000000000000e+00
2.813429478458049857e+02 0.000000000000000000e+00
2.817226303854875482e+02 0.000000000000000000e+00
2.821128344671201944e+02 0.000000000000000000e+00
2.824761904761904816e+02 0.000000000000000000e+00
nan -1.000000000000000000e+00
nan -1.000000000000000000e+00
nan -1.000000000000000000e+00
nan -1.000000000000000000e+00
nan -1.000000000000000000e+00
nan -1.000000000000000000e+00
nan -1.000000000000000000e+00
2.854093424036281021e+02 0.000000000000000000e+00
2.857968253968253975e+02 0.000000000000000000e+00
2.861859410430839148e+02 0.000000000000000000e+00
nan -1.000000000000000000e+00
nan -1.000000000000000000e+00
nan -1.000000000000000000e+00
nan -1.000000000000000000e+00
2.882263945578231414e+02 0.000000000000000000e+00
2.886037188208616726e+02 0.000000000000000000e+00
2.890200453514739252e+02 0.000000000000000000e+00
nan -1.000000000000000000e+00
nan -1.000000000000000000e+00
nan -1.000000000000000000e+00
nan -1.000000000000000000e+00
nan -1.000000000000000000e+00
2.911965532879818852e+02 0.000000000000000000e+00
2.915599092970521724e+02 0.000000000000000000e+00
2.919611791383219952e+02 0.000000000000000000e+00
nan -1.000000000000000000e+00
nan -1.000000000000000000e+00
2.932255782312925021e+02 0.000000000000000000e+00
2.936195918367346849e+02 0.000000000000000000e+00
2.939947392290249581e+02 0.000000000000000000e+00
2.944027210884353849e+02 0.000000000000000000e+00
2.947798639455782563e+02 0.000000000000000000e+00
2.951751473922902278e+02 0.000000000000000000e+00
2.955722448979591945e+02 0.000000000000000000e+00
2.959432199546484981e+02 0.000000000000000000e+00
nan -1.000000000000000000e+00
nan -1.000000000000000000e+00
nan -1.000000000000000000e+00
nan -1.000000000000000000e+00
nan -1.000000000000000000e+00
nan -1.000000000000000000e+00
nan -1.000000000000000000e+00
2.990149659863945431e+02 0.000000000000000000e+00
2.993627210884353644e+02 0.000000000000000000e+00
2.997458503401360304e+02 0.000000000000000000e+00
3.001424036281179042e+02 0.000000000000000000e+00
3.005398639455782472e+02 0.000000000000000000e+00
3.009209977324263150e+02 0.000000000000000000e+00
3.012917913832199588e+02 0.000000000000000000e+00
3.017026757369614529e+02 0.000000000000000000e+00
3.020859863945578354e+02 0.000000000000000000e+00
3.024702040816326303e+02 0.000000000000000000e+00
nan -1.000000000000000000e+00
nan -1.000000000000000000e+00
nan -1.000000000000000000e+00
3.039640816326530626e+02 0.000000000000000000e+00
3.043513832199546414e+02 0.000000000000000000e+00
3.047227210884353781e+02 0.000000000000000000e+00
3.051140136054421532e+02 0.000000000000000000e+00
3.054866213151927354e+02 0.000000000000000000e+00
3.058759183673469124e+02 0.000000000000000000e+00
3.062701133786848118e+02 0.000000000000000000e+00
3.066390929705215171e+02 0.000000000000000000e+00
3.070273015873015652e+02 0.000000000000000000e+00
3.074111564625850406e+02 0.000000000000000000e+00
3.077993650793650886e+02 0.000000000000000000e+00
3.081982766439909369e+02 0.000000000000000000e+00
nan -1.000000000000000000e+00
nan -1.000000000000000000e+00
3.093191836734694107e+02 0.000000000000000000e+00
3.097117460317460313e+02 0.000000000000000000e+00
3.100789115646258551e+02 0.000000000000000000e+00
3.104785487528344561e+02 0.000000000000000000e+00
3.108391836734693925e+02 0.000000000000000000e+00
3.112460770975056903e+02 0.000000000000000000e+00
3.116335600907029288e+02 0.000000000000000000e+00
3.120264852607709827e+02 0.000000000000000000e+00
3.123951020408163117e+02 0.000000000000000000e+00
3.127918367346939021e+02 0.000000000000000000e+00
3.131631746031745820e+02 0.000000000000000000e+00
nan -1.000000000000000000e+00
nan -1.000000000000000000e+00
nan -1.000000000000000000e+00
nan -1.000000000000000000e+00
3.151666213151927423e+02 0.000000000000000000e+00
3.155562811791382956e+02 0.000000000000000000e+00
3.159499319727891020e+02 0.000000000000000000e+00
3.163027664399093055e+02 0.000000000000000000e+00
3.166780952380952385e+02 0.000000000000000000e+00
3.170639455782313121e+02 0.000000000000000000e+00
3.174494331065759525e+02 0.000000000000000000e+00
3.178117006802721107e+02 0.000000000000000000e+00
3.182171428571428464e+02 0.000000000000000000e+00
3.185930158730158723e+02 0.000000000000000000e+00
3.189665306122449238e+02 0.000000000000000000e+00
3.193358730158730054e+02 0.000000000000000000e+00
3.197315192743764101e+02 0.000000000000000000e+00
3.201066666666666833e+02 0.000000000000000000e+00
3.205034013605442169e+02 0.000000000000000000e+00
3.208939682539682394e+02 0.000000000000000000e+00
3.212794557823129367e+02 0.000000000000000000e+00
3.216810884353741358e+02 0.000000000000000000e+00
3.220509750566893672e+02 0.000000000000000000e+00
3.224145124716553141e+02 0.000000000000000000e+00
3.228148752834467246e+02 0.000000000000000000e+00
3.231738775510203823e+02 0.000000000000000000e+00
3.235419501133786753e+02 0.000000000000000000e+00
3.239292517006802541e+02 0.000000000000000000e+00
3.243045804988661871e+02 0.000000000000000000e+00
3.247018594104308136e+02 0.000000000000000000e+00
3.250748299319727721e+02 0.000000000000000000e+00
3.254528798185941127e+02 0.000000000000000000e+00
3.258352834467120260e+02 0.000000000000000000e+00
3.262140589569161193e+02 0.000000000000000000e+00
3.266147845804988492e+02 0.000000000000000000e+00
3.269788662131519459e+02 0.000000000000000000e+00
3.273540136054421623e+02 0.000000000000000000e+00
3.277371428571428851e+02 0.000000000000000000e+00
3.281329705215419494e+02 0.000000000000000000e+00
3.284999546485260566e+02 0.000000000000000000e+00
3.288910657596371721e+02 0.000000000000000000e+00
nan -1.000000000000000000e+00
3.296658503401360463e+02 0.000000000000000000e+00
3.300353741496598445e+02 0.000000000000000000e+00
3.304199546485260726e+02 0.000000000000000000e+00
3.308125170068026932e+02 0.000000000000000000e+00
3.311880272108843428e+02 0.000000000000000000e+00
3.315591836734693629e+02 0.000000000000000000e+00
3.319577324263038349e+02 0.000000000000000000e+00
nan -1.000000000000000000e+00
nan -1.000000000000000000e+00
3.331294331065759593e+02 0.000000000000000000e+00
3.334995011337868505e+02 0.000000000000000000e+00
3.338750113378685000e+02 0.000000000000000000e+00
nan -1.000000000000000000e+00
3.346546938775510398e+02 0.000000000000000000e+00
3.350340136054421691e+02 0.000000000000000000e+00
3.354122448979591695e+02 0.000000000000000000e+00
3.357792290249433336e+02 0.000000000000000000e+00
3.361795918367346871e+02 0.000000000000000000e+00
3.365658049886621370e+02 0.000000000000000000e+00
3.369429478458050085e+02 0.000000000000000000e+00
3.373434920634920786e+02 0.000000000000000000e+00
3.377442176870748085e+02 0.000000000000000000e+00
3.381197278911564581e+02 0.000000000000000000e+00
3.385126530612245119e+02 0.000000000000000000e+00
3.388770975056689281e+02 0.000000000000000000e+00
3.392620408163265324e+02 0.000000000000000000e+00
3.396624036281178860e+02 0.000000000000000000e+00
3.400402721088435101e+02 0.000000000000000000e+00
3.404088888888888960e+02 0.000000000000000000e+00
3.407787755102040705e+02 0.000000000000000000e+00
nan -1.000000000000000000e+00
3.415455782312924953e+02 0.000000000000000000e+00
3.419036734693877406e+02 0.000000000000000000e+00
3.422808163265306121e+02 0.000000000000000000e+00
3.426869841269841004e+02 0.000000000000000000e+00
3.430615873015872808e+02 0.000000000000000000e+00
3.434537868480725820e+02 0.000000000000000000e+00
3.438394557823129389e+02 0.000000000000000000e+00
3.442167800453514701e+02 0.000000000000000000e+00
3.446173242630385403e+02 0.000000000000000000e+00
3.449786848072562293e+02 0.000000000000000000e+00
3.453716099773242831e+02 0.000000000000000000e+00
3.457411337868480814e+02 0.000000000000000000e+00
3.461369614509999906e+02 1.000000000000000000e+00
3.465244444440000393e+02 1.000000000000000000e+00
nan -1.000000000000000000e+00
3.472573242630000436e+02 1.000000000000000000e+00
nan -1.000000000000000000e+00
3.479655328790000226e+02 1.000000000000000000e+00
3.483631746030000045e+02 1.000000000000000000e+00
nan -1.000000000000000000e+00
nan -1.000000000000000000e+00
nan -1.000000000000000000e+00
nan -1.000000000000000000e+00
nan -1.000000000000000000e+00
nan -1.000000000000000000e+00
nan -1.000000000000000000e+00
nan -1.000000000000000000e+00
nan -1.000000000000000000e+00
nan -1.000000000000000000e+00
nan -1.000000000000000000e+00
nan -1.000000000000000000e+00
nan -1.000000000000000000e+00
nan -1.000000000000000000e+00
nan -1.000000000000000000e+00
nan -1.000000000000000000e+00
nan -1.000000000000000000e+00
nan -1.000000000000000000e+00
nan -1.000000000000000000e+00
nan -1.000000000000000000e+00
nan -1.000000000000000000e+00
nan -1.000000000000000000e+00
nan -1.000000000000000000e+00
nan -1.000000000000000000e+00
nan -1.000000000000000000e+00
nan -1.000000000000000000e+00
nan -1.000000000000000000e+00
nan -1.000000000000000000e+00
nan -1.000000000000000000e+00
nan -1.000000000000000000e+00
nan -1.000000000000000000e+00
nan -1.000000000000000000e+00
nan -1.000000000000000000e+00
nan -1.000000000000000000e+00
nan -1.000000000000000000e+00
nan -1.000000000000000000e+00
nan -1.000000000000000000e+00
3.630118820861678159e+02 0.000000000000000000e+00
3.634022675736961219e+02 0.000000000000000000e+00
3.637924716553288249e+02 0.000000000000000000e+00
3.641775963718820890e+02 0.000000000000000000e+00
3.645603628117913786e+02 0.000000000000000000e+00
3.649639909297052327e+02 0.000000000000000000e+00
3.653463945578231460e+02 0.000000000000000000e+00
3.657505668934240362e+02 0.000000000000000000e+00
3.661155555555555452e+02 0.000000000000000000e+00
3.664818140589568998e+02 0.000000000000000000e+00
3.668613151927437457e+02 0.000000000000000000e+00
3.672540589569160829e+02 0.000000000000000000e+00
3.676286621315192633e+02 0.000000000000000000e+00
3.680014512471655053e+02 0.000000000000000000e+00
3.683905668934240225e+02 0.000000000000000000e+00
3.687736961451246884e+02 0.000000000000000000e+00
3.691457596371882346e+02 0.000000000000000000e+00
3.695234467120181421e+02 0.000000000000000000e+00
3.699080272108843701e+02 0.000000000000000000e+00
3.703103854875283218e+02 0.000000000000000000e+00
3.706849886621315022e+02 0.000000000000000000e+00
3.710608616780045281e+02 0.000000000000000000e+00
3.714470748299319780e+02 0.000000000000000000e+00
3.718129705215419563e+02 0.000000000000000000e+00
3.721937414965986477e+02 0.000000000000000000e+00
3.725808616780045099e+02 0.000000000000000000e+00
3.729538321995464685e+02 0.000000000000000000e+00
3.733462131519274294e+02 0.000000000000000000e+00
3.737075736961451184e+02 0.000000000000000000e+00
3.741108390022675962e+02 0.000000000000000000e+00
3.744787301587301727e+02 0.000000000000000000e+00
3.748667573696145041e+02 0.000000000000000000e+00
3.752538775510204232e+02 0.000000000000000000e+00
3.756458956916099510e+02 0.000000000000000000e+00
3.760126984126983984e+02 0.000000000000000000e+00
3.764072562358276741e+02 0.000000000000000000e+00
3.767932879818594074e+02 0.000000000000000000e+00
3.771637188208616749e+02 0.000000000000000000e+00
3.775680725623582816e+02 0.000000000000000000e+00
3.779660770975056607e+02 0.000000000000000000e+00
3.783406802721088411e+02 0.000000000000000000e+00
3.787292517006802655e+02 0.000000000000000000e+00
3.791158276643990916e+02 0.000000000000000000e+00
3.794851700680272302e+02 0.000000000000000000e+00
3.798726530612244687e+02 0.000000000000000000e+00
3.802581405895691660e+02 0.000000000000000000e+00
3.806579591836734835e+02 0.000000000000000000e+00
3.810445351473923097e+02 0.000000000000000000e+00
3.814167800453514587e+02 0.000000000000000000e+00
3.818124263038548634e+02 0.000000000000000000e+00
3.821913832199546732e+02 0.000000000000000000e+00
3.825734240362811533e+02 0.000000000000000000e+00
3.829498412698412722e+02 0.000000000000000000e+00
3.833502040816326257e+02 0.000000000000000000e+00
3.837213605442177027e+02 0.000000000000000000e+00
3.841287981859410365e+02 0.000000000000000000e+00
3.845030385487528406e+02 0.000000000000000000e+00
3.848827210884353462e+02 0.000000000000000000e+00
3.852682086167800435e+02 0.000000000000000000e+00
3.856282993190000070e+02 0.000000000000000000e+00
3.859925623580000433e+02 0.000000000000000000e+00
3.863887528344671409e+02 0.000000000000000000e+00
3.867551927437641552e+02 0.000000000000000000e+00
3.871267120181406085e+02 0.000000000000000000e+00
3.875022222222222013e+02 0.000000000000000000e+00
3.879033106575963643e+02 0.000000000000000000e+00
3.882614058956916097e+02 0.000000000000000000e+00
3.886497959183673743e+02 0.000000000000000000e+00
3.890178684807256104e+02 0.000000000000000000e+00
3.894187755102040569e+02 0.000000000000000000e+00
3.898004535147392176e+02 0.000000000000000000e+00
nan -1.000000000000000000e+00
3.905777777777777828e+02 0.000000000000000000e+00
3.909812244897959204e+02 0.000000000000000000e+00
3.913658049886621484e+02 0.000000000000000000e+00
3.917554648526077017e+02 0.000000000000000000e+00
3.921347845804988879e+02 0.000000000000000000e+00
3.925396825396825307e+02 0.000000000000000000e+00
3.929200907029478458e+02 0.000000000000000000e+00
3.933219047619047615e+02 0.000000000000000000e+00
3.937070294784580256e+02 0.000000000000000000e+00
3.941008616780045486e+02 0.000000000000000000e+00
3.944812698412698637e+02 0.000000000000000000e+00
3.948785487519999720e+02 0.000000000000000000e+00
3.952495238095237937e+02 0.000000000000000000e+00
3.956587755102040660e+02 0.000000000000000000e+00
3.960711111111111222e+02 0.000000000000000000e+00
3.964243083900227020e+02 0.000000000000000000e+00
3.967960090702947582e+02 0.000000000000000000e+00
3.971865759637188376e+02 0.000000000000000000e+00
3.975629931972788995e+02 0.000000000000000000e+00
3.979673469387755063e+02 0.000000000000000000e+00
3.983669841269841072e+02 0.000000000000000000e+00
3.987073015873015720e+02 0.000000000000000000e+00
nan -1.000000000000000000e+00
nan -1.000000000000000000e+00
nan -1.000000000000000000e+00
4.002862585034013705e+02 0.000000000000000000e+00
4.006617687074830201e+02 0.000000000000000000e+00
4.010764625850339939e+02 0.000000000000000000e+00
4.014387301587301522e+02 0.000000000000000000e+00
4.018314739229024894e+02 0.000000000000000000e+00
4.022136961451247430e+02 0.000000000000000000e+00
4.026200453514739479e+02 0.000000000000000000e+00
4.029930158730158496e+02 0.000000000000000000e+00
4.033846712018140579e+02 0.000000000000000000e+00
4.037563718820861709e+02 0.000000000000000000e+00
4.041687074829931703e+02 0.000000000000000000e+00
4.045525623582766457e+02 0.000000000000000000e+00
4.049365986394557808e+02 0.000000000000000000e+00
4.053391383219954491e+02 0.000000000000000000e+00
4.057128344671201603e+02 0.000000000000000000e+00
4.060974149659863883e+02 0.000000000000000000e+00
4.064649433106575884e+02 0.000000000000000000e+00
4.068614965986394623e+02 0.000000000000000000e+00
4.072395464852607461e+02 0.000000000000000000e+00
4.076237641723355978e+02 0.000000000000000000e+00
4.080284807256235808e+02 0.000000000000000000e+00
4.084041723356008902e+02 0.000000000000000000e+00
4.087825850340136071e+02 0.000000000000000000e+00
4.091724263038548770e+02 0.000000000000000000e+00
4.095515646258503466e+02 0.000000000000000000e+00
4.099404988662131473e+02 0.000000000000000000e+00
4.103274376417233498e+02 0.000000000000000000e+00
4.107040362811791283e+02 0.000000000000000000e+00
4.110822675736961287e+02 0.000000000000000000e+00
4.114532426303854891e+02 0.000000000000000000e+00
4.118416326530611968e+02 0.000000000000000000e+00
4.122144217687074956e+02 0.000000000000000000e+00
4.125942857142857179e+02 0.000000000000000000e+00
4.129832199546485185e+02 0.000000000000000000e+00
4.133741496598639173e+02 0.000000000000000000e+00
4.137565532879818875e+02 0.000000000000000000e+00
4.141380498866213316e+02 0.000000000000000000e+00
4.145131972789115480e+02 0.000000000000000000e+00
4.148974149659863997e+02 0.000000000000000000e+00
4.152745578231292711e+02 0.000000000000000000e+00
4.156517006802720857e+02 0.000000000000000000e+00
4.160170521541950279e+02 0.000000000000000000e+00
4.164047165532879831e+02 0.000000000000000000e+00
4.167720634920634666e+02 0.000000000000000000e+00
4.171535600907029675e+02 0.000000000000000000e+00
4.175163718820861618e+02 0.000000000000000000e+00
4.179076643990929938e+02 0.000000000000000000e+00
4.182839002267573960e+02 0.000000000000000000e+00
4.186630385487528088e+02 0.000000000000000000e+00
4.190490702947845989e+02 0.000000000000000000e+00
4.194358276643990848e+02 0.000000000000000000e+00
4.198107936507936415e+02 0.000000000000000000e+00
4.201988208616780298e+02 0.000000000000000000e+00
4.205792290249432881e+02 0.000000000000000000e+00
4.209648979591836451e+02 0.000000000000000000e+00
4.213482086167800276e+02 0.000000000000000000e+00
4.217251700680272393e+02 0.000000000000000000e+00
4.220798185941043243e+02 0.000000000000000000e+00
4.224486167800453700e+02 0.000000000000000000e+00
4.228468027210884088e+02 0.000000000000000000e+00
4.232128798185941037e+02 0.000000000000000000e+00
4.235833106575963711e+02 0.000000000000000000e+00
4.239564625850339894e+02 0.000000000000000000e+00
4.243212698412698387e+02 0.000000000000000000e+00
4.247094784580498867e+02 0.000000000000000000e+00
4.250924263038548929e+02 0.000000000000000000e+00
4.254661224489796041e+02 0.000000000000000000e+00
4.258548752834466882e+02 0.000000000000000000e+00
4.262309297052154307e+02 0.000000000000000000e+00
4.266107936507936529e+02 0.000000000000000000e+00
4.270040816326530830e+02 0.000000000000000000e+00
4.273707029478458139e+02 0.000000000000000000e+00
4.277545578231292325e+02 0.000000000000000000e+00
4.281346031746031713e+02 0.000000000000000000e+00
4.285206349206349046e+02 0.000000000000000000e+00
4.288959637188208376e+02 0.000000000000000000e+00
4.292749206349206474e+02 0.000000000000000000e+00
4.296587755102040660e+02 0.000000000000000000e+00
4.300487981859410525e+02 0.000000000000000000e+00
4.304304761904762131e+02 0.000000000000000000e+00
4.308177777777777919e+02 0.000000000000000000e+00
4.311936507936508178e+02 0.000000000000000000e+00
4.315671655328798124e+02 0.000000000000000000e+00
4.319593650793650568e+02 0.000000000000000000e+00
4.323512018140589817e+02 0.000000000000000000e+00
4.327317913832199565e+02 0.000000000000000000e+00
nan -1.000000000000000000e+00
nan -1.000000000000000000e+00
4.339127437641723191e+02 0.000000000000000000e+00
4.342833560090703031e+02 0.000000000000000000e+00
4.346800907029478367e+02 0.000000000000000000e+00
4.350603174603174352e+02 0.000000000000000000e+00
nan -1.000000000000000000e+00
4.358327437640000426e+02 1.000000000000000000e+00
4.362245804980000230e+02 1.000000000000000000e+00
nan -1.000000000000000000e+00
4.370064399092970575e+02 0.000000000000000000e+00
4.373775963718820776e+02 0.000000000000000000e+00
4.377572789115646401e+02 0.000000000000000000e+00
4.381429478458049971e+02 0.000000000000000000e+00
4.385391383219954378e+02 0.000000000000000000e+00
4.389387755102040956e+02 0.000000000000000000e+00
nan -1.000000000000000000e+00
4.397211791383219861e+02 0.000000000000000000e+00
4.401148299319727926e+02 0.000000000000000000e+00
4.404986848072562111e+02 0.000000000000000000e+00
4.408596825396825238e+02 0.000000000000000000e+00
4.412435374149659992e+02 0.000000000000000000e+00
4.416310204081632378e+02 0.000000000000000000e+00
4.420107029478458003e+02 0.000000000000000000e+00
4.424085260770975196e+02 0.000000000000000000e+00
4.427898412698412471e+02 0.000000000000000000e+00
4.431775056689342591e+02 0.000000000000000000e+00
4.435571882086167648e+02 0.000000000000000000e+00
4.439406802721088638e+02 0.000000000000000000e+00
4.443024036281179292e+02 0.000000000000000000e+00
4.446839002267573733e+02 0.000000000000000000e+00
4.450563265306122389e+02 0.000000000000000000e+00
4.454494331065759525e+02 0.000000000000000000e+00
4.458389115646258460e+02 0.000000000000000000e+00
4.462285714285714562e+02 0.000000000000000000e+00
4.466049886621315181e+02 0.000000000000000000e+00
4.469852154195011167e+02 0.000000000000000000e+00
4.473701587301587210e+02 0.000000000000000000e+00
4.477619954648525891e+02 0.000000000000000000e+00
4.481209977324263036e+02 0.000000000000000000e+00
4.485126530612245119e+02 0.000000000000000000e+00
4.488970521541950234e+02 0.000000000000000000e+00
4.492859863945578240e+02 0.000000000000000000e+00
4.496575056689342205e+02 0.000000000000000000e+00
4.500221315192743532e+02 0.000000000000000000e+00
4.504148752834466904e+02 0.000000000000000000e+00
4.507860317460317674e+02 0.000000000000000000e+00
4.511744217687074752e+02 0.000000000000000000e+00
4.515591836734693629e+02 0.000000000000000000e+00
4.519437641723355910e+02 0.000000000000000000e+00
4.523499319727891361e+02 0.000000000000000000e+00
4.527501133786848300e+02 0.000000000000000000e+00
4.531120181405895551e+02 0.000000000000000000e+00
4.535103854875283673e+02 0.000000000000000000e+00
4.538820861678004803e+02 0.000000000000000000e+00
4.542871655328798397e+02 0.000000000000000000e+00
4.546786394557823314e+02 0.000000000000000000e+00
4.550496145124716350e+02 0.000000000000000000e+00
4.554476190476190709e+02 0.000000000000000000e+00
4.558100680272108889e+02 0.000000000000000000e+00
4.561752380952381145e+02 0.000000000000000000e+00
4.565531065759637386e+02 0.000000000000000000e+00
4.569650793650793617e+02 0.000000000000000000e+00
4.573454875283446768e+02 0.000000000000000000e+00
4.577157369614512277e+02 0.000000000000000000e+00
4.581086621315192815e+02 0.000000000000000000e+00
4.585093877551020682e+02 0.000000000000000000e+00
4.588887074829931976e+02 0.000000000000000000e+00
4.592576870748299598e+02 0.000000000000000000e+00
4.596399092970521565e+02 0.000000000000000000e+00
4.600308390022675553e+02 0.000000000000000000e+00
4.603900226757369865e+02 0.000000000000000000e+00
4.607658956916099555e+02 0.000000000000000000e+00
4.611317913832199338e+02 0.000000000000000000e+00
4.615285260769999809e+02 0.000000000000000000e+00
nan -1.000000000000000000e+00
4.622839002267573960e+02 0.000000000000000000e+00
4.626528798185941014e+02 0.000000000000000000e+00
4.630492517006802586e+02 0.000000000000000000e+00
4.634260317460317538e+02 0.000000000000000000e+00
4.638160544217686834e+02 0.000000000000000000e+00
4.641957369614512459e+02 0.000000000000000000e+00
4.645824943310657318e+02 0.000000000000000000e+00
4.649527437641723395e+02 0.000000000000000000e+00
4.653389569160997894e+02 0.000000000000000000e+00
4.657170068027210732e+02 0.000000000000000000e+00
4.660968707482992954e+02 0.000000000000000000e+00
4.664829024943310856e+02 0.000000000000000000e+00
4.668556916099773275e+02 0.000000000000000000e+00
4.672419047619047774e+02 0.000000000000000000e+00
4.676253968253968196e+02 0.000000000000000000e+00
4.680010884353741289e+02 0.000000000000000000e+00
4.683876643990929551e+02 0.000000000000000000e+00
4.687829478458049834e+02 0.000000000000000000e+00
4.691510204081632764e+02 0.000000000000000000e+00
4.695441269841269900e+02 0.000000000000000000e+00
4.699290702947845944e+02 0.000000000000000000e+00
4.702958730158730418e+02 0.000000000000000000e+00
4.707083900226757578e+02 0.000000000000000000e+00
4.710750113378684887e+02 0.000000000000000000e+00
4.714682993197279188e+02 0.000000000000000000e+00
4.718425396825396660e+02 0.000000000000000000e+00
4.722291156462584922e+02 0.000000000000000000e+00
4.725790476190476284e+02 0.000000000000000000e+00
4.729536507936508087e+02 0.000000000000000000e+00
4.733215419501133852e+02 0.000000000000000000e+00
4.737186394557822950e+02 0.000000000000000000e+00
4.740879818594104336e+02 0.000000000000000000e+00
4.744683900226757487e+02 0.000000000000000000e+00
4.748386394557822996e+02 0.000000000000000000e+00
4.752141496598639492e+02 0.000000000000000000e+00
4.755902040816326348e+02 0.000000000000000000e+00
4.759771428571428373e+02 0.000000000000000000e+00
4.763321541950113556e+02 0.000000000000000000e+00
4.767370521541949984e+02 0.000000000000000000e+00
4.771158276643990916e+02 0.000000000000000000e+00
4.775014965986394486e+02 0.000000000000000000e+00
4.778759183673469124e+02 0.000000000000000000e+00
4.782525170068027478e+02 0.000000000000000000e+00
4.786271201814058713e+02 0.000000000000000000e+00
4.790004535147392062e+02 0.000000000000000000e+00
4.793803174603174853e+02 0.000000000000000000e+00
4.797609070294784601e+02 0.000000000000000000e+00
4.801380498866213316e+02 0.000000000000000000e+00
4.805155555555555793e+02 0.000000000000000000e+00
4.808974149659863997e+02 0.000000000000000000e+00
4.812830839002267567e+02 0.000000000000000000e+00
4.816560544217687152e+02 0.000000000000000000e+00
4.820527891156462488e+02 0.000000000000000000e+00
4.824293877551020273e+02 0.000000000000000000e+00
4.828330158730158814e+02 0.000000000000000000e+00
4.831974603174602976e+02 0.000000000000000000e+00
4.835619047619047706e+02 0.000000000000000000e+00
4.839588208616780207e+02 0.000000000000000000e+00
4.843372335600906808e+02 0.000000000000000000e+00
4.847267120181405744e+02 0.000000000000000000e+00
4.850964172335600892e+02 0.000000000000000000e+00
4.854799092970521315e+02 0.000000000000000000e+00
4.858597732426304106e+02 0.000000000000000000e+00
4.862516099773242786e+02 0.000000000000000000e+00
4.866401814058957029e+02 0.000000000000000000e+00
4.870147845804988833e+02 0.000000000000000000e+00
nan -1.000000000000000000e+00
4.877433106575963961e+02 0.000000000000000000e+00
4.881268027210884384e+02 0.000000000000000000e+00
4.884841723356009311e+02 0.000000000000000000e+00
4.888578684807256423e+02 0.000000000000000000e+00
4.892388208616779934e+02 0.000000000000000000e+00
4.896261224489795723e+02 0.000000000000000000e+00
4.900038095238095366e+02 0.000000000000000000e+00
4.903722448979592059e+02 0.000000000000000000e+00
nan -1.000000000000000000e+00
4.910891609977324492e+02 0.000000000000000000e+00
4.914735600907029607e+02 0.000000000000000000e+00
4.918779138321995674e+02 0.000000000000000000e+00
nan -1.000000000000000000e+00
4.926222222222222058e+02 0.000000000000000000e+00
4.929868480725623385e+02 0.000000000000000000e+00
4.933732426303855050e+02 0.000000000000000000e+00
4.937398639455782359e+02 0.000000000000000000e+00
4.941177324263038599e+02 0.000000000000000000e+00
4.945099319727891043e+02 0.000000000000000000e+00
4.948747392290249536e+02 0.000000000000000000e+00
4.952604081632653106e+02 0.000000000000000000e+00
4.956429931972788836e+02 0.000000000000000000e+00
4.960299319727891429e+02 0.000000000000000000e+00
4.964094331065759889e+02 0.000000000000000000e+00
4.967834920634920763e+02 0.000000000000000000e+00
4.971657142857142730e+02 0.000000000000000000e+00
4.975455782312924953e+02 0.000000000000000000e+00
4.979134693877551285e+02 0.000000000000000000e+00
4.982846258503401486e+02 0.000000000000000000e+00
4.986748299319727948e+02 0.000000000000000000e+00
4.990351020408163549e+02 0.000000000000000000e+00
4.994273015873015993e+02 0.000000000000000000e+00
4.997955555555555520e+02 0.000000000000000000e+00
5.001950113378684932e+02 0.000000000000000000e+00
5.005616326530612241e+02 0.000000000000000000e+00
5.009538321995464685e+02 0.000000000000000000e+00
5.013502040816326257e+02 0.000000000000000000e+00
5.017311564625850338e+02 0.000000000000000000e+00
nan -1.000000000000000000e+00
5.024756462585033887e+02 0.000000000000000000e+00
5.028553287981859512e+02 0.000000000000000000e+00
5.032549659863945521e+02 0.000000000000000000e+00
5.036263038548752888e+02 0.000000000000000000e+00
5.040199546485260953e+02 0.000000000000000000e+00
5.044059863945578286e+02 0.000000000000000000e+00
5.047905668934240566e+02 0.000000000000000000e+00
5.051726077097505936e+02 0.000000000000000000e+00
5.055522902494330992e+02 0.000000000000000000e+00
5.059219954648526141e+02 0.000000000000000000e+00
5.062985941043083926e+02 0.000000000000000000e+00
5.066790022675737077e+02 0.000000000000000000e+00
5.070713832199546687e+02 0.000000000000000000e+00
5.074220408163265574e+02 0.000000000000000000e+00
5.078341950113378402e+02 0.000000000000000000e+00
5.081926530612244619e+02 0.000000000000000000e+00
5.085823129251700720e+02 0.000000000000000000e+00
nan -1.000000000000000000e+00
nan -1.000000000000000000e+00
nan -1.000000000000000000e+00
nan -1.000000000000000000e+00
nan -1.000000000000000000e+00
nan -1.000000000000000000e+00
nan -1.000000000000000000e+00
nan -1.000000000000000000e+00
nan -1.000000000000000000e+00
5.123666213151927877e+02 0.000000000000000000e+00
5.127497505668934537e+02 0.000000000000000000e+00
5.131370521541949756e+02 0.000000000000000000e+00
5.135160090702947855e+02 0.000000000000000000e+00
5.138855328798185838e+02 0.000000000000000000e+00
5.142365532879819057e+02 0.000000000000000000e+00
5.146251247165532732e+02 0.000000000000000000e+00
5.149939229024943188e+02 0.000000000000000000e+00
5.153935600907029766e+02 0.000000000000000000e+00
5.157665306122448783e+02 0.000000000000000000e+00
5.161416780045351516e+02 0.000000000000000000e+00
5.165190022675736827e+02 0.000000000000000000e+00
5.168972335600907400e+02 0.000000000000000000e+00
5.172740136054421782e+02 0.000000000000000000e+00
5.176460770975056676e+02 0.000000000000000000e+00
5.180192290249433427e+02 0.000000000000000000e+00
5.183980045351473791e+02 0.000000000000000000e+00
5.187727891156462192e+02 0.000000000000000000e+00
nan -1.000000000000000000e+00
5.195317913832199110e+02 0.000000000000000000e+00
5.199136507936508451e+02 0.000000000000000000e+00
5.202735600907029720e+02 0.000000000000000000e+00
5.206699319727890725e+02 0.000000000000000000e+00
5.210399999999999636e+02 0.000000000000000000e+00
5.214410884353741267e+02 0.000000000000000000e+00
5.218042630385486973e+02 0.000000000000000000e+00
5.221913832199546732e+02 0.000000000000000000e+00
5.225739682539682462e+02 0.000000000000000000e+00
5.229476643990930143e+02 0.000000000000000000e+00
5.233329705215419381e+02 0.000000000000000000e+00
5.237407709750566482e+02 0.000000000000000000e+00
5.240961451247165996e+02 0.000000000000000000e+00
5.244879818594104108e+02 0.000000000000000000e+00
5.248562358276643636e+02 0.000000000000000000e+00
5.252573242630385266e+02 0.000000000000000000e+00
5.256395464852607802e+02 0.000000000000000000e+00
5.260070748299319803e+02 0.000000000000000000e+00
5.264041723356009470e+02 0.000000000000000000e+00
5.267829478458049834e+02 0.000000000000000000e+00
5.271490249433106783e+02 0.000000000000000000e+00
5.275294331065759934e+02 0.000000000000000000e+00
5.278942403628118427e+02 0.000000000000000000e+00
5.282866213151927468e+02 0.000000000000000000e+00
5.286682993197279075e+02 0.000000000000000000e+00
5.290456235827664386e+02 0.000000000000000000e+00
5.294046258503401532e+02 0.000000000000000000e+00
5.297835827664399631e+02 0.000000000000000000e+00
5.301801360544217232e+02 0.000000000000000000e+00
5.305462131519274180e+02 0.000000000000000000e+00
5.309186394557823405e+02 0.000000000000000000e+00
5.312974149659863770e+02 0.000000000000000000e+00
5.316809070294784760e+02 0.000000000000000000e+00
5.320790929705215149e+02 0.000000000000000000e+00
5.324480725623582202e+02 0.000000000000000000e+00
5.328395464852608256e+02 0.000000000000000000e+00
5.332163265306122639e+02 0.000000000000000000e+00
5.335945578231292075e+02 0.000000000000000000e+00
5.339834920634920081e+02 0.000000000000000000e+00
5.343463038548752593e+02 0.000000000000000000e+00
5.347221768707482852e+02 0.000000000000000000e+00
5.350926077097506095e+02 0.000000000000000000e+00
5.354895238095238028e+02 0.000000000000000000e+00
5.358677551020408600e+02 0.000000000000000000e+00
5.362566893424036607e+02 0.000000000000000000e+00
nan -1.000000000000000000e+00
5.370347392290249218e+02 0.000000000000000000e+00
5.374029931972788745e+02 0.000000000000000000e+00
5.378118820861677705e+02 0.000000000000000000e+00
5.382107936507936756e+02 0.000000000000000000e+00
5.385832199546484844e+02 0.000000000000000000e+00
5.389679818594104290e+02 0.000000000000000000e+00
5.393540136054422192e+02 0.000000000000000000e+00
5.397304308390022243e+02 0.000000000000000000e+00
5.401237188208616544e+02 0.000000000000000000e+00
5.405059410430839080e+02 0.000000000000000000e+00
5.409006802721088434e+02 0.000000000000000000e+00
5.412845351473922619e+02 0.000000000000000000e+00
5.416656689342403297e+02 0.000000000000000000e+00
5.420489795918367690e+02 0.000000000000000000e+00
5.424137868480726183e+02 0.000000000000000000e+00
5.428021768707483261e+02 0.000000000000000000e+00
5.431840362811791465e+02 0.000000000000000000e+00
5.435767800453514837e+02 0.000000000000000000e+00
5.439644444444444389e+02 0.000000000000000000e+00
5.443497505668934764e+02 0.000000000000000000e+00
5.447238095238095639e+02 0.000000000000000000e+00
5.451225396825396956e+02 0.000000000000000000e+00
5.454987755102040410e+02 0.000000000000000000e+00
5.458753741496598195e+02 0.000000000000000000e+00
5.462721088435374668e+02 0.000000000000000000e+00
5.466423582766440177e+02 0.000000000000000000e+00
5.470153287981859194e+02 0.000000000000000000e+00
5.474020861678004621e+02 0.000000000000000000e+00
5.477906575963718296e+02 0.000000000000000000e+00
5.481757823129252074e+02 0.000000000000000000e+00
5.485592743764171928e+02 0.000000000000000000e+00
5.489480272108843337e+02 0.000000000000000000e+00
5.493405895691610112e+02 0.000000000000000000e+00
5.497295238095238119e+02 0.000000000000000000e+00
5.501043083900226520e+02 0.000000000000000000e+00
5.505039455782313098e+02 0.000000000000000000e+00
5.508883446712018213e+02 0.000000000000000000e+00
5.513017687074830064e+02 0.000000000000000000e+00
5.516845351473922392e+02 0.000000000000000000e+00
5.520776417233560096e+02 0.000000000000000000e+00
5.524511564625850042e+02 0.000000000000000000e+00
5.528551473922902915e+02 0.000000000000000000e+00
5.532511564625850724e+02 0.000000000000000000e+00
5.536506122448979568e+02 0.000000000000000000e+00
5.540449886621315727e+02 0.000000000000000000e+00
5.544219501133786707e+02 0.000000000000000000e+00
5.548016326530612332e+02 0.000000000000000000e+00
5.551990929705215194e+02 0.000000000000000000e+00
5.555811337868481132e+02 0.000000000000000000e+00
5.559744217687074297e+02 0.000000000000000000e+00
5.563526530612244869e+02 0.000000000000000000e+00
5.567439455782313189e+02 0.000000000000000000e+00
5.571272562358276446e+02 0.000000000000000000e+00
5.575241723356009516e+02 0.000000000000000000e+00
5.579096598639455351e+02 0.000000000000000000e+00
