# Supplementary material for: Correlated microtiming deviations in jazz and rock music
Source: PLoS One. 2018 Jan 24;13(1):e0186361. doi: 10.1371/journal.pone.0186361 (PMC5783353; doi:10.1371/journal.pone.0186361)
Supplement: S1 Dataset — (ZIP) [file pone.0186361.s001.zip › J25.dat]

5.984000000000000341e+01 0.000000000000000000e+00
6.043428571428571416e+01 0.000000000000000000e+00
6.106811791383219656e+01 0.000000000000000000e+00
6.169451247165532948e+01 0.000000000000000000e+00
6.233396825396825136e+01 0.000000000000000000e+00
6.295346938775509926e+01 0.000000000000000000e+00
6.357369614512471401e+01 0.000000000000000000e+00
6.421024943310658273e+01 0.000000000000000000e+00
6.483446712018140090e+01 0.000000000000000000e+00
6.546666666666666856e+01 0.000000000000000000e+00
6.608961451247165542e+01 0.000000000000000000e+00
6.671727891156461965e+01 0.000000000000000000e+00
6.734802721088435362e+01 0.000000000000000000e+00
6.795827664399092782e+01 0.000000000000000000e+00
6.859410430839002970e+01 0.000000000000000000e+00
6.920217687074830337e+01 0.000000000000000000e+00
6.981768707482993364e+01 0.000000000000000000e+00
7.043428571428572127e+01 0.000000000000000000e+00
7.103981859410430388e+01 0.000000000000000000e+00
7.165460317460318151e+01 0.000000000000000000e+00
7.227247165532880047e+01 0.000000000000000000e+00
7.287510204081632992e+01 0.000000000000000000e+00
7.349351473922902755e+01 0.000000000000000000e+00
7.410267573696144439e+01 0.000000000000000000e+00
7.471492063492063096e+01 0.000000000000000000e+00
7.531827664399092725e+01 0.000000000000000000e+00
7.592870748299320383e+01 0.000000000000000000e+00
7.651664399092970825e+01 0.000000000000000000e+00
7.712526077097506061e+01 0.000000000000000000e+00
7.771773242630385425e+01 0.000000000000000000e+00
7.832036281179138371e+01 0.000000000000000000e+00
7.892625850340135685e+01 0.000000000000000000e+00
7.951818594104308602e+01 0.000000000000000000e+00
8.012226757369614916e+01 0.000000000000000000e+00
8.073505668934240020e+01 0.000000000000000000e+00
8.133986394557823019e+01 0.000000000000000000e+00
8.194503401360543648e+01 0.000000000000000000e+00
8.254911564625849962e+01 0.000000000000000000e+00
8.316027210884354304e+01 0.000000000000000000e+00
8.375600907029478037e+01 0.000000000000000000e+00
8.435900226757370035e+01 0.000000000000000000e+00
8.496054421768707243e+01 0.000000000000000000e+00
8.556607709750566926e+01 0.000000000000000000e+00
8.616852607709751055e+01 0.000000000000000000e+00
8.676716553287981526e+01 0.000000000000000000e+00
8.736925170068026603e+01 0.000000000000000000e+00
8.797605442176870838e+01 0.000000000000000000e+00
8.856816326530612571e+01 0.000000000000000000e+00
8.917278911564625332e+01 0.000000000000000000e+00
8.976653061224489250e+01 0.000000000000000000e+00
9.036172335600906536e+01 0.000000000000000000e+00
9.094439909297052793e+01 0.000000000000000000e+00
9.153287981859411104e+01 0.000000000000000000e+00
9.212734693877551706e+01 0.000000000000000000e+00
9.272471655328797624e+01 0.000000000000000000e+00
9.330104308390022538e+01 0.000000000000000000e+00
9.389696145124716509e+01 0.000000000000000000e+00
9.447782312925170345e+01 0.000000000000000000e+00
9.507755102040816553e+01 0.000000000000000000e+00
9.564553287981858887e+01 0.000000000000000000e+00
9.624671201814058463e+01 0.000000000000000000e+00
9.682557823129251062e+01 0.000000000000000000e+00
9.742548752834467507e+01 0.000000000000000000e+00
9.800761904761904475e+01 0.000000000000000000e+00
9.859156462585033864e+01 0.000000000000000000e+00
9.918839002267573335e+01 0.000000000000000000e+00
9.979682539682539755e+01 0.000000000000000000e+00
1.003782312925170004e+02 0.000000000000000000e+00
1.009799546485260748e+02 0.000000000000000000e+00
1.015611791383219895e+02 0.000000000000000000e+00
1.021520181405895755e+02 0.000000000000000000e+00
1.027512018140589589e+02 0.000000000000000000e+00
1.033420408163265307e+02 0.000000000000000000e+00
1.039214512471655354e+02 0.000000000000000000e+00
1.045240816326530648e+02 0.000000000000000000e+00
1.051120181405895693e+02 0.000000000000000000e+00
1.056999546485260737e+02 0.000000000000000000e+00
1.062759183673469323e+02 0.000000000000000000e+00
1.068711111111111052e+02 0.000000000000000000e+00
1.074331065759637198e+02 0.000000000000000000e+00
1.080206802721088479e+02 0.000000000000000000e+00
1.086144217687074871e+02 0.000000000000000000e+00
1.092038095238095252e+02 0.000000000000000000e+00
1.097846712018140636e+02 0.000000000000000000e+00
1.103639002267573659e+02 0.000000000000000000e+00
1.109302494331065816e+02 0.000000000000000000e+00
1.115296145124716531e+02 0.000000000000000000e+00
1.120981405895691552e+02 0.000000000000000000e+00
1.127045804988662070e+02 0.000000000000000000e+00
1.132796371882086106e+02 0.000000000000000000e+00
1.138750113378684858e+02 0.000000000000000000e+00
1.144453514739228979e+02 0.000000000000000000e+00
1.150336507936507928e+02 0.000000000000000000e+00
1.156045351473922835e+02 0.000000000000000000e+00
1.161928344671201785e+02 0.000000000000000000e+00
1.167715192743764163e+02 0.000000000000000000e+00
1.173529251700680334e+02 0.000000000000000000e+00
1.179297959183673470e+02 0.000000000000000000e+00
1.185311564625850309e+02 0.000000000000000000e+00
1.191011337868480666e+02 0.000000000000000000e+00
1.196890702947845853e+02 0.000000000000000000e+00
1.202664852607709776e+02 0.000000000000000000e+00
1.208598639455782262e+02 0.000000000000000000e+00
1.214447165532879751e+02 0.000000000000000000e+00
1.220362811791383280e+02 0.000000000000000000e+00
1.226153287981859421e+02 0.000000000000000000e+00
1.231998185941043147e+02 0.000000000000000000e+00
1.237696145124716622e+02 0.000000000000000000e+00
1.243644444444444446e+02 0.000000000000000000e+00
1.249253514739229018e+02 0.000000000000000000e+00
1.255205442176870747e+02 0.000000000000000000e+00
1.260994104308390007e+02 0.000000000000000000e+00
1.266902494331065725e+02 0.000000000000000000e+00
1.272714739229025014e+02 0.000000000000000000e+00
1.278545124716553261e+02 0.000000000000000000e+00
1.284393650793650750e+02 0.000000000000000000e+00
1.290334693877551047e+02 0.000000000000000000e+00
1.296215873015873115e+02 0.000000000000000000e+00
1.302024489795918498e+02 0.000000000000000000e+00
1.307746031746031861e+02 0.000000000000000000e+00
1.313607256235827663e+02 0.000000000000000000e+00
1.319326984126984144e+02 0.000000000000000000e+00
1.325131972789115764e+02 0.000000000000000000e+00
1.330791836734694016e+02 0.000000000000000000e+00
1.336578684807256252e+02 0.000000000000000000e+00
1.342321995464852478e+02 0.000000000000000000e+00
1.348174149659863872e+02 0.000000000000000000e+00
1.353882993197278779e+02 0.000000000000000000e+00
1.359608163265306189e+02 0.000000000000000000e+00
1.365249886621315056e+02 0.000000000000000000e+00
1.371121995464852716e+02 0.000000000000000000e+00
1.376950566893424082e+02 0.000000000000000000e+00
1.382755555555555418e+02 0.000000000000000000e+00
1.388520634920634791e+02 0.000000000000000000e+00
1.394354648526077085e+02 0.000000000000000000e+00
1.400126984126984269e+02 0.000000000000000000e+00
1.406019047619047626e+02 0.000000000000000000e+00
1.411753287981859444e+02 0.000000000000000000e+00
1.417512925170067888e+02 0.000000000000000000e+00
1.423346938775510182e+02 0.000000000000000000e+00
1.429150113378684921e+02 0.000000000000000000e+00
1.434766439909297162e+02 0.000000000000000000e+00
1.440665759637188330e+02 0.000000000000000000e+00
1.446563265306122332e+02 0.000000000000000000e+00
1.452224943310657466e+02 0.000000000000000000e+00
1.457926530612244846e+02 0.000000000000000000e+00
1.463733333333333348e+02 0.000000000000000000e+00
1.469402267573696008e+02 0.000000000000000000e+00
1.475165532879818500e+02 0.000000000000000000e+00
1.480823582766439870e+02 0.000000000000000000e+00
1.486574149659863906e+02 0.000000000000000000e+00
1.492186848072562384e+02 0.000000000000000000e+00
1.497975510204081502e+02 0.000000000000000000e+00
1.503555555555555543e+02 0.000000000000000000e+00
1.509505668934240248e+02 0.000000000000000000e+00
1.515109297052154318e+02 0.000000000000000000e+00
1.520885260770974980e+02 0.000000000000000000e+00
1.526610430839002390e+02 0.000000000000000000e+00
1.532469841269841311e+02 0.000000000000000000e+00
1.538205895691610010e+02 0.000000000000000000e+00
1.544125170068027160e+02 0.000000000000000000e+00
1.549906575963718751e+02 0.000000000000000000e+00
1.555749659863945453e+02 0.000000000000000000e+00
1.561547392290249547e+02 0.000000000000000000e+00
1.567326984126984257e+02 0.000000000000000000e+00
1.573053968253968264e+02 0.000000000000000000e+00
1.578980498866213225e+02 0.000000000000000000e+00
1.584854421768707482e+02 0.000000000000000000e+00
1.590657596371882221e+02 0.000000000000000000e+00
1.596339229024943336e+02 0.000000000000000000e+00
1.602082539682539561e+02 0.000000000000000000e+00
1.607900226757369637e+02 0.000000000000000000e+00
1.613721541950113476e+02 0.000000000000000000e+00
1.619439455782312791e+02 0.000000000000000000e+00
1.625253514739229104e+02 0.000000000000000000e+00
1.630909750566893308e+02 0.000000000000000000e+00
1.636718367346938692e+02 0.000000000000000000e+00
1.642516099773242502e+02 0.000000000000000000e+00
1.648237641723356148e+02 0.000000000000000000e+00
1.653786848072562350e+02 0.000000000000000000e+00
1.659546485260771078e+02 0.000000000000000000e+00
1.665248072562358175e+02 0.000000000000000000e+00
1.671036734693877577e+02 0.000000000000000000e+00
1.676740136054421839e+02 0.000000000000000000e+00
1.682546938775510341e+02 0.000000000000000000e+00
1.688250340136054319e+02 0.000000000000000000e+00
1.693939229024943245e+02 0.000000000000000000e+00
1.699698866213151973e+02 0.000000000000000000e+00
1.705398639455782188e+02 0.000000000000000000e+00
1.711063945578231369e+02 0.000000000000000000e+00
1.716841723356009197e+02 0.000000000000000000e+00
1.722586848072562304e+02 0.000000000000000000e+00
1.728239455782313030e+02 0.000000000000000000e+00
1.733844897959183697e+02 0.000000000000000000e+00
1.739484807256235968e+02 0.000000000000000000e+00
1.745213605442176856e+02 0.000000000000000000e+00
1.750926077097505811e+02 0.000000000000000000e+00
1.756553287981859341e+02 0.000000000000000000e+00
1.762318367346938714e+02 0.000000000000000000e+00
1.768045351473923006e+02 0.000000000000000000e+00
1.773837641723355887e+02 0.000000000000000000e+00
1.779501133786848186e+02 0.000000000000000000e+00
1.785104761904761972e+02 0.000000000000000000e+00
1.790730158730158621e+02 0.000000000000000000e+00
1.796439002267573812e+02 0.000000000000000000e+00
1.802080725623582680e+02 0.000000000000000000e+00
1.807771428571428487e+02 0.000000000000000000e+00
1.813331519274376546e+02 0.000000000000000000e+00
1.818998639455782325e+02 0.000000000000000000e+00
1.824596825396825466e+02 0.000000000000000000e+00
1.830407256235827731e+02 0.000000000000000000e+00
1.836034467120181546e+02 0.000000000000000000e+00
1.841910204081632685e+02 0.000000000000000000e+00
1.847588208616780037e+02 0.000000000000000000e+00
1.853335147392290310e+02 0.000000000000000000e+00
1.859025850340136117e+02 0.000000000000000000e+00
1.864814512471655235e+02 0.000000000000000000e+00
1.870603174603174637e+02 0.000000000000000000e+00
1.876310204081632662e+02 0.000000000000000000e+00
1.881970068027210914e+02 0.000000000000000000e+00
1.887709750566893376e+02 0.000000000000000000e+00
1.893483900226757441e+02 0.000000000000000000e+00
1.899307029478458162e+02 0.000000000000000000e+00
1.905023129251700595e+02 0.000000000000000000e+00
1.910626757369614381e+02 0.000000000000000000e+00
1.916286621315192633e+02 0.000000000000000000e+00
1.922033560090702906e+02 0.000000000000000000e+00
1.927775056689342534e+02 0.000000000000000000e+00
1.933427664399092976e+02 0.000000000000000000e+00
1.939109297052154091e+02 0.000000000000000000e+00
1.944718367346938805e+02 0.000000000000000000e+00
1.950332879818594165e+02 0.000000000000000000e+00
1.955887528344671296e+02 0.000000000000000000e+00
1.961603628117913729e+02 0.000000000000000000e+00
1.967149206349206452e+02 0.000000000000000000e+00
1.972848979591836667e+02 0.000000000000000000e+00
1.978456235827664500e+02 0.000000000000000000e+00
1.984029024943310731e+02 0.000000000000000000e+00
1.989647165532879853e+02 0.000000000000000000e+00
1.995151020408163163e+02 0.000000000000000000e+00
2.000892517006802791e+02 0.000000000000000000e+00
2.006556009070294806e+02 0.000000000000000000e+00
2.012417233560090608e+02 0.000000000000000000e+00
2.017886621315192883e+02 0.000000000000000000e+00
2.023584580498866217e+02 0.000000000000000000e+00
2.029215419501133795e+02 0.000000000000000000e+00
2.034967800453514712e+02 0.000000000000000000e+00
2.040689342403628075e+02 0.000000000000000000e+00
2.046459863945578093e+02 0.000000000000000000e+00
2.052103401360544126e+02 0.000000000000000000e+00
2.057799546485260862e+02 0.000000000000000000e+00
2.063653514739229138e+02 0.000000000000000000e+00
2.069414965986394463e+02 0.000000000000000000e+00
2.075025850340136060e+02 0.000000000000000000e+00
2.080734693877550967e+02 0.000000000000000000e+00
2.086503401360544103e+02 0.000000000000000000e+00
2.092257596371882187e+02 0.000000000000000000e+00
2.097855782312925044e+02 0.000000000000000000e+00
2.103631746031745990e+02 0.000000000000000000e+00
2.109271655328798261e+02 0.000000000000000000e+00
2.115004081632653197e+02 0.000000000000000000e+00
2.120565986394557854e+02 0.000000000000000000e+00
2.126292970521541861e+02 0.000000000000000000e+00
2.131903854875283457e+02 0.000000000000000000e+00
2.137639909297052156e+02 0.000000000000000000e+00
2.143319727891156390e+02 0.000000000000000000e+00
2.149059410430839137e+02 0.000000000000000000e+00
2.154682993197278904e+02 0.000000000000000000e+00
2.160400907029478503e+02 0.000000000000000000e+00
2.166048072562358300e+02 0.000000000000000000e+00
2.171805895691609862e+02 0.000000000000000000e+00
2.177420408163265222e+02 0.000000000000000000e+00
2.182944217687074797e+02 0.000000000000000000e+00
2.188600453514739286e+02 0.000000000000000000e+00
2.194343764172335511e+02 0.000000000000000000e+00
2.200018140589569100e+02 0.000000000000000000e+00
2.205757823129251562e+02 0.000000000000000000e+00
2.211404988662131643e+02 0.000000000000000000e+00
2.217157369614512561e+02 0.000000000000000000e+00
2.222800907029478594e+02 0.000000000000000000e+00
2.228399092970521451e+02 0.000000000000000000e+00
2.234167800453514872e+02 0.000000000000000000e+00
2.239851247165532868e+02 0.000000000000000000e+00
2.245502040816326428e+02 0.000000000000000000e+00
2.251274376417233611e+02 0.000000000000000000e+00
2.256939682539682508e+02 0.000000000000000000e+00
2.262728344671201910e+02 0.000000000000000000e+00
2.268277551020408112e+02 0.000000000000000000e+00
2.273957369614512345e+02 0.000000000000000000e+00
2.279584580498866160e+02 0.000000000000000000e+00
2.285307936507936404e+02 0.000000000000000000e+00
2.290848072562358198e+02 0.000000000000000000e+00
2.296578684807256252e+02 0.000000000000000000e+00
2.302258503401360485e+02 0.000000000000000000e+00
2.307918367346938737e+02 0.000000000000000000e+00
2.313556462585034126e+02 0.000000000000000000e+00
2.319352380952381054e+02 0.000000000000000000e+00
2.324975963718820822e+02 0.000000000000000000e+00
2.330791836734694016e+02 0.000000000000000000e+00
2.336484353741496705e+02 0.000000000000000000e+00
2.342109750566893354e+02 0.000000000000000000e+00
2.347818594104308261e+02 0.000000000000000000e+00
2.353538321995464742e+02 0.000000000000000000e+00
2.359051247165532743e+02 0.000000000000000000e+00
2.364749206349206361e+02 0.000000000000000000e+00
2.370341950113378573e+02 0.000000000000000000e+00
2.376016326530612162e+02 0.000000000000000000e+00
2.381674376417233532e+02 0.000000000000000000e+00
2.387201814058956870e+02 0.000000000000000000e+00
2.392832653061224448e+02 0.000000000000000000e+00
2.398447165532879808e+02 0.000000000000000000e+00
2.404156009070294715e+02 0.000000000000000000e+00
2.409857596371882096e+02 0.000000000000000000e+00
2.415294331065759650e+02 0.000000000000000000e+00
2.421055782312925260e+02 0.000000000000000000e+00
2.426528798185941014e+02 0.000000000000000000e+00
2.432299319727891032e+02 0.000000000000000000e+00
2.437757823129251733e+02 0.000000000000000000e+00
2.443570068027210880e+02 0.000000000000000000e+00
2.449090249433106692e+02 0.000000000000000000e+00
2.454713832199546459e+02 0.000000000000000000e+00
2.460177777777777806e+02 0.000000000000000000e+00
nan -1.000000000000000000e+00
nan -1.000000000000000000e+00
2.475042176870748278e+02 0.000000000000000000e+00
2.480549659863945635e+02 0.000000000000000000e+00
2.486352834467120090e+02 0.000000000000000000e+00
2.491878458049886547e+02 0.000000000000000000e+00
2.497583673469387691e+02 0.000000000000000000e+00
2.503089342403628166e+02 0.000000000000000000e+00
2.508876190476190402e+02 0.000000000000000000e+00
2.514465306122448851e+02 0.000000000000000000e+00
2.520083446712018258e+02 0.000000000000000000e+00
2.525681632653061115e+02 0.000000000000000000e+00
2.531259863945578275e+02 0.000000000000000000e+00
2.536868934240362705e+02 0.000000000000000000e+00
2.542583219954648541e+02 0.000000000000000000e+00
2.548253968253968367e+02 0.000000000000000000e+00
2.553977324263038611e+02 0.000000000000000000e+00
2.559577324263038633e+02 0.000000000000000000e+00
2.565224489795918430e+02 0.000000000000000000e+00
2.570737414965986432e+02 0.000000000000000000e+00
2.576306575963718615e+02 0.000000000000000000e+00
2.581824943310657545e+02 0.000000000000000000e+00
2.587481179138321750e+02 0.000000000000000000e+00
2.592936054421768972e+02 0.000000000000000000e+00
2.598626757369614779e+02 0.000000000000000000e+00
2.604063492063492049e+02 0.000000000000000000e+00
2.609656235827664545e+02 0.000000000000000000e+00
2.615178231292517239e+02 0.000000000000000000e+00
2.620839909297052372e+02 0.000000000000000000e+00
2.626356462585034137e+02 0.000000000000000000e+00
2.631981859410431071e+02 0.000000000000000000e+00
2.637502040816326598e+02 0.000000000000000000e+00
2.643236281179138132e+02 0.000000000000000000e+00
2.648555102040816109e+02 0.000000000000000000e+00
2.654196825396825261e+02 0.000000000000000000e+00
2.659675283446712228e+02 0.000000000000000000e+00
2.665340589569161125e+02 0.000000000000000000e+00
2.670998639455782495e+02 0.000000000000000000e+00
2.676702040816326758e+02 0.000000000000000000e+00
2.682332879818594051e+02 0.000000000000000000e+00
2.687925623582766548e+02 0.000000000000000000e+00
2.693478458049886513e+02 0.000000000000000000e+00
2.699074829931972772e+02 0.000000000000000000e+00
2.704805442169999878e+02 0.000000000000000000e+00
2.710316553287981947e+02 0.000000000000000000e+00
2.715756916099772980e+02 0.000000000000000000e+00
2.721220861678004326e+02 0.000000000000000000e+00
2.726755555555555475e+02 0.000000000000000000e+00
2.732275736961451003e+02 0.000000000000000000e+00
2.737570975056689235e+02 0.000000000000000000e+00
2.743252607709750350e+02 0.000000000000000000e+00
nan -1.000000000000000000e+00
2.754693877551020478e+02 0.000000000000000000e+00
2.760056235827664182e+02 0.000000000000000000e+00
2.765665306122448897e+02 0.000000000000000000e+00
2.771232653061224482e+02 0.000000000000000000e+00
2.776887074829932089e+02 0.000000000000000000e+00
2.782485260770974946e+02 0.000000000000000000e+00
2.788136054421768790e+02 0.000000000000000000e+00
2.793814058956916142e+02 0.000000000000000000e+00
2.799332426303855073e+02 0.000000000000000000e+00
2.804863492063491890e+02 0.000000000000000000e+00
2.810516099773242900e+02 0.000000000000000000e+00
2.816270294784580415e+02 0.000000000000000000e+00
2.821968253968253748e+02 0.000000000000000000e+00
2.827609977324262900e+02 0.000000000000000000e+00
2.833295238095238346e+02 0.000000000000000000e+00
2.838869841269841459e+02 0.000000000000000000e+00
2.844402721088435442e+02 0.000000000000000000e+00
2.849939229024943188e+02 0.000000000000000000e+00
2.855459410430839284e+02 0.000000000000000000e+00
2.861028571428571468e+02 0.000000000000000000e+00
2.866532426303854777e+02 0.000000000000000000e+00
2.872101587301587529e+02 0.000000000000000000e+00
2.877560090702947946e+02 0.000000000000000000e+00
2.883120181405895437e+02 0.000000000000000000e+00
2.888683900226757260e+02 0.000000000000000000e+00
2.894140589569161079e+02 0.000000000000000000e+00
2.899706122448979499e+02 0.000000000000000000e+00
nan -1.000000000000000000e+00
2.910795464852607779e+02 0.000000000000000000e+00
2.916088888888888846e+02 0.000000000000000000e+00
2.921663492063491958e+02 0.000000000000000000e+00
2.927170975056689599e+02 0.000000000000000000e+00
2.932816326530612514e+02 0.000000000000000000e+00
2.938247619047618855e+02 0.000000000000000000e+00
2.943780498866213406e+02 0.000000000000000000e+00
2.949520181405895869e+02 0.000000000000000000e+00
2.955185487528344765e+02 0.000000000000000000e+00
2.960509750566893672e+02 0.000000000000000000e+00
2.966183673459999568e+02 1.000000000000000000e+00
2.971734693870000115e+02 1.000000000000000000e+00
2.977551020399999970e+02 1.000000000000000000e+00
2.982918367340000145e+02 1.000000000000000000e+00
2.988693877549999911e+02 1.000000000000000000e+00
2.994621315192743509e+02 0.000000000000000000e+00
3.000170521541950279e+02 0.000000000000000000e+00
3.005928344671201558e+02 0.000000000000000000e+00
3.011419501133786980e+02 0.000000000000000000e+00
3.017088435374149640e+02 0.000000000000000000e+00
3.022860770975056539e+02 0.000000000000000000e+00
3.028560544217687038e+02 0.000000000000000000e+00
3.034102494331065714e+02 0.000000000000000000e+00
3.039940136054421487e+02 0.000000000000000000e+00
3.045581859410430638e+02 0.000000000000000000e+00
3.051383219954648780e+02 0.000000000000000000e+00
3.057006802721088548e+02 0.000000000000000000e+00
3.062800907029478594e+02 0.000000000000000000e+00
3.068306122440000081e+02 1.000000000000000000e+00
3.074124263038548861e+02 0.000000000000000000e+00
3.079682539682539755e+02 0.000000000000000000e+00
3.085678004535147352e+02 0.000000000000000000e+00
3.091306122440000195e+02 1.000000000000000000e+00
3.097081632649999960e+02 1.000000000000000000e+00
3.102714285710000013e+02 1.000000000000000000e+00
3.108689342403628189e+02 0.000000000000000000e+00
3.114253061224490011e+02 0.000000000000000000e+00
3.119994557823129071e+02 0.000000000000000000e+00
