# Supplementary material for: Correlated microtiming deviations in jazz and rock music
Source: PLoS One. 2018 Jan 24;13(1):e0186361. doi: 10.1371/journal.pone.0186361 (PMC5783353; doi:10.1371/journal.pone.0186361)
Supplement: S1 Dataset — (ZIP) [file pone.0186361.s001.zip › J26.dat]

1.586122448979591759e+01 0.000000000000000000e+00
1.620625850340136154e+01 0.000000000000000000e+00
1.652371882086167787e+01 0.000000000000000000e+00
1.684879818594104250e+01 0.000000000000000000e+00
1.718385487528344768e+01 0.000000000000000000e+00
1.751401360544217667e+01 0.000000000000000000e+00
1.782167800453514772e+01 0.000000000000000000e+00
1.813895691609977234e+01 0.000000000000000000e+00
1.846240362811791513e+01 0.000000000000000000e+00
1.879147392290249385e+01 0.000000000000000000e+00
1.910603174603174637e+01 0.000000000000000000e+00
1.943437641723356180e+01 0.000000000000000000e+00
1.973678004535147323e+01 0.000000000000000000e+00
2.006802721088435248e+01 0.000000000000000000e+00
2.039582766439909278e+01 0.000000000000000000e+00
2.071963718820861544e+01 0.000000000000000000e+00
2.102421768707483096e+01 0.000000000000000000e+00
2.135492063492063508e+01 0.000000000000000000e+00
2.167274376417233483e+01 0.000000000000000000e+00
2.200435374149659751e+01 0.000000000000000000e+00
2.232145124716553397e+01 0.000000000000000000e+00
2.264907029478457900e+01 0.000000000000000000e+00
2.294965986394557689e+01 0.000000000000000000e+00
2.328598639455782404e+01 0.000000000000000000e+00
2.360399092970521551e+01 0.000000000000000000e+00
2.391800453514739289e+01 0.000000000000000000e+00
2.424072562358276528e+01 0.000000000000000000e+00
2.454058956916099632e+01 0.000000000000000000e+00
2.486911564625850346e+01 0.000000000000000000e+00
2.520163265306122469e+01 0.000000000000000000e+00
2.551274376417233469e+01 0.000000000000000000e+00
2.583637188208616919e+01 0.000000000000000000e+00
2.614675736961451236e+01 0.000000000000000000e+00
2.647619047619047450e+01 0.000000000000000000e+00
2.679546485260771149e+01 0.000000000000000000e+00
2.710929705215419361e+01 0.000000000000000000e+00
2.743346938775510324e+01 0.000000000000000000e+00
2.776090702947845656e+01 0.000000000000000000e+00
2.807873015873015987e+01 0.000000000000000000e+00
2.839873015873016016e+01 0.000000000000000000e+00
2.871310657596371740e+01 0.000000000000000000e+00
2.903455782312925137e+01 0.000000000000000000e+00
2.933333333333333215e+01 0.000000000000000000e+00
2.966734693800000144e+01 1.000000000000000000e+00
2.997551020400000255e+01 1.000000000000000000e+00
3.029750566893423880e+01 0.000000000000000000e+00
3.062204081632653185e+01 0.000000000000000000e+00
3.095437641723356137e+01 0.000000000000000000e+00
3.125605442176870596e+01 0.000000000000000000e+00
3.159201814058956970e+01 0.000000000000000000e+00
3.189859410430839048e+01 0.000000000000000000e+00
3.223129251700679987e+01 0.000000000000000000e+00
3.254294784580498856e+01 0.000000000000000000e+00
3.287056689342403359e+01 0.000000000000000000e+00
3.318312925170067729e+01 0.000000000000000000e+00
3.350548752834467336e+01 0.000000000000000000e+00
3.383165532879818471e+01 0.000000000000000000e+00
3.416689342403628160e+01 0.000000000000000000e+00
3.446675736961451264e+01 0.000000000000000000e+00
3.481396825396825534e+01 0.000000000000000000e+00
3.512707482993197061e+01 0.000000000000000000e+00
3.545160997732426011e+01 0.000000000000000000e+00
3.576399092970521565e+01 0.000000000000000000e+00
3.609886621315192912e+01 0.000000000000000000e+00
3.642412698412698546e+01 0.000000000000000000e+00
3.673505668934240020e+01 0.000000000000000000e+00
3.706521541950113630e+01 0.000000000000000000e+00
3.739229024943310975e+01 0.000000000000000000e+00
3.769886621315193054e+01 0.000000000000000000e+00
3.802956916099773110e+01 0.000000000000000000e+00
3.832961451247165741e+01 0.000000000000000000e+00
nan -1.000000000000000000e+00
nan -1.000000000000000000e+00
3.930811791383219855e+01 0.000000000000000000e+00
3.962521541950113146e+01 0.000000000000000000e+00
3.995356009070295045e+01 0.000000000000000000e+00
4.026938775510203783e+01 0.000000000000000000e+00
4.059809523809524023e+01 0.000000000000000000e+00
4.091755102040816183e+01 0.000000000000000000e+00
4.124489795899999933e+01 1.000000000000000000e+00
4.155510204000000130e+01 1.000000000000000000e+00
4.187755101999999852e+01 1.000000000000000000e+00
4.219183673399999890e+01 1.000000000000000000e+00
4.252770975056689196e+01 0.000000000000000000e+00
4.284825396825397092e+01 0.000000000000000000e+00
4.318004535147392176e+01 0.000000000000000000e+00
4.349496598639456124e+01 0.000000000000000000e+00
4.381315192743764442e+01 0.000000000000000000e+00
4.412734693877550995e+01 0.000000000000000000e+00
4.445986394557823473e+01 0.000000000000000000e+00
4.476716553287981526e+01 0.000000000000000000e+00
4.508208616780045475e+01 0.000000000000000000e+00
4.539301587301586949e+01 0.000000000000000000e+00
4.572317460317460558e+01 0.000000000000000000e+00
4.605478458049886825e+01 0.000000000000000000e+00
4.638367346899999433e+01 1.000000000000000000e+00
4.670816326500000315e+01 1.000000000000000000e+00
4.704489795899999649e+01 1.000000000000000000e+00
4.735918367300000398e+01 1.000000000000000000e+00
4.768367346899999859e+01 1.000000000000000000e+00
4.801428571399999612e+01 1.000000000000000000e+00
4.834693877499999815e+01 1.000000000000000000e+00
4.866734693800000144e+01 1.000000000000000000e+00
4.898775510200000127e+01 1.000000000000000000e+00
4.931020408100000196e+01 1.000000000000000000e+00
4.963673469300000107e+01 1.000000000000000000e+00
4.995306122399999538e+01 1.000000000000000000e+00
nan -1.000000000000000000e+00
5.028988662131519050e+01 0.000000000000000000e+00
5.061351473922902500e+01 0.000000000000000000e+00
5.092789115646258580e+01 0.000000000000000000e+00
5.126058956916099874e+01 0.000000000000000000e+00
5.159219954648526141e+01 0.000000000000000000e+00
5.190603174603174352e+01 0.000000000000000000e+00
5.223038548752834487e+01 0.000000000000000000e+00
5.254712018140589436e+01 0.000000000000000000e+00
5.288380952380952493e+01 0.000000000000000000e+00
5.320308390022675837e+01 0.000000000000000000e+00
5.353287981859410394e+01 0.000000000000000000e+00
5.385560090702947633e+01 0.000000000000000000e+00
5.419065759637188506e+01 0.000000000000000000e+00
5.450793650793650613e+01 0.000000000000000000e+00
5.483972789115646407e+01 0.000000000000000000e+00
5.516045351473923120e+01 0.000000000000000000e+00
5.549097505668934360e+01 0.000000000000000000e+00
5.580517006802720914e+01 0.000000000000000000e+00
5.614675736961451236e+01 0.000000000000000000e+00
5.648217687074829740e+01 0.000000000000000000e+00
5.680290249433106453e+01 0.000000000000000000e+00
5.713215419501133852e+01 0.000000000000000000e+00
5.746448979591836803e+01 0.000000000000000000e+00
5.778321995464852279e+01 0.000000000000000000e+00
5.812081632653061547e+01 0.000000000000000000e+00
5.845242630385487814e+01 0.000000000000000000e+00
5.878965986394558030e+01 0.000000000000000000e+00
5.912834467120181614e+01 0.000000000000000000e+00
5.945941043083900013e+01 0.000000000000000000e+00
5.978866213151927411e+01 0.000000000000000000e+00
6.010884353741496255e+01 0.000000000000000000e+00
6.041160997732426097e+01 0.000000000000000000e+00
6.074884353741496312e+01 0.000000000000000000e+00
6.106557823129251972e+01 0.000000000000000000e+00
6.140371882086167687e+01 0.000000000000000000e+00
6.172480725623582742e+01 0.000000000000000000e+00
6.202702947845804715e+01 0.000000000000000000e+00
6.236462585034013273e+01 0.000000000000000000e+00
6.268775510199999701e+01 1.000000000000000000e+00
6.301632653000000062e+01 1.000000000000000000e+00
6.333242630385487359e+01 0.000000000000000000e+00
6.366040816326530916e+01 0.000000000000000000e+00
6.398693877551020393e+01 0.000000000000000000e+00
6.431727891156462817e+01 0.000000000000000000e+00
6.465378684807255638e+01 0.000000000000000000e+00
6.497959183599999733e+01 0.000000000000000000e+00
6.528979591799999582e+01 1.000000000000000000e+00
6.562448979500000235e+01 1.000000000000000000e+00
6.595714285699999380e+01 1.000000000000000000e+00
6.627346938699999157e+01 1.000000000000000000e+00
6.658793650793650443e+01 0.000000000000000000e+00
6.692063492063492447e+01 0.000000000000000000e+00
6.726004535147392005e+01 0.000000000000000000e+00
6.758403628117913797e+01 0.000000000000000000e+00
6.790408163200000047e+01 1.000000000000000000e+00
6.823265306100000771e+01 1.000000000000000000e+00
6.857142857099999844e+01 1.000000000000000000e+00
6.888571428500000593e+01 1.000000000000000000e+00
6.921632653000000346e+01 1.000000000000000000e+00
6.953673469299999965e+01 1.000000000000000000e+00
6.986326530600000240e+01 1.000000000000000000e+00
7.019387755099999993e+01 1.000000000000000000e+00
7.052857142800000645e+01 1.000000000000000000e+00
7.084693877499999815e+01 1.000000000000000000e+00
nan -1.000000000000000000e+00
7.118312925170067729e+01 0.000000000000000000e+00
7.150566893424036152e+01 0.000000000000000000e+00
7.182766439909296707e+01 0.000000000000000000e+00
7.214947845804988447e+01 0.000000000000000000e+00
7.246802721088435817e+01 0.000000000000000000e+00
7.278421768707482897e+01 0.000000000000000000e+00
7.312253968253968139e+01 0.000000000000000000e+00
7.344308390022675326e+01 0.000000000000000000e+00
7.375873015873015959e+01 0.000000000000000000e+00
7.409541950113379016e+01 0.000000000000000000e+00
7.441396825396824966e+01 0.000000000000000000e+00
7.472453514739228808e+01 0.000000000000000000e+00
7.507047619047618525e+01 0.000000000000000000e+00
7.539138321995464764e+01 0.000000000000000000e+00
7.570575963718820844e+01 0.000000000000000000e+00
7.604045351473922665e+01 0.000000000000000000e+00
7.637142857100000981e+01 1.000000000000000000e+00
7.668163265300000830e+01 1.000000000000000000e+00
7.699387755099999708e+01 1.000000000000000000e+00
7.731836734600000227e+01 1.000000000000000000e+00
7.764693877499999530e+01 1.000000000000000000e+00
7.797551020400000255e+01 1.000000000000000000e+00
7.829795918300000324e+01 1.000000000000000000e+00
7.862653061199999627e+01 1.000000000000000000e+00
7.894081632600000376e+01 1.000000000000000000e+00
7.928775510199999133e+01 1.000000000000000000e+00
7.961428571399999043e+01 1.000000000000000000e+00
7.994081632600000376e+01 1.000000000000000000e+00
8.025918367299999545e+01 1.000000000000000000e+00
8.059795918300000039e+01 1.000000000000000000e+00
8.092857142799999792e+01 1.000000000000000000e+00
8.127142857100000128e+01 1.000000000000000000e+00
8.159591836699999590e+01 1.000000000000000000e+00
8.190816326499999889e+01 1.000000000000000000e+00
8.224693877500000383e+01 1.000000000000000000e+00
8.257142857099999844e+01 1.000000000000000000e+00
8.289795918299999755e+01 1.000000000000000000e+00
8.322448979499999666e+01 1.000000000000000000e+00
nan -1.000000000000000000e+00
8.356208616780045872e+01 0.000000000000000000e+00
8.387301587301587347e+01 0.000000000000000000e+00
8.421514739229024826e+01 0.000000000000000000e+00
8.453641723356008697e+01 0.000000000000000000e+00
8.484662131519274908e+01 0.000000000000000000e+00
8.517786848072562123e+01 0.000000000000000000e+00
8.550077097505669599e+01 0.000000000000000000e+00
8.583492063492063551e+01 0.000000000000000000e+00
8.615981859410430843e+01 0.000000000000000000e+00
8.649560090702948401e+01 0.000000000000000000e+00
8.681020408100000907e+01 1.000000000000000000e+00
8.714693877499999530e+01 1.000000000000000000e+00
8.746326530599999671e+01 1.000000000000000000e+00
8.777959183600000870e+01 1.000000000000000000e+00
8.812063492063492731e+01 0.000000000000000000e+00
8.843863945578230812e+01 0.000000000000000000e+00
8.877877551020408475e+01 0.000000000000000000e+00
8.910403628117913399e+01 0.000000000000000000e+00
8.940970521541950689e+01 0.000000000000000000e+00
8.974512471655329193e+01 0.000000000000000000e+00
9.005913832199546221e+01 0.000000000000000000e+00
9.039020408163264619e+01 0.000000000000000000e+00
9.071002267573696543e+01 0.000000000000000000e+00
9.103873015873016072e+01 0.000000000000000000e+00
9.138594104308390342e+01 0.000000000000000000e+00
9.169487528344670579e+01 0.000000000000000000e+00
9.201578231292516818e+01 0.000000000000000000e+00
9.233650793650794242e+01 0.000000000000000000e+00
9.264725623582766900e+01 0.000000000000000000e+00
9.298358276643990905e+01 0.000000000000000000e+00
9.331319727891155935e+01 0.000000000000000000e+00
9.365496598639455783e+01 0.000000000000000000e+00
9.398571428500000025e+01 1.000000000000000000e+00
9.430816326500000457e+01 1.000000000000000000e+00
9.464693877499999530e+01 1.000000000000000000e+00
9.497346938700000862e+01 1.000000000000000000e+00
9.532040816299999619e+01 1.000000000000000000e+00
9.564693877499999530e+01 1.000000000000000000e+00
9.597115646258502863e+01 0.000000000000000000e+00
9.631365079365079396e+01 0.000000000000000000e+00
9.664163265306122241e+01 0.000000000000000000e+00
9.695873015873016243e+01 0.000000000000000000e+00
9.729886621315192485e+01 0.000000000000000000e+00
9.762122448979592093e+01 0.000000000000000000e+00
9.793541950113379357e+01 0.000000000000000000e+00
9.824634920634920832e+01 0.000000000000000000e+00
9.857977324263038099e+01 0.000000000000000000e+00
9.890575963718821129e+01 0.000000000000000000e+00
9.922902494331066237e+01 0.000000000000000000e+00
9.954630385487529054e+01 0.000000000000000000e+00
9.987464852607709531e+01 0.000000000000000000e+00
1.001948299319727909e+02 0.000000000000000000e+00
1.005160997732426296e+02 0.000000000000000000e+00
1.008346485260771033e+02 0.000000000000000000e+00
1.011673469387755091e+02 0.000000000000000000e+00
1.014985941043083955e+02 0.000000000000000000e+00
1.018326530610000020e+02 1.000000000000000000e+00
1.021469387749999953e+02 1.000000000000000000e+00
1.024653061220000012e+02 1.000000000000000000e+00
1.027897959179999958e+02 1.000000000000000000e+00
1.031203628117913809e+02 0.000000000000000000e+00
1.034321995464852648e+02 0.000000000000000000e+00
1.037629024943310725e+02 0.000000000000000000e+00
1.040729251700680322e+02 0.000000000000000000e+00
1.044076190476190504e+02 0.000000000000000000e+00
1.047307029478457991e+02 0.000000000000000000e+00
1.050516099773242615e+02 0.000000000000000000e+00
1.053730612244898026e+02 0.000000000000000000e+00
1.056959637188208632e+02 0.000000000000000000e+00
1.060123356009070363e+02 0.000000000000000000e+00
1.063306122439999939e+02 1.000000000000000000e+00
1.066551020400000027e+02 1.000000000000000000e+00
1.069755102040000025e+02 1.000000000000000000e+00
1.072979591829999890e+02 1.000000000000000000e+00
1.076337414965986454e+02 0.000000000000000000e+00
1.079337868480725575e+02 0.000000000000000000e+00
1.082541496598639412e+02 0.000000000000000000e+00
1.085904761904761955e+02 0.000000000000000000e+00
1.089079365079365118e+02 0.000000000000000000e+00
1.092339229024943279e+02 0.000000000000000000e+00
1.095805895691609919e+02 0.000000000000000000e+00
1.099051247165532885e+02 0.000000000000000000e+00
1.102187755102040825e+02 0.000000000000000000e+00
1.105483900226757328e+02 0.000000000000000000e+00
1.108816326529999969e+02 1.000000000000000000e+00
1.112000000000000028e+02 1.000000000000000000e+00
1.115265306120000020e+02 1.000000000000000000e+00
1.118510204079999966e+02 1.000000000000000000e+00
1.121710657596371874e+02 0.000000000000000000e+00
1.125017687074829951e+02 0.000000000000000000e+00
1.128360997732426370e+02 0.000000000000000000e+00
1.131510204081632622e+02 0.000000000000000000e+00
1.134601360544217670e+02 0.000000000000000000e+00
1.137982766439909312e+02 0.000000000000000000e+00
1.141137414965986352e+02 0.000000000000000000e+00
1.144439002267573642e+02 0.000000000000000000e+00
1.147600907029478492e+02 0.000000000000000000e+00
1.150708390022675758e+02 0.000000000000000000e+00
1.154173242630385516e+02 0.000000000000000000e+00
1.157275283446711995e+02 0.000000000000000000e+00
1.160471655328798164e+02 0.000000000000000000e+00
1.163671655328798238e+02 0.000000000000000000e+00
1.166898866213151962e+02 0.000000000000000000e+00
1.169962811791383217e+02 0.000000000000000000e+00
1.173346031746031741e+02 0.000000000000000000e+00
1.176618594104308357e+02 0.000000000000000000e+00
1.179883900226757305e+02 0.000000000000000000e+00
1.183040362811791368e+02 0.000000000000000000e+00
1.186312925170067984e+02 0.000000000000000000e+00
1.189356916099773258e+02 0.000000000000000000e+00
1.192462585034013642e+02 0.000000000000000000e+00
1.195624489795918350e+02 0.000000000000000000e+00
1.198940589569160977e+02 0.000000000000000000e+00
1.202231292517006835e+02 0.000000000000000000e+00
1.205298866213151996e+02 0.000000000000000000e+00
1.208593197278911617e+02 0.000000000000000000e+00
1.211865759637188233e+02 0.000000000000000000e+00
1.215076643990929739e+02 0.000000000000000000e+00
1.218184126984127005e+02 0.000000000000000000e+00
1.221447619047619071e+02 0.000000000000000000e+00
1.224673015873015913e+02 0.000000000000000000e+00
1.227780498866213179e+02 0.000000000000000000e+00
1.230965986394557774e+02 0.000000000000000000e+00
1.234040816320000147e+02 1.000000000000000000e+00
1.237346938770000122e+02 1.000000000000000000e+00
1.240428571420000026e+02 1.000000000000000000e+00
1.243816326529999969e+02 1.000000000000000000e+00
1.247040816320000118e+02 1.000000000000000000e+00
1.250418140589569163e+02 0.000000000000000000e+00
1.253402267573696207e+02 0.000000000000000000e+00
1.256624036281179144e+02 0.000000000000000000e+00
1.259711564625850286e+02 0.000000000000000000e+00
1.263020408163265245e+02 0.000000000000000000e+00
1.266214965986394532e+02 0.000000000000000000e+00
1.269448979590000022e+02 1.000000000000000000e+00
1.272653061220000126e+02 1.000000000000000000e+00
1.275807709750566943e+02 0.000000000000000000e+00
1.279007709750566875e+02 0.000000000000000000e+00
1.282245804988662030e+02 0.000000000000000000e+00
1.285467573696145109e+02 0.000000000000000000e+00
1.288462585034013728e+02 0.000000000000000000e+00
1.291958276643991042e+02 0.000000000000000000e+00
1.295149206349206281e+02 0.000000000000000000e+00
1.298534240362811829e+02 0.000000000000000000e+00
1.301630839002267521e+02 0.000000000000000000e+00
1.304810884353741471e+02 0.000000000000000000e+00
1.308034467120181432e+02 0.000000000000000000e+00
1.311214512471655382e+02 0.000000000000000000e+00
1.314334693877551103e+02 0.000000000000000000e+00
1.317745124716553278e+02 0.000000000000000000e+00
1.320918367339999975e+02 1.000000000000000000e+00
1.323938775510000028e+02 1.000000000000000000e+00
1.327204081630000019e+02 1.000000000000000000e+00
1.330448979589999965e+02 1.000000000000000000e+00
1.333673469379999972e+02 1.000000000000000000e+00
1.336775510200000099e+02 1.000000000000000000e+00
1.340016326530612218e+02 0.000000000000000000e+00
1.343281632653061308e+02 0.000000000000000000e+00
1.346481632653061240e+02 0.000000000000000000e+00
1.349712471655328727e+02 0.000000000000000000e+00
1.352926984126983996e+02 0.000000000000000000e+00
1.356228571428571570e+02 0.000000000000000000e+00
1.359428571420000083e+02 1.000000000000000000e+00
1.362632653059999939e+02 1.000000000000000000e+00
1.365745124716553391e+02 0.000000000000000000e+00
1.368926984126984223e+02 0.000000000000000000e+00
1.372107029478458173e+02 0.000000000000000000e+00
1.375305215419501224e+02 0.000000000000000000e+00
1.378372789115646242e+02 0.000000000000000000e+00
1.381395011337868368e+02 0.000000000000000000e+00
1.384555102040816337e+02 0.000000000000000000e+00
1.387755102039999997e+02 1.000000000000000000e+00
1.390995011337868448e+02 0.000000000000000000e+00
1.394198639455782427e+02 0.000000000000000000e+00
1.397521995464852580e+02 0.000000000000000000e+00
1.400673015873015856e+02 0.000000000000000000e+00
1.404027210884353849e+02 0.000000000000000000e+00
1.407229024943310662e+02 0.000000000000000000e+00
1.410490702947845705e+02 0.000000000000000000e+00
1.413571428570000137e+02 1.000000000000000000e+00
1.416836734689999844e+02 1.000000000000000000e+00
1.419877551019999942e+02 1.000000000000000000e+00
1.423142857139999933e+02 1.000000000000000000e+00
1.426469387749999953e+02 1.000000000000000000e+00
1.429806802721088559e+02 0.000000000000000000e+00
1.432934240362811806e+02 0.000000000000000000e+00
1.436308390022675781e+02 0.000000000000000000e+00
1.439444897959183720e+02 0.000000000000000000e+00
1.442712018140589691e+02 0.000000000000000000e+00
1.445863038548752968e+02 0.000000000000000000e+00
1.449177324263038429e+02 0.000000000000000000e+00
1.452337414965986397e+02 0.000000000000000000e+00
1.455546485260771021e+02 0.000000000000000000e+00
1.458677551020408032e+02 0.000000000000000000e+00
1.462019047619047569e+02 0.000000000000000000e+00
1.465122902494331072e+02 0.000000000000000000e+00
1.468411791383219906e+02 0.000000000000000000e+00
1.471586394557823212e+02 0.000000000000000000e+00
1.474931519274376512e+02 0.000000000000000000e+00
1.477962811791383331e+02 0.000000000000000000e+00
1.481355102040816405e+02 0.000000000000000000e+00
1.484433560090702997e+02 0.000000000000000000e+00
1.487771428571428487e+02 0.000000000000000000e+00
1.491034920634920695e+02 0.000000000000000000e+00
1.494258503401360656e+02 0.000000000000000000e+00
1.497287981859410309e+02 0.000000000000000000e+00
1.500711111111111222e+02 0.000000000000000000e+00
1.503707936507936438e+02 0.000000000000000000e+00
1.507049433106575975e+02 0.000000000000000000e+00
1.510151473922902596e+02 0.000000000000000000e+00
1.513431292517006739e+02 0.000000000000000000e+00
1.516538775510204005e+02 0.000000000000000000e+00
1.519896598639455760e+02 0.000000000000000000e+00
1.523069387755101900e+02 0.000000000000000000e+00
1.526278458049886524e+02 0.000000000000000000e+00
1.529436734693877611e+02 0.000000000000000000e+00
1.532879818594104222e+02 0.000000000000000000e+00
1.535891156462585059e+02 0.000000000000000000e+00
1.539002267573696088e+02 0.000000000000000000e+00
1.542269387755102059e+02 0.000000000000000000e+00
1.545574603174603112e+02 0.000000000000000000e+00
1.548781859410430854e+02 0.000000000000000000e+00
1.551938775510000141e+02 1.000000000000000000e+00
1.555224489789999893e+02 1.000000000000000000e+00
1.558706575963718706e+02 0.000000000000000000e+00
1.561946485260770885e+02 0.000000000000000000e+00
1.565148299319727982e+02 0.000000000000000000e+00
1.568214058956916119e+02 0.000000000000000000e+00
1.571546485260770964e+02 0.000000000000000000e+00
1.574764625850339996e+02 0.000000000000000000e+00
1.578082539682539789e+02 0.000000000000000000e+00
1.581240816326530592e+02 0.000000000000000000e+00
1.584527891156462545e+02 0.000000000000000000e+00
1.587604535147392255e+02 0.000000000000000000e+00
1.591040816320000033e+02 1.000000000000000000e+00
1.594224489789999950e+02 1.000000000000000000e+00
1.597580045351473927e+02 0.000000000000000000e+00
1.600674829931972738e+02 0.000000000000000000e+00
1.603954648526077165e+02 0.000000000000000000e+00
1.607078458049886649e+02 0.000000000000000000e+00
1.610409070294784613e+02 0.000000000000000000e+00
1.613552834467120078e+02 0.000000000000000000e+00
1.616912471655328716e+02 0.000000000000000000e+00
1.620087074829932021e+02 0.000000000000000000e+00
1.623408163260000094e+02 1.000000000000000000e+00
1.626489795909999998e+02 1.000000000000000000e+00
1.629841269841269877e+02 0.000000000000000000e+00
1.633177324263038486e+02 0.000000000000000000e+00
1.636424489795918475e+02 0.000000000000000000e+00
1.639479365079365039e+02 0.000000000000000000e+00
1.642797278911564547e+02 0.000000000000000000e+00
1.646020861678004508e+02 0.000000000000000000e+00
1.649271655328798261e+02 0.000000000000000000e+00
1.652602267573696224e+02 0.000000000000000000e+00
1.655809523809523682e+02 0.000000000000000000e+00
1.659142857139999876e+02 1.000000000000000000e+00
1.662467120181405846e+02 0.000000000000000000e+00
1.665610884353741596e+02 0.000000000000000000e+00
1.668910657596372005e+02 0.000000000000000000e+00
1.671902040816326576e+02 0.000000000000000000e+00
1.675167346938775381e+02 0.000000000000000000e+00
1.678394557823129389e+02 0.000000000000000000e+00
1.681743310657596453e+02 0.000000000000000000e+00
1.684881632653061274e+02 0.000000000000000000e+00
1.688168707482993227e+02 0.000000000000000000e+00
1.691165532879818727e+02 0.000000000000000000e+00
1.694326530609999963e+02 1.000000000000000000e+00
1.697244897950000109e+02 1.000000000000000000e+00
1.700448979589999965e+02 1.000000000000000000e+00
1.703591836729999898e+02 1.000000000000000000e+00
1.706836734689999844e+02 1.000000000000000000e+00
1.710081632650000074e+02 1.000000000000000000e+00
1.713448979590000079e+02 1.000000000000000000e+00
1.716571428569999966e+02 1.000000000000000000e+00
1.719918367340000032e+02 1.000000000000000000e+00
1.723020408159999874e+02 1.000000000000000000e+00
1.726136961451247203e+02 0.000000000000000000e+00
1.729404081632653174e+02 0.000000000000000000e+00
1.732692970521542009e+02 0.000000000000000000e+00
1.735842176870748403e+02 0.000000000000000000e+00
1.739013151927437661e+02 0.000000000000000000e+00
1.742216780045351356e+02 0.000000000000000000e+00
1.745456689342403536e+02 0.000000000000000000e+00
1.748520634920634791e+02 0.000000000000000000e+00
1.751825850340136128e+02 0.000000000000000000e+00
1.755024036281179178e+02 0.000000000000000000e+00
1.758289342403627984e+02 0.000000000000000000e+00
1.761558276643990837e+02 0.000000000000000000e+00
1.764758276643991053e+02 0.000000000000000000e+00
1.768014512471655451e+02 0.000000000000000000e+00
1.771245351473922938e+02 0.000000000000000000e+00
1.774294784580498856e+02 0.000000000000000000e+00
1.777572789115646117e+02 0.000000000000000000e+00
1.780692970521541838e+02 0.000000000000000000e+00
1.783920181405895562e+02 0.000000000000000000e+00
1.787103854875283560e+02 0.000000000000000000e+00
1.790381859410430820e+02 0.000000000000000000e+00
1.793540136054421907e+02 0.000000000000000000e+00
1.796843537414966079e+02 0.000000000000000000e+00
1.799911111111111097e+02 0.000000000000000000e+00
1.803279818594104427e+02 0.000000000000000000e+00
1.806570521541950143e+02 0.000000000000000000e+00
1.809775963718821004e+02 0.000000000000000000e+00
1.812959637188208717e+02 0.000000000000000000e+00
1.816313832199546425e+02 0.000000000000000000e+00
1.819488435374149731e+02 0.000000000000000000e+00
1.822780952380952328e+02 0.000000000000000000e+00
1.825921088435374031e+02 0.000000000000000000e+00
1.829122448969999937e+02 1.000000000000000000e+00
1.832224489790000064e+02 1.000000000000000000e+00
1.835613605442176777e+02 0.000000000000000000e+00
1.838686621315192724e+02 0.000000000000000000e+00
1.841788662131519345e+02 0.000000000000000000e+00
1.844878004535147511e+02 0.000000000000000000e+00
1.847994557823129185e+02 0.000000000000000000e+00
1.851053061224489795e+02 0.000000000000000000e+00
1.854530612240000096e+02 0.000000000000000000e+00
1.857496598639455669e+02 0.000000000000000000e+00
1.860790929705215433e+02 0.000000000000000000e+00
1.864016326530612275e+02 0.000000000000000000e+00
1.867367346929999883e+02 1.000000000000000000e+00
1.870469387750000010e+02 1.000000000000000000e+00
1.873857142850000059e+02 1.000000000000000000e+00
1.877102040809999721e+02 1.000000000000000000e+00
1.880367346929999997e+02 1.000000000000000000e+00
1.883448979590000079e+02 1.000000000000000000e+00
1.886877551020000112e+02 1.000000000000000000e+00
1.890061224479999851e+02 1.000000000000000000e+00
1.893402267573696065e+02 0.000000000000000000e+00
1.896536961451247123e+02 0.000000000000000000e+00
1.899811337868480621e+02 0.000000000000000000e+00
1.903016780045351481e+02 0.000000000000000000e+00
1.906254875283446779e+02 0.000000000000000000e+00
1.909255328798186042e+02 0.000000000000000000e+00
1.912558730158730214e+02 0.000000000000000000e+00
1.915804081632653038e+02 0.000000000000000000e+00
1.919078458049886535e+02 0.000000000000000000e+00
1.922309297052154307e+02 0.000000000000000000e+00
1.925596371882086260e+02 0.000000000000000000e+00
1.928725623582766389e+02 0.000000000000000000e+00
1.932027210884353678e+02 0.000000000000000000e+00
1.935205442176870747e+02 0.000000000000000000e+00
1.938501587301587392e+02 0.000000000000000000e+00
1.941476643990929745e+02 0.000000000000000000e+00
1.944794557823129253e+02 0.000000000000000000e+00
1.948048979591836769e+02 0.000000000000000000e+00
1.951326530609999850e+02 1.000000000000000000e+00
1.954448979590000022e+02 1.000000000000000000e+00
1.957774149659863951e+02 0.000000000000000000e+00
1.961021315192743657e+02 0.000000000000000000e+00
1.964279365079365220e+02 0.000000000000000000e+00
1.967472108843537342e+02 0.000000000000000000e+00
1.970797278911564661e+02 0.000000000000000000e+00
1.973935600907029482e+02 0.000000000000000000e+00
1.977233560090703008e+02 0.000000000000000000e+00
1.980156009070294658e+02 0.000000000000000000e+00
1.983174603174603305e+02 0.000000000000000000e+00
1.986608616780045224e+02 0.000000000000000000e+00
1.989859410430838977e+02 0.000000000000000000e+00
1.993004988662131609e+02 0.000000000000000000e+00
1.996197732426303730e+02 0.000000000000000000e+00
1.999274376417233441e+02 0.000000000000000000e+00
2.002514285714285620e+02 0.000000000000000000e+00
2.005746938775510273e+02 0.000000000000000000e+00
2.008994104308389979e+02 0.000000000000000000e+00
2.012241269841269968e+02 0.000000000000000000e+00
2.015488435374149674e+02 0.000000000000000000e+00
2.018615873015872921e+02 0.000000000000000000e+00
2.021892063492063585e+02 0.000000000000000000e+00
2.025197278911564638e+02 0.000000000000000000e+00
2.028549659863945465e+02 0.000000000000000000e+00
2.031613605442177004e+02 0.000000000000000000e+00
2.034929705215419631e+02 0.000000000000000000e+00
2.038095238095237960e+02 0.000000000000000000e+00
2.041396825396825534e+02 0.000000000000000000e+00
2.044489795918367463e+02 0.000000000000000000e+00
2.047818594104308261e+02 0.000000000000000000e+00
2.050770068027210868e+02 0.000000000000000000e+00
2.054225850340135935e+02 0.000000000000000000e+00
2.057338775510204130e+02 0.000000000000000000e+00
2.060612244890000113e+02 1.000000000000000000e+00
2.063775510199999985e+02 1.000000000000000000e+00
2.067127437641723304e+02 0.000000000000000000e+00
2.070120634920635041e+02 0.000000000000000000e+00
2.073474829931972749e+02 0.000000000000000000e+00
2.076565986394557797e+02 0.000000000000000000e+00
2.079912925170067979e+02 0.000000000000000000e+00
2.083087528344671284e+02 0.000000000000000000e+00
2.086345578231292563e+02 0.000000000000000000e+00
2.089351473922902471e+02 0.000000000000000000e+00
2.092604081632653106e+02 0.000000000000000000e+00
2.095762358276643909e+02 0.000000000000000000e+00
2.098938775509999743e+02 1.000000000000000000e+00
2.102142857140000274e+02 1.000000000000000000e+00
2.105367346929999997e+02 1.000000000000000000e+00
2.108346938770000065e+02 1.000000000000000000e+00
2.111571428569999966e+02 1.000000000000000000e+00
2.114530612240000096e+02 1.000000000000000000e+00
2.117897959179999816e+02 1.000000000000000000e+00
2.121081632650000017e+02 1.000000000000000000e+00
2.124382766439909176e+02 0.000000000000000000e+00
2.127490249433106442e+02 0.000000000000000000e+00
2.130733786848072668e+02 0.000000000000000000e+00
2.133852154195011224e+02 0.000000000000000000e+00
2.137088435374149640e+02 0.000000000000000000e+00
2.140284807256235808e+02 0.000000000000000000e+00
2.143475736961451332e+02 0.000000000000000000e+00
2.146659410430839046e+02 0.000000000000000000e+00
2.149899319727891225e+02 0.000000000000000000e+00
2.152745578231292427e+02 0.000000000000000000e+00
2.155833106575963711e+02 0.000000000000000000e+00
2.158991383219954514e+02 0.000000000000000000e+00
2.162283900226757396e+02 0.000000000000000000e+00
2.165302494331065759e+02 0.000000000000000000e+00
2.168596825396825523e+02 0.000000000000000000e+00
2.171747845804988799e+02 0.000000000000000000e+00
2.175058503401360497e+02 0.000000000000000000e+00
2.178251247165532902e+02 0.000000000000000000e+00
2.181502040816326655e+02 0.000000000000000000e+00
2.184736507936507905e+02 0.000000000000000000e+00
2.187863945578231153e+02 0.000000000000000000e+00
2.191107482993197380e+02 0.000000000000000000e+00
2.194352834467120203e+02 0.000000000000000000e+00
2.197527437641723225e+02 0.000000000000000000e+00
2.200654875283446756e+02 0.000000000000000000e+00
2.203923809523809609e+02 0.000000000000000000e+00
2.207163718820861789e+02 0.000000000000000000e+00
2.210185941043083915e+02 0.000000000000000000e+00
2.213382312925170083e+02 0.000000000000000000e+00
2.216478911564625776e+02 0.000000000000000000e+00
2.219898412698412642e+02 0.000000000000000000e+00
2.223183673469387713e+02 0.000000000000000000e+00
2.226505215419501269e+02 0.000000000000000000e+00
2.229436734693877611e+02 0.000000000000000000e+00
2.232865306122448885e+02 0.000000000000000000e+00
2.235931065759637306e+02 0.000000000000000000e+00
2.239296145124716588e+02 0.000000000000000000e+00
2.242479818594104302e+02 0.000000000000000000e+00
2.245673469379999858e+02 1.000000000000000000e+00
2.248775510199999985e+02 1.000000000000000000e+00
2.252102040809999721e+02 1.000000000000000000e+00
2.255224489790000177e+02 1.000000000000000000e+00
2.258489795909999884e+02 1.000000000000000000e+00
2.261530612240000266e+02 1.000000000000000000e+00
2.264877551019999942e+02 1.000000000000000000e+00
2.267979591829999890e+02 1.000000000000000000e+00
2.271272562358276730e+02 0.000000000000000000e+00
2.274389115646258404e+02 0.000000000000000000e+00
2.277694331065759741e+02 0.000000000000000000e+00
2.280743764172335659e+02 0.000000000000000000e+00
2.284054421768707357e+02 0.000000000000000000e+00
2.287272562358276673e+02 0.000000000000000000e+00
2.290392743764172394e+02 0.000000000000000000e+00
2.293280725623582725e+02 0.000000000000000000e+00
2.296551020400000027e+02 1.000000000000000000e+00
2.299510204080000051e+02 1.000000000000000000e+00
2.303045804988662155e+02 0.000000000000000000e+00
2.305881179138322068e+02 0.000000000000000000e+00
2.308841723356009084e+02 0.000000000000000000e+00
2.311918367340000202e+02 1.000000000000000000e+00
nan -1.000000000000000000e+00
2.318332879818593995e+02 0.000000000000000000e+00
2.321552834467120192e+02 0.000000000000000000e+00
2.324682086167800321e+02 0.000000000000000000e+00
2.327943764172335648e+02 0.000000000000000000e+00
2.331169160997732490e+02 0.000000000000000000e+00
2.334497959183673572e+02 0.000000000000000000e+00
2.337480272108843451e+02 0.000000000000000000e+00
2.340714285709999842e+02 1.000000000000000000e+00
2.343755102040000224e+02 1.000000000000000000e+00
2.347163265300000035e+02 1.000000000000000000e+00
2.350265306120000162e+02 1.000000000000000000e+00
2.353578231292516989e+02 0.000000000000000000e+00
2.356498866213152041e+02 0.000000000000000000e+00
2.359778684807256184e+02 0.000000000000000000e+00
2.362877551020000055e+02 1.000000000000000000e+00
2.366040816320000033e+02 1.000000000000000000e+00
2.369061224479999908e+02 1.000000000000000000e+00
2.372387755100000106e+02 1.000000000000000000e+00
2.375367346929999997e+02 1.000000000000000000e+00
2.378734693870000001e+02 1.000000000000000000e+00
2.381897959179999873e+02 1.000000000000000000e+00
2.385163265299999864e+02 1.000000000000000000e+00
2.388265306119999991e+02 1.000000000000000000e+00
2.391590022675736975e+02 0.000000000000000000e+00
2.394519727891156435e+02 0.000000000000000000e+00
2.397971882086167739e+02 0.000000000000000000e+00
2.401061224489795904e+02 0.000000000000000000e+00
2.404367346930000053e+02 1.000000000000000000e+00
2.407346938770000122e+02 1.000000000000000000e+00
2.410734693870000172e+02 1.000000000000000000e+00
2.413918367340000088e+02 1.000000000000000000e+00
2.417102040809999721e+02 1.000000000000000000e+00
2.420265306120000162e+02 1.000000000000000000e+00
2.423489795909999884e+02 1.000000000000000000e+00
2.426489795909999714e+02 1.000000000000000000e+00
2.429792290249433222e+02 0.000000000000000000e+00
2.432939682539682451e+02 0.000000000000000000e+00
2.436272108843537296e+02 0.000000000000000000e+00
2.439334240362811670e+02 0.000000000000000000e+00
2.442614058956916097e+02 0.000000000000000000e+00
2.445619954648526004e+02 0.000000000000000000e+00
2.448910657596372005e+02 0.000000000000000000e+00
2.451912925170068149e+02 0.000000000000000000e+00
2.455185487528344765e+02 0.000000000000000000e+00
2.458323809523809587e+02 0.000000000000000000e+00
2.461315192743764158e+02 0.000000000000000000e+00
2.464491609977324345e+02 0.000000000000000000e+00
2.467773242630385369e+02 0.000000000000000000e+00
2.470844444444444434e+02 0.000000000000000000e+00
2.474120634920634814e+02 0.000000000000000000e+00
2.477333333333333201e+02 0.000000000000000000e+00
2.480571428571428498e+02 0.000000000000000000e+00
2.483617233560090654e+02 0.000000000000000000e+00
2.486737414965986375e+02 0.000000000000000000e+00
2.489912018140589680e+02 0.000000000000000000e+00
2.493286167800453654e+02 0.000000000000000000e+00
2.496212244897959067e+02 0.000000000000000000e+00
2.499326530609999963e+02 1.000000000000000000e+00
2.502530612240000210e+02 1.000000000000000000e+00
2.505612244890000113e+02 1.000000000000000000e+00
2.508734693870000001e+02 1.000000000000000000e+00
2.512078004535147500e+02 0.000000000000000000e+00
2.515163718820861618e+02 0.000000000000000000e+00
2.518443537414966045e+02 0.000000000000000000e+00
2.521601814058956847e+02 0.000000000000000000e+00
2.524805442176870827e+02 0.000000000000000000e+00
2.527860317460317390e+02 0.000000000000000000e+00
2.531172789115646253e+02 0.000000000000000000e+00
2.534450793650793514e+02 0.000000000000000000e+00
2.537667120181405949e+02 0.000000000000000000e+00
2.540794557823129196e+02 0.000000000000000000e+00
2.543985487528344720e+02 0.000000000000000000e+00
2.547004081632653083e+02 0.000000000000000000e+00
2.550336507936507928e+02 0.000000000000000000e+00
2.553382312925170083e+02 0.000000000000000000e+00
2.556743764172335602e+02 0.000000000000000000e+00
2.559767800453514610e+02 0.000000000000000000e+00
2.563058503401360326e+02 0.000000000000000000e+00
2.566073469387754926e+02 0.000000000000000000e+00
2.569387755100000277e+02 1.000000000000000000e+00
2.572612244890000284e+02 1.000000000000000000e+00
2.575836734690000185e+02 1.000000000000000000e+00
2.578755102040000224e+02 1.000000000000000000e+00
2.582115192743764283e+02 0.000000000000000000e+00
2.585222675736961264e+02 0.000000000000000000e+00
2.588513378684806980e+02 0.000000000000000000e+00
2.591560997732426586e+02 0.000000000000000000e+00
2.594853514739228899e+02 0.000000000000000000e+00
2.597839455782312825e+02 0.000000000000000000e+00
2.600654875283446472e+02 0.000000000000000000e+00
2.604101587301587415e+02 0.000000000000000000e+00
2.607330612244898020e+02 0.000000000000000000e+00
2.610507029478458207e+02 0.000000000000000000e+00
2.613670748299319939e+02 0.000000000000000000e+00
2.616731065759637431e+02 0.000000000000000000e+00
2.619885714285714471e+02 0.000000000000000000e+00
2.623027664399093055e+02 0.000000000000000000e+00
2.626200453514739479e+02 0.000000000000000000e+00
2.629487528344671432e+02 0.000000000000000000e+00
2.632651247165533164e+02 0.000000000000000000e+00
2.635762358276643909e+02 0.000000000000000000e+00
2.638918367340000373e+02 1.000000000000000000e+00
2.641938775509999573e+02 1.000000000000000000e+00
2.645326530609999622e+02 1.000000000000000000e+00
2.648346938770000065e+02 1.000000000000000000e+00
2.651551020399999743e+02 1.000000000000000000e+00
2.654612244890000170e+02 1.000000000000000000e+00
2.657853968253968446e+02 0.000000000000000000e+00
2.661048526077097449e+02 0.000000000000000000e+00
2.664237641723356091e+02 0.000000000000000000e+00
2.667131065759637067e+02 0.000000000000000000e+00
2.670447165532879694e+02 0.000000000000000000e+00
2.673456689342403365e+02 0.000000000000000000e+00
2.676551020399999743e+02 1.000000000000000000e+00
2.679673469379999915e+02 1.000000000000000000e+00
2.682862585034013705e+02 0.000000000000000000e+00
2.685955555555555634e+02 0.000000000000000000e+00
2.689135600907029584e+02 0.000000000000000000e+00
2.692048979591836542e+02 0.000000000000000000e+00
2.695299773242630295e+02 0.000000000000000000e+00
2.698340136054421805e+02 0.000000000000000000e+00
2.701536507936507974e+02 0.000000000000000000e+00
2.704533333333333189e+02 0.000000000000000000e+00
2.707891156462584945e+02 0.000000000000000000e+00
2.710935147392290219e+02 0.000000000000000000e+00
2.714082539682539732e+02 0.000000000000000000e+00
2.717219047619047387e+02 0.000000000000000000e+00
2.720265306119999877e+02 1.000000000000000000e+00
2.723142857139999933e+02 1.000000000000000000e+00
2.726163265299999807e+02 1.000000000000000000e+00
2.729040816319999863e+02 1.000000000000000000e+00
2.732317460317460132e+02 0.000000000000000000e+00
2.735285260770975242e+02 0.000000000000000000e+00
2.738610430839001992e+02 0.000000000000000000e+00
2.741396825396825534e+02 0.000000000000000000e+00
2.744575056689342318e+02 0.000000000000000000e+00
2.747517460317460518e+02 0.000000000000000000e+00
2.750786394557823087e+02 0.000000000000000000e+00
2.753834013605442124e+02 0.000000000000000000e+00
2.757017687074829837e+02 0.000000000000000000e+00
2.760036281179138200e+02 0.000000000000000000e+00
2.763183673460000023e+02 1.000000000000000000e+00
2.766102040810000062e+02 1.000000000000000000e+00
2.769349659863945590e+02 0.000000000000000000e+00
2.772420861678004371e+02 0.000000000000000000e+00
2.775613605442176777e+02 0.000000000000000000e+00
2.778751927437641598e+02 0.000000000000000000e+00
2.781857142850000173e+02 1.000000000000000000e+00
2.784857142849999718e+02 1.000000000000000000e+00
nan -1.000000000000000000e+00
nan -1.000000000000000000e+00
2.794343764172335796e+02 0.000000000000000000e+00
2.797482086167800617e+02 0.000000000000000000e+00
2.800571428571428783e+02 0.000000000000000000e+00
2.803648072562358493e+02 0.000000000000000000e+00
2.806804535147392130e+02 0.000000000000000000e+00
2.809893877551020296e+02 0.000000000000000000e+00
2.813099319727891157e+02 0.000000000000000000e+00
2.816217687074829996e+02 0.000000000000000000e+00
2.819443083900226839e+02 0.000000000000000000e+00
2.822296598639455851e+02 0.000000000000000000e+00
2.825565532879818420e+02 0.000000000000000000e+00
2.828564172335600801e+02 0.000000000000000000e+00
2.831778684807256354e+02 0.000000000000000000e+00
2.834873469387754881e+02 0.000000000000000000e+00
2.838042630385487541e+02 0.000000000000000000e+00
2.841101133786847868e+02 0.000000000000000000e+00
2.844339229024943165e+02 0.000000000000000000e+00
2.847285260770975128e+02 0.000000000000000000e+00
2.850494331065759752e+02 0.000000000000000000e+00
2.853531065759636931e+02 0.000000000000000000e+00
2.856656689342403865e+02 0.000000000000000000e+00
2.859713378684807026e+02 0.000000000000000000e+00
2.862835374149659629e+02 0.000000000000000000e+00
2.865970068027210687e+02 0.000000000000000000e+00
2.869122448969999937e+02 1.000000000000000000e+00
2.872142857140000274e+02 1.000000000000000000e+00
2.875356009070295045e+02 0.000000000000000000e+00
2.878490702947845534e+02 0.000000000000000000e+00
2.881636281179138450e+02 0.000000000000000000e+00
2.884747392290249195e+02 0.000000000000000000e+00
2.887795011337868232e+02 0.000000000000000000e+00
2.890840816326530671e+02 0.000000000000000000e+00
2.894024489795918385e+02 0.000000000000000000e+00
2.897004988662131382e+02 0.000000000000000000e+00
2.900243083900226679e+02 0.000000000000000000e+00
2.903397732426303719e+02 0.000000000000000000e+00
2.906483446712018122e+02 0.000000000000000000e+00
2.909621768707482943e+02 0.000000000000000000e+00
2.912682086167800435e+02 0.000000000000000000e+00
2.915704308390022561e+02 0.000000000000000000e+00
2.918768253968253816e+02 0.000000000000000000e+00
2.921754195011337742e+02 0.000000000000000000e+00
2.925015873015872785e+02 0.000000000000000000e+00
2.927938321995465003e+02 0.000000000000000000e+00
2.931169160997732206e+02 0.000000000000000000e+00
2.934283900226757282e+02 0.000000000000000000e+00
2.937505668934240362e+02 0.000000000000000000e+00
2.940584126984127238e+02 0.000000000000000000e+00
2.943820408163265370e+02 0.000000000000000000e+00
2.946668480725623454e+02 0.000000000000000000e+00
2.949788662131519459e+02 0.000000000000000000e+00
2.952903401360543967e+02 0.000000000000000000e+00
2.956083446712017917e+02 0.000000000000000000e+00
2.959200000000000159e+02 0.000000000000000000e+00
2.962352834467120033e+02 0.000000000000000000e+00
2.965402267573696236e+02 0.000000000000000000e+00
2.968491609977324401e+02 0.000000000000000000e+00
2.971450340136054251e+02 0.000000000000000000e+00
2.974588662131519072e+02 0.000000000000000000e+00
2.977540136054421964e+02 0.000000000000000000e+00
2.980736507936508133e+02 0.000000000000000000e+00
2.983990929705215649e+02 0.000000000000000000e+00
2.987167346938775268e+02 0.000000000000000000e+00
2.990169614512471412e+02 0.000000000000000000e+00
2.993300680272108707e+02 0.000000000000000000e+00
2.996435374149659765e+02 0.000000000000000000e+00
2.999602721088435260e+02 0.000000000000000000e+00
3.002619501133787026e+02 0.000000000000000000e+00
3.005759637188208444e+02 0.000000000000000000e+00
3.008798185941043357e+02 0.000000000000000000e+00
3.011943764172335705e+02 0.000000000000000000e+00
3.015071201814059236e+02 0.000000000000000000e+00
3.018204081632653129e+02 0.000000000000000000e+00
3.021164625850340144e+02 0.000000000000000000e+00
3.024468027210884316e+02 0.000000000000000000e+00
3.027346938775510239e+02 0.000000000000000000e+00
3.030595918367346826e+02 0.000000000000000000e+00
3.033612698412698592e+02 0.000000000000000000e+00
3.036801814058956666e+02 0.000000000000000000e+00
3.039820408163265029e+02 0.000000000000000000e+00
3.042942403628117631e+02 0.000000000000000000e+00
3.045873922902494542e+02 0.000000000000000000e+00
3.049166439909296855e+02 0.000000000000000000e+00
3.052199546485260839e+02 0.000000000000000000e+00
3.055383219954648553e+02 0.000000000000000000e+00
3.058414512471655371e+02 0.000000000000000000e+00
3.061483900226757555e+02 0.000000000000000000e+00
3.064388208616779821e+02 0.000000000000000000e+00
3.067678911564626105e+02 0.000000000000000000e+00
3.070664852607710031e+02 0.000000000000000000e+00
3.073801360544217687e+02 0.000000000000000000e+00
3.076916099773242763e+02 0.000000000000000000e+00
3.080041723356009129e+02 0.000000000000000000e+00
3.083192743764172405e+02 0.000000000000000000e+00
3.086421768707483011e+02 0.000000000000000000e+00
3.089587301587301340e+02 0.000000000000000000e+00
3.092573242630385266e+02 0.000000000000000000e+00
3.095633560090702758e+02 0.000000000000000000e+00
3.098710204081632469e+02 0.000000000000000000e+00
3.101734240362811761e+02 0.000000000000000000e+00
3.104878004535147511e+02 0.000000000000000000e+00
3.107961904761904748e+02 0.000000000000000000e+00
3.111029478458049766e+02 0.000000000000000000e+00
3.114051700680271892e+02 0.000000000000000000e+00
3.117295238095238119e+02 0.000000000000000000e+00
3.120136054421768677e+02 0.000000000000000000e+00
3.123170975056689258e+02 0.000000000000000000e+00
3.126318367346938771e+02 0.000000000000000000e+00
3.129538321995464685e+02 0.000000000000000000e+00
3.132562358276643977e+02 0.000000000000000000e+00
3.135522902494330992e+02 0.000000000000000000e+00
3.138430839002267589e+02 0.000000000000000000e+00
3.141634467120181284e+02 0.000000000000000000e+00
3.144518820861678137e+02 0.000000000000000000e+00
3.147767800453514724e+02 0.000000000000000000e+00
3.150750113378684887e+02 0.000000000000000000e+00
3.153946485260771055e+02 0.000000000000000000e+00
3.157066666666666492e+02 0.000000000000000000e+00
3.160181405895691569e+02 0.000000000000000000e+00
3.163154648526077040e+02 0.000000000000000000e+00
3.166325623582766298e+02 0.000000000000000000e+00
3.169275283446712024e+02 0.000000000000000000e+00
3.172433560090702827e+02 0.000000000000000000e+00
3.175524716553288158e+02 0.000000000000000000e+00
3.178793650793650727e+02 0.000000000000000000e+00
3.181785034013605582e+02 0.000000000000000000e+00
3.184867120181405653e+02 0.000000000000000000e+00
3.187805895691610090e+02 0.000000000000000000e+00
3.190969614512471821e+02 0.000000000000000000e+00
3.193917460317460382e+02 0.000000000000000000e+00
3.197055782312925203e+02 0.000000000000000000e+00
3.200146938775509966e+02 0.000000000000000000e+00
3.203143764172335750e+02 0.000000000000000000e+00
3.206142403628118132e+02 0.000000000000000000e+00
3.209340589569160898e+02 0.000000000000000000e+00
3.212295691609977553e+02 0.000000000000000000e+00
3.215428571428571445e+02 0.000000000000000000e+00
3.218327437641723350e+02 0.000000000000000000e+00
3.221443990929705024e+02 0.000000000000000000e+00
3.224500680272108752e+02 0.000000000000000000e+00
3.227695238095238324e+02 0.000000000000000000e+00
3.230713832199546687e+02 0.000000000000000000e+00
3.233843083900226816e+02 0.000000000000000000e+00
3.236872562358276468e+02 0.000000000000000000e+00
3.239941950113378653e+02 0.000000000000000000e+00
3.242965986394557945e+02 0.000000000000000000e+00
3.246234920634920513e+02 0.000000000000000000e+00
3.249168253968254021e+02 0.000000000000000000e+00
3.252268480725623476e+02 0.000000000000000000e+00
3.255328798185940968e+02 0.000000000000000000e+00
3.258472562358276718e+02 0.000000000000000000e+00
3.261235374149659947e+02 0.000000000000000000e+00
3.264255782312924907e+02 0.000000000000000000e+00
3.267212698412698160e+02 0.000000000000000000e+00
3.270450793650793457e+02 0.000000000000000000e+00
3.273306122448979636e+02 0.000000000000000000e+00
3.276395464852607802e+02 0.000000000000000000e+00
3.279473922902494110e+02 0.000000000000000000e+00
3.282474376417233657e+02 0.000000000000000000e+00
3.285349659863945817e+02 0.000000000000000000e+00
3.288638548752834367e+02 0.000000000000000000e+00
3.291486621315193020e+02 0.000000000000000000e+00
3.294701133786848004e+02 0.000000000000000000e+00
3.297752380952380804e+02 0.000000000000000000e+00
3.300756462585034114e+02 0.000000000000000000e+00
3.303805895691609749e+02 0.000000000000000000e+00
nan -1.000000000000000000e+00
nan -1.000000000000000000e+00
3.312845351473922619e+02 0.000000000000000000e+00
3.315814965986394327e+02 0.000000000000000000e+00
3.318893424036281203e+02 0.000000000000000000e+00
3.321690702947846034e+02 0.000000000000000000e+00
3.324778231292517034e+02 0.000000000000000000e+00
3.327744217687074979e+02 0.000000000000000000e+00
3.330940589569161148e+02 0.000000000000000000e+00
3.333785034013605468e+02 0.000000000000000000e+00
3.336986848072562566e+02 0.000000000000000000e+00
3.339811337868480905e+02 0.000000000000000000e+00
3.342976870748299234e+02 0.000000000000000000e+00
3.345853968253967992e+02 0.000000000000000000e+00
3.349006802721088434e+02 0.000000000000000000e+00
3.351941950113378539e+02 0.000000000000000000e+00
3.354982312925170049e+02 0.000000000000000000e+00
3.357971882086167739e+02 0.000000000000000000e+00
3.361142857142856997e+02 0.000000000000000000e+00
3.364050793650793594e+02 0.000000000000000000e+00
3.367147392290249286e+02 0.000000000000000000e+00
3.369964625850340099e+02 0.000000000000000000e+00
3.373159183673469670e+02 0.000000000000000000e+00
3.376105215419501064e+02 0.000000000000000000e+00
3.379287074829932180e+02 0.000000000000000000e+00
3.382336507936507815e+02 0.000000000000000000e+00
3.385500226757369546e+02 0.000000000000000000e+00
3.388431746031745888e+02 0.000000000000000000e+00
3.391620861678004530e+02 0.000000000000000000e+00
3.394581405895691546e+02 0.000000000000000000e+00
3.397841269841269991e+02 0.000000000000000000e+00
3.400879818594104336e+02 0.000000000000000000e+00
3.403827664399092896e+02 0.000000000000000000e+00
3.406998639455782154e+02 0.000000000000000000e+00
3.410060770975056812e+02 0.000000000000000000e+00
3.412936054421768972e+02 0.000000000000000000e+00
3.416181405895691796e+02 0.000000000000000000e+00
3.419200000000000159e+02 0.000000000000000000e+00
3.422231292517006978e+02 0.000000000000000000e+00
3.425228117913832193e+02 0.000000000000000000e+00
3.428424489795918362e+02 0.000000000000000000e+00
3.431292517006802996e+02 0.000000000000000000e+00
3.434439909297051940e+02 0.000000000000000000e+00
3.437427664399093032e+02 0.000000000000000000e+00
3.440504308390022743e+02 0.000000000000000000e+00
3.443412244897959340e+02 0.000000000000000000e+00
3.446519727891156322e+02 0.000000000000000000e+00
3.449449433106576066e+02 0.000000000000000000e+00
3.452553287981859285e+02 0.000000000000000000e+00
3.455537414965986613e+02 0.000000000000000000e+00
3.458644897959183595e+02 0.000000000000000000e+00
3.461567346938775245e+02 0.000000000000000000e+00
3.464660317460317742e+02 0.000000000000000000e+00
3.467537414965986500e+02 0.000000000000000000e+00
3.470791836734694016e+02 0.000000000000000000e+00
3.473688888888888755e+02 0.000000000000000000e+00
3.476591383219954423e+02 0.000000000000000000e+00
3.479704308390022902e+02 0.000000000000000000e+00
3.482719274376417502e+02 0.000000000000000000e+00
3.485705215419500860e+02 0.000000000000000000e+00
3.488872562358276923e+02 0.000000000000000000e+00
3.491871201814058736e+02 0.000000000000000000e+00
3.494764625850340281e+02 0.000000000000000000e+00
3.497703401360544149e+02 0.000000000000000000e+00
3.500732879818594370e+02 0.000000000000000000e+00
3.503591836734693743e+02 0.000000000000000000e+00
3.506590476190476124e+02 0.000000000000000000e+00
3.509674376417233361e+02 0.000000000000000000e+00
3.513019501133786662e+02 0.000000000000000000e+00
3.516152380952381122e+02 0.000000000000000000e+00
3.519306122440000308e+02 1.000000000000000000e+00
3.522489795909999657e+02 1.000000000000000000e+00
3.525587301587301567e+02 0.000000000000000000e+00
3.528596825396825238e+02 0.000000000000000000e+00
3.531882086167800594e+02 0.000000000000000000e+00
3.534926077097505868e+02 0.000000000000000000e+00
3.537986394557823360e+02 0.000000000000000000e+00
3.541026757369614302e+02 0.000000000000000000e+00
3.544059863945578286e+02 0.000000000000000000e+00
3.546971428571428646e+02 0.000000000000000000e+00
3.550131519274376615e+02 0.000000000000000000e+00
3.553008616780045372e+02 0.000000000000000000e+00
3.556203174603174375e+02 0.000000000000000000e+00
3.559180045351474178e+02 0.000000000000000000e+00
3.562338321995464980e+02 0.000000000000000000e+00
3.565309750566893285e+02 0.000000000000000000e+00
3.568453514739229036e+02 0.000000000000000000e+00
3.571571882086167875e+02 0.000000000000000000e+00
3.574606802721088457e+02 0.000000000000000000e+00
3.577725170068027296e+02 0.000000000000000000e+00
3.580899773242630317e+02 0.000000000000000000e+00
3.584061678004534883e+02 0.000000000000000000e+00
3.587174603174603362e+02 0.000000000000000000e+00
3.590026303854875209e+02 0.000000000000000000e+00
3.593199092970521633e+02 0.000000000000000000e+00
3.596058049886621575e+02 0.000000000000000000e+00
3.599163265299999921e+02 1.000000000000000000e+00
3.602142857140000274e+02 1.000000000000000000e+00
3.605213605442177141e+02 0.000000000000000000e+00
3.608154195011337606e+02 0.000000000000000000e+00
3.611350566893423775e+02 0.000000000000000000e+00
3.614425396825396888e+02 0.000000000000000000e+00
3.617599999999999909e+02 0.000000000000000000e+00
3.620680272108843383e+02 0.000000000000000000e+00
3.623820408163265370e+02 0.000000000000000000e+00
3.626962358276643954e+02 0.000000000000000000e+00
3.630117006802720994e+02 0.000000000000000000e+00
3.633108390022675849e+02 0.000000000000000000e+00
3.636304761904762017e+02 0.000000000000000000e+00
3.639111111111110972e+02 0.000000000000000000e+00
3.642185941043084085e+02 0.000000000000000000e+00
3.645039455782313098e+02 0.000000000000000000e+00
3.648076190476190277e+02 0.000000000000000000e+00
3.651000453514739092e+02 0.000000000000000000e+00
3.654107936507936643e+02 0.000000000000000000e+00
3.657135600907029698e+02 0.000000000000000000e+00
3.660331972789115866e+02 0.000000000000000000e+00
3.663305215419501337e+02 0.000000000000000000e+00
3.666514285714285961e+02 0.000000000000000000e+00
3.669563718820861595e+02 0.000000000000000000e+00
3.672673015873015743e+02 0.000000000000000000e+00
3.675818594104308659e+02 0.000000000000000000e+00
3.678962358276643840e+02 0.000000000000000000e+00
3.681901133786848277e+02 0.000000000000000000e+00
3.685028571428571240e+02 0.000000000000000000e+00
3.688070748299319916e+02 0.000000000000000000e+00
3.691265306122448919e+02 0.000000000000000000e+00
3.694189569160997735e+02 0.000000000000000000e+00
3.697309750566893172e+02 0.000000000000000000e+00
3.700132426303854913e+02 0.000000000000000000e+00
3.703477551020408214e+02 0.000000000000000000e+00
3.706372789115646356e+02 0.000000000000000000e+00
3.709529251700679993e+02 0.000000000000000000e+00
3.712622222222222490e+02 0.000000000000000000e+00
3.715673469380000142e+02 1.000000000000000000e+00
3.718693877549999911e+02 1.000000000000000000e+00
3.721968253968253748e+02 0.000000000000000000e+00
3.724790929705215490e+02 0.000000000000000000e+00
3.728072562358276514e+02 0.000000000000000000e+00
3.731087528344671114e+02 0.000000000000000000e+00
3.734321995464852648e+02 0.000000000000000000e+00
3.737153741496598514e+02 0.000000000000000000e+00
3.740331972789115866e+02 0.000000000000000000e+00
3.743100226757369455e+02 0.000000000000000000e+00
3.746390929705215171e+02 0.000000000000000000e+00
3.749180952380952476e+02 0.000000000000000000e+00
3.752390022675737100e+02 0.000000000000000000e+00
3.755395918367347008e+02 0.000000000000000000e+00
3.758517913832199611e+02 0.000000000000000000e+00
3.761465759637188171e+02 0.000000000000000000e+00
3.764691156462585013e+02 0.000000000000000000e+00
3.767671655328798010e+02 0.000000000000000000e+00
3.770766439909297105e+02 0.000000000000000000e+00
3.773654421768707721e+02 0.000000000000000000e+00
3.776867120181406108e+02 0.000000000000000000e+00
3.779753287981859557e+02 0.000000000000000000e+00
3.783000453514738979e+02 0.000000000000000000e+00
3.786109750566893695e+02 0.000000000000000000e+00
3.789155555555555566e+02 0.000000000000000000e+00
3.792107029478457889e+02 0.000000000000000000e+00
3.795341496598639424e+02 0.000000000000000000e+00
3.798332879818594279e+02 0.000000000000000000e+00
3.801531065759637045e+02 0.000000000000000000e+00
3.804553287981859171e+02 0.000000000000000000e+00
3.807619047619047592e+02 0.000000000000000000e+00
3.810735600907029266e+02 0.000000000000000000e+00
3.813803174603174853e+02 0.000000000000000000e+00
3.816789115646258779e+02 0.000000000000000000e+00
3.819891156462584831e+02 0.000000000000000000e+00
3.822813605442177050e+02 0.000000000000000000e+00
3.825984580498866308e+02 0.000000000000000000e+00
3.828905215419501360e+02 0.000000000000000000e+00
3.831938321995464776e+02 0.000000000000000000e+00
3.835011337868480723e+02 0.000000000000000000e+00
3.838247619047618855e+02 0.000000000000000000e+00
3.841048526077097449e+02 0.000000000000000000e+00
3.844301133786847799e+02 0.000000000000000000e+00
3.847190929705215581e+02 0.000000000000000000e+00
3.850243990929704978e+02 0.000000000000000000e+00
3.853184580498866012e+02 0.000000000000000000e+00
3.856201360544217778e+02 0.000000000000000000e+00
3.859299773242630636e+02 0.000000000000000000e+00
3.862389115646258233e+02 0.000000000000000000e+00
3.865565532879818420e+02 0.000000000000000000e+00
3.868658503401360349e+02 0.000000000000000000e+00
3.871602721088435146e+02 0.000000000000000000e+00
3.874734693869999660e+02 1.000000000000000000e+00
3.877673469380000029e+02 1.000000000000000000e+00
3.880805442176870770e+02 0.000000000000000000e+00
3.883825850340136299e+02 0.000000000000000000e+00
3.886975056689342409e+02 0.000000000000000000e+00
3.890013605442176754e+02 0.000000000000000000e+00
3.893171882086167557e+02 0.000000000000000000e+00
3.896195918367346849e+02 0.000000000000000000e+00
3.899328798185941309e+02 0.000000000000000000e+00
3.902267573696145178e+02 0.000000000000000000e+00
3.905405895691609999e+02 0.000000000000000000e+00
3.908337414965986341e+02 0.000000000000000000e+00
3.911428571428571672e+02 0.000000000000000000e+00
3.914452607709750396e+02 0.000000000000000000e+00
3.917451247165532777e+02 0.000000000000000000e+00
3.920511564625850269e+02 0.000000000000000000e+00
3.923566439909296832e+02 0.000000000000000000e+00
3.926614058956915869e+02 0.000000000000000000e+00
3.929694331065759911e+02 0.000000000000000000e+00
3.932807256235827822e+02 0.000000000000000000e+00
3.936014512471655280e+02 0.000000000000000000e+00
3.939121995464852830e+02 0.000000000000000000e+00
3.942231292517006978e+02 0.000000000000000000e+00
3.945202721088435283e+02 0.000000000000000000e+00
3.948388208616780162e+02 0.000000000000000000e+00
3.951238095238095411e+02 0.000000000000000000e+00
3.954253061224490011e+02 0.000000000000000000e+00
3.957349659863945703e+02 0.000000000000000000e+00
3.960565986394557854e+02 0.000000000000000000e+00
3.963555555555555543e+02 0.000000000000000000e+00
3.966630385487528088e+02 0.000000000000000000e+00
3.969520181405895869e+02 0.000000000000000000e+00
3.972665759637188216e+02 0.000000000000000000e+00
3.975575510204081411e+02 0.000000000000000000e+00
3.978770068027210982e+02 0.000000000000000000e+00
3.981835827664398835e+02 0.000000000000000000e+00
3.985166439909297083e+02 0.000000000000000000e+00
3.988110657596371880e+02 0.000000000000000000e+00
3.991308843537415214e+02 0.000000000000000000e+00
3.994133333333333553e+02 0.000000000000000000e+00
3.997228117913832079e+02 0.000000000000000000e+00
4.000221315192743532e+02 0.000000000000000000e+00
4.003348752834467064e+02 0.000000000000000000e+00
4.006412698412698319e+02 0.000000000000000000e+00
4.009650793650793617e+02 0.000000000000000000e+00
4.012754648526076835e+02 0.000000000000000000e+00
4.015833106575963711e+02 0.000000000000000000e+00
4.018808163265306348e+02 0.000000000000000000e+00
4.021962811791383388e+02 0.000000000000000000e+00
4.024896145124716327e+02 0.000000000000000000e+00
4.028063492063491822e+02 0.000000000000000000e+00
4.031160090702948082e+02 0.000000000000000000e+00
4.034227664399093101e+02 0.000000000000000000e+00
4.037242630385487701e+02 0.000000000000000000e+00
4.040397278911564740e+02 0.000000000000000000e+00
4.043352380952380827e+02 0.000000000000000000e+00
4.046429024943310537e+02 0.000000000000000000e+00
4.049489342403628029e+02 0.000000000000000000e+00
4.052651247165533164e+02 0.000000000000000000e+00
4.055506575963718774e+02 0.000000000000000000e+00
4.058637641723356069e+02 0.000000000000000000e+00
4.061826757369614711e+02 0.000000000000000000e+00
4.064878004535147511e+02 0.000000000000000000e+00
4.068001814058956711e+02 0.000000000000000000e+00
4.071180045351474064e+02 0.000000000000000000e+00
4.074068027210884111e+02 0.000000000000000000e+00
4.077344217687074774e+02 0.000000000000000000e+00
4.080185034013605332e+02 0.000000000000000000e+00
4.083328798185941082e+02 0.000000000000000000e+00
4.086327437641723463e+02 0.000000000000000000e+00
4.089465759637188285e+02 0.000000000000000000e+00
4.092424489795918134e+02 0.000000000000000000e+00
4.095450340136054592e+02 0.000000000000000000e+00
4.098481632653061411e+02 0.000000000000000000e+00
4.101621768707482829e+02 0.000000000000000000e+00
4.104723809523809450e+02 0.000000000000000000e+00
4.107941950113378766e+02 0.000000000000000000e+00
4.110951473922902437e+02 0.000000000000000000e+00
nan -1.000000000000000000e+00
nan -1.000000000000000000e+00
4.119936507936507724e+02 0.000000000000000000e+00
4.122902494331065668e+02 0.000000000000000000e+00
4.126147845804988492e+02 0.000000000000000000e+00
4.129019501133786889e+02 0.000000000000000000e+00
nan -1.000000000000000000e+00
4.135143764172335636e+02 0.000000000000000000e+00
4.138118820861678273e+02 0.000000000000000000e+00
4.141010430839002083e+02 0.000000000000000000e+00
4.144194104308389797e+02 0.000000000000000000e+00
4.147103854875283560e+02 0.000000000000000000e+00
4.150309297052154420e+02 0.000000000000000000e+00
4.153244444444444525e+02 0.000000000000000000e+00
4.156355555555555839e+02 0.000000000000000000e+00
4.159332426303855073e+02 0.000000000000000000e+00
4.162418140589568907e+02 0.000000000000000000e+00
4.165304308390022925e+02 0.000000000000000000e+00
4.168565986394557967e+02 0.000000000000000000e+00
4.171646258503401441e+02 0.000000000000000000e+00
4.174817233560090699e+02 0.000000000000000000e+00
4.177832199546485299e+02 0.000000000000000000e+00
4.180939682539682281e+02 0.000000000000000000e+00
4.183967346938775336e+02 0.000000000000000000e+00
4.187194557823129344e+02 0.000000000000000000e+00
4.190068027210884338e+02 0.000000000000000000e+00
4.193108390022675849e+02 0.000000000000000000e+00
4.196146938775510193e+02 0.000000000000000000e+00
4.199138321995465049e+02 0.000000000000000000e+00
4.202107936507936756e+02 0.000000000000000000e+00
4.205117460317460427e+02 0.000000000000000000e+00
4.208085260770974969e+02 0.000000000000000000e+00
4.211334240362811556e+02 0.000000000000000000e+00
4.214238548752834390e+02 0.000000000000000000e+00
4.217318820861677864e+02 0.000000000000000000e+00
4.220362811791383137e+02 0.000000000000000000e+00
4.223479365079364811e+02 0.000000000000000000e+00
4.226501587301587506e+02 0.000000000000000000e+00
4.229587301587301340e+02 0.000000000000000000e+00
4.232422675736961537e+02 0.000000000000000000e+00
4.235582766439909506e+02 0.000000000000000000e+00
4.238479818594104245e+02 0.000000000000000000e+00
4.241590929705215558e+02 0.000000000000000000e+00
4.244444444444444571e+02 0.000000000000000000e+00
4.247332426303854618e+02 0.000000000000000000e+00
4.250374603174603294e+02 0.000000000000000000e+00
4.253369614512471912e+02 0.000000000000000000e+00
4.256419047619047547e+02 0.000000000000000000e+00
4.259559183673469533e+02 0.000000000000000000e+00
4.262510657596371857e+02 0.000000000000000000e+00
4.265551020408163367e+02 0.000000000000000000e+00
4.268536961451247294e+02 0.000000000000000000e+00
4.271802267573696099e+02 0.000000000000000000e+00
4.274646712018140420e+02 0.000000000000000000e+00
4.277723356009070130e+02 0.000000000000000000e+00
4.280809070294784533e+02 0.000000000000000000e+00
4.283877551019999714e+02 1.000000000000000000e+00
4.286857142850000173e+02 1.000000000000000000e+00
4.289926530612244733e+02 0.000000000000000000e+00
4.292883446712017985e+02 0.000000000000000000e+00
4.295994557823129298e+02 0.000000000000000000e+00
4.298931519274376569e+02 0.000000000000000000e+00
4.302048072562358243e+02 0.000000000000000000e+00
4.305106575963718569e+02 0.000000000000000000e+00
4.308203174603174830e+02 0.000000000000000000e+00
4.311161904761904680e+02 0.000000000000000000e+00
4.314238548752834390e+02 0.000000000000000000e+00
4.317121088435374077e+02 0.000000000000000000e+00
4.320201360544217550e+02 0.000000000000000000e+00
4.323131065759637295e+02 0.000000000000000000e+00
4.326278458049886808e+02 0.000000000000000000e+00
4.329268027210884497e+02 0.000000000000000000e+00
4.332453514739228808e+02 0.000000000000000000e+00
4.335263492063492095e+02 0.000000000000000000e+00
4.338347392290249331e+02 0.000000000000000000e+00
4.341246258503401236e+02 0.000000000000000000e+00
4.344313832199546255e+02 0.000000000000000000e+00
4.347183673469387486e+02 0.000000000000000000e+00
4.350245804988662144e+02 0.000000000000000000e+00
4.353075736961451412e+02 0.000000000000000000e+00
4.356136054421768904e+02 0.000000000000000000e+00
4.359034920634920809e+02 0.000000000000000000e+00
4.362306122440000422e+02 1.000000000000000000e+00
4.364986848072562111e+02 0.000000000000000000e+00
4.368058049886621461e+02 0.000000000000000000e+00
4.370771882086168034e+02 0.000000000000000000e+00
4.373975510204081729e+02 0.000000000000000000e+00
4.376758276643990939e+02 0.000000000000000000e+00
4.379804081632652810e+02 0.000000000000000000e+00
4.382594104308390115e+02 0.000000000000000000e+00
4.385634467120181625e+02 0.000000000000000000e+00
4.388567800453514565e+02 0.000000000000000000e+00
4.391697052154195262e+02 0.000000000000000000e+00
4.394536054421768654e+02 0.000000000000000000e+00
4.397783219954648644e+02 0.000000000000000000e+00
4.400769160997732570e+02 0.000000000000000000e+00
4.403990929705215649e+02 0.000000000000000000e+00
4.406927891156462351e+02 0.000000000000000000e+00
4.410213151927437707e+02 0.000000000000000000e+00
4.413077551020408009e+02 0.000000000000000000e+00
4.416192290249433086e+02 0.000000000000000000e+00
4.419156462585033864e+02 0.000000000000000000e+00
4.422267573696145178e+02 0.000000000000000000e+00
4.425304308390022925e+02 0.000000000000000000e+00
4.428546031746031986e+02 0.000000000000000000e+00
4.430918367340000259e+02 1.000000000000000000e+00
4.434367346930000053e+02 1.000000000000000000e+00
4.437387755099999822e+02 1.000000000000000000e+00
4.440244897950000222e+02 1.000000000000000000e+00
4.443408163259999810e+02 1.000000000000000000e+00
4.446387755100000163e+02 1.000000000000000000e+00
4.449387755100000277e+02 1.000000000000000000e+00
4.452489795909999657e+02 1.000000000000000000e+00
4.455489795909999771e+02 1.000000000000000000e+00
4.458693877549999911e+02 1.000000000000000000e+00
4.461530612239999982e+02 1.000000000000000000e+00
4.464580498866213247e+02 0.000000000000000000e+00
4.467517460317460518e+02 0.000000000000000000e+00
4.470514285714285734e+02 0.000000000000000000e+00
4.473451247165533005e+02 0.000000000000000000e+00
4.476669387755102321e+02 0.000000000000000000e+00
4.479497505668934423e+02 0.000000000000000000e+00
4.482624943310657386e+02 0.000000000000000000e+00
4.485594557823129094e+02 0.000000000000000000e+00
4.488711111111111336e+02 0.000000000000000000e+00
4.491687981859410570e+02 0.000000000000000000e+00
nan -1.000000000000000000e+00
4.497540136054421964e+02 0.000000000000000000e+00
4.500665759637188330e+02 0.000000000000000000e+00
4.503733333333333348e+02 0.000000000000000000e+00
4.506693877550000025e+02 1.000000000000000000e+00
4.509653061219999586e+02 1.000000000000000000e+00
4.512848979591836951e+02 0.000000000000000000e+00
4.515825850340136185e+02 0.000000000000000000e+00
4.518853514739229240e+02 0.000000000000000000e+00
4.521846712018140693e+02 0.000000000000000000e+00
4.524865306122449056e+02 0.000000000000000000e+00
4.527816780045351379e+02 0.000000000000000000e+00
4.530889795918367327e+02 0.000000000000000000e+00
4.533821315192743668e+02 0.000000000000000000e+00
4.536948752834467200e+02 0.000000000000000000e+00
4.539972789115646492e+02 0.000000000000000000e+00
4.543091156462584763e+02 0.000000000000000000e+00
4.545937414965986250e+02 0.000000000000000000e+00
4.549204535147392221e+02 0.000000000000000000e+00
4.552059863945578400e+02 0.000000000000000000e+00
4.555299773242630295e+02 0.000000000000000000e+00
4.558233106575963802e+02 0.000000000000000000e+00
4.561393197278911771e+02 0.000000000000000000e+00
4.564397278911564513e+02 0.000000000000000000e+00
4.567619047619047592e+02 0.000000000000000000e+00
4.570325623582766639e+02 0.000000000000000000e+00
4.573416780045351402e+02 0.000000000000000000e+00
4.576411791383220020e+02 0.000000000000000000e+00
4.579472108843537512e+02 0.000000000000000000e+00
4.582401814058956688e+02 0.000000000000000000e+00
4.585405895691609999e+02 0.000000000000000000e+00
4.588480725623582543e+02 0.000000000000000000e+00
4.591555555555555657e+02 0.000000000000000000e+00
4.594452607709750396e+02 0.000000000000000000e+00
4.597632653061224346e+02 0.000000000000000000e+00
4.600678458049886785e+02 0.000000000000000000e+00
4.603689795918367622e+02 0.000000000000000000e+00
4.606577777777777669e+02 0.000000000000000000e+00
4.609726984126984348e+02 0.000000000000000000e+00
4.612584126984127124e+02 0.000000000000000000e+00
4.615617233560090540e+02 0.000000000000000000e+00
4.618641269841269832e+02 0.000000000000000000e+00
4.621661678004535361e+02 0.000000000000000000e+00
4.624613151927437684e+02 0.000000000000000000e+00
4.627729705215419358e+02 0.000000000000000000e+00
4.630463492063491913e+02 0.000000000000000000e+00
4.633817687074829905e+02 0.000000000000000000e+00
4.636647619047619173e+02 0.000000000000000000e+00
4.639914739229025145e+02 0.000000000000000000e+00
4.642659410430838989e+02 0.000000000000000000e+00
4.645824943310657318e+02 0.000000000000000000e+00
4.648546031746031986e+02 0.000000000000000000e+00
4.651658956916099896e+02 0.000000000000000000e+00
4.654581405895691546e+02 0.000000000000000000e+00
4.657634467120181512e+02 0.000000000000000000e+00
4.660567800453515019e+02 0.000000000000000000e+00
4.663724263038548656e+02 0.000000000000000000e+00
4.666552380952380759e+02 0.000000000000000000e+00
4.669641723356008924e+02 0.000000000000000000e+00
4.672409977324263082e+02 0.000000000000000000e+00
4.675426757369614279e+02 0.000000000000000000e+00
4.678260317460317310e+02 0.000000000000000000e+00
4.681405895691610226e+02 0.000000000000000000e+00
4.684159637188208762e+02 0.000000000000000000e+00
4.687210884353741562e+02 0.000000000000000000e+00
4.690049886621314954e+02 0.000000000000000000e+00
4.693090249433106464e+02 0.000000000000000000e+00
4.695894784580498822e+02 0.000000000000000000e+00
4.698982312925169822e+02 0.000000000000000000e+00
4.701754195011337742e+02 0.000000000000000000e+00
4.704872562358276582e+02 0.000000000000000000e+00
4.707711564625850542e+02 0.000000000000000000e+00
4.710898866213152019e+02 0.000000000000000000e+00
4.713808616780045213e+02 0.000000000000000000e+00
4.716841723356009197e+02 0.000000000000000000e+00
4.719608163265306189e+02 0.000000000000000000e+00
4.722692063492063426e+02 0.000000000000000000e+00
4.725500226757369546e+02 0.000000000000000000e+00
4.728624036281179315e+02 0.000000000000000000e+00
4.731297959183673356e+02 0.000000000000000000e+00
4.734447165532880035e+02 0.000000000000000000e+00
4.737257142857142753e+02 0.000000000000000000e+00
4.740386394557822882e+02 0.000000000000000000e+00
4.743138321995464821e+02 0.000000000000000000e+00
4.746231292517006750e+02 0.000000000000000000e+00
4.749010430839002197e+02 0.000000000000000000e+00
4.752237641723356205e+02 0.000000000000000000e+00
4.755141950113378471e+02 0.000000000000000000e+00
4.758218594104308181e+02 0.000000000000000000e+00
4.760957823129251665e+02 0.000000000000000000e+00
4.764197732426304128e+02 0.000000000000000000e+00
4.767045804988662212e+02 0.000000000000000000e+00
4.769973696145124791e+02 0.000000000000000000e+00
4.772910657596372062e+02 0.000000000000000000e+00
4.776088888888888846e+02 0.000000000000000000e+00
4.779036734693877406e+02 0.000000000000000000e+00
4.781977324263038440e+02 0.000000000000000000e+00
4.784821768707482761e+02 0.000000000000000000e+00
4.787805895691610090e+02 0.000000000000000000e+00
4.790699319727891066e+02 0.000000000000000000e+00
4.793710657596371902e+02 0.000000000000000000e+00
4.796400907029478731e+02 0.000000000000000000e+00
4.799475736961451275e+02 0.000000000000000000e+00
4.802234920634920741e+02 0.000000000000000000e+00
4.805347845804988651e+02 0.000000000000000000e+00
4.808139682539682553e+02 0.000000000000000000e+00
4.811261678004535156e+02 0.000000000000000000e+00
4.813783219954648303e+02 0.000000000000000000e+00
4.816937868480725342e+02 0.000000000000000000e+00
4.819833106575963484e+02 0.000000000000000000e+00
4.822976870748299234e+02 0.000000000000000000e+00
4.825866666666666447e+02 0.000000000000000000e+00
4.828943310657596157e+02 0.000000000000000000e+00
4.831510204080000221e+02 1.000000000000000000e+00
4.834530612240000096e+02 1.000000000000000000e+00
4.837180952380952590e+02 0.000000000000000000e+00
4.840391836734693811e+02 0.000000000000000000e+00
4.843219954648525913e+02 0.000000000000000000e+00
4.846354648526076971e+02 0.000000000000000000e+00
4.849273469387754858e+02 0.000000000000000000e+00
4.852195918367347076e+02 0.000000000000000000e+00
4.855089342403628052e+02 0.000000000000000000e+00
4.858113378684807344e+02 0.000000000000000000e+00
4.861115646258503489e+02 0.000000000000000000e+00
4.864081632649999847e+02 1.000000000000000000e+00
4.866931519274376683e+02 0.000000000000000000e+00
4.869975510204081388e+02 0.000000000000000000e+00
4.872830839002267567e+02 0.000000000000000000e+00
4.875954648526077335e+02 0.000000000000000000e+00
4.878858956916099601e+02 0.000000000000000000e+00
4.881828571428571308e+02 0.000000000000000000e+00
4.884689342403627847e+02 0.000000000000000000e+00
4.887731519274376524e+02 0.000000000000000000e+00
4.890586848072562134e+02 0.000000000000000000e+00
4.893670748299319939e+02 0.000000000000000000e+00
4.896551473922902460e+02 0.000000000000000000e+00
4.899669841269841299e+02 0.000000000000000000e+00
4.902479818594104586e+02 0.000000000000000000e+00
4.905730612244897770e+02 0.000000000000000000e+00
4.908440816326530580e+02 0.000000000000000000e+00
nan -1.000000000000000000e+00
4.914321995464852648e+02 0.000000000000000000e+00
4.917449433106576180e+02 0.000000000000000000e+00
4.920281179138322045e+02 0.000000000000000000e+00
4.923316099773242627e+02 0.000000000000000000e+00
4.926169614512471640e+02 0.000000000000000000e+00
nan -1.000000000000000000e+00
nan -1.000000000000000000e+00
nan -1.000000000000000000e+00
nan -1.000000000000000000e+00
nan -1.000000000000000000e+00
nan -1.000000000000000000e+00
nan -1.000000000000000000e+00
4.950216780045351470e+02 0.000000000000000000e+00
4.953375056689342273e+02 0.000000000000000000e+00
4.956282993197278870e+02 0.000000000000000000e+00
4.959223582766439904e+02 0.000000000000000000e+00
4.962185941043084085e+02 0.000000000000000000e+00
nan -1.000000000000000000e+00
4.968040816319999635e+02 1.000000000000000000e+00
4.971183673459999568e+02 1.000000000000000000e+00
4.974020408160000102e+02 1.000000000000000000e+00
4.977183673459999795e+02 1.000000000000000000e+00
nan -1.000000000000000000e+00
nan -1.000000000000000000e+00
4.985924716553287794e+02 0.000000000000000000e+00
4.989090249433106692e+02 0.000000000000000000e+00
4.991945578231292302e+02 0.000000000000000000e+00
4.994973242630385357e+02 0.000000000000000000e+00
4.997834013605441896e+02 0.000000000000000000e+00
5.001059410430838739e+02 0.000000000000000000e+00
5.003816780045351607e+02 0.000000000000000000e+00
nan -1.000000000000000000e+00
nan -1.000000000000000000e+00
nan -1.000000000000000000e+00
nan -1.000000000000000000e+00
nan -1.000000000000000000e+00
5.021578231292517103e+02 0.000000000000000000e+00
5.024326530612244710e+02 0.000000000000000000e+00
5.027408616780045350e+02 0.000000000000000000e+00
5.030367346930000281e+02 1.000000000000000000e+00
5.033224489790000007e+02 1.000000000000000000e+00
5.036326530609999850e+02 1.000000000000000000e+00
5.039147392290249172e+02 0.000000000000000000e+00
5.042205895691610067e+02 0.000000000000000000e+00
5.044966893424036130e+02 0.000000000000000000e+00
nan -1.000000000000000000e+00
5.050882539682539800e+02 0.000000000000000000e+00
5.053904761904761926e+02 0.000000000000000000e+00
5.056780045351474087e+02 0.000000000000000000e+00
nan -1.000000000000000000e+00
nan -1.000000000000000000e+00
nan -1.000000000000000000e+00
nan -1.000000000000000000e+00
nan -1.000000000000000000e+00
5.074461678004535088e+02 0.000000000000000000e+00
5.077543764172335727e+02 0.000000000000000000e+00
5.080386394557822882e+02 0.000000000000000000e+00
5.083319727891156390e+02 0.000000000000000000e+00
5.086238548752834276e+02 0.000000000000000000e+00
nan -1.000000000000000000e+00
5.091985487528344834e+02 0.000000000000000000e+00
5.095120181405895892e+02 0.000000000000000000e+00
5.097810430839002152e+02 0.000000000000000000e+00
nan -1.000000000000000000e+00
5.103702494331065509e+02 0.000000000000000000e+00
5.106748299319727948e+02 0.000000000000000000e+00
5.109676190476190527e+02 0.000000000000000000e+00
5.112843537414966022e+02 0.000000000000000000e+00
5.115680725623582816e+02 0.000000000000000000e+00
5.118760997732426290e+02 0.000000000000000000e+00
5.121775510200000099e+02 0.000000000000000000e+00
5.124867120181405653e+02 0.000000000000000000e+00
5.127736961451247453e+02 0.000000000000000000e+00
nan -1.000000000000000000e+00
5.133716099773242831e+02 0.000000000000000000e+00
5.136716553287982379e+02 0.000000000000000000e+00
5.139653514739228513e+02 0.000000000000000000e+00
5.142926077097505413e+02 0.000000000000000000e+00
5.145757823129251847e+02 0.000000000000000000e+00
5.148908843537415123e+02 0.000000000000000000e+00
5.151729705215419699e+02 0.000000000000000000e+00
5.154775510204082138e+02 0.000000000000000000e+00
5.157603628117914241e+02 0.000000000000000000e+00
5.160493424036280885e+02 0.000000000000000000e+00
5.163239909297052463e+02 0.000000000000000000e+00
5.166213151927437366e+02 0.000000000000000000e+00
5.169170068027210618e+02 0.000000000000000000e+00
5.172181405895692023e+02 0.000000000000000000e+00
5.175031292517006705e+02 0.000000000000000000e+00
5.178242176870747926e+02 0.000000000000000000e+00
5.180968707482993523e+02 0.000000000000000000e+00
5.184128798185940923e+02 0.000000000000000000e+00
5.186982312925169936e+02 0.000000000000000000e+00
5.190082539682539391e+02 0.000000000000000000e+00
5.192979591836734699e+02 0.000000000000000000e+00
5.196188662131519322e+02 0.000000000000000000e+00
5.198984126984126988e+02 0.000000000000000000e+00
5.202077097505668917e+02 0.000000000000000000e+00
5.205057596371882482e+02 0.000000000000000000e+00
5.208195918367347304e+02 0.000000000000000000e+00
5.211080272108843019e+02 0.000000000000000000e+00
5.214198639455781858e+02 0.000000000000000000e+00
5.217193650793650477e+02 0.000000000000000000e+00
5.220183219954648166e+02 0.000000000000000000e+00
5.223094784580498526e+02 0.000000000000000000e+00
5.226160544217686947e+02 0.000000000000000000e+00
5.228981405895691523e+02 0.000000000000000000e+00
5.232050793650793139e+02 0.000000000000000000e+00
5.234819047619047296e+02 0.000000000000000000e+00
5.237942857142857065e+02 0.000000000000000000e+00
5.240647619047618946e+02 0.000000000000000000e+00
5.243697052154194580e+02 0.000000000000000000e+00
5.246559637188208853e+02 0.000000000000000000e+00
5.249725170068027182e+02 0.000000000000000000e+00
5.252564172335601143e+02 0.000000000000000000e+00
5.255764172335600506e+02 0.000000000000000000e+00
5.258528798185941469e+02 0.000000000000000000e+00
5.261632653061224119e+02 0.000000000000000000e+00
5.264379138321995697e+02 0.000000000000000000e+00
5.267537414965986500e+02 0.000000000000000000e+00
5.270376417233560460e+02 0.000000000000000000e+00
5.273462131519274863e+02 0.000000000000000000e+00
5.276175963718820867e+02 0.000000000000000000e+00
5.279354195011337652e+02 0.000000000000000000e+00
5.282109750566893354e+02 0.000000000000000000e+00
5.285175510204081775e+02 0.000000000000000000e+00
5.288114285714285643e+02 0.000000000000000000e+00
5.291234467120181080e+02 0.000000000000000000e+00
5.294131519274376387e+02 0.000000000000000000e+00
5.297177324263038827e+02 0.000000000000000000e+00
5.300025396825396911e+02 0.000000000000000000e+00
5.303125623582766366e+02 0.000000000000000000e+00
5.305881179138322068e+02 0.000000000000000000e+00
5.308995918367346576e+02 0.000000000000000000e+00
5.311789569160997644e+02 0.000000000000000000e+00
5.314855328798186065e+02 0.000000000000000000e+00
5.317543764172335159e+02 0.000000000000000000e+00
5.320674829931972454e+02 0.000000000000000000e+00
5.323446712018140943e+02 0.000000000000000000e+00
5.326380045351473882e+02 0.000000000000000000e+00
5.329298866213151769e+02 0.000000000000000000e+00
5.332261224489795950e+02 0.000000000000000000e+00
5.335031292517006705e+02 0.000000000000000000e+00
5.338078911564625741e+02 0.000000000000000000e+00
5.340845351473923301e+02 0.000000000000000000e+00
nan -1.000000000000000000e+00
5.346797278911565172e+02 0.000000000000000000e+00
5.349808616780045440e+02 0.000000000000000000e+00
5.352711111111111677e+02 0.000000000000000000e+00
5.355807709750566801e+02 0.000000000000000000e+00
5.358543310657596521e+02 0.000000000000000000e+00
5.361525623582766684e+02 0.000000000000000000e+00
5.364357369614511981e+02 0.000000000000000000e+00
5.367624489795917953e+02 0.000000000000000000e+00
nan -1.000000000000000000e+00
nan -1.000000000000000000e+00
nan -1.000000000000000000e+00
nan -1.000000000000000000e+00
nan -1.000000000000000000e+00
nan -1.000000000000000000e+00
nan -1.000000000000000000e+00
nan -1.000000000000000000e+00
nan -1.000000000000000000e+00
5.399000453514739775e+02 0.000000000000000000e+00
5.402176870748298825e+02 0.000000000000000000e+00
5.404936054421768858e+02 0.000000000000000000e+00
nan -1.000000000000000000e+00
5.410762811791382774e+02 0.000000000000000000e+00
5.413939229024942961e+02 0.000000000000000000e+00
5.416691156462585468e+02 0.000000000000000000e+00
5.419629931972789336e+02 0.000000000000000000e+00
5.422632199546485481e+02 0.000000000000000000e+00
5.425707029478458026e+02 0.000000000000000000e+00
5.428478911564625378e+02 0.000000000000000000e+00
5.431541043083900604e+02 0.000000000000000000e+00
5.434409070294784669e+02 0.000000000000000000e+00
5.437409523809524217e+02 0.000000000000000000e+00
5.440210430839002811e+02 0.000000000000000000e+00
nan -1.000000000000000000e+00
5.446385487528344811e+02 0.000000000000000000e+00
5.449445804988662303e+02 0.000000000000000000e+00
5.452362811791383592e+02 0.000000000000000000e+00
nan -1.000000000000000000e+00
5.458200453514739365e+02 0.000000000000000000e+00
5.461306122448979750e+02 0.000000000000000000e+00
5.464094331065759889e+02 0.000000000000000000e+00
5.467145578231292120e+02 0.000000000000000000e+00
5.469881179138321841e+02 0.000000000000000000e+00
5.472625850340135685e+02 0.000000000000000000e+00
5.475410430839002629e+02 0.000000000000000000e+00
nan -1.000000000000000000e+00
nan -1.000000000000000000e+00
nan -1.000000000000000000e+00
5.486853514739228785e+02 0.000000000000000000e+00
5.489821315192743896e+02 0.000000000000000000e+00
5.492772789115646219e+02 0.000000000000000000e+00
nan -1.000000000000000000e+00
5.498340136054421237e+02 0.000000000000000000e+00
5.501246258503401805e+02 0.000000000000000000e+00
5.504134240362811852e+02 0.000000000000000000e+00
nan -1.000000000000000000e+00
nan -1.000000000000000000e+00
nan -1.000000000000000000e+00
nan -1.000000000000000000e+00
5.521144671201814162e+02 0.000000000000000000e+00
5.524092517006802154e+02 0.000000000000000000e+00
5.526982312925169936e+02 0.000000000000000000e+00
nan -1.000000000000000000e+00
nan -1.000000000000000000e+00
nan -1.000000000000000000e+00
nan -1.000000000000000000e+00
nan -1.000000000000000000e+00
5.544491609977324060e+02 0.000000000000000000e+00
5.547448526077097313e+02 0.000000000000000000e+00
5.550345578231292620e+02 0.000000000000000000e+00
5.553482086167800844e+02 0.000000000000000000e+00
5.556201360544217778e+02 0.000000000000000000e+00
5.559265306122448465e+02 0.000000000000000000e+00
5.562060770975056130e+02 0.000000000000000000e+00
5.565006802721088661e+02 0.000000000000000000e+00
5.567802267573696327e+02 0.000000000000000000e+00
5.570744671201814526e+02 0.000000000000000000e+00
5.573454875283446199e+02 0.000000000000000000e+00
5.576446258503401623e+02 0.000000000000000000e+00
nan -1.000000000000000000e+00
5.583795918360000314e+02 0.000000000000000000e+00
5.586508843537415032e+02 0.000000000000000000e+00
5.589616326530612014e+02 0.000000000000000000e+00
5.592653061224490330e+02 0.000000000000000000e+00
5.596143310657596430e+02 0.000000000000000000e+00
5.598965986394557603e+02 0.000000000000000000e+00
5.601815873015873422e+02 0.000000000000000000e+00
5.604658503401360576e+02 0.000000000000000000e+00
5.607457596371882573e+02 0.000000000000000000e+00
5.610534240362811715e+02 0.000000000000000000e+00
5.613219047619047615e+02 0.000000000000000000e+00
5.616159637188208080e+02 0.000000000000000000e+00
5.619069387755101843e+02 0.000000000000000000e+00
5.622062585034013864e+02 0.000000000000000000e+00
5.624832653061224619e+02 0.000000000000000000e+00
5.627793197278911066e+02 0.000000000000000000e+00
5.630655782312925339e+02 0.000000000000000000e+00
5.633667120181405608e+02 0.000000000000000000e+00
5.636651247165532368e+02 0.000000000000000000e+00
5.639602721088435828e+02 0.000000000000000000e+00
5.642240362811791101e+02 0.000000000000000000e+00
5.645358730158729941e+02 0.000000000000000000e+00
5.647941950113378198e+02 0.000000000000000000e+00
5.650980498866213111e+02 0.000000000000000000e+00
5.653667120181405608e+02 0.000000000000000000e+00
5.656765532879818466e+02 0.000000000000000000e+00
5.659613605442176549e+02 0.000000000000000000e+00
5.662536054421768767e+02 0.000000000000000000e+00
5.665425850340136549e+02 0.000000000000000000e+00
5.668391836734693925e+02 0.000000000000000000e+00
nan -1.000000000000000000e+00
5.675945578231292075e+02 0.000000000000000000e+00
nan -1.000000000000000000e+00
5.682809977324262718e+02 0.000000000000000000e+00
5.685594557823129662e+02 0.000000000000000000e+00
5.688451700680271870e+02 0.000000000000000000e+00
5.691437641723356364e+02 0.000000000000000000e+00
nan -1.000000000000000000e+00
nan -1.000000000000000000e+00
5.700030839002267840e+02 0.000000000000000000e+00
5.703067573696145018e+02 0.000000000000000000e+00
5.705946485260770942e+02 0.000000000000000000e+00
5.708994104308389979e+02 0.000000000000000000e+00
5.711693424036280931e+02 0.000000000000000000e+00
5.714668480725623567e+02 0.000000000000000000e+00
5.717491156462584740e+02 0.000000000000000000e+00
5.720471655328798306e+02 0.000000000000000000e+00
5.723270748299319166e+02 0.000000000000000000e+00
5.726298412698412221e+02 0.000000000000000000e+00
5.729057596371882255e+02 0.000000000000000000e+00
5.732119727891156344e+02 0.000000000000000000e+00
5.734848072562358539e+02 0.000000000000000000e+00
5.737861224489795404e+02 0.000000000000000000e+00
5.740558730158729759e+02 0.000000000000000000e+00
5.743541043083899922e+02 0.000000000000000000e+00
5.746234920634921082e+02 0.000000000000000000e+00
5.749269841269841663e+02 0.000000000000000000e+00
5.752054421768707471e+02 0.000000000000000000e+00
5.754996825396825670e+02 0.000000000000000000e+00
5.757841269841269423e+02 0.000000000000000000e+00
5.760878004535147738e+02 0.000000000000000000e+00
5.763664399092970143e+02 0.000000000000000000e+00
5.766737414965986090e+02 0.000000000000000000e+00
5.769309750566893626e+02 0.000000000000000000e+00
5.772475283446711956e+02 0.000000000000000000e+00
5.775136507936507542e+02 0.000000000000000000e+00
5.778198639455782768e+02 0.000000000000000000e+00
nan -1.000000000000000000e+00
nan -1.000000000000000000e+00
5.786681179138322477e+02 0.000000000000000000e+00
5.789775963718821004e+02 0.000000000000000000e+00
5.792513378684807321e+02 0.000000000000000000e+00
5.795533786848072850e+02 0.000000000000000000e+00
5.798178684807256786e+02 0.000000000000000000e+00
5.801095691609976939e+02 0.000000000000000000e+00
5.803842176870748517e+02 0.000000000000000000e+00
5.806824489795918680e+02 0.000000000000000000e+00
