# Supplementary material for: Correlated microtiming deviations in jazz and rock music
Source: PLoS One. 2018 Jan 24;13(1):e0186361. doi: 10.1371/journal.pone.0186361 (PMC5783353; doi:10.1371/journal.pone.0186361)
Supplement: S1 Dataset — (ZIP) [file pone.0186361.s001.zip › J27.dat]

3.181859410430838864e+00 0.000000000000000000e+00
3.672018140589569324e+00 0.000000000000000000e+00
4.173968253968253883e+00 0.000000000000000000e+00
4.666303854875283541e+00 0.000000000000000000e+00
5.153197278911564538e+00 0.000000000000000000e+00
nan -1.000000000000000000e+00
nan -1.000000000000000000e+00
nan -1.000000000000000000e+00
7.065396825396825342e+00 0.000000000000000000e+00
7.540136054421768819e+00 0.000000000000000000e+00
8.043174603174602311e+00 0.000000000000000000e+00
8.539319727891156120e+00 0.000000000000000000e+00
9.020589569160998522e+00 0.000000000000000000e+00
nan -1.000000000000000000e+00
nan -1.000000000000000000e+00
nan -1.000000000000000000e+00
1.089868480725623634e+01 0.000000000000000000e+00
1.141315192743764229e+01 0.000000000000000000e+00
1.188063492063491999e+01 0.000000000000000000e+00
1.236988662131519234e+01 0.000000000000000000e+00
1.283392290249433110e+01 0.000000000000000000e+00
nan -1.000000000000000000e+00
nan -1.000000000000000000e+00
nan -1.000000000000000000e+00
nan -1.000000000000000000e+00
nan -1.000000000000000000e+00
1.581532879818594139e+01 0.000000000000000000e+00
1.634321995464852506e+01 0.000000000000000000e+00
1.682430839002267575e+01 0.000000000000000000e+00
1.736530612199999979e+01 1.000000000000000000e+00
1.783877551000000139e+01 1.000000000000000000e+00
1.836970521541950063e+01 0.000000000000000000e+00
1.885043083900226790e+01 0.000000000000000000e+00
1.936399092970521707e+01 0.000000000000000000e+00
1.988317460317460217e+01 0.000000000000000000e+00
2.038421768707483039e+01 0.000000000000000000e+00
2.084045351473922736e+01 0.000000000000000000e+00
2.137160997732426182e+01 0.000000000000000000e+00
2.181678004535147508e+01 0.000000000000000000e+00
2.233578231292516847e+01 0.000000000000000000e+00
2.279437641723356123e+01 0.000000000000000000e+00
nan -1.000000000000000000e+00
nan -1.000000000000000000e+00
2.435537414965986258e+01 0.000000000000000000e+00
2.486149659863945516e+01 0.000000000000000000e+00
2.538394557823129105e+01 0.000000000000000000e+00
2.584816326530612329e+01 0.000000000000000000e+00
2.636154195011337720e+01 0.000000000000000000e+00
2.683791383219954696e+01 0.000000000000000000e+00
2.737560090702947946e+01 0.000000000000000000e+00
2.787954648526077150e+01 0.000000000000000000e+00
2.836244897959183575e+01 0.000000000000000000e+00
2.888308390022675809e+01 0.000000000000000000e+00
nan -1.000000000000000000e+00
nan -1.000000000000000000e+00
nan -1.000000000000000000e+00
nan -1.000000000000000000e+00
nan -1.000000000000000000e+00
nan -1.000000000000000000e+00
nan -1.000000000000000000e+00
nan -1.000000000000000000e+00
nan -1.000000000000000000e+00
nan -1.000000000000000000e+00
nan -1.000000000000000000e+00
nan -1.000000000000000000e+00
nan -1.000000000000000000e+00
3.570394557823129134e+01 0.000000000000000000e+00
3.620480725623582430e+01 0.000000000000000000e+00
3.665922902494330771e+01 0.000000000000000000e+00
nan -1.000000000000000000e+00
nan -1.000000000000000000e+00
nan -1.000000000000000000e+00
nan -1.000000000000000000e+00
nan -1.000000000000000000e+00
3.963374149659863832e+01 0.000000000000000000e+00
4.013260770975056602e+01 0.000000000000000000e+00
4.061405895691609658e+01 0.000000000000000000e+00
4.114195011337868380e+01 0.000000000000000000e+00
4.162231292517007120e+01 0.000000000000000000e+00
4.211482993197279256e+01 0.000000000000000000e+00
4.259410430839002260e+01 0.000000000000000000e+00
nan -1.000000000000000000e+00
nan -1.000000000000000000e+00
nan -1.000000000000000000e+00
nan -1.000000000000000000e+00
nan -1.000000000000000000e+00
nan -1.000000000000000000e+00
nan -1.000000000000000000e+00
4.650521541950113402e+01 0.000000000000000000e+00
4.695328798185941110e+01 0.000000000000000000e+00
4.746049886621315039e+01 0.000000000000000000e+00
nan -1.000000000000000000e+00
nan -1.000000000000000000e+00
4.899918367346938908e+01 0.000000000000000000e+00
4.947192743764172462e+01 0.000000000000000000e+00
4.998022675736961418e+01 0.000000000000000000e+00
5.044952380952381077e+01 0.000000000000000000e+00
5.098430839002267589e+01 0.000000000000000000e+00
5.144562358276643721e+01 0.000000000000000000e+00
5.195809523809523967e+01 0.000000000000000000e+00
5.243591836734693601e+01 0.000000000000000000e+00
5.293442176870748028e+01 0.000000000000000000e+00
5.337995464852608052e+01 0.000000000000000000e+00
5.387265306122449005e+01 0.000000000000000000e+00
5.435210884353741534e+01 0.000000000000000000e+00
5.488997732426303600e+01 0.000000000000000000e+00
5.535383219954648837e+01 0.000000000000000000e+00
5.587301587301587347e+01 0.000000000000000000e+00
5.636698412698412852e+01 0.000000000000000000e+00
5.688272108843537467e+01 0.000000000000000000e+00
5.732480725623582885e+01 0.000000000000000000e+00
5.782512471655329023e+01 0.000000000000000000e+00
5.830095238095238130e+01 0.000000000000000000e+00
nan -1.000000000000000000e+00
5.930122448979592065e+01 0.000000000000000000e+00
5.981424036281179468e+01 0.000000000000000000e+00
6.030312925170068183e+01 0.000000000000000000e+00
6.080399092970521480e+01 0.000000000000000000e+00
6.127746031746031719e+01 0.000000000000000000e+00
6.175619047619047564e+01 0.000000000000000000e+00
6.226739229024943256e+01 0.000000000000000000e+00
nan -1.000000000000000000e+00
6.327219954648526112e+01 0.000000000000000000e+00
6.377251700680272251e+01 0.000000000000000000e+00
6.426158730158729782e+01 0.000000000000000000e+00
nan -1.000000000000000000e+00
6.522848072562358368e+01 0.000000000000000000e+00
6.573841269841270218e+01 0.000000000000000000e+00
6.622149659863946169e+01 0.000000000000000000e+00
nan -1.000000000000000000e+00
6.720435374149660390e+01 0.000000000000000000e+00
6.768979591836735210e+01 0.000000000000000000e+00
6.817342403628117609e+01 0.000000000000000000e+00
nan -1.000000000000000000e+00
nan -1.000000000000000000e+00
nan -1.000000000000000000e+00
nan -1.000000000000000000e+00
nan -1.000000000000000000e+00
7.108662131519274396e+01 0.000000000000000000e+00
7.158131519274375876e+01 0.000000000000000000e+00
7.206566893424036380e+01 0.000000000000000000e+00
nan -1.000000000000000000e+00
7.305414965986395259e+01 0.000000000000000000e+00
7.355936507936507951e+01 0.000000000000000000e+00
7.404680272108844008e+01 0.000000000000000000e+00
nan -1.000000000000000000e+00
nan -1.000000000000000000e+00
nan -1.000000000000000000e+00
7.594666666666667254e+01 0.000000000000000000e+00
7.645460317460317867e+01 0.000000000000000000e+00
7.690630385487528997e+01 0.000000000000000000e+00
7.741750566893423979e+01 0.000000000000000000e+00
nan -1.000000000000000000e+00
nan -1.000000000000000000e+00
7.884408163265305802e+01 0.000000000000000000e+00
7.935401360544217653e+01 0.000000000000000000e+00
7.987047619047619662e+01 0.000000000000000000e+00
8.038294784580499197e+01 0.000000000000000000e+00
8.088380952380951783e+01 0.000000000000000000e+00
8.137687074829932499e+01 0.000000000000000000e+00
8.186104308390022766e+01 0.000000000000000000e+00
8.236063492063492220e+01 0.000000000000000000e+00
8.283682539682540380e+01 0.000000000000000000e+00
8.334929705215419915e+01 0.000000000000000000e+00
8.385578231292517160e+01 0.000000000000000000e+00
8.434938775510204323e+01 0.000000000000000000e+00
8.484825396825397092e+01 0.000000000000000000e+00
8.534004535147391834e+01 0.000000000000000000e+00
8.583691609977324788e+01 0.000000000000000000e+00
8.634195011337868664e+01 0.000000000000000000e+00
8.682068027210884509e+01 0.000000000000000000e+00
8.732244897959184016e+01 0.000000000000000000e+00
8.781696145124716679e+01 0.000000000000000000e+00
8.832689342403628530e+01 0.000000000000000000e+00
8.881523809523810087e+01 0.000000000000000000e+00
8.932553287981859569e+01 0.000000000000000000e+00
8.982947845804989129e+01 0.000000000000000000e+00
9.033777777777777374e+01 0.000000000000000000e+00
9.081977324263039009e+01 0.000000000000000000e+00
9.131700680272108173e+01 0.000000000000000000e+00
9.180789115646258836e+01 0.000000000000000000e+00
9.230458049886621552e+01 0.000000000000000000e+00
9.279945578231291847e+01 0.000000000000000000e+00
9.331464852607709304e+01 0.000000000000000000e+00
9.380571428571428783e+01 0.000000000000000000e+00
9.428662131519274681e+01 0.000000000000000000e+00
9.475609977324262445e+01 0.000000000000000000e+00
9.524426303854875187e+01 0.000000000000000000e+00
9.575274376417233668e+01 0.000000000000000000e+00
9.625197278911564069e+01 0.000000000000000000e+00
9.674448979591836917e+01 0.000000000000000000e+00
9.725623582766439768e+01 0.000000000000000000e+00
9.773133786848072191e+01 0.000000000000000000e+00
9.821224489795918089e+01 0.000000000000000000e+00
9.867555555555556168e+01 0.000000000000000000e+00
9.917115646258503148e+01 0.000000000000000000e+00
9.966349206349205758e+01 0.000000000000000000e+00
1.001512925170068087e+02 0.000000000000000000e+00
1.006577777777777811e+02 0.000000000000000000e+00
1.011499319727891191e+02 0.000000000000000000e+00
1.015954648526077051e+02 0.000000000000000000e+00
1.020948752834467115e+02 0.000000000000000000e+00
1.025739682539682605e+02 0.000000000000000000e+00
1.030804535147392329e+02 0.000000000000000000e+00
1.035686167800453461e+02 0.000000000000000000e+00
1.040836281179138325e+02 0.000000000000000000e+00
1.045759637188208586e+02 0.000000000000000000e+00
1.050964172335600892e+02 0.000000000000000000e+00
1.055673469387755148e+02 0.000000000000000000e+00
1.060694784580498862e+02 0.000000000000000000e+00
1.065460317460317441e+02 0.000000000000000000e+00
1.070503401360544160e+02 0.000000000000000000e+00
1.075415873015872990e+02 0.000000000000000000e+00
1.080284807256235808e+02 0.000000000000000000e+00
1.085026757369614501e+02 0.000000000000000000e+00
1.090102494331065799e+02 0.000000000000000000e+00
1.094958730158730162e+02 0.000000000000000000e+00
1.099851247165532868e+02 0.000000000000000000e+00
1.104721995464852569e+02 0.000000000000000000e+00
1.109834013605442209e+02 0.000000000000000000e+00
1.114590476190476238e+02 0.000000000000000000e+00
1.119642630385487507e+02 0.000000000000000000e+00
1.124355555555555526e+02 0.000000000000000000e+00
1.129322448979591798e+02 0.000000000000000000e+00
1.134111564625850406e+02 0.000000000000000000e+00
1.139051247165532885e+02 0.000000000000000000e+00
1.143635374149659896e+02 0.000000000000000000e+00
1.148758276643990968e+02 0.000000000000000000e+00
1.153306122448979636e+02 0.000000000000000000e+00
1.158331065759637255e+02 0.000000000000000000e+00
1.163016780045351481e+02 0.000000000000000000e+00
1.167882086167800395e+02 0.000000000000000000e+00
1.172667573696145098e+02 0.000000000000000000e+00
1.177489342403628143e+02 0.000000000000000000e+00
1.182309297052154164e+02 0.000000000000000000e+00
1.187468480725623579e+02 0.000000000000000000e+00
1.192330158730158729e+02 0.000000000000000000e+00
1.197558276643990922e+02 0.000000000000000000e+00
1.202390929705215399e+02 0.000000000000000000e+00
1.207337868480725689e+02 0.000000000000000000e+00
1.212199546485260839e+02 0.000000000000000000e+00
1.217146485260770987e+02 0.000000000000000000e+00
1.221882993197278893e+02 0.000000000000000000e+00
1.226858956916099714e+02 0.000000000000000000e+00
1.231564625850340207e+02 0.000000000000000000e+00
1.236682086167800492e+02 0.000000000000000000e+00
1.241456689342403621e+02 0.000000000000000000e+00
1.246448979591836803e+02 0.000000000000000000e+00
1.251379591836734733e+02 0.000000000000000000e+00
1.256406349206349233e+02 0.000000000000000000e+00
1.261246258503401378e+02 0.000000000000000000e+00
1.266227664399092987e+02 0.000000000000000000e+00
1.271109297052154261e+02 0.000000000000000000e+00
1.276067120181405841e+02 0.000000000000000000e+00
1.280905215419501246e+02 0.000000000000000000e+00
1.285919274376417150e+02 0.000000000000000000e+00
1.290692063492063539e+02 0.000000000000000000e+00
1.295570068027210766e+02 0.000000000000000000e+00
1.300275736961451116e+02 0.000000000000000000e+00
1.305159183673469272e+02 0.000000000000000000e+00
1.310051700680272120e+02 0.000000000000000000e+00
1.314918820861678057e+02 0.000000000000000000e+00
1.319722448979591718e+02 0.000000000000000000e+00
1.324787301587301727e+02 0.000000000000000000e+00
1.329812244897959204e+02 0.000000000000000000e+00
1.334800907029478481e+02 0.000000000000000000e+00
1.339693424036281044e+02 0.000000000000000000e+00
1.344709297052154113e+02 0.000000000000000000e+00
1.349465759637188285e+02 0.000000000000000000e+00
1.354586848072562475e+02 0.000000000000000000e+00
1.359546485260771078e+02 0.000000000000000000e+00
1.364593197278911703e+02 0.000000000000000000e+00
1.369483900226757385e+02 0.000000000000000000e+00
1.374296598639455738e+02 0.000000000000000000e+00
1.379031292517006761e+02 0.000000000000000000e+00
1.383892970521542054e+02 0.000000000000000000e+00
1.388767346938775518e+02 0.000000000000000000e+00
1.393723356009070358e+02 0.000000000000000000e+00
1.398505215419501155e+02 0.000000000000000000e+00
1.403434013605442203e+02 0.000000000000000000e+00
1.408103401360544353e+02 0.000000000000000000e+00
1.413075736961451128e+02 0.000000000000000000e+00
1.417980952380952431e+02 0.000000000000000000e+00
1.422984126984127045e+02 0.000000000000000000e+00
1.427709750566893376e+02 0.000000000000000000e+00
1.432580498866213077e+02 0.000000000000000000e+00
1.437498412698412835e+02 0.000000000000000000e+00
1.442314739229024951e+02 0.000000000000000000e+00
1.447323356009070210e+02 0.000000000000000000e+00
1.452333786848072634e+02 0.000000000000000000e+00
1.457015873015872955e+02 0.000000000000000000e+00
1.461895691609977348e+02 0.000000000000000000e+00
1.466839002267573733e+02 0.000000000000000000e+00
1.471809523809523910e+02 0.000000000000000000e+00
1.476480725623582657e+02 0.000000000000000000e+00
1.481483900226757271e+02 0.000000000000000000e+00
1.486169614512471640e+02 0.000000000000000000e+00
1.491080272108843587e+02 0.000000000000000000e+00
1.495900226757369751e+02 0.000000000000000000e+00
1.500850793650793662e+02 0.000000000000000000e+00
1.505714285714285836e+02 0.000000000000000000e+00
1.510570521541950200e+02 0.000000000000000000e+00
1.515288888888889005e+02 0.000000000000000000e+00
1.520284807256235808e+02 0.000000000000000000e+00
1.524928798185941048e+02 0.000000000000000000e+00
1.529707029478458082e+02 0.000000000000000000e+00
1.534525170068027080e+02 0.000000000000000000e+00
1.539475736961451275e+02 0.000000000000000000e+00
1.544324716553288113e+02 0.000000000000000000e+00
1.549365986394557808e+02 0.000000000000000000e+00
1.554102494331065714e+02 0.000000000000000000e+00
1.559102040816326564e+02 0.000000000000000000e+00
1.563771428571428430e+02 0.000000000000000000e+00
1.568758276643990826e+02 0.000000000000000000e+00
1.573518367346938760e+02 0.000000000000000000e+00
1.578438095238095116e+02 0.000000000000000000e+00
1.583169160997732376e+02 0.000000000000000000e+00
1.588203174603174546e+02 0.000000000000000000e+00
1.592975963718820935e+02 0.000000000000000000e+00
1.597957369614512402e+02 0.000000000000000000e+00
1.602664852607709634e+02 0.000000000000000000e+00
1.607666213151927366e+02 0.000000000000000000e+00
1.612295691609977268e+02 0.000000000000000000e+00
1.617217233560090790e+02 0.000000000000000000e+00
1.621950113378684932e+02 0.000000000000000000e+00
1.626984126984127101e+02 0.000000000000000000e+00
1.631782312925170118e+02 0.000000000000000000e+00
1.636770975056689394e+02 0.000000000000000000e+00
1.641485714285714153e+02 0.000000000000000000e+00
1.646545124716553232e+02 0.000000000000000000e+00
1.651247165532879819e+02 0.000000000000000000e+00
1.656145124716553312e+02 0.000000000000000000e+00
1.660896145124716554e+02 0.000000000000000000e+00
1.665690702947845807e+02 0.000000000000000000e+00
1.670568707482993318e+02 0.000000000000000000e+00
1.675492063492063437e+02 0.000000000000000000e+00
1.680121541950113340e+02 0.000000000000000000e+00
1.685048526077097506e+02 0.000000000000000000e+00
1.689707029478458082e+02 0.000000000000000000e+00
1.694532426303854891e+02 0.000000000000000000e+00
1.699174603174603249e+02 0.000000000000000000e+00
1.704273922902494292e+02 0.000000000000000000e+00
1.708861678004535065e+02 0.000000000000000000e+00
1.713765079365079487e+02 0.000000000000000000e+00
1.718300226757369558e+02 0.000000000000000000e+00
1.722973242630385471e+02 0.000000000000000000e+00
1.727941950113378766e+02 0.000000000000000000e+00
1.732934240362811806e+02 0.000000000000000000e+00
1.737748752834467041e+02 0.000000000000000000e+00
1.742864399092970586e+02 0.000000000000000000e+00
1.747729705215419642e+02 0.000000000000000000e+00
1.752814512471655348e+02 0.000000000000000000e+00
1.757400453514739240e+02 0.000000000000000000e+00
1.762441723356008936e+02 0.000000000000000000e+00
1.767230839002267544e+02 0.000000000000000000e+00
1.772166893424036402e+02 0.000000000000000000e+00
1.776770975056689394e+02 0.000000000000000000e+00
1.782040816326530717e+02 0.000000000000000000e+00
1.786712018140589464e+02 0.000000000000000000e+00
1.791620861678004530e+02 0.000000000000000000e+00
1.796475283446712012e+02 0.000000000000000000e+00
1.801514739229024826e+02 0.000000000000000000e+00
1.806260317460317424e+02 0.000000000000000000e+00
1.811285260770975185e+02 0.000000000000000000e+00
1.816029024943310617e+02 0.000000000000000000e+00
1.821008616780045486e+02 0.000000000000000000e+00
1.825794104308390047e+02 0.000000000000000000e+00
1.830840816326530671e+02 0.000000000000000000e+00
1.835628117913832114e+02 0.000000000000000000e+00
1.840611337868480746e+02 0.000000000000000000e+00
1.845318820861677978e+02 0.000000000000000000e+00
1.850220408163265233e+02 0.000000000000000000e+00
1.854984126984126931e+02 0.000000000000000000e+00
1.860001814058956882e+02 0.000000000000000000e+00
1.864761904761904816e+02 0.000000000000000000e+00
1.869783219954648530e+02 0.000000000000000000e+00
1.874536054421768654e+02 0.000000000000000000e+00
1.879386848072562373e+02 0.000000000000000000e+00
1.884039909297052020e+02 0.000000000000000000e+00
1.889190022675736884e+02 0.000000000000000000e+00
1.893808616780045213e+02 0.000000000000000000e+00
1.898848072562358311e+02 0.000000000000000000e+00
1.903805895691610033e+02 0.000000000000000000e+00
1.908769160997732399e+02 0.000000000000000000e+00
1.913393197278911657e+02 0.000000000000000000e+00
1.918401814058956916e+02 0.000000000000000000e+00
1.923107482993197266e+02 0.000000000000000000e+00
1.927918367346938737e+02 0.000000000000000000e+00
1.932698412698412653e+02 0.000000000000000000e+00
1.937801360544217744e+02 0.000000000000000000e+00
1.942510657596371857e+02 0.000000000000000000e+00
1.947555555555555600e+02 0.000000000000000000e+00
1.952259410430839068e+02 0.000000000000000000e+00
1.957182766439909187e+02 0.000000000000000000e+00
1.961864852607709793e+02 0.000000000000000000e+00
1.966804535147392414e+02 0.000000000000000000e+00
1.971432199546485151e+02 0.000000000000000000e+00
1.976380952380952465e+02 0.000000000000000000e+00
1.980841723356008970e+02 0.000000000000000000e+00
1.985939229024943415e+02 0.000000000000000000e+00
1.990751927437641768e+02 0.000000000000000000e+00
1.995680725623582816e+02 0.000000000000000000e+00
2.000279365079365164e+02 0.000000000000000000e+00
2.005229931972789075e+02 0.000000000000000000e+00
2.009979138321995435e+02 0.000000000000000000e+00
2.015145578231292518e+02 0.000000000000000000e+00
2.019782312925169947e+02 0.000000000000000000e+00
2.024440816326530523e+02 0.000000000000000000e+00
2.028838095238095320e+02 0.000000000000000000e+00
2.033384126984126965e+02 0.000000000000000000e+00
2.038198639455782200e+02 0.000000000000000000e+00
2.043212698412698387e+02 0.000000000000000000e+00
2.048217687074829882e+02 0.000000000000000000e+00
2.053326077097505618e+02 0.000000000000000000e+00
2.058109750566893297e+02 0.000000000000000000e+00
2.062944217687074797e+02 0.000000000000000000e+00
2.067682539682539584e+02 0.000000000000000000e+00
2.072769160997732456e+02 0.000000000000000000e+00
2.077545578231292609e+02 0.000000000000000000e+00
2.082559637188208512e+02 0.000000000000000000e+00
2.087408616780045350e+02 0.000000000000000000e+00
2.092395464852607745e+02 0.000000000000000000e+00
2.097235374149659890e+02 0.000000000000000000e+00
2.102100680272108946e+02 0.000000000000000000e+00
2.107053061224489738e+02 0.000000000000000000e+00
2.111958276643991042e+02 0.000000000000000000e+00
2.116718367346938692e+02 0.000000000000000000e+00
2.121529251700680163e+02 0.000000000000000000e+00
2.126390929705215456e+02 0.000000000000000000e+00
2.131254421768707346e+02 0.000000000000000000e+00
2.136052607709750646e+02 0.000000000000000000e+00
2.141082993197279052e+02 0.000000000000000000e+00
2.145806802721088502e+02 0.000000000000000000e+00
2.150935147392290219e+02 0.000000000000000000e+00
2.155805895691609919e+02 0.000000000000000000e+00
2.160702040816326530e+02 0.000000000000000000e+00
2.165427664399092862e+02 0.000000000000000000e+00
2.170249433106575907e+02 0.000000000000000000e+00
2.174987755102040694e+02 0.000000000000000000e+00
2.179892970521541997e+02 0.000000000000000000e+00
2.184633106575963666e+02 0.000000000000000000e+00
2.189545578231292495e+02 0.000000000000000000e+00
2.194323809523809530e+02 0.000000000000000000e+00
2.199272562358276559e+02 0.000000000000000000e+00
2.204165079365079407e+02 0.000000000000000000e+00
2.208966893424036186e+02 0.000000000000000000e+00
2.213810430839002379e+02 0.000000000000000000e+00
2.218911564625850303e+02 0.000000000000000000e+00
2.223664399092970427e+02 0.000000000000000000e+00
2.228660317460317515e+02 0.000000000000000000e+00
2.233418594104308283e+02 0.000000000000000000e+00
2.238374603174603124e+02 0.000000000000000000e+00
2.243167346938775495e+02 0.000000000000000000e+00
2.248023582766439858e+02 0.000000000000000000e+00
2.252825396825396922e+02 0.000000000000000000e+00
2.257895691609977291e+02 0.000000000000000000e+00
2.262773696145124802e+02 0.000000000000000000e+00
2.267809523809523853e+02 0.000000000000000000e+00
2.272520634920634848e+02 0.000000000000000000e+00
2.277467573696144996e+02 0.000000000000000000e+00
2.282211337868480712e+02 0.000000000000000000e+00
2.287258049886621336e+02 0.000000000000000000e+00
2.292070748299319689e+02 0.000000000000000000e+00
2.296879818594104279e+02 0.000000000000000000e+00
2.301759637188208671e+02 0.000000000000000000e+00
2.306510657596371914e+02 0.000000000000000000e+00
2.311350566893424059e+02 0.000000000000000000e+00
2.316179591836734630e+02 0.000000000000000000e+00
2.321048526077097449e+02 0.000000000000000000e+00
2.325745124716553391e+02 0.000000000000000000e+00
2.330416326530612139e+02 0.000000000000000000e+00
2.334868027210884236e+02 0.000000000000000000e+00
2.339653514739229081e+02 0.000000000000000000e+00
2.344444444444444571e+02 0.000000000000000000e+00
2.349200907029478458e+02 0.000000000000000000e+00
2.354055328798185940e+02 0.000000000000000000e+00
2.358965986394557888e+02 0.000000000000000000e+00
2.363736961451247112e+02 0.000000000000000000e+00
2.368663945578231278e+02 0.000000000000000000e+00
2.373405895691610112e+02 0.000000000000000000e+00
2.378251247165532902e+02 0.000000000000000000e+00
2.383096598639455692e+02 0.000000000000000000e+00
2.387785941043083824e+02 0.000000000000000000e+00
2.392493424036281056e+02 0.000000000000000000e+00
2.397242630385487416e+02 0.000000000000000000e+00
2.402013605442176924e+02 0.000000000000000000e+00
2.406715646258503511e+02 0.000000000000000000e+00
2.411365079365079396e+02 0.000000000000000000e+00
2.416212244897959067e+02 0.000000000000000000e+00
2.421144671201814162e+02 0.000000000000000000e+00
2.425639909297052270e+02 0.000000000000000000e+00
2.430483446712018178e+02 0.000000000000000000e+00
2.435272562358276502e+02 0.000000000000000000e+00
2.440380952380952522e+02 0.000000000000000000e+00
2.445208163265306212e+02 0.000000000000000000e+00
2.450160544217687004e+02 0.000000000000000000e+00
2.454987755102040694e+02 0.000000000000000000e+00
2.459827664399092839e+02 0.000000000000000000e+00
2.464422675736961423e+02 0.000000000000000000e+00
2.469396825396825363e+02 0.000000000000000000e+00
2.474175056689342398e+02 0.000000000000000000e+00
2.479120181405895664e+02 0.000000000000000000e+00
2.483697052154195148e+02 0.000000000000000000e+00
2.488604081632653049e+02 0.000000000000000000e+00
2.493407709750566994e+02 0.000000000000000000e+00
2.498283900226757339e+02 0.000000000000000000e+00
2.503094784580498811e+02 0.000000000000000000e+00
2.507914739229024974e+02 0.000000000000000000e+00
2.512763718820861811e+02 0.000000000000000000e+00
2.517409523809523932e+02 0.000000000000000000e+00
2.522291156462584922e+02 0.000000000000000000e+00
2.527189115646258415e+02 0.000000000000000000e+00
2.532056235827664352e+02 0.000000000000000000e+00
2.537153741496598514e+02 0.000000000000000000e+00
2.541895691609977348e+02 0.000000000000000000e+00
2.546871655328798170e+02 0.000000000000000000e+00
2.551666213151927423e+02 0.000000000000000000e+00
2.556513378684807378e+02 0.000000000000000000e+00
2.561545578231292666e+02 0.000000000000000000e+00
2.566530612244898180e+02 0.000000000000000000e+00
2.571394104308390069e+02 0.000000000000000000e+00
2.576339229024943052e+02 0.000000000000000000e+00
2.581110204081632560e+02 0.000000000000000000e+00
2.585899319727890884e+02 0.000000000000000000e+00
2.590721088435374213e+02 0.000000000000000000e+00
2.595608163265305848e+02 0.000000000000000000e+00
2.600426303854875414e+02 0.000000000000000000e+00
2.605358730158729941e+02 0.000000000000000000e+00
2.610200453514739252e+02 0.000000000000000000e+00
2.615134693877550944e+02 0.000000000000000000e+00
2.619927437641723600e+02 0.000000000000000000e+00
2.624814512471655235e+02 0.000000000000000000e+00
2.629540136054421851e+02 0.000000000000000000e+00
2.634349206349206156e+02 0.000000000000000000e+00
2.639158276643991030e+02 0.000000000000000000e+00
2.643898412698412699e+02 0.000000000000000000e+00
2.648390022675736759e+02 0.000000000000000000e+00
nan -1.000000000000000000e+00
2.658106122448979818e+02 0.000000000000000000e+00
2.663007709750567074e+02 0.000000000000000000e+00
2.667869387755101798e+02 0.000000000000000000e+00
2.672723809523809564e+02 0.000000000000000000e+00
2.677476643990929688e+02 0.000000000000000000e+00
2.682351020408163436e+02 0.000000000000000000e+00
2.687207256235827799e+02 0.000000000000000000e+00
2.692072562358276855e+02 0.000000000000000000e+00
2.697052154195011440e+02 0.000000000000000000e+00
2.701988208616780298e+02 0.000000000000000000e+00
2.706819047619047751e+02 0.000000000000000000e+00
2.711945578231292302e+02 0.000000000000000000e+00
2.716809070294784760e+02 0.000000000000000000e+00
2.721712471655328613e+02 0.000000000000000000e+00
2.726574149659863906e+02 0.000000000000000000e+00
2.731517460317460291e+02 0.000000000000000000e+00
2.736326530612245165e+02 0.000000000000000000e+00
2.741177324263038599e+02 0.000000000000000000e+00
2.745915646258503671e+02 0.000000000000000000e+00
2.750915192743764237e+02 0.000000000000000000e+00
2.755668027210884361e+02 0.000000000000000000e+00
2.760585941043083835e+02 0.000000000000000000e+00
2.765378684807256491e+02 0.000000000000000000e+00
2.770220408163265233e+02 0.000000000000000000e+00
2.775013151927437889e+02 0.000000000000000000e+00
2.779961904761904634e+02 0.000000000000000000e+00
2.784751020408163527e+02 0.000000000000000000e+00
2.789581859410430980e+02 0.000000000000000000e+00
2.794278458049886353e+02 0.000000000000000000e+00
2.798897052154194967e+02 0.000000000000000000e+00
2.803515646258503580e+02 0.000000000000000000e+00
2.808148752834467246e+02 0.000000000000000000e+00
2.813104761904762086e+02 0.000000000000000000e+00
2.817835827664399062e+02 0.000000000000000000e+00
2.822730158730158792e+02 0.000000000000000000e+00
2.827475736961451389e+02 0.000000000000000000e+00
2.832295691609977553e+02 0.000000000000000000e+00
2.837141043083900058e+02 0.000000000000000000e+00
2.841944671201814003e+02 0.000000000000000000e+00
2.846849886621315022e+02 0.000000000000000000e+00
2.851385034013605377e+02 0.000000000000000000e+00
2.856219501133786594e+02 0.000000000000000000e+00
2.861190022675737055e+02 0.000000000000000000e+00
2.866049886621315181e+02 0.000000000000000000e+00
2.870829931972789382e+02 0.000000000000000000e+00
2.875660770975056835e+02 0.000000000000000000e+00
2.880549659863945635e+02 0.000000000000000000e+00
2.885360544217687107e+02 0.000000000000000000e+00
2.889921088435374372e+02 0.000000000000000000e+00
2.894726530612244915e+02 0.000000000000000000e+00
2.899571882086167989e+02 0.000000000000000000e+00
2.904535147392290355e+02 0.000000000000000000e+00
2.909369614512471571e+02 0.000000000000000000e+00
2.914195011337868664e+02 0.000000000000000000e+00
2.918837188208617022e+02 0.000000000000000000e+00
2.923842176870748517e+02 0.000000000000000000e+00
2.928692970521541952e+02 0.000000000000000000e+00
2.933393197278911657e+02 0.000000000000000000e+00
2.938327437641723350e+02 0.000000000000000000e+00
2.943225396825396842e+02 0.000000000000000000e+00
2.948083446712018372e+02 0.000000000000000000e+00
2.952939682539682735e+02 0.000000000000000000e+00
2.957886621315192883e+02 0.000000000000000000e+00
2.962661224489796155e+02 0.000000000000000000e+00
2.967441269841269786e+02 0.000000000000000000e+00
2.972424489795918134e+02 0.000000000000000000e+00
2.977418594104308340e+02 0.000000000000000000e+00
2.982321995464852762e+02 0.000000000000000000e+00
2.987049433106575975e+02 0.000000000000000000e+00
2.991965532879818852e+02 0.000000000000000000e+00
2.996867120181406108e+02 0.000000000000000000e+00
3.001672562358276650e+02 0.000000000000000000e+00
3.006532426303854777e+02 0.000000000000000000e+00
3.011395918367346667e+02 0.000000000000000000e+00
3.016259410430839125e+02 0.000000000000000000e+00
3.021003174603174557e+02 0.000000000000000000e+00
3.025648979591836678e+02 0.000000000000000000e+00
3.030610430839002447e+02 0.000000000000000000e+00
3.035399546485260771e+02 0.000000000000000000e+00
3.040174149659864042e+02 0.000000000000000000e+00
3.045032199546485003e+02 0.000000000000000000e+00
3.049834013605442351e+02 0.000000000000000000e+00
3.054628571428571604e+02 0.000000000000000000e+00
3.059406802721088638e+02 0.000000000000000000e+00
3.064179591836734744e+02 0.000000000000000000e+00
3.069072108843537308e+02 0.000000000000000000e+00
3.073950113378684819e+02 0.000000000000000000e+00
3.078780952380952272e+02 0.000000000000000000e+00
3.083432199546485322e+02 0.000000000000000000e+00
3.088308390022675667e+02 0.000000000000000000e+00
3.092948752834466859e+02 0.000000000000000000e+00
3.097875736961451025e+02 0.000000000000000000e+00
3.102545124716553460e+02 0.000000000000000000e+00
3.107453968253968242e+02 0.000000000000000000e+00
3.111960090702947923e+02 0.000000000000000000e+00
3.116852607709750487e+02 0.000000000000000000e+00
3.121538321995464571e+02 0.000000000000000000e+00
3.126409070294784556e+02 0.000000000000000000e+00
3.130969614512471821e+02 0.000000000000000000e+00
3.135905668934240111e+02 0.000000000000000000e+00
3.140613151927437912e+02 0.000000000000000000e+00
3.145427664399093146e+02 0.000000000000000000e+00
3.150294784580498799e+02 0.000000000000000000e+00
3.154955102040816541e+02 0.000000000000000000e+00
3.159557369614512368e+02 0.000000000000000000e+00
3.164110657596372107e+02 0.000000000000000000e+00
3.168584126984126783e+02 0.000000000000000000e+00
3.173229931972788904e+02 0.000000000000000000e+00
3.177960997732426449e+02 0.000000000000000000e+00
3.182780952380952613e+02 0.000000000000000000e+00
3.187544671201814026e+02 0.000000000000000000e+00
3.192221315192743987e+02 0.000000000000000000e+00
3.197043083900226748e+02 0.000000000000000000e+00
3.201950113378684932e+02 0.000000000000000000e+00
3.206751927437641712e+02 0.000000000000000000e+00
3.211678911564625878e+02 0.000000000000000000e+00
3.216464399092970439e+02 0.000000000000000000e+00
3.221362358276643931e+02 0.000000000000000000e+00
3.226073469387754926e+02 0.000000000000000000e+00
3.230918820861678000e+02 0.000000000000000000e+00
3.235651700680272143e+02 0.000000000000000000e+00
3.240399092970521338e+02 0.000000000000000000e+00
3.244959637188208603e+02 0.000000000000000000e+00
3.249699773242630272e+02 0.000000000000000000e+00
3.254430839002267817e+02 0.000000000000000000e+00
3.259067573696145246e+02 0.000000000000000000e+00
3.263693424036281385e+02 0.000000000000000000e+00
3.268219501133787048e+02 0.000000000000000000e+00
3.273021315192743828e+02 0.000000000000000000e+00
3.277795918367347099e+02 0.000000000000000000e+00
3.282641269841269605e+02 0.000000000000000000e+00
3.287452154195011076e+02 0.000000000000000000e+00
3.292081632653060979e+02 0.000000000000000000e+00
3.296950566893423797e+02 0.000000000000000000e+00
3.301567346938775245e+02 0.000000000000000000e+00
3.306441723356008993e+02 0.000000000000000000e+00
3.311053061224490079e+02 0.000000000000000000e+00
3.315960090702947696e+02 0.000000000000000000e+00
3.320571428571428783e+02 0.000000000000000000e+00
3.325237188208616885e+02 0.000000000000000000e+00
3.329794104308389819e+02 0.000000000000000000e+00
3.334485260770974833e+02 0.000000000000000000e+00
3.339502947845804783e+02 0.000000000000000000e+00
3.344297505668934036e+02 0.000000000000000000e+00
3.348939682539682394e+02 0.000000000000000000e+00
3.353944671201813890e+02 0.000000000000000000e+00
3.358893424036281203e+02 0.000000000000000000e+00
3.363677097505669167e+02 0.000000000000000000e+00
3.368542403628117654e+02 0.000000000000000000e+00
3.373473015873016152e+02 0.000000000000000000e+00
3.378419954648526300e+02 0.000000000000000000e+00
3.383265306122448806e+02 0.000000000000000000e+00
3.388078004535147443e+02 0.000000000000000000e+00
3.392897959183673606e+02 0.000000000000000000e+00
3.397668934240362546e+02 0.000000000000000000e+00
3.402360090702948128e+02 0.000000000000000000e+00
3.406817233560090585e+02 0.000000000000000000e+00
3.411513832199546528e+02 0.000000000000000000e+00
3.416266666666666652e+02 0.000000000000000000e+00
3.421003174603174557e+02 0.000000000000000000e+00
3.425850340136054228e+02 0.000000000000000000e+00
3.430559637188208626e+02 0.000000000000000000e+00
3.435446712018140829e+02 0.000000000000000000e+00
3.440239455782312916e+02 0.000000000000000000e+00
3.444872562358276582e+02 0.000000000000000000e+00
3.449676190476190527e+02 0.000000000000000000e+00
3.454229478458049698e+02 0.000000000000000000e+00
3.458915192743764351e+02 0.000000000000000000e+00
3.463649886621315090e+02 0.000000000000000000e+00
3.468622222222222149e+02 0.000000000000000000e+00
3.473331519274376546e+02 0.000000000000000000e+00
3.478253061224489784e+02 0.000000000000000000e+00
3.483219954648525913e+02 0.000000000000000000e+00
3.488090702947845898e+02 0.000000000000000000e+00
3.492865306122449169e+02 0.000000000000000000e+00
3.497425850340135867e+02 0.000000000000000000e+00
3.502138775510204027e+02 0.000000000000000000e+00
3.506906122448979772e+02 0.000000000000000000e+00
3.511459410430838943e+02 0.000000000000000000e+00
3.516250340136054433e+02 0.000000000000000000e+00
3.520754648526076949e+02 0.000000000000000000e+00
3.525723356009070244e+02 0.000000000000000000e+00
3.530287528344671273e+02 0.000000000000000000e+00
3.534962358276644068e+02 0.000000000000000000e+00
3.539695238095238210e+02 0.000000000000000000e+00
3.544618594104308613e+02 0.000000000000000000e+00
3.549191836734693766e+02 0.000000000000000000e+00
3.553939229024943529e+02 0.000000000000000000e+00
3.558528798185940900e+02 0.000000000000000000e+00
3.563238095238095298e+02 0.000000000000000000e+00
3.567869387755101798e+02 0.000000000000000000e+00
3.572553287981859285e+02 0.000000000000000000e+00
3.577190022675736714e+02 0.000000000000000000e+00
3.582187755102040683e+02 0.000000000000000000e+00
3.586931519274376683e+02 0.000000000000000000e+00
3.591713378684807481e+02 0.000000000000000000e+00
3.596556916099773389e+02 0.000000000000000000e+00
3.601411337868480587e+02 0.000000000000000000e+00
3.606243990929705205e+02 0.000000000000000000e+00
3.611049433106575748e+02 0.000000000000000000e+00
3.615383219954648553e+02 0.000000000000000000e+00
3.620306575963718956e+02 0.000000000000000000e+00
3.625063038548752843e+02 0.000000000000000000e+00
3.629908390022675917e+02 0.000000000000000000e+00
3.634615873015873149e+02 0.000000000000000000e+00
3.639517460317460404e+02 0.000000000000000000e+00
3.644199546485260726e+02 0.000000000000000000e+00
3.649055782312925089e+02 0.000000000000000000e+00
3.653895691609977234e+02 0.000000000000000000e+00
3.658675736961451435e+02 0.000000000000000000e+00
3.663626303854875346e+02 0.000000000000000000e+00
3.668424489795918362e+02 0.000000000000000000e+00
3.673298866213152110e+02 0.000000000000000000e+00
3.678167800453514928e+02 0.000000000000000000e+00
3.683002267573696145e+02 0.000000000000000000e+00
3.687845804988662053e+02 0.000000000000000000e+00
3.692616780045351561e+02 0.000000000000000000e+00
3.697438548752834322e+02 0.000000000000000000e+00
3.702218594104308522e+02 0.000000000000000000e+00
3.706855328798185951e+02 0.000000000000000000e+00
3.711726077097505936e+02 0.000000000000000000e+00
3.716482539682539823e+02 0.000000000000000000e+00
3.721378684807256150e+02 0.000000000000000000e+00
3.725872108843537376e+02 0.000000000000000000e+00
3.730739229024943029e+02 0.000000000000000000e+00
3.735544671201814140e+02 0.000000000000000000e+00
3.740292063492063335e+02 0.000000000000000000e+00
3.744921541950113237e+02 0.000000000000000000e+00
3.749674376417233361e+02 0.000000000000000000e+00
3.754374603174603067e+02 0.000000000000000000e+00
3.759121995464852830e+02 0.000000000000000000e+00
3.763843990929705114e+02 0.000000000000000000e+00
3.768663945578231278e+02 0.000000000000000000e+00
3.773364172335600983e+02 0.000000000000000000e+00
3.778425396825396660e+02 0.000000000000000000e+00
3.783229024943310606e+02 0.000000000000000000e+00
3.788001814058956711e+02 0.000000000000000000e+00
3.792858049886621075e+02 0.000000000000000000e+00
3.797489342403628143e+02 0.000000000000000000e+00
3.802189569160997848e+02 0.000000000000000000e+00
3.806806349206349296e+02 0.000000000000000000e+00
3.811414058956916051e+02 0.000000000000000000e+00
3.816092517006802609e+02 0.000000000000000000e+00
3.820954195011337902e+02 0.000000000000000000e+00
3.825431292517006909e+02 0.000000000000000000e+00
3.830093424036281249e+02 0.000000000000000000e+00
3.834641269841270059e+02 0.000000000000000000e+00
3.839604535147392426e+02 0.000000000000000000e+00
3.844134240362811852e+02 0.000000000000000000e+00
3.848965079365079305e+02 0.000000000000000000e+00
3.853329705215419381e+02 0.000000000000000000e+00
3.858091609977324197e+02 0.000000000000000000e+00
3.862675736961451207e+02 0.000000000000000000e+00
3.867475736961451389e+02 0.000000000000000000e+00
3.872074376417233452e+02 0.000000000000000000e+00
3.876975963718820708e+02 0.000000000000000000e+00
3.881692517006802632e+02 0.000000000000000000e+00
3.886380045351473882e+02 0.000000000000000000e+00
3.891065759637187966e+02 0.000000000000000000e+00
3.895820408163265256e+02 0.000000000000000000e+00
3.900660317460317401e+02 0.000000000000000000e+00
3.905400453514739070e+02 0.000000000000000000e+00
3.910180498866213270e+02 0.000000000000000000e+00
3.914940589569160920e+02 0.000000000000000000e+00
3.919521088435374168e+02 0.000000000000000000e+00
3.924326530612244710e+02 0.000000000000000000e+00
3.929126530612244892e+02 0.000000000000000000e+00
3.933763265306122321e+02 0.000000000000000000e+00
3.938653968253968287e+02 0.000000000000000000e+00
3.943537414965986159e+02 0.000000000000000000e+00
3.947967346938775677e+02 0.000000000000000000e+00
3.952901587301587369e+02 0.000000000000000000e+00
3.957636281179138109e+02 0.000000000000000000e+00
3.962269387755101775e+02 0.000000000000000000e+00
3.966886167800453791e+02 0.000000000000000000e+00
3.971811337868480791e+02 0.000000000000000000e+00
3.976458956916099510e+02 0.000000000000000000e+00
3.981327891156462329e+02 0.000000000000000000e+00
3.985861224489796086e+02 0.000000000000000000e+00
3.990623129251700902e+02 0.000000000000000000e+00
3.995180045351473836e+02 0.000000000000000000e+00
4.000048979591836655e+02 0.000000000000000000e+00
4.004698412698412540e+02 0.000000000000000000e+00
4.009465759637188285e+02 0.000000000000000000e+00
4.014220408163265574e+02 0.000000000000000000e+00
4.018922448979591877e+02 0.000000000000000000e+00
4.023698866213151746e+02 0.000000000000000000e+00
4.028500680272109093e+02 0.000000000000000000e+00
4.032994104308389751e+02 0.000000000000000000e+00
4.037857596371882209e+02 0.000000000000000000e+00
4.042292970521542088e+02 0.000000000000000000e+00
4.046973242630385244e+02 0.000000000000000000e+00
4.051571882086167875e+02 0.000000000000000000e+00
4.056266666666666652e+02 0.000000000000000000e+00
4.061037641723356160e+02 0.000000000000000000e+00
4.065801360544217573e+02 0.000000000000000000e+00
4.070583219954648371e+02 0.000000000000000000e+00
4.075185487528344765e+02 0.000000000000000000e+00
4.080090702947845784e+02 0.000000000000000000e+00
4.084732879818594142e+02 0.000000000000000000e+00
4.089540136054421851e+02 0.000000000000000000e+00
4.094269387755102230e+02 0.000000000000000000e+00
4.099047619047619264e+02 0.000000000000000000e+00
4.103822222222221967e+02 0.000000000000000000e+00
4.108546031746031986e+02 0.000000000000000000e+00
4.113463945578231460e+02 0.000000000000000000e+00
4.118505215419501155e+02 0.000000000000000000e+00
4.123339682539682371e+02 0.000000000000000000e+00
4.128143310657596317e+02 0.000000000000000000e+00
4.133055782312925430e+02 0.000000000000000000e+00
4.137850340136054683e+02 0.000000000000000000e+00
4.142565079365079441e+02 0.000000000000000000e+00
4.147256235827664455e+02 0.000000000000000000e+00
4.152085260770975310e+02 0.000000000000000000e+00
4.156663945578231392e+02 0.000000000000000000e+00
4.161262585034013455e+02 0.000000000000000000e+00
4.165821315192743555e+02 0.000000000000000000e+00
nan -1.000000000000000000e+00
4.175005895691609794e+02 0.000000000000000000e+00
4.179502947845804783e+02 0.000000000000000000e+00
4.184348299319727857e+02 0.000000000000000000e+00
4.189050340136054160e+02 0.000000000000000000e+00
4.193743310657596339e+02 0.000000000000000000e+00
4.198708390022675871e+02 0.000000000000000000e+00
4.203279818594104427e+02 0.000000000000000000e+00
4.208161451247165701e+02 0.000000000000000000e+00
4.212796371882085964e+02 0.000000000000000000e+00
4.217483900226757214e+02 0.000000000000000000e+00
4.222306122440000422e+02 0.000000000000000000e+00
4.227214512471655325e+02 0.000000000000000000e+00
4.232012698412698342e+02 0.000000000000000000e+00
4.236580498866213134e+02 0.000000000000000000e+00
4.241521995464852353e+02 0.000000000000000000e+00
4.246478004535147193e+02 0.000000000000000000e+00
4.251299773242630522e+02 0.000000000000000000e+00
4.256097959183673538e+02 0.000000000000000000e+00
4.260629478458050130e+02 0.000000000000000000e+00
4.265492970521542020e+02 0.000000000000000000e+00
4.270329251700680402e+02 0.000000000000000000e+00
4.274996825396825670e+02 0.000000000000000000e+00
4.279807709750567142e+02 0.000000000000000000e+00
4.284738321995465071e+02 0.000000000000000000e+00
4.289514739229024940e+02 0.000000000000000000e+00
4.294253061224490011e+02 0.000000000000000000e+00
4.298775510204081911e+02 0.000000000000000000e+00
4.303506575963718888e+02 0.000000000000000000e+00
4.308121541950113169e+02 0.000000000000000000e+00
4.312946938775510262e+02 0.000000000000000000e+00
4.317681632653061001e+02 0.000000000000000000e+00
4.322581405895691660e+02 0.000000000000000000e+00
4.327229024943310378e+02 0.000000000000000000e+00
4.332063492063492163e+02 0.000000000000000000e+00
4.336823582766439813e+02 0.000000000000000000e+00
4.341641723356008811e+02 0.000000000000000000e+00
4.346461678004534974e+02 0.000000000000000000e+00
4.351185487528344424e+02 0.000000000000000000e+00
4.355954648526077335e+02 0.000000000000000000e+00
4.360863492063492117e+02 0.000000000000000000e+00
4.365763265306122207e+02 0.000000000000000000e+00
4.370508843537414805e+02 0.000000000000000000e+00
4.375210884353741676e+02 0.000000000000000000e+00
4.380068934240362637e+02 0.000000000000000000e+00
4.384961451247165769e+02 0.000000000000000000e+00
4.389915646258503443e+02 0.000000000000000000e+00
4.394813605442176936e+02 0.000000000000000000e+00
4.399571882086167989e+02 0.000000000000000000e+00
4.404317460317460586e+02 0.000000000000000000e+00
4.409124716553287726e+02 0.000000000000000000e+00
4.413806802721088616e+02 0.000000000000000000e+00
4.418717460317460564e+02 0.000000000000000000e+00
4.423501133786847959e+02 0.000000000000000000e+00
4.428370068027210777e+02 0.000000000000000000e+00
4.433019501133786662e+02 0.000000000000000000e+00
4.437786848072562407e+02 0.000000000000000000e+00
4.442537868480725365e+02 0.000000000000000000e+00
4.447395918367346894e+02 0.000000000000000000e+00
4.452025396825396797e+02 0.000000000000000000e+00
4.456819954648526050e+02 0.000000000000000000e+00
4.461531065759637045e+02 0.000000000000000000e+00
4.466251247165532732e+02 0.000000000000000000e+00
4.470886167800453563e+02 0.000000000000000000e+00
4.475575510204081411e+02 0.000000000000000000e+00
4.480319274376417411e+02 0.000000000000000000e+00
4.485199092970521519e+02 0.000000000000000000e+00
4.489692517006802746e+02 0.000000000000000000e+00
4.494427210884353485e+02 0.000000000000000000e+00
4.499232653061224596e+02 0.000000000000000000e+00
4.504076190476190504e+02 0.000000000000000000e+00
4.508865306122448828e+02 0.000000000000000000e+00
4.513589115646258279e+02 0.000000000000000000e+00
4.518361904761904952e+02 0.000000000000000000e+00
4.523100226757369455e+02 0.000000000000000000e+00
4.527687981859410229e+02 0.000000000000000000e+00
4.532549659863945521e+02 0.000000000000000000e+00
4.537317006802721266e+02 0.000000000000000000e+00
4.542133333333333098e+02 0.000000000000000000e+00
4.546975056689342409e+02 0.000000000000000000e+00
4.551876643990929665e+02 0.000000000000000000e+00
4.556524263038548952e+02 0.000000000000000000e+00
4.561253514739228763e+02 0.000000000000000000e+00
4.566107936507936529e+02 0.000000000000000000e+00
4.570918820861678000e+02 0.000000000000000000e+00
4.575729705215419472e+02 0.000000000000000000e+00
4.580620408163265438e+02 0.000000000000000000e+00
4.585277097505668848e+02 0.000000000000000000e+00
4.590149659863945431e+02 0.000000000000000000e+00
4.594880725623582975e+02 0.000000000000000000e+00
4.599613605442177118e+02 0.000000000000000000e+00
4.604448072562358334e+02 0.000000000000000000e+00
4.609362358276644045e+02 0.000000000000000000e+00
4.614158730158729895e+02 0.000000000000000000e+00
4.618991383219954514e+02 0.000000000000000000e+00
4.623845804988662280e+02 0.000000000000000000e+00
4.628662131519274112e+02 0.000000000000000000e+00
4.633525623582766571e+02 0.000000000000000000e+00
4.638211337868480655e+02 0.000000000000000000e+00
4.642887981859410615e+02 0.000000000000000000e+00
4.647666213151927650e+02 0.000000000000000000e+00
4.652331972789115753e+02 0.000000000000000000e+00
4.657106575963719024e+02 0.000000000000000000e+00
4.661725170068027069e+02 0.000000000000000000e+00
4.666410884353741721e+02 0.000000000000000000e+00
4.671025850340136003e+02 0.000000000000000000e+00
4.675791383219954582e+02 0.000000000000000000e+00
4.680542403628118109e+02 0.000000000000000000e+00
4.685402267573696236e+02 0.000000000000000000e+00
4.690120634920634757e+02 0.000000000000000000e+00
4.695013151927437889e+02 0.000000000000000000e+00
4.699751473922902392e+02 0.000000000000000000e+00
4.704669387755101866e+02 0.000000000000000000e+00
4.709318820861677750e+02 0.000000000000000000e+00
4.713982766439909255e+02 0.000000000000000000e+00
4.718766439909297219e+02 0.000000000000000000e+00
4.723609977324263127e+02 0.000000000000000000e+00
4.728487981859410638e+02 0.000000000000000000e+00
4.733356916099773457e+02 0.000000000000000000e+00
4.738225850340136276e+02 0.000000000000000000e+00
4.742984126984126760e+02 0.000000000000000000e+00
4.747746031746031576e+02 0.000000000000000000e+00
4.752555102040816450e+02 0.000000000000000000e+00
4.757351473922902301e+02 0.000000000000000000e+00
4.762115192743764283e+02 0.000000000000000000e+00
4.766913378684807299e+02 0.000000000000000000e+00
4.771687981859410570e+02 0.000000000000000000e+00
4.776370068027210891e+02 0.000000000000000000e+00
4.781153741496598855e+02 0.000000000000000000e+00
4.785846712018140465e+02 0.000000000000000000e+00
4.790526984126984189e+02 0.000000000000000000e+00
4.795379591836734789e+02 0.000000000000000000e+00
4.800420861678004485e+02 0.000000000000000000e+00
4.805425850340135980e+02 0.000000000000000000e+00
4.810229478458049925e+02 0.000000000000000000e+00
4.815024036281179178e+02 0.000000000000000000e+00
4.819952834467119942e+02 0.000000000000000000e+00
4.824716553287981924e+02 0.000000000000000000e+00
4.829581859410430980e+02 0.000000000000000000e+00
4.834249433106575680e+02 0.000000000000000000e+00
4.838982312925169822e+02 0.000000000000000000e+00
4.843784126984127170e+02 0.000000000000000000e+00
4.848638548752834367e+02 0.000000000000000000e+00
4.853502040816326257e+02 0.000000000000000000e+00
4.858405442176870679e+02 0.000000000000000000e+00
4.863165532879818329e+02 0.000000000000000000e+00
4.867541043083900263e+02 0.000000000000000000e+00
4.872117913832199747e+02 0.000000000000000000e+00
4.876792743764172542e+02 0.000000000000000000e+00
4.881532879818594211e+02 0.000000000000000000e+00
4.886340136054421919e+02 0.000000000000000000e+00
4.890965986394558058e+02 0.000000000000000000e+00
4.895388662131519482e+02 0.000000000000000000e+00
4.899907482993197050e+02 0.000000000000000000e+00
4.904351927437641621e+02 0.000000000000000000e+00
4.908952380952380850e+02 0.000000000000000000e+00
4.913828571428571195e+02 0.000000000000000000e+00
4.918619501133786684e+02 0.000000000000000000e+00
4.923174603174603021e+02 0.000000000000000000e+00
4.928065306122448987e+02 0.000000000000000000e+00
4.932656689342403524e+02 0.000000000000000000e+00
4.937173696145124495e+02 0.000000000000000000e+00
4.941808616780045327e+02 0.000000000000000000e+00
4.946349206349206611e+02 0.000000000000000000e+00
4.951078458049886422e+02 0.000000000000000000e+00
4.955680725623582816e+02 0.000000000000000000e+00
4.960587755102041001e+02 0.000000000000000000e+00
4.965144671201813935e+02 0.000000000000000000e+00
4.969853968253968333e+02 0.000000000000000000e+00
4.974318367346938885e+02 0.000000000000000000e+00
4.979033106575963643e+02 0.000000000000000000e+00
4.983798639455782222e+02 0.000000000000000000e+00
4.988484353741496875e+02 0.000000000000000000e+00
4.993142857142856883e+02 0.000000000000000000e+00
4.997763265306122662e+02 0.000000000000000000e+00
5.002432653061224528e+02 0.000000000000000000e+00
5.007308843537414873e+02 0.000000000000000000e+00
5.011871201814058736e+02 0.000000000000000000e+00
5.016720181405895573e+02 0.000000000000000000e+00
5.021639909297052213e+02 0.000000000000000000e+00
5.026619501133786798e+02 0.000000000000000000e+00
5.031488435374149617e+02 0.000000000000000000e+00
5.036239455782313144e+02 0.000000000000000000e+00
5.040890702947845625e+02 0.000000000000000000e+00
5.045570975056689349e+02 0.000000000000000000e+00
5.050347392290249218e+02 0.000000000000000000e+00
5.055221768707482966e+02 0.000000000000000000e+00
5.059952834467119942e+02 0.000000000000000000e+00
5.064830839002267453e+02 0.000000000000000000e+00
5.069411337868480700e+02 0.000000000000000000e+00
5.074331065759637340e+02 0.000000000000000000e+00
5.078866213151927695e+02 0.000000000000000000e+00
5.083484807256235740e+02 0.000000000000000000e+00
5.087921995464852785e+02 0.000000000000000000e+00
5.092399092970521792e+02 0.000000000000000000e+00
5.097204535147392335e+02 0.000000000000000000e+00
5.102039002267573551e+02 0.000000000000000000e+00
5.106897052154195080e+02 0.000000000000000000e+00
5.111570068027210709e+02 0.000000000000000000e+00
5.116377324263038417e+02 0.000000000000000000e+00
5.121371428571428623e+02 0.000000000000000000e+00
5.126042630385487655e+02 0.000000000000000000e+00
5.130701133786848231e+02 0.000000000000000000e+00
5.135392290249433245e+02 0.000000000000000000e+00
5.140241269841269514e+02 0.000000000000000000e+00
5.145229931972788791e+02 0.000000000000000000e+00
5.149960997732425767e+02 0.000000000000000000e+00
5.154737414965986773e+02 0.000000000000000000e+00
5.159463038548752820e+02 0.000000000000000000e+00
5.164273922902494860e+02 0.000000000000000000e+00
5.169130158730158655e+02 0.000000000000000000e+00
5.173990022675736782e+02 0.000000000000000000e+00
5.178770068027210982e+02 0.000000000000000000e+00
5.183551927437641780e+02 0.000000000000000000e+00
5.188400907029478049e+02 0.000000000000000000e+00
5.193153741496598741e+02 0.000000000000000000e+00
5.197881179138322523e+02 0.000000000000000000e+00
5.202710204081632810e+02 0.000000000000000000e+00
5.207343310657596476e+02 0.000000000000000000e+00
5.212050793650793139e+02 0.000000000000000000e+00
5.216829024943310742e+02 0.000000000000000000e+00
5.221576417233560505e+02 0.000000000000000000e+00
5.226258503401360258e+02 0.000000000000000000e+00
5.230926077097506095e+02 0.000000000000000000e+00
5.235814965986394327e+02 0.000000000000000000e+00
5.240330158730158701e+02 0.000000000000000000e+00
5.244937868480725456e+02 0.000000000000000000e+00
5.249692517006802746e+02 0.000000000000000000e+00
5.254361904761905180e+02 0.000000000000000000e+00
5.259018594104308022e+02 0.000000000000000000e+00
5.263686167800453859e+02 0.000000000000000000e+00
5.268308390022675667e+02 0.000000000000000000e+00
5.273043083900226975e+02 0.000000000000000000e+00
5.277721541950113533e+02 0.000000000000000000e+00
5.282450793650793912e+02 0.000000000000000000e+00
5.287185487528345220e+02 0.000000000000000000e+00
5.291970975056689213e+02 0.000000000000000000e+00
5.296509750566893899e+02 0.000000000000000000e+00
5.301358730158730168e+02 0.000000000000000000e+00
5.305924716553288363e+02 0.000000000000000000e+00
5.310673922902494724e+02 0.000000000000000000e+00
5.315466666666666242e+02 0.000000000000000000e+00
5.320188662131519095e+02 0.000000000000000000e+00
5.324934240362812261e+02 0.000000000000000000e+00
5.329826757369614825e+02 0.000000000000000000e+00
5.334574149659863451e+02 0.000000000000000000e+00
5.339414058956915596e+02 0.000000000000000000e+00
5.344217687074830110e+02 0.000000000000000000e+00
5.349004988662131836e+02 0.000000000000000000e+00
5.353917460317460382e+02 0.000000000000000000e+00
5.358624943310657045e+02 0.000000000000000000e+00
5.363238095238094729e+02 0.000000000000000000e+00
5.368114285714285643e+02 0.000000000000000000e+00
5.372812698412698182e+02 0.000000000000000000e+00
5.377549206349206088e+02 0.000000000000000000e+00
5.382227664399092646e+02 0.000000000000000000e+00
5.387250793650794094e+02 0.000000000000000000e+00
5.391878458049886831e+02 0.000000000000000000e+00
nan -1.000000000000000000e+00
nan -1.000000000000000000e+00
nan -1.000000000000000000e+00
5.411938775510000141e+02 1.000000000000000000e+00
nan -1.000000000000000000e+00
5.421685260770974537e+02 0.000000000000000000e+00
5.426839002267573733e+02 0.000000000000000000e+00
5.431524716553287817e+02 0.000000000000000000e+00
5.436649433106575771e+02 0.000000000000000000e+00
5.441425850340135639e+02 0.000000000000000000e+00
5.446372789115646356e+02 0.000000000000000000e+00
5.450969614512471253e+02 0.000000000000000000e+00
5.455729705215419472e+02 0.000000000000000000e+00
5.460326530612244369e+02 0.000000000000000000e+00
5.465148299319728267e+02 0.000000000000000000e+00
5.469881179138321841e+02 0.000000000000000000e+00
nan -1.000000000000000000e+00
5.479236281179138359e+02 0.000000000000000000e+00
5.484081632653061433e+02 0.000000000000000000e+00
5.488743764172335204e+02 0.000000000000000000e+00
5.493750566893423866e+02 0.000000000000000000e+00
5.498169614512471526e+02 0.000000000000000000e+00
5.502985941043083358e+02 0.000000000000000000e+00
5.507885714285714585e+02 0.000000000000000000e+00
nan -1.000000000000000000e+00
5.517518367346938248e+02 0.000000000000000000e+00
5.522570521541949802e+02 0.000000000000000000e+00
5.527452154195011644e+02 0.000000000000000000e+00
5.532446258503401850e+02 0.000000000000000000e+00
5.537128344671201603e+02 0.000000000000000000e+00
5.541872108843537035e+02 0.000000000000000000e+00
5.546575963718820503e+02 0.000000000000000000e+00
5.551573696145125041e+02 0.000000000000000000e+00
5.556364625850339962e+02 0.000000000000000000e+00
5.561311564625850679e+02 0.000000000000000000e+00
5.566091609977323742e+02 0.000000000000000000e+00
5.571100226757370137e+02 0.000000000000000000e+00
5.575675283446712456e+02 0.000000000000000000e+00
5.580531519274376251e+02 0.000000000000000000e+00
5.585393197278912112e+02 0.000000000000000000e+00
5.590399999999999636e+02 0.000000000000000000e+00
5.595087528344671455e+02 0.000000000000000000e+00
5.599834920634920081e+02 0.000000000000000000e+00
5.604422675736961992e+02 0.000000000000000000e+00
5.609326530609999963e+02 1.000000000000000000e+00
5.614053514739229058e+02 0.000000000000000000e+00
5.619169160997732888e+02 0.000000000000000000e+00
5.624083446712018031e+02 0.000000000000000000e+00
nan -1.000000000000000000e+00
nan -1.000000000000000000e+00
nan -1.000000000000000000e+00
5.642813605442177050e+02 0.000000000000000000e+00
5.647628117913832284e+02 0.000000000000000000e+00
5.652678458049886103e+02 0.000000000000000000e+00
5.657482086167800617e+02 0.000000000000000000e+00
5.662400000000000091e+02 0.000000000000000000e+00
nan -1.000000000000000000e+00
5.671843990929704660e+02 0.000000000000000000e+00
5.676705668934240521e+02 0.000000000000000000e+00
5.681569160997732979e+02 0.000000000000000000e+00
5.686430839002267703e+02 0.000000000000000000e+00
5.691121995464852716e+02 0.000000000000000000e+00
5.696190476190475920e+02 0.000000000000000000e+00
5.700770975056689167e+02 0.000000000000000000e+00
5.705705215419501428e+02 0.000000000000000000e+00
5.710456235827664386e+02 0.000000000000000000e+00
nan -1.000000000000000000e+00
nan -1.000000000000000000e+00
5.725583673469387804e+02 0.000000000000000000e+00
5.730294784580498799e+02 0.000000000000000000e+00
5.735377777777778192e+02 0.000000000000000000e+00
5.740253968253967969e+02 0.000000000000000000e+00
5.745128344671202285e+02 0.000000000000000000e+00
5.750019047619047114e+02 0.000000000000000000e+00
5.755103854875283105e+02 0.000000000000000000e+00
5.759787755102040592e+02 0.000000000000000000e+00
5.764558730158730668e+02 0.000000000000000000e+00
5.769320634920635484e+02 0.000000000000000000e+00
5.774224036281178769e+02 0.000000000000000000e+00
5.779089342403627825e+02 0.000000000000000000e+00
5.783987301587301317e+02 0.000000000000000000e+00
5.788843537414966249e+02 0.000000000000000000e+00
5.793783219954648303e+02 0.000000000000000000e+00
5.798643083900226429e+02 0.000000000000000000e+00
5.803724263038549225e+02 0.000000000000000000e+00
5.808752834467120465e+02 0.000000000000000000e+00
5.813589115646258279e+02 0.000000000000000000e+00
5.818378231292516602e+02 0.000000000000000000e+00
5.823316099773243195e+02 0.000000000000000000e+00
5.828212244897958954e+02 0.000000000000000000e+00
5.833079365079364607e+02 0.000000000000000000e+00
5.837841269841269423e+02 0.000000000000000000e+00
5.842635827664398676e+02 0.000000000000000000e+00
5.847482993197278347e+02 0.000000000000000000e+00
5.852330158730159155e+02 0.000000000000000000e+00
5.856888888888888687e+02 0.000000000000000000e+00
5.861607256235827208e+02 0.000000000000000000e+00
5.866612244897959272e+02 0.000000000000000000e+00
5.871145578231293030e+02 0.000000000000000000e+00
5.875994557823129298e+02 0.000000000000000000e+00
nan -1.000000000000000000e+00
5.885467573696145109e+02 0.000000000000000000e+00
5.890205895691609612e+02 0.000000000000000000e+00
