# Supplementary material for: Correlated microtiming deviations in jazz and rock music
Source: PLoS One. 2018 Jan 24;13(1):e0186361. doi: 10.1371/journal.pone.0186361 (PMC5783353; doi:10.1371/journal.pone.0186361)
Supplement: S1 Dataset — (ZIP) [file pone.0186361.s001.zip › J28.dat]

1.155954648526077122e+01 0.000000000000000000e+00
1.188825396825396830e+01 0.000000000000000000e+00
1.219755102040816297e+01 0.000000000000000000e+00
1.252444444444444471e+01 0.000000000000000000e+00
1.286149659863945516e+01 0.000000000000000000e+00
1.318077097505668860e+01 0.000000000000000000e+00
1.351637188208616713e+01 0.000000000000000000e+00
nan -1.000000000000000000e+00
1.417814058956916057e+01 0.000000000000000000e+00
1.450176870748299329e+01 0.000000000000000000e+00
1.482521541950113431e+01 0.000000000000000000e+00
1.515591836734693842e+01 0.000000000000000000e+00
1.546848072562358212e+01 0.000000000000000000e+00
1.580154195011337848e+01 0.000000000000000000e+00
1.612408163265306271e+01 0.000000000000000000e+00
nan -1.000000000000000000e+00
1.676081632653061249e+01 0.000000000000000000e+00
1.709659863945578095e+01 0.000000000000000000e+00
1.740117913832199648e+01 0.000000000000000000e+00
1.772208616780045176e+01 0.000000000000000000e+00
1.805061224489795890e+01 0.000000000000000000e+00
1.836643990929705339e+01 0.000000000000000000e+00
1.870312925170068041e+01 0.000000000000000000e+00
nan -1.000000000000000000e+00
1.934077097505668874e+01 0.000000000000000000e+00
1.967437641723356023e+01 0.000000000000000000e+00
1.999038548752834643e+01 0.000000000000000000e+00
2.032235827664399253e+01 0.000000000000000000e+00
2.062875283446712160e+01 0.000000000000000000e+00
2.093768707482993108e+01 0.000000000000000000e+00
nan -1.000000000000000000e+00
nan -1.000000000000000000e+00
2.190058956916099930e+01 0.000000000000000000e+00
2.221931972789115761e+01 0.000000000000000000e+00
2.254494331065759738e+01 0.000000000000000000e+00
2.285297052154195185e+01 0.000000000000000000e+00
2.317424036281179056e+01 0.000000000000000000e+00
2.347827664399093095e+01 0.000000000000000000e+00
2.380371882086167901e+01 0.000000000000000000e+00
nan -1.000000000000000000e+00
nan -1.000000000000000000e+00
nan -1.000000000000000000e+00
nan -1.000000000000000000e+00
nan -1.000000000000000000e+00
nan -1.000000000000000000e+00
nan -1.000000000000000000e+00
nan -1.000000000000000000e+00
nan -1.000000000000000000e+00
nan -1.000000000000000000e+00
nan -1.000000000000000000e+00
2.768689342403628117e+01 0.000000000000000000e+00
2.799383219954648538e+01 0.000000000000000000e+00
2.834049886621315295e+01 0.000000000000000000e+00
2.863981859410430886e+01 0.000000000000000000e+00
2.895002267573696031e+01 0.000000000000000000e+00
nan -1.000000000000000000e+00
2.961106575963718868e+01 0.000000000000000000e+00
2.993197278911564752e+01 0.000000000000000000e+00
3.024507936507936634e+01 0.000000000000000000e+00
3.055147392290249542e+01 0.000000000000000000e+00
3.086585034013605267e+01 0.000000000000000000e+00
3.117750566893424136e+01 0.000000000000000000e+00
nan -1.000000000000000000e+00
nan -1.000000000000000000e+00
3.214621315192744078e+01 0.000000000000000000e+00
3.245986394557823473e+01 0.000000000000000000e+00
3.277514739229025054e+01 0.000000000000000000e+00
3.308571428571428896e+01 0.000000000000000000e+00
3.340843537414966136e+01 0.000000000000000000e+00
3.373678004535147323e+01 0.000000000000000000e+00
3.406349206349206327e+01 0.000000000000000000e+00
nan -1.000000000000000000e+00
3.467682539682540011e+01 0.000000000000000000e+00
3.499337868480725433e+01 0.000000000000000000e+00
3.530408163199999905e+01 0.000000000000000000e+00
3.561995464852607540e+01 0.000000000000000000e+00
3.592834467120181330e+01 0.000000000000000000e+00
3.623111111111111171e+01 0.000000000000000000e+00
3.657287981859410309e+01 0.000000000000000000e+00
nan -1.000000000000000000e+00
nan -1.000000000000000000e+00
nan -1.000000000000000000e+00
3.780698412698412625e+01 0.000000000000000000e+00
3.814222222222222314e+01 0.000000000000000000e+00
3.844553287981859313e+01 0.000000000000000000e+00
3.877188208616779974e+01 0.000000000000000000e+00
3.908208616780045475e+01 0.000000000000000000e+00
nan -1.000000000000000000e+00
3.970086167800453580e+01 0.000000000000000000e+00
4.003229024943310321e+01 0.000000000000000000e+00
4.034757369614512612e+01 0.000000000000000000e+00
4.067555555555555458e+01 0.000000000000000000e+00
4.101405895691610226e+01 0.000000000000000000e+00
4.131664399092970541e+01 0.000000000000000000e+00
4.166657596371882022e+01 0.000000000000000000e+00
4.194557823129251517e+01 0.000000000000000000e+00
4.227210884353741704e+01 0.000000000000000000e+00
4.260553287981859683e+01 0.000000000000000000e+00
4.290666666666666629e+01 0.000000000000000000e+00
4.323265306100000060e+01 0.000000000000000000e+00
4.354430839002267817e+01 0.000000000000000000e+00
4.386739229024943398e+01 0.000000000000000000e+00
4.420752834467120351e+01 0.000000000000000000e+00
4.452535147392290327e+01 0.000000000000000000e+00
4.484371882086167460e+01 0.000000000000000000e+00
4.514897959100000691e+01 0.000000000000000000e+00
4.547682539682539726e+01 0.000000000000000000e+00
4.579392290249433017e+01 0.000000000000000000e+00
4.610195011337868465e+01 0.000000000000000000e+00
4.643392290249433074e+01 0.000000000000000000e+00
4.674975056689342523e+01 0.000000000000000000e+00
4.708154195011337606e+01 0.000000000000000000e+00
4.739827664399093266e+01 0.000000000000000000e+00
4.771247165532879819e+01 0.000000000000000000e+00
4.803501133786848243e+01 0.000000000000000000e+00
4.835446712018140403e+01 0.000000000000000000e+00
4.867791383219954326e+01 0.000000000000000000e+00
4.900390022675736645e+01 0.000000000000000000e+00
nan -1.000000000000000000e+00
nan -1.000000000000000000e+00
5.000544217687075133e+01 0.000000000000000000e+00
5.031346938775509869e+01 0.000000000000000000e+00
5.063927437641723373e+01 0.000000000000000000e+00
5.097469387755101877e+01 0.000000000000000000e+00
5.128834467120181273e+01 0.000000000000000000e+00
5.162811791383219884e+01 0.000000000000000000e+00
5.195501133786848413e+01 0.000000000000000000e+00
5.224816326530612542e+01 0.000000000000000000e+00
5.255673469387755148e+01 0.000000000000000000e+00
5.287655328798185650e+01 0.000000000000000000e+00
5.319691609977324021e+01 0.000000000000000000e+00
5.353197278911564894e+01 0.000000000000000000e+00
5.383836734693877446e+01 0.000000000000000000e+00
5.417705215419501030e+01 0.000000000000000000e+00
5.448344671201814293e+01 0.000000000000000000e+00
5.482031746031746167e+01 0.000000000000000000e+00
5.513578231292517273e+01 0.000000000000000000e+00
5.545560090702947775e+01 0.000000000000000000e+00
5.576199546485261038e+01 0.000000000000000000e+00
5.608544217687074962e+01 0.000000000000000000e+00
5.638204081632652986e+01 0.000000000000000000e+00
5.669714285714285751e+01 0.000000000000000000e+00
5.701351473922902358e+01 0.000000000000000000e+00
5.733514739229025281e+01 0.000000000000000000e+00
5.765260770975056914e+01 0.000000000000000000e+00
5.797006802721088548e+01 0.000000000000000000e+00
5.827628117913832284e+01 0.000000000000000000e+00
5.859682539682539471e+01 0.000000000000000000e+00
5.890993197278911708e+01 0.000000000000000000e+00
5.922721088435373815e+01 0.000000000000000000e+00
5.955283446712017792e+01 0.000000000000000000e+00
nan -1.000000000000000000e+00
6.021551020408163168e+01 0.000000000000000000e+00
6.056217687074830280e+01 0.000000000000000000e+00
6.086675736961451122e+01 0.000000000000000000e+00
6.118657596371882335e+01 0.000000000000000000e+00
6.150965986394557916e+01 0.000000000000000000e+00
6.181895691609977206e+01 0.000000000000000000e+00
nan -1.000000000000000000e+00
6.245260770975056630e+01 0.000000000000000000e+00
6.275990929705215393e+01 0.000000000000000000e+00
6.309278911564625503e+01 0.000000000000000000e+00
6.340879818594104478e+01 0.000000000000000000e+00
6.373242630385487217e+01 0.000000000000000000e+00
6.404353741496598218e+01 0.000000000000000000e+00
6.437514739229024485e+01 0.000000000000000000e+00
6.469931972789115093e+01 0.000000000000000000e+00
nan -1.000000000000000000e+00
6.533659863945578650e+01 0.000000000000000000e+00
6.565623582766440336e+01 0.000000000000000000e+00
6.597696145124716338e+01 0.000000000000000000e+00
6.630004535147392630e+01 0.000000000000000000e+00
6.663183673469387713e+01 0.000000000000000000e+00
6.694712018140589294e+01 0.000000000000000000e+00
6.725315192743764214e+01 0.000000000000000000e+00
6.758712018140589350e+01 0.000000000000000000e+00
6.789714285714285325e+01 0.000000000000000000e+00
6.821768707482992511e+01 0.000000000000000000e+00
6.853804988662130881e+01 0.000000000000000000e+00
6.884952380952381645e+01 0.000000000000000000e+00
6.918403628117913229e+01 0.000000000000000000e+00
6.950403628117913968e+01 0.000000000000000000e+00
6.982131519274376785e+01 0.000000000000000000e+00
7.014131519274376103e+01 0.000000000000000000e+00
7.047365079365079055e+01 0.000000000000000000e+00
7.081904761904762324e+01 0.000000000000000000e+00
7.112181405895691455e+01 0.000000000000000000e+00
7.145124716553287669e+01 0.000000000000000000e+00
7.177197278911565093e+01 0.000000000000000000e+00
7.209596371882085464e+01 0.000000000000000000e+00
nan -1.000000000000000000e+00
7.272598639455782177e+01 0.000000000000000000e+00
7.305124716553288522e+01 0.000000000000000000e+00
7.338467120181405789e+01 0.000000000000000000e+00
7.370394557823129844e+01 0.000000000000000000e+00
7.402612244897959215e+01 0.000000000000000000e+00
7.433342403628117268e+01 0.000000000000000000e+00
7.468698412698412881e+01 0.000000000000000000e+00
nan -1.000000000000000000e+00
7.528834467120181273e+01 0.000000000000000000e+00
7.559999999999999432e+01 0.000000000000000000e+00
7.591818594104307749e+01 0.000000000000000000e+00
7.623873015873016357e+01 0.000000000000000000e+00
7.655510204081632253e+01 0.000000000000000000e+00
7.688290249433106283e+01 0.000000000000000000e+00
7.721451247165532550e+01 0.000000000000000000e+00
7.751999999999999602e+01 0.000000000000000000e+00
7.782657596371882391e+01 0.000000000000000000e+00
7.814421768707482840e+01 0.000000000000000000e+00
7.848725623582765820e+01 0.000000000000000000e+00
7.881215419501133113e+01 0.000000000000000000e+00
7.913487528344671773e+01 0.000000000000000000e+00
nan -1.000000000000000000e+00
nan -1.000000000000000000e+00
nan -1.000000000000000000e+00
nan -1.000000000000000000e+00
nan -1.000000000000000000e+00
nan -1.000000000000000000e+00
nan -1.000000000000000000e+00
nan -1.000000000000000000e+00
nan -1.000000000000000000e+00
8.241324263038548281e+01 0.000000000000000000e+00
8.273741496598638889e+01 0.000000000000000000e+00
8.305088435374149469e+01 0.000000000000000000e+00
nan -1.000000000000000000e+00
nan -1.000000000000000000e+00
8.401596371882085634e+01 0.000000000000000000e+00
8.434938775510204323e+01 0.000000000000000000e+00
8.465215419501133454e+01 0.000000000000000000e+00
8.497197278911563956e+01 0.000000000000000000e+00
8.529832199546484617e+01 0.000000000000000000e+00
8.562176870748299962e+01 0.000000000000000000e+00
8.592145124716553539e+01 0.000000000000000000e+00
8.625578231292516307e+01 0.000000000000000000e+00
8.655365079365078884e+01 0.000000000000000000e+00
8.686621315192743964e+01 0.000000000000000000e+00
8.718766439909296651e+01 0.000000000000000000e+00
8.750585034013604968e+01 0.000000000000000000e+00
8.782712018140590260e+01 0.000000000000000000e+00
8.812390022675737100e+01 0.000000000000000000e+00
8.844662131519274340e+01 0.000000000000000000e+00
8.875591836734693629e+01 0.000000000000000000e+00
8.906866213151927525e+01 0.000000000000000000e+00
8.938793650793650158e+01 0.000000000000000000e+00
8.970086167800452870e+01 0.000000000000000000e+00
9.001233560090703634e+01 0.000000000000000000e+00
9.031038548752835027e+01 0.000000000000000000e+00
9.062530612244897554e+01 0.000000000000000000e+00
9.092698412698412369e+01 0.000000000000000000e+00
9.125641723356008583e+01 0.000000000000000000e+00
9.156208616780045872e+01 0.000000000000000000e+00
9.187265306122448294e+01 0.000000000000000000e+00
9.216707482993197686e+01 0.000000000000000000e+00
9.249469387755101479e+01 0.000000000000000000e+00
9.281832199546485640e+01 0.000000000000000000e+00
nan -1.000000000000000000e+00
9.342929705215419744e+01 0.000000000000000000e+00
9.375582766439909221e+01 0.000000000000000000e+00
9.405605442176870667e+01 0.000000000000000000e+00
nan -1.000000000000000000e+00
9.467972789115646037e+01 0.000000000000000000e+00
9.499718820861677671e+01 0.000000000000000000e+00
9.530612244897959329e+01 0.000000000000000000e+00
9.560671201814058406e+01 0.000000000000000000e+00
9.591002267573696827e+01 0.000000000000000000e+00
9.622784580498866092e+01 0.000000000000000000e+00
9.653804988662130881e+01 0.000000000000000000e+00
9.685641723356009436e+01 0.000000000000000000e+00
9.719365079365078941e+01 0.000000000000000000e+00
9.749714285714286177e+01 0.000000000000000000e+00
9.784598639455782632e+01 0.000000000000000000e+00
9.811773242630385994e+01 0.000000000000000000e+00
9.845750566893424605e+01 0.000000000000000000e+00
9.878077097505668291e+01 0.000000000000000000e+00
9.909206349206348818e+01 0.000000000000000000e+00
9.940716553287981583e+01 0.000000000000000000e+00
9.973496598639455613e+01 0.000000000000000000e+00
nan -1.000000000000000000e+00
1.003414058956916080e+02 0.000000000000000000e+00
1.006579591836734693e+02 0.000000000000000000e+00
1.009583673469387719e+02 0.000000000000000000e+00
1.012751020408163214e+02 0.000000000000000000e+00
1.015896598639455846e+02 0.000000000000000000e+00
1.019167346938775580e+02 0.000000000000000000e+00
1.022374603174603180e+02 0.000000000000000000e+00
1.025317006802721096e+02 0.000000000000000000e+00
1.028370068027210920e+02 0.000000000000000000e+00
1.031414058956916051e+02 0.000000000000000000e+00
1.034517913832199554e+02 0.000000000000000000e+00
1.037471201814058901e+02 0.000000000000000000e+00
1.040647619047619088e+02 0.000000000000000000e+00
1.044019954648526038e+02 0.000000000000000000e+00
1.047132879818594091e+02 0.000000000000000000e+00
nan -1.000000000000000000e+00
1.053072108843537364e+02 0.000000000000000000e+00
1.056166893424036317e+02 0.000000000000000000e+00
1.059241723356009004e+02 0.000000000000000000e+00
1.062285714285714278e+02 0.000000000000000000e+00
1.065338775510204101e+02 0.000000000000000000e+00
1.068535147392290270e+02 0.000000000000000000e+00
1.071637188208616749e+02 0.000000000000000000e+00
1.074499773242630454e+02 0.000000000000000000e+00
1.077806802721088388e+02 0.000000000000000000e+00
nan -1.000000000000000000e+00
1.083938321995464804e+02 0.000000000000000000e+00
1.086956916099773309e+02 0.000000000000000000e+00
1.090107936507936444e+02 0.000000000000000000e+00
1.093231746031746070e+02 0.000000000000000000e+00
1.096419047619047689e+02 0.000000000000000000e+00
1.099599092970521497e+02 0.000000000000000000e+00
1.102561451247165536e+02 0.000000000000000000e+00
1.105594557823129236e+02 0.000000000000000000e+00
nan -1.000000000000000000e+00
nan -1.000000000000000000e+00
nan -1.000000000000000000e+00
nan -1.000000000000000000e+00
nan -1.000000000000000000e+00
nan -1.000000000000000000e+00
nan -1.000000000000000000e+00
1.130454421768707505e+02 0.000000000000000000e+00
1.133756009070294795e+02 0.000000000000000000e+00
1.136999546485260737e+02 0.000000000000000000e+00
1.140219501133786792e+02 0.000000000000000000e+00
1.143256235827664398e+02 0.000000000000000000e+00
1.146289342403628098e+02 0.000000000000000000e+00
1.149409523809523819e+02 0.000000000000000000e+00
1.152431746031746087e+02 0.000000000000000000e+00
1.155639002267573687e+02 0.000000000000000000e+00
1.158641269841269832e+02 0.000000000000000000e+00
1.161904761904761898e+02 0.000000000000000000e+00
1.164952380952380935e+02 0.000000000000000000e+00
1.168214058956916119e+02 0.000000000000000000e+00
1.171305215419501167e+02 0.000000000000000000e+00
1.174409070294784527e+02 0.000000000000000000e+00
1.177589115646258477e+02 0.000000000000000000e+00
1.180736507936507991e+02 0.000000000000000000e+00
1.183755102040816354e+02 0.000000000000000000e+00
1.187016780045351538e+02 0.000000000000000000e+00
1.190175056689342341e+02 0.000000000000000000e+00
1.193282539682539749e+02 0.000000000000000000e+00
1.196391836734693896e+02 0.000000000000000000e+00
1.199464852607709702e+02 0.000000000000000000e+00
1.202537868480725649e+02 0.000000000000000000e+00
1.205705215419501144e+02 0.000000000000000000e+00
1.208897959183673407e+02 0.000000000000000000e+00
1.212021768707483034e+02 0.000000000000000000e+00
1.215216326530612179e+02 0.000000000000000000e+00
1.218394557823129247e+02 0.000000000000000000e+00
1.221476643990929745e+02 0.000000000000000000e+00
1.224515192743764231e+02 0.000000000000000000e+00
1.227513832199546471e+02 0.000000000000000000e+00
1.230657596371882079e+02 0.000000000000000000e+00
nan -1.000000000000000000e+00
1.237926530612244846e+02 0.000000000000000000e+00
1.241061224489795904e+02 0.000000000000000000e+00
1.244099773242630391e+02 0.000000000000000000e+00
1.247089342403628081e+02 0.000000000000000000e+00
1.250345578231292478e+02 0.000000000000000000e+00
nan -1.000000000000000000e+00
nan -1.000000000000000000e+00
nan -1.000000000000000000e+00
nan -1.000000000000000000e+00
nan -1.000000000000000000e+00
nan -1.000000000000000000e+00
nan -1.000000000000000000e+00
nan -1.000000000000000000e+00
nan -1.000000000000000000e+00
nan -1.000000000000000000e+00
nan -1.000000000000000000e+00
nan -1.000000000000000000e+00
nan -1.000000000000000000e+00
nan -1.000000000000000000e+00
nan -1.000000000000000000e+00
1.301941043083900240e+02 0.000000000000000000e+00
1.305209977324263093e+02 0.000000000000000000e+00
1.308460770975056562e+02 0.000000000000000000e+00
1.311693424036281215e+02 0.000000000000000000e+00
1.314760997732426233e+02 0.000000000000000000e+00
1.318095238095237960e+02 0.000000000000000000e+00
1.321082993197279052e+02 0.000000000000000000e+00
1.324357369614512550e+02 0.000000000000000000e+00
1.327357823129251813e+02 0.000000000000000000e+00
1.330552380952380815e+02 0.000000000000000000e+00
1.333652607709750555e+02 0.000000000000000000e+00
1.336934240362811863e+02 0.000000000000000000e+00
1.339932879818594245e+02 0.000000000000000000e+00
1.343109297052154147e+02 0.000000000000000000e+00
1.346126077097505629e+02 0.000000000000000000e+00
1.349268027210884213e+02 0.000000000000000000e+00
1.352373696145124597e+02 0.000000000000000000e+00
1.355637188208616806e+02 0.000000000000000000e+00
1.358775510204081627e+02 0.000000000000000000e+00
1.361917460317460211e+02 0.000000000000000000e+00
1.364847165532879956e+02 0.000000000000000000e+00
1.368099773242630306e+02 0.000000000000000000e+00
1.371160090702947798e+02 0.000000000000000000e+00
1.374316553287981719e+02 0.000000000000000000e+00
1.377302494331065645e+02 0.000000000000000000e+00
1.380565986394557854e+02 0.000000000000000000e+00
1.383495691609977314e+02 0.000000000000000000e+00
1.386721088435374156e+02 0.000000000000000000e+00
1.389638095238095161e+02 0.000000000000000000e+00
1.392847165532879785e+02 0.000000000000000000e+00
1.395798639455782393e+02 0.000000000000000000e+00
1.399043990929705217e+02 0.000000000000000000e+00
1.401988208616780014e+02 0.000000000000000000e+00
1.405286167800453541e+02 0.000000000000000000e+00
1.408255782312925248e+02 0.000000000000000000e+00
1.411539229024943438e+02 0.000000000000000000e+00
1.414530612244898009e+02 0.000000000000000000e+00
1.417794104308389933e+02 0.000000000000000000e+00
1.420649433106575827e+02 0.000000000000000000e+00
1.423925623582766491e+02 0.000000000000000000e+00
1.426965986394557717e+02 0.000000000000000000e+00
nan -1.000000000000000000e+00
nan -1.000000000000000000e+00
nan -1.000000000000000000e+00
nan -1.000000000000000000e+00
nan -1.000000000000000000e+00
nan -1.000000000000000000e+00
nan -1.000000000000000000e+00
nan -1.000000000000000000e+00
nan -1.000000000000000000e+00
nan -1.000000000000000000e+00
nan -1.000000000000000000e+00
nan -1.000000000000000000e+00
nan -1.000000000000000000e+00
nan -1.000000000000000000e+00
nan -1.000000000000000000e+00
nan -1.000000000000000000e+00
1.481852154195011337e+02 0.000000000000000000e+00
1.484970521541950177e+02 0.000000000000000000e+00
1.488063492063492106e+02 0.000000000000000000e+00
1.491049433106576032e+02 0.000000000000000000e+00
1.494387301587301522e+02 0.000000000000000000e+00
1.497273469387754972e+02 0.000000000000000000e+00
1.500522448979591843e+02 0.000000000000000000e+00
1.503631746031745990e+02 0.000000000000000000e+00
1.506917006802721062e+02 0.000000000000000000e+00
1.509931972789115662e+02 0.000000000000000000e+00
1.513064852607709838e+02 0.000000000000000000e+00
1.516125170068027330e+02 0.000000000000000000e+00
1.519328798185941025e+02 0.000000000000000000e+00
1.522370975056689417e+02 0.000000000000000000e+00
1.525460317460317583e+02 0.000000000000000000e+00
1.528419047619047717e+02 0.000000000000000000e+00
1.531584580498866330e+02 0.000000000000000000e+00
1.534594104308390001e+02 0.000000000000000000e+00
1.537697959183673504e+02 0.000000000000000000e+00
1.540653061224489875e+02 0.000000000000000000e+00
1.543687981859410456e+02 0.000000000000000000e+00
1.546499773242630340e+02 0.000000000000000000e+00
1.549757823129251619e+02 0.000000000000000000e+00
1.552689342403628245e+02 0.000000000000000000e+00
1.555896598639455704e+02 0.000000000000000000e+00
1.558811791383219827e+02 0.000000000000000000e+00
1.561904761904762040e+02 0.000000000000000000e+00
1.564959637188208603e+02 0.000000000000000000e+00
1.568061678004535224e+02 0.000000000000000000e+00
1.571058503401360440e+02 0.000000000000000000e+00
1.574196825396825261e+02 0.000000000000000000e+00
1.577286167800453427e+02 0.000000000000000000e+00
1.580487981859410525e+02 0.000000000000000000e+00
1.583571882086167761e+02 0.000000000000000000e+00
1.586624943310657727e+02 0.000000000000000000e+00
1.589785034013605411e+02 0.000000000000000000e+00
1.592917913832199588e+02 0.000000000000000000e+00
1.595923809523809496e+02 0.000000000000000000e+00
1.598980498866213225e+02 0.000000000000000000e+00
1.602124263038548690e+02 0.000000000000000000e+00
nan -1.000000000000000000e+00
nan -1.000000000000000000e+00
nan -1.000000000000000000e+00
nan -1.000000000000000000e+00
1.619209070294784567e+02 0.000000000000000000e+00
1.622229478458049812e+02 0.000000000000000000e+00
1.625792290249433165e+02 0.000000000000000000e+00
1.629298866213152053e+02 0.000000000000000000e+00
nan -1.000000000000000000e+00
1.635356009070294760e+02 0.000000000000000000e+00
1.638358276643990905e+02 0.000000000000000000e+00
1.641578231292517103e+02 0.000000000000000000e+00
1.644437188208616760e+02 0.000000000000000000e+00
nan -1.000000000000000000e+00
1.649471201814058929e+02 0.000000000000000000e+00
1.652482539682539766e+02 0.000000000000000000e+00
nan -1.000000000000000000e+00
1.660005442176870645e+02 0.000000000000000000e+00
1.662804535147392357e+02 0.000000000000000000e+00
1.665926530612244960e+02 0.000000000000000000e+00
1.668856235827664420e+02 0.000000000000000000e+00
1.672043537414965897e+02 0.000000000000000000e+00
1.675258049886621450e+02 0.000000000000000000e+00
nan -1.000000000000000000e+00
1.681050340136054331e+02 0.000000000000000000e+00
1.684058049886621404e+02 0.000000000000000000e+00
1.687076643990929767e+02 0.000000000000000000e+00
1.690138775510204141e+02 0.000000000000000000e+00
1.693193650793650704e+02 0.000000000000000000e+00
1.696208616780045304e+02 0.000000000000000000e+00
1.699223582766439904e+02 0.000000000000000000e+00
1.702566893424036323e+02 0.000000000000000000e+00
1.705304308390022641e+02 0.000000000000000000e+00
1.708453514739229036e+02 0.000000000000000000e+00
1.711321541950113385e+02 0.000000000000000000e+00
1.714418140589569077e+02 0.000000000000000000e+00
1.717413151927437696e+02 0.000000000000000000e+00
1.720399092970521622e+02 0.000000000000000000e+00
1.723428571428571558e+02 0.000000000000000000e+00
1.726354648526076971e+02 0.000000000000000000e+00
1.729625396825396706e+02 0.000000000000000000e+00
1.732732879818593972e+02 0.000000000000000000e+00
1.735807709750566801e+02 0.000000000000000000e+00
1.738887981859410559e+02 0.000000000000000000e+00
1.741931972789115548e+02 0.000000000000000000e+00
1.744925170068027285e+02 0.000000000000000000e+00
1.747943764172335648e+02 0.000000000000000000e+00
1.751227210884353838e+02 0.000000000000000000e+00
1.754327437641723293e+02 0.000000000000000000e+00
nan -1.000000000000000000e+00
nan -1.000000000000000000e+00
1.762813605442176765e+02 0.000000000000000000e+00
1.765979138321995379e+02 0.000000000000000000e+00
1.768957823129251778e+02 0.000000000000000000e+00
1.772045351473922778e+02 0.000000000000000000e+00
1.775074829931972715e+02 0.000000000000000000e+00
nan -1.000000000000000000e+00
nan -1.000000000000000000e+00
nan -1.000000000000000000e+00
nan -1.000000000000000000e+00
nan -1.000000000000000000e+00
nan -1.000000000000000000e+00
nan -1.000000000000000000e+00
nan -1.000000000000000000e+00
1.804083446712018031e+02 0.000000000000000000e+00
1.806947845804988617e+02 0.000000000000000000e+00
1.810193197278911441e+02 0.000000000000000000e+00
1.813605442176870781e+02 0.000000000000000000e+00
1.816620408163265381e+02 0.000000000000000000e+00
1.819867573696145087e+02 0.000000000000000000e+00
1.823065759637188137e+02 0.000000000000000000e+00
nan -1.000000000000000000e+00
1.829512925170068058e+02 0.000000000000000000e+00
1.832602267573696224e+02 0.000000000000000000e+00
1.835702494331065679e+02 0.000000000000000000e+00
1.838663038548752695e+02 0.000000000000000000e+00
1.841609070294784658e+02 0.000000000000000000e+00
1.844732879818594142e+02 0.000000000000000000e+00
1.847892970521541827e+02 0.000000000000000000e+00
1.850873469387755108e+02 0.000000000000000000e+00
nan -1.000000000000000000e+00
1.857093877551020284e+02 0.000000000000000000e+00
1.860199546485260669e+02 0.000000000000000000e+00
1.863105668934240384e+02 0.000000000000000000e+00
