# Supplementary material for: Correlated microtiming deviations in jazz and rock music
Source: PLoS One. 2018 Jan 24;13(1):e0186361. doi: 10.1371/journal.pone.0186361 (PMC5783353; doi:10.1371/journal.pone.0186361)
Supplement: S1 Dataset — (ZIP) [file pone.0186361.s001.zip › J29.dat]

3.451791383219954490e+00 0.000000000000000000e+00
3.810975056689342555e+00 0.000000000000000000e+00
4.144399092970521892e+00 0.000000000000000000e+00
4.472562358276643835e+00 0.000000000000000000e+00
4.804353741496598218e+00 0.000000000000000000e+00
5.153378684807256249e+00 0.000000000000000000e+00
5.495691609977324532e+00 0.000000000000000000e+00
5.830929705215419645e+00 0.000000000000000000e+00
6.153469387755102105e+00 0.000000000000000000e+00
6.473469387000000630e+00 0.000000000000000000e+00
6.818140589569161136e+00 0.000000000000000000e+00
7.157369614512471223e+00 0.000000000000000000e+00
7.491156462585034426e+00 0.000000000000000000e+00
7.818412698412698703e+00 0.000000000000000000e+00
8.146031746031745513e+00 0.000000000000000000e+00
8.462222222222221646e+00 0.000000000000000000e+00
8.787120181405896346e+00 0.000000000000000000e+00
9.100408163265306882e+00 0.000000000000000000e+00
9.446530612244897540e+00 0.000000000000000000e+00
9.758185941043084455e+00 0.000000000000000000e+00
1.010793650793650755e+01 0.000000000000000000e+00
1.042104308390022638e+01 0.000000000000000000e+00
1.076825396825396908e+01 0.000000000000000000e+00
1.107156462585034085e+01 0.000000000000000000e+00
1.141188208616780031e+01 0.000000000000000000e+00
1.172045351473922814e+01 0.000000000000000000e+00
1.205278911564625766e+01 0.000000000000000000e+00
1.238058956916099795e+01 0.000000000000000000e+00
1.272707482993197203e+01 0.000000000000000000e+00
1.303709750566893355e+01 0.000000000000000000e+00
1.336943310657596307e+01 0.000000000000000000e+00
1.368290249433106531e+01 0.000000000000000000e+00
1.401687074829932023e+01 0.000000000000000000e+00
1.433632653061224538e+01 0.000000000000000000e+00
1.466648526077097436e+01 0.000000000000000000e+00
1.498557823129251787e+01 0.000000000000000000e+00
1.531682539682539712e+01 0.000000000000000000e+00
1.563410430839002352e+01 0.000000000000000000e+00
1.597351473922902443e+01 0.000000000000000000e+00
1.626902494331065796e+01 0.000000000000000000e+00
1.659156462585033864e+01 0.000000000000000000e+00
1.692390022675736816e+01 0.000000000000000000e+00
1.726131519274376558e+01 0.000000000000000000e+00
1.757079365079365019e+01 0.000000000000000000e+00
1.791637188208616749e+01 0.000000000000000000e+00
1.820952380952380878e+01 0.000000000000000000e+00
1.853768707482993250e+01 0.000000000000000000e+00
1.885768707482993278e+01 0.000000000000000000e+00
1.918802721088435348e+01 0.000000000000000000e+00
1.949551020408163282e+01 0.000000000000000000e+00
1.984145124716553354e+01 0.000000000000000000e+00
2.013678004535147537e+01 0.000000000000000000e+00
2.048308390022675596e+01 0.000000000000000000e+00
2.080562358276644019e+01 0.000000000000000000e+00
2.111909297052154244e+01 0.000000000000000000e+00
2.142113378684807401e+01 0.000000000000000000e+00
2.174965986394557760e+01 0.000000000000000000e+00
2.206131519274376274e+01 0.000000000000000000e+00
2.241414965986394492e+01 0.000000000000000000e+00
2.272362811791383308e+01 0.000000000000000000e+00
2.305324263038548693e+01 0.000000000000000000e+00
2.337632653061224630e+01 0.000000000000000000e+00
2.371011337868480595e+01 0.000000000000000000e+00
2.401505668934240489e+01 0.000000000000000000e+00
2.433977324263038611e+01 0.000000000000000000e+00
2.465070294784580440e+01 0.000000000000000000e+00
2.498086167800453339e+01 0.000000000000000000e+00
2.531446712018140488e+01 0.000000000000000000e+00
2.563990929705215294e+01 0.000000000000000000e+00
nan -1.000000000000000000e+00
2.628789115646258523e+01 0.000000000000000000e+00
2.659392290249433088e+01 0.000000000000000000e+00
2.692063492063492092e+01 0.000000000000000000e+00
2.725913832199546505e+01 0.000000000000000000e+00
2.758548752834467166e+01 0.000000000000000000e+00
2.791129251700680314e+01 0.000000000000000000e+00
2.824235827664399068e+01 0.000000000000000000e+00
2.857179138321995637e+01 0.000000000000000000e+00
2.890811791383219997e+01 0.000000000000000000e+00
2.923628117913832369e+01 0.000000000000000000e+00
2.956063492063492149e+01 0.000000000000000000e+00
2.986321995464852463e+01 0.000000000000000000e+00
3.018285714285714150e+01 0.000000000000000000e+00
3.051863945578231352e+01 0.000000000000000000e+00
3.084861678004535079e+01 0.000000000000000000e+00
3.118566893424036124e+01 0.000000000000000000e+00
3.150585034013605323e+01 0.000000000000000000e+00
3.183691609977324433e+01 0.000000000000000000e+00
3.215746031746031974e+01 0.000000000000000000e+00
3.250013605442176612e+01 0.000000000000000000e+00
3.281832199546484929e+01 0.000000000000000000e+00
3.314467120181405591e+01 0.000000000000000000e+00
3.349405895691609913e+01 0.000000000000000000e+00
3.382258503401360628e+01 0.000000000000000000e+00
3.414131519274376103e+01 0.000000000000000000e+00
3.447655328798185792e+01 0.000000000000000000e+00
3.480453514739229348e+01 0.000000000000000000e+00
3.510911564625850190e+01 0.000000000000000000e+00
3.545088435374149327e+01 0.000000000000000000e+00
3.576598639455782092e+01 0.000000000000000000e+00
3.609215419501133937e+01 0.000000000000000000e+00
3.642412698412698546e+01 0.000000000000000000e+00
3.674376417233560232e+01 0.000000000000000000e+00
3.705102040799999941e+01 0.000000000000000000e+00
3.740117913832199292e+01 0.000000000000000000e+00
3.772371882086167716e+01 0.000000000000000000e+00
3.804970521541950035e+01 0.000000000000000000e+00
3.835374149659863718e+01 0.000000000000000000e+00
3.868081632653061064e+01 0.000000000000000000e+00
3.900952380952381304e+01 0.000000000000000000e+00
3.934984126984127073e+01 0.000000000000000000e+00
3.965333333333333599e+01 0.000000000000000000e+00
3.998979591799999866e+01 0.000000000000000000e+00
4.032780045351474030e+01 0.000000000000000000e+00
4.066249433106575850e+01 0.000000000000000000e+00
4.096253968253968480e+01 0.000000000000000000e+00
4.129179138321995168e+01 0.000000000000000000e+00
4.159727891156462931e+01 0.000000000000000000e+00
4.192108843537415197e+01 0.000000000000000000e+00
4.223092970521541645e+01 0.000000000000000000e+00
4.255782312925170174e+01 0.000000000000000000e+00
4.286947845804988333e+01 0.000000000000000000e+00
4.320507936507936364e+01 0.000000000000000000e+00
4.350367346938775626e+01 0.000000000000000000e+00
4.384163265306122526e+01 0.000000000000000000e+00
4.415020408163265131e+01 0.000000000000000000e+00
4.448163265306122582e+01 0.000000000000000000e+00
4.480290249433106453e+01 0.000000000000000000e+00
4.512344671201814350e+01 0.000000000000000000e+00
4.543691609977324219e+01 0.000000000000000000e+00
4.578086167800453410e+01 0.000000000000000000e+00
4.610938775510204124e+01 0.000000000000000000e+00
4.643863945578231522e+01 0.000000000000000000e+00
4.675192743764172576e+01 0.000000000000000000e+00
4.708009070294784237e+01 0.000000000000000000e+00
4.739736961451247055e+01 0.000000000000000000e+00
4.773297052154195086e+01 0.000000000000000000e+00
4.806911564625850275e+01 0.000000000000000000e+00
4.837986394557822933e+01 0.000000000000000000e+00
4.869859410430839119e+01 0.000000000000000000e+00
4.902802721088435334e+01 0.000000000000000000e+00
4.934712018140589862e+01 0.000000000000000000e+00
4.966929705215419233e+01 0.000000000000000000e+00
4.998639455782313235e+01 0.000000000000000000e+00
5.033759637188208558e+01 0.000000000000000000e+00
5.064453514739228979e+01 0.000000000000000000e+00
5.096544217687074507e+01 0.000000000000000000e+00
5.129034013605442510e+01 0.000000000000000000e+00
5.161650793650793645e+01 0.000000000000000000e+00
5.194158730158730464e+01 0.000000000000000000e+00
5.227736961451247311e+01 0.000000000000000000e+00
5.259736961451247339e+01 0.000000000000000000e+00
5.292190476190476289e+01 0.000000000000000000e+00
5.323972789115646265e+01 0.000000000000000000e+00
5.356081632653061320e+01 0.000000000000000000e+00
5.387573696145124558e+01 0.000000000000000000e+00
5.420643990929705325e+01 0.000000000000000000e+00
5.452970521541950433e+01 0.000000000000000000e+00
5.485224489795918146e+01 0.000000000000000000e+00
5.517297052154194859e+01 0.000000000000000000e+00
5.551129251700680101e+01 0.000000000000000000e+00
5.582258503401360628e+01 0.000000000000000000e+00
5.615310657596371868e+01 0.000000000000000000e+00
5.646204081632652816e+01 0.000000000000000000e+00
5.680108843537414742e+01 0.000000000000000000e+00
5.711111111111111427e+01 0.000000000000000000e+00
5.744471655328798221e+01 0.000000000000000000e+00
5.776580498866213276e+01 0.000000000000000000e+00
5.810049886621315096e+01 0.000000000000000000e+00
5.842321995464852336e+01 0.000000000000000000e+00
5.874902494331065839e+01 0.000000000000000000e+00
5.907356009070294789e+01 0.000000000000000000e+00
5.938775510199999985e+01 0.000000000000000000e+00
5.972643990929704927e+01 0.000000000000000000e+00
6.004916099773242877e+01 0.000000000000000000e+00
6.037260770975056801e+01 0.000000000000000000e+00
6.069623582766440251e+01 0.000000000000000000e+00
6.101678004535147437e+01 0.000000000000000000e+00
6.134294784580498572e+01 0.000000000000000000e+00
6.167365079365079339e+01 0.000000000000000000e+00
6.199002267573695946e+01 0.000000000000000000e+00
6.231310657596371527e+01 0.000000000000000000e+00
6.264435374149660163e+01 0.000000000000000000e+00
6.296526077097505691e+01 0.000000000000000000e+00
6.327873015873015561e+01 0.000000000000000000e+00
6.359546485260771220e+01 0.000000000000000000e+00
6.392036281179138513e+01 0.000000000000000000e+00
6.425342403628117438e+01 0.000000000000000000e+00
6.459410430839002970e+01 0.000000000000000000e+00
6.493678004535146897e+01 0.000000000000000000e+00
6.527274376417233270e+01 0.000000000000000000e+00
6.557823129251700323e+01 0.000000000000000000e+00
6.589714285714285325e+01 0.000000000000000000e+00
6.621333333333333826e+01 0.000000000000000000e+00
6.654439909297052225e+01 0.000000000000000000e+00
6.686149659863946226e+01 0.000000000000000000e+00
6.718621315192743282e+01 0.000000000000000000e+00
6.750875283446711705e+01 0.000000000000000000e+00
6.784235827664399210e+01 0.000000000000000000e+00
6.817795918367346530e+01 0.000000000000000000e+00
6.850122448979591638e+01 0.000000000000000000e+00
6.880036281179138768e+01 0.000000000000000000e+00
6.913614512471654905e+01 0.000000000000000000e+00
6.945142857142856485e+01 0.000000000000000000e+00
6.977451247165532777e+01 0.000000000000000000e+00
7.009433106575963279e+01 0.000000000000000000e+00
7.040689342403628359e+01 0.000000000000000000e+00
7.073306122448980204e+01 0.000000000000000000e+00
7.107047619047618525e+01 0.000000000000000000e+00
7.139464852607709133e+01 0.000000000000000000e+00
7.171700680272108741e+01 0.000000000000000000e+00
7.204154195011338402e+01 0.000000000000000000e+00
7.236299319727891088e+01 0.000000000000000000e+00
7.267863945578231721e+01 0.000000000000000000e+00
7.299718820861677671e+01 0.000000000000000000e+00
7.330993197278911566e+01 0.000000000000000000e+00
7.363519274376417911e+01 0.000000000000000000e+00
7.394793650793650386e+01 0.000000000000000000e+00
7.428408163265305575e+01 0.000000000000000000e+00
7.461986394557823132e+01 0.000000000000000000e+00
7.492843537414965738e+01 0.000000000000000000e+00
7.523791383219955264e+01 0.000000000000000000e+00
7.557442176870748085e+01 0.000000000000000000e+00
7.589278911564625218e+01 0.000000000000000000e+00
7.621405895691610510e+01 0.000000000000000000e+00
7.653297052154195512e+01 0.000000000000000000e+00
7.685478458049887251e+01 0.000000000000000000e+00
7.717043083900226463e+01 0.000000000000000000e+00
7.749786848072562861e+01 0.000000000000000000e+00
7.782131519274376785e+01 0.000000000000000000e+00
7.816435374149659765e+01 0.000000000000000000e+00
7.847038548752834686e+01 0.000000000000000000e+00
7.878131519274376160e+01 0.000000000000000000e+00
7.909496598639455556e+01 0.000000000000000000e+00
7.941115646258504057e+01 0.000000000000000000e+00
7.974022675736961219e+01 0.000000000000000000e+00
8.005369614512471799e+01 0.000000000000000000e+00
8.038421768707482329e+01 0.000000000000000000e+00
8.071419501133786412e+01 0.000000000000000000e+00
8.104163265306122810e+01 0.000000000000000000e+00
8.136326530612244312e+01 0.000000000000000000e+00
8.168634920634920604e+01 0.000000000000000000e+00
8.201070294784580028e+01 0.000000000000000000e+00
8.232798185941042846e+01 0.000000000000000000e+00
8.265342403628118007e+01 0.000000000000000000e+00
8.297197278911563956e+01 0.000000000000000000e+00
8.329723356009070301e+01 0.000000000000000000e+00
8.362485260770975515e+01 0.000000000000000000e+00
8.393342403628118120e+01 0.000000000000000000e+00
8.425832199546485413e+01 0.000000000000000000e+00
8.458394557823129389e+01 0.000000000000000000e+00
8.489850340136054285e+01 0.000000000000000000e+00
8.523482993197278290e+01 0.000000000000000000e+00
8.554086167800453211e+01 0.000000000000000000e+00
8.585433106575963791e+01 0.000000000000000000e+00
8.618539682539682190e+01 0.000000000000000000e+00
8.650594104308389376e+01 0.000000000000000000e+00
8.684172335600906933e+01 0.000000000000000000e+00
8.716680272108843042e+01 0.000000000000000000e+00
8.747736961451246884e+01 0.000000000000000000e+00
8.781442176870748995e+01 0.000000000000000000e+00
8.811755102040815757e+01 0.000000000000000000e+00
8.843791383219954128e+01 0.000000000000000000e+00
nan -1.000000000000000000e+00
nan -1.000000000000000000e+00
8.936380952380952181e+01 0.000000000000000000e+00
8.969795918367347554e+01 0.000000000000000000e+00
9.004462585034013955e+01 0.000000000000000000e+00
9.037460317460318038e+01 0.000000000000000000e+00
9.070258503401360883e+01 0.000000000000000000e+00
9.099718820861677671e+01 0.000000000000000000e+00
nan -1.000000000000000000e+00
9.164335600907028834e+01 0.000000000000000000e+00
9.196190476190476204e+01 0.000000000000000000e+00
9.229151927437641234e+01 0.000000000000000000e+00
9.262448979500000235e+01 1.000000000000000000e+00
9.293673469299999113e+01 1.000000000000000000e+00
9.325918367299999545e+01 1.000000000000000000e+00
9.358458049886621666e+01 0.000000000000000000e+00
9.391219954648525459e+01 0.000000000000000000e+00
9.422875283446711592e+01 0.000000000000000000e+00
9.454331065759636488e+01 0.000000000000000000e+00
9.487256235827663886e+01 0.000000000000000000e+00
9.519546485260771362e+01 0.000000000000000000e+00
9.551637188208616180e+01 0.000000000000000000e+00
9.583274376417233498e+01 0.000000000000000000e+00
9.615873015873016527e+01 0.000000000000000000e+00
9.647038548752834686e+01 0.000000000000000000e+00
9.678113378684807344e+01 0.000000000000000000e+00
9.710639455782312268e+01 0.000000000000000000e+00
9.743056689342404297e+01 0.000000000000000000e+00
9.775746031746031406e+01 0.000000000000000000e+00
9.808090702947845330e+01 0.000000000000000000e+00
9.837351473922902301e+01 0.000000000000000000e+00
9.870965986394557490e+01 0.000000000000000000e+00
9.902258503401360201e+01 0.000000000000000000e+00
9.931836734600000227e+01 0.000000000000000000e+00
9.965714285700001085e+01 0.000000000000000000e+00
1.000072562358276684e+02 0.000000000000000000e+00
1.003227210884353724e+02 0.000000000000000000e+00
1.006443537414966016e+02 0.000000000000000000e+00
1.009492970521541935e+02 0.000000000000000000e+00
1.012781859410430769e+02 0.000000000000000000e+00
1.016012698412698398e+02 0.000000000000000000e+00
1.019192743764172349e+02 0.000000000000000000e+00
1.022347392290249388e+02 0.000000000000000000e+00
1.025692517006802689e+02 0.000000000000000000e+00
1.028968707482993210e+02 0.000000000000000000e+00
1.032214058956916034e+02 0.000000000000000000e+00
1.035479365079365124e+02 0.000000000000000000e+00
1.038565079365079384e+02 0.000000000000000000e+00
1.041725170068027211e+02 0.000000000000000000e+00
1.044845351473922932e+02 0.000000000000000000e+00
1.047992743764172303e+02 0.000000000000000000e+00
1.051259863945578275e+02 0.000000000000000000e+00
1.054503401360544217e+02 0.000000000000000000e+00
1.057683446712018167e+02 0.000000000000000000e+00
1.060856235827664449e+02 0.000000000000000000e+00
1.064061678004535167e+02 0.000000000000000000e+00
1.067167346938775552e+02 0.000000000000000000e+00
1.070476190476190510e+02 0.000000000000000000e+00
1.073616326530612213e+02 0.000000000000000000e+00
1.076923356009070289e+02 0.000000000000000000e+00
1.080125170068027245e+02 0.000000000000000000e+00
1.083303401360544171e+02 0.000000000000000000e+00
1.086528798185941014e+02 0.000000000000000000e+00
1.089707029478458082e+02 0.000000000000000000e+00
1.092834467120181472e+02 0.000000000000000000e+00
1.095987301587301630e+02 0.000000000000000000e+00
1.099250793650793696e+02 0.000000000000000000e+00
1.102528798185941099e+02 0.000000000000000000e+00
1.105777777777777828e+02 0.000000000000000000e+00
1.109102947845805005e+02 0.000000000000000000e+00
1.112219501133786821e+02 0.000000000000000000e+00
1.115573696145124671e+02 0.000000000000000000e+00
1.118681179138321937e+02 0.000000000000000000e+00
1.121908390022675803e+02 0.000000000000000000e+00
1.125153741496598627e+02 0.000000000000000000e+00
1.128498866213151928e+02 0.000000000000000000e+00
1.131649886621315204e+02 0.000000000000000000e+00
1.134826303854875249e+02 0.000000000000000000e+00
1.137819501133786844e+02 0.000000000000000000e+00
1.141208163265306155e+02 0.000000000000000000e+00
1.144235827664399068e+02 0.000000000000000000e+00
1.147566439909297031e+02 0.000000000000000000e+00
1.150715646258503426e+02 0.000000000000000000e+00
1.154200453514739166e+02 0.000000000000000000e+00
1.157053968253968321e+02 0.000000000000000000e+00
1.160531519274376393e+02 0.000000000000000000e+00
1.163575510204081667e+02 0.000000000000000000e+00
1.166984126984126959e+02 0.000000000000000000e+00
1.170097052154195012e+02 0.000000000000000000e+00
1.173465759637188199e+02 0.000000000000000000e+00
1.176714285710000070e+02 1.000000000000000000e+00
1.180163265300000006e+02 1.000000000000000000e+00
1.183224489790000007e+02 1.000000000000000000e+00
1.186693877550000025e+02 1.000000000000000000e+00
nan -1.000000000000000000e+00
nan -1.000000000000000000e+00
nan -1.000000000000000000e+00
nan -1.000000000000000000e+00
1.202897959179999958e+02 1.000000000000000000e+00
1.206331065759637227e+02 0.000000000000000000e+00
1.209629024943310611e+02 0.000000000000000000e+00
1.212667573696145098e+02 0.000000000000000000e+00
1.215814965986394611e+02 0.000000000000000000e+00
1.219071201814059009e+02 0.000000000000000000e+00
1.222140589569161051e+02 0.000000000000000000e+00
1.225199092970521519e+02 0.000000000000000000e+00
1.228299319727891117e+02 0.000000000000000000e+00
1.231297959183673498e+02 0.000000000000000000e+00
1.234595918367346883e+02 0.000000000000000000e+00
1.237921088435374202e+02 0.000000000000000000e+00
1.241213605442176942e+02 0.000000000000000000e+00
1.244439002267573642e+02 0.000000000000000000e+00
1.247622675736961497e+02 0.000000000000000000e+00
1.250768253968253987e+02 0.000000000000000000e+00
1.253834013605442124e+02 0.000000000000000000e+00
1.257164625850340087e+02 0.000000000000000000e+00
1.260330158730158701e+02 0.000000000000000000e+00
1.263515646258503438e+02 0.000000000000000000e+00
1.266673469379999943e+02 1.000000000000000000e+00
1.269714285714285751e+02 0.000000000000000000e+00
1.272892517006802677e+02 0.000000000000000000e+00
1.276087074829931964e+02 0.000000000000000000e+00
1.279377777777777823e+02 0.000000000000000000e+00
1.282583219954648541e+02 0.000000000000000000e+00
1.285685260770975162e+02 0.000000000000000000e+00
1.288774603174603044e+02 0.000000000000000000e+00
1.291985487528344549e+02 0.000000000000000000e+00
1.295232653061224539e+02 0.000000000000000000e+00
1.298398185941043153e+02 0.000000000000000000e+00
nan -1.000000000000000000e+00
1.304798185941043016e+02 0.000000000000000000e+00
1.308186848072562327e+02 0.000000000000000000e+00
1.311434013605442317e+02 0.000000000000000000e+00
1.314615873015873149e+02 0.000000000000000000e+00
1.317763265306122378e+02 0.000000000000000000e+00
1.321195464852607699e+02 0.000000000000000000e+00
1.324395464852607631e+02 0.000000000000000000e+00
1.327512018140589589e+02 0.000000000000000000e+00
1.330768253968253987e+02 0.000000000000000000e+00
1.334097052154195069e+02 0.000000000000000000e+00
1.337364172335601040e+02 0.000000000000000000e+00
1.340908843537415009e+02 0.000000000000000000e+00
1.344081632653061149e+02 0.000000000000000000e+00
1.347383219954648439e+02 0.000000000000000000e+00
nan -1.000000000000000000e+00
nan -1.000000000000000000e+00
1.357942857142857065e+02 0.000000000000000000e+00
