# Supplementary material for: Correlated microtiming deviations in jazz and rock music
Source: PLoS One. 2018 Jan 24;13(1):e0186361. doi: 10.1371/journal.pone.0186361 (PMC5783353; doi:10.1371/journal.pone.0186361)
Supplement: S1 Dataset — (ZIP) [file pone.0186361.s001.zip › J30.dat]

8.979591836734693300e-02 0.000000000000000000e+00
3.744217687074830048e-01 0.000000000000000000e+00
7.043990929705215009e-01 0.000000000000000000e+00
9.901133786848073104e-01 0.000000000000000000e+00
1.318095238095237987e+00 0.000000000000000000e+00
1.605986394557823216e+00 0.000000000000000000e+00
1.902766439909296947e+00 0.000000000000000000e+00
nan -1.000000000000000000e+00
2.449523809523809437e+00 0.000000000000000000e+00
2.734331065759637358e+00 0.000000000000000000e+00
3.036190476190476328e+00 0.000000000000000000e+00
nan -1.000000000000000000e+00
nan -1.000000000000000000e+00
nan -1.000000000000000000e+00
nan -1.000000000000000000e+00
4.478004535147392495e+00 0.000000000000000000e+00
4.736507936507936556e+00 0.000000000000000000e+00
5.016235827664399238e+00 0.000000000000000000e+00
5.347845804988661911e+00 0.000000000000000000e+00
nan -1.000000000000000000e+00
nan -1.000000000000000000e+00
6.210975056689342466e+00 0.000000000000000000e+00
6.515736961451247033e+00 0.000000000000000000e+00
6.808707482993197502e+00 0.000000000000000000e+00
7.094965986394558222e+00 0.000000000000000000e+00
7.382131519274376608e+00 0.000000000000000000e+00
7.690702947845805326e+00 0.000000000000000000e+00
nan -1.000000000000000000e+00
nan -1.000000000000000000e+00
nan -1.000000000000000000e+00
nan -1.000000000000000000e+00
nan -1.000000000000000000e+00
nan -1.000000000000000000e+00
9.768163265306123222e+00 0.000000000000000000e+00
1.006893424036281104e+01 0.000000000000000000e+00
1.036897959183673557e+01 0.000000000000000000e+00
1.070276643990929699e+01 0.000000000000000000e+00
1.098612244897959123e+01 0.000000000000000000e+00
1.130267573696145078e+01 0.000000000000000000e+00
1.158113378684807238e+01 0.000000000000000000e+00
nan -1.000000000000000000e+00
nan -1.000000000000000000e+00
nan -1.000000000000000000e+00
nan -1.000000000000000000e+00
nan -1.000000000000000000e+00
nan -1.000000000000000000e+00
nan -1.000000000000000000e+00
1.393215419501133745e+01 0.000000000000000000e+00
1.420045351473922857e+01 0.000000000000000000e+00
1.450467120181405889e+01 0.000000000000000000e+00
1.482594104308389937e+01 0.000000000000000000e+00
nan -1.000000000000000000e+00
nan -1.000000000000000000e+00
nan -1.000000000000000000e+00
nan -1.000000000000000000e+00
nan -1.000000000000000000e+00
nan -1.000000000000000000e+00
nan -1.000000000000000000e+00
nan -1.000000000000000000e+00
nan -1.000000000000000000e+00
nan -1.000000000000000000e+00
1.829514739229025011e+01 0.000000000000000000e+00
1.859936507936507866e+01 0.000000000000000000e+00
1.890394557823129418e+01 0.000000000000000000e+00
1.921451247165532905e+01 0.000000000000000000e+00
1.952308390022675866e+01 0.000000000000000000e+00
1.980843537414965994e+01 0.000000000000000000e+00
2.013024943310657733e+01 0.000000000000000000e+00
2.040108843537414884e+01 0.000000000000000000e+00
2.072253968253968281e+01 0.000000000000000000e+00
2.100426303854875343e+01 0.000000000000000000e+00
2.133242630385487359e+01 0.000000000000000000e+00
2.160471655328798235e+01 0.000000000000000000e+00
2.189569160997732311e+01 0.000000000000000000e+00
2.219029478458049809e+01 0.000000000000000000e+00
2.250811791383219784e+01 0.000000000000000000e+00
2.278095238095238173e+01 0.000000000000000000e+00
2.309079365079364976e+01 0.000000000000000000e+00
2.336308390022675852e+01 0.000000000000000000e+00
nan -1.000000000000000000e+00
2.396625850340135955e+01 0.000000000000000000e+00
2.426702947845804914e+01 0.000000000000000000e+00
2.456562358276643820e+01 0.000000000000000000e+00
nan -1.000000000000000000e+00
2.514721088435373986e+01 0.000000000000000000e+00
2.545324263038548906e+01 0.000000000000000000e+00
nan -1.000000000000000000e+00
nan -1.000000000000000000e+00
2.621641723356009024e+01 0.000000000000000000e+00
2.652625850340136182e+01 0.000000000000000000e+00
2.680616780045351533e+01 0.000000000000000000e+00
2.709859410430838977e+01 0.000000000000000000e+00
nan -1.000000000000000000e+00
nan -1.000000000000000000e+00
2.810956916099773295e+01 0.000000000000000000e+00
nan -1.000000000000000000e+00
2.870766439909296963e+01 0.000000000000000000e+00
2.900553287981859540e+01 0.000000000000000000e+00
2.930612244897959329e+01 0.000000000000000000e+00
2.962231292517006764e+01 0.000000000000000000e+00
2.992725623582766303e+01 0.000000000000000000e+00
3.023129251700680342e+01 0.000000000000000000e+00
3.054693877500000099e+01 0.000000000000000000e+00
nan -1.000000000000000000e+00
3.110058956916099859e+01 0.000000000000000000e+00
3.141442176870748426e+01 0.000000000000000000e+00
3.170485260770974989e+01 0.000000000000000000e+00
3.200943310657596186e+01 0.000000000000000000e+00
3.231873015873016186e+01 0.000000000000000000e+00
3.264181405895691768e+01 0.000000000000000000e+00
3.292625850340136395e+01 0.000000000000000000e+00
3.320526077097505890e+01 0.000000000000000000e+00
3.350748299319727863e+01 0.000000000000000000e+00
3.379990929705215308e+01 0.000000000000000000e+00
3.410394557823128991e+01 0.000000000000000000e+00
nan -1.000000000000000000e+00
nan -1.000000000000000000e+00
nan -1.000000000000000000e+00
nan -1.000000000000000000e+00
nan -1.000000000000000000e+00
nan -1.000000000000000000e+00
nan -1.000000000000000000e+00
nan -1.000000000000000000e+00
nan -1.000000000000000000e+00
nan -1.000000000000000000e+00
nan -1.000000000000000000e+00
3.770594104308390371e+01 0.000000000000000000e+00
3.800163265306122184e+01 0.000000000000000000e+00
3.827537414965986073e+01 0.000000000000000000e+00
3.857850340136054257e+01 0.000000000000000000e+00
3.886185941043083858e+01 0.000000000000000000e+00
3.916081632653061462e+01 0.000000000000000000e+00
3.945723356009069960e+01 0.000000000000000000e+00
3.972843537414966164e+01 0.000000000000000000e+00
4.003936507936507638e+01 0.000000000000000000e+00
4.037895691609977433e+01 0.000000000000000000e+00
4.064907029478457900e+01 0.000000000000000000e+00
4.094312925170068240e+01 0.000000000000000000e+00
4.124897959183673635e+01 0.000000000000000000e+00
4.156299319727891373e+01 0.000000000000000000e+00
4.183147392290249655e+01 0.000000000000000000e+00
4.216145124716553028e+01 0.000000000000000000e+00
4.243972789115646549e+01 0.000000000000000000e+00
nan -1.000000000000000000e+00
4.303147392290249229e+01 0.000000000000000000e+00
4.334294784580498572e+01 0.000000000000000000e+00
4.363210884353741648e+01 0.000000000000000000e+00
4.394920634920634939e+01 0.000000000000000000e+00
4.422730158730158934e+01 0.000000000000000000e+00
4.453641723356009408e+01 0.000000000000000000e+00
4.481832199546484929e+01 0.000000000000000000e+00
4.513451247165532720e+01 0.000000000000000000e+00
4.543727891156462562e+01 0.000000000000000000e+00
4.573823129251700692e+01 0.000000000000000000e+00
4.600888888888889028e+01 0.000000000000000000e+00
4.632743764172335688e+01 0.000000000000000000e+00
4.662621315192743765e+01 0.000000000000000000e+00
4.692317460317460132e+01 0.000000000000000000e+00
4.720616780045351391e+01 0.000000000000000000e+00
nan -1.000000000000000000e+00
4.781369614512471600e+01 0.000000000000000000e+00
4.813587301587301681e+01 0.000000000000000000e+00
4.840453514739228780e+01 0.000000000000000000e+00
4.873342403628117836e+01 0.000000000000000000e+00
4.902040816326530859e+01 0.000000000000000000e+00
4.932040816300000330e+01 1.000000000000000000e+00
nan -1.000000000000000000e+00
nan -1.000000000000000000e+00
5.021950113378684932e+01 0.000000000000000000e+00
5.052208616780045247e+01 0.000000000000000000e+00
5.079401360544217425e+01 0.000000000000000000e+00
5.112544217687074877e+01 0.000000000000000000e+00
5.139210884353741449e+01 0.000000000000000000e+00
5.172244897899999927e+01 1.000000000000000000e+00
5.201106575963719081e+01 0.000000000000000000e+00
5.230240362811791499e+01 0.000000000000000000e+00
5.259609977324262786e+01 0.000000000000000000e+00
5.291210884353741761e+01 0.000000000000000000e+00
5.318929705215419546e+01 0.000000000000000000e+00
5.347863945578231437e+01 0.000000000000000000e+00
5.378902494331065753e+01 0.000000000000000000e+00
5.410231292517006807e+01 0.000000000000000000e+00
5.438929705215419830e+01 0.000000000000000000e+00
nan -1.000000000000000000e+00
5.490321995464852733e+01 0.000000000000000000e+00
nan -1.000000000000000000e+00
5.560489795918367406e+01 0.000000000000000000e+00
5.588934240362812034e+01 0.000000000000000000e+00
5.620625850340135798e+01 0.000000000000000000e+00
5.648761904761904873e+01 0.000000000000000000e+00
nan -1.000000000000000000e+00
nan -1.000000000000000000e+00
5.738938775510204238e+01 0.000000000000000000e+00
5.768780045351473973e+01 0.000000000000000000e+00
5.799129251700680499e+01 0.000000000000000000e+00
5.829823129251700919e+01 0.000000000000000000e+00
5.857977324263038810e+01 0.000000000000000000e+00
5.889705215419500917e+01 0.000000000000000000e+00
5.917804988662131649e+01 0.000000000000000000e+00
5.947900226757369779e+01 0.000000000000000000e+00
5.975963718820861459e+01 0.000000000000000000e+00
6.006240362811791300e+01 0.000000000000000000e+00
6.035990929705215535e+01 0.000000000000000000e+00
6.066122448979592008e+01 0.000000000000000000e+00
6.095909297052153875e+01 0.000000000000000000e+00
6.127564625850340008e+01 0.000000000000000000e+00
6.155700680272109082e+01 0.000000000000000000e+00
nan -1.000000000000000000e+00
6.215782312925170316e+01 0.000000000000000000e+00
6.247510204081632423e+01 0.000000000000000000e+00
6.276263038548752604e+01 0.000000000000000000e+00
6.308426303854875528e+01 0.000000000000000000e+00
6.336036281179138285e+01 0.000000000000000000e+00
6.367473922902494365e+01 0.000000000000000000e+00
6.395283446712018360e+01 0.000000000000000000e+00
6.426086167800453097e+01 0.000000000000000000e+00
6.455873015873015675e+01 0.000000000000000000e+00
6.486748299319728517e+01 0.000000000000000000e+00
nan -1.000000000000000000e+00
6.559854875283446063e+01 0.000000000000000000e+00
6.592054421768708039e+01 0.000000000000000000e+00
6.621496598639456010e+01 0.000000000000000000e+00
6.650213151927437139e+01 0.000000000000000000e+00
nan -1.000000000000000000e+00
6.723174603174602737e+01 0.000000000000000000e+00
6.752072562358276286e+01 0.000000000000000000e+00
6.785215419501133738e+01 0.000000000000000000e+00
6.811374149659863519e+01 0.000000000000000000e+00
6.843900226757369865e+01 0.000000000000000000e+00
6.869895691609977462e+01 0.000000000000000000e+00
nan -1.000000000000000000e+00
6.929995464852608222e+01 0.000000000000000000e+00
6.963029478458049937e+01 0.000000000000000000e+00
6.990385487528344299e+01 0.000000000000000000e+00
7.021569160997732695e+01 0.000000000000000000e+00
7.049814058956916085e+01 0.000000000000000000e+00
7.082376417233560062e+01 0.000000000000000000e+00
7.108154195011337606e+01 0.000000000000000000e+00
nan -1.000000000000000000e+00
7.169832199546485185e+01 0.000000000000000000e+00
7.201523809523808950e+01 0.000000000000000000e+00
7.228897959183673549e+01 0.000000000000000000e+00
7.261097505668934105e+01 0.000000000000000000e+00
7.289197278911564126e+01 0.000000000000000000e+00
7.320870748299319075e+01 0.000000000000000000e+00
7.349006802721088150e+01 0.000000000000000000e+00
7.379229024943310833e+01 0.000000000000000000e+00
7.409451247165533516e+01 0.000000000000000000e+00
7.440671201814059543e+01 0.000000000000000000e+00
7.469823129251700777e+01 0.000000000000000000e+00
7.501061224489795620e+01 0.000000000000000000e+00
7.529995464852608222e+01 0.000000000000000000e+00
7.556698412698412426e+01 0.000000000000000000e+00
7.587029478458049425e+01 0.000000000000000000e+00
7.619555555555555770e+01 0.000000000000000000e+00
7.645877551020407736e+01 0.000000000000000000e+00
7.677242630385487132e+01 0.000000000000000000e+00
7.703437641723355966e+01 0.000000000000000000e+00
7.735854875283446574e+01 0.000000000000000000e+00
7.765260770975056914e+01 0.000000000000000000e+00
7.799528344671202262e+01 0.000000000000000000e+00
7.827047619047618809e+01 0.000000000000000000e+00
7.860208616780045077e+01 0.000000000000000000e+00
7.887510204081632992e+01 0.000000000000000000e+00
7.918439909297052282e+01 0.000000000000000000e+00
7.946648526077098040e+01 0.000000000000000000e+00
7.977868480725624067e+01 0.000000000000000000e+00
8.004716553287981640e+01 0.000000000000000000e+00
8.036154195011337720e+01 0.000000000000000000e+00
8.063981859410431241e+01 0.000000000000000000e+00
nan -1.000000000000000000e+00
8.122993197278911737e+01 0.000000000000000000e+00
8.155755102040816951e+01 0.000000000000000000e+00
8.182712018140590260e+01 0.000000000000000000e+00
8.214058956916099419e+01 0.000000000000000000e+00
8.242140589569160625e+01 0.000000000000000000e+00
8.273759637188209126e+01 0.000000000000000000e+00
8.301333333333333542e+01 0.000000000000000000e+00
8.331972789115646094e+01 0.000000000000000000e+00
8.362503401360544331e+01 0.000000000000000000e+00
8.393451247165532436e+01 0.000000000000000000e+00
8.423891156462585172e+01 0.000000000000000000e+00
8.454040816326531171e+01 0.000000000000000000e+00
8.483501133786847959e+01 0.000000000000000000e+00
8.515936507936507383e+01 0.000000000000000000e+00
8.543473922902494166e+01 0.000000000000000000e+00
8.575764172335600222e+01 0.000000000000000000e+00
8.605587301587301852e+01 0.000000000000000000e+00
8.633541950113378505e+01 0.000000000000000000e+00
8.666811791383220509e+01 0.000000000000000000e+00
8.692843537414965738e+01 0.000000000000000000e+00
8.726040816326531058e+01 0.000000000000000000e+00
8.753668934240363342e+01 0.000000000000000000e+00
nan -1.000000000000000000e+00
8.812353741496598047e+01 0.000000000000000000e+00
8.843446712018140943e+01 0.000000000000000000e+00
8.871056689342402990e+01 0.000000000000000000e+00
nan -1.000000000000000000e+00
8.927147392290250139e+01 0.000000000000000000e+00
8.961124716553287328e+01 0.000000000000000000e+00
8.988208616780045190e+01 0.000000000000000000e+00
9.014947845804988447e+01 0.000000000000000000e+00
9.047582766439909108e+01 0.000000000000000000e+00
9.077841269841269423e+01 0.000000000000000000e+00
9.105342403628118575e+01 0.000000000000000000e+00
9.138775510204081343e+01 0.000000000000000000e+00
9.167165532879818102e+01 0.000000000000000000e+00
9.198603174603174182e+01 0.000000000000000000e+00
9.228099773242630022e+01 0.000000000000000000e+00
9.260027210884354076e+01 0.000000000000000000e+00
9.287238095238095070e+01 0.000000000000000000e+00
9.318639455782313519e+01 0.000000000000000000e+00
9.347664399092970200e+01 0.000000000000000000e+00
9.377777777777777146e+01 0.000000000000000000e+00
nan -1.000000000000000000e+00
9.438784580498865751e+01 0.000000000000000000e+00
9.467537414965985931e+01 0.000000000000000000e+00
nan -1.000000000000000000e+00
9.526675736961450980e+01 0.000000000000000000e+00
9.558349206349205929e+01 0.000000000000000000e+00
9.588444444444444059e+01 0.000000000000000000e+00
9.619773242630385823e+01 0.000000000000000000e+00
9.648344671201813583e+01 0.000000000000000000e+00
9.678458049886621950e+01 0.000000000000000000e+00
9.708063492063492106e+01 0.000000000000000000e+00
9.740770975056689451e+01 0.000000000000000000e+00
9.768199546485260498e+01 0.000000000000000000e+00
9.797931972789115207e+01 0.000000000000000000e+00
9.827573696145124416e+01 0.000000000000000000e+00
9.857886621315192599e+01 0.000000000000000000e+00
9.884480725623582487e+01 0.000000000000000000e+00
9.916843537414966647e+01 0.000000000000000000e+00
9.946158730158730066e+01 0.000000000000000000e+00
9.977687074829931646e+01 0.000000000000000000e+00
1.000549659863945635e+02 0.000000000000000000e+00
1.003550113378684756e+02 0.000000000000000000e+00
1.006410884353741437e+02 0.000000000000000000e+00
1.009672562358276622e+02 0.000000000000000000e+00
1.012774603174603243e+02 0.000000000000000000e+00
1.015898412698412727e+02 0.000000000000000000e+00
1.018873469387755080e+02 0.000000000000000000e+00
nan -1.000000000000000000e+00
1.024025396825396825e+02 0.000000000000000000e+00
1.026996825396825415e+02 0.000000000000000000e+00
1.029808616780045298e+02 0.000000000000000000e+00
1.032749206349206332e+02 0.000000000000000000e+00
1.035771428571428601e+02 0.000000000000000000e+00
1.038790022675736964e+02 0.000000000000000000e+00
1.041960997732426364e+02 0.000000000000000000e+00
nan -1.000000000000000000e+00
1.048560544217687038e+02 0.000000000000000000e+00
1.051981859410430786e+02 0.000000000000000000e+00
1.054793650793650812e+02 0.000000000000000000e+00
1.057897505668934173e+02 0.000000000000000000e+00
1.060854421768707425e+02 0.000000000000000000e+00
1.064195918367346962e+02 0.000000000000000000e+00
1.066884353741496625e+02 0.000000000000000000e+00
1.070058956916099788e+02 0.000000000000000000e+00
1.072700226757369677e+02 0.000000000000000000e+00
1.076014512471655280e+02 0.000000000000000000e+00
1.078791836734693845e+02 0.000000000000000000e+00
1.081980952380952345e+02 0.000000000000000000e+00
1.084794557823129253e+02 0.000000000000000000e+00
1.087883900226757419e+02 0.000000000000000000e+00
1.090922448979591906e+02 0.000000000000000000e+00
nan -1.000000000000000000e+00
1.096890702947845853e+02 0.000000000000000000e+00
1.099863945578231323e+02 0.000000000000000000e+00
1.102779138321995447e+02 0.000000000000000000e+00
1.105861224489795944e+02 0.000000000000000000e+00
1.108725623582766389e+02 0.000000000000000000e+00
1.111867573696145115e+02 0.000000000000000000e+00
1.114619501133786912e+02 0.000000000000000000e+00
1.117884807256235860e+02 0.000000000000000000e+00
1.120653061224489733e+02 0.000000000000000000e+00
1.123655328798185877e+02 0.000000000000000000e+00
1.126741043083900280e+02 0.000000000000000000e+00
1.129779591836734625e+02 0.000000000000000000e+00
nan -1.000000000000000000e+00
nan -1.000000000000000000e+00
1.139310657596371925e+02 0.000000000000000000e+00
nan -1.000000000000000000e+00
1.145131972789115622e+02 0.000000000000000000e+00
1.148154195011337890e+02 0.000000000000000000e+00
1.150989569160997803e+02 0.000000000000000000e+00
1.154165986394557848e+02 0.000000000000000000e+00
1.157001360544217619e+02 0.000000000000000000e+00
1.160282993197278927e+02 0.000000000000000000e+00
1.163049433106575918e+02 0.000000000000000000e+00
nan -1.000000000000000000e+00
nan -1.000000000000000000e+00
nan -1.000000000000000000e+00
1.174777324263038594e+02 0.000000000000000000e+00
1.178106122448979534e+02 0.000000000000000000e+00
1.180805442176870770e+02 0.000000000000000000e+00
1.183963718820861715e+02 0.000000000000000000e+00
1.187004081632653083e+02 0.000000000000000000e+00
1.190184126984127033e+02 0.000000000000000000e+00
1.192917913832199588e+02 0.000000000000000000e+00
1.195851247165532811e+02 0.000000000000000000e+00
1.198846258503401430e+02 0.000000000000000000e+00
1.201953741496598695e+02 0.000000000000000000e+00
1.204879818594104250e+02 0.000000000000000000e+00
1.208003628117913877e+02 0.000000000000000000e+00
1.210931519274376456e+02 0.000000000000000000e+00
1.214042630385487485e+02 0.000000000000000000e+00
1.216921541950113408e+02 0.000000000000000000e+00
1.220032653061224437e+02 0.000000000000000000e+00
1.223000453514739263e+02 0.000000000000000000e+00
nan -1.000000000000000000e+00
nan -1.000000000000000000e+00
1.231657142857142873e+02 0.000000000000000000e+00
1.234713832199546459e+02 0.000000000000000000e+00
1.237656235827664375e+02 0.000000000000000000e+00
1.240475283446712069e+02 0.000000000000000000e+00
1.243252607709750635e+02 0.000000000000000000e+00
1.246173242630385545e+02 0.000000000000000000e+00
1.249231746031746013e+02 0.000000000000000000e+00
1.251961904761904805e+02 0.000000000000000000e+00
1.254917006802721033e+02 0.000000000000000000e+00
1.257993650793650744e+02 0.000000000000000000e+00
nan -1.000000000000000000e+00
nan -1.000000000000000000e+00
nan -1.000000000000000000e+00
nan -1.000000000000000000e+00
nan -1.000000000000000000e+00
1.275140136054421731e+02 0.000000000000000000e+00
1.278242176870748352e+02 0.000000000000000000e+00
1.280887074829931862e+02 0.000000000000000000e+00
nan -1.000000000000000000e+00
1.286989569160997746e+02 0.000000000000000000e+00
1.290013605442176754e+02 0.000000000000000000e+00
1.293229931972789188e+02 0.000000000000000000e+00
1.296482539682539823e+02 0.000000000000000000e+00
1.299281632653061251e+02 0.000000000000000000e+00
1.302361904761904725e+02 0.000000000000000000e+00
1.305224489795918430e+02 0.000000000000000000e+00
1.308248526077097438e+02 0.000000000000000000e+00
1.311049433106576032e+02 0.000000000000000000e+00
1.314057142857142821e+02 0.000000000000000000e+00
1.316965079365079418e+02 0.000000000000000000e+00
1.319965532879818682e+02 0.000000000000000000e+00
1.322935147392290389e+02 0.000000000000000000e+00
1.325968253968254089e+02 0.000000000000000000e+00
1.328896145124716668e+02 0.000000000000000000e+00
nan -1.000000000000000000e+00
1.334628571428571320e+02 0.000000000000000000e+00
1.337794104308389933e+02 0.000000000000000000e+00
1.340634920634920775e+02 0.000000000000000000e+00
nan -1.000000000000000000e+00
1.346556009070294806e+02 0.000000000000000000e+00
1.349583673469387861e+02 0.000000000000000000e+00
1.352500680272108866e+02 0.000000000000000000e+00
nan -1.000000000000000000e+00
1.358202267573696247e+02 0.000000000000000000e+00
1.361516553287981992e+02 0.000000000000000000e+00
1.364174149659863815e+02 0.000000000000000000e+00
1.367484807256235797e+02 0.000000000000000000e+00
1.370202267573696133e+02 0.000000000000000000e+00
1.373532879818594097e+02 0.000000000000000000e+00
nan -1.000000000000000000e+00
nan -1.000000000000000000e+00
1.382182312925170038e+02 0.000000000000000000e+00
1.385422222222222217e+02 0.000000000000000000e+00
1.388068934240362751e+02 0.000000000000000000e+00
1.391234467120181364e+02 0.000000000000000000e+00
1.393873922902494371e+02 0.000000000000000000e+00
1.397084807256235877e+02 0.000000000000000000e+00
1.399869387755101968e+02 0.000000000000000000e+00
1.403009523809523671e+02 0.000000000000000000e+00
1.405897505668934286e+02 0.000000000000000000e+00
nan -1.000000000000000000e+00
1.411648072562358323e+02 0.000000000000000000e+00
1.414722902494331152e+02 0.000000000000000000e+00
1.417404081632653003e+02 0.000000000000000000e+00
1.420651247165532993e+02 0.000000000000000000e+00
1.423395918367346837e+02 0.000000000000000000e+00
nan -1.000000000000000000e+00
1.429228117913832250e+02 0.000000000000000000e+00
1.432228571428571513e+02 0.000000000000000000e+00
1.434946031746031849e+02 0.000000000000000000e+00
1.438296598639455794e+02 0.000000000000000000e+00
1.441082993197279052e+02 0.000000000000000000e+00
nan -1.000000000000000000e+00
1.447038548752834402e+02 0.000000000000000000e+00
1.450321995464852591e+02 0.000000000000000000e+00
1.453008616780045372e+02 0.000000000000000000e+00
1.456117913832199520e+02 0.000000000000000000e+00
1.458911564625850303e+02 0.000000000000000000e+00
1.462216780045351356e+02 0.000000000000000000e+00
1.464970521541950177e+02 0.000000000000000000e+00
1.468123356009070335e+02 0.000000000000000000e+00
1.470993197278911566e+02 0.000000000000000000e+00
nan -1.000000000000000000e+00
1.476874376417233634e+02 0.000000000000000000e+00
1.480083446712018258e+02 0.000000000000000000e+00
1.482855328798185894e+02 0.000000000000000000e+00
nan -1.000000000000000000e+00
1.488908843537414839e+02 0.000000000000000000e+00
1.492021768707483034e+02 0.000000000000000000e+00
1.494766439909297162e+02 0.000000000000000000e+00
1.498120634920634870e+02 0.000000000000000000e+00
1.500876190476190573e+02 0.000000000000000000e+00
1.504170521541950052e+02 0.000000000000000000e+00
1.506884353741496625e+02 0.000000000000000000e+00
1.509901133786848106e+02 0.000000000000000000e+00
1.512792743764172201e+02 0.000000000000000000e+00
1.516157823129251767e+02 0.000000000000000000e+00
1.518813605442176993e+02 0.000000000000000000e+00
nan -1.000000000000000000e+00
1.524827210884353690e+02 0.000000000000000000e+00
1.528067120181405869e+02 0.000000000000000000e+00
1.530931519274376456e+02 0.000000000000000000e+00
1.534022675736961503e+02 0.000000000000000000e+00
1.536767346938775631e+02 0.000000000000000000e+00
1.539891156462585116e+02 0.000000000000000000e+00
1.542848072562358368e+02 0.000000000000000000e+00
nan -1.000000000000000000e+00
nan -1.000000000000000000e+00
nan -1.000000000000000000e+00
1.554507029478457980e+02 0.000000000000000000e+00
1.557942857142857065e+02 0.000000000000000000e+00
1.560789115646258551e+02 0.000000000000000000e+00
1.564110657596371823e+02 0.000000000000000000e+00
1.566844444444444377e+02 0.000000000000000000e+00
nan -1.000000000000000000e+00
1.572832653061224448e+02 0.000000000000000000e+00
1.575969160997732388e+02 0.000000000000000000e+00
1.578788208616780082e+02 0.000000000000000000e+00
1.581997278911564706e+02 0.000000000000000000e+00
1.584633106575963666e+02 0.000000000000000000e+00
1.587800453514739161e+02 0.000000000000000000e+00
1.590653968253968173e+02 0.000000000000000000e+00
1.593834013605442124e+02 0.000000000000000000e+00
1.596604081632653163e+02 0.000000000000000000e+00
1.599769614512471776e+02 0.000000000000000000e+00
1.602575963718820731e+02 0.000000000000000000e+00
1.605656235827664489e+02 0.000000000000000000e+00
1.608622222222222149e+02 0.000000000000000000e+00
1.611671655328798067e+02 0.000000000000000000e+00
