# Supplementary material for: Correlated microtiming deviations in jazz and rock music
Source: PLoS One. 2018 Jan 24;13(1):e0186361. doi: 10.1371/journal.pone.0186361 (PMC5783353; doi:10.1371/journal.pone.0186361)
Supplement: S1 Dataset — (ZIP) [file pone.0186361.s001.zip › J31.dat]

5.532879818594104576e-02 0.000000000000000000e+00
2.958730158730158988e-01 0.000000000000000000e+00
5.458503401360543794e-01 0.000000000000000000e+00
7.673469387755101900e-01 0.000000000000000000e+00
1.004444444444444473e+00 0.000000000000000000e+00
1.235374149659864029e+00 0.000000000000000000e+00
1.454875283446712020e+00 0.000000000000000000e+00
1.666394557823129174e+00 0.000000000000000000e+00
1.900952380952380949e+00 0.000000000000000000e+00
2.126984126984126977e+00 0.000000000000000000e+00
2.345759637188208568e+00 0.000000000000000000e+00
2.569977324263038376e+00 0.000000000000000000e+00
2.786575963718820770e+00 0.000000000000000000e+00
3.020589569160997634e+00 0.000000000000000000e+00
3.231927437641723522e+00 0.000000000000000000e+00
3.459773242630385326e+00 0.000000000000000000e+00
3.687800453514739285e+00 0.000000000000000000e+00
3.899863945578231128e+00 0.000000000000000000e+00
4.133696145124716281e+00 0.000000000000000000e+00
4.354829931972789225e+00 0.000000000000000000e+00
4.572879818594103973e+00 0.000000000000000000e+00
nan -1.000000000000000000e+00
nan -1.000000000000000000e+00
5.262585034013605778e+00 0.000000000000000000e+00
5.481179138321995659e+00 0.000000000000000000e+00
5.714648526077097834e+00 0.000000000000000000e+00
5.946848072562358034e+00 0.000000000000000000e+00
6.144399092970521892e+00 0.000000000000000000e+00
6.369342403628118099e+00 0.000000000000000000e+00
6.590839002267573576e+00 0.000000000000000000e+00
nan -1.000000000000000000e+00
7.040362811791383457e+00 0.000000000000000000e+00
7.285986394557823154e+00 0.000000000000000000e+00
7.522176870748299216e+00 0.000000000000000000e+00
7.742947845804988738e+00 0.000000000000000000e+00
7.968798185941043499e+00 0.000000000000000000e+00
8.189750566893424732e+00 0.000000000000000000e+00
8.430113378684806591e+00 0.000000000000000000e+00
8.664489795918367321e+00 0.000000000000000000e+00
8.894875283446712189e+00 0.000000000000000000e+00
9.109115646258503673e+00 0.000000000000000000e+00
9.336780045351474655e+00 0.000000000000000000e+00
9.556462585034013912e+00 0.000000000000000000e+00
9.789569160997732666e+00 0.000000000000000000e+00
1.001015873015873048e+01 0.000000000000000000e+00
1.023873015873015824e+01 0.000000000000000000e+00
1.045297052154194972e+01 0.000000000000000000e+00
1.068117913832199584e+01 0.000000000000000000e+00
1.090630385487528287e+01 0.000000000000000000e+00
1.113723356009070287e+01 0.000000000000000000e+00
1.136217687074829996e+01 0.000000000000000000e+00
1.158439909297052139e+01 0.000000000000000000e+00
1.180390022675736894e+01 0.000000000000000000e+00
1.203029478458049972e+01 0.000000000000000000e+00
1.224417233560090779e+01 0.000000000000000000e+00
1.248090702947845720e+01 0.000000000000000000e+00
1.270857142857142819e+01 0.000000000000000000e+00
1.293678004535147430e+01 0.000000000000000000e+00
1.315755102040816382e+01 0.000000000000000000e+00
1.338975056689342402e+01 0.000000000000000000e+00
1.360217687074830017e+01 0.000000000000000000e+00
1.383619047619047571e+01 0.000000000000000000e+00
1.405714285700000055e+01 0.000000000000000000e+00
1.428136054421768719e+01 0.000000000000000000e+00
1.451174603174603206e+01 0.000000000000000000e+00
1.474575963718820937e+01 0.000000000000000000e+00
1.496761904761904738e+01 0.000000000000000000e+00
1.519963718820861764e+01 0.000000000000000000e+00
1.542585034013605494e+01 0.000000000000000000e+00
1.566004535147392218e+01 0.000000000000000000e+00
1.588027210884353657e+01 0.000000000000000000e+00
1.611682539682539783e+01 0.000000000000000000e+00
1.633832199546485242e+01 0.000000000000000000e+00
1.657160997732426466e+01 0.000000000000000000e+00
1.679455782312925294e+01 0.000000000000000000e+00
1.702512471655328952e+01 0.000000000000000000e+00
1.722866213151927539e+01 0.000000000000000000e+00
1.746231292517006750e+01 0.000000000000000000e+00
1.766349206349206469e+01 0.000000000000000000e+00
nan -1.000000000000000000e+00
nan -1.000000000000000000e+00
nan -1.000000000000000000e+00
nan -1.000000000000000000e+00
nan -1.000000000000000000e+00
nan -1.000000000000000000e+00
nan -1.000000000000000000e+00
nan -1.000000000000000000e+00
nan -1.000000000000000000e+00
nan -1.000000000000000000e+00
nan -1.000000000000000000e+00
nan -1.000000000000000000e+00
nan -1.000000000000000000e+00
nan -1.000000000000000000e+00
nan -1.000000000000000000e+00
nan -1.000000000000000000e+00
nan -1.000000000000000000e+00
nan -1.000000000000000000e+00
nan -1.000000000000000000e+00
nan -1.000000000000000000e+00
nan -1.000000000000000000e+00
2.264399092970521465e+01 0.000000000000000000e+00
2.286149659863945516e+01 0.000000000000000000e+00
2.308426303854875172e+01 0.000000000000000000e+00
2.331700680272108883e+01 0.000000000000000000e+00
2.353614512471655473e+01 0.000000000000000000e+00
2.376126984126983999e+01 0.000000000000000000e+00
2.398820861678004590e+01 0.000000000000000000e+00
2.421424036281178971e+01 0.000000000000000000e+00
2.444517006802720971e+01 0.000000000000000000e+00
2.467229024943310733e+01 0.000000000000000000e+00
2.490068027210884338e+01 0.000000000000000000e+00
2.511981859410430928e+01 0.000000000000000000e+00
2.534657596371881993e+01 0.000000000000000000e+00
2.555863945578231267e+01 0.000000000000000000e+00
2.578467120181406003e+01 0.000000000000000000e+00
2.600489795918367264e+01 0.000000000000000000e+00
2.622893424036281118e+01 0.000000000000000000e+00
2.645424036281179170e+01 0.000000000000000000e+00
2.668208616780045261e+01 0.000000000000000000e+00
2.691809523809523697e+01 0.000000000000000000e+00
2.714340136054421748e+01 0.000000000000000000e+00
2.737197278911564524e+01 0.000000000000000000e+00
2.759528344671201694e+01 0.000000000000000000e+00
2.782403628117913996e+01 0.000000000000000000e+00
2.804081632653061362e+01 0.000000000000000000e+00
2.827573696145124771e+01 0.000000000000000000e+00
2.848798185941043215e+01 0.000000000000000000e+00
2.870408163199999763e+01 0.000000000000000000e+00
2.893673469300000178e+01 0.000000000000000000e+00
2.916752834467120081e+01 0.000000000000000000e+00
2.941823129251700664e+01 0.000000000000000000e+00
2.963990929705215294e+01 0.000000000000000000e+00
2.986376417233559977e+01 0.000000000000000000e+00
3.007999999999999829e+01 0.000000000000000000e+00
3.029795918300000324e+01 0.000000000000000000e+00
3.052734693877550853e+01 0.000000000000000000e+00
3.075011337868480865e+01 0.000000000000000000e+00
3.098195011337868365e+01 0.000000000000000000e+00
3.119637188208616863e+01 0.000000000000000000e+00
3.141841269841269835e+01 0.000000000000000000e+00
3.164172335600907005e+01 0.000000000000000000e+00
nan -1.000000000000000000e+00
nan -1.000000000000000000e+00
nan -1.000000000000000000e+00
3.253532879818594381e+01 0.000000000000000000e+00
nan -1.000000000000000000e+00
3.301224489795918515e+01 0.000000000000000000e+00
nan -1.000000000000000000e+00
3.344671201814058747e+01 0.000000000000000000e+00
nan -1.000000000000000000e+00
nan -1.000000000000000000e+00
nan -1.000000000000000000e+00
nan -1.000000000000000000e+00
nan -1.000000000000000000e+00
nan -1.000000000000000000e+00
nan -1.000000000000000000e+00
nan -1.000000000000000000e+00
nan -1.000000000000000000e+00
nan -1.000000000000000000e+00
nan -1.000000000000000000e+00
nan -1.000000000000000000e+00
nan -1.000000000000000000e+00
nan -1.000000000000000000e+00
3.687673469387755176e+01 0.000000000000000000e+00
3.708970521541949950e+01 0.000000000000000000e+00
3.733895691609977519e+01 0.000000000000000000e+00
3.755337868480725660e+01 0.000000000000000000e+00
nan -1.000000000000000000e+00
nan -1.000000000000000000e+00
nan -1.000000000000000000e+00
nan -1.000000000000000000e+00
nan -1.000000000000000000e+00
nan -1.000000000000000000e+00
nan -1.000000000000000000e+00
nan -1.000000000000000000e+00
nan -1.000000000000000000e+00
nan -1.000000000000000000e+00
nan -1.000000000000000000e+00
nan -1.000000000000000000e+00
nan -1.000000000000000000e+00
nan -1.000000000000000000e+00
nan -1.000000000000000000e+00
nan -1.000000000000000000e+00
nan -1.000000000000000000e+00
nan -1.000000000000000000e+00
nan -1.000000000000000000e+00
nan -1.000000000000000000e+00
nan -1.000000000000000000e+00
nan -1.000000000000000000e+00
nan -1.000000000000000000e+00
4.296217687074830138e+01 0.000000000000000000e+00
4.317895691609977149e+01 0.000000000000000000e+00
4.340226757369614319e+01 0.000000000000000000e+00
nan -1.000000000000000000e+00
nan -1.000000000000000000e+00
nan -1.000000000000000000e+00
nan -1.000000000000000000e+00
nan -1.000000000000000000e+00
nan -1.000000000000000000e+00
nan -1.000000000000000000e+00
nan -1.000000000000000000e+00
nan -1.000000000000000000e+00
nan -1.000000000000000000e+00
nan -1.000000000000000000e+00
nan -1.000000000000000000e+00
nan -1.000000000000000000e+00
nan -1.000000000000000000e+00
nan -1.000000000000000000e+00
nan -1.000000000000000000e+00
nan -1.000000000000000000e+00
nan -1.000000000000000000e+00
nan -1.000000000000000000e+00
nan -1.000000000000000000e+00
nan -1.000000000000000000e+00
nan -1.000000000000000000e+00
nan -1.000000000000000000e+00
nan -1.000000000000000000e+00
nan -1.000000000000000000e+00
nan -1.000000000000000000e+00
nan -1.000000000000000000e+00
nan -1.000000000000000000e+00
nan -1.000000000000000000e+00
nan -1.000000000000000000e+00
nan -1.000000000000000000e+00
nan -1.000000000000000000e+00
nan -1.000000000000000000e+00
5.106993197278911367e+01 0.000000000000000000e+00
5.127764172335601245e+01 0.000000000000000000e+00
5.150911564625850048e+01 0.000000000000000000e+00
5.171047619047619293e+01 0.000000000000000000e+00
5.194829931972789439e+01 0.000000000000000000e+00
5.216616780045351476e+01 0.000000000000000000e+00
5.240272108843537069e+01 0.000000000000000000e+00
5.264562358276644005e+01 0.000000000000000000e+00
5.287655328798185650e+01 0.000000000000000000e+00
5.310693877551020137e+01 0.000000000000000000e+00
5.333242630385487359e+01 0.000000000000000000e+00
5.355247165532880160e+01 0.000000000000000000e+00
5.378376417233560147e+01 0.000000000000000000e+00
5.401070294784580739e+01 0.000000000000000000e+00
5.424671201814059174e+01 0.000000000000000000e+00
5.446258503401360684e+01 0.000000000000000000e+00
5.467900226757369353e+01 0.000000000000000000e+00
5.490575963718821129e+01 0.000000000000000000e+00
5.513759637188208274e+01 0.000000000000000000e+00
5.536399092970521707e+01 0.000000000000000000e+00
5.559111111111111114e+01 0.000000000000000000e+00
5.581895691609977206e+01 0.000000000000000000e+00
5.605569160997732325e+01 0.000000000000000000e+00
5.627537414965986073e+01 0.000000000000000000e+00
5.650049886621314954e+01 0.000000000000000000e+00
5.672290249433106624e+01 0.000000000000000000e+00
5.694349206349206582e+01 0.000000000000000000e+00
5.717351473922902727e+01 0.000000000000000000e+00
5.738430839002267447e+01 0.000000000000000000e+00
5.760852607709750828e+01 0.000000000000000000e+00
5.781786848072562179e+01 0.000000000000000000e+00
5.805351473922902272e+01 0.000000000000000000e+00
5.825759637188208728e+01 0.000000000000000000e+00
5.849523809523809348e+01 0.000000000000000000e+00
5.871582766439909307e+01 0.000000000000000000e+00
5.895020408163265557e+01 0.000000000000000000e+00
5.917061224489795990e+01 0.000000000000000000e+00
5.943238095238095298e+01 0.000000000000000000e+00
5.964770975056689650e+01 0.000000000000000000e+00
5.988988662131519192e+01 0.000000000000000000e+00
6.010031746031746280e+01 0.000000000000000000e+00
6.034594104308389717e+01 0.000000000000000000e+00
6.054349206349206014e+01 0.000000000000000000e+00
6.078839002267573477e+01 0.000000000000000000e+00
6.101333333333333542e+01 0.000000000000000000e+00
nan -1.000000000000000000e+00
nan -1.000000000000000000e+00
6.164535147392290071e+01 0.000000000000000000e+00
6.188136054421768506e+01 0.000000000000000000e+00
6.208979591836734357e+01 0.000000000000000000e+00
6.231564625850339922e+01 0.000000000000000000e+00
6.254489795899999649e+01 0.000000000000000000e+00
6.278675736961451292e+01 0.000000000000000000e+00
6.299609977324263355e+01 0.000000000000000000e+00
6.322104308390022709e+01 0.000000000000000000e+00
6.345179138321995538e+01 0.000000000000000000e+00
6.366938775500000247e+01 0.000000000000000000e+00
6.388643990929705296e+01 0.000000000000000000e+00
6.412625850340135969e+01 0.000000000000000000e+00
nan -1.000000000000000000e+00
nan -1.000000000000000000e+00
nan -1.000000000000000000e+00
nan -1.000000000000000000e+00
6.520344671201813469e+01 0.000000000000000000e+00
6.546612244897958988e+01 0.000000000000000000e+00
6.568707482993197289e+01 0.000000000000000000e+00
nan -1.000000000000000000e+00
6.615292517006803052e+01 0.000000000000000000e+00
6.638258503401360144e+01 0.000000000000000000e+00
6.660462585034014182e+01 0.000000000000000000e+00
6.684263038548752434e+01 0.000000000000000000e+00
6.704743764172336284e+01 0.000000000000000000e+00
6.730702947845804829e+01 0.000000000000000000e+00
6.754031746031745342e+01 0.000000000000000000e+00
6.775891156462584775e+01 0.000000000000000000e+00
6.796353741496598388e+01 0.000000000000000000e+00
6.819482993197279086e+01 0.000000000000000000e+00
6.842757369614513152e+01 0.000000000000000000e+00
6.864253968253967741e+01 0.000000000000000000e+00
6.887328798185940570e+01 0.000000000000000000e+00
6.910893424036281374e+01 0.000000000000000000e+00
6.934421768707483125e+01 0.000000000000000000e+00
6.956770975056689110e+01 0.000000000000000000e+00
nan -1.000000000000000000e+00
nan -1.000000000000000000e+00
nan -1.000000000000000000e+00
nan -1.000000000000000000e+00
nan -1.000000000000000000e+00
7.093532879818593528e+01 0.000000000000000000e+00
7.115247165532879592e+01 0.000000000000000000e+00
7.136471655328797681e+01 0.000000000000000000e+00
7.156208616780045872e+01 0.000000000000000000e+00
7.180752834467119783e+01 0.000000000000000000e+00
7.203138321995464821e+01 0.000000000000000000e+00
7.227156462585034546e+01 0.000000000000000000e+00
7.250816326499999320e+01 0.000000000000000000e+00
7.271873015873015333e+01 0.000000000000000000e+00
7.294081632600000376e+01 0.000000000000000000e+00
7.316716553287982094e+01 0.000000000000000000e+00
7.338630385487527974e+01 0.000000000000000000e+00
7.362140589569160909e+01 0.000000000000000000e+00
7.383836734693878157e+01 0.000000000000000000e+00
7.406748299319727380e+01 0.000000000000000000e+00
7.428190476190475522e+01 0.000000000000000000e+00
7.452136054421768563e+01 0.000000000000000000e+00
7.473614512471655758e+01 0.000000000000000000e+00
7.496072562358276059e+01 0.000000000000000000e+00
7.518185941043084597e+01 0.000000000000000000e+00
7.542421768707482954e+01 0.000000000000000000e+00
7.565551020408163652e+01 0.000000000000000000e+00
7.588480725623583112e+01 0.000000000000000000e+00
7.607755102000000136e+01 0.000000000000000000e+00
7.630331065759636999e+01 0.000000000000000000e+00
7.650684807256236297e+01 0.000000000000000000e+00
7.675156462585033523e+01 0.000000000000000000e+00
7.698031746031746536e+01 0.000000000000000000e+00
7.720489795918366838e+01 0.000000000000000000e+00
7.743183673469387429e+01 0.000000000000000000e+00
7.766911564625850417e+01 0.000000000000000000e+00
7.787954648526077506e+01 0.000000000000000000e+00
7.810866213151926729e+01 0.000000000000000000e+00
7.831873015873016186e+01 0.000000000000000000e+00
7.855873015873015675e+01 0.000000000000000000e+00
nan -1.000000000000000000e+00
nan -1.000000000000000000e+00
nan -1.000000000000000000e+00
nan -1.000000000000000000e+00
7.969015873015872842e+01 0.000000000000000000e+00
7.992435374149660277e+01 0.000000000000000000e+00
8.013133786848072759e+01 0.000000000000000000e+00
8.037460317460318038e+01 0.000000000000000000e+00
8.060843537414966420e+01 0.000000000000000000e+00
8.083192743764172405e+01 0.000000000000000000e+00
8.107156462585034262e+01 0.000000000000000000e+00
8.128798185941043641e+01 0.000000000000000000e+00
8.150566893424036152e+01 0.000000000000000000e+00
8.174149659863945772e+01 0.000000000000000000e+00
8.195229024943310492e+01 0.000000000000000000e+00
8.217469387755102161e+01 0.000000000000000000e+00
8.239383219954648041e+01 0.000000000000000000e+00
8.261768707482993079e+01 0.000000000000000000e+00
8.283773242630385880e+01 0.000000000000000000e+00
8.306594104308389603e+01 0.000000000000000000e+00
8.329034013605442510e+01 0.000000000000000000e+00
8.353723356009069789e+01 0.000000000000000000e+00
nan -1.000000000000000000e+00
nan -1.000000000000000000e+00
nan -1.000000000000000000e+00
nan -1.000000000000000000e+00
8.466267573696144666e+01 0.000000000000000000e+00
8.490031746031746707e+01 0.000000000000000000e+00
8.510911564625850190e+01 0.000000000000000000e+00
8.533823129251700834e+01 0.000000000000000000e+00
8.553832199546485526e+01 0.000000000000000000e+00
8.577668934240362830e+01 0.000000000000000000e+00
8.598276643990929813e+01 0.000000000000000000e+00
8.621823129251700379e+01 0.000000000000000000e+00
8.642448979591836178e+01 0.000000000000000000e+00
nan -1.000000000000000000e+00
8.688253968253968651e+01 0.000000000000000000e+00
8.711727891156462533e+01 0.000000000000000000e+00
8.734222222222221887e+01 0.000000000000000000e+00
8.759365079365079509e+01 0.000000000000000000e+00
8.781242630385487757e+01 0.000000000000000000e+00
8.804716553287981640e+01 0.000000000000000000e+00
8.827736961451246600e+01 0.000000000000000000e+00
8.850975056689343035e+01 0.000000000000000000e+00
8.872417233560091177e+01 0.000000000000000000e+00
8.895274376417233952e+01 0.000000000000000000e+00
8.919383219954649178e+01 0.000000000000000000e+00
8.942331065759637454e+01 0.000000000000000000e+00
8.965351473922902414e+01 0.000000000000000000e+00
8.986884353741496057e+01 0.000000000000000000e+00
9.009378684807256832e+01 0.000000000000000000e+00
9.032435374149659424e+01 0.000000000000000000e+00
9.054149659863945487e+01 0.000000000000000000e+00
9.075356009070294760e+01 0.000000000000000000e+00
9.096399092970521849e+01 0.000000000000000000e+00
9.118947845804989072e+01 0.000000000000000000e+00
9.140117913832199292e+01 0.000000000000000000e+00
9.165714285714285836e+01 0.000000000000000000e+00
9.186829931972789609e+01 0.000000000000000000e+00
9.209342403628117779e+01 0.000000000000000000e+00
9.232362811791382740e+01 0.000000000000000000e+00
9.256689342403628018e+01 0.000000000000000000e+00
9.275863945578231551e+01 0.000000000000000000e+00
9.299845804988662223e+01 0.000000000000000000e+00
nan -1.000000000000000000e+00
nan -1.000000000000000000e+00
nan -1.000000000000000000e+00
nan -1.000000000000000000e+00
nan -1.000000000000000000e+00
nan -1.000000000000000000e+00
nan -1.000000000000000000e+00
nan -1.000000000000000000e+00
9.502512471655329307e+01 0.000000000000000000e+00
9.525478458049886399e+01 0.000000000000000000e+00
9.547900226757369069e+01 0.000000000000000000e+00
9.571482993197278688e+01 0.000000000000000000e+00
9.592000000000000171e+01 0.000000000000000000e+00
9.617324263038548793e+01 0.000000000000000000e+00
9.641251700680271597e+01 0.000000000000000000e+00
9.663129251700679845e+01 0.000000000000000000e+00
9.684462585034013671e+01 0.000000000000000000e+00
9.706829931972788472e+01 0.000000000000000000e+00
9.729977324263037985e+01 0.000000000000000000e+00
9.751419501133787548e+01 0.000000000000000000e+00
9.773986394557823587e+01 0.000000000000000000e+00
9.798113378684807628e+01 0.000000000000000000e+00
9.821641723356009379e+01 0.000000000000000000e+00
9.843990929705215365e+01 0.000000000000000000e+00
nan -1.000000000000000000e+00
nan -1.000000000000000000e+00
9.912580498866212508e+01 0.000000000000000000e+00
9.932625850340136253e+01 0.000000000000000000e+00
nan -1.000000000000000000e+00
9.980752834467119783e+01 0.000000000000000000e+00
nan -1.000000000000000000e+00
nan -1.000000000000000000e+00
1.004342857142857213e+02 0.000000000000000000e+00
1.006797278911564604e+02 0.000000000000000000e+00
1.009037641723355989e+02 0.000000000000000000e+00
1.011441269841269843e+02 0.000000000000000000e+00
1.013836734690000014e+02 0.000000000000000000e+00
1.015909297052154159e+02 0.000000000000000000e+00
1.018122448970000136e+02 0.000000000000000000e+00
1.020384580498866143e+02 0.000000000000000000e+00
1.022583219954648541e+02 0.000000000000000000e+00
1.024934240362811835e+02 0.000000000000000000e+00
1.027078458049886649e+02 0.000000000000000000e+00
1.029405895691609913e+02 0.000000000000000000e+00
1.031539229024943296e+02 0.000000000000000000e+00
1.033935600907029482e+02 0.000000000000000000e+00
1.036085260770975083e+02 0.000000000000000000e+00
1.038329251700680231e+02 0.000000000000000000e+00
1.040544217687074848e+02 0.000000000000000000e+00
1.042962358276644039e+02 0.000000000000000000e+00
1.045277097505668991e+02 0.000000000000000000e+00
1.047575510204081581e+02 0.000000000000000000e+00
nan -1.000000000000000000e+00
1.051751473922902562e+02 0.000000000000000000e+00
1.053917460317460382e+02 0.000000000000000000e+00
1.056234013605442215e+02 0.000000000000000000e+00
1.058525170068027279e+02 0.000000000000000000e+00
1.060756462585033972e+02 0.000000000000000000e+00
1.063040362811791368e+02 0.000000000000000000e+00
1.065416780045351430e+02 0.000000000000000000e+00
1.067515646258503352e+02 0.000000000000000000e+00
1.069808616780045298e+02 0.000000000000000000e+00
1.071909297052154244e+02 0.000000000000000000e+00
1.074309297052154193e+02 0.000000000000000000e+00
nan -1.000000000000000000e+00
1.078848072562358311e+02 0.000000000000000000e+00
nan -1.000000000000000000e+00
nan -1.000000000000000000e+00
nan -1.000000000000000000e+00
1.087965532879818653e+02 0.000000000000000000e+00
1.090017233560090659e+02 0.000000000000000000e+00
1.092466213151927406e+02 0.000000000000000000e+00
1.094806349206349267e+02 0.000000000000000000e+00
1.097044897959183629e+02 0.000000000000000000e+00
1.099435827664399028e+02 0.000000000000000000e+00
1.101619954648526090e+02 0.000000000000000000e+00
1.103753287981859472e+02 0.000000000000000000e+00
1.106138775510204084e+02 0.000000000000000000e+00
1.108244897959183675e+02 0.000000000000000000e+00
1.110467120181405960e+02 0.000000000000000000e+00
1.112718367346938777e+02 0.000000000000000000e+00
nan -1.000000000000000000e+00
1.117099319727891213e+02 0.000000000000000000e+00
1.119386848072562373e+02 0.000000000000000000e+00
1.121625396825396876e+02 0.000000000000000000e+00
1.124094331065759604e+02 0.000000000000000000e+00
nan -1.000000000000000000e+00
nan -1.000000000000000000e+00
nan -1.000000000000000000e+00
nan -1.000000000000000000e+00
1.135490249433106555e+02 0.000000000000000000e+00
1.137725170068027154e+02 0.000000000000000000e+00
1.139814965986394526e+02 0.000000000000000000e+00
1.142104308390022709e+02 0.000000000000000000e+00
1.144050793650793594e+02 0.000000000000000000e+00
1.146488888888888908e+02 0.000000000000000000e+00
1.148549659863945607e+02 0.000000000000000000e+00
1.150904308390022663e+02 0.000000000000000000e+00
1.152965079365079362e+02 0.000000000000000000e+00
nan -1.000000000000000000e+00
1.157547392290249491e+02 0.000000000000000000e+00
1.159894784580498879e+02 0.000000000000000000e+00
1.162144217687074814e+02 0.000000000000000000e+00
1.164658503401360576e+02 0.000000000000000000e+00
1.166844444444444377e+02 0.000000000000000000e+00
1.169175510204081689e+02 0.000000000000000000e+00
1.171495691609977285e+02 0.000000000000000000e+00
1.173819501133786787e+02 0.000000000000000000e+00
1.175981859410430843e+02 0.000000000000000000e+00
1.178249433106576021e+02 0.000000000000000000e+00
1.180660317460317401e+02 0.000000000000000000e+00
1.182955102040816371e+02 0.000000000000000000e+00
1.185257142857142867e+02 0.000000000000000000e+00
1.187410430839002231e+02 0.000000000000000000e+00
1.189659863945578167e+02 0.000000000000000000e+00
1.191967346938775449e+02 0.000000000000000000e+00
1.193955555555555605e+02 0.000000000000000000e+00
1.196460770975056676e+02 0.000000000000000000e+00
1.198637641723356069e+02 0.000000000000000000e+00
1.200901587301587341e+02 0.000000000000000000e+00
1.203033106575963700e+02 0.000000000000000000e+00
1.205297052154194972e+02 0.000000000000000000e+00
1.207463038548752792e+02 0.000000000000000000e+00
1.209741496598639401e+02 0.000000000000000000e+00
1.212061678004535139e+02 0.000000000000000000e+00
1.214387301587301522e+02 0.000000000000000000e+00
1.216515192743764118e+02 0.000000000000000000e+00
1.218690249433106629e+02 0.000000000000000000e+00
nan -1.000000000000000000e+00
nan -1.000000000000000000e+00
nan -1.000000000000000000e+00
nan -1.000000000000000000e+00
nan -1.000000000000000000e+00
1.232682086167800435e+02 0.000000000000000000e+00
1.234889795918367383e+02 0.000000000000000000e+00
1.237110204081632645e+02 0.000000000000000000e+00
1.239366893424036249e+02 0.000000000000000000e+00
1.241492970521541963e+02 0.000000000000000000e+00
1.243862131519274357e+02 0.000000000000000000e+00
1.246107936507936529e+02 0.000000000000000000e+00
1.248181405895691540e+02 0.000000000000000000e+00
1.250646712018140647e+02 0.000000000000000000e+00
1.252633106575963780e+02 0.000000000000000000e+00
1.254967800453514712e+02 0.000000000000000000e+00
1.257162811791383206e+02 0.000000000000000000e+00
1.259359637188208580e+02 0.000000000000000000e+00
1.261648979591836763e+02 0.000000000000000000e+00
1.264108843537414941e+02 0.000000000000000000e+00
1.266307482993197340e+02 0.000000000000000000e+00
1.268453514739229036e+02 0.000000000000000000e+00
1.270726530612244858e+02 0.000000000000000000e+00
1.272901587301587369e+02 0.000000000000000000e+00
1.274982312925170049e+02 0.000000000000000000e+00
1.277547392290249491e+02 0.000000000000000000e+00
1.279898412698412642e+02 0.000000000000000000e+00
1.282111564625850235e+02 0.000000000000000000e+00
1.284439002267573642e+02 0.000000000000000000e+00
1.286690249433106601e+02 0.000000000000000000e+00
1.289017687074830008e+02 0.000000000000000000e+00
nan -1.000000000000000000e+00
nan -1.000000000000000000e+00
nan -1.000000000000000000e+00
1.297697959183673504e+02 0.000000000000000000e+00
1.299996371882086237e+02 0.000000000000000000e+00
nan -1.000000000000000000e+00
1.304540589569161000e+02 0.000000000000000000e+00
1.306494331065759695e+02 0.000000000000000000e+00
1.308934240362811749e+02 0.000000000000000000e+00
1.311123809523809598e+02 0.000000000000000000e+00
1.313601814058957018e+02 0.000000000000000000e+00
1.315863945578231267e+02 0.000000000000000000e+00
1.318097052154195126e+02 0.000000000000000000e+00
1.320326530612244937e+02 0.000000000000000000e+00
1.322541496598639412e+02 0.000000000000000000e+00
1.324848979591836837e+02 0.000000000000000000e+00
1.327274376417233555e+02 0.000000000000000000e+00
1.329440362811791374e+02 0.000000000000000000e+00
1.331668027210884304e+02 0.000000000000000000e+00
1.333970068027210800e+02 0.000000000000000000e+00
1.336070748299319746e+02 0.000000000000000000e+00
1.338267573696145121e+02 0.000000000000000000e+00
1.340598639455782290e+02 0.000000000000000000e+00
1.342702947845804999e+02 0.000000000000000000e+00
1.344972335600907059e+02 0.000000000000000000e+00
1.347053061224489738e+02 0.000000000000000000e+00
1.349463945578231403e+02 0.000000000000000000e+00
1.351742403628117870e+02 0.000000000000000000e+00
1.353991836734693948e+02 0.000000000000000000e+00
1.356019954648526209e+02 0.000000000000000000e+00
1.358523356009070255e+02 0.000000000000000000e+00
nan -1.000000000000000000e+00
1.362429024943310765e+02 0.000000000000000000e+00
1.364633106575963666e+02 0.000000000000000000e+00
1.367334240362811784e+02 0.000000000000000000e+00
1.369233560090702895e+02 0.000000000000000000e+00
1.371865759637188091e+02 0.000000000000000000e+00
1.373910204081632571e+02 0.000000000000000000e+00
1.376370068027210891e+02 0.000000000000000000e+00
1.378565079365079384e+02 0.000000000000000000e+00
1.381017687074829894e+02 0.000000000000000000e+00
nan -1.000000000000000000e+00
nan -1.000000000000000000e+00
1.387809523809523853e+02 0.000000000000000000e+00
1.390073469387754983e+02 0.000000000000000000e+00
1.392502494331065748e+02 0.000000000000000000e+00
1.394907936507936483e+02 0.000000000000000000e+00
1.397204535147392335e+02 0.000000000000000000e+00
1.399395918367347065e+02 0.000000000000000000e+00
1.401473015873015981e+02 0.000000000000000000e+00
1.403814965986394441e+02 0.000000000000000000e+00
1.406155102040816303e+02 0.000000000000000000e+00
1.408413605442176788e+02 0.000000000000000000e+00
1.410786394557823087e+02 0.000000000000000000e+00
1.412965079365079362e+02 0.000000000000000000e+00
1.415102040816326507e+02 0.000000000000000000e+00
1.417346031746031656e+02 0.000000000000000000e+00
1.419513832199546357e+02 0.000000000000000000e+00
1.421870294784580437e+02 0.000000000000000000e+00
1.424094331065759604e+02 0.000000000000000000e+00
1.426441723356008993e+02 0.000000000000000000e+00
1.428678458049886615e+02 0.000000000000000000e+00
1.430929705215419574e+02 0.000000000000000000e+00
1.433124716553288067e+02 0.000000000000000000e+00
1.435308843537414987e+02 0.000000000000000000e+00
1.437654421768707493e+02 0.000000000000000000e+00
1.439961904761904634e+02 0.000000000000000000e+00
1.442066213151927343e+02 0.000000000000000000e+00
1.444285714279999979e+02 0.000000000000000000e+00
1.446499773242630340e+02 0.000000000000000000e+00
1.449070294784580426e+02 0.000000000000000000e+00
1.451094784580498924e+02 0.000000000000000000e+00
nan -1.000000000000000000e+00
nan -1.000000000000000000e+00
1.458002721088435294e+02 0.000000000000000000e+00
1.460371882086167830e+02 0.000000000000000000e+00
1.462706575963718763e+02 0.000000000000000000e+00
1.464925170068027285e+02 0.000000000000000000e+00
1.467143764172335523e+02 0.000000000000000000e+00
nan -1.000000000000000000e+00
1.471484807256235854e+02 0.000000000000000000e+00
nan -1.000000000000000000e+00
nan -1.000000000000000000e+00
nan -1.000000000000000000e+00
nan -1.000000000000000000e+00
nan -1.000000000000000000e+00
1.484838095238095264e+02 0.000000000000000000e+00
1.487254421768707573e+02 0.000000000000000000e+00
1.489503854875283366e+02 0.000000000000000000e+00
1.491773242630385425e+02 0.000000000000000000e+00
1.494127891156462624e+02 0.000000000000000000e+00
1.496277551020408225e+02 0.000000000000000000e+00
1.498628571428571377e+02 0.000000000000000000e+00
1.500887074829931862e+02 0.000000000000000000e+00
1.503158276643990803e+02 0.000000000000000000e+00
1.505313378684807333e+02 0.000000000000000000e+00
1.507408163260000151e+02 0.000000000000000000e+00
nan -1.000000000000000000e+00
nan -1.000000000000000000e+00
nan -1.000000000000000000e+00
nan -1.000000000000000000e+00
nan -1.000000000000000000e+00
1.520714739229024985e+02 0.000000000000000000e+00
nan -1.000000000000000000e+00
1.524994104308389922e+02 0.000000000000000000e+00
1.527658956916099839e+02 0.000000000000000000e+00
1.530011791383219872e+02 0.000000000000000000e+00
1.532186848072562384e+02 0.000000000000000000e+00
1.534162358276643943e+02 0.000000000000000000e+00
1.536308390022675781e+02 0.000000000000000000e+00
