# Supplementary material for: Correlated microtiming deviations in jazz and rock music
Source: PLoS One. 2018 Jan 24;13(1):e0186361. doi: 10.1371/journal.pone.0186361 (PMC5783353; doi:10.1371/journal.pone.0186361)
Supplement: S1 Dataset — (ZIP) [file pone.0186361.s001.zip › J32.dat]

9.096780045351474442e+00 0.000000000000000000e+00
9.372154195011338729e+00 0.000000000000000000e+00
9.669841269841269238e+00 0.000000000000000000e+00
9.945034013605441814e+00 0.000000000000000000e+00
1.023219954648526020e+01 0.000000000000000000e+00
1.049687074829931888e+01 0.000000000000000000e+00
1.078784580498866141e+01 0.000000000000000000e+00
1.105451247165532891e+01 0.000000000000000000e+00
1.134167800453514729e+01 0.000000000000000000e+00
1.161650793650793645e+01 0.000000000000000000e+00
1.190730158730158728e+01 0.000000000000000000e+00
1.217723356009070379e+01 0.000000000000000000e+00
1.247600907029478456e+01 0.000000000000000000e+00
1.274340136054421713e+01 0.000000000000000000e+00
1.301714285714285779e+01 0.000000000000000000e+00
1.327891156462585087e+01 0.000000000000000000e+00
1.358403628117913797e+01 0.000000000000000000e+00
1.386521541950113345e+01 0.000000000000000000e+00
1.415492063492063579e+01 0.000000000000000000e+00
1.443065759637188172e+01 0.000000000000000000e+00
1.471981859410430893e+01 0.000000000000000000e+00
1.498775510204081662e+01 0.000000000000000000e+00
1.527564625850340185e+01 0.000000000000000000e+00
1.552471655328798228e+01 0.000000000000000000e+00
1.581841269841269870e+01 0.000000000000000000e+00
1.607401360544217539e+01 0.000000000000000000e+00
1.635392290249433245e+01 0.000000000000000000e+00
1.662421768707482883e+01 0.000000000000000000e+00
1.690467120181405747e+01 0.000000000000000000e+00
1.717551020408163254e+01 0.000000000000000000e+00
1.744072562358276812e+01 0.000000000000000000e+00
1.774204081632652930e+01 0.000000000000000000e+00
1.802993197278911452e+01 0.000000000000000000e+00
1.829714285714285538e+01 0.000000000000000000e+00
1.856489795918367491e+01 0.000000000000000000e+00
1.881922902494331140e+01 0.000000000000000000e+00
1.911038548752834387e+01 0.000000000000000000e+00
1.937850340136054328e+01 0.000000000000000000e+00
1.966947845804988759e+01 0.000000000000000000e+00
1.993687074829932016e+01 0.000000000000000000e+00
2.023020408163265316e+01 0.000000000000000000e+00
2.049868480725623598e+01 0.000000000000000000e+00
2.078204081632653200e+01 0.000000000000000000e+00
2.104163265306122454e+01 0.000000000000000000e+00
2.133097505668934346e+01 0.000000000000000000e+00
2.160253968253968182e+01 0.000000000000000000e+00
2.188390022675736901e+01 0.000000000000000000e+00
2.214530612244897867e+01 0.000000000000000000e+00
2.242285714285714349e+01 0.000000000000000000e+00
2.269315192743764342e+01 0.000000000000000000e+00
2.297451247165532706e+01 0.000000000000000000e+00
2.322739229024943342e+01 0.000000000000000000e+00
2.351619047619047720e+01 0.000000000000000000e+00
2.378303854875283463e+01 0.000000000000000000e+00
2.407473922902494223e+01 0.000000000000000000e+00
2.435120181405895678e+01 0.000000000000000000e+00
2.463564625850340306e+01 0.000000000000000000e+00
2.490757369614512484e+01 0.000000000000000000e+00
2.518675736961451150e+01 0.000000000000000000e+00
2.544453514739229050e+01 0.000000000000000000e+00
nan -1.000000000000000000e+00
nan -1.000000000000000000e+00
nan -1.000000000000000000e+00
nan -1.000000000000000000e+00
nan -1.000000000000000000e+00
nan -1.000000000000000000e+00
2.744036281179138470e+01 0.000000000000000000e+00
2.770575963718820844e+01 0.000000000000000000e+00
2.800290249433106737e+01 0.000000000000000000e+00
2.826793650793650770e+01 0.000000000000000000e+00
2.856362811791383294e+01 0.000000000000000000e+00
2.883736961451247183e+01 0.000000000000000000e+00
2.913034013605442141e+01 0.000000000000000000e+00
2.939591836699999661e+01 0.000000000000000000e+00
2.967873015873015774e+01 0.000000000000000000e+00
2.994630385487528201e+01 0.000000000000000000e+00
3.021823129251700735e+01 0.000000000000000000e+00
3.048326530612244767e+01 0.000000000000000000e+00
3.077931972789115633e+01 0.000000000000000000e+00
3.105523809523809575e+01 0.000000000000000000e+00
3.133768707482993321e+01 0.000000000000000000e+00
3.161179138321995552e+01 0.000000000000000000e+00
3.189006802721088363e+01 0.000000000000000000e+00
3.215909297052154159e+01 0.000000000000000000e+00
3.243700680272108627e+01 0.000000000000000000e+00
3.270331065759636857e+01 0.000000000000000000e+00
3.298448979591836405e+01 0.000000000000000000e+00
3.325043083900227003e+01 0.000000000000000000e+00
3.353088435374149867e+01 0.000000000000000000e+00
3.379555555555555202e+01 0.000000000000000000e+00
3.407056689342403644e+01 0.000000000000000000e+00
3.433814058956916426e+01 0.000000000000000000e+00
3.459029478458050022e+01 0.000000000000000000e+00
3.487401360544217965e+01 0.000000000000000000e+00
nan -1.000000000000000000e+00
3.539755102040816581e+01 0.000000000000000000e+00
3.565986394557823047e+01 0.000000000000000000e+00
3.594684807256236070e+01 0.000000000000000000e+00
3.622222222222222143e+01 0.000000000000000000e+00
3.647510204081632423e+01 0.000000000000000000e+00
3.676099773242630420e+01 0.000000000000000000e+00
3.702512471655328596e+01 0.000000000000000000e+00
3.731337868480725461e+01 0.000000000000000000e+00
3.757133786848072532e+01 0.000000000000000000e+00
3.786575963718821214e+01 0.000000000000000000e+00
3.813351473922902812e+01 0.000000000000000000e+00
3.842430839002267362e+01 0.000000000000000000e+00
3.869405895691610198e+01 0.000000000000000000e+00
3.897324263038548509e+01 0.000000000000000000e+00
3.923773242630385738e+01 0.000000000000000000e+00
3.951963718820861970e+01 0.000000000000000000e+00
3.977414965986394435e+01 0.000000000000000000e+00
4.004698412698412824e+01 0.000000000000000000e+00
4.031927437641723344e+01 0.000000000000000000e+00
4.059791383219954497e+01 0.000000000000000000e+00
4.086494331065759411e+01 0.000000000000000000e+00
4.114793650793650670e+01 0.000000000000000000e+00
4.141460317460317242e+01 0.000000000000000000e+00
4.169795918367346843e+01 0.000000000000000000e+00
4.196879818594103995e+01 0.000000000000000000e+00
nan -1.000000000000000000e+00
nan -1.000000000000000000e+00
nan -1.000000000000000000e+00
nan -1.000000000000000000e+00
nan -1.000000000000000000e+00
nan -1.000000000000000000e+00
nan -1.000000000000000000e+00
nan -1.000000000000000000e+00
nan -1.000000000000000000e+00
4.475356009070294760e+01 0.000000000000000000e+00
4.502312925170068070e+01 0.000000000000000000e+00
4.529034013605442510e+01 0.000000000000000000e+00
4.557678004535147664e+01 0.000000000000000000e+00
4.584888888888888658e+01 0.000000000000000000e+00
4.610993197278911282e+01 0.000000000000000000e+00
4.640907029478457702e+01 0.000000000000000000e+00
4.667990929705215564e+01 0.000000000000000000e+00
4.695419501133786611e+01 0.000000000000000000e+00
4.720834467120181444e+01 0.000000000000000000e+00
4.751401360544218022e+01 0.000000000000000000e+00
4.779029478458049596e+01 0.000000000000000000e+00
4.807165532879818670e+01 0.000000000000000000e+00
4.834068027210884111e+01 0.000000000000000000e+00
4.858340136054421521e+01 0.000000000000000000e+00
nan -1.000000000000000000e+00
4.914721088435373986e+01 0.000000000000000000e+00
4.945197278911564354e+01 0.000000000000000000e+00
4.971120181405895977e+01 0.000000000000000000e+00
4.999528344671201552e+01 0.000000000000000000e+00
5.026594104308389888e+01 0.000000000000000000e+00
nan -1.000000000000000000e+00
nan -1.000000000000000000e+00
5.112163265306122639e+01 0.000000000000000000e+00
5.138231292517006921e+01 0.000000000000000000e+00
5.166820861678004206e+01 0.000000000000000000e+00
5.193287981859410252e+01 0.000000000000000000e+00
5.221659863945578195e+01 0.000000000000000000e+00
5.249088435374149952e+01 0.000000000000000000e+00
5.274975056689342523e+01 0.000000000000000000e+00
nan -1.000000000000000000e+00
nan -1.000000000000000000e+00
nan -1.000000000000000000e+00
nan -1.000000000000000000e+00
nan -1.000000000000000000e+00
nan -1.000000000000000000e+00
5.479492063492063636e+01 0.000000000000000000e+00
5.509061224489796160e+01 0.000000000000000000e+00
5.536253968253968338e+01 0.000000000000000000e+00
5.564861678004535150e+01 0.000000000000000000e+00
5.591383219954648354e+01 0.000000000000000000e+00
5.620934240362812062e+01 0.000000000000000000e+00
5.647673469387755318e+01 0.000000000000000000e+00
5.676752834467119868e+01 0.000000000000000000e+00
5.704090702947846125e+01 0.000000000000000000e+00
5.731954648526077278e+01 0.000000000000000000e+00
5.759002267573696088e+01 0.000000000000000000e+00
5.787718820861677926e+01 0.000000000000000000e+00
5.814947845804988447e+01 0.000000000000000000e+00
5.842993197278911310e+01 0.000000000000000000e+00
5.870893424036281516e+01 0.000000000000000000e+00
5.899428571428571644e+01 0.000000000000000000e+00
5.926403628117913769e+01 0.000000000000000000e+00
5.954557823129251659e+01 0.000000000000000000e+00
5.981369614512471600e+01 0.000000000000000000e+00
6.010485260770975202e+01 0.000000000000000000e+00
6.036625850340136168e+01 0.000000000000000000e+00
6.063963718820861715e+01 0.000000000000000000e+00
6.091900226757369552e+01 0.000000000000000000e+00
6.117696145124716622e+01 0.000000000000000000e+00
nan -1.000000000000000000e+00
nan -1.000000000000000000e+00
6.200507936507936790e+01 0.000000000000000000e+00
6.230113378684806946e+01 0.000000000000000000e+00
6.256290249433106254e+01 0.000000000000000000e+00
6.283210884353741221e+01 0.000000000000000000e+00
6.309351473922902187e+01 0.000000000000000000e+00
6.337959183673469710e+01 0.000000000000000000e+00
6.364897959183673493e+01 0.000000000000000000e+00
6.394866213151927781e+01 0.000000000000000000e+00
6.422222222222222854e+01 0.000000000000000000e+00
6.450557823129251744e+01 0.000000000000000000e+00
6.477605442176870554e+01 0.000000000000000000e+00
6.506702947845805340e+01 0.000000000000000000e+00
6.534276643990929756e+01 0.000000000000000000e+00
6.563990929705215649e+01 0.000000000000000000e+00
6.590204081632653299e+01 0.000000000000000000e+00
6.618340136054422373e+01 0.000000000000000000e+00
6.645224489795918998e+01 0.000000000000000000e+00
6.673941043083900126e+01 0.000000000000000000e+00
6.701514739229024542e+01 0.000000000000000000e+00
6.728834467120181273e+01 0.000000000000000000e+00
6.754176870748298711e+01 0.000000000000000000e+00
6.783619047619048104e+01 0.000000000000000000e+00
6.811446712018140204e+01 0.000000000000000000e+00
nan -1.000000000000000000e+00
6.869605442176870724e+01 0.000000000000000000e+00
6.897160997732426324e+01 0.000000000000000000e+00
nan -1.000000000000000000e+00
nan -1.000000000000000000e+00
nan -1.000000000000000000e+00
nan -1.000000000000000000e+00
nan -1.000000000000000000e+00
nan -1.000000000000000000e+00
7.086929705215419517e+01 0.000000000000000000e+00
7.116063492063491935e+01 0.000000000000000000e+00
7.144344671201814378e+01 0.000000000000000000e+00
7.171519274376417741e+01 0.000000000000000000e+00
7.199092970521542156e+01 0.000000000000000000e+00
7.227410430839002231e+01 0.000000000000000000e+00
7.254458049886621041e+01 0.000000000000000000e+00
7.282376417233560062e+01 0.000000000000000000e+00
7.308861678004535634e+01 0.000000000000000000e+00
7.337560090702947946e+01 0.000000000000000000e+00
7.364807256235827992e+01 0.000000000000000000e+00
7.393832199546484674e+01 0.000000000000000000e+00
7.420099773242630192e+01 0.000000000000000000e+00
7.447510204081632423e+01 0.000000000000000000e+00
7.473378684807256889e+01 0.000000000000000000e+00
7.501351473922902358e+01 0.000000000000000000e+00
7.527219954648525402e+01 0.000000000000000000e+00
7.556643990929704557e+01 0.000000000000000000e+00
7.584798185941042448e+01 0.000000000000000000e+00
7.612952380952380338e+01 0.000000000000000000e+00
7.640290249433105885e+01 0.000000000000000000e+00
7.669133786848072987e+01 0.000000000000000000e+00
7.695365079365079453e+01 0.000000000000000000e+00
7.723718820861678580e+01 0.000000000000000000e+00
7.750458049886621836e+01 0.000000000000000000e+00
7.778684807256236411e+01 0.000000000000000000e+00
7.806222222222221774e+01 0.000000000000000000e+00
7.834648526077097586e+01 0.000000000000000000e+00
7.861351473922901789e+01 0.000000000000000000e+00
7.890140589569161023e+01 0.000000000000000000e+00
7.915845804988661882e+01 0.000000000000000000e+00
7.943292517006803166e+01 0.000000000000000000e+00
7.968870748299319473e+01 0.000000000000000000e+00
7.999129251700679788e+01 0.000000000000000000e+00
8.026648526077097756e+01 0.000000000000000000e+00
8.054875283446712331e+01 0.000000000000000000e+00
8.082848072562357800e+01 0.000000000000000000e+00
8.111383219954647927e+01 0.000000000000000000e+00
8.138612244897959158e+01 0.000000000000000000e+00
8.166802721088434680e+01 0.000000000000000000e+00
8.192816326530612514e+01 0.000000000000000000e+00
8.221732426303854879e+01 0.000000000000000000e+00
8.248507936507937188e+01 0.000000000000000000e+00
8.277768707482992738e+01 0.000000000000000000e+00
8.304344671201813810e+01 0.000000000000000000e+00
8.331755102040816041e+01 0.000000000000000000e+00
8.359183673469387088e+01 0.000000000000000000e+00
8.387482993197278347e+01 0.000000000000000000e+00
8.414240362811791840e+01 0.000000000000000000e+00
8.443700680272108627e+01 0.000000000000000000e+00
8.471020408163265358e+01 0.000000000000000000e+00
8.498068027210884168e+01 0.000000000000000000e+00
8.525260770975056346e+01 0.000000000000000000e+00
8.553959183673470079e+01 0.000000000000000000e+00
8.581024943310657704e+01 0.000000000000000000e+00
8.609324263038548963e+01 0.000000000000000000e+00
8.636208616780045588e+01 0.000000000000000000e+00
8.664308390022675610e+01 0.000000000000000000e+00
8.691464852607710156e+01 0.000000000000000000e+00
8.719764172335601415e+01 0.000000000000000000e+00
8.746358276643991303e+01 0.000000000000000000e+00
8.773061224399999958e+01 0.000000000000000000e+00
8.800072562358276684e+01 0.000000000000000000e+00
8.827827664399093521e+01 0.000000000000000000e+00
8.855238095238095752e+01 0.000000000000000000e+00
8.885151927437641461e+01 0.000000000000000000e+00
8.912000000000000455e+01 0.000000000000000000e+00
8.939791383219954923e+01 0.000000000000000000e+00
8.967346938775510523e+01 0.000000000000000000e+00
8.994938775510203754e+01 0.000000000000000000e+00
9.020952380952381588e+01 0.000000000000000000e+00
9.048290249433107135e+01 0.000000000000000000e+00
9.074594104308390285e+01 0.000000000000000000e+00
9.103564625850340519e+01 0.000000000000000000e+00
9.130249433106575907e+01 0.000000000000000000e+00
9.158476190476190482e+01 0.000000000000000000e+00
9.186430839002267135e+01 0.000000000000000000e+00
9.214712018140589578e+01 0.000000000000000000e+00
9.241106575963718228e+01 0.000000000000000000e+00
9.269115646258502750e+01 0.000000000000000000e+00
9.296453514739229718e+01 0.000000000000000000e+00
9.325442176870748767e+01 0.000000000000000000e+00
9.352235827664398471e+01 0.000000000000000000e+00
9.380934240362812204e+01 0.000000000000000000e+00
9.408707482993197857e+01 0.000000000000000000e+00
9.437786848072562407e+01 0.000000000000000000e+00
9.464290249433106794e+01 0.000000000000000000e+00
9.492081632653061263e+01 0.000000000000000000e+00
9.518766439909296651e+01 0.000000000000000000e+00
9.545977324263039065e+01 0.000000000000000000e+00
9.573823129251699982e+01 0.000000000000000000e+00
9.603192743764172690e+01 0.000000000000000000e+00
9.630022675736961446e+01 0.000000000000000000e+00
9.658086167800453836e+01 0.000000000000000000e+00
9.684172335600906933e+01 0.000000000000000000e+00
9.711619047619048217e+01 0.000000000000000000e+00
9.737596371882085577e+01 0.000000000000000000e+00
9.767655328798186076e+01 0.000000000000000000e+00
9.794539682539682701e+01 0.000000000000000000e+00
9.821950113378684932e+01 0.000000000000000000e+00
9.849868480725623954e+01 0.000000000000000000e+00
9.877605442176870554e+01 0.000000000000000000e+00
9.903600907029478151e+01 0.000000000000000000e+00
9.933206349206349728e+01 0.000000000000000000e+00
9.959655328798186247e+01 0.000000000000000000e+00
9.986902494331066293e+01 0.000000000000000000e+00
1.001320634920634944e+02 0.000000000000000000e+00
1.004181405895691626e+02 0.000000000000000000e+00
1.006878911564625838e+02 0.000000000000000000e+00
1.009652607709750498e+02 0.000000000000000000e+00
1.012484353741496648e+02 0.000000000000000000e+00
1.015287074829931981e+02 0.000000000000000000e+00
1.017941043083900183e+02 0.000000000000000000e+00
1.020885260770975123e+02 0.000000000000000000e+00
1.023562811791383211e+02 0.000000000000000000e+00
1.026325623582766440e+02 0.000000000000000000e+00
1.029004988662131552e+02 0.000000000000000000e+00
1.031923809523809581e+02 0.000000000000000000e+00
1.034537868480725678e+02 0.000000000000000000e+00
1.037322448979591769e+02 0.000000000000000000e+00
1.039840362811791437e+02 0.000000000000000000e+00
1.042641269841269889e+02 0.000000000000000000e+00
1.045384126984126993e+02 0.000000000000000000e+00
1.048097959183673424e+02 0.000000000000000000e+00
1.050868027210884321e+02 0.000000000000000000e+00
1.053634467120181455e+02 0.000000000000000000e+00
1.056170521541950080e+02 0.000000000000000000e+00
1.058815419501133732e+02 0.000000000000000000e+00
1.061453061224489858e+02 0.000000000000000000e+00
1.064382766439909318e+02 0.000000000000000000e+00
1.067149206349206310e+02 0.000000000000000000e+00
1.070066213151927457e+02 0.000000000000000000e+00
1.072734693877550995e+02 0.000000000000000000e+00
1.075524716553288016e+02 0.000000000000000000e+00
1.078111564625850320e+02 0.000000000000000000e+00
1.080925170068027228e+02 0.000000000000000000e+00
1.083606349206349222e+02 0.000000000000000000e+00
1.086612244897959130e+02 0.000000000000000000e+00
1.089360544217687021e+02 0.000000000000000000e+00
1.092192290249433171e+02 0.000000000000000000e+00
1.094900680272108815e+02 0.000000000000000000e+00
1.097855782312925186e+02 0.000000000000000000e+00
1.100506122448979625e+02 0.000000000000000000e+00
1.103281632653061166e+02 0.000000000000000000e+00
1.105977324263038497e+02 0.000000000000000000e+00
1.108720181405895744e+02 0.000000000000000000e+00
1.111430385487528412e+02 0.000000000000000000e+00
1.114287528344671188e+02 0.000000000000000000e+00
1.116928798185941076e+02 0.000000000000000000e+00
1.119769614512471634e+02 0.000000000000000000e+00
1.122334693877551075e+02 0.000000000000000000e+00
1.125146485260770959e+02 0.000000000000000000e+00
1.127851247165532840e+02 0.000000000000000000e+00
1.130704761904761853e+02 0.000000000000000000e+00
1.133342403628117978e+02 0.000000000000000000e+00
1.136136054421768762e+02 0.000000000000000000e+00
1.138684807256235842e+02 0.000000000000000000e+00
1.141492970521541963e+02 0.000000000000000000e+00
1.144125170068027160e+02 0.000000000000000000e+00
1.146960544217687072e+02 0.000000000000000000e+00
1.149627210884353730e+02 0.000000000000000000e+00
1.152546031746031758e+02 0.000000000000000000e+00
1.155261678004535213e+02 0.000000000000000000e+00
1.158164172335600881e+02 0.000000000000000000e+00
1.160821768707482988e+02 0.000000000000000000e+00
1.163640816326530683e+02 0.000000000000000000e+00
1.166262131519274305e+02 0.000000000000000000e+00
1.169186394557823121e+02 0.000000000000000000e+00
1.171775056689342449e+02 0.000000000000000000e+00
1.174663038548752780e+02 0.000000000000000000e+00
1.177404081632653003e+02 0.000000000000000000e+00
1.180339229024943251e+02 0.000000000000000000e+00
1.182978684807256258e+02 0.000000000000000000e+00
1.185756009070294823e+02 0.000000000000000000e+00
1.188384580498866256e+02 0.000000000000000000e+00
1.191105668934240356e+02 0.000000000000000000e+00
1.193765079365079345e+02 0.000000000000000000e+00
1.196656689342403581e+02 0.000000000000000000e+00
1.199370521541950154e+02 0.000000000000000000e+00
1.202086167800453467e+02 0.000000000000000000e+00
1.204838095238095264e+02 0.000000000000000000e+00
1.207717006802721045e+02 0.000000000000000000e+00
1.210202267573696133e+02 0.000000000000000000e+00
1.213037641723356046e+02 0.000000000000000000e+00
1.215800453514739274e+02 0.000000000000000000e+00
1.218565079365079384e+02 0.000000000000000000e+00
1.221331519274376376e+02 0.000000000000000000e+00
1.224208616780045418e+02 0.000000000000000000e+00
1.226811791383219941e+02 0.000000000000000000e+00
1.229648979591836735e+02 0.000000000000000000e+00
1.232175963718820810e+02 0.000000000000000000e+00
1.234998639455782268e+02 0.000000000000000000e+00
1.237551020408163254e+02 0.000000000000000000e+00
1.240453514739229064e+02 0.000000000000000000e+00
1.243127437641723390e+02 0.000000000000000000e+00
1.245926530612244960e+02 0.000000000000000000e+00
1.248491609977324259e+02 0.000000000000000000e+00
1.251303401360544285e+02 0.000000000000000000e+00
1.253897505668934258e+02 0.000000000000000000e+00
1.256761904761904702e+02 0.000000000000000000e+00
1.259328798185941025e+02 0.000000000000000000e+00
1.262087981859410490e+02 0.000000000000000000e+00
1.264669387755102008e+02 0.000000000000000000e+00
1.267595464852607705e+02 0.000000000000000000e+00
1.270122448979591780e+02 0.000000000000000000e+00
1.272917913832199588e+02 0.000000000000000000e+00
1.275570068027210908e+02 0.000000000000000000e+00
1.278425396825396803e+02 0.000000000000000000e+00
1.280966893424036357e+02 0.000000000000000000e+00
1.283840362811791351e+02 0.000000000000000000e+00
1.286392743764172337e+02 0.000000000000000000e+00
1.289088435374149526e+02 0.000000000000000000e+00
1.291747845804988799e+02 0.000000000000000000e+00
1.294626757369614438e+02 0.000000000000000000e+00
1.297228117913832079e+02 0.000000000000000000e+00
1.300030839002267555e+02 0.000000000000000000e+00
1.302643083900226770e+02 0.000000000000000000e+00
1.305543764172335557e+02 0.000000000000000000e+00
1.308250340136054319e+02 0.000000000000000000e+00
1.311100226757369569e+02 0.000000000000000000e+00
1.313739682539682576e+02 0.000000000000000000e+00
1.316536961451247123e+02 0.000000000000000000e+00
1.319160090702947912e+02 0.000000000000000000e+00
1.321814058956915972e+02 0.000000000000000000e+00
1.324536961451247237e+02 0.000000000000000000e+00
1.327430385487528213e+02 0.000000000000000000e+00
1.330185941043083915e+02 0.000000000000000000e+00
1.333064852607709838e+02 0.000000000000000000e+00
1.335635374149659924e+02 0.000000000000000000e+00
1.338468934240362671e+02 0.000000000000000000e+00
1.341146485260771044e+02 0.000000000000000000e+00
1.343954648526077165e+02 0.000000000000000000e+00
1.346590476190476124e+02 0.000000000000000000e+00
1.349482086167800503e+02 0.000000000000000000e+00
1.352165079365079237e+02 0.000000000000000000e+00
1.354996825396825386e+02 0.000000000000000000e+00
1.357712471655328841e+02 0.000000000000000000e+00
1.360593197278911646e+02 0.000000000000000000e+00
1.363210884353741505e+02 0.000000000000000000e+00
1.365941043083900297e+02 0.000000000000000000e+00
1.368622222222222149e+02 0.000000000000000000e+00
1.371533786848072509e+02 0.000000000000000000e+00
1.374193197278911498e+02 0.000000000000000000e+00
1.376963265306122537e+02 0.000000000000000000e+00
1.379697052154195092e+02 0.000000000000000000e+00
1.382570521541950086e+02 0.000000000000000000e+00
1.385217233560090619e+02 0.000000000000000000e+00
1.387980045351473848e+02 0.000000000000000000e+00
1.390585034013605537e+02 0.000000000000000000e+00
1.393284353741496489e+02 0.000000000000000000e+00
1.396025396825396854e+02 0.000000000000000000e+00
1.398871655328798056e+02 0.000000000000000000e+00
1.401418594104308397e+02 0.000000000000000000e+00
1.404159637188208478e+02 0.000000000000000000e+00
1.406712018140589464e+02 0.000000000000000000e+00
1.409438548752834492e+02 0.000000000000000000e+00
1.412050793650793707e+02 0.000000000000000000e+00
1.414898866213151791e+02 0.000000000000000000e+00
1.417474829931972806e+02 0.000000000000000000e+00
1.420239455782312916e+02 0.000000000000000000e+00
1.422906122448979716e+02 0.000000000000000000e+00
1.425692517006802689e+02 0.000000000000000000e+00
1.428366439909297014e+02 0.000000000000000000e+00
1.431239909297052293e+02 0.000000000000000000e+00
1.433868480725623442e+02 0.000000000000000000e+00
1.436604081632653163e+02 0.000000000000000000e+00
1.439299773242630351e+02 0.000000000000000000e+00
1.442136961451247146e+02 0.000000000000000000e+00
1.444716553287981924e+02 0.000000000000000000e+00
1.447551927437641837e+02 0.000000000000000000e+00
1.450165986394557933e+02 0.000000000000000000e+00
1.452903401360544251e+02 0.000000000000000000e+00
1.455555555555555429e+02 0.000000000000000000e+00
1.458434467120181353e+02 0.000000000000000000e+00
1.461037641723355875e+02 0.000000000000000000e+00
1.463807709750566914e+02 0.000000000000000000e+00
1.466523356009070369e+02 0.000000000000000000e+00
1.469278911564625787e+02 0.000000000000000000e+00
1.471894784580498765e+02 0.000000000000000000e+00
1.474655782312925112e+02 0.000000000000000000e+00
1.477304308390022811e+02 0.000000000000000000e+00
1.480087074829932021e+02 0.000000000000000000e+00
1.482809977324263002e+02 0.000000000000000000e+00
1.485598185941043141e+02 0.000000000000000000e+00
1.488330158730158814e+02 0.000000000000000000e+00
1.491136507936508053e+02 0.000000000000000000e+00
1.493808616780045213e+02 0.000000000000000000e+00
1.496555102040816223e+02 0.000000000000000000e+00
1.499123809523809427e+02 0.000000000000000000e+00
1.502015419501133806e+02 0.000000000000000000e+00
1.504747392290249479e+02 0.000000000000000000e+00
1.507437641723356023e+02 0.000000000000000000e+00
1.510136961451247259e+02 0.000000000000000000e+00
1.512966893424036243e+02 0.000000000000000000e+00
1.515633560090703043e+02 0.000000000000000000e+00
1.518507029478458037e+02 0.000000000000000000e+00
1.521093877551020341e+02 0.000000000000000000e+00
1.523902040816326462e+02 0.000000000000000000e+00
1.526632199546485253e+02 0.000000000000000000e+00
1.529443990929705137e+02 0.000000000000000000e+00
1.532092517006802836e+02 0.000000000000000000e+00
1.534822675736961344e+02 0.000000000000000000e+00
1.537436734693877440e+02 0.000000000000000000e+00
1.540061678004535111e+02 0.000000000000000000e+00
1.542717460317460336e+02 0.000000000000000000e+00
1.545696145124716452e+02 0.000000000000000000e+00
1.548433560090703054e+02 0.000000000000000000e+00
1.551209070294784453e+02 0.000000000000000000e+00
1.553892063492063471e+02 0.000000000000000000e+00
1.556692970521542065e+02 0.000000000000000000e+00
1.559330612244897907e+02 0.000000000000000000e+00
1.562040816326530717e+02 0.000000000000000000e+00
1.564682086167800321e+02 0.000000000000000000e+00
1.567528344671201808e+02 0.000000000000000000e+00
1.570269387755102173e+02 0.000000000000000000e+00
1.573112018140589612e+02 0.000000000000000000e+00
1.575689795918367224e+02 0.000000000000000000e+00
1.578488888888888937e+02 0.000000000000000000e+00
1.581017687074829894e+02 0.000000000000000000e+00
1.583709750566893320e+02 0.000000000000000000e+00
1.586392743764172337e+02 0.000000000000000000e+00
1.589307936507936461e+02 0.000000000000000000e+00
1.591954648526076994e+02 0.000000000000000000e+00
1.594543310657596464e+02 0.000000000000000000e+00
1.597416780045351459e+02 0.000000000000000000e+00
1.600275736961451116e+02 0.000000000000000000e+00
1.602942403628117916e+02 0.000000000000000000e+00
1.605625396825396933e+02 0.000000000000000000e+00
1.608339229024943222e+02 0.000000000000000000e+00
1.611100226757369569e+02 0.000000000000000000e+00
1.613810430839002379e+02 0.000000000000000000e+00
1.616689342403628018e+02 0.000000000000000000e+00
1.619312471655328807e+02 0.000000000000000000e+00
1.622117006802721164e+02 0.000000000000000000e+00
1.624769160997732342e+02 0.000000000000000000e+00
1.627633560090702929e+02 0.000000000000000000e+00
1.630247619047619025e+02 0.000000000000000000e+00
1.632992290249433154e+02 0.000000000000000000e+00
1.635686167800453461e+02 0.000000000000000000e+00
1.638478004535147363e+02 0.000000000000000000e+00
1.641126530612244778e+02 0.000000000000000000e+00
1.643918367346938680e+02 0.000000000000000000e+00
1.646568707482993261e+02 0.000000000000000000e+00
1.649331519274376490e+02 0.000000000000000000e+00
1.651994557823129242e+02 0.000000000000000000e+00
1.654822675736961344e+02 0.000000000000000000e+00
1.657393197278911430e+02 0.000000000000000000e+00
1.660166893424036232e+02 0.000000000000000000e+00
1.662741043083900365e+02 0.000000000000000000e+00
1.665500226757369546e+02 0.000000000000000000e+00
1.668125170068027217e+02 0.000000000000000000e+00
1.670884353741496682e+02 0.000000000000000000e+00
1.673431292517006739e+02 0.000000000000000000e+00
1.676439002267573812e+02 0.000000000000000000e+00
1.679078458049886535e+02 0.000000000000000000e+00
1.681948299319727766e+02 0.000000000000000000e+00
1.684595011337868584e+02 0.000000000000000000e+00
1.687421315192743805e+02 0.000000000000000000e+00
1.689973696145124791e+02 0.000000000000000000e+00
1.692816326530612230e+02 0.000000000000000000e+00
1.695346938775510068e+02 0.000000000000000000e+00
1.698213151927437536e+02 0.000000000000000000e+00
1.700816326530612344e+02 0.000000000000000000e+00
1.703559183673469306e+02 0.000000000000000000e+00
1.706218594104308295e+02 0.000000000000000000e+00
1.709028571428571297e+02 0.000000000000000000e+00
1.711504761904761835e+02 0.000000000000000000e+00
1.714296598639455738e+02 0.000000000000000000e+00
1.716803628117913831e+02 0.000000000000000000e+00
1.719560997732426415e+02 0.000000000000000000e+00
1.722155102040816246e+02 0.000000000000000000e+00
1.724963265306122366e+02 0.000000000000000000e+00
1.727651700680272029e+02 0.000000000000000000e+00
1.730427210884353713e+02 0.000000000000000000e+00
1.733019501133786946e+02 0.000000000000000000e+00
1.735785941043083938e+02 0.000000000000000000e+00
1.738262131519274476e+02 0.000000000000000000e+00
1.741113832199546607e+02 0.000000000000000000e+00
1.743568253968253998e+02 0.000000000000000000e+00
1.746501587301587222e+02 0.000000000000000000e+00
1.749034013605442226e+02 0.000000000000000000e+00
1.751809523809523910e+02 0.000000000000000000e+00
1.754363718820861777e+02 0.000000000000000000e+00
1.757297052154195001e+02 0.000000000000000000e+00
1.759980045351474018e+02 0.000000000000000000e+00
1.762839002267573676e+02 0.000000000000000000e+00
1.765674376417233589e+02 0.000000000000000000e+00
1.768448072562358391e+02 0.000000000000000000e+00
1.771125623582766480e+02 0.000000000000000000e+00
1.773980952380952374e+02 0.000000000000000000e+00
1.776673015873015800e+02 0.000000000000000000e+00
1.779415873015873046e+02 0.000000000000000000e+00
1.782156916099773127e+02 0.000000000000000000e+00
1.784999546485260851e+02 0.000000000000000000e+00
1.787521088435374281e+02 0.000000000000000000e+00
1.790320181405895710e+02 0.000000000000000000e+00
1.792885260770975151e+02 0.000000000000000000e+00
1.795657142857142787e+02 0.000000000000000000e+00
1.798175056689342455e+02 0.000000000000000000e+00
1.801095691609977223e+02 0.000000000000000000e+00
1.803709750566893320e+02 0.000000000000000000e+00
1.806488888888888766e+02 0.000000000000000000e+00
1.809126530612244892e+02 0.000000000000000000e+00
1.811994557823129242e+02 0.000000000000000000e+00
1.814497959183673572e+02 0.000000000000000000e+00
1.817400453514739240e+02 0.000000000000000000e+00
1.820003628117913763e+02 0.000000000000000000e+00
1.822741043083900365e+02 0.000000000000000000e+00
1.825291609977324185e+02 0.000000000000000000e+00
1.828072562358276514e+02 0.000000000000000000e+00
1.830704761904761995e+02 0.000000000000000000e+00
1.833413151927437639e+02 0.000000000000000000e+00
1.836094331065759775e+02 0.000000000000000000e+00
1.838902494331065895e+02 0.000000000000000000e+00
1.841453061224489716e+02 0.000000000000000000e+00
1.844137868480725615e+02 0.000000000000000000e+00
1.846721088435374156e+02 0.000000000000000000e+00
1.849554648526077187e+02 0.000000000000000000e+00
1.852292063492063505e+02 0.000000000000000000e+00
1.855045804988662042e+02 0.000000000000000000e+00
1.857659863945578138e+02 0.000000000000000000e+00
1.860576870748299427e+02 0.000000000000000000e+00
1.863158276643990803e+02 0.000000000000000000e+00
1.865941043083900297e+02 0.000000000000000000e+00
1.868497052154195046e+02 0.000000000000000000e+00
1.871225396825396956e+02 0.000000000000000000e+00
1.873866666666666561e+02 0.000000000000000000e+00
1.876683900226757373e+02 0.000000000000000000e+00
1.879152834467120101e+02 0.000000000000000000e+00
1.881933786848072430e+02 0.000000000000000000e+00
1.884524263038548781e+02 0.000000000000000000e+00
1.887265306122448862e+02 0.000000000000000000e+00
1.889971882086167909e+02 0.000000000000000000e+00
1.892834467120181330e+02 0.000000000000000000e+00
1.895334240362811897e+02 0.000000000000000000e+00
1.898060770975056641e+02 0.000000000000000000e+00
1.900620408163265438e+02 0.000000000000000000e+00
1.903316099773242627e+02 0.000000000000000000e+00
1.905935600907029368e+02 0.000000000000000000e+00
1.908765532879818636e+02 0.000000000000000000e+00
1.911281632653061138e+02 0.000000000000000000e+00
1.914097052154195069e+02 0.000000000000000000e+00
1.916624036281179144e+02 0.000000000000000000e+00
1.919475736961451275e+02 0.000000000000000000e+00
1.921921088435374259e+02 0.000000000000000000e+00
1.924549659863945692e+02 0.000000000000000000e+00
1.927307029478457991e+02 0.000000000000000000e+00
1.930095238095238130e+02 0.000000000000000000e+00
1.932640362811791306e+02 0.000000000000000000e+00
1.935506575963718774e+02 0.000000000000000000e+00
1.938300226757369558e+02 0.000000000000000000e+00
1.941117460317460370e+02 0.000000000000000000e+00
1.943771428571428430e+02 0.000000000000000000e+00
1.946514285714285677e+02 0.000000000000000000e+00
1.949014058956915960e+02 0.000000000000000000e+00
1.951921995464852557e+02 0.000000000000000000e+00
1.954499773242630454e+02 0.000000000000000000e+00
1.957260770975056801e+02 0.000000000000000000e+00
1.960094331065759548e+02 0.000000000000000000e+00
1.962915192743764123e+02 0.000000000000000000e+00
1.965483900226757328e+02 0.000000000000000000e+00
1.968255782312925248e+02 0.000000000000000000e+00
1.970880725623582634e+02 0.000000000000000000e+00
1.973806802721088332e+02 0.000000000000000000e+00
1.976495238095237994e+02 0.000000000000000000e+00
1.979270748299319678e+02 0.000000000000000000e+00
1.981895691609977348e+02 0.000000000000000000e+00
1.984711111111110995e+02 0.000000000000000000e+00
1.987279818594104199e+02 0.000000000000000000e+00
1.989890249433106533e+02 0.000000000000000000e+00
1.992613151927437514e+02 0.000000000000000000e+00
1.995403174603174534e+02 0.000000000000000000e+00
1.998026303854875323e+02 0.000000000000000000e+00
2.000843537414965851e+02 0.000000000000000000e+00
2.003390476190476193e+02 0.000000000000000000e+00
2.006153287981859421e+02 0.000000000000000000e+00
2.008703854875283525e+02 0.000000000000000000e+00
2.011590022675736975e+02 0.000000000000000000e+00
2.014207709750566835e+02 0.000000000000000000e+00
2.016936054421768745e+02 0.000000000000000000e+00
2.019580952380952397e+02 0.000000000000000000e+00
2.022441723356008936e+02 0.000000000000000000e+00
2.025035827664399051e+02 0.000000000000000000e+00
2.027795011337868516e+02 0.000000000000000000e+00
2.030389115646258631e+02 0.000000000000000000e+00
2.033173696145124723e+02 0.000000000000000000e+00
2.035738775510204164e+02 0.000000000000000000e+00
2.038608616780045395e+02 0.000000000000000000e+00
2.041260770975056573e+02 0.000000000000000000e+00
2.043980045351473791e+02 0.000000000000000000e+00
2.046510657596371914e+02 0.000000000000000000e+00
2.049291609977324242e+02 0.000000000000000000e+00
2.051911111111110984e+02 0.000000000000000000e+00
2.054715646258503341e+02 0.000000000000000000e+00
2.057304308390022811e+02 0.000000000000000000e+00
2.059814965986394668e+02 0.000000000000000000e+00
2.062608616780045452e+02 0.000000000000000000e+00
2.065453061224489772e+02 0.000000000000000000e+00
2.068065306122448987e+02 0.000000000000000000e+00
2.070833560090702861e+02 0.000000000000000000e+00
2.073498412698412778e+02 0.000000000000000000e+00
2.076313832199546425e+02 0.000000000000000000e+00
2.078933333333333451e+02 0.000000000000000000e+00
2.081630839002267521e+02 0.000000000000000000e+00
2.084156009070294715e+02 0.000000000000000000e+00
2.086817233560090585e+02 0.000000000000000000e+00
2.089456689342403592e+02 0.000000000000000000e+00
2.092170521541950166e+02 0.000000000000000000e+00
2.094746485260770896e+02 0.000000000000000000e+00
2.097407709750566767e+02 0.000000000000000000e+00
2.100009070294784692e+02 0.000000000000000000e+00
2.102762811791383228e+02 0.000000000000000000e+00
2.105309750566893285e+02 0.000000000000000000e+00
2.108157823129251653e+02 0.000000000000000000e+00
2.110788208616779968e+02 0.000000000000000000e+00
2.113485714285714323e+02 0.000000000000000000e+00
2.116146938775510193e+02 0.000000000000000000e+00
2.118904308390022777e+02 0.000000000000000000e+00
2.121489342403628200e+02 0.000000000000000000e+00
2.124239455782312973e+02 0.000000000000000000e+00
2.126795464852607722e+02 0.000000000000000000e+00
2.129505668934240248e+02 0.000000000000000000e+00
2.132114285714285700e+02 0.000000000000000000e+00
2.134871655328798283e+02 0.000000000000000000e+00
2.137438548752834606e+02 0.000000000000000000e+00
2.140116099773242695e+02 0.000000000000000000e+00
2.142715646258503455e+02 0.000000000000000000e+00
2.145476643990929801e+02 0.000000000000000000e+00
2.148070748299319632e+02 0.000000000000000000e+00
2.150871655328798226e+02 0.000000000000000000e+00
2.153387755100000049e+02 0.000000000000000000e+00
2.156244897959183788e+02 0.000000000000000000e+00
2.158819047619047637e+02 0.000000000000000000e+00
2.161599999999999966e+02 0.000000000000000000e+00
2.164116099773242752e+02 0.000000000000000000e+00
2.166811791383219941e+02 0.000000000000000000e+00
2.169487528344671148e+02 0.000000000000000000e+00
2.172183219954648621e+02 0.000000000000000000e+00
2.174719274376417104e+02 0.000000000000000000e+00
2.177422222222222103e+02 0.000000000000000000e+00
2.179813151927437502e+02 0.000000000000000000e+00
2.182657596371882107e+02 0.000000000000000000e+00
2.185209977324263093e+02 0.000000000000000000e+00
2.187885714285714300e+02 0.000000000000000000e+00
2.190389115646258631e+02 0.000000000000000000e+00
2.193209977324262923e+02 0.000000000000000000e+00
2.195714285709999842e+02 0.000000000000000000e+00
2.198461678004535145e+02 0.000000000000000000e+00
2.200974149659863883e+02 0.000000000000000000e+00
2.203796825396825341e+02 0.000000000000000000e+00
2.206392743764172337e+02 0.000000000000000000e+00
2.209148299319727755e+02 0.000000000000000000e+00
2.211604535147392312e+02 0.000000000000000000e+00
2.214590476190476238e+02 0.000000000000000000e+00
2.217204535147392335e+02 0.000000000000000000e+00
2.219784126984127113e+02 0.000000000000000000e+00
2.222430839002267646e+02 0.000000000000000000e+00
2.225204535147392164e+02 0.000000000000000000e+00
2.227736961451247168e+02 0.000000000000000000e+00
2.230459863945578149e+02 0.000000000000000000e+00
2.233026757369614472e+02 0.000000000000000000e+00
2.235902040816326632e+02 0.000000000000000000e+00
2.238470748299319837e+02 0.000000000000000000e+00
2.241195464852607699e+02 0.000000000000000000e+00
2.243824036281179133e+02 0.000000000000000000e+00
2.246621315192743680e+02 0.000000000000000000e+00
2.249208163265305984e+02 0.000000000000000000e+00
2.251918367346938794e+02 0.000000000000000000e+00
2.254510657596371743e+02 0.000000000000000000e+00
2.257255328798185872e+02 0.000000000000000000e+00
2.259809523809523739e+02 0.000000000000000000e+00
2.262566893424036323e+02 0.000000000000000000e+00
2.265168253968253964e+02 0.000000000000000000e+00
2.267972789115646322e+02 0.000000000000000000e+00
2.270543310657596408e+02 0.000000000000000000e+00
2.273324263038548736e+02 0.000000000000000000e+00
2.276094331065759775e+02 0.000000000000000000e+00
2.278866213151927411e+02 0.000000000000000000e+00
2.281518367346938874e+02 0.000000000000000000e+00
2.284371882086167886e+02 0.000000000000000000e+00
2.286897052154195080e+02 0.000000000000000000e+00
2.289663492063492072e+02 0.000000000000000000e+00
2.292232199546485276e+02 0.000000000000000000e+00
2.295004081632653197e+02 0.000000000000000000e+00
2.297563718820861709e+02 0.000000000000000000e+00
2.300388208616780048e+02 0.000000000000000000e+00
2.303063945578231255e+02 0.000000000000000000e+00
2.305843083900226702e+02 0.000000000000000000e+00
2.308527891156462601e+02 0.000000000000000000e+00
2.311303401360544285e+02 0.000000000000000000e+00
2.313823129251700550e+02 0.000000000000000000e+00
2.316562358276644034e+02 0.000000000000000000e+00
2.319176417233560130e+02 0.000000000000000000e+00
2.321888435374149537e+02 0.000000000000000000e+00
2.324409977324262968e+02 0.000000000000000000e+00
2.327176417233559960e+02 0.000000000000000000e+00
2.329746938775510330e+02 0.000000000000000000e+00
2.332491609977324174e+02 0.000000000000000000e+00
2.335074829931972715e+02 0.000000000000000000e+00
2.337788662131519288e+02 0.000000000000000000e+00
2.340422675736961367e+02 0.000000000000000000e+00
nan -1.000000000000000000e+00
2.345688888888888926e+02 0.000000000000000000e+00
2.348371882086167659e+02 0.000000000000000000e+00
2.350956916099773366e+02 0.000000000000000000e+00
2.353648979591836792e+02 0.000000000000000000e+00
2.356304761904762017e+02 0.000000000000000000e+00
2.359056689342403672e+02 0.000000000000000000e+00
2.361658049886621313e+02 0.000000000000000000e+00
2.364567800453514792e+02 0.000000000000000000e+00
2.367149206349206452e+02 0.000000000000000000e+00
2.369910204081632514e+02 0.000000000000000000e+00
2.372600453514739343e+02 0.000000000000000000e+00
2.375434013605442090e+02 0.000000000000000000e+00
2.378060770975056641e+02 0.000000000000000000e+00
2.380839909297052088e+02 0.000000000000000000e+00
2.383410430839002174e+02 0.000000000000000000e+00
2.386160544217686947e+02 0.000000000000000000e+00
2.388727437641723270e+02 0.000000000000000000e+00
2.391575510204081638e+02 0.000000000000000000e+00
2.394142403628117961e+02 0.000000000000000000e+00
2.396945124716553153e+02 0.000000000000000000e+00
2.399434013605442146e+02 0.000000000000000000e+00
2.402233106575963859e+02 0.000000000000000000e+00
2.404636734693877429e+02 0.000000000000000000e+00
2.407588208616780037e+02 0.000000000000000000e+00
2.410280272108843462e+02 0.000000000000000000e+00
2.412983219954648462e+02 0.000000000000000000e+00
2.415651700680272143e+02 0.000000000000000000e+00
2.418503401360544274e+02 0.000000000000000000e+00
2.421039455782313041e+02 0.000000000000000000e+00
2.423704308390022675e+02 0.000000000000000000e+00
2.426200453514739195e+02 0.000000000000000000e+00
2.428986848072562452e+02 0.000000000000000000e+00
2.431519274376417172e+02 0.000000000000000000e+00
2.434329251700680175e+02 0.000000000000000000e+00
2.436825396825396695e+02 0.000000000000000000e+00
2.439506575963718831e+02 0.000000000000000000e+00
2.442135147392290264e+02 0.000000000000000000e+00
2.444843537414965908e+02 0.000000000000000000e+00
2.447287074829932010e+02 0.000000000000000000e+00
2.450222222222222115e+02 0.000000000000000000e+00
2.452839909297052259e+02 0.000000000000000000e+00
2.455515646258503466e+02 0.000000000000000000e+00
2.458195011337868436e+02 0.000000000000000000e+00
2.460945124716553210e+02 0.000000000000000000e+00
2.463452154195011303e+02 0.000000000000000000e+00
2.466196825396825432e+02 0.000000000000000000e+00
2.468707482993197289e+02 0.000000000000000000e+00
2.471443083900226725e+02 0.000000000000000000e+00
2.474011791383219929e+02 0.000000000000000000e+00
2.476845351473922960e+02 0.000000000000000000e+00
2.479381405895691728e+02 0.000000000000000000e+00
2.481959183673469340e+02 0.000000000000000000e+00
2.484792743764172371e+02 0.000000000000000000e+00
2.487501133786848015e+02 0.000000000000000000e+00
2.490042630385487428e+02 0.000000000000000000e+00
2.492905215419501133e+02 0.000000000000000000e+00
2.495452154195011474e+02 0.000000000000000000e+00
2.498169614512471526e+02 0.000000000000000000e+00
2.500687528344671193e+02 0.000000000000000000e+00
2.503468480725623522e+02 0.000000000000000000e+00
2.506006349206349171e+02 0.000000000000000000e+00
2.508807256235827765e+02 0.000000000000000000e+00
2.511326984126984030e+02 0.000000000000000000e+00
2.514136961451247032e+02 0.000000000000000000e+00
2.516627664399092907e+02 0.000000000000000000e+00
2.519437641723355910e+02 0.000000000000000000e+00
2.522053514739228888e+02 0.000000000000000000e+00
2.524629478458049903e+02 0.000000000000000000e+00
2.527492063492063608e+02 0.000000000000000000e+00
nan -1.000000000000000000e+00
nan -1.000000000000000000e+00
nan -1.000000000000000000e+00
2.538080725623582907e+02 0.000000000000000000e+00
2.540741950113378778e+02 0.000000000000000000e+00
2.543276190476190379e+02 0.000000000000000000e+00
2.546086167800453381e+02 0.000000000000000000e+00
2.548662131519274396e+02 0.000000000000000000e+00
2.551434013605442317e+02 0.000000000000000000e+00
2.553982766439909255e+02 0.000000000000000000e+00
2.556721995464852739e+02 0.000000000000000000e+00
2.559368707482993273e+02 0.000000000000000000e+00
2.562256689342403888e+02 0.000000000000000000e+00
2.564805442176870542e+02 0.000000000000000000e+00
2.567722448979591832e+02 0.000000000000000000e+00
2.570224036281178996e+02 0.000000000000000000e+00
2.572890702947846080e+02 0.000000000000000000e+00
2.575419501133786753e+02 0.000000000000000000e+00
2.578187755102040910e+02 0.000000000000000000e+00
2.580928798185940991e+02 0.000000000000000000e+00
2.583668027210884475e+02 0.000000000000000000e+00
2.586309297052154079e+02 0.000000000000000000e+00
2.589126530612244892e+02 0.000000000000000000e+00
2.591697052154195262e+02 0.000000000000000000e+00
2.594537868480725820e+02 0.000000000000000000e+00
2.597004988662131382e+02 0.000000000000000000e+00
2.599658956916100010e+02 0.000000000000000000e+00
2.602278458049886467e+02 0.000000000000000000e+00
2.605055782312925317e+02 0.000000000000000000e+00
2.607513832199546755e+02 0.000000000000000000e+00
2.610351020408163549e+02 0.000000000000000000e+00
2.612834467120181330e+02 0.000000000000000000e+00
2.615482993197279029e+02 0.000000000000000000e+00
2.617899319727891339e+02 0.000000000000000000e+00
2.620754648526076949e+02 0.000000000000000000e+00
2.623317913832199793e+02 0.000000000000000000e+00
2.625988208616780071e+02 0.000000000000000000e+00
2.628604081632653333e+02 0.000000000000000000e+00
2.631379591836734448e+02 0.000000000000000000e+00
2.633995464852607711e+02 0.000000000000000000e+00
2.636825396825396979e+02 0.000000000000000000e+00
2.639374149659864202e+02 0.000000000000000000e+00
2.642200453514739138e+02 0.000000000000000000e+00
2.644878004535147511e+02 0.000000000000000000e+00
2.647560997732426245e+02 0.000000000000000000e+00
2.650171428571428578e+02 0.000000000000000000e+00
2.652925170068027114e+02 0.000000000000000000e+00
2.655446712018140829e+02 0.000000000000000000e+00
2.658178684807256218e+02 0.000000000000000000e+00
2.660705668934240293e+02 0.000000000000000000e+00
2.663553741496598377e+02 0.000000000000000000e+00
2.666173242630385403e+02 0.000000000000000000e+00
2.668850793650793776e+02 0.000000000000000000e+00
2.671502947845805238e+02 0.000000000000000000e+00
2.674321995464852648e+02 0.000000000000000000e+00
2.676852607709750487e+02 0.000000000000000000e+00
2.679736961451247339e+02 0.000000000000000000e+00
2.682378231292516944e+02 0.000000000000000000e+00
2.685090249433106351e+02 0.000000000000000000e+00
2.687824036281178905e+02 0.000000000000000000e+00
2.690628571428571263e+02 0.000000000000000000e+00
2.693253514739229217e+02 0.000000000000000000e+00
2.695980045351473677e+02 0.000000000000000000e+00
2.698721088435374327e+02 0.000000000000000000e+00
2.701578231292517103e+02 0.000000000000000000e+00
2.704183219954648507e+02 0.000000000000000000e+00
2.707080272108843815e+02 0.000000000000000000e+00
2.709687074829931817e+02 0.000000000000000000e+00
2.712391836734693698e+02 0.000000000000000000e+00
2.714955102040816541e+02 0.000000000000000000e+00
2.717741496598639515e+02 0.000000000000000000e+00
2.720440816326530467e+02 0.000000000000000000e+00
2.723192743764172405e+02 0.000000000000000000e+00
2.725922902494331197e+02 0.000000000000000000e+00
2.728692970521541952e+02 0.000000000000000000e+00
2.731207256235827572e+02 0.000000000000000000e+00
2.734017233560090858e+02 0.000000000000000000e+00
2.736584126984126897e+02 0.000000000000000000e+00
2.739272562358276559e+02 0.000000000000000000e+00
2.741795918367346871e+02 0.000000000000000000e+00
2.744643990929704955e+02 0.000000000000000000e+00
2.747394104308390297e+02 0.000000000000000000e+00
2.750075283446711865e+02 0.000000000000000000e+00
2.752830839002267567e+02 0.000000000000000000e+00
2.755597278911564558e+02 0.000000000000000000e+00
2.758233106575963802e+02 0.000000000000000000e+00
2.761041269841269923e+02 0.000000000000000000e+00
2.763539229024943324e+02 0.000000000000000000e+00
2.766151473922902255e+02 0.000000000000000000e+00
2.768687528344671023e+02 0.000000000000000000e+00
2.771550113378684728e+02 0.000000000000000000e+00
2.774133333333333553e+02 0.000000000000000000e+00
2.776794557823129139e+02 0.000000000000000000e+00
2.779437641723355910e+02 0.000000000000000000e+00
2.782175056689342227e+02 0.000000000000000000e+00
2.784662131519274340e+02 0.000000000000000000e+00
2.787357823129251528e+02 0.000000000000000000e+00
2.789962811791383501e+02 0.000000000000000000e+00
2.792852607709750714e+02 0.000000000000000000e+00
2.795386848072562316e+02 0.000000000000000000e+00
2.798126077097505799e+02 0.000000000000000000e+00
2.800620408163265438e+02 0.000000000000000000e+00
2.803435827664399085e+02 0.000000000000000000e+00
2.805950113378684705e+02 0.000000000000000000e+00
2.808770975056689281e+02 0.000000000000000000e+00
2.811276190476190209e+02 0.000000000000000000e+00
2.814033560090703077e+02 0.000000000000000000e+00
2.816553287981859626e+02 0.000000000000000000e+00
2.819452154195011531e+02 0.000000000000000000e+00
2.822006349206349114e+02 0.000000000000000000e+00
2.824792743764172087e+02 0.000000000000000000e+00
2.827310657596372039e+02 0.000000000000000000e+00
2.830195011337868323e+02 0.000000000000000000e+00
2.832821768707482875e+02 0.000000000000000000e+00
2.835530158730158519e+02 0.000000000000000000e+00
2.838100680272108889e+02 0.000000000000000000e+00
2.840890702947845625e+02 0.000000000000000000e+00
2.843408616780045577e+02 0.000000000000000000e+00
2.846227664399092987e+02 0.000000000000000000e+00
2.848810884353741244e+02 0.000000000000000000e+00
2.851524716553287817e+02 0.000000000000000000e+00
2.854031746031745911e+02 0.000000000000000000e+00
2.856841723356009197e+02 0.000000000000000000e+00
2.859357823129251983e+02 0.000000000000000000e+00
2.862184126984126920e+02 0.000000000000000000e+00
2.864830839002267453e+02 0.000000000000000000e+00
2.867546485260771192e+02 0.000000000000000000e+00
2.869935600907029425e+02 0.000000000000000000e+00
nan -1.000000000000000000e+00
nan -1.000000000000000000e+00
2.878287528344671387e+02 0.000000000000000000e+00
2.880751020408163185e+02 0.000000000000000000e+00
2.883486621315192906e+02 0.000000000000000000e+00
2.885912018140589339e+02 0.000000000000000000e+00
2.888741950113378607e+02 0.000000000000000000e+00
2.891283446712018304e+02 0.000000000000000000e+00
2.894156916099773298e+02 0.000000000000000000e+00
2.896736507936507792e+02 0.000000000000000000e+00
2.899542857142857315e+02 0.000000000000000000e+00
2.902077097505668917e+02 0.000000000000000000e+00
2.904790929705215490e+02 0.000000000000000000e+00
2.907254421768707289e+02 0.000000000000000000e+00
2.910039002267573665e+02 0.000000000000000000e+00
2.912556916099773048e+02 0.000000000000000000e+00
2.915263492063492095e+02 0.000000000000000000e+00
2.917884807256235717e+02 0.000000000000000000e+00
2.920691156462585241e+02 0.000000000000000000e+00
2.923121995464852603e+02 0.000000000000000000e+00
2.925855782312925157e+02 0.000000000000000000e+00
2.928379138321995470e+02 0.000000000000000000e+00
2.931065759637187966e+02 0.000000000000000000e+00
2.933679818594104063e+02 0.000000000000000000e+00
2.936486167800453586e+02 0.000000000000000000e+00
2.939049433106575862e+02 0.000000000000000000e+00
2.941792290249433108e+02 0.000000000000000000e+00
2.944272108843537694e+02 0.000000000000000000e+00
2.946978684807256172e+02 0.000000000000000000e+00
2.949494784580498958e+02 0.000000000000000000e+00
2.952226757369614347e+02 0.000000000000000000e+00
2.954779138321995333e+02 0.000000000000000000e+00
2.957416780045351743e+02 0.000000000000000000e+00
2.959941950113378653e+02 0.000000000000000000e+00
2.962817233560090813e+02 0.000000000000000000e+00
2.965496598639455783e+02 0.000000000000000000e+00
2.968226757369614575e+02 0.000000000000000000e+00
2.970757369614512413e+02 0.000000000000000000e+00
2.973643537414965863e+02 0.000000000000000000e+00
2.976150566893423957e+02 0.000000000000000000e+00
2.978840816326530785e+02 0.000000000000000000e+00
2.981404081632653060e+02 0.000000000000000000e+00
2.984117913832199633e+02 0.000000000000000000e+00
2.986686621315192838e+02 0.000000000000000000e+00
2.989358730158730282e+02 0.000000000000000000e+00
2.991958276643990757e+02 0.000000000000000000e+00
2.994784580498866262e+02 0.000000000000000000e+00
2.997327891156462556e+02 0.000000000000000000e+00
3.000041723356009129e+02 0.000000000000000000e+00
3.002595918367346712e+02 0.000000000000000000e+00
3.005395011337868709e+02 0.000000000000000000e+00
3.007891156462584945e+02 0.000000000000000000e+00
3.010742857142857360e+02 0.000000000000000000e+00
3.013302494331065873e+02 0.000000000000000000e+00
3.016052607709750646e+02 0.000000000000000000e+00
3.018657596371882050e+02 0.000000000000000000e+00
3.021491156462585081e+02 0.000000000000000000e+00
3.024056235827664523e+02 0.000000000000000000e+00
3.026628571428571490e+02 0.000000000000000000e+00
3.029373242630385334e+02 0.000000000000000000e+00
3.032107029478457889e+02 0.000000000000000000e+00
3.034568707482993091e+02 0.000000000000000000e+00
3.037213605442177027e+02 0.000000000000000000e+00
3.039858503401360394e+02 0.000000000000000000e+00
3.042575963718820731e+02 0.000000000000000000e+00
3.045110204081632901e+02 0.000000000000000000e+00
3.048050793650793935e+02 0.000000000000000000e+00
3.050682993197278847e+02 0.000000000000000000e+00
3.053396825396825420e+02 0.000000000000000000e+00
3.055941950113378880e+02 0.000000000000000000e+00
3.058791836734694130e+02 0.000000000000000000e+00
3.061151927437641689e+02 0.000000000000000000e+00
3.063733333333333348e+02 0.000000000000000000e+00
3.066334693877550990e+02 0.000000000000000000e+00
3.069015873015873126e+02 0.000000000000000000e+00
3.071624489795918294e+02 0.000000000000000000e+00
3.074347392290249559e+02 0.000000000000000000e+00
3.076841723356009197e+02 0.000000000000000000e+00
3.079448526077097767e+02 0.000000000000000000e+00
3.082086167800453609e+02 0.000000000000000000e+00
3.084878004535147511e+02 0.000000000000000000e+00
3.087477551020407986e+02 0.000000000000000000e+00
3.090331065759636999e+02 0.000000000000000000e+00
3.093010430839002538e+02 0.000000000000000000e+00
3.095749659863945453e+02 0.000000000000000000e+00
3.098351020408163095e+02 0.000000000000000000e+00
3.101190022675737055e+02 0.000000000000000000e+00
3.103711564625850201e+02 0.000000000000000000e+00
3.106516099773242559e+02 0.000000000000000000e+00
3.108986848072562452e+02 0.000000000000000000e+00
3.111824036281179247e+02 0.000000000000000000e+00
3.114383673469387759e+02 0.000000000000000000e+00
3.117220861678004553e+02 0.000000000000000000e+00
3.119700680272108571e+02 0.000000000000000000e+00
3.122530612244897839e+02 0.000000000000000000e+00
3.124981405895691751e+02 0.000000000000000000e+00
3.127689795918367395e+02 0.000000000000000000e+00
3.130082539682539959e+02 0.000000000000000000e+00
3.132912471655328659e+02 0.000000000000000000e+00
3.135608163265305848e+02 0.000000000000000000e+00
3.138224036281179110e+02 0.000000000000000000e+00
nan -1.000000000000000000e+00
nan -1.000000000000000000e+00
nan -1.000000000000000000e+00
nan -1.000000000000000000e+00
nan -1.000000000000000000e+00
nan -1.000000000000000000e+00
nan -1.000000000000000000e+00
nan -1.000000000000000000e+00
nan -1.000000000000000000e+00
nan -1.000000000000000000e+00
nan -1.000000000000000000e+00
3.170144217687075070e+02 0.000000000000000000e+00
3.173004988662131609e+02 0.000000000000000000e+00
3.175666213151927195e+02 0.000000000000000000e+00
nan -1.000000000000000000e+00
nan -1.000000000000000000e+00
nan -1.000000000000000000e+00
nan -1.000000000000000000e+00
nan -1.000000000000000000e+00
nan -1.000000000000000000e+00
nan -1.000000000000000000e+00
nan -1.000000000000000000e+00
nan -1.000000000000000000e+00
nan -1.000000000000000000e+00
nan -1.000000000000000000e+00
nan -1.000000000000000000e+00
nan -1.000000000000000000e+00
nan -1.000000000000000000e+00
nan -1.000000000000000000e+00
nan -1.000000000000000000e+00
3.223336054421768608e+02 0.000000000000000000e+00
3.226019047619047342e+02 0.000000000000000000e+00
3.228431746031745888e+02 0.000000000000000000e+00
3.231287074829932067e+02 0.000000000000000000e+00
3.233931972789115434e+02 0.000000000000000000e+00
3.236756462585033773e+02 0.000000000000000000e+00
3.239426757369614620e+02 0.000000000000000000e+00
3.242193197278911612e+02 0.000000000000000000e+00
3.244798185941043016e+02 0.000000000000000000e+00
3.247522902494330879e+02 0.000000000000000000e+00
3.250115192743764396e+02 0.000000000000000000e+00
3.252897959179999816e+02 0.000000000000000000e+00
3.255584580498866103e+02 0.000000000000000000e+00
3.258414512471655371e+02 0.000000000000000000e+00
3.261035827664398994e+02 0.000000000000000000e+00
3.263677097505669167e+02 0.000000000000000000e+00
3.266398185941043266e+02 0.000000000000000000e+00
3.269264399092970734e+02 0.000000000000000000e+00
3.271668027210884588e+02 0.000000000000000000e+00
3.274581405895691546e+02 0.000000000000000000e+00
3.277246258503401464e+02 0.000000000000000000e+00
3.280137868480725842e+02 0.000000000000000000e+00
3.282672108843537444e+02 0.000000000000000000e+00
3.285458503401360417e+02 0.000000000000000000e+00
nan -1.000000000000000000e+00
nan -1.000000000000000000e+00
nan -1.000000000000000000e+00
nan -1.000000000000000000e+00
nan -1.000000000000000000e+00
nan -1.000000000000000000e+00
3.303646258503401327e+02 0.000000000000000000e+00
3.306585034013605195e+02 0.000000000000000000e+00
3.309574603174603453e+02 0.000000000000000000e+00
3.312565986394557740e+02 0.000000000000000000e+00
3.315404988662131700e+02 0.000000000000000000e+00
3.318325623582766184e+02 0.000000000000000000e+00
3.320937868480725683e+02 0.000000000000000000e+00
3.323738775510204277e+02 0.000000000000000000e+00
3.326481632653060956e+02 0.000000000000000000e+00
3.329306122448979863e+02 0.000000000000000000e+00
3.332003628117913649e+02 0.000000000000000000e+00
3.334895238095238028e+02 0.000000000000000000e+00
3.337599999999999909e+02 0.000000000000000000e+00
3.340502494331065577e+02 0.000000000000000000e+00
3.343183673469387713e+02 0.000000000000000000e+00
3.345997278911564763e+02 0.000000000000000000e+00
3.348729251700680152e+02 0.000000000000000000e+00
3.351550113378684728e+02 0.000000000000000000e+00
3.354380045351473996e+02 0.000000000000000000e+00
3.357142857142857224e+02 0.000000000000000000e+00
3.359961904761904634e+02 0.000000000000000000e+00
3.362739229024943484e+02 0.000000000000000000e+00
3.365531065759637386e+02 0.000000000000000000e+00
3.368348299319727630e+02 0.000000000000000000e+00
3.371027664399093169e+02 0.000000000000000000e+00
3.373817687074829905e+02 0.000000000000000000e+00
3.376536961451247407e+02 0.000000000000000000e+00
3.379196371882086396e+02 0.000000000000000000e+00
nan -1.000000000000000000e+00
nan -1.000000000000000000e+00
nan -1.000000000000000000e+00
nan -1.000000000000000000e+00
3.392152380952380781e+02 0.000000000000000000e+00
nan -1.000000000000000000e+00
3.397647165532879967e+02 0.000000000000000000e+00
3.400281179138322045e+02 0.000000000000000000e+00
3.402840816326530557e+02 0.000000000000000000e+00
3.405736054421768699e+02 0.000000000000000000e+00
3.408475283446712183e+02 0.000000000000000000e+00
3.411303401360544285e+02 0.000000000000000000e+00
3.413931972789115434e+02 0.000000000000000000e+00
3.416838095238095434e+02 0.000000000000000000e+00
3.419506575963718547e+02 0.000000000000000000e+00
3.422213151927437593e+02 0.000000000000000000e+00
3.424718367346938521e+02 0.000000000000000000e+00
3.427620861678004758e+02 0.000000000000000000e+00
3.430389115646258347e+02 0.000000000000000000e+00
3.433208163265306325e+02 0.000000000000000000e+00
3.435751473922902619e+02 0.000000000000000000e+00
3.438479818594104245e+02 0.000000000000000000e+00
3.441347845804988879e+02 0.000000000000000000e+00
3.444172335600907218e+02 0.000000000000000000e+00
3.446634013605442419e+02 0.000000000000000000e+00
3.449405895691609771e+02 0.000000000000000000e+00
3.451998185941043289e+02 0.000000000000000000e+00
3.454846258503401373e+02 0.000000000000000000e+00
3.457347845804988538e+02 0.000000000000000000e+00
3.460408163265306030e+02 0.000000000000000000e+00
3.463283446712018190e+02 0.000000000000000000e+00
3.466075283446712092e+02 0.000000000000000000e+00
3.468977777777777760e+02 0.000000000000000000e+00
3.471905668934240339e+02 0.000000000000000000e+00
3.474639455782312893e+02 0.000000000000000000e+00
3.477543764172335727e+02 0.000000000000000000e+00
3.480506122448979340e+02 0.000000000000000000e+00
3.483443083900226611e+02 0.000000000000000000e+00
3.486278458049886808e+02 0.000000000000000000e+00
3.488946938775509921e+02 0.000000000000000000e+00
3.491978231292516739e+02 0.000000000000000000e+00
3.494586848072562475e+02 0.000000000000000000e+00
3.497347845804988538e+02 0.000000000000000000e+00
3.500076190476190732e+02 0.000000000000000000e+00
3.502646712018140533e+02 0.000000000000000000e+00
3.505471201814058873e+02 0.000000000000000000e+00
3.508346485260771033e+02 0.000000000000000000e+00
3.511169160997732206e+02 0.000000000000000000e+00
3.513752380952381031e+02 0.000000000000000000e+00
nan -1.000000000000000000e+00
nan -1.000000000000000000e+00
nan -1.000000000000000000e+00
nan -1.000000000000000000e+00
nan -1.000000000000000000e+00
nan -1.000000000000000000e+00
nan -1.000000000000000000e+00
nan -1.000000000000000000e+00
3.538360090702947787e+02 0.000000000000000000e+00
3.541039455782312757e+02 0.000000000000000000e+00
3.543780498866213406e+02 0.000000000000000000e+00
3.546610430839002106e+02 0.000000000000000000e+00
3.549336961451247134e+02 0.000000000000000000e+00
3.551871201814058736e+02 0.000000000000000000e+00
3.554791836734693788e+02 0.000000000000000000e+00
3.557467573696144996e+02 0.000000000000000000e+00
3.560384580498866285e+02 0.000000000000000000e+00
3.563073015873015947e+02 0.000000000000000000e+00
3.565616326530612241e+02 0.000000000000000000e+00
nan -1.000000000000000000e+00
3.571782312925170118e+02 0.000000000000000000e+00
3.574644897959183822e+02 0.000000000000000000e+00
3.577578231292516762e+02 0.000000000000000000e+00
3.580277551020408282e+02 0.000000000000000000e+00
3.583116553287981674e+02 0.000000000000000000e+00
3.585912018140589339e+02 0.000000000000000000e+00
3.588829024943310628e+02 0.000000000000000000e+00
3.591530158730158746e+02 0.000000000000000000e+00
3.594436281179138177e+02 0.000000000000000000e+00
3.597208163265306098e+02 0.000000000000000000e+00
3.599990929705215308e+02 0.000000000000000000e+00
3.602862585034013705e+02 0.000000000000000000e+00
3.605658049886621370e+02 0.000000000000000000e+00
3.608319274376416956e+02 0.000000000000000000e+00
3.611071201814058895e+02 0.000000000000000000e+00
3.613808616780045213e+02 0.000000000000000000e+00
3.616740136054421555e+02 0.000000000000000000e+00
3.619555555555555770e+02 0.000000000000000000e+00
3.622394557823129162e+02 0.000000000000000000e+00
3.625048526077097222e+02 0.000000000000000000e+00
3.627796825396825398e+02 0.000000000000000000e+00
3.630490702947845989e+02 0.000000000000000000e+00
3.633260770975056744e+02 0.000000000000000000e+00
3.635990929705215535e+02 0.000000000000000000e+00
3.638766439909297219e+02 0.000000000000000000e+00
3.641482086167800389e+02 0.000000000000000000e+00
3.644237641723356091e+02 0.000000000000000000e+00
3.646980498866213338e+02 0.000000000000000000e+00
nan -1.000000000000000000e+00
nan -1.000000000000000000e+00
nan -1.000000000000000000e+00
3.657703401360544149e+02 0.000000000000000000e+00
nan -1.000000000000000000e+00
3.663439455782312848e+02 0.000000000000000000e+00
3.666042630385487655e+02 0.000000000000000000e+00
3.668647619047619060e+02 0.000000000000000000e+00
3.671504761904761835e+02 0.000000000000000000e+00
3.674229478458049698e+02 0.000000000000000000e+00
3.677099319727890929e+02 0.000000000000000000e+00
3.679775056689342136e+02 0.000000000000000000e+00
3.682690249433106828e+02 0.000000000000000000e+00
3.685476643990929801e+02 0.000000000000000000e+00
3.688185034013605446e+02 0.000000000000000000e+00
3.690751927437641484e+02 0.000000000000000000e+00
3.693532879818594097e+02 0.000000000000000000e+00
3.696279365079365107e+02 0.000000000000000000e+00
3.699051247165533027e+02 0.000000000000000000e+00
3.701638095238095048e+02 0.000000000000000000e+00
3.704319274376417184e+02 0.000000000000000000e+00
3.707040362811791283e+02 0.000000000000000000e+00
3.709837641723356114e+02 0.000000000000000000e+00
3.712395464852607461e+02 0.000000000000000000e+00
3.715132879818594347e+02 0.000000000000000000e+00
3.717678004535147238e+02 0.000000000000000000e+00
3.720282993197278643e+02 0.000000000000000000e+00
nan -1.000000000000000000e+00
nan -1.000000000000000000e+00
nan -1.000000000000000000e+00
3.732061678004534997e+02 0.000000000000000000e+00
3.734920634920634939e+02 0.000000000000000000e+00
3.737761451247165496e+02 0.000000000000000000e+00
3.740564172335600688e+02 0.000000000000000000e+00
3.743325170068027319e+02 0.000000000000000000e+00
3.746033560090702963e+02 0.000000000000000000e+00
3.749039455782312871e+02 0.000000000000000000e+00
3.751892970521541883e+02 0.000000000000000000e+00
3.754804535147392244e+02 0.000000000000000000e+00
3.757570975056689235e+02 0.000000000000000000e+00
3.760486167800453359e+02 0.000000000000000000e+00
3.763154648526077040e+02 0.000000000000000000e+00
3.765962811791383160e+02 0.000000000000000000e+00
3.768694784580499118e+02 0.000000000000000000e+00
3.771521088435374054e+02 0.000000000000000000e+00
3.774331065759637340e+02 0.000000000000000000e+00
3.777092063492063403e+02 0.000000000000000000e+00
3.780061678004535111e+02 0.000000000000000000e+00
3.782897052154194739e+02 0.000000000000000000e+00
3.785806802721088502e+02 0.000000000000000000e+00
3.788593197278911475e+02 0.000000000000000000e+00
3.791470294784580233e+02 0.000000000000000000e+00
nan -1.000000000000000000e+00
3.797170068027210732e+02 0.000000000000000000e+00
3.799989115646258711e+02 0.000000000000000000e+00
3.802632199546485481e+02 0.000000000000000000e+00
3.805551020408163367e+02 0.000000000000000000e+00
3.808204988662131427e+02 0.000000000000000000e+00
3.811074829931972658e+02 0.000000000000000000e+00
3.813756009070294795e+02 0.000000000000000000e+00
