# Supplementary material for: Correlated microtiming deviations in jazz and rock music
Source: PLoS One. 2018 Jan 24;13(1):e0186361. doi: 10.1371/journal.pone.0186361 (PMC5783353; doi:10.1371/journal.pone.0186361)
Supplement: S1 Dataset — (ZIP) [file pone.0186361.s001.zip › J33.dat]

1.111836734693877560e+00 0.000000000000000000e+00
1.523265306122449037e+00 0.000000000000000000e+00
1.968072562358276656e+00 0.000000000000000000e+00
2.404897959183673439e+00 0.000000000000000000e+00
2.817959183673469425e+00 0.000000000000000000e+00
3.261133786848072535e+00 0.000000000000000000e+00
3.681269841269841248e+00 0.000000000000000000e+00
4.090158730158730549e+00 0.000000000000000000e+00
4.524807256235827246e+00 0.000000000000000000e+00
4.932789115646258438e+00 0.000000000000000000e+00
5.383219954648525984e+00 0.000000000000000000e+00
5.813514739229025174e+00 0.000000000000000000e+00
6.230022675736961446e+00 0.000000000000000000e+00
6.638911564625850303e+00 0.000000000000000000e+00
7.045804988662131230e+00 0.000000000000000000e+00
7.495147392290249400e+00 0.000000000000000000e+00
7.928888888888889319e+00 0.000000000000000000e+00
8.370249433106575765e+00 0.000000000000000000e+00
8.787845804988661413e+00 0.000000000000000000e+00
9.218684807256236624e+00 0.000000000000000000e+00
9.637551020408162472e+00 0.000000000000000000e+00
1.004734693877550988e+01 0.000000000000000000e+00
nan -1.000000000000000000e+00
nan -1.000000000000000000e+00
nan -1.000000000000000000e+00
nan -1.000000000000000000e+00
nan -1.000000000000000000e+00
nan -1.000000000000000000e+00
nan -1.000000000000000000e+00
nan -1.000000000000000000e+00
nan -1.000000000000000000e+00
nan -1.000000000000000000e+00
1.474612244897959101e+01 0.000000000000000000e+00
1.517387755102040892e+01 0.000000000000000000e+00
1.559945578231292451e+01 0.000000000000000000e+00
1.604952380952380864e+01 0.000000000000000000e+00
1.650739229024943455e+01 0.000000000000000000e+00
1.689269841269841166e+01 0.000000000000000000e+00
1.731029478458049908e+01 0.000000000000000000e+00
1.778358276643990976e+01 0.000000000000000000e+00
1.819083900226757322e+01 0.000000000000000000e+00
nan -1.000000000000000000e+00
1.909115646258503318e+01 0.000000000000000000e+00
1.950331065759637283e+01 0.000000000000000000e+00
1.994049886621315082e+01 0.000000000000000000e+00
2.040253968253968253e+01 0.000000000000000000e+00
2.081832199546485285e+01 0.000000000000000000e+00
2.125641723356008939e+01 0.000000000000000000e+00
2.167891156462584945e+01 0.000000000000000000e+00
2.209179138321995595e+01 0.000000000000000000e+00
2.250884353741496469e+01 0.000000000000000000e+00
2.295818594104308374e+01 0.000000000000000000e+00
2.336380952380952536e+01 0.000000000000000000e+00
2.381061224489796047e+01 0.000000000000000000e+00
2.425414965986394478e+01 0.000000000000000000e+00
2.467047619047619023e+01 0.000000000000000000e+00
2.510476190476190439e+01 0.000000000000000000e+00
2.555374149659864003e+01 0.000000000000000000e+00
2.599201814058956828e+01 0.000000000000000000e+00
nan -1.000000000000000000e+00
nan -1.000000000000000000e+00
nan -1.000000000000000000e+00
nan -1.000000000000000000e+00
2.813170068027210746e+01 0.000000000000000000e+00
2.854784580498866120e+01 0.000000000000000000e+00
2.899102040816326564e+01 0.000000000000000000e+00
2.941877551020408177e+01 0.000000000000000000e+00
2.983292517006802669e+01 0.000000000000000000e+00
3.025560090702947846e+01 0.000000000000000000e+00
3.068190476190476090e+01 0.000000000000000000e+00
3.107301587301587276e+01 0.000000000000000000e+00
3.153360544217687078e+01 0.000000000000000000e+00
3.195464852607709716e+01 0.000000000000000000e+00
3.236916099773242905e+01 0.000000000000000000e+00
3.281160997732425955e+01 0.000000000000000000e+00
3.325678004535147636e+01 0.000000000000000000e+00
3.365532879818594125e+01 0.000000000000000000e+00
3.407709750566893092e+01 0.000000000000000000e+00
3.451428571428571246e+01 0.000000000000000000e+00
3.493351473922902528e+01 0.000000000000000000e+00
nan -1.000000000000000000e+00
nan -1.000000000000000000e+00
nan -1.000000000000000000e+00
nan -1.000000000000000000e+00
nan -1.000000000000000000e+00
nan -1.000000000000000000e+00
nan -1.000000000000000000e+00
nan -1.000000000000000000e+00
nan -1.000000000000000000e+00
nan -1.000000000000000000e+00
3.957514739229024769e+01 0.000000000000000000e+00
3.995537414965986045e+01 0.000000000000000000e+00
4.039981859410431042e+01 0.000000000000000000e+00
4.085061224489795961e+01 0.000000000000000000e+00
4.125188208616780372e+01 0.000000000000000000e+00
4.171664399092970399e+01 0.000000000000000000e+00
4.216199546485260896e+01 0.000000000000000000e+00
4.254712018140589436e+01 0.000000000000000000e+00
4.297959183673469141e+01 0.000000000000000000e+00
4.340643990929704898e+01 0.000000000000000000e+00
4.381206349206349415e+01 0.000000000000000000e+00
4.425124716553288096e+01 0.000000000000000000e+00
4.465977324263038639e+01 0.000000000000000000e+00
4.512580498866213219e+01 0.000000000000000000e+00
4.559600907029478378e+01 0.000000000000000000e+00
4.603011337868480979e+01 0.000000000000000000e+00
4.645097505668934446e+01 0.000000000000000000e+00
nan -1.000000000000000000e+00
nan -1.000000000000000000e+00
nan -1.000000000000000000e+00
nan -1.000000000000000000e+00
nan -1.000000000000000000e+00
nan -1.000000000000000000e+00
nan -1.000000000000000000e+00
4.985795918367347213e+01 0.000000000000000000e+00
5.026884353741496625e+01 0.000000000000000000e+00
5.072326530612244966e+01 0.000000000000000000e+00
5.116480725623582515e+01 0.000000000000000000e+00
5.159056689342403956e+01 0.000000000000000000e+00
5.202068027210884082e+01 0.000000000000000000e+00
5.250394557823129560e+01 0.000000000000000000e+00
5.292752834467120238e+01 0.000000000000000000e+00
5.338630385487528685e+01 0.000000000000000000e+00
5.384816326530611974e+01 0.000000000000000000e+00
nan -1.000000000000000000e+00
nan -1.000000000000000000e+00
5.511437641723355796e+01 0.000000000000000000e+00
5.558421768707483324e+01 0.000000000000000000e+00
5.605024943310657903e+01 0.000000000000000000e+00
5.646585034013605764e+01 0.000000000000000000e+00
5.691809523809524052e+01 0.000000000000000000e+00
5.733841269841269650e+01 0.000000000000000000e+00
5.778213151927437963e+01 0.000000000000000000e+00
5.822385487528344328e+01 0.000000000000000000e+00
5.862185941043083659e+01 0.000000000000000000e+00
5.907736961451247026e+01 0.000000000000000000e+00
5.949605442176870440e+01 0.000000000000000000e+00
5.990657596371882221e+01 0.000000000000000000e+00
6.033977324263038611e+01 0.000000000000000000e+00
6.076861678004534895e+01 0.000000000000000000e+00
6.118875283446711677e+01 0.000000000000000000e+00
6.163301587301587148e+01 0.000000000000000000e+00
6.202285714285714135e+01 0.000000000000000000e+00
6.247945578231292529e+01 0.000000000000000000e+00
6.292136054421768421e+01 0.000000000000000000e+00
6.332970521541950149e+01 0.000000000000000000e+00
6.374494331065759667e+01 0.000000000000000000e+00
6.417596371882086714e+01 0.000000000000000000e+00
6.459827664399092839e+01 0.000000000000000000e+00
6.505995464852607313e+01 0.000000000000000000e+00
6.547138321995464594e+01 0.000000000000000000e+00
6.587827664399092953e+01 0.000000000000000000e+00
6.630077097505669315e+01 0.000000000000000000e+00
6.673306122448980204e+01 0.000000000000000000e+00
6.715882086167800935e+01 0.000000000000000000e+00
6.760653061224489591e+01 0.000000000000000000e+00
6.806566893424036380e+01 0.000000000000000000e+00
6.845714285714285552e+01 0.000000000000000000e+00
6.890557823129252313e+01 0.000000000000000000e+00
6.934494331065759809e+01 0.000000000000000000e+00
6.975655328798185906e+01 0.000000000000000000e+00
7.017868480725623215e+01 0.000000000000000000e+00
7.061278911564626526e+01 0.000000000000000000e+00
7.102494331065759070e+01 0.000000000000000000e+00
7.145324263038548906e+01 0.000000000000000000e+00
7.190004535147392062e+01 0.000000000000000000e+00
7.234285714285714164e+01 0.000000000000000000e+00
7.279292517006803109e+01 0.000000000000000000e+00
7.324244897959184186e+01 0.000000000000000000e+00
7.366494331065759127e+01 0.000000000000000000e+00
7.410666666666666913e+01 0.000000000000000000e+00
7.455437641723355569e+01 0.000000000000000000e+00
7.497850340136054115e+01 0.000000000000000000e+00
7.541823129251700664e+01 0.000000000000000000e+00
7.585251700680272791e+01 0.000000000000000000e+00
nan -1.000000000000000000e+00
nan -1.000000000000000000e+00
nan -1.000000000000000000e+00
nan -1.000000000000000000e+00
nan -1.000000000000000000e+00
7.849433106575963848e+01 0.000000000000000000e+00
7.893895691609976950e+01 0.000000000000000000e+00
nan -1.000000000000000000e+00
7.988190476190476375e+01 0.000000000000000000e+00
8.029024943310658102e+01 0.000000000000000000e+00
nan -1.000000000000000000e+00
8.117696145124716622e+01 0.000000000000000000e+00
8.159764172335600563e+01 0.000000000000000000e+00
8.206494331065759695e+01 0.000000000000000000e+00
8.252589569160997485e+01 0.000000000000000000e+00
8.296054421768707243e+01 0.000000000000000000e+00
nan -1.000000000000000000e+00
8.382258503401359917e+01 0.000000000000000000e+00
8.423074829931972829e+01 0.000000000000000000e+00
8.470766439909297674e+01 0.000000000000000000e+00
nan -1.000000000000000000e+00
nan -1.000000000000000000e+00
nan -1.000000000000000000e+00
nan -1.000000000000000000e+00
8.694276643990929188e+01 0.000000000000000000e+00
8.741315192743763873e+01 0.000000000000000000e+00
8.786848072562358425e+01 0.000000000000000000e+00
nan -1.000000000000000000e+00
nan -1.000000000000000000e+00
nan -1.000000000000000000e+00
nan -1.000000000000000000e+00
nan -1.000000000000000000e+00
nan -1.000000000000000000e+00
nan -1.000000000000000000e+00
nan -1.000000000000000000e+00
nan -1.000000000000000000e+00
nan -1.000000000000000000e+00
9.276970521541950632e+01 0.000000000000000000e+00
9.320925170068026944e+01 0.000000000000000000e+00
9.366294784580499311e+01 0.000000000000000000e+00
9.410920634920634598e+01 0.000000000000000000e+00
9.455038548752834515e+01 0.000000000000000000e+00
9.497160997732426324e+01 0.000000000000000000e+00
9.538648526077098211e+01 0.000000000000000000e+00
9.585052154195011553e+01 0.000000000000000000e+00
9.629478458049887024e+01 0.000000000000000000e+00
9.674086167800453495e+01 0.000000000000000000e+00
9.717605442176871122e+01 0.000000000000000000e+00
9.760145124716552800e+01 0.000000000000000000e+00
9.803138321995464821e+01 0.000000000000000000e+00
9.846585034013605764e+01 0.000000000000000000e+00
9.889360544217687732e+01 0.000000000000000000e+00
9.931102040816325882e+01 0.000000000000000000e+00
9.974929705215419062e+01 0.000000000000000000e+00
1.001717913832199542e+02 0.000000000000000000e+00
1.005935600907029510e+02 0.000000000000000000e+00
1.010334693877551047e+02 0.000000000000000000e+00
1.014623129251700675e+02 0.000000000000000000e+00
1.018849886621315193e+02 0.000000000000000000e+00
1.023345124716553300e+02 0.000000000000000000e+00
1.027410430839002231e+02 0.000000000000000000e+00
1.031854875283446660e+02 0.000000000000000000e+00
1.036322902494331117e+02 0.000000000000000000e+00
1.040466213151927377e+02 0.000000000000000000e+00
1.044854421768707482e+02 0.000000000000000000e+00
1.048896145124716526e+02 0.000000000000000000e+00
1.053048526077097478e+02 0.000000000000000000e+00
1.057587301587301596e+02 0.000000000000000000e+00
1.062098866213151922e+02 0.000000000000000000e+00
1.066292970521542003e+02 0.000000000000000000e+00
1.070581405895691631e+02 0.000000000000000000e+00
1.075025850340136060e+02 0.000000000000000000e+00
1.079091156462584991e+02 0.000000000000000000e+00
1.083312471655328864e+02 0.000000000000000000e+00
1.087602721088435374e+02 0.000000000000000000e+00
1.091620861678004530e+02 0.000000000000000000e+00
1.095949206349206406e+02 0.000000000000000000e+00
1.100409977324263053e+02 0.000000000000000000e+00
1.104446258503401310e+02 0.000000000000000000e+00
1.108859863945578184e+02 0.000000000000000000e+00
1.113222675736961520e+02 0.000000000000000000e+00
1.117431292517006796e+02 0.000000000000000000e+00
1.121714285714285779e+02 0.000000000000000000e+00
1.125658049886621370e+02 0.000000000000000000e+00
1.129678004535147409e+02 0.000000000000000000e+00
nan -1.000000000000000000e+00
1.137703401360544149e+02 0.000000000000000000e+00
1.142323809523809501e+02 0.000000000000000000e+00
1.146741043083900280e+02 0.000000000000000000e+00
1.151140136054421816e+02 0.000000000000000000e+00
1.155190929705215410e+02 0.000000000000000000e+00
1.159539229024943268e+02 0.000000000000000000e+00
1.163951020408163259e+02 0.000000000000000000e+00
1.168360997732426370e+02 0.000000000000000000e+00
1.172689342403628103e+02 0.000000000000000000e+00
1.176972335600907087e+02 0.000000000000000000e+00
1.181306122448979607e+02 0.000000000000000000e+00
1.185387755102040757e+02 0.000000000000000000e+00
1.189532879818594040e+02 0.000000000000000000e+00
1.193779591836734681e+02 0.000000000000000000e+00
1.198019047619047655e+02 0.000000000000000000e+00
1.202539682539682531e+02 0.000000000000000000e+00
1.206470748299319666e+02 0.000000000000000000e+00
1.210704761904761853e+02 0.000000000000000000e+00
1.215123809523809513e+02 0.000000000000000000e+00
1.219508390022675712e+02 0.000000000000000000e+00
1.223914739229024917e+02 0.000000000000000000e+00
1.228371882086167801e+02 0.000000000000000000e+00
1.232642176870748330e+02 0.000000000000000000e+00
1.236776417233560039e+02 0.000000000000000000e+00
1.241235374149659805e+02 0.000000000000000000e+00
1.245610884353741454e+02 0.000000000000000000e+00
1.249806802721088417e+02 0.000000000000000000e+00
1.254086167800453495e+02 0.000000000000000000e+00
1.258191383219954673e+02 0.000000000000000000e+00
1.262552380952380986e+02 0.000000000000000000e+00
1.266866213151927383e+02 0.000000000000000000e+00
1.270955102040816342e+02 0.000000000000000000e+00
1.275181859410430860e+02 0.000000000000000000e+00
1.279510204081632594e+02 0.000000000000000000e+00
1.283658956916099783e+02 0.000000000000000000e+00
1.287931065759637193e+02 0.000000000000000000e+00
1.292134240362811681e+02 0.000000000000000000e+00
1.296266666666666652e+02 0.000000000000000000e+00
1.300513378684807151e+02 0.000000000000000000e+00
1.304749206349206361e+02 0.000000000000000000e+00
1.309179138321995595e+02 0.000000000000000000e+00
1.313719727891156595e+02 0.000000000000000000e+00
1.318136961451247089e+02 0.000000000000000000e+00
1.322606802721088570e+02 0.000000000000000000e+00
nan -1.000000000000000000e+00
nan -1.000000000000000000e+00
nan -1.000000000000000000e+00
1.339325170068027262e+02 0.000000000000000000e+00
1.343911111111111154e+02 0.000000000000000000e+00
1.348284807256235922e+02 0.000000000000000000e+00
nan -1.000000000000000000e+00
1.357086621315192758e+02 0.000000000000000000e+00
1.361228117913832136e+02 0.000000000000000000e+00
1.365754195011337799e+02 0.000000000000000000e+00
1.369966439909296980e+02 0.000000000000000000e+00
1.374383673469387759e+02 0.000000000000000000e+00
1.378987755102040751e+02 0.000000000000000000e+00
1.383354195011337993e+02 0.000000000000000000e+00
1.387742403628117813e+02 0.000000000000000000e+00
1.392156009070294829e+02 0.000000000000000000e+00
1.396575056689342489e+02 0.000000000000000000e+00
1.400763718820861641e+02 0.000000000000000000e+00
1.405175510204081775e+02 0.000000000000000000e+00
1.409917460317460325e+02 0.000000000000000000e+00
1.413810430839002379e+02 0.000000000000000000e+00
1.418338321995464923e+02 0.000000000000000000e+00
1.422523356009070312e+02 0.000000000000000000e+00
1.427163718820861789e+02 0.000000000000000000e+00
1.431669841269841186e+02 0.000000000000000000e+00
1.435969160997732388e+02 0.000000000000000000e+00
1.440310204081632719e+02 0.000000000000000000e+00
1.444531519274376308e+02 0.000000000000000000e+00
1.448959637188208660e+02 0.000000000000000000e+00
1.453340589569160954e+02 0.000000000000000000e+00
1.457877551020408191e+02 0.000000000000000000e+00
1.462374603174603180e+02 0.000000000000000000e+00
1.466973242630385528e+02 0.000000000000000000e+00
1.471221768707482909e+02 0.000000000000000000e+00
1.475577324263038577e+02 0.000000000000000000e+00
1.479945578231292416e+02 0.000000000000000000e+00
1.484500680272108752e+02 0.000000000000000000e+00
1.488890702947845739e+02 0.000000000000000000e+00
1.493338775510204073e+02 0.000000000000000000e+00
1.497661678004535020e+02 0.000000000000000000e+00
1.502247619047618912e+02 0.000000000000000000e+00
1.506677551020408146e+02 0.000000000000000000e+00
1.511154648526077153e+02 0.000000000000000000e+00
1.515724263038548827e+02 0.000000000000000000e+00
1.520250340136054490e+02 0.000000000000000000e+00
1.524740136054421669e+02 0.000000000000000000e+00
1.528885260770975094e+02 0.000000000000000000e+00
1.533338775510204073e+02 0.000000000000000000e+00
1.537678004535147522e+02 0.000000000000000000e+00
1.541982766439909369e+02 0.000000000000000000e+00
1.546276643990929642e+02 0.000000000000000000e+00
1.550472562358276605e+02 0.000000000000000000e+00
1.554750113378684944e+02 0.000000000000000000e+00
1.559395918367347065e+02 0.000000000000000000e+00
nan -1.000000000000000000e+00
1.568248526077097438e+02 0.000000000000000000e+00
1.572787301587301556e+02 0.000000000000000000e+00
1.577180952380952306e+02 0.000000000000000000e+00
1.581977324263038440e+02 0.000000000000000000e+00
1.586360090702947900e+02 0.000000000000000000e+00
nan -1.000000000000000000e+00
1.595381405895691671e+02 0.000000000000000000e+00
1.599756916099773321e+02 0.000000000000000000e+00
1.604413605442176731e+02 0.000000000000000000e+00
1.608878004535147284e+02 0.000000000000000000e+00
1.613166439909296912e+02 0.000000000000000000e+00
1.617783219954648644e+02 0.000000000000000000e+00
1.622334693877550933e+02 0.000000000000000000e+00
1.626917006802721062e+02 0.000000000000000000e+00
nan -1.000000000000000000e+00
1.635722448979591945e+02 0.000000000000000000e+00
1.640355555555555611e+02 0.000000000000000000e+00
1.644885260770975037e+02 0.000000000000000000e+00
1.649300680272108934e+02 0.000000000000000000e+00
1.653732426303854766e+02 0.000000000000000000e+00
1.658060770975056641e+02 0.000000000000000000e+00
nan -1.000000000000000000e+00
nan -1.000000000000000000e+00
nan -1.000000000000000000e+00
1.676749206349206247e+02 0.000000000000000000e+00
1.680934240362811920e+02 0.000000000000000000e+00
1.685663492063492015e+02 0.000000000000000000e+00
1.690312925170067899e+02 0.000000000000000000e+00
1.694351020408163322e+02 0.000000000000000000e+00
1.699138321995464764e+02 0.000000000000000000e+00
1.703615419501133772e+02 0.000000000000000000e+00
1.707648072562358266e+02 0.000000000000000000e+00
1.712569614512471787e+02 0.000000000000000000e+00
1.717251700680272108e+02 0.000000000000000000e+00
1.721456689342403763e+02 0.000000000000000000e+00
1.726372789115646356e+02 0.000000000000000000e+00
1.730980498866213111e+02 0.000000000000000000e+00
1.735287074829931839e+02 0.000000000000000000e+00
1.739513832199546357e+02 0.000000000000000000e+00
1.744134240362811852e+02 0.000000000000000000e+00
1.748313832199546596e+02 0.000000000000000000e+00
1.752798185941043130e+02 0.000000000000000000e+00
1.757142857142857224e+02 0.000000000000000000e+00
nan -1.000000000000000000e+00
nan -1.000000000000000000e+00
1.770623129251700618e+02 0.000000000000000000e+00
1.775375963718820742e+02 0.000000000000000000e+00
1.779648072562358152e+02 0.000000000000000000e+00
1.784232199546485163e+02 0.000000000000000000e+00
1.788865306122449113e+02 0.000000000000000000e+00
1.793139229024943404e+02 0.000000000000000000e+00
1.797570975056689235e+02 0.000000000000000000e+00
1.801790476190476227e+02 0.000000000000000000e+00
1.806376417233560119e+02 0.000000000000000000e+00
1.811112925170068024e+02 0.000000000000000000e+00
1.815279818594104313e+02 0.000000000000000000e+00
1.819727891156462647e+02 0.000000000000000000e+00
1.824480725623582771e+02 0.000000000000000000e+00
1.828917913832199531e+02 0.000000000000000000e+00
1.833447619047618957e+02 0.000000000000000000e+00
1.837901133786847936e+02 0.000000000000000000e+00
1.842144217687074956e+02 0.000000000000000000e+00
1.846719274376417275e+02 0.000000000000000000e+00
1.851053061224489795e+02 0.000000000000000000e+00
1.855404988662131416e+02 0.000000000000000000e+00
1.860088888888888903e+02 0.000000000000000000e+00
1.864634920634920547e+02 0.000000000000000000e+00
1.868887074829931976e+02 0.000000000000000000e+00
1.873260770975056744e+02 0.000000000000000000e+00
1.877808616780045270e+02 0.000000000000000000e+00
1.882028117913832261e+02 0.000000000000000000e+00
1.886706575963718819e+02 0.000000000000000000e+00
1.891513832199546528e+02 0.000000000000000000e+00
1.895684353741496579e+02 0.000000000000000000e+00
1.900399092970521622e+02 0.000000000000000000e+00
1.904687528344671250e+02 0.000000000000000000e+00
1.909104761904762029e+02 0.000000000000000000e+00
1.913777777777777658e+02 0.000000000000000000e+00
1.918071655328798215e+02 0.000000000000000000e+00
1.922282086167800514e+02 0.000000000000000000e+00
1.926786394557823030e+02 0.000000000000000000e+00
1.931073015873015777e+02 0.000000000000000000e+00
1.935632653059999768e+02 1.000000000000000000e+00
1.940306122440000252e+02 1.000000000000000000e+00
1.944877551019999942e+02 1.000000000000000000e+00
nan -1.000000000000000000e+00
1.953884807256235945e+02 0.000000000000000000e+00
1.958361904761904668e+02 0.000000000000000000e+00
1.962706575963718763e+02 0.000000000000000000e+00
1.967328798185941139e+02 0.000000000000000000e+00
