# Supplementary material for: Correlated microtiming deviations in jazz and rock music
Source: PLoS One. 2018 Jan 24;13(1):e0186361. doi: 10.1371/journal.pone.0186361 (PMC5783353; doi:10.1371/journal.pone.0186361)
Supplement: S1 Dataset — (ZIP) [file pone.0186361.s001.zip › J34.dat]

1.656235827664399030e-01 0.000000000000000000e+00
6.151473922902493952e-01 0.000000000000000000e+00
1.045442176870748252e+00 0.000000000000000000e+00
nan -1.000000000000000000e+00
1.957006802721088512e+00 0.000000000000000000e+00
2.375691609977324426e+00 0.000000000000000000e+00
2.826303854875283239e+00 0.000000000000000000e+00
nan -1.000000000000000000e+00
3.720634920634920739e+00 0.000000000000000000e+00
4.148934240362811998e+00 0.000000000000000000e+00
4.610249433106575978e+00 0.000000000000000000e+00
5.025850340136054584e+00 0.000000000000000000e+00
5.461405895691609835e+00 0.000000000000000000e+00
5.863582766439908944e+00 0.000000000000000000e+00
6.298594104308389952e+00 0.000000000000000000e+00
6.706575963718821143e+00 0.000000000000000000e+00
7.160453514739229419e+00 0.000000000000000000e+00
7.567709750566893767e+00 0.000000000000000000e+00
8.014875283446711407e+00 0.000000000000000000e+00
8.430657596371881723e+00 0.000000000000000000e+00
8.872380952380952479e+00 0.000000000000000000e+00
9.304489795918367889e+00 0.000000000000000000e+00
9.734965986394557902e+00 0.000000000000000000e+00
1.014965986394557795e+01 0.000000000000000000e+00
1.058793650793650798e+01 0.000000000000000000e+00
1.102185941043083872e+01 0.000000000000000000e+00
1.146884353741496554e+01 0.000000000000000000e+00
1.188970521541950198e+01 0.000000000000000000e+00
1.232308390022675759e+01 0.000000000000000000e+00
1.273324263038548665e+01 0.000000000000000000e+00
1.317006802721088476e+01 0.000000000000000000e+00
1.359564625850340214e+01 0.000000000000000000e+00
1.404208616780045382e+01 0.000000000000000000e+00
1.446839002267573626e+01 0.000000000000000000e+00
1.491718820861678019e+01 0.000000000000000000e+00
1.533188208616780024e+01 0.000000000000000000e+00
1.577160997732426218e+01 0.000000000000000000e+00
1.618902494331065611e+01 0.000000000000000000e+00
1.662675736961451278e+01 0.000000000000000000e+00
1.704798185941043087e+01 0.000000000000000000e+00
1.748009070294784451e+01 0.000000000000000000e+00
1.789079365079365047e+01 0.000000000000000000e+00
1.831727891156462462e+01 0.000000000000000000e+00
1.874321995464852719e+01 0.000000000000000000e+00
1.917678004535147451e+01 0.000000000000000000e+00
1.959238095238095312e+01 0.000000000000000000e+00
2.002938775510203939e+01 0.000000000000000000e+00
2.044117913832199562e+01 0.000000000000000000e+00
2.088417233560090835e+01 0.000000000000000000e+00
2.130321995464852591e+01 0.000000000000000000e+00
2.174965986394557760e+01 0.000000000000000000e+00
2.216544217687074791e+01 0.000000000000000000e+00
2.261188208616779960e+01 0.000000000000000000e+00
2.302385487528344754e+01 0.000000000000000000e+00
2.345959183673469539e+01 0.000000000000000000e+00
2.388353741496598559e+01 0.000000000000000000e+00
2.432743764172335688e+01 0.000000000000000000e+00
2.474376417233560232e+01 0.000000000000000000e+00
2.519528344671201836e+01 0.000000000000000000e+00
2.562195011337868422e+01 0.000000000000000000e+00
2.605913832199546576e+01 0.000000000000000000e+00
2.646512471655328724e+01 0.000000000000000000e+00
2.690394557823129418e+01 0.000000000000000000e+00
2.733696145124716637e+01 0.000000000000000000e+00
2.776399092970521565e+01 0.000000000000000000e+00
2.818975056689342296e+01 0.000000000000000000e+00
2.862349206349206199e+01 0.000000000000000000e+00
2.903092970521542071e+01 0.000000000000000000e+00
2.944199546485260655e+01 0.000000000000000000e+00
2.989206349206349245e+01 0.000000000000000000e+00
3.029478458049886669e+01 0.000000000000000000e+00
nan -1.000000000000000000e+00
nan -1.000000000000000000e+00
nan -1.000000000000000000e+00
3.202721088435374241e+01 0.000000000000000000e+00
3.244535147392290497e+01 0.000000000000000000e+00
3.286875283446712359e+01 0.000000000000000000e+00
3.329741496598639117e+01 0.000000000000000000e+00
3.371700680272108741e+01 0.000000000000000000e+00
3.415111111111111342e+01 0.000000000000000000e+00
3.457814058956915915e+01 0.000000000000000000e+00
3.500045351473922750e+01 0.000000000000000000e+00
3.541768707482993506e+01 0.000000000000000000e+00
3.583727891156462420e+01 0.000000000000000000e+00
3.625850340136054228e+01 0.000000000000000000e+00
3.669442176870748540e+01 0.000000000000000000e+00
3.710040816326530688e+01 0.000000000000000000e+00
3.752380952380952550e+01 0.000000000000000000e+00
3.795609977324262729e+01 0.000000000000000000e+00
3.838367346938775171e+01 0.000000000000000000e+00
3.880453514739229348e+01 0.000000000000000000e+00
3.922811791383220026e+01 0.000000000000000000e+00
3.965678004535147494e+01 0.000000000000000000e+00
4.008780045351473831e+01 0.000000000000000000e+00
4.050285714285714533e+01 0.000000000000000000e+00
4.093006802721088633e+01 0.000000000000000000e+00
4.134730158730158678e+01 0.000000000000000000e+00
4.177614512471655672e+01 0.000000000000000000e+00
4.217868480725623925e+01 0.000000000000000000e+00
4.260988662131519078e+01 0.000000000000000000e+00
4.302839002267573676e+01 0.000000000000000000e+00
4.344888888888888800e+01 0.000000000000000000e+00
4.385977324263038213e+01 0.000000000000000000e+00
4.429278911564625787e+01 0.000000000000000000e+00
4.468843537414966249e+01 0.000000000000000000e+00
4.513632653061224431e+01 0.000000000000000000e+00
4.554739229024943370e+01 0.000000000000000000e+00
4.595519274376417229e+01 0.000000000000000000e+00
4.639092970521542014e+01 0.000000000000000000e+00
4.680743764172335375e+01 0.000000000000000000e+00
4.723882086167800765e+01 0.000000000000000000e+00
4.765206349206349046e+01 0.000000000000000000e+00
4.808453514739228751e+01 0.000000000000000000e+00
4.850557823129251744e+01 0.000000000000000000e+00
4.893623582766439739e+01 0.000000000000000000e+00
4.935419501133787179e+01 0.000000000000000000e+00
4.981315192743764442e+01 0.000000000000000000e+00
5.023256235827664540e+01 0.000000000000000000e+00
5.066557823129251403e+01 0.000000000000000000e+00
5.108825396825396581e+01 0.000000000000000000e+00
5.152417233560090892e+01 0.000000000000000000e+00
5.194376417233559806e+01 0.000000000000000000e+00
5.237061224489795563e+01 0.000000000000000000e+00
5.279437641723355767e+01 0.000000000000000000e+00
5.322049886621314840e+01 0.000000000000000000e+00
5.362612244897959357e+01 0.000000000000000000e+00
5.407074829931972459e+01 0.000000000000000000e+00
5.449469387755102190e+01 0.000000000000000000e+00
5.489578231292517074e+01 0.000000000000000000e+00
nan -1.000000000000000000e+00
nan -1.000000000000000000e+00
5.616761904761904844e+01 0.000000000000000000e+00
5.658902494331065469e+01 0.000000000000000000e+00
5.701732426303854595e+01 0.000000000000000000e+00
5.747809523809523569e+01 0.000000000000000000e+00
5.791836734693877276e+01 0.000000000000000000e+00
5.834031746031745769e+01 0.000000000000000000e+00
5.876879818594104421e+01 0.000000000000000000e+00
5.922267573696144893e+01 0.000000000000000000e+00
5.963537414965986727e+01 0.000000000000000000e+00
6.003755102040816638e+01 0.000000000000000000e+00
6.048598639455781978e+01 0.000000000000000000e+00
6.089868480725623812e+01 0.000000000000000000e+00
6.130811791383219855e+01 0.000000000000000000e+00
6.172698412698412795e+01 0.000000000000000000e+00
6.211755102040816467e+01 0.000000000000000000e+00
6.253514739229024855e+01 0.000000000000000000e+00
6.296961451247165797e+01 0.000000000000000000e+00
6.339519274376417002e+01 0.000000000000000000e+00
6.381605442176870469e+01 0.000000000000000000e+00
6.422476190476190538e+01 0.000000000000000000e+00
6.464290249433106794e+01 0.000000000000000000e+00
6.507428571428570763e+01 0.000000000000000000e+00
6.550149659863946283e+01 0.000000000000000000e+00
6.591746031746031065e+01 0.000000000000000000e+00
6.632961451247165030e+01 0.000000000000000000e+00
6.674231292517006864e+01 0.000000000000000000e+00
6.715809523809524251e+01 0.000000000000000000e+00
6.757405895691610453e+01 0.000000000000000000e+00
6.799909297052154500e+01 0.000000000000000000e+00
6.842086167800454177e+01 0.000000000000000000e+00
6.884825396825397092e+01 0.000000000000000000e+00
6.926331065759637795e+01 0.000000000000000000e+00
6.968199546485260498e+01 0.000000000000000000e+00
7.009088435374150095e+01 0.000000000000000000e+00
7.051446712018140772e+01 0.000000000000000000e+00
7.092317460317460132e+01 0.000000000000000000e+00
7.134730158730158678e+01 0.000000000000000000e+00
7.175873015873015959e+01 0.000000000000000000e+00
7.218031746031745399e+01 0.000000000000000000e+00
7.259464852607709417e+01 0.000000000000000000e+00
7.301587301587301226e+01 0.000000000000000000e+00
7.342585034013605139e+01 0.000000000000000000e+00
7.384308390022675894e+01 0.000000000000000000e+00
7.423637188208617488e+01 0.000000000000000000e+00
7.466612244897959272e+01 0.000000000000000000e+00
7.507954648526077790e+01 0.000000000000000000e+00
7.550820861678003837e+01 0.000000000000000000e+00
7.591836734693877986e+01 0.000000000000000000e+00
7.633632653061224005e+01 0.000000000000000000e+00
7.674394557823129048e+01 0.000000000000000000e+00
7.717333333333333201e+01 0.000000000000000000e+00
7.758403628117913797e+01 0.000000000000000000e+00
7.800598639455782290e+01 0.000000000000000000e+00
7.840616780045351675e+01 0.000000000000000000e+00
7.883863945578231380e+01 0.000000000000000000e+00
7.924371882086167318e+01 0.000000000000000000e+00
7.966367346938775995e+01 0.000000000000000000e+00
8.007401360544217539e+01 0.000000000000000000e+00
8.049015873015872558e+01 0.000000000000000000e+00
8.091464852607710156e+01 0.000000000000000000e+00
8.133532879818594097e+01 0.000000000000000000e+00
8.175274376417233668e+01 0.000000000000000000e+00
8.216526077097505265e+01 0.000000000000000000e+00
8.258721088435373758e+01 0.000000000000000000e+00
8.299337868480725433e+01 0.000000000000000000e+00
8.340698412698412767e+01 0.000000000000000000e+00
8.382730158730159076e+01 0.000000000000000000e+00
8.423201814058957382e+01 0.000000000000000000e+00
8.465142857142856769e+01 0.000000000000000000e+00
8.504780045351473916e+01 0.000000000000000000e+00
8.546702947845804488e+01 0.000000000000000000e+00
8.585795918367347213e+01 0.000000000000000000e+00
8.627936507936507837e+01 0.000000000000000000e+00
8.669061224489796302e+01 0.000000000000000000e+00
8.711383219954647927e+01 0.000000000000000000e+00
8.752598639455781893e+01 0.000000000000000000e+00
8.794539682539682701e+01 0.000000000000000000e+00
8.835482993197278745e+01 0.000000000000000000e+00
8.878839002267574187e+01 0.000000000000000000e+00
8.919891156462584547e+01 0.000000000000000000e+00
8.961795918367346303e+01 0.000000000000000000e+00
9.002902494331065952e+01 0.000000000000000000e+00
9.043356009070295443e+01 0.000000000000000000e+00
9.085079365079364777e+01 0.000000000000000000e+00
9.126548752834466427e+01 0.000000000000000000e+00
9.166548752834466995e+01 0.000000000000000000e+00
9.207637188208616408e+01 0.000000000000000000e+00
9.248036281179138030e+01 0.000000000000000000e+00
9.289541950113378732e+01 0.000000000000000000e+00
9.328489795918366667e+01 0.000000000000000000e+00
9.370793650793650897e+01 0.000000000000000000e+00
9.410249433106575623e+01 0.000000000000000000e+00
nan -1.000000000000000000e+00
9.498068027210884168e+01 0.000000000000000000e+00
9.538938775510203527e+01 0.000000000000000000e+00
9.580099773242631045e+01 0.000000000000000000e+00
9.621442176870748142e+01 0.000000000000000000e+00
9.662294784580498686e+01 0.000000000000000000e+00
9.703927437641723941e+01 0.000000000000000000e+00
9.745741496598638776e+01 0.000000000000000000e+00
9.787700680272108400e+01 0.000000000000000000e+00
9.828807256235828049e+01 0.000000000000000000e+00
9.870947845804988674e+01 0.000000000000000000e+00
9.911346938775510296e+01 0.000000000000000000e+00
9.956625850340135742e+01 0.000000000000000000e+00
nan -1.000000000000000000e+00
nan -1.000000000000000000e+00
nan -1.000000000000000000e+00
nan -1.000000000000000000e+00
nan -1.000000000000000000e+00
nan -1.000000000000000000e+00
1.025135600907029527e+02 0.000000000000000000e+00
1.029449433106575924e+02 0.000000000000000000e+00
1.033683446712018110e+02 0.000000000000000000e+00
1.037855782312925186e+02 0.000000000000000000e+00
1.041921088435374116e+02 0.000000000000000000e+00
1.046122448979591866e+02 0.000000000000000000e+00
1.050205895691610039e+02 0.000000000000000000e+00
1.054432653061224556e+02 0.000000000000000000e+00
1.058478004535147363e+02 0.000000000000000000e+00
1.062717460317460336e+02 0.000000000000000000e+00
1.066770068027210954e+02 0.000000000000000000e+00
1.070929705215419432e+02 0.000000000000000000e+00
1.075031292517006847e+02 0.000000000000000000e+00
1.079207256235827685e+02 0.000000000000000000e+00
1.083314285714285745e+02 0.000000000000000000e+00
1.087463038548752792e+02 0.000000000000000000e+00
1.091452154195011275e+02 0.000000000000000000e+00
1.095749659863945595e+02 0.000000000000000000e+00
1.099738775510204079e+02 0.000000000000000000e+00
1.103932879818594159e+02 0.000000000000000000e+00
1.107992743764172303e+02 0.000000000000000000e+00
1.112228571428571371e+02 0.000000000000000000e+00
1.116255782312925220e+02 0.000000000000000000e+00
1.120384580498866143e+02 0.000000000000000000e+00
1.124429931972789092e+02 0.000000000000000000e+00
1.128763718820861612e+02 0.000000000000000000e+00
1.132620408163265324e+02 0.000000000000000000e+00
nan -1.000000000000000000e+00
nan -1.000000000000000000e+00
nan -1.000000000000000000e+00
nan -1.000000000000000000e+00
nan -1.000000000000000000e+00
1.157509297052154125e+02 0.000000000000000000e+00
1.161708843537414992e+02 0.000000000000000000e+00
1.165683446712018139e+02 0.000000000000000000e+00
1.170039002267573665e+02 0.000000000000000000e+00
1.173995464852607711e+02 0.000000000000000000e+00
1.178160544217687118e+02 0.000000000000000000e+00
1.182287528344671159e+02 0.000000000000000000e+00
1.186476190476190453e+02 0.000000000000000000e+00
1.190603174603174637e+02 0.000000000000000000e+00
1.194753741496598707e+02 0.000000000000000000e+00
1.198800907029478395e+02 0.000000000000000000e+00
1.202935147392290247e+02 0.000000000000000000e+00
1.207042176870748307e+02 0.000000000000000000e+00
1.211272562358276588e+02 0.000000000000000000e+00
1.215241723356009089e+02 0.000000000000000000e+00
1.219591836734693828e+02 0.000000000000000000e+00
1.223619047619047677e+02 0.000000000000000000e+00
1.227687981859410371e+02 0.000000000000000000e+00
1.231802267573696099e+02 0.000000000000000000e+00
1.235978231292516938e+02 0.000000000000000000e+00
1.240056235827664466e+02 0.000000000000000000e+00
1.244275736961451315e+02 0.000000000000000000e+00
1.248125170068027217e+02 0.000000000000000000e+00
nan -1.000000000000000000e+00
nan -1.000000000000000000e+00
nan -1.000000000000000000e+00
nan -1.000000000000000000e+00
nan -1.000000000000000000e+00
nan -1.000000000000000000e+00
nan -1.000000000000000000e+00
nan -1.000000000000000000e+00
1.286652154195011235e+02 0.000000000000000000e+00
1.290799092970521542e+02 0.000000000000000000e+00
nan -1.000000000000000000e+00
1.299016780045351425e+02 0.000000000000000000e+00
1.303183673469387713e+02 0.000000000000000000e+00
1.307492063492063608e+02 0.000000000000000000e+00
1.311537414965986272e+02 0.000000000000000000e+00
1.315611791383219895e+02 0.000000000000000000e+00
1.319796825396825284e+02 0.000000000000000000e+00
1.323891156462585172e+02 0.000000000000000000e+00
1.328052607709750532e+02 0.000000000000000000e+00
1.332197732426303958e+02 0.000000000000000000e+00
1.336495238095237994e+02 0.000000000000000000e+00
1.340595011337868527e+02 0.000000000000000000e+00
1.344776417233560153e+02 0.000000000000000000e+00
1.349034013605442226e+02 0.000000000000000000e+00
1.352892517006802677e+02 0.000000000000000000e+00
nan -1.000000000000000000e+00
1.361128344671201944e+02 0.000000000000000000e+00
1.365262585034013512e+02 0.000000000000000000e+00
1.369523809523809632e+02 0.000000000000000000e+00
1.373645351473923029e+02 0.000000000000000000e+00
1.377690702947845693e+02 0.000000000000000000e+00
1.381917460317460211e+02 0.000000000000000000e+00
1.386093424036281192e+02 0.000000000000000000e+00
1.390015419501133920e+02 0.000000000000000000e+00
1.394247619047619082e+02 0.000000000000000000e+00
1.398189569160997792e+02 0.000000000000000000e+00
1.402312925170068070e+02 0.000000000000000000e+00
1.406419954648526129e+02 0.000000000000000000e+00
1.410548752834467052e+02 0.000000000000000000e+00
1.414739229024943370e+02 0.000000000000000000e+00
nan -1.000000000000000000e+00
1.423341496598639537e+02 0.000000000000000000e+00
1.427276190476190436e+02 0.000000000000000000e+00
1.431390476190476306e+02 0.000000000000000000e+00
1.435584580498866103e+02 0.000000000000000000e+00
1.439602721088435260e+02 0.000000000000000000e+00
1.443769614512471549e+02 0.000000000000000000e+00
1.447887528344671182e+02 0.000000000000000000e+00
1.452101587301587244e+02 0.000000000000000000e+00
1.456206802721088422e+02 0.000000000000000000e+00
1.460244897959183561e+02 0.000000000000000000e+00
1.464366439909296957e+02 0.000000000000000000e+00
1.468542403628117938e+02 0.000000000000000000e+00
1.472471655328798192e+02 0.000000000000000000e+00
1.476643990929705126e+02 0.000000000000000000e+00
1.480832653061224562e+02 0.000000000000000000e+00
1.484908843537415066e+02 0.000000000000000000e+00
1.488941496598639560e+02 0.000000000000000000e+00
nan -1.000000000000000000e+00
1.497240816326530535e+02 0.000000000000000000e+00
1.501636281179138450e+02 0.000000000000000000e+00
1.505716099773242718e+02 0.000000000000000000e+00
1.509991836734693891e+02 0.000000000000000000e+00
1.514167800453514872e+02 0.000000000000000000e+00
1.518205895691610010e+02 0.000000000000000000e+00
1.522351020408163151e+02 0.000000000000000000e+00
1.526523356009070369e+02 0.000000000000000000e+00
1.530628571428571547e+02 0.000000000000000000e+00
1.534851700680272018e+02 0.000000000000000000e+00
1.538962358276644125e+02 0.000000000000000000e+00
1.543303401360544171e+02 0.000000000000000000e+00
1.547446712018140715e+02 0.000000000000000000e+00
1.551450340136054535e+02 0.000000000000000000e+00
1.555597278911564558e+02 0.000000000000000000e+00
1.559927437641723316e+02 0.000000000000000000e+00
nan -1.000000000000000000e+00
1.568112471655328761e+02 0.000000000000000000e+00
1.572511564625850440e+02 0.000000000000000000e+00
1.576774603174603158e+02 0.000000000000000000e+00
1.580801814058957007e+02 0.000000000000000000e+00
1.585008616780045259e+02 0.000000000000000000e+00
1.589170068027210903e+02 0.000000000000000000e+00
1.593371428571428510e+02 0.000000000000000000e+00
1.597765079365079259e+02 0.000000000000000000e+00
1.601719727891156424e+02 0.000000000000000000e+00
nan -1.000000000000000000e+00
nan -1.000000000000000000e+00
1.614875283446712046e+02 0.000000000000000000e+00
nan -1.000000000000000000e+00
1.622969614512471708e+02 0.000000000000000000e+00
nan -1.000000000000000000e+00
1.630953287981859319e+02 0.000000000000000000e+00
1.635406802721088297e+02 0.000000000000000000e+00
1.639544671201814197e+02 0.000000000000000000e+00
1.643593650793650909e+02 0.000000000000000000e+00
1.647377777777777794e+02 0.000000000000000000e+00
1.651776870748299189e+02 0.000000000000000000e+00
1.656217687074829996e+02 0.000000000000000000e+00
1.660029024943310674e+02 0.000000000000000000e+00
1.664683900226757487e+02 0.000000000000000000e+00
1.668995918367346860e+02 0.000000000000000000e+00
