# Supplementary material for: Correlated microtiming deviations in jazz and rock music
Source: PLoS One. 2018 Jan 24;13(1):e0186361. doi: 10.1371/journal.pone.0186361 (PMC5783353; doi:10.1371/journal.pone.0186361)
Supplement: S1 Dataset — (ZIP) [file pone.0186361.s001.zip › J35.dat]

1.190285714285714249e+02 0.000000000000000000e+00
1.195129251700680300e+02 0.000000000000000000e+00
1.199981859410430900e+02 0.000000000000000000e+00
1.205079365079365061e+02 0.000000000000000000e+00
1.210287528344671273e+02 0.000000000000000000e+00
1.215330612244897992e+02 0.000000000000000000e+00
1.220339229024943251e+02 0.000000000000000000e+00
1.225289795918367304e+02 0.000000000000000000e+00
nan -1.000000000000000000e+00
nan -1.000000000000000000e+00
nan -1.000000000000000000e+00
nan -1.000000000000000000e+00
nan -1.000000000000000000e+00
1.254175056689342398e+02 0.000000000000000000e+00
1.259377777777777823e+02 0.000000000000000000e+00
1.264312018139999907e+02 0.000000000000000000e+00
1.269209977324263008e+02 0.000000000000000000e+00
1.274115192743764169e+02 0.000000000000000000e+00
1.279105668934240327e+02 0.000000000000000000e+00
1.284146938775510307e+02 0.000000000000000000e+00
1.288914285714285768e+02 0.000000000000000000e+00
1.293935600907029482e+02 0.000000000000000000e+00
nan -1.000000000000000000e+00
nan -1.000000000000000000e+00
nan -1.000000000000000000e+00
nan -1.000000000000000000e+00
1.322608616780045452e+02 0.000000000000000000e+00
1.327675283446712058e+02 0.000000000000000000e+00
1.332471655328798192e+02 0.000000000000000000e+00
1.337614512471655246e+02 0.000000000000000000e+00
1.342572335600906968e+02 0.000000000000000000e+00
1.347658956916099839e+02 0.000000000000000000e+00
1.352631292517006898e+02 0.000000000000000000e+00
1.357599999999999909e+02 0.000000000000000000e+00
1.362610430839002333e+02 0.000000000000000000e+00
1.367517460317460234e+02 0.000000000000000000e+00
1.372409977324263082e+02 0.000000000000000000e+00
1.377500226757369717e+02 0.000000000000000000e+00
1.382403628117913854e+02 0.000000000000000000e+00
1.387548299319727789e+02 0.000000000000000000e+00
1.392417233560090608e+02 0.000000000000000000e+00
1.397434920634920559e+02 0.000000000000000000e+00
1.402158730158730293e+02 0.000000000000000000e+00
1.407548299319727789e+02 0.000000000000000000e+00
1.412475283446711956e+02 0.000000000000000000e+00
1.417473015873015925e+02 0.000000000000000000e+00
1.422599546485260760e+02 0.000000000000000000e+00
1.427729705215419642e+02 0.000000000000000000e+00
1.432740136054421782e+02 0.000000000000000000e+00
1.437848526077097517e+02 0.000000000000000000e+00
1.442866213151927468e+02 0.000000000000000000e+00
1.448029024943310787e+02 0.000000000000000000e+00
1.452921541950113351e+02 0.000000000000000000e+00
1.458077097505668860e+02 0.000000000000000000e+00
1.463063945578231255e+02 0.000000000000000000e+00
1.467996371882086066e+02 0.000000000000000000e+00
1.472879818594104222e+02 0.000000000000000000e+00
1.477982766439909312e+02 0.000000000000000000e+00
1.482860770975056823e+02 0.000000000000000000e+00
1.487963718820861629e+02 0.000000000000000000e+00
1.492950566893424025e+02 0.000000000000000000e+00
1.498017233560090631e+02 0.000000000000000000e+00
1.502976870748299234e+02 0.000000000000000000e+00
1.508094331065759661e+02 0.000000000000000000e+00
1.512977777777777817e+02 0.000000000000000000e+00
1.517953741496598639e+02 0.000000000000000000e+00
1.523038548752834345e+02 0.000000000000000000e+00
1.527972789115646322e+02 0.000000000000000000e+00
1.532950566893424025e+02 0.000000000000000000e+00
1.537895691609977291e+02 0.000000000000000000e+00
1.543085714285714403e+02 0.000000000000000000e+00
1.547911111111111211e+02 0.000000000000000000e+00
1.552919727891156469e+02 0.000000000000000000e+00
1.557897505668934173e+02 0.000000000000000000e+00
1.562965986394557945e+02 0.000000000000000000e+00
1.567983673469387895e+02 0.000000000000000000e+00
1.573030385487528235e+02 0.000000000000000000e+00
1.578044444444444423e+02 0.000000000000000000e+00
1.583011337868480837e+02 0.000000000000000000e+00
1.588166893424036346e+02 0.000000000000000000e+00
1.593186394557823178e+02 0.000000000000000000e+00
1.598153287981859307e+02 0.000000000000000000e+00
1.603132879818594176e+02 0.000000000000000000e+00
1.608081632653061206e+02 0.000000000000000000e+00
1.613070294784580483e+02 0.000000000000000000e+00
1.618175056689342455e+02 0.000000000000000000e+00
1.623198185941043050e+02 0.000000000000000000e+00
1.628212244897959238e+02 0.000000000000000000e+00
1.633151927437641859e+02 0.000000000000000000e+00
1.638153287981859307e+02 0.000000000000000000e+00
1.643272562358276616e+02 0.000000000000000000e+00
1.648324716553287885e+02 0.000000000000000000e+00
1.653389569160997610e+02 0.000000000000000000e+00
1.658519727891156492e+02 0.000000000000000000e+00
1.663434013605442203e+02 0.000000000000000000e+00
1.668489795918367236e+02 0.000000000000000000e+00
1.673471201814058986e+02 0.000000000000000000e+00
1.678458049886621382e+02 0.000000000000000000e+00
1.683488435374149788e+02 0.000000000000000000e+00
1.688301133786848141e+02 0.000000000000000000e+00
1.693391383219954776e+02 0.000000000000000000e+00
1.698369160997732479e+02 0.000000000000000000e+00
1.703443083900226895e+02 0.000000000000000000e+00
1.708595011337868357e+02 0.000000000000000000e+00
1.713794104308390160e+02 0.000000000000000000e+00
1.718933333333333451e+02 0.000000000000000000e+00
1.723860317460317333e+02 0.000000000000000000e+00
1.728950566893423968e+02 0.000000000000000000e+00
1.733806802721088332e+02 0.000000000000000000e+00
1.738864399092970530e+02 0.000000000000000000e+00
1.743825850340136014e+02 0.000000000000000000e+00
1.748943310657596442e+02 0.000000000000000000e+00
1.753999092970521474e+02 0.000000000000000000e+00
1.759031292517006761e+02 0.000000000000000000e+00
1.764085260770975196e+02 0.000000000000000000e+00
1.769082993197278881e+02 0.000000000000000000e+00
1.774104308390022595e+02 0.000000000000000000e+00
1.779016780045351425e+02 0.000000000000000000e+00
1.784154195011337833e+02 0.000000000000000000e+00
1.789206349206349103e+02 0.000000000000000000e+00
1.794296598639455738e+02 0.000000000000000000e+00
1.799263492063492151e+02 0.000000000000000000e+00
1.804384580498866342e+02 0.000000000000000000e+00
1.809520181405895585e+02 0.000000000000000000e+00
1.814677551020408259e+02 0.000000000000000000e+00
1.819749659863945510e+02 0.000000000000000000e+00
1.824914285714285711e+02 0.000000000000000000e+00
1.830062585034013694e+02 0.000000000000000000e+00
1.835167346938775381e+02 0.000000000000000000e+00
1.840235827664399153e+02 0.000000000000000000e+00
1.845443990929705080e+02 0.000000000000000000e+00
1.850537868480725763e+02 0.000000000000000000e+00
1.855499319727891248e+02 0.000000000000000000e+00
1.860556916099773161e+02 0.000000000000000000e+00
1.865639909297052270e+02 0.000000000000000000e+00
1.870679365079365084e+02 0.000000000000000000e+00
1.875838548752834356e+02 0.000000000000000000e+00
1.880732879818594085e+02 0.000000000000000000e+00
1.885757823129251562e+02 0.000000000000000000e+00
1.890815419501133761e+02 0.000000000000000000e+00
1.895941950113378596e+02 0.000000000000000000e+00
1.901119274376417252e+02 0.000000000000000000e+00
1.906202267573696076e+02 0.000000000000000000e+00
1.911417687074829814e+02 0.000000000000000000e+00
1.916585941043083778e+02 0.000000000000000000e+00
1.921828571428571308e+02 0.000000000000000000e+00
1.926782766439909267e+02 0.000000000000000000e+00
1.932039909297052134e+02 0.000000000000000000e+00
1.937170068027211016e+02 0.000000000000000000e+00
1.942260317460317367e+02 0.000000000000000000e+00
1.947221768707482852e+02 0.000000000000000000e+00
1.952395464852607745e+02 0.000000000000000000e+00
1.957456689342403706e+02 0.000000000000000000e+00
1.962866213151927468e+02 0.000000000000000000e+00
1.967876643990929608e+02 0.000000000000000000e+00
1.973073922902494246e+02 0.000000000000000000e+00
1.978285714285714221e+02 0.000000000000000000e+00
1.983602721088435317e+02 0.000000000000000000e+00
1.988738321995464844e+02 0.000000000000000000e+00
1.993946485260771055e+02 0.000000000000000000e+00
1.999098412698412801e+02 0.000000000000000000e+00
2.004406349206349205e+02 0.000000000000000000e+00
2.009772335600906956e+02 0.000000000000000000e+00
2.015065759637188307e+02 0.000000000000000000e+00
2.020248526077097608e+02 0.000000000000000000e+00
2.025387755102040899e+02 0.000000000000000000e+00
2.030708390022675758e+02 0.000000000000000000e+00
2.035813151927437730e+02 0.000000000000000000e+00
2.040901587301587199e+02 0.000000000000000000e+00
nan -1.000000000000000000e+00
2.051531972789115628e+02 0.000000000000000000e+00
2.056687528344671136e+02 0.000000000000000000e+00
2.061997278911564706e+02 0.000000000000000000e+00
2.067265306122448862e+02 0.000000000000000000e+00
2.072337414965986397e+02 0.000000000000000000e+00
2.077614512471655246e+02 0.000000000000000000e+00
2.082770068027210755e+02 0.000000000000000000e+00
2.088067120181405869e+02 0.000000000000000000e+00
2.093226303854875425e+02 0.000000000000000000e+00
2.098869841269841174e+02 0.000000000000000000e+00
2.103943764172335591e+02 0.000000000000000000e+00
2.109271655320000036e+02 0.000000000000000000e+00
2.114307482990000153e+02 0.000000000000000000e+00
2.119673469387755063e+02 0.000000000000000000e+00
2.124747392290249479e+02 0.000000000000000000e+00
2.130196825396825488e+02 0.000000000000000000e+00
2.135265306122448976e+02 0.000000000000000000e+00
2.140943310657596328e+02 0.000000000000000000e+00
2.146220408163265176e+02 0.000000000000000000e+00
2.151611791383219838e+02 0.000000000000000000e+00
2.156620408163265381e+02 0.000000000000000000e+00
2.162115192743764283e+02 0.000000000000000000e+00
2.167502947845804897e+02 0.000000000000000000e+00
2.172974149659864054e+02 0.000000000000000000e+00
2.178180498866213100e+02 0.000000000000000000e+00
2.183515646258503295e+02 0.000000000000000000e+00
2.188647619047619060e+02 0.000000000000000000e+00
2.194004535147392403e+02 0.000000000000000000e+00
2.199247165532879933e+02 0.000000000000000000e+00
2.204466213151927434e+02 0.000000000000000000e+00
2.209844897959183641e+02 0.000000000000000000e+00
2.215268934240362739e+02 0.000000000000000000e+00
2.220457142857142969e+02 0.000000000000000000e+00
2.225803174603174739e+02 0.000000000000000000e+00
2.231145578231292461e+02 0.000000000000000000e+00
2.236524263038548668e+02 0.000000000000000000e+00
2.241717913832199542e+02 0.000000000000000000e+00
2.247067573696145075e+02 0.000000000000000000e+00
2.252310204081632605e+02 0.000000000000000000e+00
2.257623582766439938e+02 0.000000000000000000e+00
2.263000453514739263e+02 0.000000000000000000e+00
2.268440816326530580e+02 0.000000000000000000e+00
2.273652607709750555e+02 0.000000000000000000e+00
2.279189115646258585e+02 0.000000000000000000e+00
2.284134240362811852e+02 0.000000000000000000e+00
2.289478458049886740e+02 0.000000000000000000e+00
2.294713832199546459e+02 0.000000000000000000e+00
2.300282993197278927e+02 0.000000000000000000e+00
2.305618140589569123e+02 0.000000000000000000e+00
2.311054875283446677e+02 0.000000000000000000e+00
2.316324716553287999e+02 0.000000000000000000e+00
2.321824943310657545e+02 0.000000000000000000e+00
2.326962358276643954e+02 0.000000000000000000e+00
2.332388208616779934e+02 0.000000000000000000e+00
2.337692517006802859e+02 0.000000000000000000e+00
2.342893424036281260e+02 0.000000000000000000e+00
2.348154195011337890e+02 0.000000000000000000e+00
2.353607256235827663e+02 0.000000000000000000e+00
2.358946031746031622e+02 0.000000000000000000e+00
2.364375510204081650e+02 0.000000000000000000e+00
2.369632653061224516e+02 0.000000000000000000e+00
2.375002267573696031e+02 0.000000000000000000e+00
2.380223129251700698e+02 0.000000000000000000e+00
2.385754195011337799e+02 0.000000000000000000e+00
2.391009523809523785e+02 0.000000000000000000e+00
2.396420861678004428e+02 0.000000000000000000e+00
2.401650793650793787e+02 0.000000000000000000e+00
2.406855328798185951e+02 0.000000000000000000e+00
2.412047165532879944e+02 0.000000000000000000e+00
2.417453061224489659e+02 0.000000000000000000e+00
2.422744671201814128e+02 0.000000000000000000e+00
2.428039909297052077e+02 0.000000000000000000e+00
2.433180952380952249e+02 0.000000000000000000e+00
2.438557823129251574e+02 0.000000000000000000e+00
2.443863945578231380e+02 0.000000000000000000e+00
2.449131972789115537e+02 0.000000000000000000e+00
2.454381859410430877e+02 0.000000000000000000e+00
2.459854875283446631e+02 0.000000000000000000e+00
2.465012244897959306e+02 0.000000000000000000e+00
2.470358276643990791e+02 0.000000000000000000e+00
2.475481179138321863e+02 0.000000000000000000e+00
2.480995918367347031e+02 0.000000000000000000e+00
2.486249433106575850e+02 0.000000000000000000e+00
2.491637188208616749e+02 0.000000000000000000e+00
2.497010430839002311e+02 0.000000000000000000e+00
2.502456235827664273e+02 0.000000000000000000e+00
2.507615419501133829e+02 0.000000000000000000e+00
2.512990476190476272e+02 0.000000000000000000e+00
2.518305668934240487e+02 0.000000000000000000e+00
2.523787755102040933e+02 0.000000000000000000e+00
2.528974149659863997e+02 0.000000000000000000e+00
2.534147845804988606e+02 0.000000000000000000e+00
2.539557369614512368e+02 0.000000000000000000e+00
2.544858049886621245e+02 0.000000000000000000e+00
2.550008163265306109e+02 0.000000000000000000e+00
2.555394104308390126e+02 0.000000000000000000e+00
2.560732879818594370e+02 0.000000000000000000e+00
2.566251247165532732e+02 0.000000000000000000e+00
2.571591836734693857e+02 0.000000000000000000e+00
2.577003174603174784e+02 0.000000000000000000e+00
2.582323809523809359e+02 0.000000000000000000e+00
2.587780498866213179e+02 0.000000000000000000e+00
2.593119274376417138e+02 0.000000000000000000e+00
2.598501587299999755e+02 0.000000000000000000e+00
2.603889342403628007e+02 0.000000000000000000e+00
2.609291609977324242e+02 0.000000000000000000e+00
2.614570521541950257e+02 0.000000000000000000e+00
2.620116099773242695e+02 0.000000000000000000e+00
2.625545578231292438e+02 0.000000000000000000e+00
nan -1.000000000000000000e+00
nan -1.000000000000000000e+00
nan -1.000000000000000000e+00
2.646791836734693675e+02 0.000000000000000000e+00
2.652284807256235695e+02 0.000000000000000000e+00
2.657266213151927445e+02 0.000000000000000000e+00
2.663089342403628166e+02 0.000000000000000000e+00
2.668406349206348978e+02 0.000000000000000000e+00
2.673984580498866421e+02 0.000000000000000000e+00
2.679181859410430775e+02 0.000000000000000000e+00
2.684611337868480518e+02 0.000000000000000000e+00
2.690093424036281249e+02 0.000000000000000000e+00
2.695287074829931839e+02 0.000000000000000000e+00
2.700624036281179201e+02 0.000000000000000000e+00
2.706117006802721221e+02 0.000000000000000000e+00
2.711566439909296946e+02 0.000000000000000000e+00
2.716769160997732229e+02 0.000000000000000000e+00
2.722077097505668917e+02 0.000000000000000000e+00
2.727459410430839171e+02 0.000000000000000000e+00
2.732823582766440040e+02 0.000000000000000000e+00
2.738390929705215626e+02 0.000000000000000000e+00
2.743782312925170004e+02 0.000000000000000000e+00
2.749342403628118063e+02 0.000000000000000000e+00
2.754842630385487610e+02 0.000000000000000000e+00
2.760409977324263195e+02 0.000000000000000000e+00
2.765668934240362660e+02 0.000000000000000000e+00
2.771049433106575748e+02 0.000000000000000000e+00
2.776411791383220020e+02 0.000000000000000000e+00
2.781930158730158951e+02 0.000000000000000000e+00
2.787426757369614734e+02 0.000000000000000000e+00
2.792805442176870656e+02 0.000000000000000000e+00
2.798066213151927286e+02 0.000000000000000000e+00
2.803423129251700630e+02 0.000000000000000000e+00
2.808665759637188444e+02 0.000000000000000000e+00
2.813884807256235945e+02 0.000000000000000000e+00
2.819261678004535270e+02 0.000000000000000000e+00
2.824673015873015629e+02 0.000000000000000000e+00
2.830095238095237846e+02 0.000000000000000000e+00
2.835512018140589703e+02 0.000000000000000000e+00
2.840852607709750828e+02 0.000000000000000000e+00
2.846254875283446495e+02 0.000000000000000000e+00
2.851553741496598491e+02 0.000000000000000000e+00
2.856758276643990939e+02 0.000000000000000000e+00
2.862222222222222285e+02 0.000000000000000000e+00
2.867611791383220066e+02 0.000000000000000000e+00
2.872863492063492004e+02 0.000000000000000000e+00
2.878318367346938658e+02 0.000000000000000000e+00
2.883878458049886717e+02 0.000000000000000000e+00
2.889173696145124950e+02 0.000000000000000000e+00
2.894634013605441965e+02 0.000000000000000000e+00
nan -1.000000000000000000e+00
2.904669387755101866e+02 0.000000000000000000e+00
2.910113378684807230e+02 0.000000000000000000e+00
2.915268934240363023e+02 0.000000000000000000e+00
2.920616780045351675e+02 0.000000000000000000e+00
2.926196825396825147e+02 0.000000000000000000e+00
2.931658956916099896e+02 0.000000000000000000e+00
2.937014058956916074e+02 0.000000000000000000e+00
2.942546938775510057e+02 0.000000000000000000e+00
2.947713378684807140e+02 0.000000000000000000e+00
2.953113832199546209e+02 0.000000000000000000e+00
2.958429024943310424e+02 0.000000000000000000e+00
2.963853061224489807e+02 0.000000000000000000e+00
2.969191836734693766e+02 0.000000000000000000e+00
2.974541496598639583e+02 0.000000000000000000e+00
2.979970975056689326e+02 0.000000000000000000e+00
2.985287981859410706e+02 0.000000000000000000e+00
2.990742857142857360e+02 0.000000000000000000e+00
2.996114285714285757e+02 0.000000000000000000e+00
3.001447619047618787e+02 0.000000000000000000e+00
3.006853514739228785e+02 0.000000000000000000e+00
3.012146938775510421e+02 0.000000000000000000e+00
3.017469387755102161e+02 0.000000000000000000e+00
3.022842630385487723e+02 0.000000000000000000e+00
3.028079818594104040e+02 0.000000000000000000e+00
3.033518367346939044e+02 0.000000000000000000e+00
3.038777324263038508e+02 0.000000000000000000e+00
3.044032653061224210e+02 0.000000000000000000e+00
3.049224489795918203e+02 0.000000000000000000e+00
3.054501587301587051e+02 0.000000000000000000e+00
3.059814965986394668e+02 0.000000000000000000e+00
3.065068480725623772e+02 0.000000000000000000e+00
3.070323809523809473e+02 0.000000000000000000e+00
3.075684353741496579e+02 0.000000000000000000e+00
3.081093877551020341e+02 0.000000000000000000e+00
3.086374603174602953e+02 0.000000000000000000e+00
3.091740589569160989e+02 0.000000000000000000e+00
3.097280725623582498e+02 0.000000000000000000e+00
3.102704761904761881e+02 0.000000000000000000e+00
3.107851247165532982e+02 0.000000000000000000e+00
3.113137414965986522e+02 0.000000000000000000e+00
3.118523356009070540e+02 0.000000000000000000e+00
3.123896598639455533e+02 0.000000000000000000e+00
3.129275283446712024e+02 0.000000000000000000e+00
3.134521541950113601e+02 0.000000000000000000e+00
3.139862131519274158e+02 0.000000000000000000e+00
3.145121088435374190e+02 0.000000000000000000e+00
3.150338321995465094e+02 0.000000000000000000e+00
3.155606349206349250e+02 0.000000000000000000e+00
3.161024943310657704e+02 0.000000000000000000e+00
3.166436281179138064e+02 0.000000000000000000e+00
3.171805895691609862e+02 0.000000000000000000e+00
3.177160997732426040e+02 0.000000000000000000e+00
3.182392743764172565e+02 0.000000000000000000e+00
3.187655328798185792e+02 0.000000000000000000e+00
3.192894331065759843e+02 0.000000000000000000e+00
3.198062585034013523e+02 0.000000000000000000e+00
3.203276190476190664e+02 0.000000000000000000e+00
3.208517006802721312e+02 0.000000000000000000e+00
3.213786848072562634e+02 0.000000000000000000e+00
3.219089342403628393e+02 0.000000000000000000e+00
3.224540589569160716e+02 0.000000000000000000e+00
3.229603628117913559e+02 0.000000000000000000e+00
3.234819047619047865e+02 0.000000000000000000e+00
3.239954648526077108e+02 0.000000000000000000e+00
3.245306122448979522e+02 0.000000000000000000e+00
3.250474376417233771e+02 0.000000000000000000e+00
3.255898412698412585e+02 0.000000000000000000e+00
3.261213605442176799e+02 0.000000000000000000e+00
3.266497959183673743e+02 0.000000000000000000e+00
3.271843990929705228e+02 0.000000000000000000e+00
3.277101133786848095e+02 0.000000000000000000e+00
3.282120634920634643e+02 0.000000000000000000e+00
3.287439455782313189e+02 0.000000000000000000e+00
3.292780045351473746e+02 0.000000000000000000e+00
3.298077097505669144e+02 0.000000000000000000e+00
3.303437641723356251e+02 0.000000000000000000e+00
3.308975963718820594e+02 0.000000000000000000e+00
nan -1.000000000000000000e+00
3.319274376417233725e+02 0.000000000000000000e+00
3.324692970521542179e+02 0.000000000000000000e+00
3.329960997732426335e+02 0.000000000000000000e+00
3.335283446712018076e+02 0.000000000000000000e+00
3.340393650793650977e+02 0.000000000000000000e+00
3.345663718819999985e+02 0.000000000000000000e+00
3.350797278911564376e+02 0.000000000000000000e+00
3.356185034013605559e+02 0.000000000000000000e+00
3.361122902494331015e+02 0.000000000000000000e+00
3.366488888888889051e+02 0.000000000000000000e+00
3.371771428571428828e+02 0.000000000000000000e+00
nan -1.000000000000000000e+00
nan -1.000000000000000000e+00
nan -1.000000000000000000e+00
nan -1.000000000000000000e+00
nan -1.000000000000000000e+00
3.401119274376417252e+02 0.000000000000000000e+00
3.406577777777777669e+02 0.000000000000000000e+00
3.411550113378684728e+02 0.000000000000000000e+00
3.416834467120181671e+02 0.000000000000000000e+00
3.422140589569161193e+02 0.000000000000000000e+00
3.427105668934240157e+02 0.000000000000000000e+00
3.432328344671201990e+02 0.000000000000000000e+00
3.437398639455782359e+02 0.000000000000000000e+00
3.442626757369614552e+02 0.000000000000000000e+00
nan -1.000000000000000000e+00
nan -1.000000000000000000e+00
nan -1.000000000000000000e+00
nan -1.000000000000000000e+00
nan -1.000000000000000000e+00
3.472117913832199747e+02 0.000000000000000000e+00
3.477253514739228990e+02 0.000000000000000000e+00
3.482236734693877338e+02 0.000000000000000000e+00
3.487388662131519368e+02 0.000000000000000000e+00
3.492580498866213361e+02 0.000000000000000000e+00
3.497569160997732638e+02 0.000000000000000000e+00
3.502831746031745865e+02 0.000000000000000000e+00
3.507842176870748290e+02 0.000000000000000000e+00
