# Supplementary material for: Correlated microtiming deviations in jazz and rock music
Source: PLoS One. 2018 Jan 24;13(1):e0186361. doi: 10.1371/journal.pone.0186361 (PMC5783353; doi:10.1371/journal.pone.0186361)
Supplement: S1 Dataset — (ZIP) [file pone.0186361.s001.zip › J36.dat]

2.641632653061224545e+01 0.000000000000000000e+00
2.661714285714285566e+01 0.000000000000000000e+00
2.684408163265306158e+01 0.000000000000000000e+00
2.704616780045351376e+01 0.000000000000000000e+00
2.726131519274376558e+01 0.000000000000000000e+00
2.747029478458049923e+01 0.000000000000000000e+00
2.766965986394557930e+01 0.000000000000000000e+00
2.788136054421768861e+01 0.000000000000000000e+00
2.808870748299319686e+01 0.000000000000000000e+00
2.830929705215419645e+01 0.000000000000000000e+00
2.851809523809523839e+01 0.000000000000000000e+00
2.873142857142857309e+01 0.000000000000000000e+00
2.893387755102040870e+01 0.000000000000000000e+00
2.914321995464852577e+01 0.000000000000000000e+00
2.933841269841270005e+01 0.000000000000000000e+00
2.954321995464852435e+01 0.000000000000000000e+00
2.973097505668934204e+01 0.000000000000000000e+00
2.994485260770975188e+01 0.000000000000000000e+00
3.014929705215419631e+01 0.000000000000000000e+00
3.036063492063492220e+01 0.000000000000000000e+00
3.056834467120181387e+01 0.000000000000000000e+00
3.077532879818594225e+01 0.000000000000000000e+00
3.098267573696145050e+01 0.000000000000000000e+00
3.118839002267573690e+01 0.000000000000000000e+00
3.138049886621315210e+01 0.000000000000000000e+00
3.158167800453514573e+01 0.000000000000000000e+00
3.178757369614512385e+01 0.000000000000000000e+00
3.199238095238095170e+01 0.000000000000000000e+00
3.218956916099773480e+01 0.000000000000000000e+00
3.239873015873016016e+01 0.000000000000000000e+00
3.260371881999999744e+01 0.000000000000000000e+00
3.282376417233560062e+01 0.000000000000000000e+00
3.301732426303854595e+01 0.000000000000000000e+00
3.322612244897959499e+01 0.000000000000000000e+00
3.343818594104308062e+01 0.000000000000000000e+00
3.364335600907029544e+01 0.000000000000000000e+00
3.384000000000000341e+01 0.000000000000000000e+00
3.403972789099999829e+01 1.000000000000000000e+00
3.424417233560090779e+01 0.000000000000000000e+00
3.445260770975056630e+01 0.000000000000000000e+00
3.465578231292516875e+01 0.000000000000000000e+00
3.486820861678004491e+01 0.000000000000000000e+00
3.507337868480725973e+01 0.000000000000000000e+00
3.528616780045351220e+01 0.000000000000000000e+00
3.548589569160997570e+01 0.000000000000000000e+00
3.570267573696145291e+01 0.000000000000000000e+00
3.591111111099999675e+01 0.000000000000000000e+00
3.612027210884353678e+01 0.000000000000000000e+00
3.632163265306122213e+01 0.000000000000000000e+00
nan -1.000000000000000000e+00
3.672163265306122781e+01 0.000000000000000000e+00
3.693043083900226975e+01 0.000000000000000000e+00
3.713179138321995509e+01 0.000000000000000000e+00
3.734222222222221887e+01 0.000000000000000000e+00
3.754448979499999695e+01 0.000000000000000000e+00
3.776290249400000221e+01 0.000000000000000000e+00
3.796335600907029573e+01 0.000000000000000000e+00
3.817795918367347241e+01 0.000000000000000000e+00
3.838439909297051855e+01 0.000000000000000000e+00
3.859410430839002260e+01 0.000000000000000000e+00
3.879655328798185820e+01 0.000000000000000000e+00
3.901097505668933962e+01 0.000000000000000000e+00
3.921124716553288181e+01 0.000000000000000000e+00
3.942603174603174665e+01 0.000000000000000000e+00
3.963374149659863832e+01 0.000000000000000000e+00
3.983582766439909051e+01 0.000000000000000000e+00
4.004172335600907218e+01 0.000000000000000000e+00
4.026049886621315466e+01 0.000000000000000000e+00
4.046476190476190737e+01 0.000000000000000000e+00
4.066866213151927667e+01 0.000000000000000000e+00
4.086857142800000275e+01 0.000000000000000000e+00
4.107682539599999672e+01 0.000000000000000000e+00
4.128598639455782404e+01 0.000000000000000000e+00
4.149641723356008782e+01 0.000000000000000000e+00
4.169523809523809632e+01 0.000000000000000000e+00
4.190947845804988958e+01 0.000000000000000000e+00
4.211301587301587546e+01 0.000000000000000000e+00
4.232380952380952266e+01 0.000000000000000000e+00
4.252009070294784721e+01 0.000000000000000000e+00
4.274013605442176811e+01 0.000000000000000000e+00
4.293732426300000071e+01 0.000000000000000000e+00
4.314630385487528486e+01 0.000000000000000000e+00
4.333986394557823019e+01 0.000000000000000000e+00
4.355519274376417371e+01 0.000000000000000000e+00
4.375274376417233668e+01 0.000000000000000000e+00
4.396299319727891231e+01 0.000000000000000000e+00
4.416090702947845870e+01 0.000000000000000000e+00
4.438058956899999430e+01 0.000000000000000000e+00
4.457396825396825335e+01 0.000000000000000000e+00
4.478748299319727977e+01 0.000000000000000000e+00
4.499736961451247197e+01 0.000000000000000000e+00
4.520544217687074706e+01 0.000000000000000000e+00
4.539718820861678239e+01 0.000000000000000000e+00
4.561197278911564723e+01 0.000000000000000000e+00
4.580353741496598730e+01 0.000000000000000000e+00
4.600961451247165712e+01 0.000000000000000000e+00
4.620607709750566983e+01 0.000000000000000000e+00
4.642684807199999852e+01 0.000000000000000000e+00
4.662058956916099817e+01 0.000000000000000000e+00
4.684498866213152013e+01 0.000000000000000000e+00
4.704145124716553283e+01 0.000000000000000000e+00
4.726458049886621637e+01 0.000000000000000000e+00
4.746213151927437934e+01 0.000000000000000000e+00
nan -1.000000000000000000e+00
4.788716553287981981e+01 0.000000000000000000e+00
4.809560090702947832e+01 0.000000000000000000e+00
4.829532879818594182e+01 0.000000000000000000e+00
4.850176870748299507e+01 0.000000000000000000e+00
4.869587301587301909e+01 0.000000000000000000e+00
4.890267573600000617e+01 0.000000000000000000e+00
4.910439909297052452e+01 0.000000000000000000e+00
4.930666666666666487e+01 0.000000000000000000e+00
4.950421768707482784e+01 0.000000000000000000e+00
4.970666666666666345e+01 0.000000000000000000e+00
4.990385487528345010e+01 0.000000000000000000e+00
5.011210884353741335e+01 0.000000000000000000e+00
5.031201814058957211e+01 0.000000000000000000e+00
5.053043083900226407e+01 0.000000000000000000e+00
5.072616780045351703e+01 0.000000000000000000e+00
5.093859410430839318e+01 0.000000000000000000e+00
5.113578231292517273e+01 0.000000000000000000e+00
5.134748299319728204e+01 0.000000000000000000e+00
5.154702947845805028e+01 0.000000000000000000e+00
5.175746031746031406e+01 0.000000000000000000e+00
5.195446712018140545e+01 0.000000000000000000e+00
5.217124716553288266e+01 0.000000000000000000e+00
5.236716553287981668e+01 0.000000000000000000e+00
5.257596371882085862e+01 0.000000000000000000e+00
nan -1.000000000000000000e+00
nan -1.000000000000000000e+00
5.319528344671201836e+01 0.000000000000000000e+00
5.342185941000000327e+01 0.000000000000000000e+00
5.363265306122448806e+01 0.000000000000000000e+00
5.384707482899999320e+01 0.000000000000000000e+00
5.404662131519274482e+01 0.000000000000000000e+00
5.425342403628118149e+01 0.000000000000000000e+00
5.445732426303855078e+01 0.000000000000000000e+00
5.466757369614512641e+01 0.000000000000000000e+00
5.486385487528344385e+01 0.000000000000000000e+00
5.507265306122449289e+01 0.000000000000000000e+00
5.527147392290249428e+01 0.000000000000000000e+00
5.547972789115646464e+01 0.000000000000000000e+00
5.568707482993197289e+01 0.000000000000000000e+00
5.589369614512471429e+01 0.000000000000000000e+00
5.609396825396825648e+01 0.000000000000000000e+00
5.629841269841269735e+01 0.000000000000000000e+00
5.651156462585034035e+01 0.000000000000000000e+00
5.672653061224490045e+01 0.000000000000000000e+00
5.692535147392290185e+01 0.000000000000000000e+00
5.713723356009070642e+01 0.000000000000000000e+00
5.735219954648525942e+01 0.000000000000000000e+00
5.756063492063491793e+01 0.000000000000000000e+00
5.775963718820861459e+01 0.000000000000000000e+00
5.796770975056689679e+01 0.000000000000000000e+00
5.817106575963718740e+01 0.000000000000000000e+00
5.838421768707483039e+01 0.000000000000000000e+00
5.858086167800453836e+01 0.000000000000000000e+00
5.878349206349206213e+01 0.000000000000000000e+00
5.901496598600000709e+01 0.000000000000000000e+00
5.921251700680272023e+01 0.000000000000000000e+00
5.942240362811791243e+01 0.000000000000000000e+00
nan -1.000000000000000000e+00
5.984544217687074763e+01 0.000000000000000000e+00
6.004716553287981640e+01 0.000000000000000000e+00
6.024907029478458043e+01 0.000000000000000000e+00
6.046748299319727948e+01 0.000000000000000000e+00
6.068099773242630590e+01 0.000000000000000000e+00
6.089160997732426495e+01 0.000000000000000000e+00
6.108698412698412739e+01 0.000000000000000000e+00
6.129741496598639117e+01 0.000000000000000000e+00
6.150458049886621126e+01 0.000000000000000000e+00
6.171845804988662110e+01 0.000000000000000000e+00
6.192943310657596356e+01 0.000000000000000000e+00
6.214294784580498998e+01 0.000000000000000000e+00
6.234993197278911481e+01 0.000000000000000000e+00
6.255764172335600648e+01 0.000000000000000000e+00
6.275791383219954866e+01 0.000000000000000000e+00
6.296235827664398954e+01 0.000000000000000000e+00
6.318548752834467308e+01 0.000000000000000000e+00
6.338902494331065895e+01 0.000000000000000000e+00
6.359092970521542298e+01 0.000000000000000000e+00
6.380970521541949836e+01 0.000000000000000000e+00
6.401541950113379187e+01 0.000000000000000000e+00
6.420462584999999933e+01 0.000000000000000000e+00
6.442158730100000241e+01 0.000000000000000000e+00
6.464907029478457900e+01 0.000000000000000000e+00
6.484789115646258040e+01 0.000000000000000000e+00
6.504671201814059600e+01 0.000000000000000000e+00
6.526204081632653242e+01 0.000000000000000000e+00
6.548444444444444912e+01 0.000000000000000000e+00
6.566984126984127101e+01 0.000000000000000000e+00
6.586920634920635109e+01 0.000000000000000000e+00
6.607038548752834117e+01 0.000000000000000000e+00
6.628916099773242365e+01 0.000000000000000000e+00
6.648743764172336057e+01 0.000000000000000000e+00
6.668789115646258381e+01 0.000000000000000000e+00
6.691011337868481235e+01 0.000000000000000000e+00
6.713777777777777089e+01 0.000000000000000000e+00
6.732099773242630647e+01 0.000000000000000000e+00
6.752562358276644261e+01 0.000000000000000000e+00
6.771845804988662110e+01 0.000000000000000000e+00
6.793179138321995936e+01 0.000000000000000000e+00
6.812281179138321363e+01 0.000000000000000000e+00
6.832925170068027398e+01 0.000000000000000000e+00
6.854040816326531171e+01 0.000000000000000000e+00
6.874757369614512470e+01 0.000000000000000000e+00
6.894095238095238187e+01 0.000000000000000000e+00
6.915700680272108514e+01 0.000000000000000000e+00
6.936145124716553312e+01 0.000000000000000000e+00
6.957006802721087979e+01 0.000000000000000000e+00
6.977378684807256093e+01 0.000000000000000000e+00
6.998439909297051997e+01 0.000000000000000000e+00
7.019174603174603533e+01 0.000000000000000000e+00
7.040090702947846069e+01 0.000000000000000000e+00
7.060317460317460814e+01 0.000000000000000000e+00
7.081378684807256718e+01 0.000000000000000000e+00
7.101297052154194489e+01 0.000000000000000000e+00
7.122739229024942631e+01 0.000000000000000000e+00
7.142893424036280692e+01 0.000000000000000000e+00
7.163809523809523228e+01 0.000000000000000000e+00
7.184090702947845841e+01 0.000000000000000000e+00
7.204716553287981640e+01 0.000000000000000000e+00
7.224997732426304253e+01 0.000000000000000000e+00
7.246621315192743396e+01 0.000000000000000000e+00
7.267773242630384800e+01 0.000000000000000000e+00
7.287346938775510807e+01 0.000000000000000000e+00
7.308154195011337606e+01 0.000000000000000000e+00
7.329342403628118063e+01 0.000000000000000000e+00
7.349133786848072702e+01 0.000000000000000000e+00
7.370557823129252029e+01 0.000000000000000000e+00
7.390095238095237562e+01 0.000000000000000000e+00
7.410321995464852307e+01 0.000000000000000000e+00
7.430603174603174921e+01 0.000000000000000000e+00
7.451573696145125325e+01 0.000000000000000000e+00
7.471129251700679674e+01 0.000000000000000000e+00
7.492716553287981185e+01 0.000000000000000000e+00
7.512634920634920377e+01 0.000000000000000000e+00
7.533786848072561781e+01 0.000000000000000000e+00
7.553142857142857736e+01 0.000000000000000000e+00
7.574965986394558115e+01 0.000000000000000000e+00
7.596045351473922835e+01 0.000000000000000000e+00
7.615999999999999659e+01 0.000000000000000000e+00
7.635809523809523114e+01 0.000000000000000000e+00
7.656217687074830280e+01 0.000000000000000000e+00
7.676081632599999693e+01 0.000000000000000000e+00
7.698195011337868721e+01 0.000000000000000000e+00
7.718167800453514360e+01 0.000000000000000000e+00
7.737469387699999857e+01 0.000000000000000000e+00
7.759092970521541588e+01 0.000000000000000000e+00
7.781641723356008811e+01 0.000000000000000000e+00
7.800907029478457844e+01 0.000000000000000000e+00
7.819845804988662508e+01 0.000000000000000000e+00
7.843229024943310890e+01 0.000000000000000000e+00
7.863637188208616635e+01 0.000000000000000000e+00
7.883174603174603590e+01 0.000000000000000000e+00
7.904326530612244994e+01 0.000000000000000000e+00
7.924752834467119555e+01 0.000000000000000000e+00
7.945088435374150038e+01 0.000000000000000000e+00
7.965913832199547073e+01 0.000000000000000000e+00
7.987501133786848584e+01 0.000000000000000000e+00
8.007437641723356592e+01 0.000000000000000000e+00
8.029297052154194603e+01 0.000000000000000000e+00
8.049541950113378164e+01 0.000000000000000000e+00
8.069895691609977462e+01 0.000000000000000000e+00
8.090648526077097813e+01 0.000000000000000000e+00
8.112000000000000455e+01 0.000000000000000000e+00
8.132861678004535122e+01 0.000000000000000000e+00
8.154068027210884395e+01 0.000000000000000000e+00
8.174349206349207009e+01 0.000000000000000000e+00
8.195029478458049255e+01 0.000000000000000000e+00
8.216054421768707527e+01 0.000000000000000000e+00
8.238439909297052566e+01 0.000000000000000000e+00
8.258467120181406074e+01 0.000000000000000000e+00
8.278494331000000273e+01 0.000000000000000000e+00
8.300371882086167830e+01 0.000000000000000000e+00
8.321451247165532550e+01 0.000000000000000000e+00
8.341986394557822848e+01 0.000000000000000000e+00
8.364770975056688940e+01 0.000000000000000000e+00
8.384471655328798079e+01 0.000000000000000000e+00
8.405079365079365061e+01 0.000000000000000000e+00
8.425741496598639912e+01 0.000000000000000000e+00
8.447310657596371186e+01 0.000000000000000000e+00
8.468081632653061774e+01 0.000000000000000000e+00
8.489451247165533232e+01 0.000000000000000000e+00
8.509804988662131109e+01 0.000000000000000000e+00
8.530213151927438275e+01 0.000000000000000000e+00
8.552689342403628814e+01 0.000000000000000000e+00
8.573641723356008981e+01 0.000000000000000000e+00
8.593433106575963620e+01 0.000000000000000000e+00
8.615999999999999659e+01 0.000000000000000000e+00
8.636952380952381247e+01 0.000000000000000000e+00
8.658485260770974890e+01 0.000000000000000000e+00
8.678784580498866319e+01 0.000000000000000000e+00
8.700063492063492276e+01 0.000000000000000000e+00
8.721197278911564865e+01 0.000000000000000000e+00
8.742621315192744191e+01 0.000000000000000000e+00
8.761922902494330856e+01 0.000000000000000000e+00
8.783854875283446972e+01 0.000000000000000000e+00
8.804643990929704955e+01 0.000000000000000000e+00
8.827065759637187625e+01 0.000000000000000000e+00
8.848090702947845898e+01 0.000000000000000000e+00
8.868916099773242934e+01 0.000000000000000000e+00
8.888997732426304310e+01 0.000000000000000000e+00
8.911238095238094559e+01 0.000000000000000000e+00
8.931482993197279541e+01 0.000000000000000000e+00
8.953487528344670920e+01 0.000000000000000000e+00
8.974657596371882562e+01 0.000000000000000000e+00
8.996117913832199520e+01 0.000000000000000000e+00
9.016489795918367633e+01 0.000000000000000000e+00
9.039111111111111541e+01 0.000000000000000000e+00
9.060281179138321761e+01 0.000000000000000000e+00
9.081070294784581165e+01 0.000000000000000000e+00
9.101823129251700095e+01 0.000000000000000000e+00
9.123664399092970712e+01 0.000000000000000000e+00
9.144054421768707641e+01 0.000000000000000000e+00
9.164099773242629965e+01 0.000000000000000000e+00
9.184743764172336000e+01 0.000000000000000000e+00
9.207147392200000979e+01 0.000000000000000000e+00
9.228045351473923574e+01 0.000000000000000000e+00
9.249197278911564979e+01 0.000000000000000000e+00
9.269750566893424093e+01 0.000000000000000000e+00
9.290122448979592207e+01 0.000000000000000000e+00
9.312054421768706902e+01 0.000000000000000000e+00
9.333115646200000981e+01 1.000000000000000000e+00
9.354340136054422317e+01 0.000000000000000000e+00
9.375165532879817931e+01 0.000000000000000000e+00
9.396099773242630704e+01 0.000000000000000000e+00
9.416634920634921002e+01 0.000000000000000000e+00
9.438149659863945828e+01 0.000000000000000000e+00
9.459646258503401839e+01 0.000000000000000000e+00
9.480598639455782006e+01 0.000000000000000000e+00
9.501859410430839148e+01 0.000000000000000000e+00
9.521197278911564865e+01 0.000000000000000000e+00
9.544326530612245563e+01 0.000000000000000000e+00
9.564861678004534440e+01 0.000000000000000000e+00
9.584689342403628132e+01 0.000000000000000000e+00
9.606385487528345379e+01 0.000000000000000000e+00
9.628752834467120181e+01 0.000000000000000000e+00
9.647365079365079055e+01 0.000000000000000000e+00
9.669623582766439540e+01 0.000000000000000000e+00
9.690195011337868891e+01 0.000000000000000000e+00
9.708263038500000164e+01 1.000000000000000000e+00
9.730630385487528144e+01 0.000000000000000000e+00
9.752907029478457446e+01 0.000000000000000000e+00
9.772081632653060979e+01 0.000000000000000000e+00
9.792544217687074593e+01 0.000000000000000000e+00
9.812136054421769416e+01 0.000000000000000000e+00
9.834684807256235217e+01 0.000000000000000000e+00
9.854893424036281147e+01 0.000000000000000000e+00
9.874721088435374838e+01 0.000000000000000000e+00
9.896780045351474087e+01 0.000000000000000000e+00
9.919528344671201125e+01 0.000000000000000000e+00
9.938594104308390342e+01 0.000000000000000000e+00
9.959092970521541588e+01 0.000000000000000000e+00
9.979791383219954071e+01 0.000000000000000000e+00
1.000083446712018116e+02 0.000000000000000000e+00
1.002126077097505714e+02 0.000000000000000000e+00
1.004204988662131512e+02 0.000000000000000000e+00
1.006218594104308437e+02 0.000000000000000000e+00
1.008319274370000045e+02 0.000000000000000000e+00
1.010271201814058912e+02 0.000000000000000000e+00
1.012330158730158729e+02 0.000000000000000000e+00
1.014403628117913883e+02 0.000000000000000000e+00
1.016473469387755131e+02 0.000000000000000000e+00
1.018465306122449050e+02 0.000000000000000000e+00
1.020575056679999904e+02 1.000000000000000000e+00
1.022583219954648541e+02 0.000000000000000000e+00
1.024698412698412682e+02 0.000000000000000000e+00
1.026677551020408146e+02 0.000000000000000000e+00
1.028814512471655291e+02 0.000000000000000000e+00
1.030712018140589521e+02 0.000000000000000000e+00
1.032899773242630346e+02 0.000000000000000000e+00
1.034915192743764152e+02 0.000000000000000000e+00
1.036946938775510176e+02 0.000000000000000000e+00
1.038947845804988646e+02 0.000000000000000000e+00
1.041115646258503347e+02 0.000000000000000000e+00
1.043100226757369597e+02 0.000000000000000000e+00
1.045157369614512533e+02 0.000000000000000000e+00
1.047143764172335665e+02 0.000000000000000000e+00
1.049233560090702895e+02 0.000000000000000000e+00
1.051225396825396814e+02 0.000000000000000000e+00
1.053382312925170083e+02 0.000000000000000000e+00
1.055343310657596305e+02 0.000000000000000000e+00
1.057362358276644017e+02 0.000000000000000000e+00
1.059678911564625849e+02 0.000000000000000000e+00
1.061580045351473984e+02 0.000000000000000000e+00
1.063769614512471691e+02 0.000000000000000000e+00
1.065959183673469397e+02 0.000000000000000000e+00
1.067992743764172303e+02 0.000000000000000000e+00
1.070136961451247117e+02 0.000000000000000000e+00
1.072234013605442158e+02 0.000000000000000000e+00
1.074367346938775540e+02 0.000000000000000000e+00
1.076424489795918333e+02 0.000000000000000000e+00
1.078512471655328824e+02 0.000000000000000000e+00
1.080546031746031730e+02 0.000000000000000000e+00
1.082487074829931970e+02 0.000000000000000000e+00
1.084709297052154255e+02 0.000000000000000000e+00
1.086775510204081598e+02 0.000000000000000000e+00
1.088756462585033944e+02 0.000000000000000000e+00
1.090873469387755108e+02 0.000000000000000000e+00
1.092818140589569111e+02 0.000000000000000000e+00
1.094900680272108815e+02 0.000000000000000000e+00
1.096945124716553295e+02 0.000000000000000000e+00
1.099047619047618980e+02 0.000000000000000000e+00
1.101101133786848010e+02 0.000000000000000000e+00
1.103223582760000028e+02 1.000000000000000000e+00
1.105286167800453541e+02 0.000000000000000000e+00
1.107506575963718802e+02 0.000000000000000000e+00
1.109547392290249377e+02 0.000000000000000000e+00
1.111522902494331078e+02 0.000000000000000000e+00
1.113663492063492129e+02 0.000000000000000000e+00
1.115853061224489835e+02 0.000000000000000000e+00
1.117912018140589510e+02 0.000000000000000000e+00
1.119735147392290315e+02 0.000000000000000000e+00
1.121888435374149680e+02 0.000000000000000000e+00
1.124048979591836712e+02 0.000000000000000000e+00
1.126104308390022624e+02 0.000000000000000000e+00
1.128108843537414998e+02 0.000000000000000000e+00
1.130233106575963689e+02 0.000000000000000000e+00
1.132359183673469403e+02 0.000000000000000000e+00
1.134421768707482983e+02 0.000000000000000000e+00
1.136478911564625918e+02 0.000000000000000000e+00
1.138519727891156492e+02 0.000000000000000000e+00
1.140678458049886643e+02 0.000000000000000000e+00
1.142728344671201768e+02 0.000000000000000000e+00
nan -1.000000000000000000e+00
1.146880725623582720e+02 0.000000000000000000e+00
1.148921541950113436e+02 0.000000000000000000e+00
1.151029478458049908e+02 0.000000000000000000e+00
1.153166439909297054e+02 0.000000000000000000e+00
1.155154648526077068e+02 0.000000000000000000e+00
1.157222675736961435e+02 0.000000000000000000e+00
1.159312471655328807e+02 0.000000000000000000e+00
nan -1.000000000000000000e+00
nan -1.000000000000000000e+00
nan -1.000000000000000000e+00
1.167577324263038605e+02 0.000000000000000000e+00
1.169694331065759627e+02 0.000000000000000000e+00
1.171775056689342449e+02 0.000000000000000000e+00
1.173893877551020353e+02 0.000000000000000000e+00
1.175818594104308374e+02 0.000000000000000000e+00
1.178039002267573636e+02 0.000000000000000000e+00
1.179998185941043118e+02 0.000000000000000000e+00
1.182111564625850377e+02 0.000000000000000000e+00
1.184070748299319717e+02 0.000000000000000000e+00
1.186298412698412648e+02 0.000000000000000000e+00
1.188295691609977354e+02 0.000000000000000000e+00
1.190450793650793599e+02 0.000000000000000000e+00
1.192433560090702969e+02 0.000000000000000000e+00
1.194441723356009106e+02 0.000000000000000000e+00
1.196627664399092907e+02 0.000000000000000000e+00
nan -1.000000000000000000e+00
1.200823582766439870e+02 0.000000000000000000e+00
1.202815419501133789e+02 0.000000000000000000e+00
1.204934240360000075e+02 0.000000000000000000e+00
1.207167346938775552e+02 0.000000000000000000e+00
1.209110204081632673e+02 0.000000000000000000e+00
1.210993197270000081e+02 1.000000000000000000e+00
1.213233560090702952e+02 0.000000000000000000e+00
1.215550113378684784e+02 0.000000000000000000e+00
1.217402267573696122e+02 0.000000000000000000e+00
1.219473922902494394e+02 0.000000000000000000e+00
1.221478458049886626e+02 0.000000000000000000e+00
1.223590022675737004e+02 0.000000000000000000e+00
1.225645351473922915e+02 0.000000000000000000e+00
1.227709750566893376e+02 0.000000000000000000e+00
1.229768707482993193e+02 0.000000000000000000e+00
1.231916553287981912e+02 0.000000000000000000e+00
1.233863038548752797e+02 0.000000000000000000e+00
1.235952834467120169e+02 0.000000000000000000e+00
1.237971882086167739e+02 0.000000000000000000e+00
1.240179591836734687e+02 0.000000000000000000e+00
1.242106122448979590e+02 0.000000000000000000e+00
1.244232199546485305e+02 0.000000000000000000e+00
1.246291156462584979e+02 0.000000000000000000e+00
1.248400907029478475e+02 0.000000000000000000e+00
1.250458049886621268e+02 0.000000000000000000e+00
1.252502494331065748e+02 0.000000000000000000e+00
1.254739229024943370e+02 0.000000000000000000e+00
1.256928798185941076e+02 0.000000000000000000e+00
nan -1.000000000000000000e+00
1.260881632653061217e+02 0.000000000000000000e+00
1.263136507936507940e+02 0.000000000000000000e+00
1.265208163265306069e+02 0.000000000000000000e+00
1.267285260770974986e+02 0.000000000000000000e+00
1.269465759637188143e+02 0.000000000000000000e+00
1.271619047619047649e+02 0.000000000000000000e+00
1.273761451247165581e+02 0.000000000000000000e+00
1.275775056689342364e+02 0.000000000000000000e+00
1.277844897959183612e+02 0.000000000000000000e+00
1.280021768707482863e+02 0.000000000000000000e+00
1.282122448979591809e+02 0.000000000000000000e+00
1.284391836734693868e+02 0.000000000000000000e+00
1.286425396825396774e+02 0.000000000000000000e+00
1.288738321995464844e+02 0.000000000000000000e+00
1.290764625850340224e+02 0.000000000000000000e+00
1.292843537414966022e+02 0.000000000000000000e+00
1.295047619047618923e+02 0.000000000000000000e+00
1.297122902494330958e+02 0.000000000000000000e+00
1.299326984126984144e+02 0.000000000000000000e+00
1.301291609977324129e+02 0.000000000000000000e+00
1.303408616780045293e+02 0.000000000000000000e+00
1.305505668934240475e+02 0.000000000000000000e+00
1.307649886621315147e+02 0.000000000000000000e+00
1.309616326530612298e+02 0.000000000000000000e+00
1.311749659863945681e+02 0.000000000000000000e+00
1.313752380952381031e+02 0.000000000000000000e+00
1.315849433106575930e+02 0.000000000000000000e+00
1.317904761904761983e+02 0.000000000000000000e+00
1.319994557823129355e+02 0.000000000000000000e+00
1.322087981859410490e+02 0.000000000000000000e+00
1.324252154195011428e+02 0.000000000000000000e+00
1.326351020408163208e+02 0.000000000000000000e+00
1.328362811791383251e+02 0.000000000000000000e+00
1.330536054421768597e+02 0.000000000000000000e+00
1.332607709750000140e+02 1.000000000000000000e+00
1.334612244897959101e+02 0.000000000000000000e+00
1.336888888888888971e+02 0.000000000000000000e+00
1.338917006802720948e+02 0.000000000000000000e+00
1.340896145124716554e+02 0.000000000000000000e+00
1.343040362811791510e+02 0.000000000000000000e+00
1.345202721088435283e+02 0.000000000000000000e+00
1.347209070294784681e+02 0.000000000000000000e+00
1.349413151920000189e+02 1.000000000000000000e+00
1.351557369614512538e+02 0.000000000000000000e+00
1.353554648526076960e+02 0.000000000000000000e+00
1.355760544217687027e+02 0.000000000000000000e+00
1.357951927437641757e+02 0.000000000000000000e+00
1.360003628117913763e+02 0.000000000000000000e+00
1.362058956916099817e+02 0.000000000000000000e+00
1.364175963718820981e+02 0.000000000000000000e+00
1.366331065759637227e+02 0.000000000000000000e+00
1.368448072562358391e+02 0.000000000000000000e+00
1.370363718820861720e+02 0.000000000000000000e+00
1.372531519274376421e+02 0.000000000000000000e+00
1.374824489795918225e+02 0.000000000000000000e+00
1.376798185941043187e+02 0.000000000000000000e+00
1.378880725623582748e+02 0.000000000000000000e+00
1.380874376417233691e+02 0.000000000000000000e+00
1.383007709750566789e+02 0.000000000000000000e+00
1.385010430839002140e+02 0.000000000000000000e+00
1.387109297050000123e+02 1.000000000000000000e+00
1.389104761899999971e+02 1.000000000000000000e+00
1.391143764170000168e+02 1.000000000000000000e+00
1.393320634920634973e+02 0.000000000000000000e+00
1.395479365079364982e+02 0.000000000000000000e+00
1.397405895691609885e+02 0.000000000000000000e+00
1.399430385480000041e+02 1.000000000000000000e+00
nan -1.000000000000000000e+00
1.403580952380000042e+02 1.000000000000000000e+00
1.405614512471655360e+02 0.000000000000000000e+00
1.407631746031746047e+02 0.000000000000000000e+00
1.409647165532879853e+02 0.000000000000000000e+00
1.411816780039999912e+02 1.000000000000000000e+00
nan -1.000000000000000000e+00
1.415981859409999970e+02 1.000000000000000000e+00
1.418058956916099760e+02 0.000000000000000000e+00
1.420110657589999903e+02 0.000000000000000000e+00
1.422167800453514701e+02 0.000000000000000000e+00
1.424312018140589657e+02 0.000000000000000000e+00
1.426292970521541861e+02 0.000000000000000000e+00
1.428333786848072577e+02 0.000000000000000000e+00
1.430372789115646128e+02 0.000000000000000000e+00
1.432431746029999999e+02 1.000000000000000000e+00
1.434438095238095343e+02 0.000000000000000000e+00
1.436567800453514678e+02 0.000000000000000000e+00
1.438499773242630511e+02 0.000000000000000000e+00
1.440614965986394509e+02 0.000000000000000000e+00
1.442563265306122560e+02 0.000000000000000000e+00
1.444643990929705240e+02 0.000000000000000000e+00
1.446634013605442135e+02 0.000000000000000000e+00
1.448700226750000013e+02 1.000000000000000000e+00
1.450806349206349068e+02 0.000000000000000000e+00
1.453028571428571354e+02 0.000000000000000000e+00
1.454980498866213168e+02 0.000000000000000000e+00
1.456965079365079418e+02 0.000000000000000000e+00
1.459230839002267714e+02 0.000000000000000000e+00
1.461086621310000169e+02 0.000000000000000000e+00
1.463288888888888835e+02 0.000000000000000000e+00
1.465467573696145109e+02 0.000000000000000000e+00
1.467473922902494223e+02 0.000000000000000000e+00
1.469574603174603169e+02 0.000000000000000000e+00
1.471637188208616749e+02 0.000000000000000000e+00
nan -1.000000000000000000e+00
1.475771428571428601e+02 0.000000000000000000e+00
1.477882993197278836e+02 0.000000000000000000e+00
1.479914739229024860e+02 0.000000000000000000e+00
1.481877551020408248e+02 0.000000000000000000e+00
1.484165079365079407e+02 0.000000000000000000e+00
1.486231292517006750e+02 0.000000000000000000e+00
1.488166893424036346e+02 0.000000000000000000e+00
1.490320181405895710e+02 0.000000000000000000e+00
1.492400907029478390e+02 0.000000000000000000e+00
1.494363718820000031e+02 0.000000000000000000e+00
1.496433560090702883e+02 0.000000000000000000e+00
1.498485260770975174e+02 0.000000000000000000e+00
1.500420861678004485e+02 0.000000000000000000e+00
1.502505215410000119e+02 0.000000000000000000e+00
1.504558730158730100e+02 0.000000000000000000e+00
1.506604988660000117e+02 1.000000000000000000e+00
1.508676643990929733e+02 0.000000000000000000e+00
1.510804535147392187e+02 0.000000000000000000e+00
1.512736507936508019e+02 0.000000000000000000e+00
1.514878911564625810e+02 0.000000000000000000e+00
1.516847165532879842e+02 0.000000000000000000e+00
1.518955102040816314e+02 0.000000000000000000e+00
1.520937868480725683e+02 0.000000000000000000e+00
1.523100226757369740e+02 0.000000000000000000e+00
1.525073922902494417e+02 0.000000000000000000e+00
1.527158276643990860e+02 0.000000000000000000e+00
1.529146485260770874e+02 0.000000000000000000e+00
1.531223582766439790e+02 0.000000000000000000e+00
1.533195464852607586e+02 0.000000000000000000e+00
1.535339682539682542e+02 0.000000000000000000e+00
1.537371428571428567e+02 0.000000000000000000e+00
1.539453968249999889e+02 1.000000000000000000e+00
nan -1.000000000000000000e+00
1.543539229019999937e+02 1.000000000000000000e+00
1.545514739229024883e+02 0.000000000000000000e+00
1.547666213151927366e+02 0.000000000000000000e+00
1.549690702947845864e+02 0.000000000000000000e+00
1.551796825389999981e+02 1.000000000000000000e+00
1.553823129251700550e+02 0.000000000000000000e+00
1.555983673469387725e+02 0.000000000000000000e+00
1.557990022675736839e+02 0.000000000000000000e+00
1.560105215410000028e+02 0.000000000000000000e+00
1.562160544217687175e+02 0.000000000000000000e+00
1.564212244889999965e+02 1.000000000000000000e+00
1.566234920634920513e+02 0.000000000000000000e+00
1.568379138321995470e+02 0.000000000000000000e+00
1.570380045351473939e+02 0.000000000000000000e+00
1.572433560089999958e+02 1.000000000000000000e+00
1.574387301587301522e+02 0.000000000000000000e+00
1.576585941043083778e+02 0.000000000000000000e+00
1.578574149659864077e+02 0.000000000000000000e+00
1.580651247165532993e+02 0.000000000000000000e+00
1.582686621315192781e+02 0.000000000000000000e+00
1.584859863945578127e+02 0.000000000000000000e+00
1.586784580498866148e+02 0.000000000000000000e+00
1.589032199546485344e+02 0.000000000000000000e+00
1.591102040816326451e+02 0.000000000000000000e+00
1.593122902494331186e+02 0.000000000000000000e+00
1.595239909297052066e+02 0.000000000000000000e+00
1.597326077097505674e+02 0.000000000000000000e+00
1.599323356009070380e+02 0.000000000000000000e+00
1.601382312925170197e+02 0.000000000000000000e+00
1.603455782312925066e+02 0.000000000000000000e+00
1.605511111111111120e+02 0.000000000000000000e+00
1.607657142857142958e+02 0.000000000000000000e+00
1.609634467120181398e+02 0.000000000000000000e+00
1.611662585034013659e+02 0.000000000000000000e+00
1.613803174603174568e+02 0.000000000000000000e+00
1.615829478458049948e+02 0.000000000000000000e+00
1.617955555555555520e+02 0.000000000000000000e+00
1.619941950113378653e+02 0.000000000000000000e+00
1.622078911564625798e+02 0.000000000000000000e+00
1.624023582766439802e+02 0.000000000000000000e+00
1.626247619047618969e+02 0.000000000000000000e+00
1.628148752834467246e+02 0.000000000000000000e+00
1.630267573696145007e+02 0.000000000000000000e+00
1.632319274376417297e+02 0.000000000000000000e+00
1.634354648526077085e+02 0.000000000000000000e+00
1.636386394557823110e+02 0.000000000000000000e+00
1.638512471655328682e+02 0.000000000000000000e+00
1.640600453514739172e+02 0.000000000000000000e+00
1.642688435374149662e+02 0.000000000000000000e+00
1.644564172335601029e+02 0.000000000000000000e+00
1.646661224489795927e+02 0.000000000000000000e+00
1.648716553287981981e+02 0.000000000000000000e+00
1.650750113378684887e+02 0.000000000000000000e+00
1.652756462585034001e+02 0.000000000000000000e+00
1.654835374149659799e+02 0.000000000000000000e+00
1.656847165532879842e+02 0.000000000000000000e+00
1.658820861678004519e+02 0.000000000000000000e+00
1.660974149659863883e+02 0.000000000000000000e+00
1.663105668934240384e+02 0.000000000000000000e+00
1.665121088435374190e+02 0.000000000000000000e+00
1.667158276643990860e+02 0.000000000000000000e+00
1.669159183673469329e+02 0.000000000000000000e+00
1.671234467120181364e+02 0.000000000000000000e+00
1.673253514739228933e+02 0.000000000000000000e+00
1.675283446710000135e+02 1.000000000000000000e+00
nan -1.000000000000000000e+00
1.679368707479999898e+02 1.000000000000000000e+00
1.681414965986394634e+02 0.000000000000000000e+00
1.683459410430839114e+02 0.000000000000000000e+00
1.685521995459999971e+02 0.000000000000000000e+00
1.687619047610000109e+02 1.000000000000000000e+00
1.689621768707482943e+02 0.000000000000000000e+00
1.691633560090702986e+02 0.000000000000000000e+00
1.693743310657596339e+02 0.000000000000000000e+00
1.695782312919999981e+02 1.000000000000000000e+00
1.697761451247165496e+02 0.000000000000000000e+00
1.699896598639455760e+02 0.000000000000000000e+00
1.701766893424036198e+02 0.000000000000000000e+00
1.703963718820861573e+02 0.000000000000000000e+00
1.705970068027210971e+02 0.000000000000000000e+00
1.708052607709750532e+02 0.000000000000000000e+00
1.709993650793650772e+02 0.000000000000000000e+00
1.712128798185941037e+02 0.000000000000000000e+00
1.714173242630385516e+02 0.000000000000000000e+00
1.716282993197278870e+02 0.000000000000000000e+00
1.718263945578231358e+02 0.000000000000000000e+00
1.720328344671201819e+02 0.000000000000000000e+00
1.722370975056689417e+02 0.000000000000000000e+00
1.724540589569161000e+02 0.000000000000000000e+00
1.726419954648526129e+02 0.000000000000000000e+00
1.728540589569161057e+02 0.000000000000000000e+00
1.730441723356009049e+02 0.000000000000000000e+00
1.732616780045351561e+02 0.000000000000000000e+00
1.734566893424036209e+02 0.000000000000000000e+00
1.736718367346938692e+02 0.000000000000000000e+00
1.738652154195011406e+02 0.000000000000000000e+00
1.740859863945578354e+02 0.000000000000000000e+00
1.742887981859410331e+02 0.000000000000000000e+00
1.745057596371882198e+02 0.000000000000000000e+00
1.747096598639455749e+02 0.000000000000000000e+00
1.749262585034013568e+02 0.000000000000000000e+00
1.751170975056689372e+02 0.000000000000000000e+00
1.753297052154194944e+02 0.000000000000000000e+00
1.755374149659863861e+02 0.000000000000000000e+00
1.757248072562358345e+02 0.000000000000000000e+00
1.759570068027210823e+02 0.000000000000000000e+00
1.761705215419501087e+02 0.000000000000000000e+00
1.763599092970521554e+02 0.000000000000000000e+00
1.765756009070294681e+02 0.000000000000000000e+00
1.767686167800453632e+02 0.000000000000000000e+00
1.769567346938775643e+02 0.000000000000000000e+00
1.771749659863945681e+02 0.000000000000000000e+00
1.773937414965986363e+02 0.000000000000000000e+00
1.775791383219954582e+02 0.000000000000000000e+00
1.777779591836734596e+02 0.000000000000000000e+00
1.779834920634920650e+02 0.000000000000000000e+00
1.781995464852607824e+02 0.000000000000000000e+00
1.783927437641723373e+02 0.000000000000000000e+00
1.786069841269841163e+02 0.000000000000000000e+00
1.788032653061224551e+02 0.000000000000000000e+00
1.789982766429999970e+02 1.000000000000000000e+00
1.792050793650793707e+02 0.000000000000000000e+00
1.793942857142857008e+02 0.000000000000000000e+00
1.796019954648526209e+02 0.000000000000000000e+00
1.798180498866213100e+02 0.000000000000000000e+00
1.800116099773242695e+02 0.000000000000000000e+00
1.802229478458049812e+02 0.000000000000000000e+00
1.804168707482993170e+02 0.000000000000000000e+00
1.806240362811791442e+02 0.000000000000000000e+00
1.808141496598639435e+02 0.000000000000000000e+00
1.810251247165532789e+02 0.000000000000000000e+00
1.812197732426303958e+02 0.000000000000000000e+00
1.814253061224489727e+02 0.000000000000000000e+00
1.816241269841269741e+02 0.000000000000000000e+00
1.818318367346938658e+02 0.000000000000000000e+00
1.820246712018140727e+02 0.000000000000000000e+00
1.822380045351473825e+02 0.000000000000000000e+00
1.824232199546485163e+02 0.000000000000000000e+00
1.826205895691609840e+02 0.000000000000000000e+00
1.828380952380952351e+02 0.000000000000000000e+00
1.830345578231292620e+02 0.000000000000000000e+00
1.832183219954648621e+02 0.000000000000000000e+00
1.834311111109999786e+02 1.000000000000000000e+00
1.836192290249433086e+02 0.000000000000000000e+00
1.838345578231292450e+02 0.000000000000000000e+00
1.840368253968254066e+02 0.000000000000000000e+00
1.842387301587301636e+02 0.000000000000000000e+00
1.844346485260770976e+02 0.000000000000000000e+00
1.846421768699999859e+02 1.000000000000000000e+00
nan -1.000000000000000000e+00
1.850318367340000236e+02 1.000000000000000000e+00
1.852310204081632605e+02 0.000000000000000000e+00
1.854405442176870622e+02 0.000000000000000000e+00
1.856324716553287999e+02 0.000000000000000000e+00
1.858430839000000105e+02 1.000000000000000000e+00
1.860448072562358277e+02 0.000000000000000000e+00
1.862557823129251631e+02 0.000000000000000000e+00
1.864415419501133897e+02 0.000000000000000000e+00
1.866450793650793685e+02 0.000000000000000000e+00
1.868482539682539709e+02 0.000000000000000000e+00
1.870585034013605537e+02 0.000000000000000000e+00
1.872486167800453529e+02 0.000000000000000000e+00
1.874626757369614438e+02 0.000000000000000000e+00
1.876449886621315102e+02 0.000000000000000000e+00
1.878604988662131632e+02 0.000000000000000000e+00
1.880468027210884259e+02 0.000000000000000000e+00
1.882661224489795870e+02 0.000000000000000000e+00
1.884585941043083892e+02 0.000000000000000000e+00
1.886746485260771067e+02 0.000000000000000000e+00
1.888671201814059089e+02 0.000000000000000000e+00
1.890628571428571547e+02 0.000000000000000000e+00
1.892504308390022629e+02 0.000000000000000000e+00
nan -1.000000000000000000e+00
nan -1.000000000000000000e+00
1.898594104299999969e+02 1.000000000000000000e+00
1.900518820861678080e+02 0.000000000000000000e+00
1.902603174603174523e+02 0.000000000000000000e+00
1.904536961451247237e+02 0.000000000000000000e+00
1.906588662131519243e+02 0.000000000000000000e+00
1.908506122448979454e+02 0.000000000000000000e+00
1.910592290249433063e+02 0.000000000000000000e+00
1.912506122448979511e+02 0.000000000000000000e+00
1.914566893424036209e+02 0.000000000000000000e+00
1.916491609977324231e+02 0.000000000000000000e+00
1.918692063492063369e+02 0.000000000000000000e+00
1.920593197278911646e+02 0.000000000000000000e+00
1.922628571428571433e+02 0.000000000000000000e+00
1.924475283446712126e+02 0.000000000000000000e+00
1.926637641723355898e+02 0.000000000000000000e+00
1.928540589569161057e+02 0.000000000000000000e+00
1.930568707482993318e+02 0.000000000000000000e+00
1.932442630385487519e+02 0.000000000000000000e+00
1.934557823129251801e+02 0.000000000000000000e+00
1.936433560090702883e+02 0.000000000000000000e+00
1.938430839000000105e+02 1.000000000000000000e+00
1.940339229024943393e+02 0.000000000000000000e+00
1.942481632653061183e+02 0.000000000000000000e+00
1.944355555555555668e+02 0.000000000000000000e+00
1.946332879809999952e+02 1.000000000000000000e+00
1.948261224489795893e+02 0.000000000000000000e+00
1.950429024943310594e+02 0.000000000000000000e+00
1.952257596371882187e+02 0.000000000000000000e+00
1.954416326530612196e+02 0.000000000000000000e+00
1.956292063492063562e+02 0.000000000000000000e+00
1.958401814058956916e+02 0.000000000000000000e+00
1.960286621315192690e+02 0.000000000000000000e+00
1.962332879818594051e+02 0.000000000000000000e+00
1.964288435374149628e+02 0.000000000000000000e+00
1.966447165532879922e+02 0.000000000000000000e+00
1.968344671201814151e+02 0.000000000000000000e+00
1.970443537414965931e+02 0.000000000000000000e+00
1.972250340136054376e+02 0.000000000000000000e+00
1.974336507936507985e+02 0.000000000000000000e+00
1.976221315192743759e+02 0.000000000000000000e+00
1.978305668934240487e+02 0.000000000000000000e+00
1.980263038548752945e+02 0.000000000000000000e+00
1.982238548752834504e+02 0.000000000000000000e+00
1.984150566893424070e+02 0.000000000000000000e+00
1.986265759637188069e+02 0.000000000000000000e+00
1.988146938775510080e+02 0.000000000000000000e+00
1.990269387749999908e+02 1.000000000000000000e+00
1.992141496590000145e+02 1.000000000000000000e+00
1.994224036279999837e+02 1.000000000000000000e+00
1.996154195009999910e+02 1.000000000000000000e+00
1.998127891149999869e+02 1.000000000000000000e+00
2.000081632653061092e+02 0.000000000000000000e+00
2.002229478458049812e+02 0.000000000000000000e+00
2.004114285714285586e+02 0.000000000000000000e+00
2.006175056689342284e+02 0.000000000000000000e+00
2.008087074829931851e+02 0.000000000000000000e+00
2.010129705209999713e+02 0.000000000000000000e+00
2.012090702947845671e+02 0.000000000000000000e+00
2.014167800453514872e+02 0.000000000000000000e+00
2.015999999999999943e+02 0.000000000000000000e+00
2.018107936507936415e+02 0.000000000000000000e+00
2.020076190476190447e+02 0.000000000000000000e+00
2.022146031746031838e+02 0.000000000000000000e+00
2.024014512471655394e+02 0.000000000000000000e+00
2.026185941043083858e+02 0.000000000000000000e+00
2.028027210884353622e+02 0.000000000000000000e+00
2.030153287981859478e+02 0.000000000000000000e+00
2.032065306122449044e+02 0.000000000000000000e+00
2.034095238095238187e+02 0.000000000000000000e+00
2.036003628117913706e+02 0.000000000000000000e+00
2.038068027210884452e+02 0.000000000000000000e+00
2.039867573696145087e+02 0.000000000000000000e+00
2.042087981859410490e+02 0.000000000000000000e+00
2.043990929705215365e+02 0.000000000000000000e+00
2.045937414965986534e+02 0.000000000000000000e+00
2.047992743764172303e+02 0.000000000000000000e+00
2.049999092970521417e+02 0.000000000000000000e+00
2.051925623582766320e+02 0.000000000000000000e+00
2.054029931972789029e+02 0.000000000000000000e+00
2.055963718820861743e+02 0.000000000000000000e+00
2.058098866213152007e+02 0.000000000000000000e+00
2.059965532879818682e+02 0.000000000000000000e+00
2.062049886621315125e+02 0.000000000000000000e+00
2.063920181405895562e+02 0.000000000000000000e+00
2.065982766439909426e+02 0.000000000000000000e+00
2.067898412698412756e+02 0.000000000000000000e+00
2.069995464852607654e+02 0.000000000000000000e+00
2.071940136054421657e+02 0.000000000000000000e+00
2.073962811790000274e+02 1.000000000000000000e+00
2.075892970521541940e+02 0.000000000000000000e+00
2.077879365079365073e+02 0.000000000000000000e+00
2.079824036281179076e+02 0.000000000000000000e+00
2.081922902490000240e+02 1.000000000000000000e+00
2.083795011337868459e+02 0.000000000000000000e+00
2.085933786848072486e+02 0.000000000000000000e+00
2.087807709750566971e+02 0.000000000000000000e+00
2.089901133786848106e+02 0.000000000000000000e+00
2.091769614512471662e+02 0.000000000000000000e+00
2.093810430839002379e+02 0.000000000000000000e+00
2.095702494331065679e+02 0.000000000000000000e+00
2.097806802720000121e+02 1.000000000000000000e+00
2.099662585034013489e+02 0.000000000000000000e+00
2.101752380952380861e+02 0.000000000000000000e+00
2.103620861678004417e+02 0.000000000000000000e+00
2.105703401360544262e+02 0.000000000000000000e+00
2.107560997732426245e+02 0.000000000000000000e+00
2.109607256235827606e+02 0.000000000000000000e+00
2.111517460317460291e+02 0.000000000000000000e+00
2.113618140579999931e+02 1.000000000000000000e+00
2.115461224489795882e+02 0.000000000000000000e+00
2.117554648526077017e+02 0.000000000000000000e+00
2.119470294784580631e+02 0.000000000000000000e+00
2.121619954648525948e+02 0.000000000000000000e+00
2.123481179138321977e+02 0.000000000000000000e+00
2.125489342399999941e+02 1.000000000000000000e+00
2.127394104308390013e+02 0.000000000000000000e+00
2.129425850340136037e+02 0.000000000000000000e+00
2.131361451247165633e+02 0.000000000000000000e+00
2.133436734693877668e+02 0.000000000000000000e+00
2.135263492063492095e+02 0.000000000000000000e+00
2.137443990929705251e+02 0.000000000000000000e+00
2.139323356009070380e+02 0.000000000000000000e+00
2.141242630385487473e+02 0.000000000000000000e+00
2.143259863945578161e+02 0.000000000000000000e+00
2.145347845804988651e+02 0.000000000000000000e+00
2.147263492063491981e+02 0.000000000000000000e+00
2.149326077090000240e+02 1.000000000000000000e+00
2.151219954640000083e+02 1.000000000000000000e+00
2.153309750559999713e+02 1.000000000000000000e+00
2.155321541950113442e+02 0.000000000000000000e+00
2.157384126984127022e+02 0.000000000000000000e+00
2.159227210884353667e+02 0.000000000000000000e+00
2.161336961451247305e+02 0.000000000000000000e+00
2.163223582766439961e+02 0.000000000000000000e+00
2.165231746031745956e+02 0.000000000000000000e+00
2.167058503401360667e+02 0.000000000000000000e+00
2.169215419500000053e+02 1.000000000000000000e+00
2.171082086167800469e+02 0.000000000000000000e+00
2.173104761904761801e+02 0.000000000000000000e+00
2.174971428571428476e+02 0.000000000000000000e+00
2.176932426303854982e+02 0.000000000000000000e+00
2.178958730158730077e+02 0.000000000000000000e+00
2.181057596371882141e+02 0.000000000000000000e+00
2.182969614512471708e+02 0.000000000000000000e+00
2.185028571428571524e+02 0.000000000000000000e+00
2.186980498866213054e+02 0.000000000000000000e+00
2.189024943310657534e+02 0.000000000000000000e+00
2.190929705215419574e+02 0.000000000000000000e+00
2.193061224489795791e+02 0.000000000000000000e+00
2.194873469387755165e+02 0.000000000000000000e+00
2.196912471649999929e+02 1.000000000000000000e+00
nan -1.000000000000000000e+00
nan -1.000000000000000000e+00
2.202704761904761881e+02 0.000000000000000000e+00
2.204783673469387679e+02 0.000000000000000000e+00
2.206710204081632583e+02 0.000000000000000000e+00
2.208703854875283525e+02 0.000000000000000000e+00
2.210579591836734608e+02 0.000000000000000000e+00
2.212640362811791306e+02 0.000000000000000000e+00
2.214588662131519357e+02 0.000000000000000000e+00
2.216607709750566926e+02 0.000000000000000000e+00
2.218561451247165621e+02 0.000000000000000000e+00
2.220604081632652935e+02 0.000000000000000000e+00
2.222492517006802757e+02 0.000000000000000000e+00
2.224547845804988526e+02 0.000000000000000000e+00
2.226516099773242559e+02 0.000000000000000000e+00
2.228529705215419483e+02 0.000000000000000000e+00
2.230374603174603294e+02 0.000000000000000000e+00
2.232455328798185974e+02 0.000000000000000000e+00
2.234307482993197311e+02 0.000000000000000000e+00
2.236429931972789120e+02 0.000000000000000000e+00
2.238282086167800458e+02 0.000000000000000000e+00
2.240373696145124711e+02 0.000000000000000000e+00
2.242222222222222285e+02 0.000000000000000000e+00
2.244486167800453416e+02 0.000000000000000000e+00
nan -1.000000000000000000e+00
nan -1.000000000000000000e+00
nan -1.000000000000000000e+00
2.251956462585033876e+02 0.000000000000000000e+00
2.254144217687074843e+02 0.000000000000000000e+00
2.256070748299319746e+02 0.000000000000000000e+00
2.258020861678004394e+02 0.000000000000000000e+00
2.260012698412698455e+02 0.000000000000000000e+00
2.261971882086167795e+02 0.000000000000000000e+00
2.263909297052154272e+02 0.000000000000000000e+00
2.265953741496598752e+02 0.000000000000000000e+00
2.267951020408163174e+02 0.000000000000000000e+00
2.269837641723356114e+02 0.000000000000000000e+00
2.271898412698412812e+02 0.000000000000000000e+00
2.273792290249432995e+02 0.000000000000000000e+00
2.275778684807256127e+02 0.000000000000000000e+00
2.277647165532879683e+02 0.000000000000000000e+00
2.279669841269841299e+02 0.000000000000000000e+00
2.281592743764172440e+02 0.000000000000000000e+00
2.283432199546485322e+02 0.000000000000000000e+00
2.285543764172335557e+02 0.000000000000000000e+00
2.287608163259999969e+02 1.000000000000000000e+00
nan -1.000000000000000000e+00
2.291453968250000059e+02 1.000000000000000000e+00
2.293434920634920502e+02 0.000000000000000000e+00
2.295481179138321863e+02 0.000000000000000000e+00
2.297436734693877440e+02 0.000000000000000000e+00
2.299419501133786810e+02 0.000000000000000000e+00
2.301402267573696179e+02 0.000000000000000000e+00
2.303461224489795995e+02 0.000000000000000000e+00
2.305398639455782188e+02 0.000000000000000000e+00
2.307475736961451389e+02 0.000000000000000000e+00
2.309438548752834492e+02 0.000000000000000000e+00
2.311479365079365209e+02 0.000000000000000000e+00
2.313478458049886513e+02 0.000000000000000000e+00
2.315495691609977200e+02 0.000000000000000000e+00
2.317531065759637272e+02 0.000000000000000000e+00
2.319501133786848186e+02 0.000000000000000000e+00
2.321567346938775529e+02 0.000000000000000000e+00
2.323749659863945567e+02 0.000000000000000000e+00
2.325708843537414907e+02 0.000000000000000000e+00
2.327660770975056721e+02 0.000000000000000000e+00
2.329665306122448953e+02 0.000000000000000000e+00
2.331706122448979670e+02 0.000000000000000000e+00
2.333639909297052100e+02 0.000000000000000000e+00
2.335764172335600790e+02 0.000000000000000000e+00
2.337730612244897941e+02 0.000000000000000000e+00
2.339564625850340178e+02 0.000000000000000000e+00
2.341732426300000043e+02 0.000000000000000000e+00
2.343912925170068036e+02 0.000000000000000000e+00
2.345884807256235831e+02 0.000000000000000000e+00
nan -1.000000000000000000e+00
2.349785034013605411e+02 0.000000000000000000e+00
2.351992743764172360e+02 0.000000000000000000e+00
2.353990022675737066e+02 0.000000000000000000e+00
2.356048979590000272e+02 1.000000000000000000e+00
2.357993650793650886e+02 0.000000000000000000e+00
2.360070748299319803e+02 0.000000000000000000e+00
2.362071655328798272e+02 0.000000000000000000e+00
2.364136054421768733e+02 0.000000000000000000e+00
2.366053514739228945e+02 0.000000000000000000e+00
2.368163265306122582e+02 0.000000000000000000e+00
2.370087981859410320e+02 0.000000000000000000e+00
2.372203174603174602e+02 0.000000000000000000e+00
2.374107936507936643e+02 0.000000000000000000e+00
2.376175963718820867e+02 0.000000000000000000e+00
2.378209523809523773e+02 0.000000000000000000e+00
2.380266666666666708e+02 0.000000000000000000e+00
2.382263945578231414e+02 0.000000000000000000e+00
2.384375510204081650e+02 0.000000000000000000e+00
2.386351020399999925e+02 0.000000000000000000e+00
2.388453514739229036e+02 0.000000000000000000e+00
2.390468934240362842e+02 0.000000000000000000e+00
2.392458956916099737e+02 0.000000000000000000e+00
2.394447165532879751e+02 0.000000000000000000e+00
2.396502494331065805e+02 0.000000000000000000e+00
2.398430839002267589e+02 0.000000000000000000e+00
2.400546031746031872e+02 0.000000000000000000e+00
2.402517913832199667e+02 0.000000000000000000e+00
2.404526077097505663e+02 0.000000000000000000e+00
2.406396371882086100e+02 0.000000000000000000e+00
2.408466213151927491e+02 0.000000000000000000e+00
2.410441723356009049e+02 0.000000000000000000e+00
2.412477097505668837e+02 0.000000000000000000e+00
2.414458049886621325e+02 0.000000000000000000e+00
2.416384580498866228e+02 0.000000000000000000e+00
2.418465306122448908e+02 0.000000000000000000e+00
2.420448072562358277e+02 0.000000000000000000e+00
2.422479818594104302e+02 0.000000000000000000e+00
2.424408163265306086e+02 0.000000000000000000e+00
2.426423582766439893e+02 0.000000000000000000e+00
2.428429931972789007e+02 0.000000000000000000e+00
2.430345578231292620e+02 0.000000000000000000e+00
2.432390022675737100e+02 0.000000000000000000e+00
2.434432653061224414e+02 0.000000000000000000e+00
2.436596825396825352e+02 0.000000000000000000e+00
2.438672108843537387e+02 0.000000000000000000e+00
2.440803628117913888e+02 0.000000000000000000e+00
nan -1.000000000000000000e+00
nan -1.000000000000000000e+00
2.446517913832199440e+02 0.000000000000000000e+00
2.448674829931972852e+02 0.000000000000000000e+00
2.450639455782312837e+02 0.000000000000000000e+00
2.452776417233559982e+02 0.000000000000000000e+00
2.454855328798186065e+02 0.000000000000000000e+00
2.456925170068027171e+02 0.000000000000000000e+00
2.458942403628117859e+02 0.000000000000000000e+00
2.461113832199546607e+02 0.000000000000000000e+00
2.463091156462585047e+02 0.000000000000000000e+00
2.465144671201813935e+02 0.000000000000000000e+00
2.467002267573696201e+02 0.000000000000000000e+00
2.469206349206349103e+02 0.000000000000000000e+00
2.471180045351474064e+02 0.000000000000000000e+00
2.473280725620000169e+02 1.000000000000000000e+00
2.475176417233560073e+02 0.000000000000000000e+00
2.477376870748299211e+02 0.000000000000000000e+00
2.479363265306122344e+02 0.000000000000000000e+00
2.481463945578231289e+02 0.000000000000000000e+00
2.483424943310657511e+02 0.000000000000000000e+00
2.485572789115646231e+02 0.000000000000000000e+00
2.487497505668934252e+02 0.000000000000000000e+00
2.489560090702947832e+02 0.000000000000000000e+00
2.491602721088435430e+02 0.000000000000000000e+00
2.493514739229024997e+02 0.000000000000000000e+00
2.495531972789115684e+02 0.000000000000000000e+00
2.497599999999999909e+02 0.000000000000000000e+00
2.499666213151927536e+02 0.000000000000000000e+00
nan -1.000000000000000000e+00
2.503702494331065793e+02 0.000000000000000000e+00
2.505777777777777828e+02 0.000000000000000000e+00
2.507782312925170061e+02 0.000000000000000000e+00
2.509863038548752741e+02 0.000000000000000000e+00
2.511838548752834583e+02 0.000000000000000000e+00
2.513960997732426392e+02 0.000000000000000000e+00
2.515887528344671296e+02 0.000000000000000000e+00
nan -1.000000000000000000e+00
nan -1.000000000000000000e+00
2.522216780045351356e+02 0.000000000000000000e+00
2.524281179138322102e+02 0.000000000000000000e+00
2.526302040816326553e+02 0.000000000000000000e+00
nan -1.000000000000000000e+00
nan -1.000000000000000000e+00
nan -1.000000000000000000e+00
nan -1.000000000000000000e+00
nan -1.000000000000000000e+00
2.539183673469387656e+02 0.000000000000000000e+00
nan -1.000000000000000000e+00
2.543517460317460177e+02 0.000000000000000000e+00
2.545806802719999951e+02 0.000000000000000000e+00
2.547687981859410513e+02 0.000000000000000000e+00
nan -1.000000000000000000e+00
2.551452154195011417e+02 0.000000000000000000e+00
nan -1.000000000000000000e+00
2.556170521541950222e+02 0.000000000000000000e+00
2.558218594104308465e+02 0.000000000000000000e+00
2.560333786848072464e+02 0.000000000000000000e+00
2.562450793650793912e+02 0.000000000000000000e+00
2.564404535147392039e+02 0.000000000000000000e+00
2.566673922902494382e+02 0.000000000000000000e+00
2.568966893424036471e+02 0.000000000000000000e+00
2.570760997732426176e+02 0.000000000000000000e+00
2.572852607709750714e+02 0.000000000000000000e+00
2.574866213151927354e+02 0.000000000000000000e+00
2.576901587301587142e+02 0.000000000000000000e+00
2.578940589569161261e+02 0.000000000000000000e+00
2.581086621315192815e+02 0.000000000000000000e+00
2.583334240362812011e+02 0.000000000000000000e+00
2.585509297052154238e+02 0.000000000000000000e+00
2.587615419501133829e+02 0.000000000000000000e+00
2.589594557823129435e+02 0.000000000000000000e+00
2.591693424036280931e+02 0.000000000000000000e+00
2.593737868480725410e+02 0.000000000000000000e+00
2.595697052154195035e+02 0.000000000000000000e+00
2.597772335600906786e+02 0.000000000000000000e+00
2.599880272108843542e+02 0.000000000000000000e+00
nan -1.000000000000000000e+00
2.604043537414966067e+02 0.000000000000000000e+00
2.606146031746031895e+02 0.000000000000000000e+00
2.608201360544217664e+02 0.000000000000000000e+00
2.610233106575963689e+02 0.000000000000000000e+00
2.612351927437641734e+02 0.000000000000000000e+00
2.614429024943310651e+02 0.000000000000000000e+00
2.616527891156462715e+02 0.000000000000000000e+00
nan -1.000000000000000000e+00
2.620486167800453359e+02 0.000000000000000000e+00
2.622644897959183936e+02 0.000000000000000000e+00
2.624622222222222376e+02 0.000000000000000000e+00
2.626904308390022607e+02 0.000000000000000000e+00
nan -1.000000000000000000e+00
nan -1.000000000000000000e+00
nan -1.000000000000000000e+00
nan -1.000000000000000000e+00
nan -1.000000000000000000e+00
nan -1.000000000000000000e+00
nan -1.000000000000000000e+00
nan -1.000000000000000000e+00
nan -1.000000000000000000e+00
2.648371882086167943e+02 0.000000000000000000e+00
2.650303854875283491e+02 0.000000000000000000e+00
2.652270294784580642e+02 0.000000000000000000e+00
nan -1.000000000000000000e+00
2.657003174603174784e+02 0.000000000000000000e+00
2.659201814058956757e+02 0.000000000000000000e+00
2.661402267573695894e+02 0.000000000000000000e+00
2.663687981859410456e+02 0.000000000000000000e+00
nan -1.000000000000000000e+00
nan -1.000000000000000000e+00
nan -1.000000000000000000e+00
nan -1.000000000000000000e+00
nan -1.000000000000000000e+00
nan -1.000000000000000000e+00
nan -1.000000000000000000e+00
nan -1.000000000000000000e+00
nan -1.000000000000000000e+00
nan -1.000000000000000000e+00
2.687141950113378925e+02 0.000000000000000000e+00
2.689346031746031827e+02 0.000000000000000000e+00
2.691541043083900036e+02 0.000000000000000000e+00
2.693743310657596339e+02 0.000000000000000000e+00
2.695807709750566801e+02 0.000000000000000000e+00
2.697999092970521815e+02 0.000000000000000000e+00
2.700183219954648735e+02 0.000000000000000000e+00
2.702351020408163436e+02 0.000000000000000000e+00
2.704549659863945408e+02 0.000000000000000000e+00
2.706635827664399017e+02 0.000000000000000000e+00
2.708761904761904589e+02 0.000000000000000000e+00
2.710788208616780253e+02 0.000000000000000000e+00
2.712829024943310401e+02 0.000000000000000000e+00
2.714967800453514997e+02 0.000000000000000000e+00
2.717032199546485458e+02 0.000000000000000000e+00
2.719092970521542156e+02 0.000000000000000000e+00
2.721300680272108821e+02 0.000000000000000000e+00
2.723350566893424229e+02 0.000000000000000000e+00
2.725449433106575725e+02 0.000000000000000000e+00
2.727482993197278915e+02 0.000000000000000000e+00
2.729505668934240248e+02 0.000000000000000000e+00
2.731642630385487678e+02 0.000000000000000000e+00
2.733904761904761926e+02 0.000000000000000000e+00
2.736125170068027046e+02 0.000000000000000000e+00
2.738303854875283605e+02 0.000000000000000000e+00
2.740404535147392266e+02 0.000000000000000000e+00
2.742492517006802473e+02 0.000000000000000000e+00
2.744502494331065918e+02 0.000000000000000000e+00
