# Supplementary material for: Correlated microtiming deviations in jazz and rock music
Source: PLoS One. 2018 Jan 24;13(1):e0186361. doi: 10.1371/journal.pone.0186361 (PMC5783353; doi:10.1371/journal.pone.0186361)
Supplement: S1 Dataset — (ZIP) [file pone.0186361.s001.zip › J37.dat]

1.630929705215419645e+01 0.000000000000000000e+00
1.666485260770975074e+01 0.000000000000000000e+00
1.696979591836734613e+01 0.000000000000000000e+00
1.731882086167800594e+01 0.000000000000000000e+00
1.762503401360544331e+01 0.000000000000000000e+00
1.795936507936507809e+01 0.000000000000000000e+00
1.827628117913832284e+01 0.000000000000000000e+00
1.862929705215419673e+01 0.000000000000000000e+00
1.894984126984126860e+01 0.000000000000000000e+00
1.929469387755101906e+01 0.000000000000000000e+00
1.960997732426303841e+01 0.000000000000000000e+00
1.995229024943310492e+01 0.000000000000000000e+00
2.026213151927437650e+01 0.000000000000000000e+00
2.061968253968253961e+01 0.000000000000000000e+00
2.091174603174603064e+01 0.000000000000000000e+00
2.125605442176870596e+01 0.000000000000000000e+00
2.155827664399092924e+01 0.000000000000000000e+00
2.190258503401360457e+01 0.000000000000000000e+00
2.221061224489795904e+01 0.000000000000000000e+00
2.254984126984127002e+01 0.000000000000000000e+00
2.287383219954648439e+01 0.000000000000000000e+00
2.322884353741496710e+01 0.000000000000000000e+00
2.354321995464852435e+01 0.000000000000000000e+00
2.388861678004534994e+01 0.000000000000000000e+00
2.419990929705215521e+01 0.000000000000000000e+00
2.455510204081632608e+01 0.000000000000000000e+00
2.488399092970521664e+01 0.000000000000000000e+00
2.521777777777777629e+01 0.000000000000000000e+00
2.552054421768707471e+01 0.000000000000000000e+00
2.587029478458049780e+01 0.000000000000000000e+00
2.619990929705215521e+01 0.000000000000000000e+00
2.652571428571428669e+01 0.000000000000000000e+00
2.684136054421768591e+01 0.000000000000000000e+00
2.717913832199546320e+01 0.000000000000000000e+00
2.747609977324263042e+01 0.000000000000000000e+00
2.782857142857142918e+01 0.000000000000000000e+00
2.814730158730158749e+01 0.000000000000000000e+00
2.850267573696145007e+01 0.000000000000000000e+00
2.879637188208616649e+01 0.000000000000000000e+00
2.916226757369614475e+01 0.000000000000000000e+00
2.947428571428571331e+01 0.000000000000000000e+00
2.981913832199546377e+01 0.000000000000000000e+00
3.015437641723356066e+01 0.000000000000000000e+00
3.048580498866213162e+01 0.000000000000000000e+00
3.081941043083900311e+01 0.000000000000000000e+00
3.115609977324263014e+01 0.000000000000000000e+00
3.146013605442176697e+01 0.000000000000000000e+00
3.180952380952381020e+01 0.000000000000000000e+00
3.212045351473923205e+01 0.000000000000000000e+00
3.248943310657596584e+01 0.000000000000000000e+00
3.282394557823129588e+01 0.000000000000000000e+00
3.316426303854875357e+01 0.000000000000000000e+00
3.348752834467120465e+01 0.000000000000000000e+00
3.382004535147392232e+01 0.000000000000000000e+00
3.417015873015873240e+01 0.000000000000000000e+00
3.450358276643991218e+01 0.000000000000000000e+00
3.482358276643991246e+01 0.000000000000000000e+00
3.517188208616779832e+01 0.000000000000000000e+00
3.549714285714285467e+01 0.000000000000000000e+00
3.584852607709750316e+01 0.000000000000000000e+00
3.614693877551020762e+01 0.000000000000000000e+00
3.650376417233560034e+01 0.000000000000000000e+00
3.681687074829932271e+01 0.000000000000000000e+00
3.715682539682539698e+01 0.000000000000000000e+00
3.745832199546484986e+01 0.000000000000000000e+00
3.781442176870748284e+01 0.000000000000000000e+00
3.811337868480725888e+01 0.000000000000000000e+00
3.847637188208616976e+01 0.000000000000000000e+00
3.880344671201814322e+01 0.000000000000000000e+00
3.909551020408163424e+01 0.000000000000000000e+00
3.945034013605442169e+01 0.000000000000000000e+00
3.979863945578231466e+01 0.000000000000000000e+00
4.011718820861678125e+01 0.000000000000000000e+00
4.047891156462585371e+01 0.000000000000000000e+00
4.077170068027211158e+01 0.000000000000000000e+00
4.112308390022676008e+01 0.000000000000000000e+00
4.143727891156462562e+01 0.000000000000000000e+00
4.178920634920634569e+01 0.000000000000000000e+00
4.212553287981859285e+01 0.000000000000000000e+00
4.244027210884353707e+01 0.000000000000000000e+00
4.276208616780045446e+01 0.000000000000000000e+00
nan -1.000000000000000000e+00
4.358675736961451008e+01 0.000000000000000000e+00
4.389460317460317640e+01 0.000000000000000000e+00
4.418557823129251716e+01 0.000000000000000000e+00
nan -1.000000000000000000e+00
4.476317460317460473e+01 0.000000000000000000e+00
4.510603174603174637e+01 0.000000000000000000e+00
4.542222222222222427e+01 0.000000000000000000e+00
4.575637188208617090e+01 0.000000000000000000e+00
4.606820861678004775e+01 0.000000000000000000e+00
4.642195011337868493e+01 0.000000000000000000e+00
4.673251700680272336e+01 0.000000000000000000e+00
4.708190476190475948e+01 0.000000000000000000e+00
4.737832199546485157e+01 0.000000000000000000e+00
4.771954648526077136e+01 0.000000000000000000e+00
4.802104308390022425e+01 0.000000000000000000e+00
4.836734693877551194e+01 0.000000000000000000e+00
nan -1.000000000000000000e+00
4.903619047619047677e+01 0.000000000000000000e+00
4.934385487528344783e+01 0.000000000000000000e+00
4.970176870748299081e+01 0.000000000000000000e+00
nan -1.000000000000000000e+00
nan -1.000000000000000000e+00
5.066249433106575850e+01 0.000000000000000000e+00
5.102712018140589834e+01 0.000000000000000000e+00
5.135619047619047706e+01 0.000000000000000000e+00
5.168344671201813867e+01 0.000000000000000000e+00
5.202195011337868635e+01 0.000000000000000000e+00
5.234956916099773139e+01 0.000000000000000000e+00
5.268861678004535065e+01 0.000000000000000000e+00
5.303546485260770993e+01 0.000000000000000000e+00
nan -1.000000000000000000e+00
nan -1.000000000000000000e+00
nan -1.000000000000000000e+00
nan -1.000000000000000000e+00
nan -1.000000000000000000e+00
5.509115646258503318e+01 0.000000000000000000e+00
5.541804988662131848e+01 0.000000000000000000e+00
5.577723356009069988e+01 0.000000000000000000e+00
5.608471655328798278e+01 0.000000000000000000e+00
5.643773242630385312e+01 0.000000000000000000e+00
5.674031746031746337e+01 0.000000000000000000e+00
5.708299319727890975e+01 0.000000000000000000e+00
5.739011337868480922e+01 0.000000000000000000e+00
5.776054421768707670e+01 0.000000000000000000e+00
5.809306122448979437e+01 0.000000000000000000e+00
5.841469387755102360e+01 0.000000000000000000e+00
5.871328798185940911e+01 0.000000000000000000e+00
5.907337868480725973e+01 0.000000000000000000e+00
5.938539682539682474e+01 0.000000000000000000e+00
5.973532879818593955e+01 0.000000000000000000e+00
6.005351473922902272e+01 0.000000000000000000e+00
6.038004535147392460e+01 0.000000000000000000e+00
6.068897959183673407e+01 0.000000000000000000e+00
6.103510204081632651e+01 0.000000000000000000e+00
6.136907029478457787e+01 0.000000000000000000e+00
6.168725623582766104e+01 0.000000000000000000e+00
6.202412698412698688e+01 0.000000000000000000e+00
6.236716553287981668e+01 0.000000000000000000e+00
6.268371882086167801e+01 0.000000000000000000e+00
6.301006802721088462e+01 0.000000000000000000e+00
6.330539682539682644e+01 0.000000000000000000e+00
nan -1.000000000000000000e+00
nan -1.000000000000000000e+00
nan -1.000000000000000000e+00
nan -1.000000000000000000e+00
nan -1.000000000000000000e+00
nan -1.000000000000000000e+00
6.579861678000000325e+01 0.000000000000000000e+00
6.612426303854874732e+01 0.000000000000000000e+00
6.647619047619048160e+01 0.000000000000000000e+00
6.681160997732426665e+01 0.000000000000000000e+00
6.713814058956916142e+01 0.000000000000000000e+00
6.743691609977324219e+01 0.000000000000000000e+00
6.777505668934240646e+01 0.000000000000000000e+00
6.807709750566893092e+01 0.000000000000000000e+00
6.843537414965986443e+01 0.000000000000000000e+00
6.875791383219954866e+01 0.000000000000000000e+00
6.909097505668934502e+01 0.000000000000000000e+00
6.939392290249432449e+01 0.000000000000000000e+00
6.974385487528344640e+01 0.000000000000000000e+00
7.003192743764172690e+01 0.000000000000000000e+00
7.037786848072562407e+01 0.000000000000000000e+00
7.069895691609977462e+01 0.000000000000000000e+00
7.104979591836735153e+01 0.000000000000000000e+00
7.135564625850339837e+01 0.000000000000000000e+00
7.170122448979591923e+01 0.000000000000000000e+00
7.202249433106575793e+01 0.000000000000000000e+00
7.237006802721089116e+01 0.000000000000000000e+00
7.268498866213151643e+01 0.000000000000000000e+00
7.304435374149659310e+01 0.000000000000000000e+00
7.334512471655328625e+01 0.000000000000000000e+00
7.369922902494330685e+01 0.000000000000000000e+00
7.402775510204081399e+01 0.000000000000000000e+00
nan -1.000000000000000000e+00
nan -1.000000000000000000e+00
nan -1.000000000000000000e+00
7.546303854875283434e+01 0.000000000000000000e+00
7.574294784580499140e+01 0.000000000000000000e+00
7.604009070294785033e+01 0.000000000000000000e+00
nan -1.000000000000000000e+00
nan -1.000000000000000000e+00
nan -1.000000000000000000e+00
7.734585034013605309e+01 0.000000000000000000e+00
7.765569160997732467e+01 0.000000000000000000e+00
7.799782312925169947e+01 0.000000000000000000e+00
7.834086167800452927e+01 0.000000000000000000e+00
7.864435374149660163e+01 0.000000000000000000e+00
7.901369614512471173e+01 0.000000000000000000e+00
7.932625850340136253e+01 0.000000000000000000e+00
7.968435374149659367e+01 0.000000000000000000e+00
7.999473922902494394e+01 0.000000000000000000e+00
8.032761904761905214e+01 0.000000000000000000e+00
8.066775510204081456e+01 0.000000000000000000e+00
8.101405895691610226e+01 0.000000000000000000e+00
nan -1.000000000000000000e+00
nan -1.000000000000000000e+00
8.201360544217686765e+01 0.000000000000000000e+00
8.236426303854875641e+01 0.000000000000000000e+00
8.266630385487528088e+01 0.000000000000000000e+00
8.300988662131518936e+01 0.000000000000000000e+00
8.331011337868480382e+01 0.000000000000000000e+00
8.365442176870747915e+01 0.000000000000000000e+00
8.396281179138321704e+01 0.000000000000000000e+00
8.431619047619047080e+01 0.000000000000000000e+00
8.465052154195011269e+01 0.000000000000000000e+00
8.498521541950113090e+01 0.000000000000000000e+00
8.529650793650793617e+01 0.000000000000000000e+00
8.561614512471655303e+01 0.000000000000000000e+00
8.597532879818594154e+01 0.000000000000000000e+00
nan -1.000000000000000000e+00
nan -1.000000000000000000e+00
8.696689342403628586e+01 0.000000000000000000e+00
8.729614512471655985e+01 0.000000000000000000e+00
8.763192743764172121e+01 0.000000000000000000e+00
8.795809523809523967e+01 0.000000000000000000e+00
8.829133786848072418e+01 0.000000000000000000e+00
8.860539682499999969e+01 0.000000000000000000e+00
8.894657596371881425e+01 0.000000000000000000e+00
8.926022675736960821e+01 0.000000000000000000e+00
8.959492063492064062e+01 0.000000000000000000e+00
8.991873015873015618e+01 0.000000000000000000e+00
9.026013605442176413e+01 0.000000000000000000e+00
9.057596371882085862e+01 0.000000000000000000e+00
9.090866213151927866e+01 0.000000000000000000e+00
9.120344671201813469e+01 0.000000000000000000e+00
9.155736961451246714e+01 0.000000000000000000e+00
9.187827664399092953e+01 0.000000000000000000e+00
9.219755102040817007e+01 0.000000000000000000e+00
9.252458049799999174e+01 0.000000000000000000e+00
9.285714285714286120e+01 0.000000000000000000e+00
9.316299319727890804e+01 0.000000000000000000e+00
9.351238095238095127e+01 0.000000000000000000e+00
9.383038548752834629e+01 0.000000000000000000e+00
9.418358276643991189e+01 0.000000000000000000e+00
9.449814058956916085e+01 0.000000000000000000e+00
nan -1.000000000000000000e+00
9.512417233560090324e+01 0.000000000000000000e+00
9.548716553287981412e+01 0.000000000000000000e+00
9.583564625850340235e+01 0.000000000000000000e+00
9.618938775510204664e+01 0.000000000000000000e+00
9.651011337868480666e+01 0.000000000000000000e+00
nan -1.000000000000000000e+00
nan -1.000000000000000000e+00
nan -1.000000000000000000e+00
9.781986394557823417e+01 0.000000000000000000e+00
9.817142857142857792e+01 0.000000000000000000e+00
9.847510204081632423e+01 0.000000000000000000e+00
9.881560090702947718e+01 0.000000000000000000e+00
9.914895691600000305e+01 0.000000000000000000e+00
9.948988662131519334e+01 0.000000000000000000e+00
9.979936507936507439e+01 0.000000000000000000e+00
1.001414965986394492e+02 0.000000000000000000e+00
1.004400907029478418e+02 0.000000000000000000e+00
1.007780498866213179e+02 0.000000000000000000e+00
1.010773696145124774e+02 0.000000000000000000e+00
1.014349206349206298e+02 0.000000000000000000e+00
1.017402267573696122e+02 0.000000000000000000e+00
1.020903401360544223e+02 0.000000000000000000e+00
1.024306575963718871e+02 0.000000000000000000e+00
1.027524716553288044e+02 0.000000000000000000e+00
1.030606802721088400e+02 0.000000000000000000e+00
1.034069841269841277e+02 0.000000000000000000e+00
1.037231746031745985e+02 0.000000000000000000e+00
1.040790929705215433e+02 0.000000000000000000e+00
1.043885714285714243e+02 0.000000000000000000e+00
1.047307029478457991e+02 0.000000000000000000e+00
1.050363718820861720e+02 0.000000000000000000e+00
1.053721541950113334e+02 0.000000000000000000e+00
1.057015873015872955e+02 0.000000000000000000e+00
1.060565986394557854e+02 0.000000000000000000e+00
1.063751473922902449e+02 0.000000000000000000e+00
1.066975056689342409e+02 0.000000000000000000e+00
1.070276643990929699e+02 0.000000000000000000e+00
1.073697959183673447e+02 0.000000000000000000e+00
1.076624036281179144e+02 0.000000000000000000e+00
1.080397732420000096e+02 0.000000000000000000e+00
1.083597278911564672e+02 0.000000000000000000e+00
1.087029478458049851e+02 0.000000000000000000e+00
1.090167800453514673e+02 0.000000000000000000e+00
1.093652607709750555e+02 0.000000000000000000e+00
1.096640362811791363e+02 0.000000000000000000e+00
1.100237641723356035e+02 0.000000000000000000e+00
1.103209070294784624e+02 0.000000000000000000e+00
1.106771882086167835e+02 0.000000000000000000e+00
1.109872108843537433e+02 0.000000000000000000e+00
1.113344217687074860e+02 0.000000000000000000e+00
1.116404535147392352e+02 0.000000000000000000e+00
1.119851247165532868e+02 0.000000000000000000e+00
nan -1.000000000000000000e+00
1.126458049886621353e+02 0.000000000000000000e+00
1.129558276643990951e+02 0.000000000000000000e+00
1.132934240362811806e+02 0.000000000000000000e+00
1.136168707482993199e+02 0.000000000000000000e+00
1.139537414965986386e+02 0.000000000000000000e+00
1.142835827660000092e+02 0.000000000000000000e+00
1.146325623582766440e+02 0.000000000000000000e+00
1.149298866213151911e+02 0.000000000000000000e+00
1.152653061224489761e+02 0.000000000000000000e+00
1.155853061224489835e+02 0.000000000000000000e+00
1.159129251700680214e+02 0.000000000000000000e+00
1.162568707482993204e+02 0.000000000000000000e+00
1.166126077097505629e+02 0.000000000000000000e+00
nan -1.000000000000000000e+00
nan -1.000000000000000000e+00
nan -1.000000000000000000e+00
nan -1.000000000000000000e+00
nan -1.000000000000000000e+00
1.186332879818594108e+02 0.000000000000000000e+00
1.189819501133786872e+02 0.000000000000000000e+00
1.193064852607709696e+02 0.000000000000000000e+00
1.196279365079365107e+02 0.000000000000000000e+00
1.199951020408163203e+02 0.000000000000000000e+00
1.203083900226757379e+02 0.000000000000000000e+00
1.206412698412698461e+02 0.000000000000000000e+00
1.209512925170068058e+02 0.000000000000000000e+00
1.212975963718820793e+02 0.000000000000000000e+00
1.216301133786848112e+02 0.000000000000000000e+00
1.219580952380952397e+02 0.000000000000000000e+00
1.222710204081632668e+02 0.000000000000000000e+00
1.226178684807256190e+02 0.000000000000000000e+00
1.229287981859410479e+02 0.000000000000000000e+00
1.232607709750566869e+02 0.000000000000000000e+00
1.235816780045351493e+02 0.000000000000000000e+00
1.239448526077097483e+02 0.000000000000000000e+00
1.242623129251700647e+02 0.000000000000000000e+00
1.245924716553287936e+02 0.000000000000000000e+00
1.249197278911564695e+02 0.000000000000000000e+00
1.252649433106575998e+02 0.000000000000000000e+00
1.255916553287981827e+02 0.000000000000000000e+00
1.259180045351473893e+02 0.000000000000000000e+00
1.262452607709750509e+02 0.000000000000000000e+00
nan -1.000000000000000000e+00
nan -1.000000000000000000e+00
nan -1.000000000000000000e+00
nan -1.000000000000000000e+00
nan -1.000000000000000000e+00
nan -1.000000000000000000e+00
nan -1.000000000000000000e+00
nan -1.000000000000000000e+00
1.291069387755102014e+02 0.000000000000000000e+00
1.294365532879818659e+02 0.000000000000000000e+00
1.297514739229025054e+02 0.000000000000000000e+00
nan -1.000000000000000000e+00
nan -1.000000000000000000e+00
nan -1.000000000000000000e+00
nan -1.000000000000000000e+00
nan -1.000000000000000000e+00
1.317422222222222103e+02 0.000000000000000000e+00
1.321061224489795904e+02 0.000000000000000000e+00
1.324076190476190504e+02 0.000000000000000000e+00
1.327470294784580460e+02 0.000000000000000000e+00
1.330499773242630397e+02 0.000000000000000000e+00
nan -1.000000000000000000e+00
1.336921541950113408e+02 0.000000000000000000e+00
1.340524263038548725e+02 0.000000000000000000e+00
1.343524716553287988e+02 0.000000000000000000e+00
1.347080272108843531e+02 0.000000000000000000e+00
1.350111564625850349e+02 0.000000000000000000e+00
1.353371428571428510e+02 0.000000000000000000e+00
1.356464399092970439e+02 0.000000000000000000e+00
1.360148752834467132e+02 0.000000000000000000e+00
1.363189115646258642e+02 0.000000000000000000e+00
1.366441723356008993e+02 0.000000000000000000e+00
1.369726984126984064e+02 0.000000000000000000e+00
1.372956009070294670e+02 0.000000000000000000e+00
1.376224943310657522e+02 0.000000000000000000e+00
nan -1.000000000000000000e+00
nan -1.000000000000000000e+00
nan -1.000000000000000000e+00
1.390057142857142765e+02 0.000000000000000000e+00
1.393322448979591854e+02 0.000000000000000000e+00
1.396792743764172258e+02 0.000000000000000000e+00
1.399963718820861800e+02 0.000000000000000000e+00
nan -1.000000000000000000e+00
nan -1.000000000000000000e+00
nan -1.000000000000000000e+00
nan -1.000000000000000000e+00
1.417146485260770987e+02 0.000000000000000000e+00
1.420317460317460245e+02 0.000000000000000000e+00
1.423466666666666640e+02 0.000000000000000000e+00
1.426840816326530614e+02 0.000000000000000000e+00
nan -1.000000000000000000e+00
nan -1.000000000000000000e+00
nan -1.000000000000000000e+00
nan -1.000000000000000000e+00
1.444054421768707357e+02 0.000000000000000000e+00
1.447537414965986500e+02 0.000000000000000000e+00
1.450984126984126874e+02 0.000000000000000000e+00
nan -1.000000000000000000e+00
1.457086621315192758e+02 0.000000000000000000e+00
1.460631292517006727e+02 0.000000000000000000e+00
1.464043537414966067e+02 0.000000000000000000e+00
1.467452154195011360e+02 0.000000000000000000e+00
1.470741043083900195e+02 0.000000000000000000e+00
1.474193197278911498e+02 0.000000000000000000e+00
1.477496598639455669e+02 0.000000000000000000e+00
nan -1.000000000000000000e+00
nan -1.000000000000000000e+00
nan -1.000000000000000000e+00
nan -1.000000000000000000e+00
nan -1.000000000000000000e+00
nan -1.000000000000000000e+00
nan -1.000000000000000000e+00
nan -1.000000000000000000e+00
nan -1.000000000000000000e+00
nan -1.000000000000000000e+00
nan -1.000000000000000000e+00
nan -1.000000000000000000e+00
nan -1.000000000000000000e+00
1.523502947845805124e+02 0.000000000000000000e+00
1.527071201814058838e+02 0.000000000000000000e+00
1.530187755102040796e+02 0.000000000000000000e+00
1.533638095238095218e+02 0.000000000000000000e+00
1.536689342403628018e+02 0.000000000000000000e+00
1.539996371882086237e+02 0.000000000000000000e+00
1.543073015873015947e+02 0.000000000000000000e+00
1.546641269841269946e+02 0.000000000000000000e+00
1.549656235827664261e+02 0.000000000000000000e+00
1.553068480725623601e+02 0.000000000000000000e+00
1.556195918367346849e+02 0.000000000000000000e+00
1.559784126984127113e+02 0.000000000000000000e+00
nan -1.000000000000000000e+00
1.566140589569160966e+02 0.000000000000000000e+00
1.569485714285714266e+02 0.000000000000000000e+00
nan -1.000000000000000000e+00
1.575530158730158803e+02 0.000000000000000000e+00
1.578840816326530501e+02 0.000000000000000000e+00
1.582294784580498970e+02 0.000000000000000000e+00
nan -1.000000000000000000e+00
1.588789115646258381e+02 0.000000000000000000e+00
nan -1.000000000000000000e+00
nan -1.000000000000000000e+00
nan -1.000000000000000000e+00
nan -1.000000000000000000e+00
nan -1.000000000000000000e+00
nan -1.000000000000000000e+00
1.613770521541950131e+02 0.000000000000000000e+00
1.617148299319727869e+02 0.000000000000000000e+00
1.620402721088435385e+02 0.000000000000000000e+00
1.623687981859410456e+02 0.000000000000000000e+00
nan -1.000000000000000000e+00
nan -1.000000000000000000e+00
1.634296598639455738e+02 0.000000000000000000e+00
1.637275283446712137e+02 0.000000000000000000e+00
1.640658503401360520e+02 0.000000000000000000e+00
1.643912925170068036e+02 0.000000000000000000e+00
1.647267120181406028e+02 0.000000000000000000e+00
1.650503401360544160e+02 0.000000000000000000e+00
1.653835827664399005e+02 0.000000000000000000e+00
1.657411337868480814e+02 0.000000000000000000e+00
1.660781859410430741e+02 0.000000000000000000e+00
1.664255782312925191e+02 0.000000000000000000e+00
1.667733333333333405e+02 0.000000000000000000e+00
1.671073015873015777e+02 0.000000000000000000e+00
nan -1.000000000000000000e+00
nan -1.000000000000000000e+00
nan -1.000000000000000000e+00
nan -1.000000000000000000e+00
nan -1.000000000000000000e+00
nan -1.000000000000000000e+00
1.695219954648526084e+02 0.000000000000000000e+00
1.698601360544217584e+02 0.000000000000000000e+00
nan -1.000000000000000000e+00
nan -1.000000000000000000e+00
nan -1.000000000000000000e+00
nan -1.000000000000000000e+00
nan -1.000000000000000000e+00
nan -1.000000000000000000e+00
nan -1.000000000000000000e+00
nan -1.000000000000000000e+00
nan -1.000000000000000000e+00
nan -1.000000000000000000e+00
nan -1.000000000000000000e+00
1.739493877551020375e+02 0.000000000000000000e+00
1.743062131519274374e+02 0.000000000000000000e+00
1.746178684807256332e+02 0.000000000000000000e+00
1.749752380952380975e+02 0.000000000000000000e+00
1.752781859410430911e+02 0.000000000000000000e+00
1.756368253968254010e+02 0.000000000000000000e+00
1.759357823129251699e+02 0.000000000000000000e+00
nan -1.000000000000000000e+00
nan -1.000000000000000000e+00
nan -1.000000000000000000e+00
nan -1.000000000000000000e+00
nan -1.000000000000000000e+00
1.779152834467120101e+02 0.000000000000000000e+00
1.782401814058956973e+02 0.000000000000000000e+00
1.785424036281179099e+02 0.000000000000000000e+00
1.789063038548752900e+02 0.000000000000000000e+00
1.792034467120181489e+02 0.000000000000000000e+00
1.795646258503401498e+02 0.000000000000000000e+00
1.798802721088435419e+02 0.000000000000000000e+00
1.801944671201814003e+02 0.000000000000000000e+00
1.805168253968253964e+02 0.000000000000000000e+00
nan -1.000000000000000000e+00
1.812723809523809564e+02 0.000000000000000000e+00
1.816112471655328875e+02 0.000000000000000000e+00
1.819107482993197209e+02 0.000000000000000000e+00
1.822476190476190538e+02 0.000000000000000000e+00
1.825260770975056630e+02 0.000000000000000000e+00
1.828440816326530580e+02 0.000000000000000000e+00
1.832181405895691739e+02 0.000000000000000000e+00
1.835802267573696156e+02 0.000000000000000000e+00
1.838813605442176993e+02 0.000000000000000000e+00
1.842273015873015822e+02 0.000000000000000000e+00
1.845433106575963791e+02 0.000000000000000000e+00
1.848789115646258381e+02 0.000000000000000000e+00
1.851843990929705228e+02 0.000000000000000000e+00
1.855200000000000102e+02 0.000000000000000000e+00
1.858526984126984019e+02 0.000000000000000000e+00
1.862225850340136049e+02 0.000000000000000000e+00
1.865229931972789075e+02 0.000000000000000000e+00
