# Supplementary material for: Correlated microtiming deviations in jazz and rock music
Source: PLoS One. 2018 Jan 24;13(1):e0186361. doi: 10.1371/journal.pone.0186361 (PMC5783353; doi:10.1371/journal.pone.0186361)
Supplement: S1 Dataset — (ZIP) [file pone.0186361.s001.zip › J38.dat]

5.584507936507936421e+01 0.000000000000000000e+00
5.610358276643990649e+01 0.000000000000000000e+00
5.635192743764172008e+01 0.000000000000000000e+00
5.662349206349206554e+01 0.000000000000000000e+00
5.687981859410430729e+01 0.000000000000000000e+00
5.714539682539682275e+01 0.000000000000000000e+00
5.741115646258503347e+01 0.000000000000000000e+00
5.767764172335601103e+01 0.000000000000000000e+00
5.793777777777777516e+01 0.000000000000000000e+00
5.821496598639456010e+01 0.000000000000000000e+00
5.846857142857142975e+01 0.000000000000000000e+00
5.874104308390023022e+01 0.000000000000000000e+00
5.899446712018140460e+01 0.000000000000000000e+00
5.927256235827664455e+01 0.000000000000000000e+00
5.951673469387755233e+01 0.000000000000000000e+00
5.979700680272108571e+01 0.000000000000000000e+00
6.005006802721088377e+01 0.000000000000000000e+00
6.032979591836734556e+01 0.000000000000000000e+00
6.058176870748299336e+01 0.000000000000000000e+00
6.084879818594104250e+01 0.000000000000000000e+00
6.110040816326530688e+01 0.000000000000000000e+00
6.136888888888888971e+01 0.000000000000000000e+00
6.162231292517007120e+01 0.000000000000000000e+00
6.188825396825397007e+01 0.000000000000000000e+00
6.213170068027211101e+01 0.000000000000000000e+00
6.238512471655328540e+01 0.000000000000000000e+00
6.263873015873016215e+01 0.000000000000000000e+00
6.290049886621315522e+01 0.000000000000000000e+00
6.313795918367346616e+01 0.000000000000000000e+00
6.341079365079365004e+01 0.000000000000000000e+00
6.364426303854875044e+01 0.000000000000000000e+00
6.391764172335600591e+01 0.000000000000000000e+00
6.416816326530612002e+01 0.000000000000000000e+00
6.442775510204081968e+01 0.000000000000000000e+00
6.468426303854874959e+01 0.000000000000000000e+00
6.495274376417233952e+01 0.000000000000000000e+00
6.519981859410431468e+01 0.000000000000000000e+00
6.547283446712017962e+01 0.000000000000000000e+00
6.572571428571428953e+01 0.000000000000000000e+00
nan -1.000000000000000000e+00
6.625687074829932044e+01 0.000000000000000000e+00
6.653224489795918828e+01 0.000000000000000000e+00
6.677442176870748369e+01 0.000000000000000000e+00
6.704417233560090494e+01 0.000000000000000000e+00
6.729687074829932669e+01 0.000000000000000000e+00
6.757079365079364663e+01 0.000000000000000000e+00
6.782276643990930154e+01 0.000000000000000000e+00
6.808761904761904304e+01 0.000000000000000000e+00
6.833414965986393952e+01 0.000000000000000000e+00
6.859664399092970655e+01 0.000000000000000000e+00
6.885641723356009436e+01 0.000000000000000000e+00
6.912888888888889483e+01 0.000000000000000000e+00
6.937759637188209183e+01 0.000000000000000000e+00
6.964317460317460018e+01 0.000000000000000000e+00
6.990603174603174352e+01 0.000000000000000000e+00
7.017015873015873240e+01 0.000000000000000000e+00
7.043065759637188705e+01 0.000000000000000000e+00
7.068498866213151643e+01 0.000000000000000000e+00
7.093478458049887081e+01 0.000000000000000000e+00
7.119528344671201125e+01 0.000000000000000000e+00
7.144489795918367747e+01 0.000000000000000000e+00
7.170539682539683213e+01 0.000000000000000000e+00
7.195065759637188307e+01 0.000000000000000000e+00
7.222367346938774801e+01 0.000000000000000000e+00
7.248308390022675951e+01 0.000000000000000000e+00
7.273015873015873467e+01 0.000000000000000000e+00
7.300716553287982435e+01 0.000000000000000000e+00
7.327600907029479060e+01 0.000000000000000000e+00
7.352344671201814208e+01 0.000000000000000000e+00
7.379319727891156333e+01 0.000000000000000000e+00
7.406131519274376274e+01 0.000000000000000000e+00
nan -1.000000000000000000e+00
7.456598639455782518e+01 0.000000000000000000e+00
7.483501133786847959e+01 0.000000000000000000e+00
7.508154195011337606e+01 0.000000000000000000e+00
7.535292517006803337e+01 0.000000000000000000e+00
7.560399092970521906e+01 0.000000000000000000e+00
7.586793650793650556e+01 0.000000000000000000e+00
7.613732426303855050e+01 0.000000000000000000e+00
7.638548752834466882e+01 0.000000000000000000e+00
7.664897959099999980e+01 0.000000000000000000e+00
7.689886621315193338e+01 0.000000000000000000e+00
7.715410430839001776e+01 0.000000000000000000e+00
7.743092970521541929e+01 0.000000000000000000e+00
7.768435374149659367e+01 0.000000000000000000e+00
7.794902494331066123e+01 0.000000000000000000e+00
7.820244897959183561e+01 0.000000000000000000e+00
7.846893424036281317e+01 0.000000000000000000e+00
7.872290249433106624e+01 0.000000000000000000e+00
7.898068027210884168e+01 0.000000000000000000e+00
7.923519274376417343e+01 0.000000000000000000e+00
7.949605442176870440e+01 0.000000000000000000e+00
7.973424036281178928e+01 0.000000000000000000e+00
7.999002267573696656e+01 0.000000000000000000e+00
8.024780045351474200e+01 0.000000000000000000e+00
8.051845804988661826e+01 0.000000000000000000e+00
8.076480725623582657e+01 0.000000000000000000e+00
8.101714285714285779e+01 0.000000000000000000e+00
8.127637188208616692e+01 0.000000000000000000e+00
8.153632653061224289e+01 0.000000000000000000e+00
8.178086167800454120e+01 0.000000000000000000e+00
8.203791383219954980e+01 0.000000000000000000e+00
8.228988662131519050e+01 0.000000000000000000e+00
8.255056689342403331e+01 0.000000000000000000e+00
8.279002267573696372e+01 0.000000000000000000e+00
8.304054421768707073e+01 0.000000000000000000e+00
8.328979591836734642e+01 0.000000000000000000e+00
8.354594104308390001e+01 0.000000000000000000e+00
8.379319727891156333e+01 0.000000000000000000e+00
8.406040816326530773e+01 0.000000000000000000e+00
8.433795918367347610e+01 0.000000000000000000e+00
8.457886621315192599e+01 0.000000000000000000e+00
8.482503401360544615e+01 0.000000000000000000e+00
8.509278911564625503e+01 0.000000000000000000e+00
8.535102040799999656e+01 0.000000000000000000e+00
8.561324263038548565e+01 0.000000000000000000e+00
8.585714285699999948e+01 0.000000000000000000e+00
8.612698412698412653e+01 0.000000000000000000e+00
8.637188208616780116e+01 0.000000000000000000e+00
nan -1.000000000000000000e+00
8.689904761904762154e+01 0.000000000000000000e+00
8.717151927437642200e+01 0.000000000000000000e+00
8.744018140589568588e+01 0.000000000000000000e+00
8.767891156462584945e+01 0.000000000000000000e+00
8.793977324263038042e+01 0.000000000000000000e+00
nan -1.000000000000000000e+00
8.843301587301587574e+01 0.000000000000000000e+00
8.871328798185940911e+01 0.000000000000000000e+00
8.895655328798186190e+01 0.000000000000000000e+00
8.922866213151927184e+01 0.000000000000000000e+00
8.948335600907029175e+01 0.000000000000000000e+00
8.974911564625850247e+01 0.000000000000000000e+00
8.998530612244897497e+01 0.000000000000000000e+00
9.024598639455781779e+01 0.000000000000000000e+00
9.048925170068027057e+01 0.000000000000000000e+00
9.075609977324262445e+01 0.000000000000000000e+00
9.101224489795917805e+01 0.000000000000000000e+00
9.128507936507936904e+01 0.000000000000000000e+00
9.154158730158729895e+01 0.000000000000000000e+00
9.180517006802720914e+01 0.000000000000000000e+00
9.206839002267574301e+01 0.000000000000000000e+00
9.232870748299319530e+01 0.000000000000000000e+00
9.256943310657595703e+01 0.000000000000000000e+00
9.283700680272109196e+01 0.000000000000000000e+00
9.308680272108843212e+01 0.000000000000000000e+00
9.334802721088435362e+01 0.000000000000000000e+00
9.360145124716552800e+01 0.000000000000000000e+00
9.386340136054421635e+01 0.000000000000000000e+00
9.410920634920634598e+01 0.000000000000000000e+00
9.437514739229024485e+01 0.000000000000000000e+00
9.462893424036280976e+01 0.000000000000000000e+00
9.490285714285714391e+01 0.000000000000000000e+00
9.514693877499999530e+01 0.000000000000000000e+00
9.540970521541950689e+01 0.000000000000000000e+00
9.566693877551020364e+01 0.000000000000000000e+00
9.593814058956915858e+01 0.000000000000000000e+00
9.620263038548752377e+01 0.000000000000000000e+00
9.644517006802720971e+01 0.000000000000000000e+00
9.667736961451247168e+01 0.000000000000000000e+00
9.694820861678005031e+01 0.000000000000000000e+00
9.720326530612244653e+01 0.000000000000000000e+00
9.745034013605442169e+01 0.000000000000000000e+00
9.770467120181406528e+01 0.000000000000000000e+00
9.796317460317460757e+01 0.000000000000000000e+00
9.821786848072562748e+01 0.000000000000000000e+00
9.847564625850340292e+01 0.000000000000000000e+00
9.871909297052154386e+01 0.000000000000000000e+00
9.897922902494330799e+01 0.000000000000000000e+00
9.923247165532879421e+01 0.000000000000000000e+00
9.950621315192744021e+01 0.000000000000000000e+00
9.974421768707483693e+01 0.000000000000000000e+00
1.000094331065759690e+02 0.000000000000000000e+00
1.002641269841269889e+02 0.000000000000000000e+00
1.005217233560090762e+02 0.000000000000000000e+00
1.007693877549999968e+02 0.000000000000000000e+00
1.010336507936507928e+02 0.000000000000000000e+00
1.012903401360544251e+02 0.000000000000000000e+00
1.015450340136054450e+02 0.000000000000000000e+00
1.017882993197278978e+02 0.000000000000000000e+00
1.020576870748299285e+02 0.000000000000000000e+00
1.023074829931972829e+02 0.000000000000000000e+00
1.025697959183673476e+02 0.000000000000000000e+00
1.028081632650000046e+02 0.000000000000000000e+00
1.030811791383219997e+02 0.000000000000000000e+00
1.033327891156462641e+02 0.000000000000000000e+00
1.035972789115646293e+02 0.000000000000000000e+00
1.038570521541950171e+02 0.000000000000000000e+00
1.041124716553288039e+02 0.000000000000000000e+00
1.043648072562358209e+02 0.000000000000000000e+00
1.046325623582766440e+02 0.000000000000000000e+00
1.048858049886621302e+02 0.000000000000000000e+00
nan -1.000000000000000000e+00
nan -1.000000000000000000e+00
nan -1.000000000000000000e+00
nan -1.000000000000000000e+00
nan -1.000000000000000000e+00
1.064921541950113379e+02 0.000000000000000000e+00
1.067314285714285660e+02 0.000000000000000000e+00
1.069912018140589538e+02 0.000000000000000000e+00
1.072763718820861669e+02 0.000000000000000000e+00
1.075230839002267516e+02 0.000000000000000000e+00
1.077982766439909312e+02 0.000000000000000000e+00
1.080611337868480746e+02 0.000000000000000000e+00
1.083196371882086169e+02 0.000000000000000000e+00
1.085716099773242576e+02 0.000000000000000000e+00
1.088409977324263025e+02 0.000000000000000000e+00
1.090915192743764237e+02 0.000000000000000000e+00
1.093525623582766428e+02 0.000000000000000000e+00
1.096137868480725643e+02 0.000000000000000000e+00
1.098760997732426290e+02 0.000000000000000000e+00
1.101353287981859381e+02 0.000000000000000000e+00
1.104043537414965925e+02 0.000000000000000000e+00
1.106695691609977388e+02 0.000000000000000000e+00
1.109295238095238147e+02 0.000000000000000000e+00
1.111963718820861686e+02 0.000000000000000000e+00
1.114673922902494354e+02 0.000000000000000000e+00
1.117273469387755114e+02 0.000000000000000000e+00
1.119880272108843542e+02 0.000000000000000000e+00
1.122501587301587307e+02 0.000000000000000000e+00
1.125173696145124751e+02 0.000000000000000000e+00
1.127639002267573716e+02 0.000000000000000000e+00
1.130318367346938828e+02 0.000000000000000000e+00
1.132912471655328801e+02 0.000000000000000000e+00
1.135570068027210908e+02 0.000000000000000000e+00
1.138151473922902426e+02 0.000000000000000000e+00
1.140878004535147454e+02 0.000000000000000000e+00
1.143566439909297117e+02 0.000000000000000000e+00
1.146347392290249445e+02 0.000000000000000000e+00
1.148932426303854868e+02 0.000000000000000000e+00
1.151606349206349194e+02 0.000000000000000000e+00
1.154160544217687061e+02 0.000000000000000000e+00
1.156829024943310600e+02 0.000000000000000000e+00
1.159475736961451275e+02 0.000000000000000000e+00
1.162273015873015822e+02 0.000000000000000000e+00
1.164774603174603129e+02 0.000000000000000000e+00
1.167481179138322034e+02 0.000000000000000000e+00
1.170144217687074786e+02 0.000000000000000000e+00
1.172772789115646219e+02 0.000000000000000000e+00
1.175443083900226782e+02 0.000000000000000000e+00
1.177915646258503415e+02 0.000000000000000000e+00
1.180493424036281169e+02 0.000000000000000000e+00
1.183207256235827600e+02 0.000000000000000000e+00
1.185824943310657602e+02 0.000000000000000000e+00
1.188562358276643920e+02 0.000000000000000000e+00
1.190927891156462550e+02 0.000000000000000000e+00
1.193650793650793673e+02 0.000000000000000000e+00
1.196123356009070307e+02 0.000000000000000000e+00
1.198946031746031764e+02 0.000000000000000000e+00
1.201480272108843508e+02 0.000000000000000000e+00
1.204116099773242610e+02 0.000000000000000000e+00
1.206517913832199582e+02 0.000000000000000000e+00
1.209219047619047558e+02 0.000000000000000000e+00
1.211807709750566886e+02 0.000000000000000000e+00
1.214532426303854891e+02 0.000000000000000000e+00
1.217030385487528292e+02 0.000000000000000000e+00
1.219798639455782308e+02 0.000000000000000000e+00
1.222474376417233515e+02 0.000000000000000000e+00
1.224941496598639503e+02 0.000000000000000000e+00
1.227535600907029476e+02 0.000000000000000000e+00
1.230171428571428578e+02 0.000000000000000000e+00
1.232754648526077119e+02 0.000000000000000000e+00
1.235417687074829871e+02 0.000000000000000000e+00
1.237908390022675746e+02 0.000000000000000000e+00
1.240709297052154199e+02 0.000000000000000000e+00
1.243296145124716503e+02 0.000000000000000000e+00
1.246002721088435408e+02 0.000000000000000000e+00
1.248556916099773275e+02 0.000000000000000000e+00
1.251330612244897935e+02 0.000000000000000000e+00
1.253921088435374145e+02 0.000000000000000000e+00
1.256569614512471702e+02 0.000000000000000000e+00
1.259167346938775580e+02 0.000000000000000000e+00
1.261794104308389990e+02 0.000000000000000000e+00
1.264317460317460302e+02 0.000000000000000000e+00
1.266949659863945641e+02 0.000000000000000000e+00
1.269434920634920587e+02 0.000000000000000000e+00
1.272161451247165473e+02 0.000000000000000000e+00
1.274719274376417246e+02 0.000000000000000000e+00
1.277496598639455812e+02 0.000000000000000000e+00
1.280096145124716429e+02 0.000000000000000000e+00
1.282721088435374099e+02 0.000000000000000000e+00
1.285409523809523762e+02 0.000000000000000000e+00
1.288054421768707414e+02 0.000000000000000000e+00
1.290833560090702861e+02 0.000000000000000000e+00
1.293240816326530478e+02 0.000000000000000000e+00
1.296034467120181546e+02 0.000000000000000000e+00
1.298450793650793571e+02 0.000000000000000000e+00
1.300803628117913888e+02 0.000000000000000000e+00
1.303595464852607790e+02 0.000000000000000000e+00
1.306133333333333439e+02 0.000000000000000000e+00
1.308640362811791249e+02 0.000000000000000000e+00
1.311219954648526027e+02 0.000000000000000000e+00
1.313863038548752797e+02 0.000000000000000000e+00
1.316453514739229149e+02 0.000000000000000000e+00
1.319194557823129230e+02 0.000000000000000000e+00
1.321752380952380861e+02 0.000000000000000000e+00
1.324473469387754960e+02 0.000000000000000000e+00
1.327294331065759536e+02 0.000000000000000000e+00
1.329600000000000080e+02 0.000000000000000000e+00
1.332128798185941037e+02 0.000000000000000000e+00
1.334719274376417104e+02 0.000000000000000000e+00
1.337200907029478572e+02 0.000000000000000000e+00
1.339958276643990871e+02 0.000000000000000000e+00
1.342499773242630283e+02 0.000000000000000000e+00
1.345313378684807333e+02 0.000000000000000000e+00
1.347902040816326519e+02 0.000000000000000000e+00
1.350472562358276605e+02 0.000000000000000000e+00
1.353133786848072475e+02 0.000000000000000000e+00
1.355854875283446574e+02 0.000000000000000000e+00
1.358423582766439779e+02 0.000000000000000000e+00
1.361081179138321886e+02 0.000000000000000000e+00
1.363842176870748233e+02 0.000000000000000000e+00
1.366552380952381043e+02 0.000000000000000000e+00
1.368948752834467086e+02 0.000000000000000000e+00
1.371673469387755233e+02 0.000000000000000000e+00
1.374183673459999966e+02 0.000000000000000000e+00
1.376758276643990939e+02 0.000000000000000000e+00
1.379657142857142844e+02 0.000000000000000000e+00
1.382011791383220043e+02 0.000000000000000000e+00
1.384498866213151871e+02 0.000000000000000000e+00
1.387170975056689315e+02 0.000000000000000000e+00
1.389826757369614540e+02 0.000000000000000000e+00
1.392469841269841311e+02 0.000000000000000000e+00
1.395034920634920752e+02 0.000000000000000000e+00
1.397763265306122378e+02 0.000000000000000000e+00
1.400281179138322045e+02 0.000000000000000000e+00
1.402829931972788984e+02 0.000000000000000000e+00
1.405408163259999981e+02 0.000000000000000000e+00
1.408175963718820753e+02 0.000000000000000000e+00
1.410626757369614381e+02 0.000000000000000000e+00
1.413317006802721210e+02 0.000000000000000000e+00
1.415854875283446574e+02 0.000000000000000000e+00
1.418410884353741608e+02 0.000000000000000000e+00
1.421329705215419494e+02 0.000000000000000000e+00
1.423820408163265370e+02 0.000000000000000000e+00
1.426222222222222342e+02 0.000000000000000000e+00
1.429066666666666663e+02 0.000000000000000000e+00
1.431715192743764078e+02 0.000000000000000000e+00
1.434354648526077085e+02 0.000000000000000000e+00
1.436894331065759616e+02 0.000000000000000000e+00
1.439501133786848186e+02 0.000000000000000000e+00
1.441834013605442237e+02 0.000000000000000000e+00
1.444551020400000141e+02 0.000000000000000000e+00
1.447089342403628223e+02 0.000000000000000000e+00
1.449719727891156538e+02 0.000000000000000000e+00
1.452555102040816450e+02 0.000000000000000000e+00
1.455034920634920752e+02 0.000000000000000000e+00
1.457494784580498788e+02 0.000000000000000000e+00
1.460078004535147329e+02 0.000000000000000000e+00
1.462751927437641655e+02 0.000000000000000000e+00
1.465222675736961548e+02 0.000000000000000000e+00
1.467446712018140715e+02 0.000000000000000000e+00
1.470298412698412562e+02 0.000000000000000000e+00
1.472956009070294670e+02 0.000000000000000000e+00
1.475753287981859501e+02 0.000000000000000000e+00
1.478216780045351584e+02 0.000000000000000000e+00
1.480841723356008970e+02 0.000000000000000000e+00
1.483533786848072680e+02 0.000000000000000000e+00
1.486229478458049869e+02 0.000000000000000000e+00
1.488489795918367236e+02 0.000000000000000000e+00
1.491332426303854959e+02 0.000000000000000000e+00
1.493997278911564592e+02 0.000000000000000000e+00
1.496602267573696281e+02 0.000000000000000000e+00
1.499432199546485265e+02 0.000000000000000000e+00
1.501892063492063585e+02 0.000000000000000000e+00
1.504458956916099908e+02 0.000000000000000000e+00
1.507147392290249570e+02 0.000000000000000000e+00
1.509672562358276764e+02 0.000000000000000000e+00
1.512386394557823053e+02 0.000000000000000000e+00
1.515013151927437605e+02 0.000000000000000000e+00
1.517775963718820833e+02 0.000000000000000000e+00
1.520308390022675837e+02 0.000000000000000000e+00
1.522911564625850360e+02 0.000000000000000000e+00
1.525449433106576009e+02 0.000000000000000000e+00
1.528092517006802780e+02 0.000000000000000000e+00
1.530624943310657500e+02 0.000000000000000000e+00
1.533211791383220088e+02 0.000000000000000000e+00
1.535978231292517080e+02 0.000000000000000000e+00
1.538414512471655371e+02 0.000000000000000000e+00
1.541387755102040842e+02 0.000000000000000000e+00
1.543604535147392198e+02 0.000000000000000000e+00
1.546113378684807174e+02 0.000000000000000000e+00
1.548471655328798136e+02 0.000000000000000000e+00
1.551025850340136003e+02 0.000000000000000000e+00
1.553915646258503500e+02 0.000000000000000000e+00
nan -1.000000000000000000e+00
1.559161904761904793e+02 0.000000000000000000e+00
1.561879365079365130e+02 0.000000000000000000e+00
1.564257596371882073e+02 0.000000000000000000e+00
1.567189115646258415e+02 0.000000000000000000e+00
1.569605442176870724e+02 0.000000000000000000e+00
1.572078004535147500e+02 0.000000000000000000e+00
1.574788208616780025e+02 0.000000000000000000e+00
1.577284353741496545e+02 0.000000000000000000e+00
1.579945578231292416e+02 0.000000000000000000e+00
1.582536054421768767e+02 0.000000000000000000e+00
1.585168253968253964e+02 0.000000000000000000e+00
1.587704308390022732e+02 0.000000000000000000e+00
1.590271201814059054e+02 0.000000000000000000e+00
1.592683900226757316e+02 0.000000000000000000e+00
1.595370521541950097e+02 0.000000000000000000e+00
1.598015419501133749e+02 0.000000000000000000e+00
1.600696598639455885e+02 0.000000000000000000e+00
1.603287074829931953e+02 0.000000000000000000e+00
1.605960997732426279e+02 0.000000000000000000e+00
1.608544217687074820e+02 0.000000000000000000e+00
1.611207256235827572e+02 0.000000000000000000e+00
1.613866666666666561e+02 0.000000000000000000e+00
1.616487981859410468e+02 0.000000000000000000e+00
1.618985941043083869e+02 0.000000000000000000e+00
1.621636281179138450e+02 0.000000000000000000e+00
1.624204081629999905e+02 0.000000000000000000e+00
1.626775510204081741e+02 0.000000000000000000e+00
1.629215419501133795e+02 0.000000000000000000e+00
1.631824036281179247e+02 0.000000000000000000e+00
1.634111564625850406e+02 0.000000000000000000e+00
1.636848979591836724e+02 0.000000000000000000e+00
1.639379591836734562e+02 0.000000000000000000e+00
1.641986394557823132e+02 0.000000000000000000e+00
1.644526077097505663e+02 0.000000000000000000e+00
1.647156462585033978e+02 0.000000000000000000e+00
1.649694331065759627e+02 0.000000000000000000e+00
1.652393650793650863e+02 0.000000000000000000e+00
1.654891609977324265e+02 0.000000000000000000e+00
1.657443990929705251e+02 0.000000000000000000e+00
1.660099773242630476e+02 0.000000000000000000e+00
1.662726530612245028e+02 0.000000000000000000e+00
1.665204535147392164e+02 0.000000000000000000e+00
1.667838548752834527e+02 0.000000000000000000e+00
1.670343764172335739e+02 0.000000000000000000e+00
1.673023129251700709e+02 0.000000000000000000e+00
1.675443083900226782e+02 0.000000000000000000e+00
1.678205895691610010e+02 0.000000000000000000e+00
1.680712925170068104e+02 0.000000000000000000e+00
1.683114739229025076e+02 0.000000000000000000e+00
1.685785034013605355e+02 0.000000000000000000e+00
1.688382766439909233e+02 0.000000000000000000e+00
1.691176417233560016e+02 0.000000000000000000e+00
1.693395011337868539e+02 0.000000000000000000e+00
1.696019954648526209e+02 0.000000000000000000e+00
1.698592290249433177e+02 0.000000000000000000e+00
1.701079365079365004e+02 0.000000000000000000e+00
1.703782312925170004e+02 0.000000000000000000e+00
1.706331065759637227e+02 0.000000000000000000e+00
1.708945124716553323e+02 0.000000000000000000e+00
1.711421315192743862e+02 0.000000000000000000e+00
1.714106122448979477e+02 0.000000000000000000e+00
1.716341043083900217e+02 0.000000000000000000e+00
1.719161904761904793e+02 0.000000000000000000e+00
1.721739682539682406e+02 0.000000000000000000e+00
1.724281179138322102e+02 0.000000000000000000e+00
1.726750113378684830e+02 0.000000000000000000e+00
1.729527437641723395e+02 0.000000000000000000e+00
1.731929251700680368e+02 0.000000000000000000e+00
1.734663038548752922e+02 0.000000000000000000e+00
1.737057596371882084e+02 0.000000000000000000e+00
1.739517460317460404e+02 0.000000000000000000e+00
1.742307482993197141e+02 0.000000000000000000e+00
1.744662131519274340e+02 0.000000000000000000e+00
1.747100226757369512e+02 0.000000000000000000e+00
1.749714285714285609e+02 0.000000000000000000e+00
1.752214058956916176e+02 0.000000000000000000e+00
1.755042176870748278e+02 0.000000000000000000e+00
1.757469387755102161e+02 0.000000000000000000e+00
1.760132426303854913e+02 0.000000000000000000e+00
1.762646712018140533e+02 0.000000000000000000e+00
1.765193650793650875e+02 0.000000000000000000e+00
1.767644444444444503e+02 0.000000000000000000e+00
1.770276643990929699e+02 0.000000000000000000e+00
1.772747392290249309e+02 0.000000000000000000e+00
1.775397732426303889e+02 0.000000000000000000e+00
1.777897505668934173e+02 0.000000000000000000e+00
1.780464399092970496e+02 0.000000000000000000e+00
1.782944217687074797e+02 0.000000000000000000e+00
1.785531065759637102e+02 0.000000000000000000e+00
1.788341043083900104e+02 0.000000000000000000e+00
1.790721088435374213e+02 0.000000000000000000e+00
1.793336961451247191e+02 0.000000000000000000e+00
1.795894784580498822e+02 0.000000000000000000e+00
1.798550566893424048e+02 0.000000000000000000e+00
nan -1.000000000000000000e+00
1.803873015873015788e+02 0.000000000000000000e+00
1.806318367346938771e+02 0.000000000000000000e+00
1.808858049886621302e+02 0.000000000000000000e+00
1.811401360544217596e+02 0.000000000000000000e+00
1.814040816320000147e+02 0.000000000000000000e+00
1.816643990929705126e+02 0.000000000000000000e+00
1.819083900226757464e+02 0.000000000000000000e+00
1.821748752834467098e+02 0.000000000000000000e+00
1.824469841269841197e+02 0.000000000000000000e+00
1.827000453514739320e+02 0.000000000000000000e+00
1.829572789115646287e+02 0.000000000000000000e+00
1.832212244897959295e+02 0.000000000000000000e+00
1.834715646258503341e+02 0.000000000000000000e+00
1.837502040816326598e+02 0.000000000000000000e+00
1.839916553287981742e+02 0.000000000000000000e+00
1.842523356009070312e+02 0.000000000000000000e+00
1.844979591830000061e+02 0.000000000000000000e+00
1.847742403628117813e+02 0.000000000000000000e+00
1.850298412698412562e+02 0.000000000000000000e+00
1.852856235827664477e+02 0.000000000000000000e+00
1.855385034013605434e+02 0.000000000000000000e+00
1.857964625850340212e+02 0.000000000000000000e+00
1.860567800453514735e+02 0.000000000000000000e+00
1.863127437641723247e+02 0.000000000000000000e+00
1.865616326530612241e+02 0.000000000000000000e+00
1.868244897959183675e+02 0.000000000000000000e+00
1.870755555555555532e+02 0.000000000000000000e+00
1.873523809523809405e+02 0.000000000000000000e+00
1.876043537414965954e+02 0.000000000000000000e+00
1.878595918367346940e+02 0.000000000000000000e+00
1.881057596371882141e+02 0.000000000000000000e+00
1.883911111111111154e+02 0.000000000000000000e+00
1.886478004535147477e+02 0.000000000000000000e+00
1.889068480725623544e+02 0.000000000000000000e+00
1.891566439909296946e+02 0.000000000000000000e+00
1.893997278911564592e+02 0.000000000000000000e+00
1.896988662131519163e+02 0.000000000000000000e+00
nan -1.000000000000000000e+00
nan -1.000000000000000000e+00
1.904228571428571399e+02 0.000000000000000000e+00
1.906715646258503511e+02 0.000000000000000000e+00
1.909215419501133795e+02 0.000000000000000000e+00
1.911787755102040762e+02 0.000000000000000000e+00
1.914429024943310651e+02 0.000000000000000000e+00
1.917066666666666777e+02 0.000000000000000000e+00
1.919755102040816439e+02 0.000000000000000000e+00
1.922131519274376501e+02 0.000000000000000000e+00
1.924816326530612116e+02 0.000000000000000000e+00
1.927328798185941139e+02 0.000000000000000000e+00
1.929993650793650772e+02 0.000000000000000000e+00
1.932408163265306200e+02 0.000000000000000000e+00
1.935114739229024963e+02 0.000000000000000000e+00
1.937632653061224630e+02 0.000000000000000000e+00
1.940388208616780048e+02 0.000000000000000000e+00
1.942831746031746150e+02 0.000000000000000000e+00
1.945467573696145109e+02 0.000000000000000000e+00
1.948067120181405869e+02 0.000000000000000000e+00
1.950704761904761995e+02 0.000000000000000000e+00
1.953482086167800560e+02 0.000000000000000000e+00
1.955702494331065679e+02 0.000000000000000000e+00
1.958367346938775597e+02 0.000000000000000000e+00
1.960613151927437627e+02 0.000000000000000000e+00
1.962942403628117916e+02 0.000000000000000000e+00
1.965692517006802689e+02 0.000000000000000000e+00
1.968214058956916119e+02 0.000000000000000000e+00
1.970995011337868448e+02 0.000000000000000000e+00
1.973520181405895642e+02 0.000000000000000000e+00
nan -1.000000000000000000e+00
1.978575963718820958e+02 0.000000000000000000e+00
1.981160997732426381e+02 0.000000000000000000e+00
1.983932879818594017e+02 0.000000000000000000e+00
1.986470748299319666e+02 0.000000000000000000e+00
1.989411337868480700e+02 0.000000000000000000e+00
nan -1.000000000000000000e+00
nan -1.000000000000000000e+00
nan -1.000000000000000000e+00
nan -1.000000000000000000e+00
nan -1.000000000000000000e+00
2.004547845804988526e+02 0.000000000000000000e+00
2.007103854875283560e+02 0.000000000000000000e+00
2.009471201814058929e+02 0.000000000000000000e+00
2.012308390022675724e+02 0.000000000000000000e+00
2.014773696145124688e+02 0.000000000000000000e+00
2.017369614512471685e+02 0.000000000000000000e+00
2.019733333333333292e+02 0.000000000000000000e+00
2.022349206349206270e+02 0.000000000000000000e+00
2.024879818594104393e+02 0.000000000000000000e+00
2.027575510204081581e+02 0.000000000000000000e+00
2.030035374149659901e+02 0.000000000000000000e+00
2.032809070294784703e+02 0.000000000000000000e+00
2.035430385487528326e+02 0.000000000000000000e+00
2.038042630385487541e+02 0.000000000000000000e+00
2.040524263038548725e+02 0.000000000000000000e+00
2.043022222222222126e+02 0.000000000000000000e+00
2.045395011337868425e+02 0.000000000000000000e+00
2.048201360544217664e+02 0.000000000000000000e+00
2.050779138321995561e+02 0.000000000000000000e+00
2.053507482993197186e+02 0.000000000000000000e+00
2.055970975056689269e+02 0.000000000000000000e+00
2.058684807256235842e+02 0.000000000000000000e+00
2.061119274376417252e+02 0.000000000000000000e+00
2.063994557823129128e+02 0.000000000000000000e+00
2.066421768707483011e+02 0.000000000000000000e+00
2.069050340136054444e+02 0.000000000000000000e+00
2.071408616780045406e+02 0.000000000000000000e+00
2.073886621315192826e+02 0.000000000000000000e+00
2.076551473922902460e+02 0.000000000000000000e+00
2.078987755102040751e+02 0.000000000000000000e+00
2.081703401360544206e+02 0.000000000000000000e+00
2.084107029478458060e+02 0.000000000000000000e+00
2.086559637188208569e+02 0.000000000000000000e+00
2.089126530612244892e+02 0.000000000000000000e+00
2.091515646258503409e+02 0.000000000000000000e+00
2.093964625850340155e+02 0.000000000000000000e+00
2.096654875283446700e+02 0.000000000000000000e+00
2.099223582766439904e+02 0.000000000000000000e+00
2.101774149659864008e+02 0.000000000000000000e+00
2.104533333333333474e+02 0.000000000000000000e+00
2.107092970521541986e+02 0.000000000000000000e+00
2.109621768707482943e+02 0.000000000000000000e+00
2.112253968253968139e+02 0.000000000000000000e+00
2.114877551019999942e+02 0.000000000000000000e+00
nan -1.000000000000000000e+00
2.120072562358276684e+02 0.000000000000000000e+00
2.122663038548752752e+02 0.000000000000000000e+00
2.125298866213151996e+02 0.000000000000000000e+00
2.127693424036281158e+02 0.000000000000000000e+00
2.130517913832199497e+02 0.000000000000000000e+00
2.133193650793650704e+02 0.000000000000000000e+00
2.135700680272108798e+02 0.000000000000000000e+00
2.138135147392290207e+02 0.000000000000000000e+00
nan -1.000000000000000000e+00
2.143377777777777737e+02 0.000000000000000000e+00
2.145703401360544262e+02 0.000000000000000000e+00
2.148223129251700811e+02 0.000000000000000000e+00
2.150835374149659742e+02 0.000000000000000000e+00
2.153360544217686936e+02 0.000000000000000000e+00
2.156128798185941093e+02 0.000000000000000000e+00
2.158574149659864077e+02 0.000000000000000000e+00
2.161162811791383263e+02 0.000000000000000000e+00
2.163653514739229138e+02 0.000000000000000000e+00
2.166285714285714334e+02 0.000000000000000000e+00
2.168517006802721028e+02 0.000000000000000000e+00
2.171426757369614506e+02 0.000000000000000000e+00
2.174008163265306166e+02 0.000000000000000000e+00
2.176571428571428442e+02 0.000000000000000000e+00
2.179105668934240327e+02 0.000000000000000000e+00
2.181785034013605582e+02 0.000000000000000000e+00
2.184564172335601029e+02 0.000000000000000000e+00
2.187114739229024849e+02 0.000000000000000000e+00
2.189618140589569180e+02 0.000000000000000000e+00
2.192241269841269968e+02 0.000000000000000000e+00
2.194911564625850247e+02 0.000000000000000000e+00
2.197324263038548793e+02 0.000000000000000000e+00
2.199736961451247055e+02 0.000000000000000000e+00
2.202470748299319609e+02 0.000000000000000000e+00
2.204988662131519277e+02 0.000000000000000000e+00
2.207617233560090710e+02 0.000000000000000000e+00
2.210144217687074786e+02 0.000000000000000000e+00
2.212919727891156469e+02 0.000000000000000000e+00
2.215506575963718774e+02 0.000000000000000000e+00
2.218002721088435294e+02 0.000000000000000000e+00
2.220504308390022743e+02 0.000000000000000000e+00
2.223254421768707516e+02 0.000000000000000000e+00
2.225618140589569123e+02 0.000000000000000000e+00
2.228448072562358391e+02 0.000000000000000000e+00
2.231038548752834458e+02 0.000000000000000000e+00
2.233752380952381031e+02 0.000000000000000000e+00
2.236244897959183788e+02 0.000000000000000000e+00
2.238991383219954514e+02 0.000000000000000000e+00
2.241418594104308397e+02 0.000000000000000000e+00
2.243936507936508065e+02 0.000000000000000000e+00
2.246737414965986375e+02 0.000000000000000000e+00
2.249126530612244892e+02 0.000000000000000000e+00
2.251508390022675599e+02 0.000000000000000000e+00
2.254401814058956859e+02 0.000000000000000000e+00
2.256848979591836724e+02 0.000000000000000000e+00
2.259472108843537512e+02 0.000000000000000000e+00
nan -1.000000000000000000e+00
2.264772789115646390e+02 0.000000000000000000e+00
2.267281632653061365e+02 0.000000000000000000e+00
2.269980952380952317e+02 0.000000000000000000e+00
2.272384580498866171e+02 0.000000000000000000e+00
2.275005895691610078e+02 0.000000000000000000e+00
2.277427664399093032e+02 0.000000000000000000e+00
2.279865759637188205e+02 0.000000000000000000e+00
2.282750113378684773e+02 0.000000000000000000e+00
2.285095691609977280e+02 0.000000000000000000e+00
2.287863945578231153e+02 0.000000000000000000e+00
nan -1.000000000000000000e+00
2.292836281179138211e+02 0.000000000000000000e+00
2.295492063492063437e+02 0.000000000000000000e+00
2.298129705215419563e+02 0.000000000000000000e+00
2.300671201814058975e+02 0.000000000000000000e+00
2.303410430839002174e+02 0.000000000000000000e+00
2.305817687074829792e+02 0.000000000000000000e+00
2.308270294784580585e+02 0.000000000000000000e+00
2.311013151927437548e+02 0.000000000000000000e+00
2.313511111111111234e+02 0.000000000000000000e+00
2.316067120181405983e+02 0.000000000000000000e+00
2.318521541950113374e+02 0.000000000000000000e+00
2.321262585034013739e+02 0.000000000000000000e+00
2.323787755102040933e+02 0.000000000000000000e+00
2.326262131519274305e+02 0.000000000000000000e+00
2.328897959183673549e+02 0.000000000000000000e+00
2.331481179138322091e+02 0.000000000000000000e+00
nan -1.000000000000000000e+00
nan -1.000000000000000000e+00
2.339000000000000057e+02 1.000000000000000000e+00
2.341612244890000056e+02 1.000000000000000000e+00
2.344081632650000131e+02 1.000000000000000000e+00
2.346673469379999801e+02 1.000000000000000000e+00
2.349081632650000131e+02 1.000000000000000000e+00
2.351714285709999785e+02 1.000000000000000000e+00
2.354061224479999908e+02 1.000000000000000000e+00
2.356673469379999801e+02 1.000000000000000000e+00
nan -1.000000000000000000e+00
2.363239909297052179e+02 0.000000000000000000e+00
2.365997278911564763e+02 0.000000000000000000e+00
2.369059410430839137e+02 0.000000000000000000e+00
2.371609977324262957e+02 0.000000000000000000e+00
2.374405442176870622e+02 0.000000000000000000e+00
2.376829024943310742e+02 0.000000000000000000e+00
2.379466666666666583e+02 0.000000000000000000e+00
2.382082539682539561e+02 0.000000000000000000e+00
2.384400907029478560e+02 0.000000000000000000e+00
2.386942403628117972e+02 0.000000000000000000e+00
2.389872108843537433e+02 0.000000000000000000e+00
2.392063492063492163e+02 0.000000000000000000e+00
2.394610430839002220e+02 0.000000000000000000e+00
2.397199092970521406e+02 0.000000000000000000e+00
2.399729705215419528e+02 0.000000000000000000e+00
2.402398185941043209e+02 0.000000000000000000e+00
2.404775510199999928e+02 0.000000000000000000e+00
2.407292517006802655e+02 0.000000000000000000e+00
2.409853968253968333e+02 0.000000000000000000e+00
2.412335600907029516e+02 0.000000000000000000e+00
2.414753741496598707e+02 0.000000000000000000e+00
2.417336961451247248e+02 0.000000000000000000e+00
2.419809523809523739e+02 0.000000000000000000e+00
2.422253061224489841e+02 0.000000000000000000e+00
2.424977777777777703e+02 0.000000000000000000e+00
2.427590022675736918e+02 0.000000000000000000e+00
2.429977324263038554e+02 0.000000000000000000e+00
2.432633106575963780e+02 0.000000000000000000e+00
2.435247165532879876e+02 0.000000000000000000e+00
2.437607256235827720e+02 0.000000000000000000e+00
2.440377324263038474e+02 0.000000000000000000e+00
2.442922448979591934e+02 0.000000000000000000e+00
2.445260770975056630e+02 0.000000000000000000e+00
2.447825850340136071e+02 0.000000000000000000e+00
2.450254875283446836e+02 0.000000000000000000e+00
2.452905215419501133e+02 0.000000000000000000e+00
2.455002267573696031e+02 0.000000000000000000e+00
2.457803174603174625e+02 0.000000000000000000e+00
2.460353741496598730e+02 0.000000000000000000e+00
2.462829931972788984e+02 0.000000000000000000e+00
2.465716099773242718e+02 0.000000000000000000e+00
2.468136054421768790e+02 0.000000000000000000e+00
2.470762811791383342e+02 0.000000000000000000e+00
2.473061224489795791e+02 0.000000000000000000e+00
2.475591836729999784e+02 0.000000000000000000e+00
2.478273015873015765e+02 0.000000000000000000e+00
2.480727437641723441e+02 0.000000000000000000e+00
2.483281632653061308e+02 0.000000000000000000e+00
2.485685260770975162e+02 0.000000000000000000e+00
2.488453514739229036e+02 0.000000000000000000e+00
2.490780952380952442e+02 0.000000000000000000e+00
2.493558276643991007e+02 0.000000000000000000e+00
2.496038095238095309e+02 0.000000000000000000e+00
2.498731972789115616e+02 0.000000000000000000e+00
2.501032199546485231e+02 0.000000000000000000e+00
2.503695238095237983e+02 0.000000000000000000e+00
2.506336507936507871e+02 0.000000000000000000e+00
2.508836281179138439e+02 0.000000000000000000e+00
2.511356009070294704e+02 0.000000000000000000e+00
2.514028117913832148e+02 0.000000000000000000e+00
2.516460770975056676e+02 0.000000000000000000e+00
2.519127437641723475e+02 0.000000000000000000e+00
2.521580045351473984e+02 0.000000000000000000e+00
2.524221315192743873e+02 0.000000000000000000e+00
2.526717460317460393e+02 0.000000000000000000e+00
2.529244444444444468e+02 0.000000000000000000e+00
2.531974603174603260e+02 0.000000000000000000e+00
2.534416326530612196e+02 0.000000000000000000e+00
2.536605895691610044e+02 0.000000000000000000e+00
2.539350566893424173e+02 0.000000000000000000e+00
2.542271201814058941e+02 0.000000000000000000e+00
2.544767346938775461e+02 0.000000000000000000e+00
2.547354195011337765e+02 0.000000000000000000e+00
2.549774149659863838e+02 0.000000000000000000e+00
2.552199546485260839e+02 0.000000000000000000e+00
2.554956916099773139e+02 0.000000000000000000e+00
2.557284353741496545e+02 0.000000000000000000e+00
2.559905668934240452e+02 0.000000000000000000e+00
2.562429024943310765e+02 0.000000000000000000e+00
2.565233560090703122e+02 0.000000000000000000e+00
2.567609977324262900e+02 0.000000000000000000e+00
2.570258503401360599e+02 0.000000000000000000e+00
2.572819954648526277e+02 0.000000000000000000e+00
2.575419501133786753e+02 0.000000000000000000e+00
2.578019047619047797e+02 0.000000000000000000e+00
2.580651247165532709e+02 0.000000000000000000e+00
2.583071201814058782e+02 0.000000000000000000e+00
2.585585487528344402e+02 0.000000000000000000e+00
2.588128798185941264e+02 0.000000000000000000e+00
2.590760997732426176e+02 0.000000000000000000e+00
2.593224489790000007e+02 0.000000000000000000e+00
2.595947392290249240e+02 0.000000000000000000e+00
2.598405442176870679e+02 0.000000000000000000e+00
2.601104761904761631e+02 0.000000000000000000e+00
2.603591836734693743e+02 0.000000000000000000e+00
2.606160544217686947e+02 0.000000000000000000e+00
2.608616780045351220e+02 0.000000000000000000e+00
2.611185487528344424e+02 0.000000000000000000e+00
2.613678004535147466e+02 0.000000000000000000e+00
2.616239455782313144e+02 0.000000000000000000e+00
2.618551020400000198e+02 0.000000000000000000e+00
2.621404081632653060e+02 0.000000000000000000e+00
2.623882086167800480e+02 0.000000000000000000e+00
2.626374603174602953e+02 0.000000000000000000e+00
2.629032199546485344e+02 0.000000000000000000e+00
2.631562811791383183e+02 0.000000000000000000e+00
2.633866666666666561e+02 0.000000000000000000e+00
2.636466213151927604e+02 0.000000000000000000e+00
2.638975056689342296e+02 0.000000000000000000e+00
2.641474829931972863e+02 0.000000000000000000e+00
2.643934693877550899e+02 0.000000000000000000e+00
2.646623129251700561e+02 0.000000000000000000e+00
2.648919727891156413e+02 0.000000000000000000e+00
2.651548299319728130e+02 0.000000000000000000e+00
2.653997278911564877e+02 0.000000000000000000e+00
2.656564172335600915e+02 0.000000000000000000e+00
2.658866213151927695e+02 0.000000000000000000e+00
2.661737868480725524e+02 0.000000000000000000e+00
2.664137868480725615e+02 0.000000000000000000e+00
2.666585034013605195e+02 0.000000000000000000e+00
2.669108390022675508e+02 0.000000000000000000e+00
2.671718820861677841e+02 0.000000000000000000e+00
2.674131519274376387e+02 0.000000000000000000e+00
2.676734693877551194e+02 0.000000000000000000e+00
2.679089342403628393e+02 0.000000000000000000e+00
2.681814058956916256e+02 0.000000000000000000e+00
2.684295691609977439e+02 0.000000000000000000e+00
2.686906122448979772e+02 0.000000000000000000e+00
2.689369614512471571e+02 0.000000000000000000e+00
2.691938321995464776e+02 0.000000000000000000e+00
2.694472562358276377e+02 0.000000000000000000e+00
2.696943310657596271e+02 0.000000000000000000e+00
2.699011337868480496e+02 0.000000000000000000e+00
2.701839455782313166e+02 0.000000000000000000e+00
2.704489795918367463e+02 0.000000000000000000e+00
2.707120181405895778e+02 0.000000000000000000e+00
2.709607256235827890e+02 0.000000000000000000e+00
2.712143310657596089e+02 0.000000000000000000e+00
2.714833560090702917e+02 0.000000000000000000e+00
2.717264399092970280e+02 0.000000000000000000e+00
2.719434013605442146e+02 0.000000000000000000e+00
2.722320181405895596e+02 0.000000000000000000e+00
2.724890702947845966e+02 0.000000000000000000e+00
2.727321541950113328e+02 0.000000000000000000e+00
2.729986394557823246e+02 0.000000000000000000e+00
2.732486167800453245e+02 0.000000000000000000e+00
2.735007709750566960e+02 0.000000000000000000e+00
2.737565532879818875e+02 0.000000000000000000e+00
2.739941950113378653e+02 0.000000000000000000e+00
2.742439909297052054e+02 0.000000000000000000e+00
2.744970521541949893e+02 0.000000000000000000e+00
2.747570068027210937e+02 0.000000000000000000e+00
2.750002721088435464e+02 0.000000000000000000e+00
2.752565986394557740e+02 0.000000000000000000e+00
2.755103854875283673e+02 0.000000000000000000e+00
2.757745124716553278e+02 0.000000000000000000e+00
2.760177777777777806e+02 0.000000000000000000e+00
2.762766439909296992e+02 0.000000000000000000e+00
2.765287981859410706e+02 0.000000000000000000e+00
2.767938321995465003e+02 0.000000000000000000e+00
2.770537868480725479e+02 0.000000000000000000e+00
2.772972335600907172e+02 0.000000000000000000e+00
2.775602721088435487e+02 0.000000000000000000e+00
2.778002721088435578e+02 0.000000000000000000e+00
2.780645804988662348e+02 0.000000000000000000e+00
nan -1.000000000000000000e+00
2.785772335600906899e+02 0.000000000000000000e+00
2.788243083900226793e+02 0.000000000000000000e+00
2.790699319727891066e+02 0.000000000000000000e+00
2.793300680272108707e+02 0.000000000000000000e+00
2.795776870748299530e+02 0.000000000000000000e+00
2.798380045351473768e+02 0.000000000000000000e+00
2.800936054421768517e+02 0.000000000000000000e+00
2.803276190476190664e+02 0.000000000000000000e+00
2.806033560090702963e+02 0.000000000000000000e+00
2.808754648526077062e+02 0.000000000000000000e+00
2.811325170068027433e+02 0.000000000000000000e+00
2.813899319727890997e+02 0.000000000000000000e+00
2.816315646258503307e+02 0.000000000000000000e+00
2.818904308390022493e+02 0.000000000000000000e+00
2.821380498866213316e+02 0.000000000000000000e+00
2.823963718820861573e+02 0.000000000000000000e+00
2.826617687074830201e+02 0.000000000000000000e+00
2.829050340136054160e+02 0.000000000000000000e+00
2.831448526077097654e+02 0.000000000000000000e+00
2.834211337868480882e+02 0.000000000000000000e+00
2.836836281179138268e+02 0.000000000000000000e+00
2.839103854875283446e+02 0.000000000000000000e+00
2.841843083900226929e+02 0.000000000000000000e+00
2.844293877551020273e+02 0.000000000000000000e+00
2.846697505668934127e+02 0.000000000000000000e+00
2.849373242630385334e+02 0.000000000000000000e+00
2.851682539682539641e+02 0.000000000000000000e+00
2.854283900226757282e+02 0.000000000000000000e+00
2.856816326530612287e+02 0.000000000000000000e+00
2.859348752834467291e+02 0.000000000000000000e+00
2.861596371882085919e+02 0.000000000000000000e+00
2.864571428571428555e+02 0.000000000000000000e+00
2.867016780045351538e+02 0.000000000000000000e+00
2.869454875283446995e+02 0.000000000000000000e+00
2.871976417233560142e+02 0.000000000000000000e+00
2.874606802721088457e+02 0.000000000000000000e+00
2.877097505668934332e+02 0.000000000000000000e+00
2.879544671201813912e+02 0.000000000000000000e+00
2.882064399092970461e+02 0.000000000000000000e+00
2.884533333333333189e+02 0.000000000000000000e+00
2.887060317460317265e+02 0.000000000000000000e+00
2.889471201814059214e+02 0.000000000000000000e+00
2.891831292517006773e+02 0.000000000000000000e+00
2.894369160997732706e+02 0.000000000000000000e+00
2.896809070294784760e+02 0.000000000000000000e+00
2.899388662131519254e+02 0.000000000000000000e+00
2.901572789115646174e+02 0.000000000000000000e+00
2.904324716553288113e+02 0.000000000000000000e+00
2.907024036281179065e+02 0.000000000000000000e+00
2.909438548752834208e+02 0.000000000000000000e+00
2.911831292517006773e+02 0.000000000000000000e+00
2.914429024943310651e+02 0.000000000000000000e+00
2.916865306122448942e+02 0.000000000000000000e+00
2.919493877551020660e+02 0.000000000000000000e+00
2.921941043083900240e+02 0.000000000000000000e+00
2.924551473922902574e+02 0.000000000000000000e+00
2.926889795918367554e+02 0.000000000000000000e+00
2.929449433106576066e+02 0.000000000000000000e+00
2.931845804988662394e+02 0.000000000000000000e+00
2.934570521541950257e+02 0.000000000000000000e+00
2.937369614512471685e+02 0.000000000000000000e+00
2.939747845804988629e+02 0.000000000000000000e+00
2.942022675736961332e+02 0.000000000000000000e+00
2.944795918359999973e+02 0.000000000000000000e+00
2.947448526077097313e+02 0.000000000000000000e+00
2.949918367340000032e+02 0.000000000000000000e+00
2.952444444444444684e+02 0.000000000000000000e+00
2.955013151927437889e+02 0.000000000000000000e+00
2.957474829931972522e+02 0.000000000000000000e+00
2.960039909297051963e+02 0.000000000000000000e+00
2.962663038548752752e+02 0.000000000000000000e+00
2.965151927437641461e+02 0.000000000000000000e+00
2.967760544217687197e+02 0.000000000000000000e+00
2.970271201814059054e+02 0.000000000000000000e+00
2.972740136054421782e+02 0.000000000000000000e+00
2.975421315192743918e+02 0.000000000000000000e+00
2.977739682539682349e+02 0.000000000000000000e+00
2.980342857142857156e+02 0.000000000000000000e+00
2.982951473922902323e+02 0.000000000000000000e+00
2.985525623582766457e+02 0.000000000000000000e+00
2.988034467120181148e+02 0.000000000000000000e+00
2.990719274376417047e+02 0.000000000000000000e+00
2.993088435374149867e+02 0.000000000000000000e+00
2.995702494331065964e+02 0.000000000000000000e+00
2.998409070294784442e+02 0.000000000000000000e+00
3.000948752834466973e+02 0.000000000000000000e+00
3.003312471655328864e+02 0.000000000000000000e+00
3.005962811791383160e+02 0.000000000000000000e+00
3.008406349206348978e+02 0.000000000000000000e+00
3.010944217687074911e+02 0.000000000000000000e+00
3.013619954648526118e+02 0.000000000000000000e+00
3.016029024943310901e+02 0.000000000000000000e+00
3.018387755100000049e+02 0.000000000000000000e+00
3.021229931972789018e+02 0.000000000000000000e+00
3.023637188208616635e+02 0.000000000000000000e+00
3.026314739229025008e+02 0.000000000000000000e+00
3.029079365079364834e+02 0.000000000000000000e+00
3.031482993197278688e+02 0.000000000000000000e+00
3.033988208616780184e+02 0.000000000000000000e+00
3.036805442176870997e+02 0.000000000000000000e+00
3.039297959183673470e+02 0.000000000000000000e+00
3.041636281179138450e+02 0.000000000000000000e+00
3.044609523809523921e+02 0.000000000000000000e+00
3.047092970521541702e+02 0.000000000000000000e+00
3.049538321995464685e+02 0.000000000000000000e+00
3.052050793650793707e+02 0.000000000000000000e+00
3.054526984126983962e+02 0.000000000000000000e+00
3.057135600907029698e+02 0.000000000000000000e+00
3.059506575963718547e+02 0.000000000000000000e+00
3.062075283446711751e+02 0.000000000000000000e+00
3.064439002267573642e+02 0.000000000000000000e+00
3.067203628117914036e+02 0.000000000000000000e+00
3.069650793650793617e+02 0.000000000000000000e+00
3.072210430839002129e+02 0.000000000000000000e+00
3.074701133786848004e+02 0.000000000000000000e+00
3.077351473922902301e+02 0.000000000000000000e+00
3.079796825396825284e+02 0.000000000000000000e+00
3.082510657596371857e+02 0.000000000000000000e+00
3.084995918367346803e+02 0.000000000000000000e+00
3.087626303854875118e+02 0.000000000000000000e+00
3.090015419501133920e+02 0.000000000000000000e+00
3.092653061224489761e+02 0.000000000000000000e+00
3.095219954648525800e+02 0.000000000000000000e+00
3.097792290249433336e+02 0.000000000000000000e+00
3.100469841269841140e+02 0.000000000000000000e+00
nan -1.000000000000000000e+00
3.105168253968254248e+02 0.000000000000000000e+00
3.107920181405895619e+02 0.000000000000000000e+00
3.110481632653061297e+02 0.000000000000000000e+00
3.112948752834466859e+02 0.000000000000000000e+00
3.115452154195011190e+02 0.000000000000000000e+00
3.117991836734693720e+02 0.000000000000000000e+00
3.120816326530612059e+02 0.000000000000000000e+00
3.123060317460317492e+02 0.000000000000000000e+00
3.125346031746031485e+02 0.000000000000000000e+00
3.128047165532879603e+02 0.000000000000000000e+00
3.130641269841269718e+02 0.000000000000000000e+00
3.133193650793650704e+02 0.000000000000000000e+00
3.135769614512471435e+02 0.000000000000000000e+00
3.138258503401360713e+02 0.000000000000000000e+00
3.140765532879818807e+02 0.000000000000000000e+00
3.143308843537415100e+02 0.000000000000000000e+00
3.145670748299319825e+02 0.000000000000000000e+00
3.148217687074829882e+02 0.000000000000000000e+00
3.150721088435374213e+02 0.000000000000000000e+00
3.153429478458049857e+02 0.000000000000000000e+00
3.155885714285714130e+02 0.000000000000000000e+00
3.158452607709750737e+02 0.000000000000000000e+00
3.160914285714285938e+02 0.000000000000000000e+00
3.163388662131519027e+02 0.000000000000000000e+00
3.166120634920634984e+02 0.000000000000000000e+00
3.168654875283446586e+02 0.000000000000000000e+00
3.170982312925170277e+02 0.000000000000000000e+00
3.173692517006802518e+02 0.000000000000000000e+00
3.176081632649999733e+02 0.000000000000000000e+00
3.178494331065759866e+02 0.000000000000000000e+00
3.181268027210884384e+02 0.000000000000000000e+00
3.183657142857142617e+02 0.000000000000000000e+00
3.186127891156462510e+02 0.000000000000000000e+00
3.188716553287981696e+02 0.000000000000000000e+00
3.191230839002267317e+02 0.000000000000000000e+00
3.193665306122449010e+02 0.000000000000000000e+00
3.196304761904762017e+02 0.000000000000000000e+00
3.198875283446711819e+02 0.000000000000000000e+00
3.201297052154195057e+02 0.000000000000000000e+00
3.203900226757369865e+02 0.000000000000000000e+00
3.206292970521541861e+02 0.000000000000000000e+00
3.209102947845805147e+02 0.000000000000000000e+00
3.211459410430838943e+02 0.000000000000000000e+00
3.214136961451247316e+02 0.000000000000000000e+00
3.216620408163265097e+02 0.000000000000000000e+00
3.219098412698412517e+02 0.000000000000000000e+00
3.221463945578231574e+02 0.000000000000000000e+00
3.224199546485260726e+02 0.000000000000000000e+00
3.226634013605442419e+02 0.000000000000000000e+00
3.229295238095238005e+02 0.000000000000000000e+00
3.231849433106576157e+02 0.000000000000000000e+00
3.234568707482993091e+02 0.000000000000000000e+00
3.236988662131519163e+02 0.000000000000000000e+00
3.239599092970521497e+02 0.000000000000000000e+00
3.242218594104308522e+02 0.000000000000000000e+00
3.245008616780045259e+02 0.000000000000000000e+00
3.247366893424036220e+02 0.000000000000000000e+00
3.250009977324262991e+02 0.000000000000000000e+00
3.252778231292517148e+02 0.000000000000000000e+00
3.255263492063492095e+02 0.000000000000000000e+00
3.258071655328798215e+02 0.000000000000000000e+00
3.260293877551020501e+02 0.000000000000000000e+00
3.262860770975056539e+02 0.000000000000000000e+00
3.265625396825396933e+02 0.000000000000000000e+00
3.268001814058956711e+02 0.000000000000000000e+00
3.270655782312925339e+02 0.000000000000000000e+00
3.273191836734694107e+02 0.000000000000000000e+00
3.275960090702947696e+02 0.000000000000000000e+00
3.278521541950113374e+02 0.000000000000000000e+00
3.281106575963718797e+02 0.000000000000000000e+00
3.283595464852607506e+02 0.000000000000000000e+00
3.286133333333333439e+02 0.000000000000000000e+00
3.288471655328798420e+02 0.000000000000000000e+00
3.291258049886621393e+02 0.000000000000000000e+00
3.293839455782313053e+02 0.000000000000000000e+00
3.296360997732426199e+02 0.000000000000000000e+00
3.299196371882086396e+02 0.000000000000000000e+00
3.301541950113378903e+02 0.000000000000000000e+00
3.304065306122449215e+02 0.000000000000000000e+00
3.306699319727891293e+02 0.000000000000000000e+00
3.309295238095238005e+02 0.000000000000000000e+00
3.311999999999999886e+02 0.000000000000000000e+00
3.314585034013605309e+02 0.000000000000000000e+00
3.317253514739228990e+02 0.000000000000000000e+00
3.319765986394558013e+02 0.000000000000000000e+00
3.322438095238095457e+02 0.000000000000000000e+00
3.324950566893423911e+02 0.000000000000000000e+00
3.327648072562358266e+02 0.000000000000000000e+00
3.330126077097505686e+02 0.000000000000000000e+00
3.332868934240362933e+02 0.000000000000000000e+00
3.335412244897959226e+02 0.000000000000000000e+00
3.338106122448979818e+02 0.000000000000000000e+00
3.340558730158730327e+02 0.000000000000000000e+00
3.343276190476190664e+02 0.000000000000000000e+00
3.345912018140589339e+02 0.000000000000000000e+00
3.348301133786848141e+02 0.000000000000000000e+00
3.350770068027210868e+02 0.000000000000000000e+00
3.353736054421768813e+02 0.000000000000000000e+00
3.356333786848072691e+02 0.000000000000000000e+00
3.359083900226757464e+02 0.000000000000000000e+00
3.361514739229024826e+02 0.000000000000000000e+00
3.364185034013605673e+02 0.000000000000000000e+00
3.366639455782312780e+02 0.000000000000000000e+00
3.369277097505669190e+02 0.000000000000000000e+00
3.371720634920635007e+02 0.000000000000000000e+00
3.374291156462584809e+02 0.000000000000000000e+00
3.376841723356009197e+02 0.000000000000000000e+00
3.379526530612245097e+02 0.000000000000000000e+00
3.381843083900226929e+02 0.000000000000000000e+00
3.384391836734694152e+02 0.000000000000000000e+00
3.386897052154195080e+02 0.000000000000000000e+00
3.389563718820861595e+02 0.000000000000000000e+00
3.391885714285714357e+02 0.000000000000000000e+00
3.394552380952380872e+02 0.000000000000000000e+00
3.397092063492063403e+02 0.000000000000000000e+00
3.399818594104308431e+02 0.000000000000000000e+00
3.402171428571428464e+02 0.000000000000000000e+00
3.404716553287981924e+02 0.000000000000000000e+00
3.407245351473923165e+02 0.000000000000000000e+00
3.409734240362811875e+02 0.000000000000000000e+00
3.412321088435373895e+02 0.000000000000000000e+00
3.415031292517006705e+02 0.000000000000000000e+00
3.417482086167800617e+02 0.000000000000000000e+00
3.420081632653061092e+02 0.000000000000000000e+00
3.422432653061224528e+02 0.000000000000000000e+00
3.425115646258503261e+02 0.000000000000000000e+00
3.427473922902494223e+02 0.000000000000000000e+00
3.430156916099773525e+02 0.000000000000000000e+00
3.432326530612244824e+02 0.000000000000000000e+00
3.435236281179138587e+02 0.000000000000000000e+00
3.437786848072562407e+02 0.000000000000000000e+00
3.440406349206349432e+02 0.000000000000000000e+00
3.442897052154194739e+02 0.000000000000000000e+00
3.445467573696145109e+02 0.000000000000000000e+00
3.447923809523809382e+02 0.000000000000000000e+00
3.450644897959183481e+02 0.000000000000000000e+00
3.453068480725623317e+02 0.000000000000000000e+00
3.455764172335601074e+02 0.000000000000000000e+00
3.458185941043083744e+02 0.000000000000000000e+00
3.460894331065759388e+02 0.000000000000000000e+00
3.463248979591836587e+02 0.000000000000000000e+00
3.465955555555555634e+02 0.000000000000000000e+00
3.468380952380952635e+02 0.000000000000000000e+00
3.470911564625850474e+02 0.000000000000000000e+00
3.473155555555555338e+02 0.000000000000000000e+00
3.476083446712017917e+02 0.000000000000000000e+00
3.478514285714285847e+02 0.000000000000000000e+00
3.481162811791382978e+02 0.000000000000000000e+00
3.483450340136054706e+02 0.000000000000000000e+00
3.486078911564625855e+02 0.000000000000000000e+00
3.488404535147392380e+02 0.000000000000000000e+00
3.491129251700680243e+02 0.000000000000000000e+00
3.493536507936507860e+02 0.000000000000000000e+00
3.496174149659863701e+02 0.000000000000000000e+00
3.498572335600907195e+02 0.000000000000000000e+00
3.501088435374149412e+02 0.000000000000000000e+00
3.503519274376417343e+02 0.000000000000000000e+00
3.506078911564625855e+02 0.000000000000000000e+00
3.508653061224489988e+02 0.000000000000000000e+00
3.511067573696145132e+02 0.000000000000000000e+00
3.513336961451246907e+02 0.000000000000000000e+00
3.516156009070294886e+02 0.000000000000000000e+00
3.518750113378685000e+02 0.000000000000000000e+00
3.521462131519274408e+02 0.000000000000000000e+00
3.523867573696144859e+02 0.000000000000000000e+00
3.526483446712018122e+02 0.000000000000000000e+00
3.528754648526077062e+02 0.000000000000000000e+00
3.531533786848072509e+02 0.000000000000000000e+00
3.533877551020408418e+02 0.000000000000000000e+00
3.536558730158729986e+02 0.000000000000000000e+00
3.539092970521542156e+02 0.000000000000000000e+00
3.541701587301587324e+02 0.000000000000000000e+00
3.544165079365079123e+02 0.000000000000000000e+00
3.547018594104308136e+02 0.000000000000000000e+00
3.549661678004534906e+02 0.000000000000000000e+00
3.552034467120181489e+02 0.000000000000000000e+00
3.554755555555555588e+02 0.000000000000000000e+00
3.557275283446712137e+02 0.000000000000000000e+00
3.560039909297051963e+02 0.000000000000000000e+00
3.562370975056689417e+02 0.000000000000000000e+00
3.564883446712017872e+02 0.000000000000000000e+00
3.567502947845804897e+02 0.000000000000000000e+00
3.570055328798185883e+02 0.000000000000000000e+00
3.572716553287982038e+02 0.000000000000000000e+00
3.575167346938775381e+02 0.000000000000000000e+00
3.577859410430838807e+02 0.000000000000000000e+00
3.580397278911564740e+02 0.000000000000000000e+00
3.583058503401360326e+02 0.000000000000000000e+00
3.585578231292516875e+02 0.000000000000000000e+00
3.588263038548752775e+02 0.000000000000000000e+00
3.590713832199546687e+02 0.000000000000000000e+00
3.593346031746031599e+02 0.000000000000000000e+00
3.595776870748299530e+02 0.000000000000000000e+00
3.598526984126984303e+02 0.000000000000000000e+00
3.601099319727891270e+02 0.000000000000000000e+00
3.603570068027211164e+02 0.000000000000000000e+00
3.606140589569160966e+02 0.000000000000000000e+00
3.608823582766439699e+02 0.000000000000000000e+00
3.611229024943310719e+02 0.000000000000000000e+00
3.613921088435374145e+02 0.000000000000000000e+00
3.616395464852607802e+02 0.000000000000000000e+00
3.619062131519274317e+02 0.000000000000000000e+00
3.621607256235827776e+02 0.000000000000000000e+00
3.624161451247165360e+02 0.000000000000000000e+00
3.626612244897959272e+02 0.000000000000000000e+00
3.629217233560090676e+02 0.000000000000000000e+00
3.631660770975056494e+02 0.000000000000000000e+00
3.634409070294784669e+02 0.000000000000000000e+00
3.636867120181406108e+02 0.000000000000000000e+00
3.639535600907029220e+02 0.000000000000000000e+00
3.642015419501133806e+02 0.000000000000000000e+00
3.644763718820861413e+02 0.000000000000000000e+00
3.647192743764172178e+02 0.000000000000000000e+00
3.649872108843537148e+02 0.000000000000000000e+00
3.652270294784580642e+02 0.000000000000000000e+00
3.654940589569160920e+02 0.000000000000000000e+00
3.657429478458049630e+02 0.000000000000000000e+00
3.660163265306122184e+02 0.000000000000000000e+00
3.662610430839002333e+02 0.000000000000000000e+00
3.665253514739229104e+02 0.000000000000000000e+00
nan -1.000000000000000000e+00
nan -1.000000000000000000e+00
nan -1.000000000000000000e+00
nan -1.000000000000000000e+00
nan -1.000000000000000000e+00
nan -1.000000000000000000e+00
3.682998639455782381e+02 0.000000000000000000e+00
3.685474829931972636e+02 0.000000000000000000e+00
3.687951020408163458e+02 0.000000000000000000e+00
3.690539682539682644e+02 0.000000000000000000e+00
3.693112018140589612e+02 0.000000000000000000e+00
3.695903854875283514e+02 0.000000000000000000e+00
3.698390929705215626e+02 0.000000000000000000e+00
3.700999546485260794e+02 0.000000000000000000e+00
3.703399546485260885e+02 0.000000000000000000e+00
3.706062585034013637e+02 0.000000000000000000e+00
3.708604081632653333e+02 0.000000000000000000e+00
3.711198185941042880e+02 0.000000000000000000e+00
3.713670748299319939e+02 0.000000000000000000e+00
3.716341043083900217e+02 0.000000000000000000e+00
3.718795464852607893e+02 0.000000000000000000e+00
3.721449433106575952e+02 0.000000000000000000e+00
3.724018140589569157e+02 0.000000000000000000e+00
3.726643083900226543e+02 0.000000000000000000e+00
3.729144671201814276e+02 0.000000000000000000e+00
3.731628117913832057e+02 0.000000000000000000e+00
3.734229478458049698e+02 0.000000000000000000e+00
3.736783673469387850e+02 0.000000000000000000e+00
3.739049433106575862e+02 0.000000000000000000e+00
3.741665306122449124e+02 0.000000000000000000e+00
3.744123356009070562e+02 0.000000000000000000e+00
3.746550566893424161e+02 0.000000000000000000e+00
3.748946938775509921e+02 0.000000000000000000e+00
3.751613605442177004e+02 0.000000000000000000e+00
3.754169614512471753e+02 0.000000000000000000e+00
3.756478911564626060e+02 0.000000000000000000e+00
3.758828117913832330e+02 0.000000000000000000e+00
3.761647165532879740e+02 0.000000000000000000e+00
3.764243083900227020e+02 0.000000000000000000e+00
3.766759183673469238e+02 0.000000000000000000e+00
3.769278911564625787e+02 0.000000000000000000e+00
3.772048979591836542e+02 0.000000000000000000e+00
3.774733786848072441e+02 0.000000000000000000e+00
nan -1.000000000000000000e+00
3.779541043083900149e+02 0.000000000000000000e+00
3.782073469387755154e+02 0.000000000000000000e+00
3.784299319727891202e+02 0.000000000000000000e+00
3.787103854875283560e+02 0.000000000000000000e+00
3.789540136054421851e+02 0.000000000000000000e+00
3.792244897959183731e+02 0.000000000000000000e+00
3.794561451247165564e+02 0.000000000000000000e+00
3.797445804988661848e+02 0.000000000000000000e+00
3.799931065759637363e+02 0.000000000000000000e+00
3.802447165532879580e+02 0.000000000000000000e+00
3.805017687074829951e+02 0.000000000000000000e+00
3.807684353741496466e+02 0.000000000000000000e+00
3.810146031746031667e+02 0.000000000000000000e+00
3.812823582766440040e+02 0.000000000000000000e+00
3.815296145124716531e+02 0.000000000000000000e+00
3.817890249433106646e+02 0.000000000000000000e+00
3.820426303854875414e+02 0.000000000000000000e+00
3.823043990929705274e+02 0.000000000000000000e+00
3.825398639455782472e+02 0.000000000000000000e+00
3.828132426303855027e+02 0.000000000000000000e+00
3.830537868480725479e+02 0.000000000000000000e+00
3.833349659863945362e+02 0.000000000000000000e+00
3.836012698412698683e+02 0.000000000000000000e+00
3.838427210884353826e+02 0.000000000000000000e+00
3.840770975056689167e+02 0.000000000000000000e+00
3.843484807256235740e+02 0.000000000000000000e+00
3.846118820861677818e+02 0.000000000000000000e+00
3.848669387755102207e+02 0.000000000000000000e+00
3.851259863945577990e+02 0.000000000000000000e+00
3.853893877551020637e+02 0.000000000000000000e+00
3.856174149659863701e+02 0.000000000000000000e+00
nan -1.000000000000000000e+00
3.861491156462585081e+02 0.000000000000000000e+00
3.864119727891156231e+02 0.000000000000000000e+00
3.866487074829931885e+02 0.000000000000000000e+00
3.869211791383219747e+02 0.000000000000000000e+00
3.871648072562358038e+02 0.000000000000000000e+00
3.873930158730158837e+02 0.000000000000000000e+00
3.876538775510204005e+02 0.000000000000000000e+00
3.879189115646258301e+02 0.000000000000000000e+00
3.881547392290249263e+02 0.000000000000000000e+00
3.884152380952381236e+02 0.000000000000000000e+00
3.886621315192743964e+02 0.000000000000000000e+00
3.889398639455782245e+02 0.000000000000000000e+00
3.891809523809523625e+02 0.000000000000000000e+00
3.894510657596371743e+02 0.000000000000000000e+00
3.897101133786848095e+02 0.000000000000000000e+00
3.899771428571428373e+02 0.000000000000000000e+00
3.902155102040816246e+02 0.000000000000000000e+00
3.904839909297052145e+02 0.000000000000000000e+00
3.907307029478458276e+02 0.000000000000000000e+00
3.909910204081632514e+02 0.000000000000000000e+00
3.912335600907029516e+02 0.000000000000000000e+00
3.914980498866212884e+02 0.000000000000000000e+00
3.917540136054421964e+02 0.000000000000000000e+00
3.920224943310657864e+02 0.000000000000000000e+00
3.922575963718820731e+02 0.000000000000000000e+00
3.925391383219954378e+02 0.000000000000000000e+00
3.927914739229024690e+02 0.000000000000000000e+00
3.930111564625850065e+02 0.000000000000000000e+00
3.932994104308389751e+02 0.000000000000000000e+00
3.935769614512471435e+02 0.000000000000000000e+00
3.938363718820861550e+02 0.000000000000000000e+00
3.940963265306122594e+02 0.000000000000000000e+00
3.943305215419501337e+02 0.000000000000000000e+00
3.946097052154195239e+02 0.000000000000000000e+00
3.948616780045351220e+02 0.000000000000000000e+00
3.951212698412698501e+02 0.000000000000000000e+00
3.953685260770974992e+02 0.000000000000000000e+00
3.956224489790000121e+02 1.000000000000000000e+00
3.958717460317460564e+02 0.000000000000000000e+00
3.961438548752834663e+02 0.000000000000000000e+00
3.963892970521541770e+02 0.000000000000000000e+00
3.966597732426303651e+02 0.000000000000000000e+00
3.969160997732426495e+02 0.000000000000000000e+00
3.971731519274376296e+02 0.000000000000000000e+00
3.974283900226757282e+02 0.000000000000000000e+00
3.977082993197278711e+02 0.000000000000000000e+00
3.979383219954648325e+02 0.000000000000000000e+00
3.982117006802720880e+02 0.000000000000000000e+00
3.984649433106575884e+02 0.000000000000000000e+00
3.987109297052153920e+02 0.000000000000000000e+00
3.989494784580498958e+02 0.000000000000000000e+00
3.992388208616779934e+02 0.000000000000000000e+00
3.994786394557822859e+02 0.000000000000000000e+00
3.997418594104308340e+02 0.000000000000000000e+00
3.999923809523809268e+02 0.000000000000000000e+00
4.002476190476190254e+02 0.000000000000000000e+00
4.004803628117913945e+02 0.000000000000000000e+00
4.007495691609977371e+02 0.000000000000000000e+00
4.010205895691610181e+02 0.000000000000000000e+00
4.012674829931972909e+02 0.000000000000000000e+00
4.015067573696144905e+02 0.000000000000000000e+00
4.017678004535147238e+02 0.000000000000000000e+00
4.020076190476190732e+02 0.000000000000000000e+00
4.022826303854875505e+02 0.000000000000000000e+00
4.025195464852607756e+02 0.000000000000000000e+00
4.027914739229024690e+02 0.000000000000000000e+00
4.030345578231292620e+02 0.000000000000000000e+00
4.032943310657596498e+02 0.000000000000000000e+00
4.035468480725623408e+02 0.000000000000000000e+00
4.038220408163265347e+02 0.000000000000000000e+00
4.040536961451247180e+02 0.000000000000000000e+00
4.043180045351473950e+02 0.000000000000000000e+00
4.045610884353741312e+02 0.000000000000000000e+00
4.048252154195011485e+02 0.000000000000000000e+00
4.050817233560090926e+02 0.000000000000000000e+00
4.053485714285714039e+02 0.000000000000000000e+00
4.056068934240362864e+02 0.000000000000000000e+00
4.058673922902494269e+02 0.000000000000000000e+00
4.061093877551020341e+02 0.000000000000000000e+00
4.063824036281179133e+02 0.000000000000000000e+00
4.066343764172335682e+02 0.000000000000000000e+00
4.068812698412698410e+02 0.000000000000000000e+00
4.071622675736961696e+02 0.000000000000000000e+00
4.074202267573696190e+02 0.000000000000000000e+00
4.076845351473922960e+02 0.000000000000000000e+00
4.079141950113378812e+02 0.000000000000000000e+00
4.081797732426304037e+02 0.000000000000000000e+00
4.084312018140589657e+02 0.000000000000000000e+00
4.086755555555555475e+02 0.000000000000000000e+00
4.089502040816326485e+02 0.000000000000000000e+00
4.092243083900226566e+02 0.000000000000000000e+00
4.094693877551020478e+02 0.000000000000000000e+00
4.097197278911564808e+02 0.000000000000000000e+00
4.099853061224490034e+02 0.000000000000000000e+00
4.102271201814058941e+02 0.000000000000000000e+00
4.104988662131519277e+02 0.000000000000000000e+00
4.107375963718820913e+02 0.000000000000000000e+00
4.110037188208616499e+02 0.000000000000000000e+00
4.112651247165533164e+02 0.000000000000000000e+00
4.115336054421768495e+02 0.000000000000000000e+00
4.117808616780045554e+02 0.000000000000000000e+00
4.120400907029478503e+02 0.000000000000000000e+00
4.122849886621315250e+02 0.000000000000000000e+00
4.125483900226757328e+02 0.000000000000000000e+00
4.127885714285714016e+02 0.000000000000000000e+00
4.130583219954648371e+02 0.000000000000000000e+00
4.133081179138321772e+02 0.000000000000000000e+00
4.135776870748299530e+02 0.000000000000000000e+00
4.138214965986394418e+02 0.000000000000000000e+00
4.140774603174602930e+02 0.000000000000000000e+00
4.143270748299319735e+02 0.000000000000000000e+00
4.145839455782312939e+02 0.000000000000000000e+00
4.148293877551020614e+02 0.000000000000000000e+00
4.150996825396825329e+02 0.000000000000000000e+00
4.153402267573696349e+02 0.000000000000000000e+00
4.156068934240362864e+02 0.000000000000000000e+00
4.158621315192743850e+02 0.000000000000000000e+00
4.161179138321995197e+02 0.000000000000000000e+00
4.163898412698412699e+02 0.000000000000000000e+00
4.166534240362811943e+02 0.000000000000000000e+00
4.168863492063492231e+02 0.000000000000000000e+00
4.171657142857142730e+02 0.000000000000000000e+00
4.174351020408163322e+02 0.000000000000000000e+00
4.176865306122448942e+02 0.000000000000000000e+00
4.179379591836734562e+02 0.000000000000000000e+00
4.181808616780045327e+02 0.000000000000000000e+00
4.184796371882086419e+02 0.000000000000000000e+00
4.186987755102040865e+02 0.000000000000000000e+00
4.189590929705215672e+02 0.000000000000000000e+00
4.192085260770975310e+02 0.000000000000000000e+00
4.194724716553287749e+02 0.000000000000000000e+00
4.197431292517006796e+02 0.000000000000000000e+00
4.200304761904761790e+02 0.000000000000000000e+00
4.202684807256235899e+02 0.000000000000000000e+00
4.205023129251700880e+02 0.000000000000000000e+00
4.207778684807256013e+02 0.000000000000000000e+00
4.210316553287981947e+02 0.000000000000000000e+00
4.212897959183673606e+02 0.000000000000000000e+00
4.215385034013605718e+02 0.000000000000000000e+00
4.218046258503401305e+02 0.000000000000000000e+00
4.220562358276644090e+02 0.000000000000000000e+00
4.223087528344671000e+02 0.000000000000000000e+00
4.225572789115646515e+02 0.000000000000000000e+00
4.228366439909297014e+02 0.000000000000000000e+00
4.230681179138322250e+02 0.000000000000000000e+00
4.233233560090702667e+02 0.000000000000000000e+00
4.235827664399092782e+02 0.000000000000000000e+00
4.238499773242630226e+02 0.000000000000000000e+00
4.240812698412698296e+02 0.000000000000000000e+00
4.243510204081632651e+02 0.000000000000000000e+00
4.246102494331065600e+02 0.000000000000000000e+00
4.248400907029478617e+02 0.000000000000000000e+00
4.250713832199546687e+02 0.000000000000000000e+00
4.253382312925169799e+02 0.000000000000000000e+00
4.255983673469388009e+02 0.000000000000000000e+00
4.258459863945578263e+02 0.000000000000000000e+00
4.260861678004534951e+02 0.000000000000000000e+00
4.263555555555555543e+02 0.000000000000000000e+00
4.265937414965986250e+02 0.000000000000000000e+00
4.268310204081632833e+02 0.000000000000000000e+00
4.271229024943310719e+02 0.000000000000000000e+00
4.273503854875283423e+02 0.000000000000000000e+00
4.276165079365079578e+02 0.000000000000000000e+00
4.278748299319727835e+02 0.000000000000000000e+00
4.281206349206349273e+02 0.000000000000000000e+00
4.283633560090702872e+02 0.000000000000000000e+00
4.286028117913832034e+02 0.000000000000000000e+00
4.288732879818593915e+02 0.000000000000000000e+00
4.291067573696145132e+02 0.000000000000000000e+00
4.293723356009070358e+02 0.000000000000000000e+00
4.296350113378684910e+02 0.000000000000000000e+00
4.298877097505668985e+02 0.000000000000000000e+00
4.301355102040816405e+02 0.000000000000000000e+00
4.303923809523809609e+02 0.000000000000000000e+00
4.306443537414966158e+02 0.000000000000000000e+00
4.309035827664399108e+02 0.000000000000000000e+00
4.311517460317460291e+02 0.000000000000000000e+00
4.314122448979591695e+02 0.000000000000000000e+00
4.316756462585033773e+02 0.000000000000000000e+00
4.319187301587301704e+02 0.000000000000000000e+00
nan -1.000000000000000000e+00
4.324241269841269855e+02 0.000000000000000000e+00
4.326839002267573733e+02 0.000000000000000000e+00
4.329331519274376205e+02 0.000000000000000000e+00
4.331921995464852557e+02 0.000000000000000000e+00
4.334646712018140420e+02 0.000000000000000000e+00
4.337255328798186156e+02 0.000000000000000000e+00
4.339706122448979499e+02 0.000000000000000000e+00
4.342325623582766525e+02 0.000000000000000000e+00
4.344821768707482761e+02 0.000000000000000000e+00
4.347336054421768949e+02 0.000000000000000000e+00
4.349725170068027182e+02 0.000000000000000000e+00
4.352326530612244824e+02 0.000000000000000000e+00
4.354768253968254044e+02 0.000000000000000000e+00
4.357219047619047387e+02 0.000000000000000000e+00
4.359963718820861800e+02 0.000000000000000000e+00
4.362387301587301636e+02 0.000000000000000000e+00
4.364838095238094979e+02 0.000000000000000000e+00
4.367223582766440018e+02 0.000000000000000000e+00
4.369870294784580551e+02 0.000000000000000000e+00
4.372286621315192860e+02 0.000000000000000000e+00
4.375002267573696031e+02 0.000000000000000000e+00
4.377609070294784601e+02 0.000000000000000000e+00
4.380074376417233566e+02 0.000000000000000000e+00
4.382621315192743623e+02 0.000000000000000000e+00
4.385242630385487246e+02 0.000000000000000000e+00
4.387657142857142958e+02 0.000000000000000000e+00
4.390430839002267476e+02 0.000000000000000000e+00
4.392939682539682735e+02 0.000000000000000000e+00
4.395394104308389842e+02 0.000000000000000000e+00
4.397737868480725751e+02 0.000000000000000000e+00
4.400546031746031872e+02 0.000000000000000000e+00
4.402980498866212997e+02 0.000000000000000000e+00
4.405659863945577968e+02 0.000000000000000000e+00
4.408183219954648280e+02 0.000000000000000000e+00
4.410701133786848231e+02 0.000000000000000000e+00
4.413035827664398880e+02 0.000000000000000000e+00
4.415900226757369751e+02 0.000000000000000000e+00
4.418570521541950029e+02 0.000000000000000000e+00
4.421066666666666833e+02 0.000000000000000000e+00
4.423747845804988401e+02 0.000000000000000000e+00
4.426463492063492140e+02 0.000000000000000000e+00
4.429086621315192929e+02 0.000000000000000000e+00
4.431568253968254112e+02 0.000000000000000000e+00
4.434115192743764169e+02 0.000000000000000000e+00
4.436696598639455829e+02 0.000000000000000000e+00
4.439065759637188080e+02 0.000000000000000000e+00
4.441824943310657545e+02 0.000000000000000000e+00
4.444277551020408055e+02 0.000000000000000000e+00
nan -1.000000000000000000e+00
4.449433106575963848e+02 0.000000000000000000e+00
4.452023582766439631e+02 0.000000000000000000e+00
4.454418140589569362e+02 0.000000000000000000e+00
4.457139229024943461e+02 0.000000000000000000e+00
4.459736961451247339e+02 0.000000000000000000e+00
4.462193197278911612e+02 0.000000000000000000e+00
nan -1.000000000000000000e+00
4.467573696145124700e+02 0.000000000000000000e+00
nan -1.000000000000000000e+00
4.471533786848072509e+02 0.000000000000000000e+00
nan -1.000000000000000000e+00
4.476493424036281112e+02 0.000000000000000000e+00
4.479123809523809427e+02 0.000000000000000000e+00
4.481536507936507974e+02 0.000000000000000000e+00
4.484036281179138541e+02 0.000000000000000000e+00
4.487069387755101957e+02 0.000000000000000000e+00
4.489971882086167625e+02 0.000000000000000000e+00
nan -1.000000000000000000e+00
4.495749659863945453e+02 0.000000000000000000e+00
4.498098866213151723e+02 0.000000000000000000e+00
4.500823582766440154e+02 0.000000000000000000e+00
4.503169160997732661e+02 0.000000000000000000e+00
4.506158730158730350e+02 0.000000000000000000e+00
4.508482539682539709e+02 0.000000000000000000e+00
4.510913378684807071e+02 0.000000000000000000e+00
4.513786848072562634e+02 0.000000000000000000e+00
4.516154195011337720e+02 0.000000000000000000e+00
4.518443537414966045e+02 0.000000000000000000e+00
4.521077551020408123e+02 0.000000000000000000e+00
4.523542857142857088e+02 0.000000000000000000e+00
4.525770521541950302e+02 0.000000000000000000e+00
4.528364625850340417e+02 0.000000000000000000e+00
4.530855328798185724e+02 0.000000000000000000e+00
4.533300680272108707e+02 0.000000000000000000e+00
nan -1.000000000000000000e+00
nan -1.000000000000000000e+00
4.541873922902494201e+02 0.000000000000000000e+00
4.544257596371882073e+02 0.000000000000000000e+00
4.546545124716553232e+02 0.000000000000000000e+00
4.548881632653061047e+02 0.000000000000000000e+00
nan -1.000000000000000000e+00
4.554918367340000032e+02 0.000000000000000000e+00
4.557500226757369433e+02 0.000000000000000000e+00
4.559753287981859557e+02 0.000000000000000000e+00
4.562008163265306280e+02 0.000000000000000000e+00
