# Supplementary material for: Correlated microtiming deviations in jazz and rock music
Source: PLoS One. 2018 Jan 24;13(1):e0186361. doi: 10.1371/journal.pone.0186361 (PMC5783353; doi:10.1371/journal.pone.0186361)
Supplement: S1 Dataset — (ZIP) [file pone.0186361.s001.zip › J39.dat]

1.954702947845805028e+01 0.000000000000000000e+00
1.975691609977324248e+01 0.000000000000000000e+00
1.993741496598639529e+01 0.000000000000000000e+00
2.015369614500000139e+01 1.000000000000000000e+00
2.036022675699999951e+01 1.000000000000000000e+00
2.056925169999999881e+01 1.000000000000000000e+00
2.077229024900000098e+01 1.000000000000000000e+00
2.099328798099999815e+01 1.000000000000000000e+00
2.119632653000000033e+01 1.000000000000000000e+00
2.141632652999999920e+01 1.000000000000000000e+00
2.161337868400000062e+01 1.000000000000000000e+00
2.182988662099999999e+01 1.000000000000000000e+00
2.202294784500000091e+01 1.000000000000000000e+00
2.223795918300000096e+01 1.000000000000000000e+00
2.243551020399999985e+01 1.000000000000000000e+00
2.264204081599999796e+01 1.000000000000000000e+00
2.284009070199999769e+01 1.000000000000000000e+00
2.305260770900000011e+01 1.000000000000000000e+00
2.324816326499999874e+01 1.000000000000000000e+00
2.345369614499999855e+01 1.000000000000000000e+00
2.365324263000000116e+01 1.000000000000000000e+00
2.385977324199999927e+01 1.000000000000000000e+00
2.405782312900000264e+01 1.000000000000000000e+00
2.427482993099999931e+01 1.000000000000000000e+00
2.446839002199999769e+01 1.000000000000000000e+00
2.468539682500000154e+01 1.000000000000000000e+00
2.487596371800000128e+01 1.000000000000000000e+00
2.509247165500000065e+01 1.000000000000000000e+00
nan -1.000000000000000000e+00
nan -1.000000000000000000e+00
2.569310657500000161e+01 1.000000000000000000e+00
2.590263038499999837e+01 1.000000000000000000e+00
2.610417233500000123e+01 1.000000000000000000e+00
2.631569160900000170e+01 1.000000000000000000e+00
2.651274376399999966e+01 1.000000000000000000e+00
2.673424036199999776e+01 1.000000000000000000e+00
2.693079364999999825e+01 1.000000000000000000e+00
2.714231292499999881e+01 1.000000000000000000e+00
2.733687074800000261e+01 1.000000000000000000e+00
2.754739229000000122e+01 1.000000000000000000e+00
2.772952380952380835e+01 0.000000000000000000e+00
2.794231292517006793e+01 0.000000000000000000e+00
2.813841269841269721e+01 0.000000000000000000e+00
nan -1.000000000000000000e+00
nan -1.000000000000000000e+00
nan -1.000000000000000000e+00
nan -1.000000000000000000e+00
nan -1.000000000000000000e+00
2.937360544217687064e+01 0.000000000000000000e+00
2.958566893424036337e+01 0.000000000000000000e+00
2.977560090702947804e+01 0.000000000000000000e+00
2.998421768707482826e+01 0.000000000000000000e+00
3.018684807256235914e+01 0.000000000000000000e+00
nan -1.000000000000000000e+00
3.059464852607709773e+01 0.000000000000000000e+00
3.079528344671201978e+01 0.000000000000000000e+00
3.099392290249432946e+01 0.000000000000000000e+00
nan -1.000000000000000000e+00
nan -1.000000000000000000e+00
nan -1.000000000000000000e+00
nan -1.000000000000000000e+00
nan -1.000000000000000000e+00
nan -1.000000000000000000e+00
nan -1.000000000000000000e+00
3.260698412698413051e+01 0.000000000000000000e+00
3.281578231292517245e+01 0.000000000000000000e+00
3.302294784580498543e+01 0.000000000000000000e+00
3.323827664399092896e+01 0.000000000000000000e+00
3.344235827664399352e+01 0.000000000000000000e+00
nan -1.000000000000000000e+00
3.383963718820861999e+01 0.000000000000000000e+00
3.405170068027210561e+01 0.000000000000000000e+00
nan -1.000000000000000000e+00
3.446294784580499027e+01 0.000000000000000000e+00
3.465687074829931902e+01 0.000000000000000000e+00
3.486938775499999821e+01 1.000000000000000000e+00
3.506249433106575708e+01 0.000000000000000000e+00
3.527147392290249428e+01 0.000000000000000000e+00
3.546848072562358567e+01 0.000000000000000000e+00
3.567963718820861629e+01 0.000000000000000000e+00
3.586648526077097188e+01 0.000000000000000000e+00
3.607963718820861487e+01 0.000000000000000000e+00
3.627244897900000353e+01 0.000000000000000000e+00
3.648816326530612031e+01 0.000000000000000000e+00
3.668081632653061064e+01 0.000000000000000000e+00
3.689687074829932101e+01 0.000000000000000000e+00
3.708843537414966107e+01 0.000000000000000000e+00
3.730013605442177038e+01 0.000000000000000000e+00
3.749170068027211045e+01 0.000000000000000000e+00
3.770285714285714107e+01 0.000000000000000000e+00
3.790294784580498799e+01 0.000000000000000000e+00
nan -1.000000000000000000e+00
3.830367346938775341e+01 0.000000000000000000e+00
3.851482993197279114e+01 0.000000000000000000e+00
3.870113378684807515e+01 0.000000000000000000e+00
3.892045351473922921e+01 0.000000000000000000e+00
3.912616780045351561e+01 0.000000000000000000e+00
nan -1.000000000000000000e+00
3.954430839002267817e+01 0.000000000000000000e+00
3.975473922902494195e+01 0.000000000000000000e+00
3.995011337868480439e+01 0.000000000000000000e+00
nan -1.000000000000000000e+00
4.036462585034013273e+01 0.000000000000000000e+00
4.056943310657596413e+01 0.000000000000000000e+00
4.075972789115646577e+01 0.000000000000000000e+00
4.097251700680271824e+01 0.000000000000000000e+00
4.116625850340135884e+01 0.000000000000000000e+00
nan -1.000000000000000000e+00
4.157170068027210874e+01 0.000000000000000000e+00
4.178612244897959016e+01 0.000000000000000000e+00
4.197968253968254260e+01 0.000000000000000000e+00
4.218140589569161136e+01 0.000000000000000000e+00
4.237496598639455669e+01 0.000000000000000000e+00
4.259120181405895522e+01 0.000000000000000000e+00
4.279310657596371925e+01 0.000000000000000000e+00
4.300299319727891145e+01 0.000000000000000000e+00
4.320435374149659680e+01 0.000000000000000000e+00
4.341696145124716821e+01 0.000000000000000000e+00
4.361342403628118092e+01 0.000000000000000000e+00
4.382276643990929443e+01 0.000000000000000000e+00
4.400943310657596186e+01 0.000000000000000000e+00
4.423455782312925066e+01 0.000000000000000000e+00
4.442702947845805284e+01 0.000000000000000000e+00
4.464018140589568873e+01 0.000000000000000000e+00
4.482848072562358510e+01 0.000000000000000000e+00
4.504780045351473916e+01 0.000000000000000000e+00
4.525260770975056346e+01 0.000000000000000000e+00
4.545015873015873353e+01 0.000000000000000000e+00
4.564353741496598360e+01 0.000000000000000000e+00
4.585251700680272080e+01 0.000000000000000000e+00
4.605424036281178957e+01 0.000000000000000000e+00
4.627138321995465020e+01 0.000000000000000000e+00
4.647165532879818528e+01 0.000000000000000000e+00
4.668462585034013301e+01 0.000000000000000000e+00
4.687510204081632992e+01 0.000000000000000000e+00
4.709061224489796160e+01 0.000000000000000000e+00
4.728090702947845614e+01 0.000000000000000000e+00
4.749895691609977177e+01 0.000000000000000000e+00
4.768217687074830025e+01 0.000000000000000000e+00
4.789841269841269877e+01 0.000000000000000000e+00
4.809922902494331254e+01 0.000000000000000000e+00
4.830929705215419290e+01 0.000000000000000000e+00
4.849959183673469454e+01 0.000000000000000000e+00
4.871836734693877702e+01 0.000000000000000000e+00
4.891283446712018446e+01 0.000000000000000000e+00
4.913360544217687220e+01 0.000000000000000000e+00
4.932879818594104648e+01 0.000000000000000000e+00
4.953904761904762211e+01 0.000000000000000000e+00
4.973732426303855192e+01 0.000000000000000000e+00
4.994086167800453779e+01 0.000000000000000000e+00
5.014603174603174551e+01 0.000000000000000000e+00
5.035573696145124956e+01 0.000000000000000000e+00
5.055564625850340121e+01 0.000000000000000000e+00
5.077387755102040501e+01 0.000000000000000000e+00
5.096417233560090665e+01 0.000000000000000000e+00
5.117877551020408333e+01 0.000000000000000000e+00
5.136852607709750629e+01 0.000000000000000000e+00
5.158839002267573903e+01 0.000000000000000000e+00
5.177142857142857224e+01 0.000000000000000000e+00
5.199165532879818841e+01 0.000000000000000000e+00
5.218612244897958874e+01 0.000000000000000000e+00
5.239111111111110830e+01 0.000000000000000000e+00
5.259482993197278944e+01 0.000000000000000000e+00
5.280961451247165428e+01 0.000000000000000000e+00
5.300861678004535094e+01 0.000000000000000000e+00
5.322521541950113289e+01 0.000000000000000000e+00
5.343129251700680271e+01 0.000000000000000000e+00
5.363791383219954412e+01 0.000000000000000000e+00
5.382585034013605707e+01 0.000000000000000000e+00
5.404553287981859455e+01 0.000000000000000000e+00
5.425414965986394833e+01 0.000000000000000000e+00
5.446712018140589606e+01 0.000000000000000000e+00
5.465904761904761955e+01 0.000000000000000000e+00
5.487201814058956728e+01 0.000000000000000000e+00
5.507210884353741420e+01 0.000000000000000000e+00
5.527800453514738876e+01 0.000000000000000000e+00
5.548009070294784806e+01 0.000000000000000000e+00
5.568054421768707130e+01 0.000000000000000000e+00
nan -1.000000000000000000e+00
nan -1.000000000000000000e+00
nan -1.000000000000000000e+00
nan -1.000000000000000000e+00
nan -1.000000000000000000e+00
nan -1.000000000000000000e+00
nan -1.000000000000000000e+00
nan -1.000000000000000000e+00
nan -1.000000000000000000e+00
nan -1.000000000000000000e+00
nan -1.000000000000000000e+00
nan -1.000000000000000000e+00
nan -1.000000000000000000e+00
nan -1.000000000000000000e+00
nan -1.000000000000000000e+00
5.893714285714285950e+01 0.000000000000000000e+00
5.914285714285714590e+01 0.000000000000000000e+00
5.935020408163265415e+01 0.000000000000000000e+00
5.955464852607709503e+01 0.000000000000000000e+00
5.975854875283446432e+01 0.000000000000000000e+00
5.996081632653061178e+01 0.000000000000000000e+00
6.017904761904761557e+01 0.000000000000000000e+00
6.038857142857143145e+01 0.000000000000000000e+00
6.059791383219954497e+01 0.000000000000000000e+00
6.079655328798185820e+01 0.000000000000000000e+00
6.100897959183673436e+01 0.000000000000000000e+00
6.120798185941043101e+01 0.000000000000000000e+00
6.141841269841270190e+01 0.000000000000000000e+00
6.161777777777777487e+01 0.000000000000000000e+00
6.182657596371882391e+01 0.000000000000000000e+00
6.203646258503401612e+01 0.000000000000000000e+00
6.222675736961451065e+01 0.000000000000000000e+00
nan -1.000000000000000000e+00
6.264943310657596243e+01 0.000000000000000000e+00
6.285768707482993278e+01 0.000000000000000000e+00
6.307174603174603078e+01 0.000000000000000000e+00
6.327510204081632850e+01 0.000000000000000000e+00
6.347283446712017962e+01 0.000000000000000000e+00
6.368653061224490131e+01 0.000000000000000000e+00
6.388589569160997428e+01 0.000000000000000000e+00
6.408761904761904304e+01 0.000000000000000000e+00
6.428117913832198838e+01 0.000000000000000000e+00
6.449378684807255979e+01 0.000000000000000000e+00
6.469968253968254146e+01 0.000000000000000000e+00
6.491972789115646947e+01 0.000000000000000000e+00
6.512380952380952692e+01 0.000000000000000000e+00
6.532263038548752832e+01 0.000000000000000000e+00
6.553378684807256604e+01 0.000000000000000000e+00
6.574693877551020194e+01 0.000000000000000000e+00
6.595410430839002913e+01 0.000000000000000000e+00
6.615219954648526368e+01 0.000000000000000000e+00
6.636662131519274510e+01 0.000000000000000000e+00
6.656526077097505834e+01 0.000000000000000000e+00
6.677151927437641632e+01 0.000000000000000000e+00
6.695999999999999375e+01 0.000000000000000000e+00
6.716952380952380963e+01 0.000000000000000000e+00
6.737505668934240077e+01 0.000000000000000000e+00
6.758349206349205929e+01 0.000000000000000000e+00
6.778829931972789780e+01 0.000000000000000000e+00
6.800526077097505606e+01 0.000000000000000000e+00
6.821369614512471458e+01 0.000000000000000000e+00
6.841995464852607256e+01 0.000000000000000000e+00
6.862276643990929870e+01 0.000000000000000000e+00
6.881904761904762324e+01 0.000000000000000000e+00
6.902004535147392517e+01 0.000000000000000000e+00
6.923337868480724921e+01 0.000000000000000000e+00
6.941732426303855163e+01 0.000000000000000000e+00
6.962721088435374384e+01 0.000000000000000000e+00
6.982276643990930154e+01 0.000000000000000000e+00
7.002848072562358084e+01 0.000000000000000000e+00
7.021678004535147011e+01 0.000000000000000000e+00
7.042938775510204152e+01 0.000000000000000000e+00
7.062331065759637738e+01 0.000000000000000000e+00
7.082630385487527747e+01 0.000000000000000000e+00
7.103673469387754835e+01 0.000000000000000000e+00
7.124281179138321818e+01 0.000000000000000000e+00
7.142857142857143060e+01 0.000000000000000000e+00
7.164009070294784465e+01 0.000000000000000000e+00
7.184018140589569157e+01 0.000000000000000000e+00
7.205061224489796246e+01 0.000000000000000000e+00
7.225795918367346360e+01 0.000000000000000000e+00
7.246131519274376842e+01 0.000000000000000000e+00
7.265814058956915744e+01 0.000000000000000000e+00
7.286331065759637227e+01 0.000000000000000000e+00
7.306811791383219656e+01 0.000000000000000000e+00
7.327383219954649007e+01 0.000000000000000000e+00
7.347446712018140147e+01 0.000000000000000000e+00
7.368000000000000682e+01 0.000000000000000000e+00
7.386630385487528372e+01 0.000000000000000000e+00
7.408834467120180989e+01 0.000000000000000000e+00
7.428353741496599127e+01 0.000000000000000000e+00
7.449541950113378164e+01 0.000000000000000000e+00
7.469678004535147409e+01 0.000000000000000000e+00
7.489868480725623101e+01 0.000000000000000000e+00
7.510040816326529978e+01 0.000000000000000000e+00
7.530739229024943882e+01 0.000000000000000000e+00
7.550929705215419574e+01 0.000000000000000000e+00
7.571736961451247794e+01 0.000000000000000000e+00
7.591129251700679959e+01 0.000000000000000000e+00
7.612263038548752547e+01 0.000000000000000000e+00
7.632290249433106055e+01 0.000000000000000000e+00
7.652299319727890747e+01 0.000000000000000000e+00
7.672399092970520940e+01 0.000000000000000000e+00
7.693605442176870213e+01 0.000000000000000000e+00
7.713632653061225142e+01 0.000000000000000000e+00
7.734621315192744362e+01 0.000000000000000000e+00
7.753265306100000487e+01 0.000000000000000000e+00
7.774240362811791272e+01 0.000000000000000000e+00
7.794031746031745911e+01 0.000000000000000000e+00
7.814802721088435078e+01 0.000000000000000000e+00
7.834648526077097586e+01 0.000000000000000000e+00
7.855746031746031122e+01 0.000000000000000000e+00
7.875900226757369182e+01 0.000000000000000000e+00
7.897287981859410877e+01 0.000000000000000000e+00
7.916063492063491935e+01 0.000000000000000000e+00
7.936634920634921286e+01 0.000000000000000000e+00
7.956571428571427873e+01 0.000000000000000000e+00
7.977070294784580540e+01 0.000000000000000000e+00
7.996444444444443889e+01 0.000000000000000000e+00
8.016907029478457503e+01 0.000000000000000000e+00
8.037678004535148091e+01 0.000000000000000000e+00
8.058666666666667311e+01 0.000000000000000000e+00
8.079274376417232872e+01 0.000000000000000000e+00
8.100208616780045645e+01 0.000000000000000000e+00
8.120199546485260100e+01 0.000000000000000000e+00
8.140716553287981583e+01 0.000000000000000000e+00
8.159401360544217141e+01 0.000000000000000000e+00
8.180154195011337492e+01 0.000000000000000000e+00
8.199600907029478947e+01 0.000000000000000000e+00
8.220571428571427930e+01 0.000000000000000000e+00
8.240308390022676122e+01 0.000000000000000000e+00
8.261786848072561895e+01 0.000000000000000000e+00
8.280888888888888744e+01 0.000000000000000000e+00
8.301496598639455726e+01 0.000000000000000000e+00
8.323192743764172974e+01 0.000000000000000000e+00
8.342712018140589691e+01 0.000000000000000000e+00
8.362104308390023277e+01 0.000000000000000000e+00
8.383655328798185735e+01 0.000000000000000000e+00
8.402866213151926900e+01 0.000000000000000000e+00
8.423873015873016357e+01 0.000000000000000000e+00
8.444553287981860024e+01 0.000000000000000000e+00
8.465687074829932612e+01 0.000000000000000000e+00
8.483882086167800196e+01 0.000000000000000000e+00
8.505850340136053944e+01 0.000000000000000000e+00
8.524970521541949608e+01 0.000000000000000000e+00
8.547192743764172462e+01 0.000000000000000000e+00
8.566240362811791442e+01 0.000000000000000000e+00
8.587609977324262900e+01 0.000000000000000000e+00
8.606149659863945089e+01 0.000000000000000000e+00
8.628172335600906706e+01 0.000000000000000000e+00
8.647981859410430161e+01 0.000000000000000000e+00
8.668716553287981696e+01 0.000000000000000000e+00
8.688598639455781836e+01 0.000000000000000000e+00
8.709151927437642371e+01 0.000000000000000000e+00
8.728380952380952351e+01 0.000000000000000000e+00
8.748897959183673834e+01 0.000000000000000000e+00
8.768072562358275945e+01 0.000000000000000000e+00
8.788498866213151928e+01 0.000000000000000000e+00
8.809269841269841095e+01 0.000000000000000000e+00
8.828571428571429180e+01 0.000000000000000000e+00
8.848253968253968083e+01 0.000000000000000000e+00
8.870730158730158621e+01 0.000000000000000000e+00
8.891047619047618866e+01 0.000000000000000000e+00
8.910875283446712558e+01 0.000000000000000000e+00
8.930267573696144723e+01 0.000000000000000000e+00
8.951510204081633049e+01 0.000000000000000000e+00
8.970340136054421976e+01 0.000000000000000000e+00
8.992471655328797908e+01 0.000000000000000000e+00
9.009959183673468885e+01 0.000000000000000000e+00
9.032126984126983871e+01 0.000000000000000000e+00
9.050485260770975060e+01 0.000000000000000000e+00
9.071945578231292018e+01 0.000000000000000000e+00
9.090666666666666629e+01 0.000000000000000000e+00
9.111673469387754665e+01 0.000000000000000000e+00
9.131990929705214910e+01 0.000000000000000000e+00
9.153070294784581051e+01 0.000000000000000000e+00
9.171736961451247794e+01 0.000000000000000000e+00
9.192671201814059145e+01 0.000000000000000000e+00
9.211736961451246941e+01 0.000000000000000000e+00
9.232816326530611661e+01 0.000000000000000000e+00
9.251319727891156219e+01 0.000000000000000000e+00
9.273269841269841152e+01 0.000000000000000000e+00
9.292607709750566869e+01 0.000000000000000000e+00
9.313959183673469511e+01 0.000000000000000000e+00
9.332263038548752832e+01 0.000000000000000000e+00
9.353179138321995367e+01 0.000000000000000000e+00
9.372462585034013216e+01 0.000000000000000000e+00
9.394013605442177095e+01 0.000000000000000000e+00
9.413061224489796075e+01 0.000000000000000000e+00
9.434104308390023164e+01 0.000000000000000000e+00
9.453242630385487644e+01 0.000000000000000000e+00
9.473741496598638889e+01 0.000000000000000000e+00
9.493351473922902528e+01 0.000000000000000000e+00
9.514430839002267248e+01 0.000000000000000000e+00
9.534095238095238756e+01 0.000000000000000000e+00
9.555374149659863292e+01 0.000000000000000000e+00
9.573859410430839034e+01 0.000000000000000000e+00
9.595301587301587176e+01 0.000000000000000000e+00
9.614095238095238471e+01 0.000000000000000000e+00
9.634938775510204323e+01 0.000000000000000000e+00
9.653895691609977803e+01 0.000000000000000000e+00
9.674739229024943654e+01 0.000000000000000000e+00
9.692916099773242422e+01 0.000000000000000000e+00
9.714049886621315011e+01 0.000000000000000000e+00
9.733460317460317412e+01 0.000000000000000000e+00
9.753922902494331026e+01 0.000000000000000000e+00
9.772807256235827822e+01 0.000000000000000000e+00
9.793650793650793673e+01 0.000000000000000000e+00
9.813297052154194944e+01 0.000000000000000000e+00
9.833922902494330742e+01 0.000000000000000000e+00
9.853079365079365459e+01 0.000000000000000000e+00
9.874811791383220339e+01 0.000000000000000000e+00
9.895147392290249400e+01 0.000000000000000000e+00
9.915265306122448408e+01 0.000000000000000000e+00
9.935419501133786468e+01 0.000000000000000000e+00
9.956190476190475636e+01 0.000000000000000000e+00
9.975691609977324958e+01 0.000000000000000000e+00
9.996117913832199520e+01 0.000000000000000000e+00
1.001409523809523847e+02 0.000000000000000000e+00
1.003526530612244869e+02 0.000000000000000000e+00
1.005492970521542020e+02 0.000000000000000000e+00
1.007493877551020347e+02 0.000000000000000000e+00
1.009462131519274379e+02 0.000000000000000000e+00
1.011602721088435430e+02 0.000000000000000000e+00
1.013554648526077102e+02 0.000000000000000000e+00
1.015653514739229024e+02 0.000000000000000000e+00
1.017554648526077159e+02 0.000000000000000000e+00
1.019687981859410399e+02 0.000000000000000000e+00
1.021630839002267521e+02 0.000000000000000000e+00
1.023691609977324219e+02 0.000000000000000000e+00
1.025629024943310696e+02 0.000000000000000000e+00
1.027729705215419500e+02 0.000000000000000000e+00
1.029547392290249377e+02 0.000000000000000000e+00
1.031620861678004530e+02 0.000000000000000000e+00
1.033672562358276679e+02 0.000000000000000000e+00
1.035793197278911606e+02 0.000000000000000000e+00
1.037647165532879825e+02 0.000000000000000000e+00
1.039686167800453518e+02 0.000000000000000000e+00
1.041759637188208671e+02 0.000000000000000000e+00
1.043880272108843599e+02 0.000000000000000000e+00
1.045861224489795944e+02 0.000000000000000000e+00
1.047960090702947866e+02 0.000000000000000000e+00
1.049834013605442209e+02 0.000000000000000000e+00
1.051947392290249468e+02 0.000000000000000000e+00
1.053875736961451253e+02 0.000000000000000000e+00
1.055974603174603175e+02 0.000000000000000000e+00
1.057843083900226731e+02 0.000000000000000000e+00
1.060034467120181461e+02 0.000000000000000000e+00
1.061873922902494343e+02 0.000000000000000000e+00
1.063925623582766491e+02 0.000000000000000000e+00
1.065853968253968276e+02 0.000000000000000000e+00
1.067905668934240424e+02 0.000000000000000000e+00
1.069739682539682519e+02 0.000000000000000000e+00
1.071941950113378681e+02 0.000000000000000000e+00
1.073850340136054484e+02 0.000000000000000000e+00
1.075952834467120169e+02 0.000000000000000000e+00
1.077775963718820833e+02 0.000000000000000000e+00
1.079845804988662081e+02 0.000000000000000000e+00
1.081708843537414992e+02 0.000000000000000000e+00
1.083862131519274357e+02 0.000000000000000000e+00
1.085790476190476141e+02 0.000000000000000000e+00
1.087914739229024974e+02 0.000000000000000000e+00
1.089745124716553306e+02 0.000000000000000000e+00
1.091760544217687112e+02 0.000000000000000000e+00
1.093696145124716566e+02 0.000000000000000000e+00
1.095764172335600932e+02 0.000000000000000000e+00
1.097603628117913814e+02 0.000000000000000000e+00
1.099720634920634978e+02 0.000000000000000000e+00
1.101681632653061200e+02 0.000000000000000000e+00
1.103755102040816354e+02 0.000000000000000000e+00
1.105703401360544262e+02 0.000000000000000000e+00
1.107838548752834527e+02 0.000000000000000000e+00
1.109667120181405835e+02 0.000000000000000000e+00
1.111880272108843570e+02 0.000000000000000000e+00
1.113678004535147323e+02 0.000000000000000000e+00
1.115829478458049948e+02 0.000000000000000000e+00
1.117757823129251733e+02 0.000000000000000000e+00
1.119804081632653094e+02 0.000000000000000000e+00
1.121679818594104319e+02 0.000000000000000000e+00
1.123811337868480678e+02 0.000000000000000000e+00
1.125667120181405920e+02 0.000000000000000000e+00
1.127756916099773292e+02 0.000000000000000000e+00
1.129652607709750498e+02 0.000000000000000000e+00
1.131778684807256212e+02 0.000000000000000000e+00
1.133875736961451253e+02 0.000000000000000000e+00
1.135981859410430843e+02 0.000000000000000000e+00
1.137790476190476170e+02 0.000000000000000000e+00
1.139967346938775563e+02 0.000000000000000000e+00
1.141870294784580437e+02 0.000000000000000000e+00
1.143994557823129270e+02 0.000000000000000000e+00
1.145877551020408163e+02 0.000000000000000000e+00
1.147931065759637193e+02 0.000000000000000000e+00
1.149910204081632656e+02 0.000000000000000000e+00
1.152003628117913792e+02 0.000000000000000000e+00
1.153933786848072600e+02 0.000000000000000000e+00
1.155987301587301630e+02 0.000000000000000000e+00
1.157933786848072515e+02 0.000000000000000000e+00
1.160036281179138342e+02 0.000000000000000000e+00
1.161904761904761898e+02 0.000000000000000000e+00
1.164010884353741488e+02 0.000000000000000000e+00
1.165893877551020381e+02 0.000000000000000000e+00
1.168029024943310645e+02 0.000000000000000000e+00
1.169881179138321983e+02 0.000000000000000000e+00
1.171956462585034018e+02 0.000000000000000000e+00
1.173841269841269792e+02 0.000000000000000000e+00
1.175965532879818625e+02 0.000000000000000000e+00
1.177765079365079401e+02 0.000000000000000000e+00
1.179925623582766434e+02 0.000000000000000000e+00
1.181754195011337885e+02 0.000000000000000000e+00
1.183898412698412699e+02 0.000000000000000000e+00
1.185741496598639486e+02 0.000000000000000000e+00
1.187751473922902505e+02 0.000000000000000000e+00
1.189779591836734625e+02 0.000000000000000000e+00
1.191878458049886689e+02 0.000000000000000000e+00
1.193732426303854908e+02 0.000000000000000000e+00
1.195773242630385482e+02 0.000000000000000000e+00
1.197576417233560022e+02 0.000000000000000000e+00
1.199704308390022618e+02 0.000000000000000000e+00
1.201605442176870753e+02 0.000000000000000000e+00
1.203724263038548798e+02 0.000000000000000000e+00
1.205678004535147352e+02 0.000000000000000000e+00
1.207822222222222166e+02 0.000000000000000000e+00
1.209647165532879853e+02 0.000000000000000000e+00
1.211762358276643994e+02 0.000000000000000000e+00
1.213766893424036226e+02 0.000000000000000000e+00
1.215773242630385482e+02 0.000000000000000000e+00
1.217714285714285722e+02 0.000000000000000000e+00
1.219662585034013631e+02 0.000000000000000000e+00
1.221551020408163311e+02 0.000000000000000000e+00
1.223633560090703014e+02 0.000000000000000000e+00
1.225580045351473899e+02 0.000000000000000000e+00
1.227651700680272171e+02 0.000000000000000000e+00
1.229634467120181398e+02 0.000000000000000000e+00
1.231657142857142873e+02 0.000000000000000000e+00
1.233648979591836792e+02 0.000000000000000000e+00
1.235541043083900234e+02 0.000000000000000000e+00
1.237523809523809462e+02 0.000000000000000000e+00
1.239595464852607734e+02 0.000000000000000000e+00
1.241569160997732411e+02 0.000000000000000000e+00
1.243691609977324219e+02 0.000000000000000000e+00
1.245697959183673476e+02 0.000000000000000000e+00
1.247658956916099839e+02 0.000000000000000000e+00
1.249665306122448953e+02 0.000000000000000000e+00
1.251727891156462533e+02 0.000000000000000000e+00
1.253692517006802660e+02 0.000000000000000000e+00
1.255709750566893490e+02 0.000000000000000000e+00
1.257696145124716622e+02 0.000000000000000000e+00
1.259863945578231323e+02 0.000000000000000000e+00
1.261795918367346871e+02 0.000000000000000000e+00
1.263907482993197249e+02 0.000000000000000000e+00
1.265835827664399034e+02 0.000000000000000000e+00
1.267898412698412756e+02 0.000000000000000000e+00
1.269830385487528304e+02 0.000000000000000000e+00
1.271843990929705228e+02 0.000000000000000000e+00
1.273806802721088474e+02 0.000000000000000000e+00
1.275860317460317503e+02 0.000000000000000000e+00
1.277812244897959175e+02 0.000000000000000000e+00
1.279825850340136100e+02 0.000000000000000000e+00
1.281761451247165553e+02 0.000000000000000000e+00
1.283856689342403570e+02 0.000000000000000000e+00
1.285754195011337799e+02 0.000000000000000000e+00
1.287765986394557842e+02 0.000000000000000000e+00
1.289794104308390104e+02 0.000000000000000000e+00
1.291871201814059020e+02 0.000000000000000000e+00
1.293774149659863895e+02 0.000000000000000000e+00
1.295809523809523682e+02 0.000000000000000000e+00
1.297543764172335727e+02 0.000000000000000000e+00
1.299609977324263070e+02 0.000000000000000000e+00
1.301565532879818647e+02 0.000000000000000000e+00
1.303644444444444446e+02 0.000000000000000000e+00
1.305638095238095104e+02 0.000000000000000000e+00
1.307680725623582703e+02 0.000000000000000000e+00
1.309560090702947832e+02 0.000000000000000000e+00
1.311620861678004530e+02 0.000000000000000000e+00
1.313434920634920502e+02 0.000000000000000000e+00
1.315533786848072566e+02 0.000000000000000000e+00
1.317463945578231233e+02 0.000000000000000000e+00
1.319586394557823041e+02 0.000000000000000000e+00
1.321416780045351516e+02 0.000000000000000000e+00
1.323486621315192622e+02 0.000000000000000000e+00
1.325367800453514633e+02 0.000000000000000000e+00
1.327463038548752934e+02 0.000000000000000000e+00
1.329213605442176913e+02 0.000000000000000000e+00
1.331453968253968299e+02 0.000000000000000000e+00
1.333195464852607586e+02 0.000000000000000000e+00
1.335390476190476079e+02 0.000000000000000000e+00
1.337280725623582782e+02 0.000000000000000000e+00
1.339388662131519254e+02 0.000000000000000000e+00
1.341302494331065702e+02 0.000000000000000000e+00
1.343448526077097540e+02 0.000000000000000000e+00
1.345271655328798204e+02 0.000000000000000000e+00
1.347397732426303776e+02 0.000000000000000000e+00
1.349327891156462726e+02 0.000000000000000000e+00
1.351383219954648496e+02 0.000000000000000000e+00
1.353209977324262923e+02 0.000000000000000000e+00
1.355261678004535213e+02 0.000000000000000000e+00
1.357327891156462556e+02 0.000000000000000000e+00
1.359185487528344538e+02 0.000000000000000000e+00
1.361170068027210789e+02 0.000000000000000000e+00
nan -1.000000000000000000e+00
1.365627210884353815e+02 0.000000000000000000e+00
1.367357823129251813e+02 0.000000000000000000e+00
1.369320634920634916e+02 0.000000000000000000e+00
1.371446712018140488e+02 0.000000000000000000e+00
1.373460317460317412e+02 0.000000000000000000e+00
1.375492063492063437e+02 0.000000000000000000e+00
1.377431292517006796e+02 0.000000000000000000e+00
1.379546485260771078e+02 0.000000000000000000e+00
1.381369614512471742e+02 0.000000000000000000e+00
1.383461224489795995e+02 0.000000000000000000e+00
1.385306122448979522e+02 0.000000000000000000e+00
1.387388662131519368e+02 0.000000000000000000e+00
1.389425850340136037e+02 0.000000000000000000e+00
1.391290702947845830e+02 0.000000000000000000e+00
1.393177324263038486e+02 0.000000000000000000e+00
1.395339682539682542e+02 0.000000000000000000e+00
1.397286167800453427e+02 0.000000000000000000e+00
1.399368707482993273e+02 0.000000000000000000e+00
1.401387755102040842e+02 0.000000000000000000e+00
1.403385034013605548e+02 0.000000000000000000e+00
1.405404081632653117e+02 0.000000000000000000e+00
1.407403174603174705e+02 0.000000000000000000e+00
1.409315192743764271e+02 0.000000000000000000e+00
1.411404988662131643e+02 0.000000000000000000e+00
1.413324263038548736e+02 0.000000000000000000e+00
1.415415873015872990e+02 0.000000000000000000e+00
1.417177324263038543e+02 0.000000000000000000e+00
1.419336054421768836e+02 0.000000000000000000e+00
1.421246258503401236e+02 0.000000000000000000e+00
1.423287074829931953e+02 0.000000000000000000e+00
1.425217233560090619e+02 0.000000000000000000e+00
1.427243537414965999e+02 0.000000000000000000e+00
1.429277097505668905e+02 0.000000000000000000e+00
1.431336054421768722e+02 0.000000000000000000e+00
1.433075736961451128e+02 0.000000000000000000e+00
1.435165532879818500e+02 0.000000000000000000e+00
1.437164625850340087e+02 0.000000000000000000e+00
1.439239909297052122e+02 0.000000000000000000e+00
1.441184580498866126e+02 0.000000000000000000e+00
1.443334240362811727e+02 0.000000000000000000e+00
1.445273469387755085e+02 0.000000000000000000e+00
1.447290702947845773e+02 0.000000000000000000e+00
1.449284353741496716e+02 0.000000000000000000e+00
1.451359637188208751e+02 0.000000000000000000e+00
1.453258956916099862e+02 0.000000000000000000e+00
1.455259863945578331e+02 0.000000000000000000e+00
1.457228117913832079e+02 0.000000000000000000e+00
1.459317913832199451e+02 0.000000000000000000e+00
1.461233560090703065e+02 0.000000000000000000e+00
1.463279818594104427e+02 0.000000000000000000e+00
1.465206349206349330e+02 0.000000000000000000e+00
1.467301587301587347e+02 0.000000000000000000e+00
1.468994104308389979e+02 0.000000000000000000e+00
1.471200000000000045e+02 0.000000000000000000e+00
1.473012244897959135e+02 0.000000000000000000e+00
1.475087528344671171e+02 0.000000000000000000e+00
1.477073922902494303e+02 0.000000000000000000e+00
1.478989569160997632e+02 0.000000000000000000e+00
1.480899773242630317e+02 0.000000000000000000e+00
1.482831746031746150e+02 0.000000000000000000e+00
1.484907029478458185e+02 0.000000000000000000e+00
1.486895238095238199e+02 0.000000000000000000e+00
1.488972335600907115e+02 0.000000000000000000e+00
1.490811791383219997e+02 0.000000000000000000e+00
1.492888888888888914e+02 0.000000000000000000e+00
1.494864399092970473e+02 0.000000000000000000e+00
1.496930612244898100e+02 0.000000000000000000e+00
1.498938775510204096e+02 0.000000000000000000e+00
1.500961451247165428e+02 0.000000000000000000e+00
1.503043990929705274e+02 0.000000000000000000e+00
1.505142857142857054e+02 0.000000000000000000e+00
1.507192743764172462e+02 0.000000000000000000e+00
1.509115646258503318e+02 0.000000000000000000e+00
1.511114739229024906e+02 0.000000000000000000e+00
1.513050340136054501e+02 0.000000000000000000e+00
1.515118367346938726e+02 0.000000000000000000e+00
1.517206349206349216e+02 0.000000000000000000e+00
1.519256235827664341e+02 0.000000000000000000e+00
1.521242630385487473e+02 0.000000000000000000e+00
1.523296145124716645e+02 0.000000000000000000e+00
1.525175510204081775e+02 0.000000000000000000e+00
1.527279818594104199e+02 0.000000000000000000e+00
1.529365986394557808e+02 0.000000000000000000e+00
1.531357823129251585e+02 0.000000000000000000e+00
1.533264399092970507e+02 0.000000000000000000e+00
1.535341496598639424e+02 0.000000000000000000e+00
1.537155555555555679e+02 0.000000000000000000e+00
1.539210884353741449e+02 0.000000000000000000e+00
1.541119274376417252e+02 0.000000000000000000e+00
1.543161904761904850e+02 0.000000000000000000e+00
1.544999546485260851e+02 0.000000000000000000e+00
1.546985941043083983e+02 0.000000000000000000e+00
1.548921541950113294e+02 0.000000000000000000e+00
1.551013151927437548e+02 0.000000000000000000e+00
1.552867120181405767e+02 0.000000000000000000e+00
1.554964172335600949e+02 0.000000000000000000e+00
1.556812698412698523e+02 0.000000000000000000e+00
1.558873469387755222e+02 0.000000000000000000e+00
1.560709297052154056e+02 0.000000000000000000e+00
1.562757369614512584e+02 0.000000000000000000e+00
1.564665759637188103e+02 0.000000000000000000e+00
1.566708390022675701e+02 0.000000000000000000e+00
1.568422675736961480e+02 0.000000000000000000e+00
1.570577777777777726e+02 0.000000000000000000e+00
1.572446258503401282e+02 0.000000000000000000e+00
1.574492517006802643e+02 0.000000000000000000e+00
1.576466213151927320e+02 0.000000000000000000e+00
1.578336507936508042e+02 0.000000000000000000e+00
1.580306575963718956e+02 0.000000000000000000e+00
1.582323809523809643e+02 0.000000000000000000e+00
1.584297505668934321e+02 0.000000000000000000e+00
1.586309297052154079e+02 0.000000000000000000e+00
1.588199546485260782e+02 0.000000000000000000e+00
1.590207709750566778e+02 0.000000000000000000e+00
1.592154195011337947e+02 0.000000000000000000e+00
1.594158730158730179e+02 0.000000000000000000e+00
1.596036281179138427e+02 0.000000000000000000e+00
1.598064399092970405e+02 0.000000000000000000e+00
1.600061678004535111e+02 0.000000000000000000e+00
1.602071655328798272e+02 0.000000000000000000e+00
1.604029024943310731e+02 0.000000000000000000e+00
1.606029931972789200e+02 0.000000000000000000e+00
1.607912925170068092e+02 0.000000000000000000e+00
1.609837641723356114e+02 0.000000000000000000e+00
1.611767800453514781e+02 0.000000000000000000e+00
nan -1.000000000000000000e+00
nan -1.000000000000000000e+00
nan -1.000000000000000000e+00
nan -1.000000000000000000e+00
nan -1.000000000000000000e+00
nan -1.000000000000000000e+00
nan -1.000000000000000000e+00
nan -1.000000000000000000e+00
nan -1.000000000000000000e+00
nan -1.000000000000000000e+00
nan -1.000000000000000000e+00
nan -1.000000000000000000e+00
nan -1.000000000000000000e+00
nan -1.000000000000000000e+00
nan -1.000000000000000000e+00
nan -1.000000000000000000e+00
nan -1.000000000000000000e+00
nan -1.000000000000000000e+00
nan -1.000000000000000000e+00
nan -1.000000000000000000e+00
nan -1.000000000000000000e+00
nan -1.000000000000000000e+00
nan -1.000000000000000000e+00
nan -1.000000000000000000e+00
nan -1.000000000000000000e+00
nan -1.000000000000000000e+00
nan -1.000000000000000000e+00
nan -1.000000000000000000e+00
nan -1.000000000000000000e+00
nan -1.000000000000000000e+00
nan -1.000000000000000000e+00
1.677790476190476170e+02 0.000000000000000000e+00
1.679668027210884418e+02 0.000000000000000000e+00
1.681587301587301511e+02 0.000000000000000000e+00
1.683698866213152030e+02 0.000000000000000000e+00
1.685614512471655360e+02 0.000000000000000000e+00
1.687809523809523853e+02 0.000000000000000000e+00
1.689701587301587438e+02 0.000000000000000000e+00
1.691818594104308318e+02 0.000000000000000000e+00
1.693667120181405892e+02 0.000000000000000000e+00
1.695843990929705285e+02 0.000000000000000000e+00
1.697707029478457912e+02 0.000000000000000000e+00
1.699698866213151973e+02 0.000000000000000000e+00
1.701659863945578195e+02 0.000000000000000000e+00
1.703600907029478435e+02 0.000000000000000000e+00
1.705511111111111120e+02 0.000000000000000000e+00
1.707530158730158689e+02 0.000000000000000000e+00
1.709474829931972693e+02 0.000000000000000000e+00
1.711441269841269843e+02 0.000000000000000000e+00
1.713211791383220088e+02 0.000000000000000000e+00
1.715098412698412744e+02 0.000000000000000000e+00
nan -1.000000000000000000e+00
nan -1.000000000000000000e+00
nan -1.000000000000000000e+00
nan -1.000000000000000000e+00
nan -1.000000000000000000e+00
nan -1.000000000000000000e+00
nan -1.000000000000000000e+00
nan -1.000000000000000000e+00
nan -1.000000000000000000e+00
nan -1.000000000000000000e+00
nan -1.000000000000000000e+00
nan -1.000000000000000000e+00
nan -1.000000000000000000e+00
nan -1.000000000000000000e+00
nan -1.000000000000000000e+00
nan -1.000000000000000000e+00
nan -1.000000000000000000e+00
nan -1.000000000000000000e+00
nan -1.000000000000000000e+00
nan -1.000000000000000000e+00
nan -1.000000000000000000e+00
nan -1.000000000000000000e+00
nan -1.000000000000000000e+00
nan -1.000000000000000000e+00
nan -1.000000000000000000e+00
nan -1.000000000000000000e+00
nan -1.000000000000000000e+00
nan -1.000000000000000000e+00
nan -1.000000000000000000e+00
nan -1.000000000000000000e+00
nan -1.000000000000000000e+00
nan -1.000000000000000000e+00
nan -1.000000000000000000e+00
nan -1.000000000000000000e+00
nan -1.000000000000000000e+00
nan -1.000000000000000000e+00
nan -1.000000000000000000e+00
nan -1.000000000000000000e+00
nan -1.000000000000000000e+00
nan -1.000000000000000000e+00
nan -1.000000000000000000e+00
nan -1.000000000000000000e+00
nan -1.000000000000000000e+00
1.805307936507936404e+02 0.000000000000000000e+00
1.807461224489796052e+02 0.000000000000000000e+00
1.809467573696145166e+02 0.000000000000000000e+00
1.811662585034013659e+02 0.000000000000000000e+00
1.813726984126984121e+02 0.000000000000000000e+00
1.815602721088435487e+02 0.000000000000000000e+00
1.817616326530612127e+02 0.000000000000000000e+00
1.819622675736961526e+02 0.000000000000000000e+00
1.821766893424036198e+02 0.000000000000000000e+00
1.823903854875283344e+02 0.000000000000000000e+00
1.825888435374149594e+02 0.000000000000000000e+00
1.827958276643990985e+02 0.000000000000000000e+00
1.829944671201814117e+02 0.000000000000000000e+00
1.832085260770975026e+02 0.000000000000000000e+00
1.833942857142857008e+02 0.000000000000000000e+00
1.835882086167800367e+02 0.000000000000000000e+00
nan -1.000000000000000000e+00
nan -1.000000000000000000e+00
nan -1.000000000000000000e+00
nan -1.000000000000000000e+00
nan -1.000000000000000000e+00
nan -1.000000000000000000e+00
nan -1.000000000000000000e+00
nan -1.000000000000000000e+00
nan -1.000000000000000000e+00
nan -1.000000000000000000e+00
nan -1.000000000000000000e+00
nan -1.000000000000000000e+00
nan -1.000000000000000000e+00
nan -1.000000000000000000e+00
nan -1.000000000000000000e+00
nan -1.000000000000000000e+00
nan -1.000000000000000000e+00
1.872926984126983996e+02 0.000000000000000000e+00
1.875158276643990973e+02 0.000000000000000000e+00
1.877291609977324356e+02 0.000000000000000000e+00
1.879212698412698330e+02 0.000000000000000000e+00
1.881217233560090563e+02 0.000000000000000000e+00
1.883218140589569032e+02 0.000000000000000000e+00
1.885180952380952419e+02 0.000000000000000000e+00
1.887145578231292404e+02 0.000000000000000000e+00
1.889244444444444468e+02 0.000000000000000000e+00
1.891111111111111143e+02 0.000000000000000000e+00
1.893246258503401407e+02 0.000000000000000000e+00
1.895283446712018076e+02 0.000000000000000000e+00
1.897269841269841208e+02 0.000000000000000000e+00
1.899386848072562373e+02 0.000000000000000000e+00
nan -1.000000000000000000e+00
nan -1.000000000000000000e+00
nan -1.000000000000000000e+00
nan -1.000000000000000000e+00
nan -1.000000000000000000e+00
nan -1.000000000000000000e+00
nan -1.000000000000000000e+00
nan -1.000000000000000000e+00
nan -1.000000000000000000e+00
nan -1.000000000000000000e+00
nan -1.000000000000000000e+00
nan -1.000000000000000000e+00
nan -1.000000000000000000e+00
nan -1.000000000000000000e+00
nan -1.000000000000000000e+00
nan -1.000000000000000000e+00
nan -1.000000000000000000e+00
1.937015873015872955e+02 0.000000000000000000e+00
1.939221768707483022e+02 0.000000000000000000e+00
1.941380498866213031e+02 0.000000000000000000e+00
1.943368707482993329e+02 0.000000000000000000e+00
1.945346031746031770e+02 0.000000000000000000e+00
1.947368707482993102e+02 0.000000000000000000e+00
1.949373242630385619e+02 0.000000000000000000e+00
1.951377777777777851e+02 0.000000000000000000e+00
1.953347845804988765e+02 0.000000000000000000e+00
1.955359637188208524e+02 0.000000000000000000e+00
1.957329705215419438e+02 0.000000000000000000e+00
1.959365079365079225e+02 0.000000000000000000e+00
1.961258956916099692e+02 0.000000000000000000e+00
1.963232653061224369e+02 0.000000000000000000e+00
1.965157369614512390e+02 0.000000000000000000e+00
nan -1.000000000000000000e+00
nan -1.000000000000000000e+00
nan -1.000000000000000000e+00
nan -1.000000000000000000e+00
nan -1.000000000000000000e+00
nan -1.000000000000000000e+00
nan -1.000000000000000000e+00
nan -1.000000000000000000e+00
nan -1.000000000000000000e+00
nan -1.000000000000000000e+00
nan -1.000000000000000000e+00
nan -1.000000000000000000e+00
nan -1.000000000000000000e+00
nan -1.000000000000000000e+00
1.996415419501133783e+02 0.000000000000000000e+00
1.998481632653061126e+02 0.000000000000000000e+00
2.000721995464852512e+02 0.000000000000000000e+00
2.002635827664398960e+02 0.000000000000000000e+00
2.004836281179138382e+02 0.000000000000000000e+00
2.006907936507936370e+02 0.000000000000000000e+00
2.008981405895691523e+02 0.000000000000000000e+00
2.010971428571428703e+02 0.000000000000000000e+00
2.013003174603174728e+02 0.000000000000000000e+00
2.014895238095238028e+02 0.000000000000000000e+00
2.016946938775510318e+02 0.000000000000000000e+00
2.018938775510204096e+02 0.000000000000000000e+00
2.020921541950113465e+02 0.000000000000000000e+00
2.022880725623582805e+02 0.000000000000000000e+00
2.024890702947845682e+02 0.000000000000000000e+00
2.026918820861677943e+02 0.000000000000000000e+00
nan -1.000000000000000000e+00
nan -1.000000000000000000e+00
nan -1.000000000000000000e+00
nan -1.000000000000000000e+00
nan -1.000000000000000000e+00
nan -1.000000000000000000e+00
nan -1.000000000000000000e+00
nan -1.000000000000000000e+00
nan -1.000000000000000000e+00
nan -1.000000000000000000e+00
nan -1.000000000000000000e+00
nan -1.000000000000000000e+00
nan -1.000000000000000000e+00
nan -1.000000000000000000e+00
nan -1.000000000000000000e+00
2.060219501133786935e+02 0.000000000000000000e+00
2.062363718820861607e+02 0.000000000000000000e+00
2.064391836734693868e+02 0.000000000000000000e+00
2.066643083900226827e+02 0.000000000000000000e+00
2.068763718820861754e+02 0.000000000000000000e+00
2.070630385487528429e+02 0.000000000000000000e+00
2.072613151927437514e+02 0.000000000000000000e+00
2.074563265306122446e+02 0.000000000000000000e+00
2.076547845804988697e+02 0.000000000000000000e+00
2.078383673469387816e+02 0.000000000000000000e+00
2.080495238095238051e+02 0.000000000000000000e+00
2.082452607709750509e+02 0.000000000000000000e+00
2.084529705215419426e+02 0.000000000000000000e+00
2.086566893424036380e+02 0.000000000000000000e+00
2.088582312925170186e+02 0.000000000000000000e+00
2.090499773242630397e+02 0.000000000000000000e+00
nan -1.000000000000000000e+00
nan -1.000000000000000000e+00
nan -1.000000000000000000e+00
nan -1.000000000000000000e+00
nan -1.000000000000000000e+00
nan -1.000000000000000000e+00
nan -1.000000000000000000e+00
nan -1.000000000000000000e+00
nan -1.000000000000000000e+00
nan -1.000000000000000000e+00
nan -1.000000000000000000e+00
nan -1.000000000000000000e+00
nan -1.000000000000000000e+00
nan -1.000000000000000000e+00
nan -1.000000000000000000e+00
nan -1.000000000000000000e+00
nan -1.000000000000000000e+00
nan -1.000000000000000000e+00
2.128698412698412596e+02 0.000000000000000000e+00
2.130880725623582634e+02 0.000000000000000000e+00
2.133066666666666720e+02 0.000000000000000000e+00
2.134971428571428476e+02 0.000000000000000000e+00
2.137066666666666777e+02 0.000000000000000000e+00
2.139112925170068138e+02 0.000000000000000000e+00
2.141257142857142810e+02 0.000000000000000000e+00
2.143343310657596419e+02 0.000000000000000000e+00
2.145398639455782188e+02 0.000000000000000000e+00
2.147472108843537342e+02 0.000000000000000000e+00
2.149489342403628029e+02 0.000000000000000000e+00
2.151459410430838943e+02 0.000000000000000000e+00
2.153525623582766571e+02 0.000000000000000000e+00
2.155644444444444332e+02 0.000000000000000000e+00
2.157737868480725751e+02 0.000000000000000000e+00
2.159724263038548884e+02 0.000000000000000000e+00
2.161819501133786900e+02 0.000000000000000000e+00
2.163967346938775620e+02 0.000000000000000000e+00
2.166084353741496500e+02 0.000000000000000000e+00
2.168079818594104324e+02 0.000000000000000000e+00
2.170285714285714391e+02 0.000000000000000000e+00
2.172263038548752832e+02 0.000000000000000000e+00
2.174370975056689304e+02 0.000000000000000000e+00
2.176339229024943336e+02 0.000000000000000000e+00
2.178470748299319837e+02 0.000000000000000000e+00
2.180464399092970496e+02 0.000000000000000000e+00
2.182478004535147420e+02 0.000000000000000000e+00
2.184535147392290355e+02 0.000000000000000000e+00
2.186586848072562361e+02 0.000000000000000000e+00
2.188694784580498833e+02 0.000000000000000000e+00
2.190753741496598650e+02 0.000000000000000000e+00
2.192830839002267567e+02 0.000000000000000000e+00
2.194902494331065839e+02 0.000000000000000000e+00
2.196963265306122537e+02 0.000000000000000000e+00
2.199131065759637238e+02 0.000000000000000000e+00
2.201282539682539721e+02 0.000000000000000000e+00
2.203363265306122400e+02 0.000000000000000000e+00
2.205300680272108877e+02 0.000000000000000000e+00
2.207448526077097597e+02 0.000000000000000000e+00
2.209453061224489829e+02 0.000000000000000000e+00
2.211582766439909165e+02 0.000000000000000000e+00
2.213581859410430752e+02 0.000000000000000000e+00
2.215700680272108798e+02 0.000000000000000000e+00
2.217817687074829962e+02 0.000000000000000000e+00
2.219965532879818682e+02 0.000000000000000000e+00
2.221912018140589566e+02 0.000000000000000000e+00
2.224025396825396967e+02 0.000000000000000000e+00
2.226095238095238074e+02 0.000000000000000000e+00
2.228172335600906990e+02 0.000000000000000000e+00
2.230035374149659901e+02 0.000000000000000000e+00
2.232119727891156344e+02 0.000000000000000000e+00
2.234218594104308409e+02 0.000000000000000000e+00
2.236353741496598673e+02 0.000000000000000000e+00
2.238311111111111131e+02 0.000000000000000000e+00
2.240486167800453643e+02 0.000000000000000000e+00
2.242545124716553175e+02 0.000000000000000000e+00
2.244694784580498776e+02 0.000000000000000000e+00
2.246646712018140590e+02 0.000000000000000000e+00
2.248794557823129310e+02 0.000000000000000000e+00
2.250786394557823087e+02 0.000000000000000000e+00
2.253014058956916017e+02 0.000000000000000000e+00
2.255096598639455863e+02 0.000000000000000000e+00
2.257251700680272108e+02 0.000000000000000000e+00
2.259326984126984144e+02 0.000000000000000000e+00
2.261445804988662189e+02 0.000000000000000000e+00
2.263441269841269730e+02 0.000000000000000000e+00
2.265563718820861538e+02 0.000000000000000000e+00
2.267584580498866274e+02 0.000000000000000000e+00
2.269665306122448953e+02 0.000000000000000000e+00
2.271740589569160989e+02 0.000000000000000000e+00
2.273864852607709679e+02 0.000000000000000000e+00
2.276003628117913706e+02 0.000000000000000000e+00
2.278129705215419563e+02 0.000000000000000000e+00
2.280105215419501121e+02 0.000000000000000000e+00
2.282234920634920741e+02 0.000000000000000000e+00
2.284272108843537410e+02 0.000000000000000000e+00
2.286392743764172337e+02 0.000000000000000000e+00
2.288395464852607688e+02 0.000000000000000000e+00
2.290425396825396831e+02 0.000000000000000000e+00
2.292498866213151985e+02 0.000000000000000000e+00
2.294532426303854891e+02 0.000000000000000000e+00
2.296589569160997826e+02 0.000000000000000000e+00
2.298719274376417161e+02 0.000000000000000000e+00
2.300823582766439870e+02 0.000000000000000000e+00
2.302956916099773252e+02 0.000000000000000000e+00
2.304956009070294840e+02 0.000000000000000000e+00
2.307069387755101957e+02 0.000000000000000000e+00
2.309202721088435339e+02 0.000000000000000000e+00
2.311297959183673356e+02 0.000000000000000000e+00
2.313217233560090733e+02 0.000000000000000000e+00
2.315392290249433245e+02 0.000000000000000000e+00
2.317462131519274351e+02 0.000000000000000000e+00
2.319573696145124586e+02 0.000000000000000000e+00
2.321520181405895755e+02 0.000000000000000000e+00
2.323693424036281101e+02 0.000000000000000000e+00
2.325723356009070244e+02 0.000000000000000000e+00
2.327836734693877645e+02 0.000000000000000000e+00
2.329873922902494314e+02 0.000000000000000000e+00
2.332079818594104381e+02 0.000000000000000000e+00
2.334187755102040853e+02 0.000000000000000000e+00
2.336322902494331117e+02 0.000000000000000000e+00
2.338191383219954673e+02 0.000000000000000000e+00
2.340453514739228922e+02 0.000000000000000000e+00
2.342412698412698546e+02 0.000000000000000000e+00
2.344591383219954537e+02 0.000000000000000000e+00
2.346516099773242559e+02 0.000000000000000000e+00
2.348692970521541952e+02 0.000000000000000000e+00
2.350731972789115787e+02 0.000000000000000000e+00
2.352910657596371777e+02 0.000000000000000000e+00
2.354813605442176936e+02 0.000000000000000000e+00
2.357004988662131382e+02 0.000000000000000000e+00
2.358996825396825443e+02 0.000000000000000000e+00
2.361121088435374133e+02 0.000000000000000000e+00
2.363098412698412574e+02 0.000000000000000000e+00
2.365235374149660004e+02 0.000000000000000000e+00
2.367270748299319791e+02 0.000000000000000000e+00
2.369313378684807390e+02 0.000000000000000000e+00
2.371268934240362682e+02 0.000000000000000000e+00
2.373318820861678091e+02 0.000000000000000000e+00
2.375307029478458105e+02 0.000000000000000000e+00
2.377458503401360588e+02 0.000000000000000000e+00
2.379379591836734562e+02 0.000000000000000000e+00
2.381355102040816405e+02 0.000000000000000000e+00
2.383519274376417343e+02 0.000000000000000000e+00
nan -1.000000000000000000e+00
nan -1.000000000000000000e+00
2.389933786848072543e+02 0.000000000000000000e+00
2.391691609977324333e+02 0.000000000000000000e+00
2.393681632653061229e+02 0.000000000000000000e+00
2.395847619047619048e+02 0.000000000000000000e+00
2.398020861678004394e+02 0.000000000000000000e+00
2.400126984126984269e+02 0.000000000000000000e+00
2.402222222222222285e+02 0.000000000000000000e+00
2.404286621315192747e+02 0.000000000000000000e+00
2.406367346938775427e+02 0.000000000000000000e+00
2.408357369614512606e+02 0.000000000000000000e+00
2.410617687074829973e+02 0.000000000000000000e+00
2.412691156462585127e+02 0.000000000000000000e+00
2.414848072562358254e+02 0.000000000000000000e+00
2.416917913832199645e+02 0.000000000000000000e+00
2.418953287981859432e+02 0.000000000000000000e+00
2.420966893424036357e+02 0.000000000000000000e+00
2.423029478458049937e+02 0.000000000000000000e+00
2.425092063492063517e+02 0.000000000000000000e+00
2.427225396825396899e+02 0.000000000000000000e+00
2.429195464852607813e+02 0.000000000000000000e+00
2.431308843537414930e+02 0.000000000000000000e+00
2.433420408163265165e+02 0.000000000000000000e+00
2.435546485260771021e+02 0.000000000000000000e+00
2.437572789115646117e+02 0.000000000000000000e+00
2.439711564625850428e+02 0.000000000000000000e+00
2.441770521541950245e+02 0.000000000000000000e+00
2.443862131519274499e+02 0.000000000000000000e+00
2.445861224489795802e+02 0.000000000000000000e+00
2.448083446712018088e+02 0.000000000000000000e+00
2.450097052154195012e+02 0.000000000000000000e+00
2.452223129251700584e+02 0.000000000000000000e+00
2.454312925170067956e+02 0.000000000000000000e+00
2.456448072562358220e+02 0.000000000000000000e+00
2.458537868480725592e+02 0.000000000000000000e+00
2.460605895691610101e+02 0.000000000000000000e+00
2.462539682539682531e+02 0.000000000000000000e+00
2.464741950113378550e+02 0.000000000000000000e+00
2.466731972789115730e+02 0.000000000000000000e+00
2.468830839002267510e+02 0.000000000000000000e+00
2.470868027210884463e+02 0.000000000000000000e+00
2.472780045351474030e+02 0.000000000000000000e+00
2.474826303854875391e+02 0.000000000000000000e+00
2.477012244897959192e+02 0.000000000000000000e+00
2.479031292517006761e+02 0.000000000000000000e+00
2.481110204081632560e+02 0.000000000000000000e+00
2.483123809523809484e+02 0.000000000000000000e+00
2.485249886621315056e+02 0.000000000000000000e+00
2.487212698412698444e+02 0.000000000000000000e+00
2.489278911564625787e+02 0.000000000000000000e+00
2.491321541950113385e+02 0.000000000000000000e+00
2.493453061224489886e+02 0.000000000000000000e+00
2.495495691609977200e+02 0.000000000000000000e+00
2.497589115646258620e+02 0.000000000000000000e+00
2.499640816326530626e+02 0.000000000000000000e+00
2.501728798185941116e+02 0.000000000000000000e+00
2.503742403628118041e+02 0.000000000000000000e+00
2.505808616780045384e+02 0.000000000000000000e+00
2.507818594104308261e+02 0.000000000000000000e+00
2.509910204081632514e+02 0.000000000000000000e+00
2.511836734693877418e+02 0.000000000000000000e+00
2.513973696145124848e+02 0.000000000000000000e+00
2.515983673469387725e+02 0.000000000000000000e+00
2.518087981859410434e+02 0.000000000000000000e+00
2.519891156462585116e+02 0.000000000000000000e+00
2.522118820861678046e+02 0.000000000000000000e+00
2.524201360544217607e+02 0.000000000000000000e+00
2.526305668934240316e+02 0.000000000000000000e+00
2.528489795918367236e+02 0.000000000000000000e+00
2.530592290249433063e+02 0.000000000000000000e+00
2.532614965986394679e+02 0.000000000000000000e+00
2.534679365079365141e+02 0.000000000000000000e+00
2.536683900226757373e+02 0.000000000000000000e+00
2.538828117913832330e+02 0.000000000000000000e+00
2.540747392290249422e+02 0.000000000000000000e+00
2.542887981859410331e+02 0.000000000000000000e+00
2.544925170068027285e+02 0.000000000000000000e+00
2.546987755102040865e+02 0.000000000000000000e+00
2.548979591829999833e+02 0.000000000000000000e+00
2.551107482993197380e+02 0.000000000000000000e+00
2.553175510204081604e+02 0.000000000000000000e+00
2.555234467120181421e+02 0.000000000000000000e+00
2.557278911564625901e+02 0.000000000000000000e+00
2.559414058956916165e+02 0.000000000000000000e+00
2.561492970521541679e+02 0.000000000000000000e+00
2.563530158730158632e+02 0.000000000000000000e+00
2.565541950113378675e+02 0.000000000000000000e+00
2.567704308390022447e+02 0.000000000000000000e+00
2.569745124716553164e+02 0.000000000000000000e+00
2.571874829931973068e+02 0.000000000000000000e+00
2.573906575963719092e+02 0.000000000000000000e+00
2.576018140589569043e+02 0.000000000000000000e+00
2.578022675736961560e+02 0.000000000000000000e+00
2.580058049886621347e+02 0.000000000000000000e+00
2.582066213151927627e+02 0.000000000000000000e+00
2.584141496598639378e+02 0.000000000000000000e+00
2.586249433106576134e+02 0.000000000000000000e+00
2.588344671201813867e+02 0.000000000000000000e+00
2.590383673469387986e+02 0.000000000000000000e+00
2.592531519274376137e+02 0.000000000000000000e+00
2.594635827664399130e+02 0.000000000000000000e+00
2.596689342403628302e+02 0.000000000000000000e+00
2.598795464852607893e+02 0.000000000000000000e+00
2.600861678004534951e+02 0.000000000000000000e+00
2.602816326529999742e+02 0.000000000000000000e+00
2.604957823129251437e+02 0.000000000000000000e+00
2.607107482993197323e+02 0.000000000000000000e+00
2.609199092970521292e+02 0.000000000000000000e+00
2.611248979591836701e+02 0.000000000000000000e+00
2.613280725623582725e+02 0.000000000000000000e+00
2.615356009070295045e+02 0.000000000000000000e+00
2.617443990929705251e+02 0.000000000000000000e+00
