# Supplementary material for: Correlated microtiming deviations in jazz and rock music
Source: PLoS One. 2018 Jan 24;13(1):e0186361. doi: 10.1371/journal.pone.0186361 (PMC5783353; doi:10.1371/journal.pone.0186361)
Supplement: S1 Dataset — (ZIP) [file pone.0186361.s001.zip › J40.dat]

2.668480725623582628e-01 0.000000000000000000e+00
5.560090702947846353e-01 0.000000000000000000e+00
8.409977324263038234e-01 0.000000000000000000e+00
1.124897959183673413e+00 0.000000000000000000e+00
1.383673469000000100e+00 0.000000000000000000e+00
1.663673469387755066e+00 0.000000000000000000e+00
1.932698412698412804e+00 0.000000000000000000e+00
2.198095238095238102e+00 0.000000000000000000e+00
2.471655328798185725e+00 0.000000000000000000e+00
2.745034013605442080e+00 0.000000000000000000e+00
3.020770975056689345e+00 0.000000000000000000e+00
3.302494331065759514e+00 0.000000000000000000e+00
3.566621315192743946e+00 0.000000000000000000e+00
3.848707482993197093e+00 0.000000000000000000e+00
4.118820861678004874e+00 0.000000000000000000e+00
4.400181405895691178e+00 0.000000000000000000e+00
4.678639455782312773e+00 0.000000000000000000e+00
4.939319727891156475e+00 0.000000000000000000e+00
5.221043083900227089e+00 0.000000000000000000e+00
5.490975056689342715e+00 0.000000000000000000e+00
5.755464852607709680e+00 0.000000000000000000e+00
6.021587301587301155e+00 0.000000000000000000e+00
6.289705215419501450e+00 0.000000000000000000e+00
6.552925170068027327e+00 0.000000000000000000e+00
6.822857142857142954e+00 0.000000000000000000e+00
7.084625850340136033e+00 0.000000000000000000e+00
7.358911564625850055e+00 0.000000000000000000e+00
7.626485260770975216e+00 0.000000000000000000e+00
7.890975056689342182e+00 0.000000000000000000e+00
8.157823129251701388e+00 0.000000000000000000e+00
8.430476190476190013e+00 0.000000000000000000e+00
8.696417233560090665e+00 0.000000000000000000e+00
8.965804988662132047e+00 0.000000000000000000e+00
9.232108843537414344e+00 0.000000000000000000e+00
9.506031746031746721e+00 0.000000000000000000e+00
9.775600907029478037e+00 0.000000000000000000e+00
1.003972789115646336e+01 0.000000000000000000e+00
1.031510204081632587e+01 0.000000000000000000e+00
1.058104308390022652e+01 0.000000000000000000e+00
1.083990929705215400e+01 0.000000000000000000e+00
1.110984126984127052e+01 0.000000000000000000e+00
1.137088435374149675e+01 0.000000000000000000e+00
1.164807256235827637e+01 0.000000000000000000e+00
1.192308390022675724e+01 0.000000000000000000e+00
1.217523809523809497e+01 0.000000000000000000e+00
1.244807256235827708e+01 0.000000000000000000e+00
1.272018140589569235e+01 0.000000000000000000e+00
1.299301587301587269e+01 0.000000000000000000e+00
1.326149659863945551e+01 0.000000000000000000e+00
1.351891156462585108e+01 0.000000000000000000e+00
1.378430839002267660e+01 0.000000000000000000e+00
1.404498866213151942e+01 0.000000000000000000e+00
1.431256235827664369e+01 0.000000000000000000e+00
1.457287981859410486e+01 0.000000000000000000e+00
1.484390022675736986e+01 0.000000000000000000e+00
1.511709750566893362e+01 0.000000000000000000e+00
1.539301587301587304e+01 0.000000000000000000e+00
1.562866213151927397e+01 0.000000000000000000e+00
1.590077097505668924e+01 0.000000000000000000e+00
1.616326530612244738e+01 0.000000000000000000e+00
1.642448979591836888e+01 0.000000000000000000e+00
1.668444444444444485e+01 0.000000000000000000e+00
1.695655328798185835e+01 0.000000000000000000e+00
1.721650793650793787e+01 0.000000000000000000e+00
1.748988662131519334e+01 0.000000000000000000e+00
1.775691609977324248e+01 0.000000000000000000e+00
1.803990929705215507e+01 0.000000000000000000e+00
1.830494331065759539e+01 0.000000000000000000e+00
1.856417233560090807e+01 0.000000000000000000e+00
1.882920634920634839e+01 0.000000000000000000e+00
1.909968253968254004e+01 0.000000000000000000e+00
1.936072562358276627e+01 0.000000000000000000e+00
1.962122448979591738e+01 0.000000000000000000e+00
1.988916099773242507e+01 0.000000000000000000e+00
2.016362811791383081e+01 0.000000000000000000e+00
2.042684807256235757e+01 0.000000000000000000e+00
2.068571428571428683e+01 0.000000000000000000e+00
2.095727891156462519e+01 0.000000000000000000e+00
2.122702947845804999e+01 0.000000000000000000e+00
2.148244897959183675e+01 0.000000000000000000e+00
2.175727891156462590e+01 0.000000000000000000e+00
2.201428571399999967e+01 0.000000000000000000e+00
2.228643990929705154e+01 0.000000000000000000e+00
2.255582766439909292e+01 0.000000000000000000e+00
2.281668934240362745e+01 0.000000000000000000e+00
2.307537414965986500e+01 0.000000000000000000e+00
2.334766439909297020e+01 0.000000000000000000e+00
2.361251700680272236e+01 0.000000000000000000e+00
2.387174603174603149e+01 0.000000000000000000e+00
2.412444444444444613e+01 0.000000000000000000e+00
2.440163265306122398e+01 0.000000000000000000e+00
2.466902494331065654e+01 0.000000000000000000e+00
2.493097505668934133e+01 0.000000000000000000e+00
nan -1.000000000000000000e+00
nan -1.000000000000000000e+00
nan -1.000000000000000000e+00
nan -1.000000000000000000e+00
nan -1.000000000000000000e+00
nan -1.000000000000000000e+00
nan -1.000000000000000000e+00
nan -1.000000000000000000e+00
nan -1.000000000000000000e+00
nan -1.000000000000000000e+00
nan -1.000000000000000000e+00
nan -1.000000000000000000e+00
nan -1.000000000000000000e+00
nan -1.000000000000000000e+00
nan -1.000000000000000000e+00
nan -1.000000000000000000e+00
nan -1.000000000000000000e+00
nan -1.000000000000000000e+00
nan -1.000000000000000000e+00
nan -1.000000000000000000e+00
nan -1.000000000000000000e+00
nan -1.000000000000000000e+00
nan -1.000000000000000000e+00
nan -1.000000000000000000e+00
nan -1.000000000000000000e+00
nan -1.000000000000000000e+00
nan -1.000000000000000000e+00
nan -1.000000000000000000e+00
nan -1.000000000000000000e+00
nan -1.000000000000000000e+00
nan -1.000000000000000000e+00
nan -1.000000000000000000e+00
nan -1.000000000000000000e+00
nan -1.000000000000000000e+00
nan -1.000000000000000000e+00
3.418503401360544558e+01 0.000000000000000000e+00
3.445478458049886683e+01 0.000000000000000000e+00
3.470185941043084199e+01 0.000000000000000000e+00
3.496380952380952323e+01 0.000000000000000000e+00
3.524244897959183476e+01 0.000000000000000000e+00
3.551074829931972943e+01 0.000000000000000000e+00
3.576235827664399380e+01 0.000000000000000000e+00
3.604099773242630533e+01 0.000000000000000000e+00
3.630367346938775341e+01 0.000000000000000000e+00
3.655219954648526226e+01 0.000000000000000000e+00
3.683265306122449090e+01 0.000000000000000000e+00
3.709043083900226634e+01 0.000000000000000000e+00
3.735492063492063153e+01 0.000000000000000000e+00
3.761741496598639145e+01 0.000000000000000000e+00
3.787573696145124558e+01 0.000000000000000000e+00
3.814657596371882420e+01 0.000000000000000000e+00
3.841632653061224545e+01 0.000000000000000000e+00
3.866122448979592008e+01 0.000000000000000000e+00
3.893877551020408134e+01 0.000000000000000000e+00
3.920072562358276969e+01 0.000000000000000000e+00
3.946702947845805198e+01 0.000000000000000000e+00
3.973061224489796217e+01 0.000000000000000000e+00
3.997823129251700891e+01 0.000000000000000000e+00
4.025941043083900439e+01 0.000000000000000000e+00
4.052408163265305774e+01 0.000000000000000000e+00
4.079383219954648609e+01 0.000000000000000000e+00
4.105850340136054655e+01 0.000000000000000000e+00
4.129832199546485327e+01 0.000000000000000000e+00
4.157732426303854822e+01 0.000000000000000000e+00
4.184326530612244710e+01 0.000000000000000000e+00
4.210648526077097387e+01 0.000000000000000000e+00
4.237950113378684591e+01 0.000000000000000000e+00
4.266249433106575850e+01 0.000000000000000000e+00
4.290993197278911708e+01 0.000000000000000000e+00
4.319873015873015731e+01 0.000000000000000000e+00
4.347229024943310804e+01 0.000000000000000000e+00
4.372752834467119953e+01 0.000000000000000000e+00
4.401124716553287897e+01 0.000000000000000000e+00
4.426086167800453808e+01 0.000000000000000000e+00
4.454113378684807145e+01 0.000000000000000000e+00
4.480671201814058691e+01 0.000000000000000000e+00
4.506848072562357999e+01 0.000000000000000000e+00
4.533442176870748597e+01 0.000000000000000000e+00
4.561560090702948145e+01 0.000000000000000000e+00
4.589714285714286035e+01 0.000000000000000000e+00
4.616181405895691370e+01 0.000000000000000000e+00
4.641886621315192940e+01 0.000000000000000000e+00
4.669315192743763987e+01 0.000000000000000000e+00
4.696090702947845585e+01 0.000000000000000000e+00
4.721904761904762182e+01 0.000000000000000000e+00
4.747247165532879620e+01 0.000000000000000000e+00
4.774276643990929614e+01 0.000000000000000000e+00
4.801015873015872870e+01 0.000000000000000000e+00
4.829460317460317498e+01 0.000000000000000000e+00
4.855183673469387884e+01 0.000000000000000000e+00
4.882140589569161193e+01 0.000000000000000000e+00
4.908716553287981554e+01 0.000000000000000000e+00
4.935165532879818784e+01 0.000000000000000000e+00
4.960507936507936222e+01 0.000000000000000000e+00
4.987954648526076795e+01 0.000000000000000000e+00
5.014421768707482840e+01 0.000000000000000000e+00
5.040743764172335517e+01 0.000000000000000000e+00
5.066757369614512641e+01 0.000000000000000000e+00
5.095056689342403899e+01 0.000000000000000000e+00
5.121224489699999793e+01 0.000000000000000000e+00
5.146793650793650698e+01 0.000000000000000000e+00
5.172498866213152269e+01 0.000000000000000000e+00
5.200000000000000000e+01 0.000000000000000000e+00
5.225886621315192571e+01 0.000000000000000000e+00
5.253024943310657591e+01 0.000000000000000000e+00
5.279693877500000099e+01 0.000000000000000000e+00
5.306376417233560261e+01 0.000000000000000000e+00
5.332299319727891174e+01 0.000000000000000000e+00
5.358258503401360429e+01 0.000000000000000000e+00
5.384471655328798079e+01 0.000000000000000000e+00
5.410031746031746280e+01 0.000000000000000000e+00
5.438222222222222513e+01 0.000000000000000000e+00
5.465324263038548480e+01 0.000000000000000000e+00
5.490612244897959471e+01 0.000000000000000000e+00
5.516408163265305831e+01 0.000000000000000000e+00
5.542929705215419744e+01 0.000000000000000000e+00
5.569179138321995737e+01 0.000000000000000000e+00
5.595174603174603334e+01 0.000000000000000000e+00
nan -1.000000000000000000e+00
5.646385487528344527e+01 0.000000000000000000e+00
5.672181405895691597e+01 0.000000000000000000e+00
5.696526077097505691e+01 0.000000000000000000e+00
5.723845804988662422e+01 0.000000000000000000e+00
5.750385487528344441e+01 0.000000000000000000e+00
5.777179138321995566e+01 0.000000000000000000e+00
5.803120181405896005e+01 0.000000000000000000e+00
5.829351473922902471e+01 0.000000000000000000e+00
5.856961451247165229e+01 0.000000000000000000e+00
5.883482993197279143e+01 0.000000000000000000e+00
5.909405895691610056e+01 0.000000000000000000e+00
nan -1.000000000000000000e+00
nan -1.000000000000000000e+00
nan -1.000000000000000000e+00
nan -1.000000000000000000e+00
nan -1.000000000000000000e+00
6.071274376417233754e+01 0.000000000000000000e+00
nan -1.000000000000000000e+00
nan -1.000000000000000000e+00
6.145215419501133880e+01 0.000000000000000000e+00
nan -1.000000000000000000e+00
nan -1.000000000000000000e+00
nan -1.000000000000000000e+00
nan -1.000000000000000000e+00
6.267863945578231011e+01 0.000000000000000000e+00
6.294458049886621609e+01 0.000000000000000000e+00
6.318673469300000534e+01 0.000000000000000000e+00
nan -1.000000000000000000e+00
nan -1.000000000000000000e+00
nan -1.000000000000000000e+00
nan -1.000000000000000000e+00
nan -1.000000000000000000e+00
nan -1.000000000000000000e+00
nan -1.000000000000000000e+00
nan -1.000000000000000000e+00
nan -1.000000000000000000e+00
nan -1.000000000000000000e+00
nan -1.000000000000000000e+00
nan -1.000000000000000000e+00
nan -1.000000000000000000e+00
nan -1.000000000000000000e+00
nan -1.000000000000000000e+00
nan -1.000000000000000000e+00
nan -1.000000000000000000e+00
6.779156462585034149e+01 0.000000000000000000e+00
6.809081632600000944e+01 0.000000000000000000e+00
6.836553287981858773e+01 0.000000000000000000e+00
6.864616780045351163e+01 0.000000000000000000e+00
6.889922902494330970e+01 0.000000000000000000e+00
6.915718820861677330e+01 0.000000000000000000e+00
6.941496598639456295e+01 0.000000000000000000e+00
6.969378684807256263e+01 0.000000000000000000e+00
6.995682539682539414e+01 0.000000000000000000e+00
7.021514739229024826e+01 0.000000000000000000e+00
7.046022675736961105e+01 0.000000000000000000e+00
7.071600907029478833e+01 0.000000000000000000e+00
7.097469387755101877e+01 0.000000000000000000e+00
7.123954648526077449e+01 0.000000000000000000e+00
7.151038548752833890e+01 0.000000000000000000e+00
7.179120181405895096e+01 0.000000000000000000e+00
7.205913832199546221e+01 0.000000000000000000e+00
7.232834467120181898e+01 0.000000000000000000e+00
7.260263038548752945e+01 0.000000000000000000e+00
7.286294784580498174e+01 0.000000000000000000e+00
7.311383219954647927e+01 0.000000000000000000e+00
7.338956916099773764e+01 0.000000000000000000e+00
7.366258503401360258e+01 0.000000000000000000e+00
7.392979591836734699e+01 0.000000000000000000e+00
7.418430839002267874e+01 0.000000000000000000e+00
7.444698412698413392e+01 0.000000000000000000e+00
7.471437641723356649e+01 0.000000000000000000e+00
7.496090702947846296e+01 0.000000000000000000e+00
7.520326530612244653e+01 0.000000000000000000e+00
7.547882086167800253e+01 0.000000000000000000e+00
7.574285714199999120e+01 0.000000000000000000e+00
7.602702947845804715e+01 0.000000000000000000e+00
7.626249433106575282e+01 0.000000000000000000e+00
7.654621315192743225e+01 0.000000000000000000e+00
7.679800453514739900e+01 0.000000000000000000e+00
7.706049886621315181e+01 0.000000000000000000e+00
7.730104308390022538e+01 0.000000000000000000e+00
7.756825396825396979e+01 0.000000000000000000e+00
7.782603174603174523e+01 0.000000000000000000e+00
7.809596371882085464e+01 0.000000000000000000e+00
7.835718820861677614e+01 0.000000000000000000e+00
7.862984126984126476e+01 0.000000000000000000e+00
7.889995464852607654e+01 0.000000000000000000e+00
7.916498866213152041e+01 0.000000000000000000e+00
7.941428571400000180e+01 0.000000000000000000e+00
7.968634920634920604e+01 0.000000000000000000e+00
7.996009070294785204e+01 0.000000000000000000e+00
8.021623582766440563e+01 0.000000000000000000e+00
8.047546485260771476e+01 0.000000000000000000e+00
8.073941043083900126e+01 0.000000000000000000e+00
8.099482993197278802e+01 0.000000000000000000e+00
8.125659863945578820e+01 0.000000000000000000e+00
8.150816326499999320e+01 0.000000000000000000e+00
8.177052154195011724e+01 0.000000000000000000e+00
8.204625850340136139e+01 0.000000000000000000e+00
8.231546485260770396e+01 0.000000000000000000e+00
8.256399092970521281e+01 0.000000000000000000e+00
8.284045351473922381e+01 0.000000000000000000e+00
8.309795918300000039e+01 0.000000000000000000e+00
8.336217687074829996e+01 0.000000000000000000e+00
8.360743764172335091e+01 0.000000000000000000e+00
8.388861678004535349e+01 0.000000000000000000e+00
8.415165532879818500e+01 0.000000000000000000e+00
8.441106575963718228e+01 0.000000000000000000e+00
8.466448979591837087e+01 0.000000000000000000e+00
8.493750566893423581e+01 0.000000000000000000e+00
8.519746031746031178e+01 0.000000000000000000e+00
8.546430839002267987e+01 0.000000000000000000e+00
8.571247165532879819e+01 0.000000000000000000e+00
8.597986394557823076e+01 0.000000000000000000e+00
8.625759637188208728e+01 0.000000000000000000e+00
8.651845804988661826e+01 0.000000000000000000e+00
8.675972789115645867e+01 0.000000000000000000e+00
8.702802721088436044e+01 0.000000000000000000e+00
8.729832199546484617e+01 0.000000000000000000e+00
8.755682539682540266e+01 0.000000000000000000e+00
8.781333333333333258e+01 0.000000000000000000e+00
8.806911564625850986e+01 0.000000000000000000e+00
8.833106575963718399e+01 0.000000000000000000e+00
8.860208616780045077e+01 0.000000000000000000e+00
8.884861678004534724e+01 0.000000000000000000e+00
8.910476190476190084e+01 0.000000000000000000e+00
8.937687074829932499e+01 0.000000000000000000e+00
8.964371882086167886e+01 0.000000000000000000e+00
8.988390022675737612e+01 0.000000000000000000e+00
9.015455782312925237e+01 0.000000000000000000e+00
9.042068027210883940e+01 0.000000000000000000e+00
9.067519274376417115e+01 0.000000000000000000e+00
9.092934240362811238e+01 0.000000000000000000e+00
9.118730158730159019e+01 0.000000000000000000e+00
9.146013605442176697e+01 0.000000000000000000e+00
9.171283446712017451e+01 0.000000000000000000e+00
9.195628117913831545e+01 0.000000000000000000e+00
9.220643990929704614e+01 0.000000000000000000e+00
9.248036281179138030e+01 0.000000000000000000e+00
9.274757369614512470e+01 0.000000000000000000e+00
9.299501133786847618e+01 0.000000000000000000e+00
nan -1.000000000000000000e+00
nan -1.000000000000000000e+00
nan -1.000000000000000000e+00
nan -1.000000000000000000e+00
nan -1.000000000000000000e+00
nan -1.000000000000000000e+00
nan -1.000000000000000000e+00
nan -1.000000000000000000e+00
nan -1.000000000000000000e+00
nan -1.000000000000000000e+00
nan -1.000000000000000000e+00
nan -1.000000000000000000e+00
nan -1.000000000000000000e+00
nan -1.000000000000000000e+00
nan -1.000000000000000000e+00
nan -1.000000000000000000e+00
nan -1.000000000000000000e+00
nan -1.000000000000000000e+00
nan -1.000000000000000000e+00
nan -1.000000000000000000e+00
nan -1.000000000000000000e+00
nan -1.000000000000000000e+00
nan -1.000000000000000000e+00
nan -1.000000000000000000e+00
nan -1.000000000000000000e+00
nan -1.000000000000000000e+00
nan -1.000000000000000000e+00
nan -1.000000000000000000e+00
nan -1.000000000000000000e+00
nan -1.000000000000000000e+00
nan -1.000000000000000000e+00
1.013955555555555605e+02 0.000000000000000000e+00
1.016582312925170015e+02 0.000000000000000000e+00
1.019346938775510267e+02 0.000000000000000000e+00
1.022133333333333383e+02 0.000000000000000000e+00
1.024765532879818579e+02 0.000000000000000000e+00
1.027535600907029476e+02 0.000000000000000000e+00
1.030269387755102031e+02 0.000000000000000000e+00
1.033075736961451270e+02 0.000000000000000000e+00
1.035561224479999964e+02 0.000000000000000000e+00
1.038372789115646242e+02 0.000000000000000000e+00
1.040966893424036215e+02 0.000000000000000000e+00
1.043530158730158774e+02 0.000000000000000000e+00
1.046049886621315181e+02 0.000000000000000000e+00
1.048614965986394623e+02 0.000000000000000000e+00
1.051238095238095269e+02 0.000000000000000000e+00
1.053870294784580466e+02 0.000000000000000000e+00
1.056397278911564683e+02 0.000000000000000000e+00
1.059058503401360554e+02 0.000000000000000000e+00
1.061629024943310640e+02 0.000000000000000000e+00
1.064321088435374207e+02 0.000000000000000000e+00
1.066770068027210954e+02 0.000000000000000000e+00
1.069326077097505703e+02 0.000000000000000000e+00
1.071994557823129242e+02 0.000000000000000000e+00
1.074610430839002220e+02 0.000000000000000000e+00
1.077086621315192758e+02 0.000000000000000000e+00
1.079762358276643965e+02 0.000000000000000000e+00
1.082517913832199525e+02 0.000000000000000000e+00
1.085130158730158740e+02 0.000000000000000000e+00
1.087600907029478492e+02 0.000000000000000000e+00
1.090216780045351470e+02 0.000000000000000000e+00
1.092838095238095235e+02 0.000000000000000000e+00
1.095571882086167790e+02 0.000000000000000000e+00
1.098091609977324197e+02 0.000000000000000000e+00
1.100683900226757430e+02 0.000000000000000000e+00
1.103363265306122400e+02 0.000000000000000000e+00
1.105897959179999930e+02 0.000000000000000000e+00
1.108326530610000020e+02 0.000000000000000000e+00
1.111043990929705245e+02 0.000000000000000000e+00
1.113779591836734681e+02 0.000000000000000000e+00
1.116406349206349233e+02 0.000000000000000000e+00
1.118940589569160977e+02 0.000000000000000000e+00
1.121636281179138308e+02 0.000000000000000000e+00
1.124344671201814094e+02 0.000000000000000000e+00
1.126893424036281175e+02 0.000000000000000000e+00
1.129479591829999947e+02 0.000000000000000000e+00
1.131978231292517023e+02 0.000000000000000000e+00
1.134626757369614580e+02 0.000000000000000000e+00
1.137311564625850338e+02 0.000000000000000000e+00
1.139805895691609976e+02 0.000000000000000000e+00
1.142387301587301636e+02 0.000000000000000000e+00
1.144989795910000083e+02 0.000000000000000000e+00
1.147562811791383268e+02 0.000000000000000000e+00
1.149951927437641785e+02 0.000000000000000000e+00
1.152676643990929648e+02 0.000000000000000000e+00
1.155297959183673413e+02 0.000000000000000000e+00
1.157759637188208615e+02 0.000000000000000000e+00
1.160234693870000058e+02 0.000000000000000000e+00
1.162922448979591792e+02 0.000000000000000000e+00
1.165792290249433165e+02 0.000000000000000000e+00
nan -1.000000000000000000e+00
1.170857142857142890e+02 0.000000000000000000e+00
1.173326077097505618e+02 0.000000000000000000e+00
1.175894784580498822e+02 0.000000000000000000e+00
1.178465306122449050e+02 0.000000000000000000e+00
1.180919727891156441e+02 0.000000000000000000e+00
1.183562811791383211e+02 0.000000000000000000e+00
1.186147845804988634e+02 0.000000000000000000e+00
1.188785487528344618e+02 0.000000000000000000e+00
1.191501133786848072e+02 0.000000000000000000e+00
1.194081632649999989e+02 0.000000000000000000e+00
1.196821768707482931e+02 0.000000000000000000e+00
1.199297959183673470e+02 0.000000000000000000e+00
1.201834013605442237e+02 0.000000000000000000e+00
1.204331972789115639e+02 0.000000000000000000e+00
1.207125623582766423e+02 0.000000000000000000e+00
1.209585487528344601e+02 0.000000000000000000e+00
1.212179591836734716e+02 0.000000000000000000e+00
1.214731972789115702e+02 0.000000000000000000e+00
1.217454875283446682e+02 0.000000000000000000e+00
1.219978231292516995e+02 0.000000000000000000e+00
1.222465306122448965e+02 0.000000000000000000e+00
1.225246258503401293e+02 0.000000000000000000e+00
1.227858503401360508e+02 0.000000000000000000e+00
1.230381859410430820e+02 0.000000000000000000e+00
1.233028571428571496e+02 0.000000000000000000e+00
1.235502947845805011e+02 0.000000000000000000e+00
1.238115192743764226e+02 0.000000000000000000e+00
1.240542403628117967e+02 0.000000000000000000e+00
1.243098412698412716e+02 0.000000000000000000e+00
1.245781405895691591e+02 0.000000000000000000e+00
1.248507936507936478e+02 0.000000000000000000e+00
1.251051247165532914e+02 0.000000000000000000e+00
1.253705215419501116e+02 0.000000000000000000e+00
1.256310204081632662e+02 0.000000000000000000e+00
1.258875283446711961e+02 0.000000000000000000e+00
1.261478458049886626e+02 0.000000000000000000e+00
1.264045351473922949e+02 0.000000000000000000e+00
nan -1.000000000000000000e+00
nan -1.000000000000000000e+00
1.272034467120181347e+02 0.000000000000000000e+00
1.274581632649999960e+02 0.000000000000000000e+00
1.276966893424036300e+02 0.000000000000000000e+00
nan -1.000000000000000000e+00
nan -1.000000000000000000e+00
nan -1.000000000000000000e+00
nan -1.000000000000000000e+00
nan -1.000000000000000000e+00
nan -1.000000000000000000e+00
nan -1.000000000000000000e+00
nan -1.000000000000000000e+00
nan -1.000000000000000000e+00
nan -1.000000000000000000e+00
nan -1.000000000000000000e+00
nan -1.000000000000000000e+00
nan -1.000000000000000000e+00
nan -1.000000000000000000e+00
nan -1.000000000000000000e+00
nan -1.000000000000000000e+00
nan -1.000000000000000000e+00
nan -1.000000000000000000e+00
nan -1.000000000000000000e+00
nan -1.000000000000000000e+00
nan -1.000000000000000000e+00
nan -1.000000000000000000e+00
nan -1.000000000000000000e+00
nan -1.000000000000000000e+00
nan -1.000000000000000000e+00
nan -1.000000000000000000e+00
1.346024489795918271e+02 0.000000000000000000e+00
1.348776417233560210e+02 0.000000000000000000e+00
1.351542857142857201e+02 0.000000000000000000e+00
1.354073469387755040e+02 0.000000000000000000e+00
1.356865306122448942e+02 0.000000000000000000e+00
1.359513832199546357e+02 0.000000000000000000e+00
1.362113378684807117e+02 0.000000000000000000e+00
1.364763718820861698e+02 0.000000000000000000e+00
1.367078458049886649e+02 0.000000000000000000e+00
1.369859410430838977e+02 0.000000000000000000e+00
1.372206802721088366e+02 0.000000000000000000e+00
1.374873469387755165e+02 0.000000000000000000e+00
1.377315192743764101e+02 0.000000000000000000e+00
1.380230385487528224e+02 0.000000000000000000e+00
1.382820861678004576e+02 0.000000000000000000e+00
1.385514739229024883e+02 0.000000000000000000e+00
1.388045351473923006e+02 0.000000000000000000e+00
1.390779138321995561e+02 0.000000000000000000e+00
1.393387755102040728e+02 0.000000000000000000e+00
1.395874829931972840e+02 0.000000000000000000e+00
1.398327437641723350e+02 0.000000000000000000e+00
1.401168253968253907e+02 0.000000000000000000e+00
1.403814965986394441e+02 0.000000000000000000e+00
1.406503401360544103e+02 0.000000000000000000e+00
1.408885260770975094e+02 0.000000000000000000e+00
1.411637188208616749e+02 0.000000000000000000e+00
1.414164172335600824e+02 0.000000000000000000e+00
1.416698412698412710e+02 0.000000000000000000e+00
1.419216326530612378e+02 0.000000000000000000e+00
1.421848526077097574e+02 0.000000000000000000e+00
1.424393650793650750e+02 0.000000000000000000e+00
1.427027664399093112e+02 0.000000000000000000e+00
1.429442176870748256e+02 0.000000000000000000e+00
1.432195918367347076e+02 0.000000000000000000e+00
1.434639455782312893e+02 0.000000000000000000e+00
1.437242630385487416e+02 0.000000000000000000e+00
1.439595464852607734e+02 0.000000000000000000e+00
1.442292970521542088e+02 0.000000000000000000e+00
1.444917913832199474e+02 0.000000000000000000e+00
1.447477551020408271e+02 0.000000000000000000e+00
1.449939229024943188e+02 0.000000000000000000e+00
1.452571428571428669e+02 0.000000000000000000e+00
1.455034920634920752e+02 0.000000000000000000e+00
1.457549206349206372e+02 0.000000000000000000e+00
1.459907482993197334e+02 0.000000000000000000e+00
1.462579591836734778e+02 0.000000000000000000e+00
1.465215419501133738e+02 0.000000000000000000e+00
1.467736961451247168e+02 0.000000000000000000e+00
1.470097052154195012e+02 0.000000000000000000e+00
1.472707482993197345e+02 0.000000000000000000e+00
1.475328798185940968e+02 0.000000000000000000e+00
1.478039002267573778e+02 0.000000000000000000e+00
1.480295691609977382e+02 0.000000000000000000e+00
1.483022222222222126e+02 0.000000000000000000e+00
1.485576417233559994e+02 0.000000000000000000e+00
1.488179591836734801e+02 0.000000000000000000e+00
1.490510204079999994e+02 0.000000000000000000e+00
1.493088435374149583e+02 0.000000000000000000e+00
1.495689795918367224e+02 0.000000000000000000e+00
1.498280272108843576e+02 0.000000000000000000e+00
1.500887074829931862e+02 0.000000000000000000e+00
1.503434013605442203e+02 0.000000000000000000e+00
1.506073469387755210e+02 0.000000000000000000e+00
1.508540589569161057e+02 0.000000000000000000e+00
1.511027664399092885e+02 0.000000000000000000e+00
1.513605442176870781e+02 0.000000000000000000e+00
1.516292063492063562e+02 0.000000000000000000e+00
1.518819047619047637e+02 0.000000000000000000e+00
1.521369614512471742e+02 0.000000000000000000e+00
1.523892970521542054e+02 0.000000000000000000e+00
1.526314739229025008e+02 0.000000000000000000e+00
1.529021315192743771e+02 0.000000000000000000e+00
1.531495691609977428e+02 0.000000000000000000e+00
1.534216780045351527e+02 0.000000000000000000e+00
1.536614965986394452e+02 0.000000000000000000e+00
1.539203628117913922e+02 0.000000000000000000e+00
1.541498412698412608e+02 0.000000000000000000e+00
1.544181405895691626e+02 0.000000000000000000e+00
1.546840816326530614e+02 0.000000000000000000e+00
1.549251700680271995e+02 0.000000000000000000e+00
1.551760544217686970e+02 0.000000000000000000e+00
1.554370975056689304e+02 0.000000000000000000e+00
1.557122902494330958e+02 0.000000000000000000e+00
1.559597278911564615e+02 0.000000000000000000e+00
1.562066213151927343e+02 0.000000000000000000e+00
1.564660317460317458e+02 0.000000000000000000e+00
1.567154648526077096e+02 0.000000000000000000e+00
1.569716099773242490e+02 0.000000000000000000e+00
1.572039909297052134e+02 0.000000000000000000e+00
1.574701133786848004e+02 0.000000000000000000e+00
1.577244444444444582e+02 0.000000000000000000e+00
1.579718820861677955e+02 0.000000000000000000e+00
1.582138775510204027e+02 0.000000000000000000e+00
1.584774603174603271e+02 0.000000000000000000e+00
1.587321541950113328e+02 0.000000000000000000e+00
1.589863038548752741e+02 0.000000000000000000e+00
1.592384580498866171e+02 0.000000000000000000e+00
nan -1.000000000000000000e+00
1.597726984126984178e+02 0.000000000000000000e+00
1.600257596371882016e+02 0.000000000000000000e+00
1.603082086167800355e+02 0.000000000000000000e+00
nan -1.000000000000000000e+00
nan -1.000000000000000000e+00
nan -1.000000000000000000e+00
nan -1.000000000000000000e+00
nan -1.000000000000000000e+00
nan -1.000000000000000000e+00
nan -1.000000000000000000e+00
nan -1.000000000000000000e+00
nan -1.000000000000000000e+00
nan -1.000000000000000000e+00
nan -1.000000000000000000e+00
nan -1.000000000000000000e+00
nan -1.000000000000000000e+00
1.638661224489795813e+02 0.000000000000000000e+00
nan -1.000000000000000000e+00
1.643492063492063551e+02 0.000000000000000000e+00
nan -1.000000000000000000e+00
nan -1.000000000000000000e+00
nan -1.000000000000000000e+00
nan -1.000000000000000000e+00
nan -1.000000000000000000e+00
nan -1.000000000000000000e+00
nan -1.000000000000000000e+00
nan -1.000000000000000000e+00
nan -1.000000000000000000e+00
nan -1.000000000000000000e+00
nan -1.000000000000000000e+00
1.674263945578231301e+02 0.000000000000000000e+00
1.676983219954648519e+02 0.000000000000000000e+00
1.679564625850340178e+02 0.000000000000000000e+00
1.682227664399092930e+02 0.000000000000000000e+00
1.684805442176870827e+02 0.000000000000000000e+00
1.687401360544217823e+02 0.000000000000000000e+00
1.690015419501133920e+02 0.000000000000000000e+00
1.692760090702947764e+02 0.000000000000000000e+00
1.695432199546485208e+02 0.000000000000000000e+00
1.698164172335600881e+02 0.000000000000000000e+00
1.700885260770974980e+02 0.000000000000000000e+00
1.703486621315192622e+02 0.000000000000000000e+00
1.706164172335600995e+02 0.000000000000000000e+00
1.708821768707483102e+02 0.000000000000000000e+00
1.711591836734693857e+02 0.000000000000000000e+00
1.714165986394557706e+02 0.000000000000000000e+00
1.716636734693877600e+02 0.000000000000000000e+00
1.719319727891156333e+02 0.000000000000000000e+00
1.721893877551020466e+02 0.000000000000000000e+00
1.724395464852607631e+02 0.000000000000000000e+00
1.726985941043083983e+02 0.000000000000000000e+00
1.729668934240362717e+02 0.000000000000000000e+00
1.732375510204081763e+02 0.000000000000000000e+00
1.734860770975056710e+02 0.000000000000000000e+00
1.737447619047619014e+02 0.000000000000000000e+00
1.740078004535147329e+02 0.000000000000000000e+00
1.742868027210884350e+02 0.000000000000000000e+00
1.745418594104308454e+02 0.000000000000000000e+00
1.748000000000000114e+02 0.000000000000000000e+00
1.750664852607709747e+02 0.000000000000000000e+00
1.753382312925170083e+02 0.000000000000000000e+00
1.755838548752834356e+02 0.000000000000000000e+00
1.758483446712018008e+02 0.000000000000000000e+00
1.760945124716553210e+02 0.000000000000000000e+00
1.763648072562358209e+02 0.000000000000000000e+00
1.766358276643991019e+02 0.000000000000000000e+00
1.768941496598639560e+02 0.000000000000000000e+00
1.771557369614512538e+02 0.000000000000000000e+00
1.774316553287981719e+02 0.000000000000000000e+00
1.776801814058956950e+02 0.000000000000000000e+00
1.779330612244897907e+02 0.000000000000000000e+00
1.781931972789115548e+02 0.000000000000000000e+00
1.784694784580498776e+02 0.000000000000000000e+00
1.787145578231292404e+02 0.000000000000000000e+00
1.789648979591836735e+02 0.000000000000000000e+00
1.792234013605442158e+02 0.000000000000000000e+00
1.794853514739228899e+02 0.000000000000000000e+00
1.797360544217686993e+02 0.000000000000000000e+00
1.799683673459999795e+02 0.000000000000000000e+00
1.802476190476190538e+02 0.000000000000000000e+00
1.805139229024943290e+02 0.000000000000000000e+00
1.807722448979591832e+02 0.000000000000000000e+00
1.810316326530000026e+02 0.000000000000000000e+00
nan -1.000000000000000000e+00
1.815346938775510068e+02 0.000000000000000000e+00
1.817828571428571536e+02 0.000000000000000000e+00
1.820148299309999800e+02 0.000000000000000000e+00
1.822759183673469465e+02 0.000000000000000000e+00
1.825369614512471514e+02 0.000000000000000000e+00
1.827856689342403627e+02 0.000000000000000000e+00
1.830111564625850349e+02 0.000000000000000000e+00
1.832789115646258438e+02 0.000000000000000000e+00
1.835469387750000010e+02 0.000000000000000000e+00
1.838109750566893297e+02 0.000000000000000000e+00
1.840223129251700698e+02 0.000000000000000000e+00
1.842955102040816371e+02 0.000000000000000000e+00
1.845549206349206486e+02 0.000000000000000000e+00
1.848215873015873001e+02 0.000000000000000000e+00
1.850737414965986432e+02 0.000000000000000000e+00
1.853424036281179212e+02 0.000000000000000000e+00
1.855958276643990814e+02 0.000000000000000000e+00
1.858597732426303821e+02 0.000000000000000000e+00
1.860972335600907002e+02 0.000000000000000000e+00
1.863639002267573801e+02 0.000000000000000000e+00
1.866204081632652958e+02 0.000000000000000000e+00
1.868674829931972852e+02 0.000000000000000000e+00
1.871243537414966056e+02 0.000000000000000000e+00
nan -1.000000000000000000e+00
1.876419047619047547e+02 0.000000000000000000e+00
1.878944217687074740e+02 0.000000000000000000e+00
1.881346938770000179e+02 0.000000000000000000e+00
1.884012698412698512e+02 0.000000000000000000e+00
1.886545124716553232e+02 0.000000000000000000e+00
1.889135600907029584e+02 0.000000000000000000e+00
1.891609977324262957e+02 0.000000000000000000e+00
1.894202267573696190e+02 0.000000000000000000e+00
1.896765532879818466e+02 0.000000000000000000e+00
1.899178231292517012e+02 0.000000000000000000e+00
1.901315192743764158e+02 0.000000000000000000e+00
1.904103401360544296e+02 0.000000000000000000e+00
1.906811791383219941e+02 0.000000000000000000e+00
1.909485714285714266e+02 0.000000000000000000e+00
1.912192290249433029e+02 0.000000000000000000e+00
1.914842630385487610e+02 0.000000000000000000e+00
1.917445804988662132e+02 0.000000000000000000e+00
1.919952834467120226e+02 0.000000000000000000e+00
1.922425396825396717e+02 0.000000000000000000e+00
nan -1.000000000000000000e+00
nan -1.000000000000000000e+00
nan -1.000000000000000000e+00
nan -1.000000000000000000e+00
1.935548299319727903e+02 0.000000000000000000e+00
1.938113378684807344e+02 0.000000000000000000e+00
1.940807256235827651e+02 0.000000000000000000e+00
1.943274376417233498e+02 0.000000000000000000e+00
nan -1.000000000000000000e+00
nan -1.000000000000000000e+00
nan -1.000000000000000000e+00
nan -1.000000000000000000e+00
nan -1.000000000000000000e+00
nan -1.000000000000000000e+00
nan -1.000000000000000000e+00
nan -1.000000000000000000e+00
nan -1.000000000000000000e+00
nan -1.000000000000000000e+00
nan -1.000000000000000000e+00
nan -1.000000000000000000e+00
1.977190022675736998e+02 0.000000000000000000e+00
1.979726077097505765e+02 0.000000000000000000e+00
1.982581405895691660e+02 0.000000000000000000e+00
1.985209977324263093e+02 0.000000000000000000e+00
nan -1.000000000000000000e+00
nan -1.000000000000000000e+00
nan -1.000000000000000000e+00
nan -1.000000000000000000e+00
nan -1.000000000000000000e+00
nan -1.000000000000000000e+00
nan -1.000000000000000000e+00
nan -1.000000000000000000e+00
nan -1.000000000000000000e+00
nan -1.000000000000000000e+00
nan -1.000000000000000000e+00
nan -1.000000000000000000e+00
2.017844897959183754e+02 0.000000000000000000e+00
2.020453514739228922e+02 0.000000000000000000e+00
2.023060317460317492e+02 0.000000000000000000e+00
2.025714285714285836e+02 0.000000000000000000e+00
nan -1.000000000000000000e+00
nan -1.000000000000000000e+00
nan -1.000000000000000000e+00
nan -1.000000000000000000e+00
2.038614058956916040e+02 0.000000000000000000e+00
2.041153741496598570e+02 0.000000000000000000e+00
2.043818594104308488e+02 0.000000000000000000e+00
2.046432653061224585e+02 0.000000000000000000e+00
2.049197278911564695e+02 0.000000000000000000e+00
2.051845804988662110e+02 0.000000000000000000e+00
2.054434467120181296e+02 0.000000000000000000e+00
2.057113832199546550e+02 0.000000000000000000e+00
2.059642630385487507e+02 0.000000000000000000e+00
2.062200453514739138e+02 0.000000000000000000e+00
2.064673015873015913e+02 0.000000000000000000e+00
2.067209070294784681e+02 0.000000000000000000e+00
2.069841269841269877e+02 0.000000000000000000e+00
2.072413605442176845e+02 0.000000000000000000e+00
2.074944217687074968e+02 0.000000000000000000e+00
2.077385941043083903e+02 0.000000000000000000e+00
2.080045351473922892e+02 0.000000000000000000e+00
2.082499773242630283e+02 0.000000000000000000e+00
2.084975963718820822e+02 0.000000000000000000e+00
2.087461224489796052e+02 0.000000000000000000e+00
2.089930158730158780e+02 0.000000000000000000e+00
2.092580498866213077e+02 0.000000000000000000e+00
2.095156462585034092e+02 0.000000000000000000e+00
2.097730612244897941e+02 0.000000000000000000e+00
2.100212244897959124e+02 0.000000000000000000e+00
2.102692063492063426e+02 0.000000000000000000e+00
2.105240816326530648e+02 0.000000000000000000e+00
2.107829478458049834e+02 0.000000000000000000e+00
2.110434467120181523e+02 0.000000000000000000e+00
2.113088435374149583e+02 0.000000000000000000e+00
2.115668027210884361e+02 0.000000000000000000e+00
2.118156916099773355e+02 0.000000000000000000e+00
2.120752834467120067e+02 0.000000000000000000e+00
2.123283446712018190e+02 0.000000000000000000e+00
2.125667120181405778e+02 0.000000000000000000e+00
2.128128798185940980e+02 0.000000000000000000e+00
2.130641269841269718e+02 0.000000000000000000e+00
2.133233560090702952e+02 0.000000000000000000e+00
2.135833106575963711e+02 0.000000000000000000e+00
2.138372789115646242e+02 0.000000000000000000e+00
2.140934240362811920e+02 0.000000000000000000e+00
2.143363265306122400e+02 0.000000000000000000e+00
2.145821315192743839e+02 0.000000000000000000e+00
2.148386394557822996e+02 0.000000000000000000e+00
2.150944217687074911e+02 0.000000000000000000e+00
2.153503854875283423e+02 0.000000000000000000e+00
2.156092517006802609e+02 0.000000000000000000e+00
2.158712018140589635e+02 0.000000000000000000e+00
2.161208163265306155e+02 0.000000000000000000e+00
2.163773242630385596e+02 0.000000000000000000e+00
2.166251247165533016e+02 0.000000000000000000e+00
2.168863492063491947e+02 0.000000000000000000e+00
2.171502947845804954e+02 0.000000000000000000e+00
2.173979138321995492e+02 0.000000000000000000e+00
2.176598639455782234e+02 0.000000000000000000e+00
2.178980498866213225e+02 0.000000000000000000e+00
2.181570975056689292e+02 0.000000000000000000e+00
2.184351927437641621e+02 0.000000000000000000e+00
2.186917006802721062e+02 0.000000000000000000e+00
2.189427664399092919e+02 0.000000000000000000e+00
2.192050793650793707e+02 0.000000000000000000e+00
2.194447165532879751e+02 0.000000000000000000e+00
2.197004988662131382e+02 0.000000000000000000e+00
2.199597278911564615e+02 0.000000000000000000e+00
2.202233106575963859e+02 0.000000000000000000e+00
2.204836281179138382e+02 0.000000000000000000e+00
2.207307029478457991e+02 0.000000000000000000e+00
2.209855782312925214e+02 0.000000000000000000e+00
2.212460770975056619e+02 0.000000000000000000e+00
2.214984126984126931e+02 0.000000000000000000e+00
2.217462131519274351e+02 0.000000000000000000e+00
2.219949206349206463e+02 0.000000000000000000e+00
2.222376417233560062e+02 0.000000000000000000e+00
2.225128344671201717e+02 0.000000000000000000e+00
2.227693877549999968e+02 0.000000000000000000e+00
2.230298412698412562e+02 0.000000000000000000e+00
2.232829024943310685e+02 0.000000000000000000e+00
2.235515646258503466e+02 0.000000000000000000e+00
2.238066213151927570e+02 0.000000000000000000e+00
2.240723809523809393e+02 0.000000000000000000e+00
2.243149206349206395e+02 0.000000000000000000e+00
2.245814058956916028e+02 0.000000000000000000e+00
2.248284807256235922e+02 0.000000000000000000e+00
2.250731972789115787e+02 0.000000000000000000e+00
nan -1.000000000000000000e+00
nan -1.000000000000000000e+00
nan -1.000000000000000000e+00
nan -1.000000000000000000e+00
nan -1.000000000000000000e+00
nan -1.000000000000000000e+00
nan -1.000000000000000000e+00
nan -1.000000000000000000e+00
nan -1.000000000000000000e+00
2.276807256235827595e+02 0.000000000000000000e+00
2.279464852607709702e+02 0.000000000000000000e+00
2.281970068027210914e+02 0.000000000000000000e+00
2.284749206349206361e+02 0.000000000000000000e+00
2.287292517006802655e+02 0.000000000000000000e+00
2.289721541950113419e+02 0.000000000000000000e+00
2.292134240362811681e+02 0.000000000000000000e+00
nan -1.000000000000000000e+00
nan -1.000000000000000000e+00
nan -1.000000000000000000e+00
nan -1.000000000000000000e+00
2.304896145124716611e+02 0.000000000000000000e+00
2.307653514739228910e+02 0.000000000000000000e+00
2.310369160997732365e+02 0.000000000000000000e+00
2.312848979591836667e+02 0.000000000000000000e+00
nan -1.000000000000000000e+00
2.317799546485260862e+02 0.000000000000000000e+00
2.320321088435374008e+02 0.000000000000000000e+00
2.323053061224489682e+02 0.000000000000000000e+00
2.325549206349206486e+02 0.000000000000000000e+00
2.327816780045351379e+02 0.000000000000000000e+00
nan -1.000000000000000000e+00
nan -1.000000000000000000e+00
nan -1.000000000000000000e+00
nan -1.000000000000000000e+00
nan -1.000000000000000000e+00
nan -1.000000000000000000e+00
2.345494784580498902e+02 0.000000000000000000e+00
2.348270294784580585e+02 0.000000000000000000e+00
2.350967800453514656e+02 0.000000000000000000e+00
2.353523809523809405e+02 0.000000000000000000e+00
2.356255782312925078e+02 0.000000000000000000e+00
2.358857142857142719e+02 0.000000000000000000e+00
2.361269841269841265e+02 0.000000000000000000e+00
2.363896598639455817e+02 0.000000000000000000e+00
2.366565079365079498e+02 0.000000000000000000e+00
2.369237188208616658e+02 0.000000000000000000e+00
2.371932879818594131e+02 0.000000000000000000e+00
2.374507029478457980e+02 0.000000000000000000e+00
2.377115646258503432e+02 0.000000000000000000e+00
2.379629931972789052e+02 0.000000000000000000e+00
2.382138775510204027e+02 0.000000000000000000e+00
2.384812698412698353e+02 0.000000000000000000e+00
2.387385034013605321e+02 0.000000000000000000e+00
2.389939229024943188e+02 0.000000000000000000e+00
2.392370068027210834e+02 0.000000000000000000e+00
2.394878911564625810e+02 0.000000000000000000e+00
2.397458503401360588e+02 0.000000000000000000e+00
2.400134240362811795e+02 0.000000000000000000e+00
2.402630385487528315e+02 0.000000000000000000e+00
2.405217233560090619e+02 0.000000000000000000e+00
2.407778684807256298e+02 0.000000000000000000e+00
2.410243990929705262e+02 0.000000000000000000e+00
2.412896145124716440e+02 0.000000000000000000e+00
2.415477551020408100e+02 0.000000000000000000e+00
2.418013605442176868e+02 0.000000000000000000e+00
2.420547845804988754e+02 0.000000000000000000e+00
2.423053061224489682e+02 0.000000000000000000e+00
2.425583673469387804e+02 0.000000000000000000e+00
2.428010884353741403e+02 0.000000000000000000e+00
2.430588662131519300e+02 0.000000000000000000e+00
2.433121088435374020e+02 0.000000000000000000e+00
2.435579138321995458e+02 0.000000000000000000e+00
2.438220408163265347e+02 0.000000000000000000e+00
2.440861678004535236e+02 0.000000000000000000e+00
2.443512018140589532e+02 0.000000000000000000e+00
2.445937414965986534e+02 0.000000000000000000e+00
2.448473469387755017e+02 0.000000000000000000e+00
2.451049433106576032e+02 0.000000000000000000e+00
2.453476643990929631e+02 0.000000000000000000e+00
2.456014512471655280e+02 0.000000000000000000e+00
2.458612244890000227e+02 0.000000000000000000e+00
2.461282539682539721e+02 0.000000000000000000e+00
2.463802267573696270e+02 0.000000000000000000e+00
2.466354648526076971e+02 0.000000000000000000e+00
2.468821768707483102e+02 0.000000000000000000e+00
2.471330612244898077e+02 0.000000000000000000e+00
2.473877551020408134e+02 0.000000000000000000e+00
2.476324716553287999e+02 0.000000000000000000e+00
2.478906122448979659e+02 0.000000000000000000e+00
2.481424036281179042e+02 0.000000000000000000e+00
2.484001814058956938e+02 0.000000000000000000e+00
2.486577777777777669e+02 0.000000000000000000e+00
2.489099319727891100e+02 0.000000000000000000e+00
2.491633560090702986e+02 0.000000000000000000e+00
2.494213151927437764e+02 0.000000000000000000e+00
2.496546031746031815e+02 0.000000000000000000e+00
2.499187301587301704e+02 0.000000000000000000e+00
2.501654421768707550e+02 0.000000000000000000e+00
2.504145124716553426e+02 0.000000000000000000e+00
2.506679365079365027e+02 0.000000000000000000e+00
2.509255328798186042e+02 0.000000000000000000e+00
2.511889342403628120e+02 0.000000000000000000e+00
2.514423582766440006e+02 0.000000000000000000e+00
2.517004988662131382e+02 0.000000000000000000e+00
2.519604535147392426e+02 0.000000000000000000e+00
2.522113378684807117e+02 0.000000000000000000e+00
2.524553287981859455e+02 0.000000000000000000e+00
2.527051247165532857e+02 0.000000000000000000e+00
2.529492970521542077e+02 0.000000000000000000e+00
2.531974603174603260e+02 0.000000000000000000e+00
2.534534240362811772e+02 0.000000000000000000e+00
2.536943310657596271e+02 0.000000000000000000e+00
2.539455782312925294e+02 0.000000000000000000e+00
2.542013605442176924e+02 0.000000000000000000e+00
2.544487981859410297e+02 0.000000000000000000e+00
2.546984126984127101e+02 0.000000000000000000e+00
2.549459183670000186e+02 0.000000000000000000e+00
2.552112471655328818e+02 0.000000000000000000e+00
2.554686621315192667e+02 0.000000000000000000e+00
2.557148299319727869e+02 0.000000000000000000e+00
2.559488435374149731e+02 0.000000000000000000e+00
2.561990022675736896e+02 0.000000000000000000e+00
2.564578684807256082e+02 0.000000000000000000e+00
2.567067573696145359e+02 0.000000000000000000e+00
2.569766893424036311e+02 0.000000000000000000e+00
2.572324716553288226e+02 0.000000000000000000e+00
2.574849886621315136e+02 0.000000000000000000e+00
2.577427664399093032e+02 0.000000000000000000e+00
nan -1.000000000000000000e+00
nan -1.000000000000000000e+00
nan -1.000000000000000000e+00
nan -1.000000000000000000e+00
2.590008163265306393e+02 0.000000000000000000e+00
2.592582312925169958e+02 0.000000000000000000e+00
2.595074829931972999e+02 0.000000000000000000e+00
2.597434920634920559e+02 0.000000000000000000e+00
2.599856689342403797e+02 0.000000000000000000e+00
2.602347392290249672e+02 0.000000000000000000e+00
2.604956009070294840e+02 0.000000000000000000e+00
2.607528344671201808e+02 0.000000000000000000e+00
2.609977324263038554e+02 0.000000000000000000e+00
2.612702040816326416e+02 0.000000000000000000e+00
2.615297959183673697e+02 0.000000000000000000e+00
2.617592743764172383e+02 0.000000000000000000e+00
2.620288435374149572e+02 0.000000000000000000e+00
2.622635827664399244e+02 0.000000000000000000e+00
2.625166439909297083e+02 0.000000000000000000e+00
2.627568253968253771e+02 0.000000000000000000e+00
2.629990022675737009e+02 0.000000000000000000e+00
2.632662131519274453e+02 0.000000000000000000e+00
2.635238095238095184e+02 0.000000000000000000e+00
2.637567346938775472e+02 0.000000000000000000e+00
2.640000000000000000e+02 0.000000000000000000e+00
2.642568707482993204e+02 0.000000000000000000e+00
2.645001360544217732e+02 0.000000000000000000e+00
2.647544671201814026e+02 0.000000000000000000e+00
2.649999092970521701e+02 0.000000000000000000e+00
2.652569614512471503e+02 0.000000000000000000e+00
2.654949659863945612e+02 0.000000000000000000e+00
2.657342403628118177e+02 0.000000000000000000e+00
2.659961904761904634e+02 0.000000000000000000e+00
2.662505215419500928e+02 0.000000000000000000e+00
2.665082993197278824e+02 0.000000000000000000e+00
2.667417687074830042e+02 0.000000000000000000e+00
nan -1.000000000000000000e+00
2.672966893424036243e+02 0.000000000000000000e+00
2.675379591836734789e+02 0.000000000000000000e+00
2.677919274376417320e+02 0.000000000000000000e+00
2.680355555555555611e+02 0.000000000000000000e+00
2.682871655328798397e+02 0.000000000000000000e+00
2.685391383219954378e+02 0.000000000000000000e+00
2.687753287981859671e+02 0.000000000000000000e+00
2.690372789115646128e+02 0.000000000000000000e+00
2.692796371882085964e+02 0.000000000000000000e+00
nan -1.000000000000000000e+00
2.698604988662131632e+02 0.000000000000000000e+00
2.700879818594104336e+02 0.000000000000000000e+00
2.703194557823129003e+02 0.000000000000000000e+00
2.705650793650793844e+02 0.000000000000000000e+00
2.708270294784580301e+02 0.000000000000000000e+00
2.710706575963718592e+02 0.000000000000000000e+00
2.713249886621315454e+02 0.000000000000000000e+00
2.715949206349206406e+02 0.000000000000000000e+00
2.718545124716553119e+02 0.000000000000000000e+00
2.721059410430838739e+02 0.000000000000000000e+00
2.723682539682539527e+02 0.000000000000000000e+00
2.726129705215419676e+02 0.000000000000000000e+00
2.728640362811791533e+02 0.000000000000000000e+00
2.731060317460317606e+02 0.000000000000000000e+00
2.733719727891156595e+02 0.000000000000000000e+00
2.736350113378684910e+02 0.000000000000000000e+00
2.738898866213152132e+02 0.000000000000000000e+00
2.741494784580498845e+02 0.000000000000000000e+00
2.744003628117914104e+02 0.000000000000000000e+00
2.746657596371882164e+02 0.000000000000000000e+00
2.749289795918367076e+02 0.000000000000000000e+00
2.751720634920635007e+02 0.000000000000000000e+00
2.754287528344671045e+02 0.000000000000000000e+00
2.756990476190476329e+02 0.000000000000000000e+00
2.759499319727891020e+02 0.000000000000000000e+00
2.762140589569161193e+02 0.000000000000000000e+00
2.764665759637188103e+02 0.000000000000000000e+00
2.767149206349206452e+02 0.000000000000000000e+00
2.769692517006802746e+02 0.000000000000000000e+00
2.772335600907029516e+02 0.000000000000000000e+00
2.774913378684807412e+02 0.000000000000000000e+00
2.777342403628118177e+02 0.000000000000000000e+00
2.779798639455782450e+02 0.000000000000000000e+00
2.782345578231292507e+02 0.000000000000000000e+00
2.784994104308390206e+02 0.000000000000000000e+00
2.787484807256236081e+02 0.000000000000000000e+00
2.790002721088435464e+02 0.000000000000000000e+00
2.792477097505669121e+02 0.000000000000000000e+00
2.795007709750566960e+02 0.000000000000000000e+00
2.797605442176870838e+02 0.000000000000000000e+00
2.800045351473922892e+02 0.000000000000000000e+00
2.802619501133787026e+02 0.000000000000000000e+00
2.805146485260771101e+02 0.000000000000000000e+00
2.807733333333333121e+02 0.000000000000000000e+00
2.810287528344671273e+02 0.000000000000000000e+00
2.812838095238095093e+02 0.000000000000000000e+00
2.815403174603174534e+02 0.000000000000000000e+00
2.817857596371882209e+02 0.000000000000000000e+00
2.820458956916099851e+02 0.000000000000000000e+00
2.822980498866212997e+02 0.000000000000000000e+00
2.825549206349206202e+02 0.000000000000000000e+00
2.827961904761904748e+02 0.000000000000000000e+00
2.830566893424036152e+02 0.000000000000000000e+00
2.833004988662131609e+02 0.000000000000000000e+00
2.835646258503401214e+02 0.000000000000000000e+00
2.838139682529999845e+02 0.000000000000000000e+00
2.840703854870000100e+02 0.000000000000000000e+00
2.843370521541950211e+02 0.000000000000000000e+00
2.845935600907029652e+02 0.000000000000000000e+00
2.848517006802721312e+02 0.000000000000000000e+00
2.851025850340136003e+02 0.000000000000000000e+00
2.853564625849999743e+02 0.000000000000000000e+00
2.856070748299319462e+02 0.000000000000000000e+00
2.858657596371882050e+02 0.000000000000000000e+00
2.861175510204081434e+02 0.000000000000000000e+00
2.863771428571428714e+02 0.000000000000000000e+00
2.866374603174602953e+02 0.000000000000000000e+00
2.868796371882086191e+02 0.000000000000000000e+00
2.871377777777777851e+02 0.000000000000000000e+00
2.873979138321995492e+02 0.000000000000000000e+00
2.876663945578231392e+02 0.000000000000000000e+00
2.879230839002267430e+02 0.000000000000000000e+00
2.881843083900226929e+02 0.000000000000000000e+00
2.884620408163265211e+02 0.000000000000000000e+00
2.887167346938775268e+02 0.000000000000000000e+00
2.889737868480725638e+02 0.000000000000000000e+00
2.892215873015873058e+02 0.000000000000000000e+00
2.894744671201814299e+02 0.000000000000000000e+00
2.897355102040816064e+02 0.000000000000000000e+00
2.899941950113378653e+02 0.000000000000000000e+00
2.902367346938775654e+02 0.000000000000000000e+00
nan -1.000000000000000000e+00
nan -1.000000000000000000e+00
nan -1.000000000000000000e+00
nan -1.000000000000000000e+00
nan -1.000000000000000000e+00
nan -1.000000000000000000e+00
nan -1.000000000000000000e+00
nan -1.000000000000000000e+00
nan -1.000000000000000000e+00
nan -1.000000000000000000e+00
nan -1.000000000000000000e+00
nan -1.000000000000000000e+00
nan -1.000000000000000000e+00
nan -1.000000000000000000e+00
nan -1.000000000000000000e+00
nan -1.000000000000000000e+00
nan -1.000000000000000000e+00
nan -1.000000000000000000e+00
nan -1.000000000000000000e+00
nan -1.000000000000000000e+00
nan -1.000000000000000000e+00
nan -1.000000000000000000e+00
nan -1.000000000000000000e+00
nan -1.000000000000000000e+00
nan -1.000000000000000000e+00
nan -1.000000000000000000e+00
nan -1.000000000000000000e+00
nan -1.000000000000000000e+00
nan -1.000000000000000000e+00
nan -1.000000000000000000e+00
nan -1.000000000000000000e+00
nan -1.000000000000000000e+00
2.987319727891156731e+02 0.000000000000000000e+00
2.989772335600907240e+02 0.000000000000000000e+00
2.992683900226757601e+02 0.000000000000000000e+00
2.995212698412698273e+02 0.000000000000000000e+00
2.997803174603174625e+02 0.000000000000000000e+00
3.000413605442176959e+02 0.000000000000000000e+00
3.003007709750567074e+02 0.000000000000000000e+00
3.005667120181406062e+02 0.000000000000000000e+00
3.008161451247165701e+02 0.000000000000000000e+00
3.010770068027210868e+02 0.000000000000000000e+00
3.013277097505668962e+02 0.000000000000000000e+00
3.015671655328798124e+02 0.000000000000000000e+00
3.018171428571428692e+02 0.000000000000000000e+00
3.020674829931973022e+02 0.000000000000000000e+00
3.023412244897959340e+02 0.000000000000000000e+00
3.026009977324263218e+02 0.000000000000000000e+00
3.028487981859410638e+02 0.000000000000000000e+00
3.031147392290249627e+02 0.000000000000000000e+00
3.033746938775510102e+02 0.000000000000000000e+00
3.036326530612245165e+02 0.000000000000000000e+00
3.038809977324262945e+02 0.000000000000000000e+00
3.041367800453514860e+02 0.000000000000000000e+00
3.044041723356008902e+02 0.000000000000000000e+00
3.046604988662131746e+02 0.000000000000000000e+00
3.049010430839002197e+02 0.000000000000000000e+00
3.051698866213151859e+02 0.000000000000000000e+00
3.054146031746032008e+02 0.000000000000000000e+00
3.056858049886621416e+02 0.000000000000000000e+00
3.059194557823129230e+02 0.000000000000000000e+00
3.061912018140589566e+02 0.000000000000000000e+00
3.064388208616779821e+02 0.000000000000000000e+00
3.067083900226757578e+02 0.000000000000000000e+00
3.069502040816326485e+02 0.000000000000000000e+00
3.072246712018140329e+02 0.000000000000000000e+00
3.074875283446712046e+02 0.000000000000000000e+00
3.077333333333333485e+02 0.000000000000000000e+00
3.079873015873016016e+02 0.000000000000000000e+00
3.082459863945578036e+02 0.000000000000000000e+00
3.085133786848072646e+02 0.000000000000000000e+00
3.087700680272108684e+02 0.000000000000000000e+00
3.090104308390022538e+02 0.000000000000000000e+00
3.092781859410430911e+02 0.000000000000000000e+00
3.095379591836734789e+02 0.000000000000000000e+00
3.097888435374149481e+02 0.000000000000000000e+00
3.100331972789115866e+02 0.000000000000000000e+00
3.102907936507936597e+02 0.000000000000000000e+00
3.105324263038548906e+02 0.000000000000000000e+00
3.107985487528344493e+02 0.000000000000000000e+00
3.110291156459999797e+02 0.000000000000000000e+00
3.113084807256236104e+02 0.000000000000000000e+00
3.115501133786847845e+02 0.000000000000000000e+00
3.117991836734693720e+02 0.000000000000000000e+00
3.120353741496598445e+02 0.000000000000000000e+00
3.123020408163265529e+02 0.000000000000000000e+00
3.125638095238095389e+02 0.000000000000000000e+00
3.128128798185941264e+02 0.000000000000000000e+00
3.130659410430839102e+02 0.000000000000000000e+00
3.133188208616779775e+02 0.000000000000000000e+00
3.135820408163265256e+02 0.000000000000000000e+00
3.138283900226757623e+02 0.000000000000000000e+00
3.140665759637188330e+02 0.000000000000000000e+00
3.143383219954648666e+02 0.000000000000000000e+00
3.145882993197278665e+02 0.000000000000000000e+00
nan -1.000000000000000000e+00
3.150659410430839102e+02 0.000000000000000000e+00
3.153255328798185815e+02 0.000000000000000000e+00
3.155834920634920877e+02 0.000000000000000000e+00
3.158421768707482897e+02 0.000000000000000000e+00
3.160850793650793662e+02 0.000000000000000000e+00
3.163236281179138132e+02 0.000000000000000000e+00
3.165786848072562520e+02 0.000000000000000000e+00
3.168306575963719069e+02 0.000000000000000000e+00
3.170773696145124632e+02 0.000000000000000000e+00
nan -1.000000000000000000e+00
3.175943764172335477e+02 0.000000000000000000e+00
3.178497959183673629e+02 0.000000000000000000e+00
