# Supplementary material for: Correlated microtiming deviations in jazz and rock music
Source: PLoS One. 2018 Jan 24;13(1):e0186361. doi: 10.1371/journal.pone.0186361 (PMC5783353; doi:10.1371/journal.pone.0186361)
Supplement: S1 Dataset — (ZIP) [file pone.0186361.s001.zip › J41.dat]

1.821133786848072589e+00 0.000000000000000000e+00
2.254331065759637376e+00 0.000000000000000000e+00
2.684625850340136122e+00 0.000000000000000000e+00
3.121814058956915883e+00 0.000000000000000000e+00
3.559909297052154198e+00 0.000000000000000000e+00
3.987301587301587347e+00 0.000000000000000000e+00
4.415963718820862027e+00 0.000000000000000000e+00
4.863129251700680555e+00 0.000000000000000000e+00
5.292879818594104613e+00 0.000000000000000000e+00
5.712653061224489903e+00 0.000000000000000000e+00
6.157278911564626256e+00 0.000000000000000000e+00
6.616326530000000261e+00 1.000000000000000000e+00
7.024489795000000036e+00 1.000000000000000000e+00
nan -1.000000000000000000e+00
nan -1.000000000000000000e+00
nan -1.000000000000000000e+00
nan -1.000000000000000000e+00
nan -1.000000000000000000e+00
9.628662131519273970e+00 0.000000000000000000e+00
1.006331065759637156e+01 0.000000000000000000e+00
1.050612244897959258e+01 0.000000000000000000e+00
1.094730158730158642e+01 0.000000000000000000e+00
1.139827664399092910e+01 0.000000000000000000e+00
1.186104308390022588e+01 0.000000000000000000e+00
1.228027210884353693e+01 0.000000000000000000e+00
1.272380952380952301e+01 0.000000000000000000e+00
1.317986394557823182e+01 0.000000000000000000e+00
1.361795918367347014e+01 0.000000000000000000e+00
1.404444444444444429e+01 0.000000000000000000e+00
1.451011337868480666e+01 0.000000000000000000e+00
1.492371882086167822e+01 0.000000000000000000e+00
1.537088435374149675e+01 0.000000000000000000e+00
1.580952380952381020e+01 0.000000000000000000e+00
1.623873015873016001e+01 0.000000000000000000e+00
1.666213151927437508e+01 0.000000000000000000e+00
nan -1.000000000000000000e+00
1.757260770975056730e+01 0.000000000000000000e+00
1.800671201814058975e+01 0.000000000000000000e+00
1.844498866213151800e+01 0.000000000000000000e+00
1.887274376417233412e+01 0.000000000000000000e+00
1.931700680272108883e+01 0.000000000000000000e+00
nan -1.000000000000000000e+00
2.020009070294784692e+01 0.000000000000000000e+00
2.063219954648526056e+01 0.000000000000000000e+00
2.107918367346938737e+01 0.000000000000000000e+00
2.150439909297052310e+01 0.000000000000000000e+00
2.194539682539682701e+01 0.000000000000000000e+00
nan -1.000000000000000000e+00
nan -1.000000000000000000e+00
nan -1.000000000000000000e+00
2.375165532879818642e+01 0.000000000000000000e+00
2.418068027210884452e+01 0.000000000000000000e+00
2.462058956916099817e+01 0.000000000000000000e+00
nan -1.000000000000000000e+00
2.553414965986394591e+01 0.000000000000000000e+00
2.598639455782312879e+01 0.000000000000000000e+00
2.642575963718820731e+01 0.000000000000000000e+00
2.686403628117913911e+01 0.000000000000000000e+00
2.732299319727891174e+01 0.000000000000000000e+00
nan -1.000000000000000000e+00
2.822766439909296921e+01 0.000000000000000000e+00
2.867356009070294931e+01 0.000000000000000000e+00
2.912018140589569271e+01 0.000000000000000000e+00
2.956408163265306044e+01 0.000000000000000000e+00
2.998712018140589564e+01 0.000000000000000000e+00
nan -1.000000000000000000e+00
nan -1.000000000000000000e+00
nan -1.000000000000000000e+00
3.175637188208616735e+01 0.000000000000000000e+00
3.222494331065759354e+01 0.000000000000000000e+00
3.267392290249433273e+01 0.000000000000000000e+00
3.311873015873015902e+01 0.000000000000000000e+00
3.355863945578231267e+01 0.000000000000000000e+00
3.400362811791383422e+01 0.000000000000000000e+00
3.443102040816326337e+01 0.000000000000000000e+00
3.485913832199546647e+01 0.000000000000000000e+00
3.529215419501133510e+01 0.000000000000000000e+00
3.572825396825396638e+01 0.000000000000000000e+00
3.617251700680272108e+01 0.000000000000000000e+00
nan -1.000000000000000000e+00
3.706503401360544103e+01 0.000000000000000000e+00
3.752997732400000075e+01 0.000000000000000000e+00
3.796770975056689679e+01 0.000000000000000000e+00
nan -1.000000000000000000e+00
3.888145124716553624e+01 0.000000000000000000e+00
3.933968253968254203e+01 0.000000000000000000e+00
3.978104308390022936e+01 0.000000000000000000e+00
4.022312925170068354e+01 0.000000000000000000e+00
4.068390022675736617e+01 0.000000000000000000e+00
4.115247165532879592e+01 0.000000000000000000e+00
4.160018140589568958e+01 0.000000000000000000e+00
4.204099773242630533e+01 0.000000000000000000e+00
4.249197278911564979e+01 0.000000000000000000e+00
4.294984126984127215e+01 0.000000000000000000e+00
4.340752834467119925e+01 0.000000000000000000e+00
4.387809523809524137e+01 0.000000000000000000e+00
4.430893424036280948e+01 0.000000000000000000e+00
4.477351473922902159e+01 0.000000000000000000e+00
4.521705215419500945e+01 0.000000000000000000e+00
4.564136054421769018e+01 0.000000000000000000e+00
4.611029478458049624e+01 0.000000000000000000e+00
nan -1.000000000000000000e+00
4.702476190476190254e+01 0.000000000000000000e+00
4.747464852607709673e+01 0.000000000000000000e+00
4.790675736961451037e+01 0.000000000000000000e+00
4.834285714285714164e+01 0.000000000000000000e+00
4.879274376417233583e+01 0.000000000000000000e+00
4.924643990929705240e+01 0.000000000000000000e+00
4.969832199546485185e+01 0.000000000000000000e+00
5.014911564625850104e+01 0.000000000000000000e+00
5.059446712018140602e+01 0.000000000000000000e+00
5.101478458049886910e+01 0.000000000000000000e+00
5.148390022675737043e+01 0.000000000000000000e+00
5.192653061224489619e+01 0.000000000000000000e+00
5.236698412698412852e+01 0.000000000000000000e+00
5.282013605442176640e+01 0.000000000000000000e+00
5.327074829931972744e+01 0.000000000000000000e+00
5.371609977324263241e+01 0.000000000000000000e+00
5.417142857142857082e+01 0.000000000000000000e+00
5.464725623582766190e+01 0.000000000000000000e+00
5.506231292517006892e+01 0.000000000000000000e+00
5.552489795918367577e+01 0.000000000000000000e+00
5.596897959183673521e+01 0.000000000000000000e+00
5.642430839002267362e+01 0.000000000000000000e+00
5.687419501133786781e+01 0.000000000000000000e+00
5.733605442176870781e+01 0.000000000000000000e+00
5.779827664399093123e+01 0.000000000000000000e+00
5.824925170068026858e+01 0.000000000000000000e+00
5.868117913832199406e+01 0.000000000000000000e+00
5.912054421768707613e+01 0.000000000000000000e+00
5.958349206349206639e+01 0.000000000000000000e+00
6.005623582766440194e+01 0.000000000000000000e+00
6.049777777777777743e+01 0.000000000000000000e+00
6.095002267573696031e+01 0.000000000000000000e+00
6.140317460317460529e+01 0.000000000000000000e+00
6.185215419501133738e+01 0.000000000000000000e+00
6.228335600907029601e+01 0.000000000000000000e+00
nan -1.000000000000000000e+00
6.320780045351473575e+01 0.000000000000000000e+00
6.365950113378684705e+01 0.000000000000000000e+00
6.408888888888888857e+01 0.000000000000000000e+00
6.453931972789115434e+01 0.000000000000000000e+00
6.501823129251700095e+01 0.000000000000000000e+00
6.545560090702947775e+01 0.000000000000000000e+00
6.588752834467119612e+01 0.000000000000000000e+00
6.634884353741496454e+01 0.000000000000000000e+00
6.679691609977324163e+01 0.000000000000000000e+00
6.724988662131519845e+01 0.000000000000000000e+00
6.770884353741496398e+01 0.000000000000000000e+00
6.816145124716553028e+01 0.000000000000000000e+00
6.860571428571428498e+01 0.000000000000000000e+00
6.903582766439909335e+01 0.000000000000000000e+00
6.948480725623582543e+01 0.000000000000000000e+00
6.994775510204081570e+01 0.000000000000000000e+00
nan -1.000000000000000000e+00
nan -1.000000000000000000e+00
7.133115646258502807e+01 0.000000000000000000e+00
7.178485260770975174e+01 0.000000000000000000e+00
7.222458049886621723e+01 0.000000000000000000e+00
7.267337868399999934e+01 0.000000000000000000e+00
7.312979591836734983e+01 0.000000000000000000e+00
nan -1.000000000000000000e+00
7.401541950113379187e+01 0.000000000000000000e+00
7.446131519274376842e+01 0.000000000000000000e+00
7.490358276643991076e+01 0.000000000000000000e+00
7.534893424036280862e+01 0.000000000000000000e+00
7.580063492063491992e+01 0.000000000000000000e+00
nan -1.000000000000000000e+00
7.670566893424036436e+01 0.000000000000000000e+00
7.715773242630385198e+01 0.000000000000000000e+00
7.760018140589569668e+01 0.000000000000000000e+00
7.804825396825397377e+01 0.000000000000000000e+00
7.849034013605442794e+01 0.000000000000000000e+00
nan -1.000000000000000000e+00
7.940208616780044792e+01 0.000000000000000000e+00
7.984108843537414657e+01 0.000000000000000000e+00
8.028571428571429180e+01 0.000000000000000000e+00
8.074031746031745627e+01 0.000000000000000000e+00
8.118712018140590203e+01 0.000000000000000000e+00
nan -1.000000000000000000e+00
8.209922902494331254e+01 0.000000000000000000e+00
8.252897959183673038e+01 0.000000000000000000e+00
8.296616780045351902e+01 0.000000000000000000e+00
8.340934240362811636e+01 0.000000000000000000e+00
8.386195011337868266e+01 0.000000000000000000e+00
nan -1.000000000000000000e+00
8.475990929705216104e+01 0.000000000000000000e+00
8.519455782312925862e+01 0.000000000000000000e+00
8.562557823129252199e+01 0.000000000000000000e+00
8.605950113378685273e+01 0.000000000000000000e+00
8.651374149659864088e+01 0.000000000000000000e+00
8.698213151927437536e+01 0.000000000000000000e+00
8.741714285714286348e+01 0.000000000000000000e+00
8.784634920634920263e+01 0.000000000000000000e+00
8.829605442176870156e+01 0.000000000000000000e+00
8.874049886621315864e+01 0.000000000000000000e+00
8.917333333333333201e+01 0.000000000000000000e+00
8.961977324263038724e+01 0.000000000000000000e+00
9.007528344671202092e+01 0.000000000000000000e+00
9.051791383200000496e+01 0.000000000000000000e+00
9.097034013605441771e+01 0.000000000000000000e+00
9.138648526077098211e+01 0.000000000000000000e+00
9.185541950113378107e+01 0.000000000000000000e+00
9.232471655328798477e+01 0.000000000000000000e+00
9.277587301587301738e+01 0.000000000000000000e+00
9.322013605442177209e+01 0.000000000000000000e+00
9.365623582766440336e+01 0.000000000000000000e+00
9.406185940999999673e+01 0.000000000000000000e+00
9.454693877551019909e+01 0.000000000000000000e+00
nan -1.000000000000000000e+00
9.545777777777777828e+01 0.000000000000000000e+00
9.593233560090702383e+01 0.000000000000000000e+00
9.632943310657596214e+01 0.000000000000000000e+00
9.679945578231291847e+01 0.000000000000000000e+00
nan -1.000000000000000000e+00
9.770267573696145291e+01 0.000000000000000000e+00
9.814385487528345209e+01 0.000000000000000000e+00
9.859573696145125155e+01 0.000000000000000000e+00
9.902312925170068070e+01 0.000000000000000000e+00
9.946975056689342409e+01 0.000000000000000000e+00
nan -1.000000000000000000e+00
nan -1.000000000000000000e+00
nan -1.000000000000000000e+00
nan -1.000000000000000000e+00
1.016522448979591786e+02 0.000000000000000000e+00
1.021057596371882141e+02 0.000000000000000000e+00
1.025716099773242576e+02 0.000000000000000000e+00
nan -1.000000000000000000e+00
1.034311111111111074e+02 0.000000000000000000e+00
1.038782766439909295e+02 0.000000000000000000e+00
1.043043990929705274e+02 0.000000000000000000e+00
1.047423129251700686e+02 0.000000000000000000e+00
1.051769614512471662e+02 0.000000000000000000e+00
nan -1.000000000000000000e+00
nan -1.000000000000000000e+00
1.065073922902494274e+02 0.000000000000000000e+00
1.069420408163265250e+02 0.000000000000000000e+00
1.074149659863945629e+02 0.000000000000000000e+00
nan -1.000000000000000000e+00
1.081459183670000073e+02 0.000000000000000000e+00
1.086126077097505629e+02 0.000000000000000000e+00
1.090416326530612281e+02 0.000000000000000000e+00
nan -1.000000000000000000e+00
1.100832653061224420e+02 0.000000000000000000e+00
1.105456689342403678e+02 0.000000000000000000e+00
nan -1.000000000000000000e+00
1.114399999999999977e+02 0.000000000000000000e+00
1.119125623582766451e+02 0.000000000000000000e+00
1.123361451247165519e+02 0.000000000000000000e+00
1.127713378684807282e+02 0.000000000000000000e+00
1.132065306122449044e+02 0.000000000000000000e+00
nan -1.000000000000000000e+00
1.141055782312925118e+02 0.000000000000000000e+00
1.145622448970000136e+02 0.000000000000000000e+00
1.149931972789115662e+02 0.000000000000000000e+00
1.154405442176870764e+02 0.000000000000000000e+00
1.158819047619047637e+02 0.000000000000000000e+00
nan -1.000000000000000000e+00
1.167245351473922881e+02 0.000000000000000000e+00
1.171744217687074894e+02 0.000000000000000000e+00
1.176132426303854857e+02 0.000000000000000000e+00
1.180540816320000062e+02 0.000000000000000000e+00
1.184938775509999971e+02 0.000000000000000000e+00
nan -1.000000000000000000e+00
1.194142857140000018e+02 0.000000000000000000e+00
1.198565079365079384e+02 0.000000000000000000e+00
1.202849886621315250e+02 0.000000000000000000e+00
1.207234467120181449e+02 0.000000000000000000e+00
1.211657142857142873e+02 0.000000000000000000e+00
nan -1.000000000000000000e+00
1.220587755102040859e+02 0.000000000000000000e+00
1.225070294784580511e+02 0.000000000000000000e+00
1.229442176870748256e+02 0.000000000000000000e+00
1.233750566893424008e+02 0.000000000000000000e+00
1.238205895691610010e+02 0.000000000000000000e+00
nan -1.000000000000000000e+00
1.247029478458049851e+02 0.000000000000000000e+00
1.251504761904761835e+02 0.000000000000000000e+00
1.255733333333333377e+02 0.000000000000000000e+00
1.260232199546485248e+02 0.000000000000000000e+00
1.264582312925170129e+02 0.000000000000000000e+00
nan -1.000000000000000000e+00
1.273460317460317412e+02 0.000000000000000000e+00
1.278019047619047655e+02 0.000000000000000000e+00
1.282387301587301636e+02 0.000000000000000000e+00
1.286704761904761938e+02 0.000000000000000000e+00
1.291210884353741619e+02 0.000000000000000000e+00
1.295735147392290116e+02 0.000000000000000000e+00
1.300029024943310674e+02 0.000000000000000000e+00
1.304624036281179258e+02 0.000000000000000000e+00
1.309097505668934218e+02 0.000000000000000000e+00
1.313336961451247191e+02 0.000000000000000000e+00
1.317875736961451310e+02 0.000000000000000000e+00
1.322338321995464980e+02 0.000000000000000000e+00
nan -1.000000000000000000e+00
1.331343310657596248e+02 0.000000000000000000e+00
1.335410430839002345e+02 0.000000000000000000e+00
1.340032653061224437e+02 0.000000000000000000e+00
1.344393650793650750e+02 0.000000000000000000e+00
nan -1.000000000000000000e+00
nan -1.000000000000000000e+00
nan -1.000000000000000000e+00
nan -1.000000000000000000e+00
nan -1.000000000000000000e+00
nan -1.000000000000000000e+00
nan -1.000000000000000000e+00
nan -1.000000000000000000e+00
1.386757369614512356e+02 0.000000000000000000e+00
1.391337868480725604e+02 0.000000000000000000e+00
1.395952834467120169e+02 0.000000000000000000e+00
nan -1.000000000000000000e+00
nan -1.000000000000000000e+00
1.408054421768707414e+02 0.000000000000000000e+00
1.412787301587301556e+02 0.000000000000000000e+00
1.417298866213151882e+02 0.000000000000000000e+00
1.421514739229024826e+02 0.000000000000000000e+00
1.425953741496598752e+02 0.000000000000000000e+00
nan -1.000000000000000000e+00
nan -1.000000000000000000e+00
nan -1.000000000000000000e+00
nan -1.000000000000000000e+00
nan -1.000000000000000000e+00
1.453810430839002379e+02 0.000000000000000000e+00
1.458320181405895823e+02 0.000000000000000000e+00
1.462975056689342352e+02 0.000000000000000000e+00
1.467103854875283560e+02 0.000000000000000000e+00
1.471502947845804954e+02 0.000000000000000000e+00
1.475970975056689269e+02 0.000000000000000000e+00
1.480477097505668951e+02 0.000000000000000000e+00
1.484965079365079248e+02 0.000000000000000000e+00
1.489398639455782245e+02 0.000000000000000000e+00
1.493618140589569236e+02 0.000000000000000000e+00
1.498082539682539789e+02 0.000000000000000000e+00
1.502826530609999907e+02 0.000000000000000000e+00
nan -1.000000000000000000e+00
1.511751473922902562e+02 0.000000000000000000e+00
1.516195918367346849e+02 0.000000000000000000e+00
1.520453514739228922e+02 0.000000000000000000e+00
1.524776417233560153e+02 0.000000000000000000e+00
1.529336961451247134e+02 0.000000000000000000e+00
1.533699773242630329e+02 0.000000000000000000e+00
1.538204081632653129e+02 0.000000000000000000e+00
1.542739229024943199e+02 0.000000000000000000e+00
1.547013151927437775e+02 0.000000000000000000e+00
1.551461224489795825e+02 0.000000000000000000e+00
1.556308390022675781e+02 0.000000000000000000e+00
1.560315646258503364e+02 0.000000000000000000e+00
1.564751020408163242e+02 0.000000000000000000e+00
1.569260770975056687e+02 0.000000000000000000e+00
1.573365986394557865e+02 0.000000000000000000e+00
1.577703401360544149e+02 0.000000000000000000e+00
1.582118820861678046e+02 0.000000000000000000e+00
1.586414512471655200e+02 0.000000000000000000e+00
1.590877097505668871e+02 0.000000000000000000e+00
1.595294331065759650e+02 0.000000000000000000e+00
1.599499319727891020e+02 0.000000000000000000e+00
1.603938321995464946e+02 0.000000000000000000e+00
1.608373696145124825e+02 0.000000000000000000e+00
1.612823582766440040e+02 0.000000000000000000e+00
1.617231746031746127e+02 0.000000000000000000e+00
1.621594557823129321e+02 0.000000000000000000e+00
1.625906575963718694e+02 0.000000000000000000e+00
1.630303854875283491e+02 0.000000000000000000e+00
1.634822675736961344e+02 0.000000000000000000e+00
1.639230839002267714e+02 0.000000000000000000e+00
1.643394104308389956e+02 0.000000000000000000e+00
1.647980045351473848e+02 0.000000000000000000e+00
1.652027210884353678e+02 0.000000000000000000e+00
1.656437188208616647e+02 0.000000000000000000e+00
1.661106575963718797e+02 0.000000000000000000e+00
1.665609070294784715e+02 0.000000000000000000e+00
1.669957369614512572e+02 0.000000000000000000e+00
1.674312925170067956e+02 0.000000000000000000e+00
1.678617687074829803e+02 0.000000000000000000e+00
1.682984126984127045e+02 0.000000000000000000e+00
1.687432199546485379e+02 0.000000000000000000e+00
1.691860317460317447e+02 0.000000000000000000e+00
nan -1.000000000000000000e+00
nan -1.000000000000000000e+00
1.705004988662131495e+02 0.000000000000000000e+00
1.709650793650793617e+02 0.000000000000000000e+00
1.714430839002267533e+02 0.000000000000000000e+00
nan -1.000000000000000000e+00
1.722980498866213281e+02 0.000000000000000000e+00
1.727649886621315147e+02 0.000000000000000000e+00
1.731677097505668996e+02 0.000000000000000000e+00
1.736087074829931964e+02 0.000000000000000000e+00
nan -1.000000000000000000e+00
nan -1.000000000000000000e+00
1.749411337868480700e+02 0.000000000000000000e+00
1.753605442176870781e+02 0.000000000000000000e+00
1.757795918367346815e+02 0.000000000000000000e+00
1.762409070294784499e+02 0.000000000000000000e+00
nan -1.000000000000000000e+00
nan -1.000000000000000000e+00
1.775241723356008947e+02 0.000000000000000000e+00
1.779961904761904634e+02 0.000000000000000000e+00
1.784001814058956938e+02 0.000000000000000000e+00
nan -1.000000000000000000e+00
nan -1.000000000000000000e+00
nan -1.000000000000000000e+00
nan -1.000000000000000000e+00
nan -1.000000000000000000e+00
1.809447619047619185e+02 0.000000000000000000e+00
1.814020861678004621e+02 0.000000000000000000e+00
1.818336507936508042e+02 0.000000000000000000e+00
nan -1.000000000000000000e+00
1.827172789115646196e+02 0.000000000000000000e+00
1.831615419501133886e+02 0.000000000000000000e+00
1.835744217687074809e+02 0.000000000000000000e+00
1.840097959183673595e+02 0.000000000000000000e+00
nan -1.000000000000000000e+00
1.849228117913832250e+02 0.000000000000000000e+00
1.853505668934240305e+02 0.000000000000000000e+00
1.857924716553287965e+02 0.000000000000000000e+00
1.861888435374149537e+02 0.000000000000000000e+00
1.866354648526076971e+02 0.000000000000000000e+00
1.870887755100000049e+02 0.000000000000000000e+00
1.875354195011337879e+02 0.000000000000000000e+00
1.879635374149659981e+02 0.000000000000000000e+00
1.884226757369614518e+02 0.000000000000000000e+00
1.888547845804988583e+02 0.000000000000000000e+00
1.892751020408163356e+02 0.000000000000000000e+00
1.897387755102040785e+02 0.000000000000000000e+00
1.901420408163265279e+02 0.000000000000000000e+00
1.905650793650793560e+02 0.000000000000000000e+00
1.910158730158730123e+02 0.000000000000000000e+00
1.914358276643990848e+02 0.000000000000000000e+00
1.918634013605442306e+02 0.000000000000000000e+00
1.923151020408163276e+02 0.000000000000000000e+00
1.927593650793650681e+02 0.000000000000000000e+00
1.932061678004535281e+02 0.000000000000000000e+00
1.936600453514739115e+02 0.000000000000000000e+00
1.940892517006802791e+02 0.000000000000000000e+00
1.945179138321995538e+02 0.000000000000000000e+00
1.949759637188208501e+02 0.000000000000000000e+00
1.954122448979591695e+02 0.000000000000000000e+00
1.958630385487528258e+02 0.000000000000000000e+00
1.962882539682539687e+02 0.000000000000000000e+00
1.967343310657596476e+02 0.000000000000000000e+00
1.971715192743764078e+02 0.000000000000000000e+00
1.976308390022675781e+02 0.000000000000000000e+00
nan -1.000000000000000000e+00
1.985093877551020398e+02 0.000000000000000000e+00
1.989772335600906956e+02 0.000000000000000000e+00
1.994216780045351527e+02 0.000000000000000000e+00
1.998679365079365198e+02 0.000000000000000000e+00
2.003432199546485322e+02 0.000000000000000000e+00
2.007687981859410513e+02 0.000000000000000000e+00
2.011990929705215478e+02 0.000000000000000000e+00
2.016052607709750646e+02 0.000000000000000000e+00
2.020377324263038474e+02 0.000000000000000000e+00
2.025101133786848209e+02 0.000000000000000000e+00
nan -1.000000000000000000e+00
2.034193877550000025e+02 1.000000000000000000e+00
2.038704081629999791e+02 1.000000000000000000e+00
2.043163265299999978e+02 1.000000000000000000e+00
2.047334240362811784e+02 0.000000000000000000e+00
2.051501133786848072e+02 0.000000000000000000e+00
2.056175963718820867e+02 0.000000000000000000e+00
2.060856235827664307e+02 0.000000000000000000e+00
2.065217233560090619e+02 0.000000000000000000e+00
2.069692517006802746e+02 0.000000000000000000e+00
2.073946485260771055e+02 0.000000000000000000e+00
2.078258503401360429e+02 0.000000000000000000e+00
2.083051247165532800e+02 0.000000000000000000e+00
2.087218140589569089e+02 0.000000000000000000e+00
2.091648072562358323e+02 0.000000000000000000e+00
2.095918367346938851e+02 0.000000000000000000e+00
2.100272108843537353e+02 0.000000000000000000e+00
2.104536961451247237e+02 0.000000000000000000e+00
2.109039455782312871e+02 0.000000000000000000e+00
2.113409523809523876e+02 0.000000000000000000e+00
2.117717913832199486e+02 0.000000000000000000e+00
2.122275510199999928e+02 0.000000000000000000e+00
2.126664852607709690e+02 0.000000000000000000e+00
2.130947845804988674e+02 0.000000000000000000e+00
2.135481179138321863e+02 0.000000000000000000e+00
2.139713378684807310e+02 0.000000000000000000e+00
2.144110657596371823e+02 0.000000000000000000e+00
2.148397959179999930e+02 0.000000000000000000e+00
2.152885260770975151e+02 0.000000000000000000e+00
2.157300680272108764e+02 0.000000000000000000e+00
2.161797732426303753e+02 0.000000000000000000e+00
2.166106122448979647e+02 0.000000000000000000e+00
2.170425396825396831e+02 0.000000000000000000e+00
2.174806349206349125e+02 0.000000000000000000e+00
2.179187301587301704e+02 0.000000000000000000e+00
2.183619047619047535e+02 0.000000000000000000e+00
2.188257596371882130e+02 0.000000000000000000e+00
2.192538775510203948e+02 0.000000000000000000e+00
2.196890702947845853e+02 0.000000000000000000e+00
2.201333333333333258e+02 0.000000000000000000e+00
2.205683446712018281e+02 0.000000000000000000e+00
2.210127891156462567e+02 0.000000000000000000e+00
2.214753741496598707e+02 0.000000000000000000e+00
2.219127437641723475e+02 0.000000000000000000e+00
2.223497505668934195e+02 0.000000000000000000e+00
2.227923809523809382e+02 0.000000000000000000e+00
2.232469841269841311e+02 0.000000000000000000e+00
2.236839909297052031e+02 0.000000000000000000e+00
2.241436734693877497e+02 0.000000000000000000e+00
2.245917460317460268e+02 0.000000000000000000e+00
2.250292970521541918e+02 0.000000000000000000e+00
2.254644897959183538e+02 0.000000000000000000e+00
2.259232653061224596e+02 0.000000000000000000e+00
2.263646258503401327e+02 0.000000000000000000e+00
2.268059863945578343e+02 0.000000000000000000e+00
2.272631292517006898e+02 0.000000000000000000e+00
2.276887074829932089e+02 0.000000000000000000e+00
2.281596371882086203e+02 0.000000000000000000e+00
2.285868480725623613e+02 0.000000000000000000e+00
2.290180498866213270e+02 0.000000000000000000e+00
2.294666666666666686e+02 0.000000000000000000e+00
2.298918820861678114e+02 0.000000000000000000e+00
2.303181859410430832e+02 0.000000000000000000e+00
2.307706122448979613e+02 0.000000000000000000e+00
2.312141496598639492e+02 0.000000000000000000e+00
2.316244897949999881e+02 0.000000000000000000e+00
2.320807256235827651e+02 0.000000000000000000e+00
2.325304308390022641e+02 0.000000000000000000e+00
2.329462131519274237e+02 0.000000000000000000e+00
2.334020861678004621e+02 0.000000000000000000e+00
2.338240362811791329e+02 0.000000000000000000e+00
2.342682993197279018e+02 0.000000000000000000e+00
2.347141950113378641e+02 0.000000000000000000e+00
2.351668027210884304e+02 0.000000000000000000e+00
2.356005442176870872e+02 0.000000000000000000e+00
2.360335600907029345e+02 0.000000000000000000e+00
2.364618594104308329e+02 0.000000000000000000e+00
2.369008616780045315e+02 0.000000000000000000e+00
2.373434920634920502e+02 0.000000000000000000e+00
2.377930158730158610e+02 0.000000000000000000e+00
2.382321995464852478e+02 0.000000000000000000e+00
2.386828117913832159e+02 0.000000000000000000e+00
2.391178231292516898e+02 0.000000000000000000e+00
2.395444897959183663e+02 0.000000000000000000e+00
2.399928571420000196e+02 0.000000000000000000e+00
2.404491609977324345e+02 0.000000000000000000e+00
2.408861678004535065e+02 0.000000000000000000e+00
2.413349659863945647e+02 0.000000000000000000e+00
2.417777777777777715e+02 0.000000000000000000e+00
2.421999092970521588e+02 0.000000000000000000e+00
2.426575963718820788e+02 0.000000000000000000e+00
2.430940589569160863e+02 0.000000000000000000e+00
2.435268934240362739e+02 0.000000000000000000e+00
2.439713378684807310e+02 0.000000000000000000e+00
2.444105215419501178e+02 0.000000000000000000e+00
2.448415419501133670e+02 0.000000000000000000e+00
2.452948752834467143e+02 0.000000000000000000e+00
2.457375056689342330e+02 0.000000000000000000e+00
2.461690702947845750e+02 0.000000000000000000e+00
2.466193877549999911e+02 0.000000000000000000e+00
2.470554195011337981e+02 0.000000000000000000e+00
2.474764625850339996e+02 0.000000000000000000e+00
2.479469387750000067e+02 0.000000000000000000e+00
2.483905668934240225e+02 0.000000000000000000e+00
2.488246712018140556e+02 0.000000000000000000e+00
2.492734693870000058e+02 0.000000000000000000e+00
2.497046712018140511e+02 0.000000000000000000e+00
2.501391383219954605e+02 0.000000000000000000e+00
2.505979591830000004e+02 0.000000000000000000e+00
2.510485260770975060e+02 0.000000000000000000e+00
2.514938775510204039e+02 0.000000000000000000e+00
2.519497505668934139e+02 0.000000000000000000e+00
2.523773242630385596e+02 0.000000000000000000e+00
2.528126984126984098e+02 0.000000000000000000e+00
2.532896145124716440e+02 0.000000000000000000e+00
2.537365986394557922e+02 0.000000000000000000e+00
2.541830385487528474e+02 0.000000000000000000e+00
2.546245804988662087e+02 0.000000000000000000e+00
2.550682993197278847e+02 0.000000000000000000e+00
2.555236281179138302e+02 0.000000000000000000e+00
2.559787755102040876e+02 0.000000000000000000e+00
nan -1.000000000000000000e+00
2.568683673459999568e+02 0.000000000000000000e+00
2.573131972789115594e+02 0.000000000000000000e+00
2.577239002267573937e+02 0.000000000000000000e+00
2.581835827664398835e+02 0.000000000000000000e+00
2.586376417233560119e+02 0.000000000000000000e+00
2.590686621315192610e+02 0.000000000000000000e+00
2.595134693877550944e+02 0.000000000000000000e+00
2.599729705215419244e+02 0.000000000000000000e+00
2.603902040816326462e+02 0.000000000000000000e+00
2.608466213151927491e+02 0.000000000000000000e+00
2.613039455782312643e+02 0.000000000000000000e+00
2.617411337868480814e+02 0.000000000000000000e+00
nan -1.000000000000000000e+00
nan -1.000000000000000000e+00
nan -1.000000000000000000e+00
nan -1.000000000000000000e+00
nan -1.000000000000000000e+00
nan -1.000000000000000000e+00
nan -1.000000000000000000e+00
2.652302947845805079e+02 0.000000000000000000e+00
2.656409977324262854e+02 0.000000000000000000e+00
2.661110204081632560e+02 0.000000000000000000e+00
2.665425850340135980e+02 0.000000000000000000e+00
nan -1.000000000000000000e+00
nan -1.000000000000000000e+00
nan -1.000000000000000000e+00
nan -1.000000000000000000e+00
nan -1.000000000000000000e+00
nan -1.000000000000000000e+00
nan -1.000000000000000000e+00
nan -1.000000000000000000e+00
nan -1.000000000000000000e+00
nan -1.000000000000000000e+00
nan -1.000000000000000000e+00
nan -1.000000000000000000e+00
nan -1.000000000000000000e+00
nan -1.000000000000000000e+00
nan -1.000000000000000000e+00
nan -1.000000000000000000e+00
nan -1.000000000000000000e+00
nan -1.000000000000000000e+00
nan -1.000000000000000000e+00
nan -1.000000000000000000e+00
nan -1.000000000000000000e+00
nan -1.000000000000000000e+00
nan -1.000000000000000000e+00
nan -1.000000000000000000e+00
nan -1.000000000000000000e+00
nan -1.000000000000000000e+00
nan -1.000000000000000000e+00
nan -1.000000000000000000e+00
2.796426303854875073e+02 0.000000000000000000e+00
2.800464399092970780e+02 0.000000000000000000e+00
2.804547845804988810e+02 0.000000000000000000e+00
nan -1.000000000000000000e+00
nan -1.000000000000000000e+00
nan -1.000000000000000000e+00
nan -1.000000000000000000e+00
nan -1.000000000000000000e+00
nan -1.000000000000000000e+00
nan -1.000000000000000000e+00
nan -1.000000000000000000e+00
nan -1.000000000000000000e+00
nan -1.000000000000000000e+00
nan -1.000000000000000000e+00
2.860019954648525982e+02 0.000000000000000000e+00
nan -1.000000000000000000e+00
2.870131519274376615e+02 0.000000000000000000e+00
2.874476190476190709e+02 0.000000000000000000e+00
2.878397959179999930e+02 1.000000000000000000e+00
2.882724489789999893e+02 1.000000000000000000e+00
nan -1.000000000000000000e+00
2.891807709750567028e+02 0.000000000000000000e+00
2.896128798185940809e+02 0.000000000000000000e+00
2.900377551020000055e+02 0.000000000000000000e+00
2.904520634920634734e+02 0.000000000000000000e+00
2.909177324263038713e+02 0.000000000000000000e+00
2.913625396825397047e+02 0.000000000000000000e+00
nan -1.000000000000000000e+00
2.922468934240362728e+02 0.000000000000000000e+00
2.927029478458049994e+02 0.000000000000000000e+00
2.931161904761904680e+02 0.000000000000000000e+00
2.935644444444444616e+02 0.000000000000000000e+00
nan -1.000000000000000000e+00
nan -1.000000000000000000e+00
nan -1.000000000000000000e+00
2.953084807256236104e+02 0.000000000000000000e+00
2.957601814058957075e+02 0.000000000000000000e+00
2.962414512471655144e+02 0.000000000000000000e+00
2.967010204079999767e+02 0.000000000000000000e+00
nan -1.000000000000000000e+00
nan -1.000000000000000000e+00
nan -1.000000000000000000e+00
2.984683900226757487e+02 0.000000000000000000e+00
2.989057596371882255e+02 0.000000000000000000e+00
2.993510204080000108e+02 0.000000000000000000e+00
2.998397959179999930e+02 1.000000000000000000e+00
3.002644897959183936e+02 0.000000000000000000e+00
3.007038548752834686e+02 0.000000000000000000e+00
3.011492063492063380e+02 0.000000000000000000e+00
3.015980045351473677e+02 0.000000000000000000e+00
3.020614965986394509e+02 0.000000000000000000e+00
3.025469387750000010e+02 1.000000000000000000e+00
3.029918367340000032e+02 1.000000000000000000e+00
3.034204081629999905e+02 1.000000000000000000e+00
3.038704081629999791e+02 1.000000000000000000e+00
3.043214285710000127e+02 1.000000000000000000e+00
nan -1.000000000000000000e+00
3.052500000000000000e+02 1.000000000000000000e+00
3.056938775509999573e+02 1.000000000000000000e+00
nan -1.000000000000000000e+00
3.065469387750000010e+02 1.000000000000000000e+00
3.070020408159999761e+02 1.000000000000000000e+00
nan -1.000000000000000000e+00
nan -1.000000000000000000e+00
nan -1.000000000000000000e+00
nan -1.000000000000000000e+00
3.092469387749999896e+02 1.000000000000000000e+00
3.096928571419999798e+02 1.000000000000000000e+00
3.101336734690000299e+02 1.000000000000000000e+00
3.106173469379999688e+02 1.000000000000000000e+00
3.110428571420000026e+02 1.000000000000000000e+00
nan -1.000000000000000000e+00
3.119438775509999573e+02 1.000000000000000000e+00
3.123918367340000373e+02 1.000000000000000000e+00
3.128265306119999991e+02 1.000000000000000000e+00
3.133132653060000052e+02 1.000000000000000000e+00
nan -1.000000000000000000e+00
3.141775510200000099e+02 1.000000000000000000e+00
3.146234693870000001e+02 1.000000000000000000e+00
3.150540816320000204e+02 1.000000000000000000e+00
3.155040816320000090e+02 1.000000000000000000e+00
3.160030612240000210e+02 1.000000000000000000e+00
3.164316326530000083e+02 1.000000000000000000e+00
nan -1.000000000000000000e+00
3.173040816320000204e+02 1.000000000000000000e+00
3.177581632650000074e+02 1.000000000000000000e+00
3.182448979590000135e+02 1.000000000000000000e+00
3.186969387749999782e+02 1.000000000000000000e+00
3.191520408160000102e+02 1.000000000000000000e+00
3.196285714279999866e+02 1.000000000000000000e+00
3.200775510199999871e+02 1.000000000000000000e+00
nan -1.000000000000000000e+00
nan -1.000000000000000000e+00
3.214357142850000173e+02 1.000000000000000000e+00
nan -1.000000000000000000e+00
3.223469387750000124e+02 1.000000000000000000e+00
3.227795918360000087e+02 1.000000000000000000e+00
nan -1.000000000000000000e+00
3.237132653059999825e+02 1.000000000000000000e+00
3.241551020399999743e+02 1.000000000000000000e+00
3.245806122440000081e+02 1.000000000000000000e+00
3.250663265300000262e+02 1.000000000000000000e+00
3.255204081630000132e+02 1.000000000000000000e+00
3.259571428570000080e+02 1.000000000000000000e+00
3.264326530609999963e+02 1.000000000000000000e+00
3.268826530609999850e+02 1.000000000000000000e+00
3.273285714279999752e+02 1.000000000000000000e+00
3.278040816320000204e+02 1.000000000000000000e+00
3.282581632650000074e+02 1.000000000000000000e+00
3.287040816319999976e+02 1.000000000000000000e+00
3.291561224480000192e+02 1.000000000000000000e+00
nan -1.000000000000000000e+00
nan -1.000000000000000000e+00
nan -1.000000000000000000e+00
3.309732879809999986e+02 1.000000000000000000e+00
3.314247619040000359e+02 1.000000000000000000e+00
3.318752380949999861e+02 1.000000000000000000e+00
nan -1.000000000000000000e+00
3.328174149650000118e+02 1.000000000000000000e+00
3.332556916089999959e+02 1.000000000000000000e+00
3.337070294779999813e+02 1.000000000000000000e+00
nan -1.000000000000000000e+00
3.346184126979999860e+02 1.000000000000000000e+00
nan -1.000000000000000000e+00
nan -1.000000000000000000e+00
nan -1.000000000000000000e+00
nan -1.000000000000000000e+00
nan -1.000000000000000000e+00
nan -1.000000000000000000e+00
nan -1.000000000000000000e+00
nan -1.000000000000000000e+00
nan -1.000000000000000000e+00
nan -1.000000000000000000e+00
nan -1.000000000000000000e+00
nan -1.000000000000000000e+00
nan -1.000000000000000000e+00
nan -1.000000000000000000e+00
nan -1.000000000000000000e+00
nan -1.000000000000000000e+00
nan -1.000000000000000000e+00
nan -1.000000000000000000e+00
nan -1.000000000000000000e+00
nan -1.000000000000000000e+00
nan -1.000000000000000000e+00
nan -1.000000000000000000e+00
nan -1.000000000000000000e+00
nan -1.000000000000000000e+00
nan -1.000000000000000000e+00
nan -1.000000000000000000e+00
nan -1.000000000000000000e+00
nan -1.000000000000000000e+00
nan -1.000000000000000000e+00
nan -1.000000000000000000e+00
nan -1.000000000000000000e+00
nan -1.000000000000000000e+00
nan -1.000000000000000000e+00
nan -1.000000000000000000e+00
nan -1.000000000000000000e+00
nan -1.000000000000000000e+00
nan -1.000000000000000000e+00
nan -1.000000000000000000e+00
nan -1.000000000000000000e+00
nan -1.000000000000000000e+00
nan -1.000000000000000000e+00
nan -1.000000000000000000e+00
nan -1.000000000000000000e+00
nan -1.000000000000000000e+00
nan -1.000000000000000000e+00
nan -1.000000000000000000e+00
nan -1.000000000000000000e+00
nan -1.000000000000000000e+00
nan -1.000000000000000000e+00
nan -1.000000000000000000e+00
nan -1.000000000000000000e+00
nan -1.000000000000000000e+00
nan -1.000000000000000000e+00
nan -1.000000000000000000e+00
nan -1.000000000000000000e+00
nan -1.000000000000000000e+00
nan -1.000000000000000000e+00
3.604224489790000234e+02 1.000000000000000000e+00
nan -1.000000000000000000e+00
3.608694784580499118e+02 0.000000000000000000e+00
3.613228117913832307e+02 0.000000000000000000e+00
3.617892063492063244e+02 0.000000000000000000e+00
3.622942403628117631e+02 0.000000000000000000e+00
3.627261678004535383e+02 0.000000000000000000e+00
3.632045351473922778e+02 0.000000000000000000e+00
3.636527891156462715e+02 0.000000000000000000e+00
3.640821768707482988e+02 0.000000000000000000e+00
3.645585487528344402e+02 0.000000000000000000e+00
3.650389115646258347e+02 0.000000000000000000e+00
3.654809977324263173e+02 0.000000000000000000e+00
3.659248979591836815e+02 0.000000000000000000e+00
3.663664399092970712e+02 0.000000000000000000e+00
3.668025396825397024e+02 0.000000000000000000e+00
3.672549659863945521e+02 0.000000000000000000e+00
nan -1.000000000000000000e+00
3.681792290249433108e+02 0.000000000000000000e+00
3.686307482993197482e+02 0.000000000000000000e+00
3.690915192743764237e+02 0.000000000000000000e+00
3.695125623582766252e+02 0.000000000000000000e+00
3.699666213151927536e+02 0.000000000000000000e+00
nan -1.000000000000000000e+00
3.708883446712018213e+02 0.000000000000000000e+00
3.713471201814058986e+02 0.000000000000000000e+00
3.717935600907029539e+02 0.000000000000000000e+00
3.722459863945578036e+02 0.000000000000000000e+00
3.727125623582766707e+02 0.000000000000000000e+00
3.731976417233560142e+02 0.000000000000000000e+00
3.736460770975056676e+02 0.000000000000000000e+00
3.740916099773242536e+02 0.000000000000000000e+00
3.745634467120181625e+02 0.000000000000000000e+00
3.750095238095237846e+02 0.000000000000000000e+00
3.754630385487528201e+02 0.000000000000000000e+00
3.759401360544217710e+02 0.000000000000000000e+00
3.763813151927437843e+02 0.000000000000000000e+00
3.768460770975056562e+02 0.000000000000000000e+00
3.772910657596372062e+02 0.000000000000000000e+00
3.777447619047619014e+02 0.000000000000000000e+00
3.781993650793650659e+02 0.000000000000000000e+00
3.786815419501133988e+02 0.000000000000000000e+00
3.791276190476190209e+02 0.000000000000000000e+00
3.795620861678004303e+02 0.000000000000000000e+00
3.800157823129251824e+02 0.000000000000000000e+00
3.804540589569160716e+02 0.000000000000000000e+00
3.809066666666666947e+02 0.000000000000000000e+00
nan -1.000000000000000000e+00
3.818307482993197368e+02 0.000000000000000000e+00
3.822857142857142776e+02 0.000000000000000000e+00
3.827606349206349137e+02 0.000000000000000000e+00
3.831695238095238096e+02 0.000000000000000000e+00
3.836331972789115525e+02 0.000000000000000000e+00
3.840845351473922733e+02 0.000000000000000000e+00
3.845456689342403820e+02 0.000000000000000000e+00
nan -1.000000000000000000e+00
nan -1.000000000000000000e+00
nan -1.000000000000000000e+00
nan -1.000000000000000000e+00
3.868183219954648280e+02 0.000000000000000000e+00
3.872400907029478390e+02 0.000000000000000000e+00
3.876890702947845853e+02 0.000000000000000000e+00
3.881068480725623431e+02 0.000000000000000000e+00
3.885835827664399176e+02 0.000000000000000000e+00
nan -1.000000000000000000e+00
nan -1.000000000000000000e+00
3.899619047619047478e+02 0.000000000000000000e+00
3.904257596371882073e+02 0.000000000000000000e+00
3.908673015873015970e+02 0.000000000000000000e+00
3.913255328798185815e+02 0.000000000000000000e+00
nan -1.000000000000000000e+00
nan -1.000000000000000000e+00
3.926980498866213338e+02 0.000000000000000000e+00
3.931531972789115912e+02 0.000000000000000000e+00
3.936012698412698683e+02 0.000000000000000000e+00
3.940549659863945635e+02 0.000000000000000000e+00
nan -1.000000000000000000e+00
nan -1.000000000000000000e+00
3.954548752834467109e+02 0.000000000000000000e+00
3.959169160997732320e+02 0.000000000000000000e+00
3.963784126984127170e+02 0.000000000000000000e+00
3.968342857142857270e+02 0.000000000000000000e+00
3.972747392290249309e+02 0.000000000000000000e+00
3.977583673469387691e+02 0.000000000000000000e+00
3.982033560090703190e+02 0.000000000000000000e+00
3.986336507936508156e+02 0.000000000000000000e+00
3.990719274376417047e+02 0.000000000000000000e+00
3.995129251700680015e+02 0.000000000000000000e+00
3.999635374149659697e+02 0.000000000000000000e+00
4.004306122440000308e+02 1.000000000000000000e+00
4.008755102040000224e+02 1.000000000000000000e+00
4.013193877549999797e+02 1.000000000000000000e+00
4.017581632650000074e+02 1.000000000000000000e+00
4.021938775509999573e+02 1.000000000000000000e+00
4.026326530609999850e+02 1.000000000000000000e+00
4.031250793650793867e+02 0.000000000000000000e+00
4.035472108843537171e+02 0.000000000000000000e+00
4.040071428569999625e+02 0.000000000000000000e+00
4.044477097505669008e+02 0.000000000000000000e+00
4.048885260770974810e+02 0.000000000000000000e+00
4.053447619047619241e+02 0.000000000000000000e+00
4.058387755100000049e+02 1.000000000000000000e+00
4.062819047619047410e+02 0.000000000000000000e+00
4.067040816319999976e+02 0.000000000000000000e+00
4.071539229024943438e+02 0.000000000000000000e+00
4.075900226757369751e+02 0.000000000000000000e+00
4.080522448979591559e+02 0.000000000000000000e+00
4.085271655328797920e+02 0.000000000000000000e+00
4.089785034013605696e+02 0.000000000000000000e+00
4.094244897949999995e+02 0.000000000000000000e+00
4.098661224489795813e+02 0.000000000000000000e+00
4.103161904761904566e+02 0.000000000000000000e+00
4.107520408159999761e+02 0.000000000000000000e+00
4.112502494331066032e+02 0.000000000000000000e+00
4.116780045351474087e+02 0.000000000000000000e+00
4.121214285709999672e+02 0.000000000000000000e+00
4.125788662131519118e+02 0.000000000000000000e+00
4.130189569160997962e+02 0.000000000000000000e+00
4.134677551020408259e+02 0.000000000000000000e+00
nan -1.000000000000000000e+00
nan -1.000000000000000000e+00
nan -1.000000000000000000e+00
nan -1.000000000000000000e+00
nan -1.000000000000000000e+00
nan -1.000000000000000000e+00
4.166216780045351697e+02 0.000000000000000000e+00
4.170489795909999771e+02 0.000000000000000000e+00
4.175143764172335636e+02 0.000000000000000000e+00
4.179437641723355910e+02 0.000000000000000000e+00
4.183990929705215649e+02 0.000000000000000000e+00
4.188449886621315272e+02 0.000000000000000000e+00
4.193019501133786662e+02 0.000000000000000000e+00
4.197313378684807503e+02 0.000000000000000000e+00
4.201859410430839148e+02 0.000000000000000000e+00
4.206243990929705205e+02 0.000000000000000000e+00
4.210804535147392471e+02 0.000000000000000000e+00
4.215435827664398971e+02 0.000000000000000000e+00
nan -1.000000000000000000e+00
4.224832653061224619e+02 0.000000000000000000e+00
4.229512925170067774e+02 0.000000000000000000e+00
4.233745124716553505e+02 0.000000000000000000e+00
4.238158730158730236e+02 0.000000000000000000e+00
4.242684807256235899e+02 0.000000000000000000e+00
4.247551020399999970e+02 1.000000000000000000e+00
4.251714285709999785e+02 1.000000000000000000e+00
4.256128798185940809e+02 0.000000000000000000e+00
4.260497052154195217e+02 0.000000000000000000e+00
4.264917913832199474e+02 0.000000000000000000e+00
4.269424036281179156e+02 0.000000000000000000e+00
4.274488888880000559e+02 1.000000000000000000e+00
4.278820861669999545e+02 1.000000000000000000e+00
4.283060317460317492e+02 0.000000000000000000e+00
4.287470294784580460e+02 0.000000000000000000e+00
4.291789569160997644e+02 0.000000000000000000e+00
4.296370068027210891e+02 0.000000000000000000e+00
nan -1.000000000000000000e+00
4.305518367346938930e+02 0.000000000000000000e+00
4.310013605442176754e+02 0.000000000000000000e+00
4.314557823129251801e+02 0.000000000000000000e+00
4.318813605442176708e+02 0.000000000000000000e+00
4.323336054421768608e+02 0.000000000000000000e+00
nan -1.000000000000000000e+00
4.332368253968253953e+02 0.000000000000000000e+00
4.336879818594104563e+02 0.000000000000000000e+00
4.341367800453514860e+02 0.000000000000000000e+00
4.345726984126984007e+02 0.000000000000000000e+00
