# Supplementary material for: Correlated microtiming deviations in jazz and rock music
Source: PLoS One. 2018 Jan 24;13(1):e0186361. doi: 10.1371/journal.pone.0186361 (PMC5783353; doi:10.1371/journal.pone.0186361)
Supplement: S1 Dataset — (ZIP) [file pone.0186361.s001.zip › J42.dat]

2.857142850000000123e-01 0.000000000000000000e+00
8.897959180000000190e-01 0.000000000000000000e+00
1.477551019999999937e+00 0.000000000000000000e+00
2.081632653000000222e+00 0.000000000000000000e+00
2.722448978999999714e+00 0.000000000000000000e+00
3.289070294784580462e+00 0.000000000000000000e+00
3.892789115646258402e+00 0.000000000000000000e+00
4.497052154195011475e+00 0.000000000000000000e+00
5.114013605442177202e+00 0.000000000000000000e+00
5.658594104308390271e+00 0.000000000000000000e+00
6.282267573696144858e+00 0.000000000000000000e+00
6.889070294784580106e+00 0.000000000000000000e+00
7.508934240362811430e+00 0.000000000000000000e+00
8.080725623582766914e+00 0.000000000000000000e+00
8.693514739229025068e+00 0.000000000000000000e+00
9.288526077097506217e+00 0.000000000000000000e+00
9.907120181405895565e+00 0.000000000000000000e+00
1.048199546485260747e+01 0.000000000000000000e+00
1.110947845804988710e+01 0.000000000000000000e+00
1.167981859410430800e+01 0.000000000000000000e+00
1.228408163265306108e+01 0.000000000000000000e+00
1.289142857142857146e+01 0.000000000000000000e+00
1.349841269841269842e+01 0.000000000000000000e+00
1.410340136054421833e+01 0.000000000000000000e+00
1.470349206349206383e+01 0.000000000000000000e+00
1.528308390022675667e+01 0.000000000000000000e+00
1.589641723356008995e+01 0.000000000000000000e+00
1.647074829931972673e+01 0.000000000000000000e+00
1.710349206349206241e+01 0.000000000000000000e+00
1.770521541950113331e+01 0.000000000000000000e+00
1.831564625850340278e+01 0.000000000000000000e+00
1.888925170068027271e+01 0.000000000000000000e+00
1.952217687074830010e+01 0.000000000000000000e+00
2.008471655328798278e+01 0.000000000000000000e+00
2.071800453514739360e+01 0.000000000000000000e+00
2.129433106575963564e+01 0.000000000000000000e+00
2.187482993197279058e+01 0.000000000000000000e+00
2.251845804988662181e+01 0.000000000000000000e+00
2.313759637188208629e+01 0.000000000000000000e+00
2.370122448979591923e+01 0.000000000000000000e+00
2.433052154195011241e+01 0.000000000000000000e+00
2.490594104308389944e+01 0.000000000000000000e+00
2.553106575963718683e+01 0.000000000000000000e+00
2.612317460317460416e+01 0.000000000000000000e+00
2.671999999999999886e+01 0.000000000000000000e+00
2.730086167800453367e+01 0.000000000000000000e+00
2.790693877551020563e+01 0.000000000000000000e+00
2.849795918367346914e+01 0.000000000000000000e+00
2.911528344671201651e+01 0.000000000000000000e+00
2.970013605442176896e+01 0.000000000000000000e+00
3.030693877551020421e+01 0.000000000000000000e+00
3.088562358276643849e+01 0.000000000000000000e+00
3.149623582766439966e+01 0.000000000000000000e+00
3.209233560090702753e+01 0.000000000000000000e+00
3.271727891156462675e+01 0.000000000000000000e+00
3.329814058956915801e+01 0.000000000000000000e+00
3.391909297052153960e+01 0.000000000000000000e+00
3.448380952380952635e+01 0.000000000000000000e+00
3.512072562358276429e+01 0.000000000000000000e+00
3.570467120181405818e+01 0.000000000000000000e+00
3.631401360544217738e+01 0.000000000000000000e+00
3.689414965986394890e+01 0.000000000000000000e+00
3.750748299319727863e+01 0.000000000000000000e+00
3.810376417233560176e+01 0.000000000000000000e+00
3.870294784580498515e+01 0.000000000000000000e+00
3.928816326530612457e+01 0.000000000000000000e+00
3.992798185941042988e+01 0.000000000000000000e+00
4.050612244897958902e+01 0.000000000000000000e+00
4.112145124716553113e+01 0.000000000000000000e+00
4.172009070294784294e+01 0.000000000000000000e+00
4.230857142857142605e+01 0.000000000000000000e+00
4.290648526077097813e+01 0.000000000000000000e+00
4.349841269841270019e+01 0.000000000000000000e+00
4.409197278911564410e+01 0.000000000000000000e+00
4.469696145124716224e+01 0.000000000000000000e+00
4.528344671201814009e+01 0.000000000000000000e+00
4.588208616780045190e+01 0.000000000000000000e+00
4.649215419501133795e+01 0.000000000000000000e+00
4.711746031746032060e+01 0.000000000000000000e+00
4.769777777777778027e+01 0.000000000000000000e+00
4.832471655328798477e+01 0.000000000000000000e+00
4.890358276643991076e+01 0.000000000000000000e+00
4.953124716553288209e+01 0.000000000000000000e+00
5.011065759637187966e+01 0.000000000000000000e+00
5.072235827664398755e+01 0.000000000000000000e+00
5.129142857142856826e+01 0.000000000000000000e+00
5.191546485260771249e+01 0.000000000000000000e+00
5.249977324263038270e+01 0.000000000000000000e+00
5.314249433106576248e+01 0.000000000000000000e+00
5.371954648526077136e+01 0.000000000000000000e+00
5.432453514739228950e+01 0.000000000000000000e+00
5.489668934240362574e+01 0.000000000000000000e+00
5.552616780045351419e+01 0.000000000000000000e+00
5.608181405895691540e+01 0.000000000000000000e+00
5.671020408163265358e+01 0.000000000000000000e+00
5.729850340136054143e+01 0.000000000000000000e+00
5.791310657596371669e+01 0.000000000000000000e+00
5.850467120181406244e+01 0.000000000000000000e+00
5.912507936507936535e+01 0.000000000000000000e+00
5.971319727891156504e+01 0.000000000000000000e+00
6.031038548752834316e+01 0.000000000000000000e+00
6.090412698412698234e+01 0.000000000000000000e+00
6.153560090702947605e+01 0.000000000000000000e+00
nan -1.000000000000000000e+00
6.271691609977324333e+01 0.000000000000000000e+00
6.330358276643990934e+01 0.000000000000000000e+00
6.390439909297052168e+01 0.000000000000000000e+00
6.452190476190476431e+01 0.000000000000000000e+00
6.514521541950112749e+01 0.000000000000000000e+00
6.569705215419500632e+01 0.000000000000000000e+00
6.629804988662131393e+01 0.000000000000000000e+00
6.691591836734693288e+01 0.000000000000000000e+00
6.754013605442176527e+01 0.000000000000000000e+00
6.812535147392290469e+01 0.000000000000000000e+00
6.871927437641723202e+01 0.000000000000000000e+00
6.930376417233560460e+01 0.000000000000000000e+00
6.992417233560090040e+01 0.000000000000000000e+00
7.051609977324262957e+01 0.000000000000000000e+00
7.111147392290249059e+01 0.000000000000000000e+00
7.171229024943311003e+01 0.000000000000000000e+00
7.235210884353740823e+01 0.000000000000000000e+00
7.292680272108843553e+01 0.000000000000000000e+00
7.352834467120180761e+01 0.000000000000000000e+00
7.410049886621315807e+01 0.000000000000000000e+00
7.472308390022675439e+01 0.000000000000000000e+00
7.533405895691609544e+01 0.000000000000000000e+00
7.592290249433106908e+01 0.000000000000000000e+00
7.650721088435373929e+01 0.000000000000000000e+00
nan -1.000000000000000000e+00
7.769596371882086316e+01 0.000000000000000000e+00
7.832780045351474030e+01 0.000000000000000000e+00
7.888380952380951783e+01 0.000000000000000000e+00
7.952598639455781893e+01 0.000000000000000000e+00
8.009505668934239964e+01 0.000000000000000000e+00
8.069841269841269593e+01 0.000000000000000000e+00
8.130031746031745854e+01 0.000000000000000000e+00
8.191111111111111143e+01 0.000000000000000000e+00
8.249959183673469454e+01 0.000000000000000000e+00
8.310331065759636715e+01 0.000000000000000000e+00
8.369941043083900922e+01 0.000000000000000000e+00
8.431746031746031633e+01 0.000000000000000000e+00
8.489759637188208785e+01 0.000000000000000000e+00
8.550911564625850758e+01 0.000000000000000000e+00
8.610702947845804545e+01 0.000000000000000000e+00
8.671891156462585570e+01 0.000000000000000000e+00
8.730521541950113829e+01 0.000000000000000000e+00
8.789188208616779718e+01 0.000000000000000000e+00
8.851591836734694141e+01 0.000000000000000000e+00
8.913378684807256036e+01 0.000000000000000000e+00
8.972970521541950006e+01 0.000000000000000000e+00
9.035083900226757692e+01 0.000000000000000000e+00
9.094566893424035925e+01 0.000000000000000000e+00
9.153959183673470079e+01 0.000000000000000000e+00
9.211174603174603703e+01 0.000000000000000000e+00
9.271165532879818727e+01 0.000000000000000000e+00
nan -1.000000000000000000e+00
nan -1.000000000000000000e+00
nan -1.000000000000000000e+00
nan -1.000000000000000000e+00
nan -1.000000000000000000e+00
nan -1.000000000000000000e+00
nan -1.000000000000000000e+00
nan -1.000000000000000000e+00
9.813913832199546050e+01 0.000000000000000000e+00
9.871419501133786412e+01 0.000000000000000000e+00
9.931446712018140488e+01 0.000000000000000000e+00
9.993832199546484674e+01 0.000000000000000000e+00
1.005449433106576009e+02 0.000000000000000000e+00
1.011577324263038520e+02 0.000000000000000000e+00
1.017239002267573653e+02 0.000000000000000000e+00
1.023180045351473950e+02 0.000000000000000000e+00
1.029438548752834492e+02 0.000000000000000000e+00
nan -1.000000000000000000e+00
1.041142857142857139e+02 0.000000000000000000e+00
1.047151020408163333e+02 0.000000000000000000e+00
1.053353287981859410e+02 0.000000000000000000e+00
1.059437641723356052e+02 0.000000000000000000e+00
1.065050340136054388e+02 0.000000000000000000e+00
1.071354195011337822e+02 0.000000000000000000e+00
1.077449433106575896e+02 0.000000000000000000e+00
1.083365079365079424e+02 0.000000000000000000e+00
1.089318820861678034e+02 0.000000000000000000e+00
1.095326984126984087e+02 0.000000000000000000e+00
1.101347845804988594e+02 0.000000000000000000e+00
1.107326984126984115e+02 0.000000000000000000e+00
1.113162811791383291e+02 0.000000000000000000e+00
1.119129251700680214e+02 0.000000000000000000e+00
1.125268027210884298e+02 0.000000000000000000e+00
1.131330612244897935e+02 0.000000000000000000e+00
1.137369614512471685e+02 0.000000000000000000e+00
1.143292517006802740e+02 0.000000000000000000e+00
1.149242630385487587e+02 0.000000000000000000e+00
1.155374149659864003e+02 0.000000000000000000e+00
1.161313378684807276e+02 0.000000000000000000e+00
1.167276190476190436e+02 0.000000000000000000e+00
1.173327891156462641e+02 0.000000000000000000e+00
1.179510204081632594e+02 0.000000000000000000e+00
1.185351473922902557e+02 0.000000000000000000e+00
1.191450340136054393e+02 0.000000000000000000e+00
1.197456689342403564e+02 0.000000000000000000e+00
1.203314285714285745e+02 0.000000000000000000e+00
1.209244444444444468e+02 0.000000000000000000e+00
1.215502947845805011e+02 0.000000000000000000e+00
1.221425850340136066e+02 0.000000000000000000e+00
1.227366893424036220e+02 0.000000000000000000e+00
1.233447619047619099e+02 0.000000000000000000e+00
1.239624489795918407e+02 0.000000000000000000e+00
1.245496598639455783e+02 0.000000000000000000e+00
1.251553741496598633e+02 0.000000000000000000e+00
1.257298866213151882e+02 0.000000000000000000e+00
1.263312471655328864e+02 0.000000000000000000e+00
1.269193650793650789e+02 0.000000000000000000e+00
1.275381405895691671e+02 0.000000000000000000e+00
1.281315192743764158e+02 0.000000000000000000e+00
1.287597278911564729e+02 0.000000000000000000e+00
1.293623582766439881e+02 0.000000000000000000e+00
1.299508390022675712e+02 0.000000000000000000e+00
1.305375056679999943e+02 0.000000000000000000e+00
1.311296145120000176e+02 0.000000000000000000e+00
1.317362358276643874e+02 0.000000000000000000e+00
1.323357823129251756e+02 0.000000000000000000e+00
1.329521995464852466e+02 0.000000000000000000e+00
1.335245351473922995e+02 0.000000000000000000e+00
1.341418594104308397e+02 0.000000000000000000e+00
nan -1.000000000000000000e+00
1.353309750566893399e+02 0.000000000000000000e+00
1.359477551020408157e+02 0.000000000000000000e+00
1.365231746030000011e+02 0.000000000000000000e+00
1.371247165532879819e+02 0.000000000000000000e+00
1.377552834467120135e+02 0.000000000000000000e+00
1.383551927437641780e+02 0.000000000000000000e+00
nan -1.000000000000000000e+00
1.395492063492063437e+02 0.000000000000000000e+00
1.401483900226757271e+02 0.000000000000000000e+00
1.407617233560090710e+02 0.000000000000000000e+00
1.413260770975056744e+02 0.000000000000000000e+00
1.419450340136054365e+02 0.000000000000000000e+00
1.425208163265306212e+02 0.000000000000000000e+00
1.431121995464852716e+02 0.000000000000000000e+00
1.437268027210884327e+02 0.000000000000000000e+00
1.443239909297052179e+02 0.000000000000000000e+00
1.449235374149659776e+02 0.000000000000000000e+00
1.455453968253968355e+02 0.000000000000000000e+00
1.461371428571428623e+02 0.000000000000000000e+00
1.467464852607709815e+02 0.000000000000000000e+00
1.473264399092970507e+02 0.000000000000000000e+00
1.479381405895691728e+02 0.000000000000000000e+00
1.485286167800453541e+02 0.000000000000000000e+00
1.491363265306122514e+02 0.000000000000000000e+00
1.497373242630385448e+02 0.000000000000000000e+00
1.503388662131519311e+02 0.000000000000000000e+00
1.509384126984126908e+02 0.000000000000000000e+00
1.515343310657596305e+02 0.000000000000000000e+00
1.521516553287981992e+02 0.000000000000000000e+00
1.527490249433106442e+02 0.000000000000000000e+00
1.533433106575963620e+02 0.000000000000000000e+00
1.539564625850340178e+02 0.000000000000000000e+00
1.545298866213151996e+02 0.000000000000000000e+00
1.551403174603174477e+02 0.000000000000000000e+00
1.557416780045351459e+02 0.000000000000000000e+00
1.563497505668934195e+02 0.000000000000000000e+00
1.569391383219954719e+02 0.000000000000000000e+00
1.575530158730158803e+02 0.000000000000000000e+00
1.581445804988662189e+02 0.000000000000000000e+00
1.587559183673469363e+02 0.000000000000000000e+00
1.593173696145124723e+02 0.000000000000000000e+00
1.599294331065759707e+02 0.000000000000000000e+00
1.605286167800453541e+02 0.000000000000000000e+00
1.611372335600906922e+02 0.000000000000000000e+00
1.617505668934240362e+02 0.000000000000000000e+00
1.623499319727891077e+02 0.000000000000000000e+00
1.629485714285714266e+02 0.000000000000000000e+00
1.635506575963718774e+02 0.000000000000000000e+00
1.641287981859410365e+02 0.000000000000000000e+00
1.647151020408163333e+02 0.000000000000000000e+00
1.653271655328798317e+02 0.000000000000000000e+00
1.659439455782312791e+02 0.000000000000000000e+00
1.665434920634920672e+02 0.000000000000000000e+00
1.671399546485260714e+02 0.000000000000000000e+00
1.677229931972789245e+02 0.000000000000000000e+00
1.683415873015873103e+02 0.000000000000000000e+00
1.689146485260770874e+02 0.000000000000000000e+00
1.695261678004535213e+02 0.000000000000000000e+00
1.701498412698412608e+02 0.000000000000000000e+00
1.707288888888888891e+02 0.000000000000000000e+00
1.713389569160997610e+02 0.000000000000000000e+00
1.719550113378684841e+02 0.000000000000000000e+00
1.725737868480725581e+02 0.000000000000000000e+00
1.731600907029478549e+02 0.000000000000000000e+00
1.737592743764172383e+02 0.000000000000000000e+00
1.743689795918367338e+02 0.000000000000000000e+00
nan -1.000000000000000000e+00
nan -1.000000000000000000e+00
1.761552834467120192e+02 0.000000000000000000e+00
1.767354195011337765e+02 0.000000000000000000e+00
1.773514739229024997e+02 0.000000000000000000e+00
1.779655328798185963e+02 0.000000000000000000e+00
1.785427664399092862e+02 0.000000000000000000e+00
1.791615419499999859e+02 0.000000000000000000e+00
1.797199092970521406e+02 0.000000000000000000e+00
1.803439455782312848e+02 0.000000000000000000e+00
1.809322448979591798e+02 0.000000000000000000e+00
1.815448526077097426e+02 0.000000000000000000e+00
1.821443990929705308e+02 0.000000000000000000e+00
1.827789569160997871e+02 0.000000000000000000e+00
1.833311564625850281e+02 0.000000000000000000e+00
1.839346938775510125e+02 0.000000000000000000e+00
1.845449433100000078e+02 0.000000000000000000e+00
1.851521088435374054e+02 0.000000000000000000e+00
1.857237188208616772e+02 0.000000000000000000e+00
1.863259863945578161e+02 0.000000000000000000e+00
1.869333333333333371e+02 0.000000000000000000e+00
1.875727891156462590e+02 0.000000000000000000e+00
1.881424036281179042e+02 0.000000000000000000e+00
1.887568253968254055e+02 0.000000000000000000e+00
1.893467573696145223e+02 0.000000000000000000e+00
1.899461224489795939e+02 0.000000000000000000e+00
1.905229931972789075e+02 0.000000000000000000e+00
1.911626303849999999e+02 0.000000000000000000e+00
1.917531065759637272e+02 0.000000000000000000e+00
1.923615419501133772e+02 0.000000000000000000e+00
1.929347845804988708e+02 0.000000000000000000e+00
1.935535600907029448e+02 0.000000000000000000e+00
1.941623582766439995e+02 0.000000000000000000e+00
1.947749659863945624e+02 0.000000000000000000e+00
1.953552834467120078e+02 0.000000000000000000e+00
1.959619047609999711e+02 0.000000000000000000e+00
1.965425850340135980e+02 0.000000000000000000e+00
1.971573696145124757e+02 0.000000000000000000e+00
1.977364172335601040e+02 0.000000000000000000e+00
1.983615419500000030e+02 0.000000000000000000e+00
1.989315192743764271e+02 0.000000000000000000e+00
1.995468480725623692e+02 0.000000000000000000e+00
2.001503854875283537e+02 0.000000000000000000e+00
2.007613605442176947e+02 0.000000000000000000e+00
2.013574603174603226e+02 0.000000000000000000e+00
2.019546485260771078e+02 0.000000000000000000e+00
2.025520181405895812e+02 0.000000000000000000e+00
2.031533786848072509e+02 0.000000000000000000e+00
2.037365986394557922e+02 0.000000000000000000e+00
2.043548299319728017e+02 0.000000000000000000e+00
2.049547392290249377e+02 0.000000000000000000e+00
2.055655328798185906e+02 0.000000000000000000e+00
2.061436734693877497e+02 0.000000000000000000e+00
2.067542857142857144e+02 0.000000000000000000e+00
2.073456689342403649e+02 0.000000000000000000e+00
2.079666213151927536e+02 0.000000000000000000e+00
2.085378684807256207e+02 0.000000000000000000e+00
2.091492063492063380e+02 0.000000000000000000e+00
2.097463945578231233e+02 0.000000000000000000e+00
2.103706122448979556e+02 0.000000000000000000e+00
2.109478458049886740e+02 0.000000000000000000e+00
2.115796825396825511e+02 0.000000000000000000e+00
2.121616326530612184e+02 0.000000000000000000e+00
2.127468480725623579e+02 0.000000000000000000e+00
2.133494784580498731e+02 0.000000000000000000e+00
2.139580952380952397e+02 0.000000000000000000e+00
2.145855782312925157e+02 0.000000000000000000e+00
2.151658956916099896e+02 0.000000000000000000e+00
nan -1.000000000000000000e+00
2.163513832199546414e+02 0.000000000000000000e+00
2.169569160997732524e+02 0.000000000000000000e+00
2.175484807256235911e+02 0.000000000000000000e+00
2.181405895691609942e+02 0.000000000000000000e+00
2.187635374149659810e+02 0.000000000000000000e+00
2.193679818594104347e+02 0.000000000000000000e+00
2.199740589569161102e+02 0.000000000000000000e+00
2.205590929705215331e+02 0.000000000000000000e+00
2.211706122448979670e+02 0.000000000000000000e+00
2.217451247165532777e+02 0.000000000000000000e+00
2.223640816326530683e+02 0.000000000000000000e+00
2.229598185941043198e+02 0.000000000000000000e+00
2.235566439909297003e+02 0.000000000000000000e+00
2.241480272108843508e+02 0.000000000000000000e+00
2.247639002267573574e+02 0.000000000000000000e+00
2.253451247165533005e+02 0.000000000000000000e+00
2.259684353741496636e+02 0.000000000000000000e+00
2.265494784580498902e+02 0.000000000000000000e+00
2.271662585034013659e+02 0.000000000000000000e+00
2.277659863945578138e+02 0.000000000000000000e+00
2.283495691609977314e+02 0.000000000000000000e+00
2.289289795918367361e+02 0.000000000000000000e+00
2.295631746031746161e+02 0.000000000000000000e+00
2.301422222222222160e+02 0.000000000000000000e+00
2.307878458049886490e+02 0.000000000000000000e+00
2.313768707482993250e+02 0.000000000000000000e+00
2.319718820861677955e+02 0.000000000000000000e+00
2.325289795918367304e+02 0.000000000000000000e+00
2.331517460317460291e+02 0.000000000000000000e+00
2.337358730158730111e+02 0.000000000000000000e+00
2.343776870748299359e+02 0.000000000000000000e+00
2.349647165532879853e+02 0.000000000000000000e+00
2.355800453514739274e+02 0.000000000000000000e+00
2.361605442176870611e+02 0.000000000000000000e+00
2.367796825396825398e+02 0.000000000000000000e+00
2.373534693877550978e+02 0.000000000000000000e+00
2.379673469387755063e+02 0.000000000000000000e+00
2.385609070294784715e+02 0.000000000000000000e+00
2.391744217687074752e+02 0.000000000000000000e+00
2.397661678004535020e+02 0.000000000000000000e+00
2.403669841269841356e+02 0.000000000000000000e+00
2.409427664399092919e+02 0.000000000000000000e+00
2.415834920634920593e+02 0.000000000000000000e+00
2.421679818594104177e+02 0.000000000000000000e+00
2.427675283446712058e+02 0.000000000000000000e+00
2.433585487528344800e+02 0.000000000000000000e+00
2.439602721088435260e+02 0.000000000000000000e+00
2.445462131519274465e+02 0.000000000000000000e+00
2.451807709750567028e+02 0.000000000000000000e+00
2.457590929705215501e+02 0.000000000000000000e+00
2.463742403628118041e+02 0.000000000000000000e+00
2.469663492063492072e+02 0.000000000000000000e+00
2.475775056689342364e+02 0.000000000000000000e+00
2.481492970521541963e+02 0.000000000000000000e+00
2.487769614512471605e+02 0.000000000000000000e+00
2.493619954648526118e+02 0.000000000000000000e+00
2.499873015873015731e+02 0.000000000000000000e+00
2.505765079365079373e+02 0.000000000000000000e+00
2.511816780045351436e+02 0.000000000000000000e+00
2.517741496598639515e+02 0.000000000000000000e+00
2.523842176870748233e+02 0.000000000000000000e+00
2.529643537414966090e+02 0.000000000000000000e+00
2.535800453514739274e+02 0.000000000000000000e+00
2.541549206349206429e+02 0.000000000000000000e+00
2.547709750566893376e+02 0.000000000000000000e+00
2.553676190476190584e+02 0.000000000000000000e+00
2.559671655328798181e+02 0.000000000000000000e+00
2.565483900226757328e+02 0.000000000000000000e+00
2.571824036281179247e+02 0.000000000000000000e+00
2.577745124716553278e+02 0.000000000000000000e+00
2.583584580498866217e+02 0.000000000000000000e+00
2.589634467120181398e+02 0.000000000000000000e+00
2.595706122448979727e+02 0.000000000000000000e+00
2.601269841269841550e+02 0.000000000000000000e+00
