# Supplementary material for: Correlated microtiming deviations in jazz and rock music
Source: PLoS One. 2018 Jan 24;13(1):e0186361. doi: 10.1371/journal.pone.0186361 (PMC5783353; doi:10.1371/journal.pone.0186361)
Supplement: S1 Dataset — (ZIP) [file pone.0186361.s001.zip › J43.dat]

4.639637188208617147e+00 0.000000000000000000e+00
5.241179138321995445e+00 0.000000000000000000e+00
5.801179138321995055e+00 0.000000000000000000e+00
nan -1.000000000000000000e+00
6.954920634920634726e+00 0.000000000000000000e+00
7.504580498866213034e+00 0.000000000000000000e+00
8.066213151927437153e+00 0.000000000000000000e+00
8.665578231292517586e+00 0.000000000000000000e+00
9.206893424036280749e+00 0.000000000000000000e+00
9.779954648526077321e+00 0.000000000000000000e+00
1.034693877499999992e+01 0.000000000000000000e+00
1.096816326530612251e+01 0.000000000000000000e+00
1.151999999999999957e+01 0.000000000000000000e+00
1.207637188208616763e+01 0.000000000000000000e+00
1.262984126984127009e+01 0.000000000000000000e+00
1.321160997732426345e+01 0.000000000000000000e+00
1.378321995464852634e+01 0.000000000000000000e+00
1.436154195011337897e+01 0.000000000000000000e+00
1.491301587301587261e+01 0.000000000000000000e+00
1.554866213099999861e+01 1.000000000000000000e+00
1.606385487500000053e+01 1.000000000000000000e+00
1.663346938700000166e+01 1.000000000000000000e+00
1.720598639399999996e+01 1.000000000000000000e+00
1.777269841200000045e+01 1.000000000000000000e+00
1.834086167799999956e+01 1.000000000000000000e+00
1.892136054400000233e+01 1.000000000000000000e+00
1.949605442100000019e+01 1.000000000000000000e+00
nan -1.000000000000000000e+00
2.066285714285714192e+01 0.000000000000000000e+00
2.124988662131519135e+01 0.000000000000000000e+00
2.177977324263038383e+01 0.000000000000000000e+00
2.235337868480725732e+01 0.000000000000000000e+00
2.292535147392290185e+01 0.000000000000000000e+00
2.350548752834466981e+01 0.000000000000000000e+00
2.406240362811791300e+01 0.000000000000000000e+00
2.466086167800453666e+01 0.000000000000000000e+00
2.524498866213151871e+01 0.000000000000000000e+00
2.579410430839002188e+01 0.000000000000000000e+00
2.635773242630385482e+01 0.000000000000000000e+00
2.692571428571428527e+01 0.000000000000000000e+00
2.746956916099773238e+01 0.000000000000000000e+00
2.806403628117913840e+01 0.000000000000000000e+00
2.862095237999999853e+01 0.000000000000000000e+00
2.922213151927437735e+01 0.000000000000000000e+00
2.978866213151927411e+01 0.000000000000000000e+00
3.035174603174603192e+01 0.000000000000000000e+00
3.093219954599999966e+01 0.000000000000000000e+00
3.151782312925169904e+01 0.000000000000000000e+00
nan -1.000000000000000000e+00
nan -1.000000000000000000e+00
nan -1.000000000000000000e+00
nan -1.000000000000000000e+00
nan -1.000000000000000000e+00
nan -1.000000000000000000e+00
nan -1.000000000000000000e+00
nan -1.000000000000000000e+00
3.663564625850339951e+01 0.000000000000000000e+00
3.722557823129251631e+01 0.000000000000000000e+00
3.780263038548752519e+01 0.000000000000000000e+00
3.839002267573695804e+01 0.000000000000000000e+00
3.896598639399999797e+01 0.000000000000000000e+00
3.946848072562358567e+01 0.000000000000000000e+00
4.005768707482992852e+01 0.000000000000000000e+00
4.063111111111111029e+01 0.000000000000000000e+00
4.119510204081632310e+01 0.000000000000000000e+00
4.178503401360543990e+01 0.000000000000000000e+00
4.235628117913832114e+01 0.000000000000000000e+00
4.294113378684807003e+01 0.000000000000000000e+00
4.351437641723356364e+01 0.000000000000000000e+00
4.408616780045351646e+01 0.000000000000000000e+00
4.464743764172335716e+01 0.000000000000000000e+00
4.520707482993197601e+01 0.000000000000000000e+00
4.577777777777777857e+01 0.000000000000000000e+00
4.635863945578230982e+01 0.000000000000000000e+00
4.693061224489795791e+01 0.000000000000000000e+00
4.750965986394557916e+01 0.000000000000000000e+00
4.807346938775510381e+01 0.000000000000000000e+00
4.863709750566893320e+01 0.000000000000000000e+00
4.920852607709750259e+01 0.000000000000000000e+00
4.977142857142857224e+01 0.000000000000000000e+00
5.032526077097505635e+01 0.000000000000000000e+00
5.092879818594104080e+01 0.000000000000000000e+00
5.148607709750567096e+01 0.000000000000000000e+00
5.205460317460317299e+01 0.000000000000000000e+00
5.262095238095238159e+01 0.000000000000000000e+00
5.317913832199546675e+01 0.000000000000000000e+00
5.376344671201814407e+01 0.000000000000000000e+00
5.434630385487528059e+01 0.000000000000000000e+00
5.492698412698412369e+01 0.000000000000000000e+00
5.552326530612244682e+01 0.000000000000000000e+00
5.607909297052154329e+01 0.000000000000000000e+00
5.665378684807256349e+01 0.000000000000000000e+00
5.722485260770974946e+01 0.000000000000000000e+00
5.780589569160997598e+01 0.000000000000000000e+00
5.838312925170068013e+01 0.000000000000000000e+00
5.891247165532880103e+01 0.000000000000000000e+00
5.951328798185941338e+01 0.000000000000000000e+00
6.009433106575963990e+01 0.000000000000000000e+00
6.065523809523809717e+01 0.000000000000000000e+00
6.121596371882085919e+01 0.000000000000000000e+00
6.180009070294784834e+01 0.000000000000000000e+00
6.237097505668933906e+01 0.000000000000000000e+00
6.295945578231292217e+01 0.000000000000000000e+00
6.351691609977324049e+01 0.000000000000000000e+00
6.410195011337869175e+01 0.000000000000000000e+00
6.467120181405896062e+01 0.000000000000000000e+00
6.522684807256236184e+01 0.000000000000000000e+00
6.582512471655329023e+01 0.000000000000000000e+00
6.635936507936507667e+01 0.000000000000000000e+00
6.693732426303854766e+01 0.000000000000000000e+00
6.750965986394557206e+01 0.000000000000000000e+00
6.807927437641723145e+01 0.000000000000000000e+00
6.863582766439908767e+01 0.000000000000000000e+00
6.921977324263038156e+01 0.000000000000000000e+00
6.979102040816326280e+01 0.000000000000000000e+00
7.036099773242629851e+01 0.000000000000000000e+00
7.093351473922902528e+01 0.000000000000000000e+00
7.149641723356009493e+01 0.000000000000000000e+00
7.206839002267574301e+01 0.000000000000000000e+00
7.265614512471655928e+01 0.000000000000000000e+00
7.320725623582767128e+01 0.000000000000000000e+00
7.379083900226757464e+01 0.000000000000000000e+00
nan -1.000000000000000000e+00
7.493442176870748028e+01 0.000000000000000000e+00
7.553034013605441999e+01 0.000000000000000000e+00
7.607999999999999829e+01 0.000000000000000000e+00
7.664816326530612400e+01 0.000000000000000000e+00
7.724408163265306371e+01 0.000000000000000000e+00
7.780716553287982151e+01 0.000000000000000000e+00
7.837315192743764669e+01 0.000000000000000000e+00
7.893024943310658159e+01 0.000000000000000000e+00
7.950965986394557206e+01 0.000000000000000000e+00
8.008634920634921173e+01 0.000000000000000000e+00
8.064562358276643295e+01 0.000000000000000000e+00
8.120471655328798022e+01 0.000000000000000000e+00
8.179247165532879649e+01 0.000000000000000000e+00
8.235210884353740823e+01 0.000000000000000000e+00
8.291519274376416604e+01 0.000000000000000000e+00
8.347827664399092384e+01 0.000000000000000000e+00
8.408870748299320041e+01 0.000000000000000000e+00
8.467682539682539300e+01 0.000000000000000000e+00
8.522195011337868209e+01 0.000000000000000000e+00
8.577723356009070699e+01 0.000000000000000000e+00
8.636063492063492220e+01 0.000000000000000000e+00
8.692934240362811238e+01 0.000000000000000000e+00
8.749478458049887308e+01 0.000000000000000000e+00
8.806349206349206327e+01 0.000000000000000000e+00
8.863945578231292188e+01 0.000000000000000000e+00
8.921396825299999023e+01 0.000000000000000000e+00
8.981424036281178758e+01 0.000000000000000000e+00
9.038857142857142435e+01 0.000000000000000000e+00
9.094603174603174978e+01 0.000000000000000000e+00
9.150439909297051599e+01 0.000000000000000000e+00
nan -1.000000000000000000e+00
nan -1.000000000000000000e+00
nan -1.000000000000000000e+00
nan -1.000000000000000000e+00
9.435609977324263298e+01 0.000000000000000000e+00
9.493569160997732581e+01 0.000000000000000000e+00
9.548571428571428044e+01 0.000000000000000000e+00
9.607564625850339723e+01 0.000000000000000000e+00
9.665541950113379244e+01 0.000000000000000000e+00
9.722412698412698262e+01 0.000000000000000000e+00
9.781133786848072020e+01 0.000000000000000000e+00
9.836825396825396695e+01 0.000000000000000000e+00
9.894276643990929188e+01 0.000000000000000000e+00
9.952526077097505208e+01 0.000000000000000000e+00
1.000814512471655320e+02 0.000000000000000000e+00
1.006436281179138348e+02 0.000000000000000000e+00
1.012065306122449044e+02 0.000000000000000000e+00
1.017908390022675746e+02 0.000000000000000000e+00
1.023791383219954696e+02 0.000000000000000000e+00
1.029416780045351487e+02 0.000000000000000000e+00
1.035141950113378755e+02 0.000000000000000000e+00
1.040683900226757430e+02 0.000000000000000000e+00
1.046556009070294806e+02 0.000000000000000000e+00
1.052134240362811823e+02 0.000000000000000000e+00
1.057781405895691620e+02 0.000000000000000000e+00
1.063499319727891219e+02 0.000000000000000000e+00
1.069458503401360474e+02 0.000000000000000000e+00
1.075109297052154176e+02 0.000000000000000000e+00
1.080885260770975123e+02 0.000000000000000000e+00
1.086458049886621353e+02 0.000000000000000000e+00
1.092143310657596373e+02 0.000000000000000000e+00
1.097995464852607768e+02 0.000000000000000000e+00
1.103894784580498936e+02 0.000000000000000000e+00
1.109400453514739269e+02 0.000000000000000000e+00
1.115194557823129315e+02 0.000000000000000000e+00
1.120792743764172315e+02 0.000000000000000000e+00
1.126623129251700703e+02 0.000000000000000000e+00
nan -1.000000000000000000e+00
1.137863038548752854e+02 0.000000000000000000e+00
1.143626303850000028e+02 0.000000000000000000e+00
1.149420408163265250e+02 0.000000000000000000e+00
1.155314285714285774e+02 0.000000000000000000e+00
1.160760090702947878e+02 0.000000000000000000e+00
1.166378231292517000e+02 0.000000000000000000e+00
1.172348299319727829e+02 0.000000000000000000e+00
1.178022675736961418e+02 0.000000000000000000e+00
1.183693424036281243e+02 0.000000000000000000e+00
1.189257142857142924e+02 0.000000000000000000e+00
1.194960544217687044e+02 0.000000000000000000e+00
1.200636734693877514e+02 0.000000000000000000e+00
1.206423582766439893e+02 0.000000000000000000e+00
1.212424489795918419e+02 0.000000000000000000e+00
1.218124263038548776e+02 0.000000000000000000e+00
1.223686167800453575e+02 0.000000000000000000e+00
1.229567346938775501e+02 0.000000000000000000e+00
1.235069387755102071e+02 0.000000000000000000e+00
1.240754648526077091e+02 0.000000000000000000e+00
1.246360090700000001e+02 0.000000000000000000e+00
1.252417233560090750e+02 0.000000000000000000e+00
1.258162358276643999e+02 0.000000000000000000e+00
1.263878458049886575e+02 0.000000000000000000e+00
1.269447619047619042e+02 0.000000000000000000e+00
1.275165532879818642e+02 0.000000000000000000e+00
1.280959637188208546e+02 0.000000000000000000e+00
1.286708390022675701e+02 0.000000000000000000e+00
1.292188662131519266e+02 0.000000000000000000e+00
1.298026303854875323e+02 0.000000000000000000e+00
1.303626303854875346e+02 0.000000000000000000e+00
1.309509297052154295e+02 0.000000000000000000e+00
1.315125623582766536e+02 0.000000000000000000e+00
1.320800000000000125e+02 0.000000000000000000e+00
1.326497959179999953e+02 0.000000000000000000e+00
1.332360997732426426e+02 0.000000000000000000e+00
1.338077097505668860e+02 0.000000000000000000e+00
1.343678911564625764e+02 0.000000000000000000e+00
1.349476643990929574e+02 0.000000000000000000e+00
1.355241723356008947e+02 0.000000000000000000e+00
1.360818140589569225e+02 0.000000000000000000e+00
1.366492517006802814e+02 0.000000000000000000e+00
1.372253968253968139e+02 0.000000000000000000e+00
1.378075283446711978e+02 0.000000000000000000e+00
1.383789569160997814e+02 0.000000000000000000e+00
1.389395011337868482e+02 0.000000000000000000e+00
1.395190929705215410e+02 0.000000000000000000e+00
1.401073922902494360e+02 0.000000000000000000e+00
1.406481632653061240e+02 0.000000000000000000e+00
1.412217687074829939e+02 0.000000000000000000e+00
1.418028117910000105e+02 0.000000000000000000e+00
1.423954648526077165e+02 0.000000000000000000e+00
1.429478458049886740e+02 0.000000000000000000e+00
1.435216326530612321e+02 0.000000000000000000e+00
1.440914285714285654e+02 0.000000000000000000e+00
1.446557823129251688e+02 0.000000000000000000e+00
1.452324716553287942e+02 0.000000000000000000e+00
1.457997278911564649e+02 0.000000000000000000e+00
1.463729705215419585e+02 0.000000000000000000e+00
1.469498412698412722e+02 0.000000000000000000e+00
1.474976870748299405e+02 0.000000000000000000e+00
1.480926984126984109e+02 0.000000000000000000e+00
1.486343764172335682e+02 0.000000000000000000e+00
1.492457142857142856e+02 0.000000000000000000e+00
1.498035374149659731e+02 0.000000000000000000e+00
1.503970975050000050e+02 0.000000000000000000e+00
1.509268027210884213e+02 0.000000000000000000e+00
1.515091156462584934e+02 0.000000000000000000e+00
1.520972335600907002e+02 0.000000000000000000e+00
1.526579591836734835e+02 0.000000000000000000e+00
1.532295691609977268e+02 0.000000000000000000e+00
1.538204081632653129e+02 0.000000000000000000e+00
1.543945578231292473e+02 0.000000000000000000e+00
1.549665306122448953e+02 0.000000000000000000e+00
1.555024036281179178e+02 0.000000000000000000e+00
1.561043083900226804e+02 0.000000000000000000e+00
1.566704761904761938e+02 0.000000000000000000e+00
1.572809070294784703e+02 0.000000000000000000e+00
1.578138775510203970e+02 0.000000000000000000e+00
1.583644444444444446e+02 0.000000000000000000e+00
1.589237188208616658e+02 0.000000000000000000e+00
1.595443083900226782e+02 0.000000000000000000e+00
1.600919727891156583e+02 0.000000000000000000e+00
1.606849886621315306e+02 0.000000000000000000e+00
nan -1.000000000000000000e+00
nan -1.000000000000000000e+00
nan -1.000000000000000000e+00
nan -1.000000000000000000e+00
nan -1.000000000000000000e+00
nan -1.000000000000000000e+00
nan -1.000000000000000000e+00
1.652297505668934150e+02 0.000000000000000000e+00
1.657977324260000103e+02 0.000000000000000000e+00
1.663796825389999867e+02 0.000000000000000000e+00
1.669868480725623670e+02 0.000000000000000000e+00
1.675414058956916108e+02 0.000000000000000000e+00
1.680772789115646333e+02 0.000000000000000000e+00
1.686216780045351413e+02 0.000000000000000000e+00
1.692090702947845671e+02 0.000000000000000000e+00
1.698042630385487541e+02 0.000000000000000000e+00
nan -1.000000000000000000e+00
1.710017233560090801e+02 0.000000000000000000e+00
1.715332426303855016e+02 0.000000000000000000e+00
1.720988662131519220e+02 0.000000000000000000e+00
1.726891609977324151e+02 0.000000000000000000e+00
1.732437188208616874e+02 0.000000000000000000e+00
1.737794104308389933e+02 0.000000000000000000e+00
1.743684353741496693e+02 0.000000000000000000e+00
1.749347845804988708e+02 0.000000000000000000e+00
1.755591836734693914e+02 0.000000000000000000e+00
1.761035827664398994e+02 0.000000000000000000e+00
1.766409070294784556e+02 0.000000000000000000e+00
1.772266666666666595e+02 0.000000000000000000e+00
1.778060770970000135e+02 0.000000000000000000e+00
1.783588208616779980e+02 0.000000000000000000e+00
1.789500226757369603e+02 0.000000000000000000e+00
1.795049433106576089e+02 0.000000000000000000e+00
1.801150113378684807e+02 0.000000000000000000e+00
nan -1.000000000000000000e+00
nan -1.000000000000000000e+00
nan -1.000000000000000000e+00
nan -1.000000000000000000e+00
1.829429478458049800e+02 0.000000000000000000e+00
1.835151020408163163e+02 0.000000000000000000e+00
1.841142857142857281e+02 0.000000000000000000e+00
1.846634013605442135e+02 0.000000000000000000e+00
1.852616780045351561e+02 0.000000000000000000e+00
1.857717913832199486e+02 0.000000000000000000e+00
1.863488435374149788e+02 0.000000000000000000e+00
1.869008616780045315e+02 0.000000000000000000e+00
1.874920634920634939e+02 0.000000000000000000e+00
1.880908843537415009e+02 0.000000000000000000e+00
1.886655782312925282e+02 0.000000000000000000e+00
1.892598639455782177e+02 0.000000000000000000e+00
1.898282086167800458e+02 0.000000000000000000e+00
1.903718820861678012e+02 0.000000000000000000e+00
1.909427664399092919e+02 0.000000000000000000e+00
1.915170975056689429e+02 0.000000000000000000e+00
1.920836281179138325e+02 0.000000000000000000e+00
1.926597732426303935e+02 0.000000000000000000e+00
1.932388208616779934e+02 0.000000000000000000e+00
1.938303854875283321e+02 0.000000000000000000e+00
1.944018140589569157e+02 0.000000000000000000e+00
1.949679818594104290e+02 0.000000000000000000e+00
1.955323356009070324e+02 0.000000000000000000e+00
1.960917913832199417e+02 0.000000000000000000e+00
1.966583219954648598e+02 0.000000000000000000e+00
1.972442630385487519e+02 0.000000000000000000e+00
1.977959183673469283e+02 0.000000000000000000e+00
1.983882086167800480e+02 0.000000000000000000e+00
1.989536507936507803e+02 0.000000000000000000e+00
1.995268934240362739e+02 0.000000000000000000e+00
2.000948752834467257e+02 0.000000000000000000e+00
2.006918820861677943e+02 0.000000000000000000e+00
2.012747392290249309e+02 0.000000000000000000e+00
2.018352834467120260e+02 0.000000000000000000e+00
2.023838548752834470e+02 0.000000000000000000e+00
2.029821315192743896e+02 0.000000000000000000e+00
2.035287074829931839e+02 0.000000000000000000e+00
2.041021315192743657e+02 0.000000000000000000e+00
2.046757369614512356e+02 0.000000000000000000e+00
2.052195918367347076e+02 0.000000000000000000e+00
2.058098866213152007e+02 0.000000000000000000e+00
2.063755102040816212e+02 0.000000000000000000e+00
2.069654421768707380e+02 0.000000000000000000e+00
2.075374149659863861e+02 0.000000000000000000e+00
2.080992290249432983e+02 0.000000000000000000e+00
2.086759183673469522e+02 0.000000000000000000e+00
2.092272108843537524e+02 0.000000000000000000e+00
2.098213151927437536e+02 0.000000000000000000e+00
2.103838548752834470e+02 0.000000000000000000e+00
2.109777777777777885e+02 0.000000000000000000e+00
2.115087528344671171e+02 0.000000000000000000e+00
2.121090249433106578e+02 0.000000000000000000e+00
2.126634013605442135e+02 0.000000000000000000e+00
2.132515192743764203e+02 0.000000000000000000e+00
2.138082539682539789e+02 0.000000000000000000e+00
2.143978231292516909e+02 0.000000000000000000e+00
2.149609070294784487e+02 0.000000000000000000e+00
2.155301587301587176e+02 0.000000000000000000e+00
2.160805442176870770e+02 0.000000000000000000e+00
2.166799092970521485e+02 0.000000000000000000e+00
2.172292063492063505e+02 0.000000000000000000e+00
2.178084353741496670e+02 0.000000000000000000e+00
2.183775056689342478e+02 0.000000000000000000e+00
2.189734240362811875e+02 0.000000000000000000e+00
2.195065759637188307e+02 0.000000000000000000e+00
2.201271655328798147e+02 0.000000000000000000e+00
2.206842630385487496e+02 0.000000000000000000e+00
2.212605895691609987e+02 0.000000000000000000e+00
2.218195011337868436e+02 0.000000000000000000e+00
2.223860317460317333e+02 0.000000000000000000e+00
2.229369614512471571e+02 0.000000000000000000e+00
2.235085714285714289e+02 0.000000000000000000e+00
2.240825396825396751e+02 0.000000000000000000e+00
2.246661224489795927e+02 0.000000000000000000e+00
2.252326530612244824e+02 0.000000000000000000e+00
2.257984580498866194e+02 0.000000000000000000e+00
2.263711564625850201e+02 0.000000000000000000e+00
2.269460317460317356e+02 0.000000000000000000e+00
2.274998639455782268e+02 0.000000000000000000e+00
2.280865306122448999e+02 0.000000000000000000e+00
2.286516099773242559e+02 0.000000000000000000e+00
2.292495238095238221e+02 0.000000000000000000e+00
2.298066213151927570e+02 0.000000000000000000e+00
2.303907482993197391e+02 0.000000000000000000e+00
2.309324263038548679e+02 0.000000000000000000e+00
2.315399546485260771e+02 0.000000000000000000e+00
2.321006802721088320e+02 0.000000000000000000e+00
2.326688435374149719e+02 0.000000000000000000e+00
2.332297505668934150e+02 0.000000000000000000e+00
2.338102494331065770e+02 0.000000000000000000e+00
2.343867573696145143e+02 0.000000000000000000e+00
2.349741496598639401e+02 0.000000000000000000e+00
2.355375963718820742e+02 0.000000000000000000e+00
2.360854421768707425e+02 0.000000000000000000e+00
