# Supplementary material for: Correlated microtiming deviations in jazz and rock music
Source: PLoS One. 2018 Jan 24;13(1):e0186361. doi: 10.1371/journal.pone.0186361 (PMC5783353; doi:10.1371/journal.pone.0186361)
Supplement: S1 Dataset — (ZIP) [file pone.0186361.s001.zip › J44.dat]

3.083900226757369661e-02 0.000000000000000000e+00
4.237641723356009305e-01 0.000000000000000000e+00
8.346485260770974968e-01 0.000000000000000000e+00
1.233015873015873121e+00 0.000000000000000000e+00
1.626485260770974994e+00 0.000000000000000000e+00
2.029387755102040725e+00 0.000000000000000000e+00
2.429750566893424057e+00 0.000000000000000000e+00
2.831564625850340189e+00 0.000000000000000000e+00
3.226122448979591884e+00 0.000000000000000000e+00
3.639183673469387870e+00 0.000000000000000000e+00
4.041723356009070400e+00 0.000000000000000000e+00
4.449523808999999552e+00 0.000000000000000000e+00
4.831201813999999928e+00 1.000000000000000000e+00
5.237551019999999724e+00 0.000000000000000000e+00
5.619047619047618625e+00 0.000000000000000000e+00
6.001814058956916220e+00 0.000000000000000000e+00
6.411972789115646165e+00 0.000000000000000000e+00
6.812154194999999746e+00 0.000000000000000000e+00
7.215238095238095006e+00 0.000000000000000000e+00
7.622494331065759354e+00 0.000000000000000000e+00
8.018140589569160426e+00 0.000000000000000000e+00
8.432653061224490543e+00 0.000000000000000000e+00
8.845351473922901775e+00 0.000000000000000000e+00
9.229931972000001039e+00 0.000000000000000000e+00
9.623219953999999632e+00 0.000000000000000000e+00
1.001378684807256292e+01 0.000000000000000000e+00
1.041705215400000029e+01 0.000000000000000000e+00
1.083501133700000096e+01 0.000000000000000000e+00
1.122920634920634875e+01 0.000000000000000000e+00
1.162049886621315231e+01 0.000000000000000000e+00
1.202213151927437629e+01 0.000000000000000000e+00
1.242195011337868493e+01 0.000000000000000000e+00
1.282575963718820944e+01 0.000000000000000000e+00
1.322866213151927361e+01 0.000000000000000000e+00
1.362104308390022744e+01 0.000000000000000000e+00
1.402140589569160944e+01 0.000000000000000000e+00
1.443410430800000022e+01 0.000000000000000000e+00
1.484625850299999961e+01 0.000000000000000000e+00
1.523791383219954731e+01 0.000000000000000000e+00
1.565768707482993172e+01 0.000000000000000000e+00
nan -1.000000000000000000e+00
1.643809523809523654e+01 0.000000000000000000e+00
1.682630385487528457e+01 0.000000000000000000e+00
1.722594104308389973e+01 0.000000000000000000e+00
1.764698412698412611e+01 0.000000000000000000e+00
1.803700680272108769e+01 0.000000000000000000e+00
1.844317460317460444e+01 0.000000000000000000e+00
1.885170068000000043e+01 0.000000000000000000e+00
1.925369614512471728e+01 0.000000000000000000e+00
1.963464852607709688e+01 0.000000000000000000e+00
2.004897959183673350e+01 0.000000000000000000e+00
2.045242630299999931e+01 0.000000000000000000e+00
2.086875283446712004e+01 0.000000000000000000e+00
2.124462585034013529e+01 0.000000000000000000e+00
2.165841269841269678e+01 0.000000000000000000e+00
2.204045351473923020e+01 0.000000000000000000e+00
2.245424036281179170e+01 0.000000000000000000e+00
2.284988662099999956e+01 0.000000000000000000e+00
2.325442176870748412e+01 0.000000000000000000e+00
2.365804988662131692e+01 0.000000000000000000e+00
2.405006802721088377e+01 0.000000000000000000e+00
2.444480725600000071e+01 0.000000000000000000e+00
2.484063492063491907e+01 0.000000000000000000e+00
2.524589569099999764e+01 0.000000000000000000e+00
2.564317460317460373e+01 0.000000000000000000e+00
2.603845804988662138e+01 0.000000000000000000e+00
2.643265306122448877e+01 0.000000000000000000e+00
2.684807256199999870e+01 0.000000000000000000e+00
2.725061224489795819e+01 0.000000000000000000e+00
2.765931972699999974e+01 0.000000000000000000e+00
2.805297052154195114e+01 0.000000000000000000e+00
2.843863945500000057e+01 0.000000000000000000e+00
2.884789115646258395e+01 0.000000000000000000e+00
2.924136054421768804e+01 0.000000000000000000e+00
2.964879818594104322e+01 0.000000000000000000e+00
3.005823129199999855e+01 0.000000000000000000e+00
3.045242630385487459e+01 0.000000000000000000e+00
3.083900226699999791e+01 0.000000000000000000e+00
3.124172335600907147e+01 0.000000000000000000e+00
3.164009070199999840e+01 0.000000000000000000e+00
3.204408163265306086e+01 0.000000000000000000e+00
3.243809523809523654e+01 0.000000000000000000e+00
3.284553287981859171e+01 0.000000000000000000e+00
3.324952380952380793e+01 0.000000000000000000e+00
3.366040816326530916e+01 0.000000000000000000e+00
3.406802720999999678e+01 0.000000000000000000e+00
3.444643990929705524e+01 0.000000000000000000e+00
3.486331065699999954e+01 0.000000000000000000e+00
3.525569160997732610e+01 0.000000000000000000e+00
3.564680272108843440e+01 0.000000000000000000e+00
3.604662131519274482e+01 0.000000000000000000e+00
3.644371882000000085e+01 0.000000000000000000e+00
3.684698412698412540e+01 0.000000000000000000e+00
3.723755101999999795e+01 0.000000000000000000e+00
3.762848072562358226e+01 0.000000000000000000e+00
3.802702947845804715e+01 0.000000000000000000e+00
3.844027210884353707e+01 0.000000000000000000e+00
3.883555555555555827e+01 0.000000000000000000e+00
3.923882086167800765e+01 0.000000000000000000e+00
3.965351473922902414e+01 0.000000000000000000e+00
4.007038548752834117e+01 0.000000000000000000e+00
4.046657596300000392e+01 0.000000000000000000e+00
4.085424036281179383e+01 0.000000000000000000e+00
4.125460317400000321e+01 0.000000000000000000e+00
4.164789115646258466e+01 0.000000000000000000e+00
4.204553287981859455e+01 0.000000000000000000e+00
4.244009070294784891e+01 0.000000000000000000e+00
4.283428571428571274e+01 0.000000000000000000e+00
4.324517006802721397e+01 0.000000000000000000e+00
4.365786847999999765e+01 0.000000000000000000e+00
4.406131519274376274e+01 0.000000000000000000e+00
4.444879818594104393e+01 0.000000000000000000e+00
4.486585034013605622e+01 0.000000000000000000e+00
4.526439909199999789e+01 0.000000000000000000e+00
4.564970521541950177e+01 0.000000000000000000e+00
4.605460317460317299e+01 0.000000000000000000e+00
4.645696145124716736e+01 0.000000000000000000e+00
4.685387755102041041e+01 0.000000000000000000e+00
4.725732426303854794e+01 0.000000000000000000e+00
4.764335600907029544e+01 0.000000000000000000e+00
4.806240362811791300e+01 0.000000000000000000e+00
4.845424036200000018e+01 0.000000000000000000e+00
4.885061224489795961e+01 0.000000000000000000e+00
4.924136054421768449e+01 0.000000000000000000e+00
4.964698412698412966e+01 0.000000000000000000e+00
5.003555555555555401e+01 0.000000000000000000e+00
5.044244897959183760e+01 0.000000000000000000e+00
5.084698412698412540e+01 0.000000000000000000e+00
5.126929705215419375e+01 0.000000000000000000e+00
5.166294784499999793e+01 0.000000000000000000e+00
nan -1.000000000000000000e+00
5.243247165532879706e+01 0.000000000000000000e+00
5.283954648526076880e+01 0.000000000000000000e+00
5.323972789115646265e+01 0.000000000000000000e+00
5.365188208616780230e+01 0.000000000000000000e+00
5.403863945500000199e+01 0.000000000000000000e+00
5.445242630385487814e+01 0.000000000000000000e+00
5.485278911500000021e+01 0.000000000000000000e+00
nan -1.000000000000000000e+00
5.566675736961451548e+01 0.000000000000000000e+00
5.608362811791383251e+01 0.000000000000000000e+00
5.645696145124716736e+01 0.000000000000000000e+00
5.685587301587301567e+01 0.000000000000000000e+00
5.723863945578231238e+01 0.000000000000000000e+00
5.765659863945577968e+01 0.000000000000000000e+00
5.805278911564625588e+01 0.000000000000000000e+00
5.846693877551020080e+01 0.000000000000000000e+00
5.885968253899999780e+01 0.000000000000000000e+00
5.926022675736961531e+01 0.000000000000000000e+00
5.964335600899999434e+01 0.000000000000000000e+00
6.005115646258503403e+01 0.000000000000000000e+00
6.043936507936508207e+01 0.000000000000000000e+00
6.084825396825397092e+01 0.000000000000000000e+00
6.125424036199999733e+01 0.000000000000000000e+00
6.167383219954648865e+01 0.000000000000000000e+00
6.206077097505669116e+01 0.000000000000000000e+00
6.245369614512471657e+01 0.000000000000000000e+00
6.284607709750567039e+01 0.000000000000000000e+00
6.326077097505668689e+01 0.000000000000000000e+00
6.366530612244898180e+01 0.000000000000000000e+00
nan -1.000000000000000000e+00
6.444734693877551024e+01 0.000000000000000000e+00
6.487201814058957439e+01 0.000000000000000000e+00
6.526403628100000276e+01 0.000000000000000000e+00
6.567256235827665023e+01 0.000000000000000000e+00
6.605024943310657193e+01 0.000000000000000000e+00
6.645206349206348762e+01 0.000000000000000000e+00
6.685841269841269252e+01 0.000000000000000000e+00
6.726294784580498742e+01 0.000000000000000000e+00
6.766077097505669258e+01 0.000000000000000000e+00
6.805188208616779377e+01 0.000000000000000000e+00
6.846312925170067842e+01 0.000000000000000000e+00
6.885877551020408305e+01 0.000000000000000000e+00
6.926222222222222058e+01 0.000000000000000000e+00
6.965569160997732467e+01 0.000000000000000000e+00
7.005024943300000473e+01 0.000000000000000000e+00
7.045151927437642314e+01 0.000000000000000000e+00
7.086439909199999931e+01 0.000000000000000000e+00
7.127074829931973454e+01 0.000000000000000000e+00
7.165532879799999932e+01 0.000000000000000000e+00
7.206675736961450696e+01 0.000000000000000000e+00
7.245206349199999352e+01 0.000000000000000000e+00
7.283192743764172405e+01 0.000000000000000000e+00
7.325895691600000248e+01 0.000000000000000000e+00
7.366367346938775995e+01 0.000000000000000000e+00
7.406585033999999723e+01 0.000000000000000000e+00
7.448380952300000502e+01 0.000000000000000000e+00
7.487129251700000054e+01 0.000000000000000000e+00
7.527473922902494508e+01 0.000000000000000000e+00
7.568399092899998948e+01 0.000000000000000000e+00
7.606657596371881880e+01 0.000000000000000000e+00
7.647492063400000006e+01 0.000000000000000000e+00
7.686095238000000052e+01 1.000000000000000000e+00
7.726585034000000007e+01 0.000000000000000000e+00
7.767111111111111654e+01 0.000000000000000000e+00
7.805968253899999354e+01 0.000000000000000000e+00
7.846040816326529921e+01 0.000000000000000000e+00
7.884916099699999847e+01 0.000000000000000000e+00
7.926185941043084426e+01 0.000000000000000000e+00
7.964226757369614518e+01 0.000000000000000000e+00
8.004244897959183902e+01 0.000000000000000000e+00
8.044480725623583339e+01 0.000000000000000000e+00
8.083537414965987011e+01 0.000000000000000000e+00
8.125786848072561952e+01 0.000000000000000000e+00
8.167709750566893945e+01 0.000000000000000000e+00
8.205696145124716168e+01 0.000000000000000000e+00
8.245278911564625446e+01 0.000000000000000000e+00
8.285968253968253805e+01 0.000000000000000000e+00
8.325315192743764214e+01 0.000000000000000000e+00
8.365278911500000447e+01 0.000000000000000000e+00
8.407201814058956302e+01 0.000000000000000000e+00
8.446258503399999995e+01 0.000000000000000000e+00
8.486058956916099305e+01 0.000000000000000000e+00
8.525696145124716452e+01 0.000000000000000000e+00
8.565206349206349046e+01 0.000000000000000000e+00
8.605061224489796246e+01 0.000000000000000000e+00
8.644825396825396524e+01 0.000000000000000000e+00
8.686385487528345095e+01 0.000000000000000000e+00
8.726857142857143401e+01 0.000000000000000000e+00
8.766548752799998567e+01 0.000000000000000000e+00
8.807346938775509670e+01 0.000000000000000000e+00
8.845641723299999626e+01 0.000000000000000000e+00
8.884662131519274908e+01 0.000000000000000000e+00
8.925605442100000175e+01 0.000000000000000000e+00
8.965823129251700152e+01 0.000000000000000000e+00
9.004843537399999320e+01 0.000000000000000000e+00
9.044408163265306655e+01 0.000000000000000000e+00
9.086258503399999142e+01 0.000000000000000000e+00
nan -1.000000000000000000e+00
9.167383219900000313e+01 0.000000000000000000e+00
9.207637188208616408e+01 0.000000000000000000e+00
9.247927437600000644e+01 0.000000000000000000e+00
9.286947845804988333e+01 0.000000000000000000e+00
9.327383219954649007e+01 0.000000000000000000e+00
9.366820861678004917e+01 0.000000000000000000e+00
9.407274376399999483e+01 0.000000000000000000e+00
9.447183673469388054e+01 0.000000000000000000e+00
9.487528344599999741e+01 0.000000000000000000e+00
9.527383219954649007e+01 0.000000000000000000e+00
9.566185941043083574e+01 0.000000000000000000e+00
9.606095238095238642e+01 0.000000000000000000e+00
9.646331065759636658e+01 0.000000000000000000e+00
9.686639455782312780e+01 0.000000000000000000e+00
9.727274376399999767e+01 0.000000000000000000e+00
9.768290249433105998e+01 0.000000000000000000e+00
9.806965986394557433e+01 0.000000000000000000e+00
9.849179138321996163e+01 0.000000000000000000e+00
9.887056689342404070e+01 0.000000000000000000e+00
9.926929705215420086e+01 0.000000000000000000e+00
9.967310657500000559e+01 0.000000000000000000e+00
1.000609523809523864e+02 0.000000000000000000e+00
1.004596825389999992e+02 0.000000000000000000e+00
1.008769160997732399e+02 0.000000000000000000e+00
1.012723809520000060e+02 0.000000000000000000e+00
1.016691156462585042e+02 0.000000000000000000e+00
1.020515192743764175e+02 0.000000000000000000e+00
1.024707482993197232e+02 0.000000000000000000e+00
1.028513378679999875e+02 0.000000000000000000e+00
1.032469841269841311e+02 0.000000000000000000e+00
1.036408163260000066e+02 0.000000000000000000e+00
1.040718367346938749e+02 0.000000000000000000e+00
1.044600453514739229e+02 0.000000000000000000e+00
1.048620408163265267e+02 0.000000000000000000e+00
1.052705668929999945e+02 0.000000000000000000e+00
1.056702040816326473e+02 0.000000000000000000e+00
1.060634920634920633e+02 0.000000000000000000e+00
nan -1.000000000000000000e+00
1.068785487520000146e+02 0.000000000000000000e+00
1.072800000000000011e+02 0.000000000000000000e+00
1.076520634920634905e+02 0.000000000000000000e+00
1.080424489789999996e+02 1.000000000000000000e+00
1.084473469379999955e+02 0.000000000000000000e+00
1.088678458049886615e+02 0.000000000000000000e+00
1.092643990920000050e+02 0.000000000000000000e+00
1.096638548752834481e+02 0.000000000000000000e+00
1.100698412689999941e+02 0.000000000000000000e+00
nan -1.000000000000000000e+00
1.108651247159999969e+02 0.000000000000000000e+00
1.112567800453514764e+02 0.000000000000000000e+00
1.116636734693877600e+02 0.000000000000000000e+00
1.120636734693877514e+02 0.000000000000000000e+00
1.124484353739999989e+02 0.000000000000000000e+00
1.128618594104308386e+02 0.000000000000000000e+00
1.132640362810000028e+02 0.000000000000000000e+00
1.136876190476190516e+02 0.000000000000000000e+00
1.140665759629999911e+02 0.000000000000000000e+00
1.144598639449999951e+02 1.000000000000000000e+00
1.148546031746031701e+02 0.000000000000000000e+00
1.152624036281179087e+02 0.000000000000000000e+00
1.156600453510000079e+02 0.000000000000000000e+00
nan -1.000000000000000000e+00
1.164564172335600887e+02 0.000000000000000000e+00
1.168564172335600944e+02 0.000000000000000000e+00
1.172448072562358306e+02 0.000000000000000000e+00
1.176558730158730128e+02 0.000000000000000000e+00
1.180511564625850269e+02 0.000000000000000000e+00
nan -1.000000000000000000e+00
1.188199546485260782e+02 0.000000000000000000e+00
1.192457142857142856e+02 0.000000000000000000e+00
1.196538775510000079e+02 0.000000000000000000e+00
1.200413605439999998e+02 0.000000000000000000e+00
1.204491609970000070e+02 0.000000000000000000e+00
nan -1.000000000000000000e+00
1.212353741496598616e+02 0.000000000000000000e+00
nan -1.000000000000000000e+00
1.220368253968253924e+02 0.000000000000000000e+00
nan -1.000000000000000000e+00
1.228553287979999880e+02 0.000000000000000000e+00
1.232487981859410411e+02 0.000000000000000000e+00
1.236426303854875215e+02 0.000000000000000000e+00
nan -1.000000000000000000e+00
1.244604081629999968e+02 0.000000000000000000e+00
nan -1.000000000000000000e+00
1.252484353741496648e+02 0.000000000000000000e+00
1.256506122448979568e+02 0.000000000000000000e+00
1.260342857142857156e+02 0.000000000000000000e+00
1.264529705209999975e+02 0.000000000000000000e+00
1.268368253968254038e+02 0.000000000000000000e+00
1.272362811791383166e+02 0.000000000000000000e+00
1.276509750566893473e+02 0.000000000000000000e+00
1.280351927437641848e+02 0.000000000000000000e+00
1.284571428570000080e+02 0.000000000000000000e+00
1.288502494331065691e+02 0.000000000000000000e+00
1.292477097505668837e+02 0.000000000000000000e+00
1.296462585034013557e+02 0.000000000000000000e+00
1.300535147390000077e+02 0.000000000000000000e+00
nan -1.000000000000000000e+00
1.308473469379999869e+02 0.000000000000000000e+00
1.312464399092970382e+02 0.000000000000000000e+00
1.316526077097505549e+02 0.000000000000000000e+00
1.320731065759637204e+02 0.000000000000000000e+00
1.324703854875283469e+02 0.000000000000000000e+00
nan -1.000000000000000000e+00
1.332738321989999974e+02 0.000000000000000000e+00
1.336669387755102036e+02 0.000000000000000000e+00
nan -1.000000000000000000e+00
nan -1.000000000000000000e+00
1.348720181405895744e+02 0.000000000000000000e+00
1.352787301587301556e+02 0.000000000000000000e+00
1.356600453514739115e+02 0.000000000000000000e+00
1.360489795918367406e+02 0.000000000000000000e+00
1.364462585029999957e+02 0.000000000000000000e+00
1.368448072562358391e+02 0.000000000000000000e+00
1.372341043083900161e+02 0.000000000000000000e+00
1.376451700680271983e+02 0.000000000000000000e+00
1.380549659863945635e+02 0.000000000000000000e+00
1.384622222222222092e+02 0.000000000000000000e+00
1.388703854875283525e+02 0.000000000000000000e+00
1.392622222222222206e+02 0.000000000000000000e+00
1.396558730158730270e+02 0.000000000000000000e+00
1.400538775510204061e+02 0.000000000000000000e+00
1.404555102040816337e+02 0.000000000000000000e+00
1.408620408163265267e+02 0.000000000000000000e+00
1.412547845804988640e+02 0.000000000000000000e+00
1.416640362811791363e+02 0.000000000000000000e+00
1.420585941043083835e+02 0.000000000000000000e+00
1.424551473922902574e+02 0.000000000000000000e+00
1.428665759630000025e+02 0.000000000000000000e+00
1.432645804988662235e+02 0.000000000000000000e+00
1.436720181400000058e+02 0.000000000000000000e+00
1.440647619047618946e+02 0.000000000000000000e+00
1.444627664399093021e+02 0.000000000000000000e+00
1.448814512471655291e+02 0.000000000000000000e+00
1.452743764172335545e+02 0.000000000000000000e+00
1.456789115646258495e+02 0.000000000000000000e+00
1.460770975056689451e+02 0.000000000000000000e+00
1.464747392290249479e+02 0.000000000000000000e+00
1.468763718820861754e+02 0.000000000000000000e+00
1.472700226757369535e+02 0.000000000000000000e+00
1.476803628117913831e+02 0.000000000000000000e+00
1.480892517006802791e+02 0.000000000000000000e+00
1.484890702947845682e+02 0.000000000000000000e+00
1.488946938775510205e+02 0.000000000000000000e+00
1.492858049886621359e+02 0.000000000000000000e+00
1.496732879818594029e+02 0.000000000000000000e+00
1.500800000000000125e+02 0.000000000000000000e+00
1.504799999999999898e+02 0.000000000000000000e+00
1.508747392290249536e+02 0.000000000000000000e+00
1.512718367346938635e+02 0.000000000000000000e+00
1.516727437639999891e+02 0.000000000000000000e+00
1.520897959183673436e+02 0.000000000000000000e+00
1.524956009070000107e+02 0.000000000000000000e+00
1.528912471655328886e+02 0.000000000000000000e+00
1.532749206339999830e+02 0.000000000000000000e+00
1.536908843537414953e+02 0.000000000000000000e+00
1.540760090699999978e+02 0.000000000000000000e+00
1.544756462585033887e+02 0.000000000000000000e+00
1.548859863945578184e+02 0.000000000000000000e+00
1.552867120181405767e+02 0.000000000000000000e+00
1.556645804988662007e+02 0.000000000000000000e+00
1.560729251700680322e+02 0.000000000000000000e+00
1.564671201814059032e+02 0.000000000000000000e+00
1.568536961449999865e+02 1.000000000000000000e+00
1.572656689342403524e+02 0.000000000000000000e+00
1.576760090702947821e+02 0.000000000000000000e+00
1.580874376417233691e+02 0.000000000000000000e+00
1.584839909297052145e+02 0.000000000000000000e+00
1.588738321989999918e+02 0.000000000000000000e+00
1.592582312925169958e+02 0.000000000000000000e+00
1.596575056679999989e+02 0.000000000000000000e+00
1.600475283446712069e+02 0.000000000000000000e+00
1.604435374149659879e+02 0.000000000000000000e+00
1.608604081632653049e+02 0.000000000000000000e+00
1.612520634920634848e+02 0.000000000000000000e+00
1.616500680272108923e+02 0.000000000000000000e+00
1.620473469387755188e+02 0.000000000000000000e+00
1.624439002260000109e+02 0.000000000000000000e+00
1.628458956916099680e+02 0.000000000000000000e+00
1.632598639455782177e+02 0.000000000000000000e+00
1.636529705215419597e+02 0.000000000000000000e+00
1.640602267573696054e+02 0.000000000000000000e+00
1.644703854875283469e+02 0.000000000000000000e+00
1.648625850340136196e+02 0.000000000000000000e+00
1.652491609977324174e+02 0.000000000000000000e+00
1.656493424036281112e+02 0.000000000000000000e+00
1.660531519270000160e+02 0.000000000000000000e+00
1.664634920634920547e+02 0.000000000000000000e+00
1.668553287981859512e+02 0.000000000000000000e+00
1.672578684807256195e+02 0.000000000000000000e+00
1.676660317460317344e+02 0.000000000000000000e+00
1.680517006802721198e+02 0.000000000000000000e+00
nan -1.000000000000000000e+00
1.688801814058956836e+02 0.000000000000000000e+00
