# Supplementary material for: Correlated microtiming deviations in jazz and rock music
Source: PLoS One. 2018 Jan 24;13(1):e0186361. doi: 10.1371/journal.pone.0186361 (PMC5783353; doi:10.1371/journal.pone.0186361)
Supplement: S1 Dataset — (ZIP) [file pone.0186361.s001.zip › J45.dat]

1.723356009070294709e-02 0.000000000000000000e+00
2.608616780045351358e-01 0.000000000000000000e+00
4.919727891156462363e-01 0.000000000000000000e+00
7.337868480725623366e-01 0.000000000000000000e+00
9.716099773242630189e-01 0.000000000000000000e+00
1.196371882086167737e+00 0.000000000000000000e+00
1.434920634920634930e+00 0.000000000000000000e+00
1.671111111111111214e+00 0.000000000000000000e+00
1.902222222222222259e+00 0.000000000000000000e+00
2.144399092970521448e+00 0.000000000000000000e+00
2.382766439909297151e+00 0.000000000000000000e+00
2.611882086167800487e+00 0.000000000000000000e+00
2.859682539682539826e+00 0.000000000000000000e+00
3.091519274376417048e+00 0.000000000000000000e+00
3.323356009070294714e+00 0.000000000000000000e+00
3.567346938775510345e+00 0.000000000000000000e+00
3.794648526077097461e+00 0.000000000000000000e+00
4.016870748299319338e+00 0.000000000000000000e+00
4.266122448979591475e+00 0.000000000000000000e+00
4.501587301587301582e+00 0.000000000000000000e+00
4.730884353741496184e+00 0.000000000000000000e+00
4.974512471655328838e+00 0.000000000000000000e+00
5.196009070294784316e+00 0.000000000000000000e+00
5.416598639455782127e+00 0.000000000000000000e+00
5.656598639455782340e+00 0.000000000000000000e+00
5.881723356009070258e+00 0.000000000000000000e+00
6.104852607709750245e+00 0.000000000000000000e+00
6.348117913832199477e+00 0.000000000000000000e+00
6.581768707482993364e+00 0.000000000000000000e+00
6.817959183673469425e+00 0.000000000000000000e+00
7.059954648526076681e+00 0.000000000000000000e+00
7.295056689342403367e+00 0.000000000000000000e+00
7.527981859410430410e+00 0.000000000000000000e+00
7.776145124716553170e+00 0.000000000000000000e+00
8.010340136054422189e+00 0.000000000000000000e+00
8.235827664399092640e+00 0.000000000000000000e+00
8.477823129251699896e+00 0.000000000000000000e+00
8.700408163265306527e+00 0.000000000000000000e+00
8.931882086167799883e+00 0.000000000000000000e+00
9.168253968253967656e+00 0.000000000000000000e+00
9.402086167800453254e+00 0.000000000000000000e+00
9.623582766439909619e+00 0.000000000000000000e+00
9.865941043083900297e+00 0.000000000000000000e+00
1.009832199546485221e+01 0.000000000000000000e+00
1.033687074829932051e+01 0.000000000000000000e+00
1.057868480725623606e+01 0.000000000000000000e+00
1.081632653061224403e+01 0.000000000000000000e+00
1.104834467120181429e+01 0.000000000000000000e+00
1.128888888888888964e+01 0.000000000000000000e+00
1.152054421768707471e+01 0.000000000000000000e+00
1.175165532879818642e+01 0.000000000000000000e+00
1.199129251700680321e+01 0.000000000000000000e+00
1.223346938775510218e+01 0.000000000000000000e+00
1.245841269841269927e+01 0.000000000000000000e+00
1.269732426303854922e+01 0.000000000000000000e+00
1.293369614512471699e+01 0.000000000000000000e+00
1.316789115646258423e+01 0.000000000000000000e+00
1.341369614512471742e+01 0.000000000000000000e+00
1.365297052154195079e+01 0.000000000000000000e+00
1.387900226757369637e+01 0.000000000000000000e+00
1.411573696145124757e+01 0.000000000000000000e+00
1.436027210884353700e+01 0.000000000000000000e+00
1.458213151927437679e+01 0.000000000000000000e+00
1.480925170068027263e+01 0.000000000000000000e+00
1.504290249433106652e+01 0.000000000000000000e+00
1.527201814058956941e+01 0.000000000000000000e+00
1.551564625850340207e+01 0.000000000000000000e+00
1.574839002267573740e+01 0.000000000000000000e+00
1.598131519274376444e+01 0.000000000000000000e+00
1.621804988662131564e+01 0.000000000000000000e+00
1.645514739229025025e+01 0.000000000000000000e+00
1.669442176870748185e+01 0.000000000000000000e+00
1.693170068027210817e+01 0.000000000000000000e+00
1.717569160997732425e+01 0.000000000000000000e+00
1.740408163265306030e+01 0.000000000000000000e+00
1.765242630385487388e+01 0.000000000000000000e+00
1.788571428571428612e+01 0.000000000000000000e+00
1.811755102040816467e+01 0.000000000000000000e+00
1.836226757369614404e+01 0.000000000000000000e+00
1.860263038548752945e+01 0.000000000000000000e+00
1.883392290249432932e+01 0.000000000000000000e+00
1.908081632653061277e+01 0.000000000000000000e+00
1.930993197278911566e+01 0.000000000000000000e+00
1.954140589569161079e+01 0.000000000000000000e+00
1.978739229024943214e+01 0.000000000000000000e+00
2.001487528344671318e+01 0.000000000000000000e+00
2.023746031746031804e+01 0.000000000000000000e+00
2.049034013605442084e+01 0.000000000000000000e+00
2.073160997732426480e+01 0.000000000000000000e+00
2.095437641723356137e+01 0.000000000000000000e+00
2.119891156462584902e+01 0.000000000000000000e+00
2.143346938775510324e+01 0.000000000000000000e+00
2.166657596371882022e+01 0.000000000000000000e+00
2.190657596371882221e+01 0.000000000000000000e+00
2.214185941043083972e+01 0.000000000000000000e+00
2.236934240362811721e+01 0.000000000000000000e+00
2.261587301587301724e+01 0.000000000000000000e+00
2.284825396825396737e+01 0.000000000000000000e+00
2.306739229024943327e+01 0.000000000000000000e+00
2.331700680272108883e+01 0.000000000000000000e+00
2.354920634920635081e+01 0.000000000000000000e+00
2.377088435374149711e+01 0.000000000000000000e+00
2.401886621315192727e+01 0.000000000000000000e+00
2.425741496598639557e+01 0.000000000000000000e+00
2.448072562358276727e+01 0.000000000000000000e+00
2.473233560090702809e+01 0.000000000000000000e+00
2.497124716553287982e+01 0.000000000000000000e+00
2.519600907029478520e+01 0.000000000000000000e+00
2.544852607709750458e+01 0.000000000000000000e+00
2.568126984126984169e+01 0.000000000000000000e+00
2.590875283446711919e+01 0.000000000000000000e+00
2.615020408163265131e+01 0.000000000000000000e+00
2.637968253968254118e+01 0.000000000000000000e+00
2.661006802721088604e+01 0.000000000000000000e+00
2.684861678004535079e+01 0.000000000000000000e+00
2.707918367346938737e+01 0.000000000000000000e+00
2.730031746031746209e+01 0.000000000000000000e+00
2.755410430839002345e+01 0.000000000000000000e+00
2.778068027210884239e+01 0.000000000000000000e+00
2.799909297052154145e+01 0.000000000000000000e+00
2.824943310657596385e+01 0.000000000000000000e+00
2.847981859410430872e+01 0.000000000000000000e+00
2.870548752834467265e+01 0.000000000000000000e+00
2.895655328798185835e+01 0.000000000000000000e+00
2.919546485260771007e+01 0.000000000000000000e+00
2.940752834467120280e+01 0.000000000000000000e+00
2.965442176870748270e+01 0.000000000000000000e+00
2.989768707482993193e+01 0.000000000000000000e+00
3.012117913832199534e+01 0.000000000000000000e+00
3.037278911564625972e+01 0.000000000000000000e+00
3.061242630385487473e+01 0.000000000000000000e+00
3.082757369614512299e+01 0.000000000000000000e+00
3.107029478458049709e+01 0.000000000000000000e+00
3.130539682539682644e+01 0.000000000000000000e+00
3.152870748299319814e+01 0.000000000000000000e+00
3.177414965986394435e+01 0.000000000000000000e+00
3.201487528344671318e+01 0.000000000000000000e+00
3.223111111111111171e+01 0.000000000000000000e+00
3.248145124716553056e+01 0.000000000000000000e+00
3.270947845804988674e+01 0.000000000000000000e+00
3.294113378684807003e+01 0.000000000000000000e+00
nan -1.000000000000000000e+00
nan -1.000000000000000000e+00
nan -1.000000000000000000e+00
3.389206349206349245e+01 0.000000000000000000e+00
3.413170068027211101e+01 0.000000000000000000e+00
3.435265306122448692e+01 0.000000000000000000e+00
3.459156462585033864e+01 0.000000000000000000e+00
3.483120181405895721e+01 0.000000000000000000e+00
3.505414965986394549e+01 0.000000000000000000e+00
3.529741496598639117e+01 0.000000000000000000e+00
3.552725623582766445e+01 0.000000000000000000e+00
3.575129251700680300e+01 0.000000000000000000e+00
3.599274376417233867e+01 0.000000000000000000e+00
3.623346938775510040e+01 0.000000000000000000e+00
3.645133786848072788e+01 0.000000000000000000e+00
3.669188208616780145e+01 0.000000000000000000e+00
3.692734693877550711e+01 0.000000000000000000e+00
3.714956916099773565e+01 0.000000000000000000e+00
3.739664399092970370e+01 0.000000000000000000e+00
3.764317460317460018e+01 0.000000000000000000e+00
3.786068027210884424e+01 0.000000000000000000e+00
3.810902494331065782e+01 0.000000000000000000e+00
3.834303854875283690e+01 0.000000000000000000e+00
3.857034013605441913e+01 0.000000000000000000e+00
3.881414965986394350e+01 0.000000000000000000e+00
3.905378684807256207e+01 0.000000000000000000e+00
3.928507936507936193e+01 0.000000000000000000e+00
3.952870748299319814e+01 0.000000000000000000e+00
3.975836734693877617e+01 0.000000000000000000e+00
3.999492063400000319e+01 0.000000000000000000e+00
4.023800453514738962e+01 0.000000000000000000e+00
4.047873015873015845e+01 0.000000000000000000e+00
4.070911564625850332e+01 0.000000000000000000e+00
4.094839002267573846e+01 0.000000000000000000e+00
4.117532879818594438e+01 0.000000000000000000e+00
4.140789115646258267e+01 0.000000000000000000e+00
4.165786848072562520e+01 0.000000000000000000e+00
4.189188208616779718e+01 0.000000000000000000e+00
4.211664399092970257e+01 0.000000000000000000e+00
4.235809523809523824e+01 0.000000000000000000e+00
4.258920634920634996e+01 0.000000000000000000e+00
4.281505668934240560e+01 0.000000000000000000e+00
4.306575963718820788e+01 0.000000000000000000e+00
4.330213151927437565e+01 0.000000000000000000e+00
4.352761904761904788e+01 0.000000000000000000e+00
4.377687074829931646e+01 0.000000000000000000e+00
4.400417233560090580e+01 0.000000000000000000e+00
4.422965986394557802e+01 0.000000000000000000e+00
4.447727891156462476e+01 0.000000000000000000e+00
4.470585034013605252e+01 0.000000000000000000e+00
4.493188208616780344e+01 0.000000000000000000e+00
4.516226757369614830e+01 0.000000000000000000e+00
4.539990929705215450e+01 0.000000000000000000e+00
4.564063492063492333e+01 0.000000000000000000e+00
4.587900226757369637e+01 0.000000000000000000e+00
4.611700680272108599e+01 0.000000000000000000e+00
4.633904761904761926e+01 0.000000000000000000e+00
4.658993197278911680e+01 0.000000000000000000e+00
4.682575963718820589e+01 0.000000000000000000e+00
4.705723356009070102e+01 0.000000000000000000e+00
4.729197278911564695e+01 0.000000000000000000e+00
4.753505668934240447e+01 0.000000000000000000e+00
4.775419501133787037e+01 0.000000000000000000e+00
4.799873015873016158e+01 0.000000000000000000e+00
4.823582766439909619e+01 0.000000000000000000e+00
4.846113378684807316e+01 0.000000000000000000e+00
4.870566893424036436e+01 0.000000000000000000e+00
4.893442176870748028e+01 0.000000000000000000e+00
4.914848072562358539e+01 0.000000000000000000e+00
4.940045351473922608e+01 0.000000000000000000e+00
4.963936507936507780e+01 0.000000000000000000e+00
4.986648526077097188e+01 0.000000000000000000e+00
5.010884353741496255e+01 0.000000000000000000e+00
5.033941043083900269e+01 0.000000000000000000e+00
5.057124716553288124e+01 0.000000000000000000e+00
5.080888888888888744e+01 0.000000000000000000e+00
5.104870748299319416e+01 0.000000000000000000e+00
5.126820861678004349e+01 0.000000000000000000e+00
5.151129251700680101e+01 0.000000000000000000e+00
5.175727891156462590e+01 0.000000000000000000e+00
5.198240362811791471e+01 0.000000000000000000e+00
5.223365079365079566e+01 0.000000000000000000e+00
5.247564625850340292e+01 0.000000000000000000e+00
5.271183673469387543e+01 0.000000000000000000e+00
5.295365079365079453e+01 0.000000000000000000e+00
5.319147392290249599e+01 0.000000000000000000e+00
5.342022675736961190e+01 0.000000000000000000e+00
5.366294784580498600e+01 0.000000000000000000e+00
5.389895691609977035e+01 0.000000000000000000e+00
5.412698412698412653e+01 0.000000000000000000e+00
5.437333333333333485e+01 0.000000000000000000e+00
5.461115646258503631e+01 0.000000000000000000e+00
5.483392290249432932e+01 0.000000000000000000e+00
5.507682539682539868e+01 0.000000000000000000e+00
5.531482993197278830e+01 0.000000000000000000e+00
5.554594104308390001e+01 0.000000000000000000e+00
5.579083900226757464e+01 0.000000000000000000e+00
5.602285714285714135e+01 0.000000000000000000e+00
5.624308390022675752e+01 0.000000000000000000e+00
5.649614512471655559e+01 0.000000000000000000e+00
5.673850340136054626e+01 0.000000000000000000e+00
5.695764172335601216e+01 0.000000000000000000e+00
5.720163265306122469e+01 0.000000000000000000e+00
5.744126984126984325e+01 0.000000000000000000e+00
5.766820861678004206e+01 0.000000000000000000e+00
5.791473922902494564e+01 0.000000000000000000e+00
5.814621315192744078e+01 0.000000000000000000e+00
5.836589569160997826e+01 0.000000000000000000e+00
5.861260770975057000e+01 0.000000000000000000e+00
5.884825396825397092e+01 0.000000000000000000e+00
5.907337868480725973e+01 0.000000000000000000e+00
5.932009070294784436e+01 0.000000000000000000e+00
5.955356009070294476e+01 0.000000000000000000e+00
5.977922902494331225e+01 0.000000000000000000e+00
6.002231292517006978e+01 0.000000000000000000e+00
6.026231292517006466e+01 0.000000000000000000e+00
6.048507936507936478e+01 0.000000000000000000e+00
6.073378684807256178e+01 0.000000000000000000e+00
6.096743764172335744e+01 0.000000000000000000e+00
6.119727891156462363e+01 0.000000000000000000e+00
6.143292517006802456e+01 0.000000000000000000e+00
6.167346938775510523e+01 0.000000000000000000e+00
6.190204081632653299e+01 0.000000000000000000e+00
6.214185941043083972e+01 0.000000000000000000e+00
6.237532879818594012e+01 0.000000000000000000e+00
6.260226757369614603e+01 0.000000000000000000e+00
6.284752834467120408e+01 0.000000000000000000e+00
6.308027210884353764e+01 0.000000000000000000e+00
6.331682539682539357e+01 0.000000000000000000e+00
6.355102040816326792e+01 0.000000000000000000e+00
6.378049886621315068e+01 0.000000000000000000e+00
6.401034013605442397e+01 0.000000000000000000e+00
6.425179138321995254e+01 0.000000000000000000e+00
6.449451247165532664e+01 0.000000000000000000e+00
6.471873015873015333e+01 0.000000000000000000e+00
6.495836734693877190e+01 0.000000000000000000e+00
6.519219954648525572e+01 0.000000000000000000e+00
6.541478458049886058e+01 0.000000000000000000e+00
6.566095238095238074e+01 0.000000000000000000e+00
6.589260770975056403e+01 0.000000000000000000e+00
6.612190476190475863e+01 0.000000000000000000e+00
6.637678004535148091e+01 0.000000000000000000e+00
6.661097505668934105e+01 0.000000000000000000e+00
6.683464852607710327e+01 0.000000000000000000e+00
nan -1.000000000000000000e+00
nan -1.000000000000000000e+00
nan -1.000000000000000000e+00
6.779247165532879649e+01 0.000000000000000000e+00
6.803229024943310321e+01 0.000000000000000000e+00
6.827192743764172178e+01 0.000000000000000000e+00
6.852462585034012932e+01 0.000000000000000000e+00
6.874829931972789154e+01 0.000000000000000000e+00
6.897197278911563956e+01 0.000000000000000000e+00
6.920181405895691285e+01 0.000000000000000000e+00
6.943111111111110745e+01 0.000000000000000000e+00
6.965768707482993705e+01 0.000000000000000000e+00
6.991074829931972090e+01 0.000000000000000000e+00
7.015129251700680868e+01 0.000000000000000000e+00
7.037478458049886854e+01 0.000000000000000000e+00
7.061097505668934105e+01 0.000000000000000000e+00
7.083809523809523512e+01 0.000000000000000000e+00
7.107773242630385369e+01 0.000000000000000000e+00
7.131809523809523910e+01 0.000000000000000000e+00
7.155464852607710213e+01 0.000000000000000000e+00
7.178340136054421805e+01 0.000000000000000000e+00
7.201995464852608109e+01 0.000000000000000000e+00
7.225505668934241044e+01 0.000000000000000000e+00
7.248671201814059373e+01 0.000000000000000000e+00
7.273414965986394520e+01 0.000000000000000000e+00
7.297596371882086430e+01 0.000000000000000000e+00
7.320308390022675837e+01 0.000000000000000000e+00
7.343582766439909904e+01 0.000000000000000000e+00
7.365696145124717020e+01 0.000000000000000000e+00
7.389823129251701062e+01 0.000000000000000000e+00
7.413478458049885944e+01 0.000000000000000000e+00
7.437714285714285722e+01 0.000000000000000000e+00
7.460408163265306314e+01 0.000000000000000000e+00
7.484063492063492617e+01 0.000000000000000000e+00
7.507410430839001947e+01 0.000000000000000000e+00
7.530485260770974776e+01 0.000000000000000000e+00
7.555410430839002345e+01 0.000000000000000000e+00
7.578721088435374043e+01 0.000000000000000000e+00
7.602340136054421293e+01 0.000000000000000000e+00
7.625850340136054228e+01 0.000000000000000000e+00
7.649269841269841663e+01 0.000000000000000000e+00
7.672634920634921230e+01 0.000000000000000000e+00
7.697034013605441771e+01 0.000000000000000000e+00
7.721414965986394918e+01 0.000000000000000000e+00
7.743891156462585457e+01 0.000000000000000000e+00
7.767873015873016129e+01 0.000000000000000000e+00
7.791219954648525459e+01 0.000000000000000000e+00
7.814349206349206156e+01 0.000000000000000000e+00
7.838494331065759013e+01 0.000000000000000000e+00
7.861532879818594211e+01 0.000000000000000000e+00
7.884897959183673777e+01 0.000000000000000000e+00
7.908807256235827765e+01 0.000000000000000000e+00
7.931301587301587119e+01 0.000000000000000000e+00
7.955591836734693345e+01 0.000000000000000000e+00
7.979845804988661939e+01 0.000000000000000000e+00
8.003718820861678296e+01 0.000000000000000000e+00
8.026231292517006466e+01 0.000000000000000000e+00
8.049668934240362717e+01 0.000000000000000000e+00
8.072780045351474598e+01 0.000000000000000000e+00
8.096326530612245165e+01 0.000000000000000000e+00
8.120054421768708153e+01 0.000000000000000000e+00
8.143637188208616351e+01 0.000000000000000000e+00
8.166512471655329364e+01 0.000000000000000000e+00
8.190167800453514246e+01 0.000000000000000000e+00
8.213387755102040444e+01 0.000000000000000000e+00
8.236517006802721141e+01 0.000000000000000000e+00
8.260952380952380736e+01 0.000000000000000000e+00
8.284879818594104961e+01 0.000000000000000000e+00
8.306975056689341841e+01 0.000000000000000000e+00
8.331646258503401725e+01 0.000000000000000000e+00
8.353687074829932158e+01 0.000000000000000000e+00
8.377287981859410593e+01 0.000000000000000000e+00
8.401451247165532266e+01 0.000000000000000000e+00
8.425378684807256491e+01 0.000000000000000000e+00
8.448036281179138030e+01 0.000000000000000000e+00
8.471746031746032202e+01 0.000000000000000000e+00
8.495111111111111768e+01 0.000000000000000000e+00
8.518004535147392176e+01 0.000000000000000000e+00
8.542730158730158507e+01 0.000000000000000000e+00
8.566476190476190311e+01 0.000000000000000000e+00
8.588861678004535349e+01 0.000000000000000000e+00
8.612789115646258153e+01 0.000000000000000000e+00
8.636335600907030141e+01 0.000000000000000000e+00
8.659047619047619548e+01 0.000000000000000000e+00
8.683265306122449090e+01 0.000000000000000000e+00
8.706956916099773025e+01 0.000000000000000000e+00
8.730068027210884907e+01 0.000000000000000000e+00
8.753451247165533289e+01 0.000000000000000000e+00
8.776290249433107249e+01 0.000000000000000000e+00
8.799328798185941025e+01 0.000000000000000000e+00
8.823927437641722804e+01 0.000000000000000000e+00
8.847455782312924555e+01 0.000000000000000000e+00
8.870312925170067331e+01 0.000000000000000000e+00
8.895201814058957268e+01 0.000000000000000000e+00
8.918058956916100044e+01 0.000000000000000000e+00
8.940190476190475977e+01 0.000000000000000000e+00
8.965551020408163652e+01 0.000000000000000000e+00
8.988807256235827481e+01 0.000000000000000000e+00
9.011210884353741335e+01 0.000000000000000000e+00
9.034884353741496454e+01 0.000000000000000000e+00
9.058902494331066180e+01 0.000000000000000000e+00
9.082956916099773537e+01 0.000000000000000000e+00
9.107773242630385369e+01 0.000000000000000000e+00
9.130068027210884907e+01 0.000000000000000000e+00
9.152961451247165314e+01 0.000000000000000000e+00
9.177088435374149356e+01 0.000000000000000000e+00
9.199655328798185394e+01 0.000000000000000000e+00
9.222802721088434907e+01 0.000000000000000000e+00
9.247437641723355739e+01 0.000000000000000000e+00
9.271346938775509727e+01 0.000000000000000000e+00
9.293714285714285950e+01 0.000000000000000000e+00
9.317442176870748938e+01 0.000000000000000000e+00
9.340934240362811636e+01 0.000000000000000000e+00
9.364263038548752149e+01 0.000000000000000000e+00
9.388408163200000445e+01 0.000000000000000000e+00
9.412662131519275022e+01 0.000000000000000000e+00
9.435247165532879876e+01 0.000000000000000000e+00
9.459283446712018417e+01 0.000000000000000000e+00
9.483047619047619037e+01 0.000000000000000000e+00
9.505995464852607313e+01 0.000000000000000000e+00
9.530757369614512697e+01 0.000000000000000000e+00
9.553360544217686368e+01 0.000000000000000000e+00
9.576380952380952749e+01 0.000000000000000000e+00
9.600435374149660106e+01 0.000000000000000000e+00
9.624199546485260726e+01 0.000000000000000000e+00
9.647709750566893661e+01 0.000000000000000000e+00
9.671691609977324333e+01 0.000000000000000000e+00
9.695092970521541531e+01 0.000000000000000000e+00
9.718403628117913229e+01 0.000000000000000000e+00
9.742276643990929585e+01 0.000000000000000000e+00
9.764571428571429124e+01 0.000000000000000000e+00
9.788897959183672981e+01 0.000000000000000000e+00
9.813986394557822734e+01 0.000000000000000000e+00
9.837351473922902301e+01 0.000000000000000000e+00
9.860027210884354076e+01 0.000000000000000000e+00
9.884770975056689224e+01 0.000000000000000000e+00
9.907882086167801106e+01 0.000000000000000000e+00
9.931138321995464935e+01 0.000000000000000000e+00
9.955718820861677898e+01 0.000000000000000000e+00
9.978684807256236411e+01 0.000000000000000000e+00
9.999800453514738763e+01 0.000000000000000000e+00
1.002438095238095173e+02 0.000000000000000000e+00
1.004859863945578269e+02 0.000000000000000000e+00
nan -1.000000000000000000e+00
nan -1.000000000000000000e+00
nan -1.000000000000000000e+00
1.014171428571428635e+02 0.000000000000000000e+00
1.016575056689342347e+02 0.000000000000000000e+00
1.018895238095238085e+02 0.000000000000000000e+00
1.021297052154195057e+02 0.000000000000000000e+00
1.023824036281179133e+02 0.000000000000000000e+00
1.026126077097505629e+02 0.000000000000000000e+00
1.028458956916099822e+02 0.000000000000000000e+00
1.030842630385487553e+02 0.000000000000000000e+00
1.033200907029478515e+02 0.000000000000000000e+00
1.035544671201813998e+02 0.000000000000000000e+00
1.037933786848072515e+02 0.000000000000000000e+00
1.040292063492063477e+02 0.000000000000000000e+00
1.042581405895691660e+02 0.000000000000000000e+00
1.044946938775510148e+02 0.000000000000000000e+00
1.047292517006802655e+02 0.000000000000000000e+00
1.049563718820861737e+02 0.000000000000000000e+00
1.051956462585034018e+02 0.000000000000000000e+00
1.054365532879818659e+02 0.000000000000000000e+00
1.056622222222222263e+02 0.000000000000000000e+00
1.058989569160997775e+02 0.000000000000000000e+00
1.061365986394557837e+02 0.000000000000000000e+00
1.063617233560090654e+02 0.000000000000000000e+00
1.066077097505668974e+02 0.000000000000000000e+00
1.068449886621315130e+02 0.000000000000000000e+00
1.070748299319727863e+02 0.000000000000000000e+00
1.073026757369614472e+02 0.000000000000000000e+00
1.075513832199546442e+02 0.000000000000000000e+00
1.077797732426303838e+02 0.000000000000000000e+00
1.080203174603174574e+02 0.000000000000000000e+00
1.082581405895691660e+02 0.000000000000000000e+00
1.084810884353741471e+02 0.000000000000000000e+00
1.087216326530612207e+02 0.000000000000000000e+00
1.089525623582766372e+02 0.000000000000000000e+00
1.091883900226757333e+02 0.000000000000000000e+00
1.094271201814058969e+02 0.000000000000000000e+00
1.096638548752834481e+02 0.000000000000000000e+00
1.098915192743764209e+02 0.000000000000000000e+00
1.101233560090702923e+02 0.000000000000000000e+00
1.103570068027210880e+02 0.000000000000000000e+00
1.105877551020408163e+02 0.000000000000000000e+00
1.108348299319727914e+02 0.000000000000000000e+00
1.110663038548752866e+02 0.000000000000000000e+00
1.113008616780045372e+02 0.000000000000000000e+00
1.115386848072562316e+02 0.000000000000000000e+00
1.117685260770975049e+02 0.000000000000000000e+00
1.120121541950113340e+02 0.000000000000000000e+00
1.122419954648526073e+02 0.000000000000000000e+00
1.124825396825396808e+02 0.000000000000000000e+00
1.127161904761904765e+02 0.000000000000000000e+00
1.129384126984127050e+02 0.000000000000000000e+00
1.131894784580498907e+02 0.000000000000000000e+00
1.134111564625850406e+02 0.000000000000000000e+00
1.136629478458049931e+02 0.000000000000000000e+00
1.139013151927437661e+02 0.000000000000000000e+00
1.141199092970521605e+02 0.000000000000000000e+00
1.143660770975056664e+02 0.000000000000000000e+00
1.145955555555555492e+02 0.000000000000000000e+00
1.148152380952381009e+02 0.000000000000000000e+00
1.150539682539682502e+02 0.000000000000000000e+00
1.152861678004535122e+02 0.000000000000000000e+00
1.155111111111111057e+02 0.000000000000000000e+00
1.157529251700680248e+02 0.000000000000000000e+00
1.159818594104308431e+02 0.000000000000000000e+00
1.162147845804988719e+02 0.000000000000000000e+00
1.164645804988662121e+02 0.000000000000000000e+00
1.167024036281179207e+02 0.000000000000000000e+00
1.169364172335600927e+02 0.000000000000000000e+00
1.171764172335600875e+02 0.000000000000000000e+00
1.174066213151927371e+02 0.000000000000000000e+00
1.176395464852607660e+02 0.000000000000000000e+00
1.178877097505668985e+02 0.000000000000000000e+00
1.181235374149659805e+02 0.000000000000000000e+00
1.183535600907029419e+02 0.000000000000000000e+00
1.185990022675736952e+02 0.000000000000000000e+00
1.188148752834467103e+02 0.000000000000000000e+00
1.190497959183673515e+02 0.000000000000000000e+00
1.192908843537414896e+02 0.000000000000000000e+00
1.195301587301587318e+02 0.000000000000000000e+00
1.197536507936507917e+02 0.000000000000000000e+00
1.199920181405895647e+02 0.000000000000000000e+00
1.202185941043083943e+02 0.000000000000000000e+00
1.204544217687074763e+02 0.000000000000000000e+00
1.206998639455782296e+02 0.000000000000000000e+00
1.209398639455782245e+02 0.000000000000000000e+00
1.211682539682539641e+02 0.000000000000000000e+00
1.214093424036281164e+02 0.000000000000000000e+00
1.216455328798185889e+02 0.000000000000000000e+00
1.218771882086167864e+02 0.000000000000000000e+00
1.221307936507936489e+02 0.000000000000000000e+00
1.223775056689342335e+02 0.000000000000000000e+00
1.226060770975056755e+02 0.000000000000000000e+00
1.228420861678004599e+02 0.000000000000000000e+00
1.230775510204081655e+02 0.000000000000000000e+00
1.233088435374149725e+02 0.000000000000000000e+00
1.235375963718820884e+02 0.000000000000000000e+00
1.237710657589999954e+02 0.000000000000000000e+00
1.240061678004535111e+02 0.000000000000000000e+00
1.242429024943310623e+02 0.000000000000000000e+00
1.244961451247165485e+02 0.000000000000000000e+00
1.247287074829932010e+02 0.000000000000000000e+00
1.249670748299319740e+02 0.000000000000000000e+00
1.252019954648526010e+02 0.000000000000000000e+00
1.254267573696145064e+02 0.000000000000000000e+00
1.256700226757369592e+02 0.000000000000000000e+00
1.259018594104308448e+02 0.000000000000000000e+00
1.261327891156462613e+02 0.000000000000000000e+00
1.263722448979591775e+02 0.000000000000000000e+00
1.266109750566893410e+02 0.000000000000000000e+00
1.268382766439909233e+02 0.000000000000000000e+00
1.270760997732426318e+02 0.000000000000000000e+00
1.273006802721088491e+02 0.000000000000000000e+00
1.275350566893423974e+02 0.000000000000000000e+00
1.277756009070294851e+02 0.000000000000000000e+00
1.280143310657596487e+02 0.000000000000000000e+00
1.282445351473922983e+02 0.000000000000000000e+00
1.284843537414965908e+02 0.000000000000000000e+00
1.287230839002267544e+02 0.000000000000000000e+00
1.289505668934240248e+02 0.000000000000000000e+00
1.291871201810000116e+02 0.000000000000000000e+00
1.294283900226757282e+02 0.000000000000000000e+00
1.296556916099773105e+02 0.000000000000000000e+00
1.299047619047618980e+02 0.000000000000000000e+00
1.301467573696145053e+02 0.000000000000000000e+00
1.303756916099773377e+02 0.000000000000000000e+00
1.306311111111111245e+02 0.000000000000000000e+00
1.308466213151927491e+02 0.000000000000000000e+00
1.310773696145124632e+02 0.000000000000000000e+00
1.313177324263038486e+02 0.000000000000000000e+00
1.315579138321995458e+02 0.000000000000000000e+00
1.317948299319727994e+02 0.000000000000000000e+00
1.320319274376417127e+02 0.000000000000000000e+00
1.322717460317460336e+02 0.000000000000000000e+00
1.324943310657596385e+02 0.000000000000000000e+00
1.327455782312925123e+02 0.000000000000000000e+00
1.329725170068027182e+02 0.000000000000000000e+00
1.332012698412698342e+02 0.000000000000000000e+00
1.334352834467120203e+02 0.000000000000000000e+00
1.336638548752834481e+02 0.000000000000000000e+00
1.338891609977324322e+02 0.000000000000000000e+00
1.341365986394557694e+02 0.000000000000000000e+00
nan -1.000000000000000000e+00
1.346017233560090745e+02 0.000000000000000000e+00
1.348442630385487462e+02 0.000000000000000000e+00
1.350889795918367327e+02 0.000000000000000000e+00
1.353039455782312928e+02 0.000000000000000000e+00
1.355537414965986329e+02 0.000000000000000000e+00
1.357937414965986420e+02 0.000000000000000000e+00
1.360235827664399153e+02 0.000000000000000000e+00
1.362712018140589691e+02 0.000000000000000000e+00
1.365021315192743714e+02 0.000000000000000000e+00
1.367201814058956870e+02 0.000000000000000000e+00
1.369645351473922972e+02 0.000000000000000000e+00
1.371932879818594131e+02 0.000000000000000000e+00
1.374189569160997735e+02 0.000000000000000000e+00
1.376660317460317344e+02 0.000000000000000000e+00
1.378965986394557888e+02 0.000000000000000000e+00
1.381235374149659947e+02 0.000000000000000000e+00
1.383687981859410456e+02 0.000000000000000000e+00
1.386020861678004508e+02 0.000000000000000000e+00
1.388266666666666538e+02 0.000000000000000000e+00
1.390829931972789097e+02 0.000000000000000000e+00
1.393179138321995367e+02 0.000000000000000000e+00
1.395439455782313019e+02 0.000000000000000000e+00
1.397797732426303980e+02 0.000000000000000000e+00
1.400092517006802666e+02 0.000000000000000000e+00
1.402354648526077199e+02 0.000000000000000000e+00
1.404930612244897929e+02 0.000000000000000000e+00
1.407263492063491981e+02 0.000000000000000000e+00
1.409565532879818477e+02 0.000000000000000000e+00
1.411978231292517023e+02 0.000000000000000000e+00
1.414332879818594222e+02 0.000000000000000000e+00
1.416613151927437571e+02 0.000000000000000000e+00
1.419063945578231198e+02 0.000000000000000000e+00
1.421400453514739297e+02 0.000000000000000000e+00
1.423620861678004417e+02 0.000000000000000000e+00
1.426013605442176981e+02 0.000000000000000000e+00
1.428292063492063448e+02 0.000000000000000000e+00
1.430617687074829973e+02 0.000000000000000000e+00
1.433035827664399164e+02 0.000000000000000000e+00
1.435397732426303889e+02 0.000000000000000000e+00
1.437694331065759741e+02 0.000000000000000000e+00
1.440130612244898032e+02 0.000000000000000000e+00
1.442430839002267646e+02 0.000000000000000000e+00
1.444776417233560153e+02 0.000000000000000000e+00
1.447172789115646196e+02 0.000000000000000000e+00
1.449543764172335614e+02 0.000000000000000000e+00
1.451802267573696099e+02 0.000000000000000000e+00
1.454156916099773298e+02 0.000000000000000000e+00
1.456498866213152041e+02 0.000000000000000000e+00
1.458835374149659856e+02 0.000000000000000000e+00
1.461286167800453484e+02 0.000000000000000000e+00
1.463609977324263127e+02 0.000000000000000000e+00
1.465968253968254089e+02 0.000000000000000000e+00
1.468157823129251653e+02 0.000000000000000000e+00
1.470536054421768597e+02 0.000000000000000000e+00
1.473012244897959135e+02 0.000000000000000000e+00
1.475441269841269900e+02 0.000000000000000000e+00
1.477799546485260862e+02 0.000000000000000000e+00
1.480059863945578229e+02 0.000000000000000000e+00
1.482496145124716520e+02 0.000000000000000000e+00
1.484809070294784590e+02 0.000000000000000000e+00
1.487131065759637067e+02 0.000000000000000000e+00
1.489511111111111177e+02 0.000000000000000000e+00
1.491847619047618991e+02 0.000000000000000000e+00
1.494117006802721050e+02 0.000000000000000000e+00
1.496536961451247123e+02 0.000000000000000000e+00
1.498875283446712103e+02 0.000000000000000000e+00
1.501148299319727926e+02 0.000000000000000000e+00
1.503604535147392198e+02 0.000000000000000000e+00
1.505941043083900297e+02 0.000000000000000000e+00
1.508219501133786764e+02 0.000000000000000000e+00
1.510572335600907081e+02 0.000000000000000000e+00
1.512894331065759559e+02 0.000000000000000000e+00
1.515366893424036334e+02 0.000000000000000000e+00
1.517826757369614654e+02 0.000000000000000000e+00
1.520197732426303787e+02 0.000000000000000000e+00
1.522430839002267646e+02 0.000000000000000000e+00
1.524796371882086135e+02 0.000000000000000000e+00
1.527138321995464878e+02 0.000000000000000000e+00
1.529380498866213145e+02 0.000000000000000000e+00
1.531804081632652981e+02 0.000000000000000000e+00
1.534204081632653072e+02 0.000000000000000000e+00
1.536458956916099794e+02 0.000000000000000000e+00
1.538915192743764067e+02 0.000000000000000000e+00
1.541268027210884384e+02 0.000000000000000000e+00
1.543559183673469306e+02 0.000000000000000000e+00
1.545930158730158723e+02 0.000000000000000000e+00
1.548344671201814151e+02 0.000000000000000000e+00
1.550556009070294863e+02 0.000000000000000000e+00
1.552963265306122480e+02 0.000000000000000000e+00
1.555292517006802768e+02 0.000000000000000000e+00
1.557589115646258620e+02 0.000000000000000000e+00
1.560078004535147329e+02 0.000000000000000000e+00
1.562430839002267646e+02 0.000000000000000000e+00
1.564711111111110995e+02 0.000000000000000000e+00
1.567227210884353781e+02 0.000000000000000000e+00
1.569469387755102048e+02 0.000000000000000000e+00
1.571842176870748347e+02 0.000000000000000000e+00
1.574318367346938885e+02 0.000000000000000000e+00
1.576558730158730270e+02 0.000000000000000000e+00
1.578933333333333451e+02 0.000000000000000000e+00
1.581338775510204187e+02 0.000000000000000000e+00
1.583755102040816212e+02 0.000000000000000000e+00
1.586064399092970518e+02 0.000000000000000000e+00
1.588638548752834367e+02 0.000000000000000000e+00
1.590960544217687129e+02 0.000000000000000000e+00
1.593180952380952249e+02 0.000000000000000000e+00
1.595539229024943211e+02 0.000000000000000000e+00
1.597953741496598639e+02 0.000000000000000000e+00
1.600203174603174716e+02 0.000000000000000000e+00
1.602672108843537444e+02 0.000000000000000000e+00
1.604966893424036414e+02 0.000000000000000000e+00
1.607319727891156447e+02 0.000000000000000000e+00
1.609648979591836735e+02 0.000000000000000000e+00
1.611980045351473905e+02 0.000000000000000000e+00
1.614296598639455738e+02 0.000000000000000000e+00
1.616691156462584900e+02 0.000000000000000000e+00
1.619100226757369683e+02 0.000000000000000000e+00
1.621302494331065702e+02 0.000000000000000000e+00
1.623684353741496693e+02 0.000000000000000000e+00
1.625884807256235831e+02 0.000000000000000000e+00
1.628228571428571456e+02 0.000000000000000000e+00
1.630681179138321966e+02 0.000000000000000000e+00
1.633061224489795791e+02 0.000000000000000000e+00
1.635225396825396729e+02 0.000000000000000000e+00
1.637636281179138393e+02 0.000000000000000000e+00
1.640101587301587358e+02 0.000000000000000000e+00
1.642579591836734778e+02 0.000000000000000000e+00
1.645034013605442169e+02 0.000000000000000000e+00
1.647267120180000006e+02 0.000000000000000000e+00
1.649540136054421851e+02 0.000000000000000000e+00
1.651983673469387668e+02 0.000000000000000000e+00
1.654222222222222172e+02 0.000000000000000000e+00
1.656598639450000121e+02 0.000000000000000000e+00
1.659051247165532743e+02 0.000000000000000000e+00
1.661347845804988594e+02 0.000000000000000000e+00
1.663651700680271972e+02 0.000000000000000000e+00
1.666062585034013637e+02 0.000000000000000000e+00
1.668364625850340133e+02 0.000000000000000000e+00
1.670741043083900195e+02 0.000000000000000000e+00
1.673195464852607586e+02 0.000000000000000000e+00
1.675528344671201921e+02 0.000000000000000000e+00
1.677812244897959317e+02 0.000000000000000000e+00
1.680085260770975140e+02 0.000000000000000000e+00
1.682470748299319609e+02 0.000000000000000000e+00
nan -1.000000000000000000e+00
nan -1.000000000000000000e+00
nan -1.000000000000000000e+00
nan -1.000000000000000000e+00
1.694131519274376387e+02 0.000000000000000000e+00
1.696431746031746002e+02 0.000000000000000000e+00
1.698771882079999784e+02 0.000000000000000000e+00
1.701148299319727926e+02 0.000000000000000000e+00
1.703493877551020432e+02 0.000000000000000000e+00
1.705665306122448897e+02 0.000000000000000000e+00
1.708065306122448987e+02 0.000000000000000000e+00
1.710419954648526186e+02 0.000000000000000000e+00
1.712758276643990882e+02 0.000000000000000000e+00
1.715210884353741392e+02 0.000000000000000000e+00
1.717650793650793730e+02 0.000000000000000000e+00
1.719929251700680197e+02 0.000000000000000000e+00
1.722374603174603180e+02 0.000000000000000000e+00
1.724789115646258608e+02 0.000000000000000000e+00
1.727131065759637067e+02 0.000000000000000000e+00
1.729543764172335614e+02 0.000000000000000000e+00
1.731987301587301715e+02 0.000000000000000000e+00
1.734302040816326667e+02 0.000000000000000000e+00
1.736702040816326473e+02 0.000000000000000000e+00
1.738984126984126988e+02 0.000000000000000000e+00
1.741309750566893513e+02 0.000000000000000000e+00
1.743735147392290230e+02 0.000000000000000000e+00
1.746109750566893410e+02 0.000000000000000000e+00
1.748366439909297014e+02 0.000000000000000000e+00
1.750770068027210868e+02 0.000000000000000000e+00
1.753110204081632730e+02 0.000000000000000000e+00
1.755475736961451219e+02 0.000000000000000000e+00
1.757839455782312825e+02 0.000000000000000000e+00
1.760255782312925135e+02 0.000000000000000000e+00
1.762505215419501212e+02 0.000000000000000000e+00
1.764878004535147511e+02 0.000000000000000000e+00
1.767254421768707573e+02 0.000000000000000000e+00
1.769561904761904714e+02 0.000000000000000000e+00
1.771954648526076994e+02 0.000000000000000000e+00
1.774323809523809530e+02 0.000000000000000000e+00
1.776584126984126897e+02 0.000000000000000000e+00
1.778984126984126988e+02 0.000000000000000000e+00
1.781340589569161068e+02 0.000000000000000000e+00
1.783673469387755119e+02 0.000000000000000000e+00
1.786058956916099874e+02 0.000000000000000000e+00
1.788455328798185917e+02 0.000000000000000000e+00
1.790650340136054410e+02 0.000000000000000000e+00
1.793113832199546493e+02 0.000000000000000000e+00
1.795459410430839000e+02 0.000000000000000000e+00
1.797678004535147522e+02 0.000000000000000000e+00
nan -1.000000000000000000e+00
nan -1.000000000000000000e+00
nan -1.000000000000000000e+00
1.807167346938775552e+02 0.000000000000000000e+00
1.809521995464852466e+02 0.000000000000000000e+00
1.811843990929705228e+02 0.000000000000000000e+00
1.814231292517006864e+02 0.000000000000000000e+00
1.816616780045351334e+02 0.000000000000000000e+00
1.818895238095238085e+02 0.000000000000000000e+00
1.821306122448979465e+02 0.000000000000000000e+00
1.823602721088435317e+02 0.000000000000000000e+00
1.825902947845804931e+02 0.000000000000000000e+00
1.828415419501133670e+02 0.000000000000000000e+00
1.830746485260770839e+02 0.000000000000000000e+00
1.833055782312925146e+02 0.000000000000000000e+00
1.835501133786848129e+02 0.000000000000000000e+00
1.837899319727891054e+02 0.000000000000000000e+00
1.840219501133786935e+02 0.000000000000000000e+00
1.842523356009070312e+02 0.000000000000000000e+00
1.844847165532879956e+02 0.000000000000000000e+00
1.847163718820861789e+02 0.000000000000000000e+00
1.849598185941043198e+02 0.000000000000000000e+00
1.851938321995464776e+02 0.000000000000000000e+00
1.854165986394557706e+02 0.000000000000000000e+00
1.856605895691610044e+02 0.000000000000000000e+00
1.859027664399092998e+02 0.000000000000000000e+00
1.861246258503401236e+02 0.000000000000000000e+00
1.863635374149659754e+02 0.000000000000000000e+00
1.866009977324262934e+02 0.000000000000000000e+00
1.868330158730158814e+02 0.000000000000000000e+00
1.870717460317460450e+02 0.000000000000000000e+00
1.873041269841269809e+02 0.000000000000000000e+00
1.875307029478458105e+02 0.000000000000000000e+00
1.877668934240362830e+02 0.000000000000000000e+00
1.880019954648525982e+02 0.000000000000000000e+00
1.882291156462584922e+02 0.000000000000000000e+00
1.884763718820861698e+02 0.000000000000000000e+00
1.887167346938775552e+02 0.000000000000000000e+00
1.889478458049886740e+02 0.000000000000000000e+00
1.891920181405895676e+02 0.000000000000000000e+00
1.894191383219954616e+02 0.000000000000000000e+00
1.896540589569160886e+02 0.000000000000000000e+00
1.898949659863945669e+02 0.000000000000000000e+00
1.901309750566893513e+02 0.000000000000000000e+00
1.903591836734693743e+02 0.000000000000000000e+00
1.906058956916099874e+02 0.000000000000000000e+00
1.908411791383219906e+02 0.000000000000000000e+00
1.910655782312925055e+02 0.000000000000000000e+00
1.913124716553288067e+02 0.000000000000000000e+00
1.915477551020408100e+02 0.000000000000000000e+00
1.917701587301587267e+02 0.000000000000000000e+00
1.920217687074830053e+02 0.000000000000000000e+00
1.922517913832199667e+02 0.000000000000000000e+00
1.924785487528344561e+02 0.000000000000000000e+00
1.927270748299319791e+02 0.000000000000000000e+00
1.929658049886621427e+02 0.000000000000000000e+00
1.931882086167800594e+02 0.000000000000000000e+00
1.934331065759637056e+02 0.000000000000000000e+00
1.936607709750566926e+02 0.000000000000000000e+00
1.938822675736961401e+02 0.000000000000000000e+00
1.941237188208616828e+02 0.000000000000000000e+00
1.943637188208616919e+02 0.000000000000000000e+00
1.945955555555555634e+02 0.000000000000000000e+00
1.948377324263038588e+02 0.000000000000000000e+00
1.950731972789115787e+02 0.000000000000000000e+00
1.953024943310657591e+02 0.000000000000000000e+00
1.955512018140589703e+02 0.000000000000000000e+00
1.957852154195011281e+02 0.000000000000000000e+00
1.960047165532879774e+02 0.000000000000000000e+00
1.962456235827664273e+02 0.000000000000000000e+00
1.964743764172335716e+02 0.000000000000000000e+00
1.967038548752834402e+02 0.000000000000000000e+00
1.969503854875283366e+02 0.000000000000000000e+00
1.971765986394557899e+02 0.000000000000000000e+00
1.974024489795918385e+02 0.000000000000000000e+00
1.976614965986394452e+02 0.000000000000000000e+00
nan -1.000000000000000000e+00
1.981289795918367247e+02 0.000000000000000000e+00
1.983858503401360451e+02 0.000000000000000000e+00
nan -1.000000000000000000e+00
nan -1.000000000000000000e+00
nan -1.000000000000000000e+00
nan -1.000000000000000000e+00
1.995468480725623692e+02 0.000000000000000000e+00
1.997944671201813946e+02 0.000000000000000000e+00
2.000290249433106453e+02 0.000000000000000000e+00
2.002487074829932112e+02 0.000000000000000000e+00
2.004914285714285711e+02 0.000000000000000000e+00
2.007152834467120215e+02 0.000000000000000000e+00
2.009462131519274237e+02 0.000000000000000000e+00
2.011916553287981912e+02 0.000000000000000000e+00
nan -1.000000000000000000e+00
nan -1.000000000000000000e+00
2.019109297052154091e+02 0.000000000000000000e+00
2.021489342403628200e+02 0.000000000000000000e+00
2.023629931972789109e+02 0.000000000000000000e+00
nan -1.000000000000000000e+00
2.028241269841269911e+02 0.000000000000000000e+00
2.030563265306122389e+02 0.000000000000000000e+00
2.033021315192743828e+02 0.000000000000000000e+00
nan -1.000000000000000000e+00
2.037598185941043027e+02 0.000000000000000000e+00
2.040007256235827526e+02 0.000000000000000000e+00
2.042095238095238017e+02 0.000000000000000000e+00
2.044433560090702997e+02 0.000000000000000000e+00
2.046985941043083983e+02 0.000000000000000000e+00
nan -1.000000000000000000e+00
2.051419501133786980e+02 0.000000000000000000e+00
2.053904761904761926e+02 0.000000000000000000e+00
nan -1.000000000000000000e+00
nan -1.000000000000000000e+00
nan -1.000000000000000000e+00
