# Supplementary material for: Correlated microtiming deviations in jazz and rock music
Source: PLoS One. 2018 Jan 24;13(1):e0186361. doi: 10.1371/journal.pone.0186361 (PMC5783353; doi:10.1371/journal.pone.0186361)
Supplement: S1 Dataset — (ZIP) [file pone.0186361.s001.zip › J46.dat]

1.602539682539682486e+00 0.000000000000000000e+00
nan -1.000000000000000000e+00
nan -1.000000000000000000e+00
nan -1.000000000000000000e+00
3.781950113378684808e+00 0.000000000000000000e+00
4.339047619047619264e+00 0.000000000000000000e+00
4.880907029478458448e+00 0.000000000000000000e+00
5.402086167800453254e+00 0.000000000000000000e+00
5.968979591836734322e+00 0.000000000000000000e+00
6.505396825396825733e+00 0.000000000000000000e+00
7.055600907029478286e+00 0.000000000000000000e+00
7.589115646258503212e+00 0.000000000000000000e+00
8.154013605442177237e+00 0.000000000000000000e+00
8.686984126984127030e+00 0.000000000000000000e+00
9.238276643990928960e+00 0.000000000000000000e+00
9.772335600907029018e+00 0.000000000000000000e+00
1.031546485199999985e+01 1.000000000000000000e+00
1.085841269841269785e+01 0.000000000000000000e+00
1.139718820861678061e+01 0.000000000000000000e+00
1.193523809523809476e+01 0.000000000000000000e+00
1.250612244897959258e+01 0.000000000000000000e+00
1.305723356009070280e+01 0.000000000000000000e+00
1.360163265306122504e+01 0.000000000000000000e+00
1.415238095238095184e+01 0.000000000000000000e+00
1.470585034013605430e+01 0.000000000000000000e+00
1.524571428571428555e+01 0.000000000000000000e+00
1.578920634920634924e+01 0.000000000000000000e+00
1.631945578231292515e+01 0.000000000000000000e+00
1.684136054421768591e+01 0.000000000000000000e+00
1.738884353741496724e+01 0.000000000000000000e+00
nan -1.000000000000000000e+00
1.848036281179138385e+01 0.000000000000000000e+00
1.900589569160997883e+01 0.000000000000000000e+00
1.959401360544217852e+01 0.000000000000000000e+00
nan -1.000000000000000000e+00
nan -1.000000000000000000e+00
2.123156462585033921e+01 0.000000000000000000e+00
2.178975056689342438e+01 0.000000000000000000e+00
2.234231292517006651e+01 0.000000000000000000e+00
2.288308390022675809e+01 0.000000000000000000e+00
nan -1.000000000000000000e+00
2.394848072499999958e+01 1.000000000000000000e+00
2.451591836699999760e+01 1.000000000000000000e+00
2.503165532879818755e+01 0.000000000000000000e+00
2.561560090702947790e+01 0.000000000000000000e+00
2.615963718820861672e+01 0.000000000000000000e+00
nan -1.000000000000000000e+00
2.725387755102040899e+01 0.000000000000000000e+00
2.779628117913832241e+01 0.000000000000000000e+00
2.834702947845805099e+01 0.000000000000000000e+00
2.888362811791383322e+01 0.000000000000000000e+00
2.943945578231292615e+01 0.000000000000000000e+00
2.996970521500000117e+01 1.000000000000000000e+00
3.052843537400000073e+01 1.000000000000000000e+00
3.107265306100000046e+01 1.000000000000000000e+00
3.162448979591836817e+01 0.000000000000000000e+00
3.215437641723355711e+01 0.000000000000000000e+00
3.270439909297051884e+01 0.000000000000000000e+00
3.324390022675736844e+01 0.000000000000000000e+00
3.378739229024943569e+01 0.000000000000000000e+00
3.433668934240363058e+01 0.000000000000000000e+00
3.486331065759637227e+01 0.000000000000000000e+00
3.542022675736961190e+01 0.000000000000000000e+00
3.596952380952380679e+01 0.000000000000000000e+00
3.652081632653061405e+01 0.000000000000000000e+00
3.707337868480725973e+01 0.000000000000000000e+00
3.761541950113378618e+01 0.000000000000000000e+00
3.814494331065759525e+01 0.000000000000000000e+00
3.869133786848072276e+01 0.000000000000000000e+00
3.924281179138321818e+01 0.000000000000000000e+00
3.977977324263038383e+01 0.000000000000000000e+00
4.034430839002267533e+01 0.000000000000000000e+00
4.088072562358276940e+01 0.000000000000000000e+00
4.142040816326530717e+01 0.000000000000000000e+00
4.196208616780045020e+01 0.000000000000000000e+00
4.251229024943310719e+01 0.000000000000000000e+00
4.307029478458049709e+01 0.000000000000000000e+00
4.358331065759637113e+01 0.000000000000000000e+00
4.415854875283447001e+01 0.000000000000000000e+00
4.470512471655328568e+01 0.000000000000000000e+00
4.526240362811791584e+01 0.000000000000000000e+00
4.580861678004534809e+01 0.000000000000000000e+00
nan -1.000000000000000000e+00
nan -1.000000000000000000e+00
4.743673469387755404e+01 0.000000000000000000e+00
4.797387755102040785e+01 0.000000000000000000e+00
4.853641723356009408e+01 0.000000000000000000e+00
4.909061224489796160e+01 0.000000000000000000e+00
nan -1.000000000000000000e+00
5.017687074799999891e+01 1.000000000000000000e+00
5.070802720999999735e+01 1.000000000000000000e+00
5.122503401360544473e+01 0.000000000000000000e+00
5.179283446712017991e+01 0.000000000000000000e+00
5.234485260770975401e+01 0.000000000000000000e+00
5.289124716553288152e+01 0.000000000000000000e+00
5.344907029478458327e+01 0.000000000000000000e+00
5.400671201800000176e+01 1.000000000000000000e+00
5.453351473922902670e+01 0.000000000000000000e+00
5.510512471655329136e+01 0.000000000000000000e+00
nan -1.000000000000000000e+00
5.614585034013605735e+01 0.000000000000000000e+00
5.670911564625850332e+01 0.000000000000000000e+00
5.724081632653061291e+01 0.000000000000000000e+00
5.778195011337868436e+01 0.000000000000000000e+00
nan -1.000000000000000000e+00
nan -1.000000000000000000e+00
nan -1.000000000000000000e+00
nan -1.000000000000000000e+00
nan -1.000000000000000000e+00
nan -1.000000000000000000e+00
nan -1.000000000000000000e+00
nan -1.000000000000000000e+00
nan -1.000000000000000000e+00
nan -1.000000000000000000e+00
nan -1.000000000000000000e+00
6.432054421768707186e+01 0.000000000000000000e+00
6.485478458049887251e+01 0.000000000000000000e+00
6.543528344671202035e+01 0.000000000000000000e+00
6.599111111100000926e+01 1.000000000000000000e+00
6.651791383200000496e+01 1.000000000000000000e+00
nan -1.000000000000000000e+00
6.760925170000000151e+01 1.000000000000000000e+00
6.816072562300000470e+01 1.000000000000000000e+00
6.872471655328797624e+01 0.000000000000000000e+00
6.924081632653060581e+01 0.000000000000000000e+00
6.979011337868480780e+01 0.000000000000000000e+00
7.030276643899999556e+01 1.000000000000000000e+00
7.086712018140589464e+01 0.000000000000000000e+00
7.140680272108843951e+01 0.000000000000000000e+00
7.196843537414966363e+01 0.000000000000000000e+00
nan -1.000000000000000000e+00
7.304761904761905100e+01 0.000000000000000000e+00
7.358312925170068297e+01 0.000000000000000000e+00
7.412063492063492731e+01 0.000000000000000000e+00
7.469823129251700777e+01 0.000000000000000000e+00
7.526512471655328795e+01 0.000000000000000000e+00
nan -1.000000000000000000e+00
7.637206349206348932e+01 0.000000000000000000e+00
7.692444444444444684e+01 0.000000000000000000e+00
7.745505668934239907e+01 0.000000000000000000e+00
nan -1.000000000000000000e+00
nan -1.000000000000000000e+00
nan -1.000000000000000000e+00
nan -1.000000000000000000e+00
nan -1.000000000000000000e+00
8.070403628117914252e+01 0.000000000000000000e+00
8.127147392290250139e+01 0.000000000000000000e+00
8.183455782312924498e+01 0.000000000000000000e+00
8.236825396825396695e+01 0.000000000000000000e+00
8.291827664399093578e+01 0.000000000000000000e+00
8.346104308390022197e+01 0.000000000000000000e+00
8.400126984126984553e+01 0.000000000000000000e+00
8.453950113300000169e+01 0.000000000000000000e+00
8.507210884353742131e+01 0.000000000000000000e+00
8.562684807256235331e+01 0.000000000000000000e+00
8.616852607709751055e+01 0.000000000000000000e+00
8.672489795918367861e+01 0.000000000000000000e+00
8.725170068027210846e+01 0.000000000000000000e+00
8.779755102000000022e+01 1.000000000000000000e+00
8.834648526077097586e+01 0.000000000000000000e+00
8.889614512471655416e+01 0.000000000000000000e+00
8.945414965986394407e+01 0.000000000000000000e+00
8.995519274376417229e+01 0.000000000000000000e+00
nan -1.000000000000000000e+00
nan -1.000000000000000000e+00
nan -1.000000000000000000e+00
nan -1.000000000000000000e+00
9.273632653061224573e+01 0.000000000000000000e+00
9.329160997732425642e+01 0.000000000000000000e+00
9.384217687074830394e+01 0.000000000000000000e+00
9.437641723356009038e+01 0.000000000000000000e+00
9.491428571428571104e+01 0.000000000000000000e+00
9.547174603174603646e+01 0.000000000000000000e+00
9.601233560090703634e+01 0.000000000000000000e+00
9.655292517006802200e+01 0.000000000000000000e+00
9.709768707482993477e+01 0.000000000000000000e+00
9.763083900226757805e+01 0.000000000000000000e+00
9.817306122448979977e+01 0.000000000000000000e+00
9.871238095238095411e+01 0.000000000000000000e+00
9.925841269841269821e+01 0.000000000000000000e+00
9.981297052154195626e+01 0.000000000000000000e+00
1.003524716553287988e+02 0.000000000000000000e+00
1.008957823129251636e+02 0.000000000000000000e+00
1.014425396825396888e+02 0.000000000000000000e+00
1.019858503401360537e+02 0.000000000000000000e+00
1.025307936507936546e+02 0.000000000000000000e+00
1.030771882086167750e+02 0.000000000000000000e+00
1.036422675736961452e+02 0.000000000000000000e+00
nan -1.000000000000000000e+00
nan -1.000000000000000000e+00
nan -1.000000000000000000e+00
1.058084353741496528e+02 0.000000000000000000e+00
1.063597278911564672e+02 0.000000000000000000e+00
1.069053968253968208e+02 0.000000000000000000e+00
1.074604988662131575e+02 0.000000000000000000e+00
1.079804081632653094e+02 0.000000000000000000e+00
1.085106575963718853e+02 0.000000000000000000e+00
1.090877097505668871e+02 0.000000000000000000e+00
1.095795011337868488e+02 0.000000000000000000e+00
1.101629024943310640e+02 0.000000000000000000e+00
1.107268934240362768e+02 0.000000000000000000e+00
1.112640362811791448e+02 0.000000000000000000e+00
nan -1.000000000000000000e+00
1.123453968253968185e+02 0.000000000000000000e+00
1.128878004535147426e+02 0.000000000000000000e+00
1.134441723356009106e+02 0.000000000000000000e+00
nan -1.000000000000000000e+00
nan -1.000000000000000000e+00
nan -1.000000000000000000e+00
1.156114285714285757e+02 0.000000000000000000e+00
1.161712471655328756e+02 0.000000000000000000e+00
1.167348752834467120e+02 0.000000000000000000e+00
nan -1.000000000000000000e+00
nan -1.000000000000000000e+00
nan -1.000000000000000000e+00
1.189151927429999915e+02 1.000000000000000000e+00
1.194840816320000130e+02 1.000000000000000000e+00
1.199925623582766434e+02 0.000000000000000000e+00
1.205569160997732467e+02 0.000000000000000000e+00
1.210898866213151877e+02 0.000000000000000000e+00
1.216406349199999966e+02 1.000000000000000000e+00
1.222037188208616811e+02 0.000000000000000000e+00
1.227519274376417258e+02 0.000000000000000000e+00
1.232770975056689338e+02 0.000000000000000000e+00
1.238097052154194984e+02 0.000000000000000000e+00
1.243312471655328864e+02 0.000000000000000000e+00
1.248787301587301641e+02 0.000000000000000000e+00
1.254380045351473854e+02 0.000000000000000000e+00
1.259840362811791437e+02 0.000000000000000000e+00
1.265460317460317441e+02 0.000000000000000000e+00
1.270880725623582777e+02 0.000000000000000000e+00
1.276391836734693896e+02 0.000000000000000000e+00
1.281779591836734653e+02 0.000000000000000000e+00
1.287428571428571331e+02 0.000000000000000000e+00
1.292740136054421782e+02 0.000000000000000000e+00
1.298256689342403547e+02 0.000000000000000000e+00
1.303693424036281101e+02 0.000000000000000000e+00
1.309117460317460200e+02 0.000000000000000000e+00
1.314465306122448851e+02 0.000000000000000000e+00
1.320034467120181318e+02 0.000000000000000000e+00
1.325135600907029527e+02 0.000000000000000000e+00
1.331082086167800469e+02 0.000000000000000000e+00
1.336531519274376478e+02 0.000000000000000000e+00
1.342044444444444480e+02 0.000000000000000000e+00
nan -1.000000000000000000e+00
nan -1.000000000000000000e+00
nan -1.000000000000000000e+00
1.363466666666666640e+02 0.000000000000000000e+00
1.368897959183673549e+02 0.000000000000000000e+00
1.374657596371881993e+02 0.000000000000000000e+00
1.380050793650793537e+02 0.000000000000000000e+00
1.385538321995464912e+02 0.000000000000000000e+00
1.390942403628118029e+02 0.000000000000000000e+00
1.396462585034013557e+02 0.000000000000000000e+00
1.401835827664399119e+02 0.000000000000000000e+00
1.407192743764172462e+02 0.000000000000000000e+00
1.412582312925169958e+02 0.000000000000000000e+00
1.418169614512471526e+02 0.000000000000000000e+00
nan -1.000000000000000000e+00
nan -1.000000000000000000e+00
1.434394557823129333e+02 0.000000000000000000e+00
1.439952834467120226e+02 0.000000000000000000e+00
1.445492970521542020e+02 0.000000000000000000e+00
1.450898866213152019e+02 0.000000000000000000e+00
1.456348299319728028e+02 0.000000000000000000e+00
1.461953741496598695e+02 0.000000000000000000e+00
1.467481179138322034e+02 0.000000000000000000e+00
1.472745578231292427e+02 0.000000000000000000e+00
nan -1.000000000000000000e+00
1.483802267573696270e+02 0.000000000000000000e+00
1.489220861678004439e+02 0.000000000000000000e+00
1.494537868480725535e+02 0.000000000000000000e+00
nan -1.000000000000000000e+00
1.505157369614512390e+02 0.000000000000000000e+00
1.510603174603174637e+02 0.000000000000000000e+00
1.516014512471655280e+02 0.000000000000000000e+00
nan -1.000000000000000000e+00
1.527374149659864031e+02 0.000000000000000000e+00
1.532838095238095377e+02 0.000000000000000000e+00
1.538071655328798215e+02 0.000000000000000000e+00
1.543695238095237983e+02 0.000000000000000000e+00
1.548972335600907115e+02 0.000000000000000000e+00
1.554463492063491969e+02 0.000000000000000000e+00
1.559882086167800423e+02 0.000000000000000000e+00
1.565485714285714209e+02 0.000000000000000000e+00
1.570702947845805113e+02 0.000000000000000000e+00
1.576221315192743759e+02 0.000000000000000000e+00
1.581665306122448840e+02 0.000000000000000000e+00
1.587560997732426245e+02 0.000000000000000000e+00
1.592758276643990882e+02 0.000000000000000000e+00
1.598156916089999982e+02 1.000000000000000000e+00
1.603196371882086169e+02 0.000000000000000000e+00
1.608865306122449113e+02 0.000000000000000000e+00
1.614450793650793514e+02 0.000000000000000000e+00
1.620125170068027103e+02 0.000000000000000000e+00
1.625509297052154238e+02 0.000000000000000000e+00
nan -1.000000000000000000e+00
nan -1.000000000000000000e+00
nan -1.000000000000000000e+00
nan -1.000000000000000000e+00
nan -1.000000000000000000e+00
1.658111564625850463e+02 0.000000000000000000e+00
1.663711564625850201e+02 0.000000000000000000e+00
1.669188208616780003e+02 0.000000000000000000e+00
nan -1.000000000000000000e+00
1.680181405895691569e+02 0.000000000000000000e+00
1.685648979591836678e+02 0.000000000000000000e+00
1.691214512471655382e+02 0.000000000000000000e+00
1.696649433106576055e+02 0.000000000000000000e+00
1.701984580498866251e+02 0.000000000000000000e+00
1.707519274376417115e+02 0.000000000000000000e+00
1.713044897959183572e+02 0.000000000000000000e+00
1.718147845804988663e+02 0.000000000000000000e+00
1.723566439909297117e+02 0.000000000000000000e+00
1.729204535140000019e+02 1.000000000000000000e+00
1.734552380952380872e+02 0.000000000000000000e+00
1.740023582766440029e+02 0.000000000000000000e+00
1.745482086167800446e+02 0.000000000000000000e+00
1.750993197278911566e+02 0.000000000000000000e+00
1.756341043083900217e+02 0.000000000000000000e+00
nan -1.000000000000000000e+00
1.767227210879999859e+02 1.000000000000000000e+00
1.772800000000000011e+02 1.000000000000000000e+00
1.778048072562358186e+02 0.000000000000000000e+00
1.783620861678004417e+02 0.000000000000000000e+00
1.789180952380952476e+02 0.000000000000000000e+00
1.794452607700000044e+02 1.000000000000000000e+00
1.800039909290000253e+02 1.000000000000000000e+00
nan -1.000000000000000000e+00
1.810880725620000078e+02 1.000000000000000000e+00
1.816497052150000115e+02 1.000000000000000000e+00
1.821866666666666674e+02 0.000000000000000000e+00
1.827464852607709815e+02 0.000000000000000000e+00
1.833008616780045372e+02 0.000000000000000000e+00
1.838398185941043153e+02 0.000000000000000000e+00
1.843987301587301602e+02 0.000000000000000000e+00
1.849278911564625787e+02 0.000000000000000000e+00
1.854663038548752922e+02 0.000000000000000000e+00
1.860266666666666708e+02 0.000000000000000000e+00
1.865750566893424036e+02 0.000000000000000000e+00
nan -1.000000000000000000e+00
1.876712925170068047e+02 0.000000000000000000e+00
1.882020861678004451e+02 0.000000000000000000e+00
1.887435827664399142e+02 0.000000000000000000e+00
1.892585941040000250e+02 1.000000000000000000e+00
1.898158730149999940e+02 1.000000000000000000e+00
1.903673469379999972e+02 1.000000000000000000e+00
1.909115646250000111e+02 1.000000000000000000e+00
1.914673922899999923e+02 1.000000000000000000e+00
1.920116099770000062e+02 1.000000000000000000e+00
1.925746938770000156e+02 1.000000000000000000e+00
1.931102040809999778e+02 1.000000000000000000e+00
1.936544217679999917e+02 1.000000000000000000e+00
1.941725170059999925e+02 1.000000000000000000e+00
nan -1.000000000000000000e+00
nan -1.000000000000000000e+00
nan -1.000000000000000000e+00
1.963798639450000110e+02 1.000000000000000000e+00
1.969211791379999852e+02 1.000000000000000000e+00
1.974523355999999978e+02 1.000000000000000000e+00
1.980096145120000131e+02 1.000000000000000000e+00
1.985407709749999867e+02 1.000000000000000000e+00
1.991285260770000036e+02 1.000000000000000000e+00
1.996631292517006671e+02 0.000000000000000000e+00
2.002260317460317367e+02 0.000000000000000000e+00
2.007365079365079339e+02 0.000000000000000000e+00
2.012876190476190459e+02 0.000000000000000000e+00
2.018251247165532902e+02 0.000000000000000000e+00
2.023851247159999787e+02 1.000000000000000000e+00
2.029104761899999971e+02 1.000000000000000000e+00
2.034430839000000049e+02 1.000000000000000000e+00
2.039960090702947753e+02 0.000000000000000000e+00
2.045601814058956904e+02 0.000000000000000000e+00
2.051065759637188251e+02 0.000000000000000000e+00
2.056605895690000239e+02 1.000000000000000000e+00
2.061917460309999797e+02 1.000000000000000000e+00
nan -1.000000000000000000e+00
2.072946938775510262e+02 0.000000000000000000e+00
2.078380045351474052e+02 0.000000000000000000e+00
2.083949206349206236e+02 0.000000000000000000e+00
2.089474829931972693e+02 0.000000000000000000e+00
2.094574149659864020e+02 0.000000000000000000e+00
2.100248526077097608e+02 0.000000000000000000e+00
2.105717913832199599e+02 0.000000000000000000e+00
nan -1.000000000000000000e+00
2.116353741496598673e+02 0.000000000000000000e+00
2.122069841269841390e+02 0.000000000000000000e+00
2.127470294784580460e+02 0.000000000000000000e+00
2.132878004535147340e+02 0.000000000000000000e+00
2.138454421768707618e+02 0.000000000000000000e+00
2.144101587301587415e+02 0.000000000000000000e+00
2.149228117913832250e+02 0.000000000000000000e+00
2.155040362811791397e+02 0.000000000000000000e+00
2.160272108843537353e+02 0.000000000000000000e+00
2.165658049886621370e+02 0.000000000000000000e+00
2.171185487528344709e+02 0.000000000000000000e+00
2.176691156462584900e+02 0.000000000000000000e+00
2.182193197278911612e+02 0.000000000000000000e+00
2.187560997732426245e+02 0.000000000000000000e+00
2.192863492063492004e+02 0.000000000000000000e+00
2.198378231290000144e+02 1.000000000000000000e+00
2.203769614512471549e+02 0.000000000000000000e+00
2.209146485260770874e+02 0.000000000000000000e+00
2.214213151927437764e+02 0.000000000000000000e+00
2.219987301580000008e+02 0.000000000000000000e+00
2.225451247165532891e+02 0.000000000000000000e+00
2.230906122448979545e+02 0.000000000000000000e+00
2.236235827664399096e+02 0.000000000000000000e+00
2.241939229024943359e+02 0.000000000000000000e+00
2.247501133786848015e+02 0.000000000000000000e+00
2.252994104308390035e+02 0.000000000000000000e+00
2.258242176870748210e+02 0.000000000000000000e+00
2.263780498866213122e+02 0.000000000000000000e+00
2.269144671201813992e+02 0.000000000000000000e+00
2.274594104308390001e+02 0.000000000000000000e+00
2.280027210884353792e+02 0.000000000000000000e+00
