# Supplementary material for: Correlated microtiming deviations in jazz and rock music
Source: PLoS One. 2018 Jan 24;13(1):e0186361. doi: 10.1371/journal.pone.0186361 (PMC5783353; doi:10.1371/journal.pone.0186361)
Supplement: S1 Dataset — (ZIP) [file pone.0186361.s001.zip › J47.dat]

2.068934240362811927e+00 0.000000000000000000e+00
2.505578231292517000e+00 0.000000000000000000e+00
2.948934240362811821e+00 0.000000000000000000e+00
3.400272108843537477e+00 0.000000000000000000e+00
3.840907029478457968e+00 0.000000000000000000e+00
4.275374149659864287e+00 0.000000000000000000e+00
4.737777777777777644e+00 0.000000000000000000e+00
5.164807256235827815e+00 0.000000000000000000e+00
5.629931972789115946e+00 0.000000000000000000e+00
6.054421768707483054e+00 0.000000000000000000e+00
6.517732426303854965e+00 0.000000000000000000e+00
6.943673469387754871e+00 0.000000000000000000e+00
7.396462585034013770e+00 0.000000000000000000e+00
7.834739229024942908e+00 0.000000000000000000e+00
8.304399092970522034e+00 0.000000000000000000e+00
8.743219954648525416e+00 0.000000000000000000e+00
9.180408163265306953e+00 0.000000000000000000e+00
9.608163265306123080e+00 0.000000000000000000e+00
1.006911564625850275e+01 0.000000000000000000e+00
1.050684807256235764e+01 0.000000000000000000e+00
1.095056689342403544e+01 0.000000000000000000e+00
1.139736961451247232e+01 0.000000000000000000e+00
1.186086167800453595e+01 0.000000000000000000e+00
1.229188208616780109e+01 0.000000000000000000e+00
1.273396825396825349e+01 0.000000000000000000e+00
1.316081632653061284e+01 0.000000000000000000e+00
1.363482993197278859e+01 0.000000000000000000e+00
1.406911564625850275e+01 0.000000000000000000e+00
1.451791383219954668e+01 0.000000000000000000e+00
1.495129251700680229e+01 0.000000000000000000e+00
1.541979591800000016e+01 0.000000000000000000e+00
1.585215419501133738e+01 0.000000000000000000e+00
1.629460317460317498e+01 0.000000000000000000e+00
1.671455782312925109e+01 0.000000000000000000e+00
1.717569160997732425e+01 0.000000000000000000e+00
1.763573696145124714e+01 0.000000000000000000e+00
1.807582766439909250e+01 0.000000000000000000e+00
1.851011337868480666e+01 0.000000000000000000e+00
1.897723356009070272e+01 0.000000000000000000e+00
1.940843537414966136e+01 0.000000000000000000e+00
1.986394557823129148e+01 0.000000000000000000e+00
2.027990929705215351e+01 0.000000000000000000e+00
2.074739229000000051e+01 0.000000000000000000e+00
2.117732426303854965e+01 0.000000000000000000e+00
2.162049886621315054e+01 0.000000000000000000e+00
2.206331065759637156e+01 0.000000000000000000e+00
2.253079365079365104e+01 0.000000000000000000e+00
2.295346938775510282e+01 0.000000000000000000e+00
nan -1.000000000000000000e+00
2.383836734693877446e+01 0.000000000000000000e+00
2.429750566893423880e+01 0.000000000000000000e+00
2.472308390022675795e+01 0.000000000000000000e+00
2.518820861678004519e+01 0.000000000000000000e+00
2.561251700680272236e+01 0.000000000000000000e+00
2.607886621300000130e+01 0.000000000000000000e+00
2.650920634920634811e+01 0.000000000000000000e+00
2.695818594104308374e+01 0.000000000000000000e+00
2.740136054421768819e+01 0.000000000000000000e+00
2.786068027210884424e+01 0.000000000000000000e+00
2.828444444444444272e+01 0.000000000000000000e+00
2.874775510204081641e+01 0.000000000000000000e+00
2.919074829931972914e+01 0.000000000000000000e+00
2.965387755102040757e+01 0.000000000000000000e+00
3.007873015873015987e+01 0.000000000000000000e+00
3.052244897959183589e+01 0.000000000000000000e+00
3.095600907029478321e+01 0.000000000000000000e+00
3.142367346938775441e+01 0.000000000000000000e+00
3.183655328798186090e+01 0.000000000000000000e+00
3.229170068027210760e+01 0.000000000000000000e+00
3.272399092970521650e+01 0.000000000000000000e+00
nan -1.000000000000000000e+00
3.362920634920634910e+01 0.000000000000000000e+00
3.408471655328798278e+01 0.000000000000000000e+00
3.452426303854875300e+01 0.000000000000000000e+00
3.497723356009070272e+01 0.000000000000000000e+00
3.540843537414966136e+01 0.000000000000000000e+00
3.585814058956916028e+01 0.000000000000000000e+00
3.631383219954648212e+01 0.000000000000000000e+00
3.676027210884353735e+01 0.000000000000000000e+00
3.720072562358276969e+01 0.000000000000000000e+00
3.763972789115646123e+01 0.000000000000000000e+00
3.807346938775510381e+01 0.000000000000000000e+00
3.853696145124716566e+01 0.000000000000000000e+00
3.895219954648526084e+01 0.000000000000000000e+00
3.941043083900226662e+01 0.000000000000000000e+00
3.984689342403628132e+01 0.000000000000000000e+00
4.031274376417233896e+01 0.000000000000000000e+00
4.073269841269841152e+01 0.000000000000000000e+00
4.118240362811791044e+01 0.000000000000000000e+00
4.162739229024943199e+01 0.000000000000000000e+00
4.207727891156462618e+01 0.000000000000000000e+00
4.250743764099999566e+01 0.000000000000000000e+00
4.296834467120181245e+01 0.000000000000000000e+00
4.341097505668934531e+01 0.000000000000000000e+00
4.386267573696144950e+01 0.000000000000000000e+00
4.430240362811791499e+01 0.000000000000000000e+00
4.474557823129251943e+01 0.000000000000000000e+00
4.518548752834467308e+01 0.000000000000000000e+00
4.562884353741496568e+01 0.000000000000000000e+00
4.606403628117913485e+01 0.000000000000000000e+00
4.653224489795918117e+01 0.000000000000000000e+00
4.695020408163265557e+01 0.000000000000000000e+00
4.741714285714285637e+01 0.000000000000000000e+00
4.783183673469387998e+01 0.000000000000000000e+00
4.828498866213151786e+01 0.000000000000000000e+00
4.871346938775510438e+01 0.000000000000000000e+00
4.918857142857142861e+01 0.000000000000000000e+00
4.964136054421769018e+01 0.000000000000000000e+00
5.008272108843537751e+01 0.000000000000000000e+00
5.051047619047619008e+01 0.000000000000000000e+00
5.096344671201813981e+01 0.000000000000000000e+00
5.138739229024943000e+01 0.000000000000000000e+00
5.182886621300000485e+01 0.000000000000000000e+00
5.229043083900226918e+01 0.000000000000000000e+00
5.274267573696145206e+01 0.000000000000000000e+00
5.319038548752834572e+01 0.000000000000000000e+00
5.364099773242630675e+01 0.000000000000000000e+00
5.408192743699999738e+01 0.000000000000000000e+00
5.451718820861677983e+01 0.000000000000000000e+00
5.499029478458049880e+01 0.000000000000000000e+00
nan -1.000000000000000000e+00
nan -1.000000000000000000e+00
nan -1.000000000000000000e+00
5.676589569160997684e+01 0.000000000000000000e+00
5.723356009070294448e+01 0.000000000000000000e+00
5.768036281179138314e+01 0.000000000000000000e+00
nan -1.000000000000000000e+00
5.855092970521541673e+01 0.000000000000000000e+00
5.897578231292516904e+01 0.000000000000000000e+00
5.943455782312925351e+01 0.000000000000000000e+00
5.988045351473923006e+01 0.000000000000000000e+00
6.032000000000000028e+01 0.000000000000000000e+00
6.076517006802720999e+01 0.000000000000000000e+00
6.120290249433106311e+01 0.000000000000000000e+00
6.164498866213151729e+01 0.000000000000000000e+00
6.209995464852607938e+01 0.000000000000000000e+00
6.254385487528344356e+01 0.000000000000000000e+00
6.299065759600000547e+01 0.000000000000000000e+00
6.343582766439909193e+01 0.000000000000000000e+00
6.387301587301587347e+01 0.000000000000000000e+00
6.431999999999999318e+01 0.000000000000000000e+00
6.474884353741497023e+01 0.000000000000000000e+00
6.520272108843536785e+01 0.000000000000000000e+00
6.565405895691610283e+01 0.000000000000000000e+00
nan -1.000000000000000000e+00
6.654439909297052225e+01 0.000000000000000000e+00
6.697850340136054115e+01 0.000000000000000000e+00
6.741956915999999467e+01 0.000000000000000000e+00
6.786013605442177266e+01 0.000000000000000000e+00
6.830367346938776052e+01 0.000000000000000000e+00
6.874321995464852364e+01 0.000000000000000000e+00
6.920920634899999868e+01 0.000000000000000000e+00
6.964099773242629965e+01 0.000000000000000000e+00
7.010448979591836860e+01 0.000000000000000000e+00
7.054222222222222172e+01 0.000000000000000000e+00
7.098412698412698774e+01 0.000000000000000000e+00
7.140825396825397320e+01 0.000000000000000000e+00
7.186866213151927241e+01 0.000000000000000000e+00
7.232562358276643977e+01 0.000000000000000000e+00
7.277732426303855107e+01 0.000000000000000000e+00
7.319492063492063494e+01 0.000000000000000000e+00
7.364988662131518993e+01 0.000000000000000000e+00
7.408907029478457673e+01 0.000000000000000000e+00
7.451936507899999640e+01 0.000000000000000000e+00
7.497342403628117324e+01 0.000000000000000000e+00
7.541405895600000520e+01 0.000000000000000000e+00
7.586793650793650556e+01 0.000000000000000000e+00
7.631129251700680527e+01 0.000000000000000000e+00
7.676462585034013841e+01 0.000000000000000000e+00
7.721632653061224971e+01 0.000000000000000000e+00
7.765043083900226861e+01 0.000000000000000000e+00
7.809124716553287726e+01 0.000000000000000000e+00
7.853768707482993250e+01 0.000000000000000000e+00
7.897505668934240930e+01 0.000000000000000000e+00
7.943056689342404297e+01 0.000000000000000000e+00
7.987863945578230584e+01 0.000000000000000000e+00
8.031854875199999810e+01 0.000000000000000000e+00
8.075954648526077051e+01 0.000000000000000000e+00
8.121088435374149128e+01 0.000000000000000000e+00
8.165605442176870099e+01 0.000000000000000000e+00
nan -1.000000000000000000e+00
8.253587301587302250e+01 0.000000000000000000e+00
8.297687074829931930e+01 0.000000000000000000e+00
8.343201814058956245e+01 0.000000000000000000e+00
8.386176870748299450e+01 0.000000000000000000e+00
8.431528344600000935e+01 0.000000000000000000e+00
nan -1.000000000000000000e+00
nan -1.000000000000000000e+00
nan -1.000000000000000000e+00
8.610394557823128991e+01 0.000000000000000000e+00
8.654185941043084540e+01 0.000000000000000000e+00
8.699210884299999691e+01 0.000000000000000000e+00
8.743310657596371982e+01 0.000000000000000000e+00
8.787573696145125268e+01 0.000000000000000000e+00
8.831038548752835027e+01 0.000000000000000000e+00
8.875646258503401498e+01 0.000000000000000000e+00
8.919673469387754494e+01 0.000000000000000000e+00
8.963936507936507780e+01 0.000000000000000000e+00
9.007981859410431014e+01 0.000000000000000000e+00
9.054095238095237619e+01 0.000000000000000000e+00
9.098448979591836405e+01 0.000000000000000000e+00
9.143129251700680982e+01 0.000000000000000000e+00
9.187337868480724978e+01 0.000000000000000000e+00
9.232036281179138371e+01 0.000000000000000000e+00
9.277405895691609317e+01 0.000000000000000000e+00
9.320725623582767128e+01 0.000000000000000000e+00
9.365913832199547073e+01 0.000000000000000000e+00
9.410684807256235729e+01 0.000000000000000000e+00
9.453877551020407566e+01 0.000000000000000000e+00
9.498340136000000200e+01 0.000000000000000000e+00
9.543256235799999843e+01 0.000000000000000000e+00
9.587628117913831716e+01 0.000000000000000000e+00
9.631637188208617317e+01 0.000000000000000000e+00
9.675285714200001053e+01 0.000000000000000000e+00
9.720707482993196891e+01 0.000000000000000000e+00
9.764408163265305518e+01 0.000000000000000000e+00
9.808163265306122014e+01 0.000000000000000000e+00
9.853224489795918828e+01 0.000000000000000000e+00
9.897995464852607483e+01 0.000000000000000000e+00
9.941877551020408532e+01 0.000000000000000000e+00
9.987428571428571900e+01 0.000000000000000000e+00
1.003343310657596419e+02 0.000000000000000000e+00
1.007847619047619077e+02 0.000000000000000000e+00
1.012286621315192718e+02 0.000000000000000000e+00
1.016560544217687010e+02 0.000000000000000000e+00
1.020941496598639446e+02 0.000000000000000000e+00
1.025336961451247220e+02 0.000000000000000000e+00
1.029658049886621285e+02 0.000000000000000000e+00
1.034218594104308409e+02 0.000000000000000000e+00
1.038722902494331066e+02 0.000000000000000000e+00
1.043185487528344737e+02 0.000000000000000000e+00
1.047468480725623579e+02 0.000000000000000000e+00
1.052000000000000028e+02 0.000000000000000000e+00
1.056448072562358220e+02 0.000000000000000000e+00
1.061135600907029470e+02 0.000000000000000000e+00
1.065474829931972778e+02 0.000000000000000000e+00
1.070042630385487570e+02 0.000000000000000000e+00
1.074323809523809530e+02 0.000000000000000000e+00
1.078659410430838932e+02 0.000000000000000000e+00
1.083076643990929711e+02 0.000000000000000000e+00
1.087639002267573716e+02 0.000000000000000000e+00
1.092029024943310702e+02 0.000000000000000000e+00
1.096513378684807236e+02 0.000000000000000000e+00
1.101150113378684807e+02 0.000000000000000000e+00
1.105612698412698478e+02 0.000000000000000000e+00
1.109748752834467069e+02 0.000000000000000000e+00
1.114200453514739166e+02 0.000000000000000000e+00
1.118559637188208598e+02 0.000000000000000000e+00
1.123011337868480695e+02 0.000000000000000000e+00
1.127588208616780037e+02 0.000000000000000000e+00
1.132306575963718842e+02 0.000000000000000000e+00
1.136237641723355978e+02 0.000000000000000000e+00
1.140954195011337902e+02 0.000000000000000000e+00
1.145384126984126993e+02 0.000000000000000000e+00
1.149759637188208643e+02 0.000000000000000000e+00
1.154033560090702935e+02 0.000000000000000000e+00
1.158719274376417303e+02 0.000000000000000000e+00
1.162893424036281118e+02 0.000000000000000000e+00
1.167753287981859387e+02 0.000000000000000000e+00
1.172000000000000028e+02 0.000000000000000000e+00
1.176614965986394594e+02 0.000000000000000000e+00
1.180838095238095207e+02 0.000000000000000000e+00
1.185420408163265336e+02 0.000000000000000000e+00
1.189824943310657659e+02 0.000000000000000000e+00
1.194412698412698433e+02 0.000000000000000000e+00
1.198701133786848061e+02 0.000000000000000000e+00
1.203221768707482937e+02 0.000000000000000000e+00
1.207706122448979613e+02 0.000000000000000000e+00
1.212078004535147358e+02 0.000000000000000000e+00
1.216518820861678023e+02 0.000000000000000000e+00
1.221057596371882141e+02 0.000000000000000000e+00
1.225433106575963649e+02 0.000000000000000000e+00
1.229946485260770999e+02 0.000000000000000000e+00
1.234164172335600966e+02 0.000000000000000000e+00
1.238773696145124745e+02 0.000000000000000000e+00
1.243120181405895721e+02 0.000000000000000000e+00
1.247691609977324276e+02 0.000000000000000000e+00
1.252039909297052134e+02 0.000000000000000000e+00
1.256591383219954707e+02 0.000000000000000000e+00
1.260863492063492117e+02 0.000000000000000000e+00
1.265278911564625872e+02 0.000000000000000000e+00
1.269824943310657659e+02 0.000000000000000000e+00
1.274187755102040853e+02 0.000000000000000000e+00
1.278614058956916040e+02 0.000000000000000000e+00
1.283169160997732376e+02 0.000000000000000000e+00
1.287524716553288044e+02 0.000000000000000000e+00
1.292194104308389910e+02 0.000000000000000000e+00
1.296507936507936449e+02 0.000000000000000000e+00
1.300925170068027228e+02 0.000000000000000000e+00
1.305396825396825307e+02 0.000000000000000000e+00
1.309837641723356114e+02 0.000000000000000000e+00
1.314253061224489727e+02 0.000000000000000000e+00
1.318884353741496511e+02 0.000000000000000000e+00
1.323259410430000003e+02 0.000000000000000000e+00
1.327778684807256298e+02 0.000000000000000000e+00
1.332063492063492163e+02 0.000000000000000000e+00
1.336589569160997826e+02 0.000000000000000000e+00
1.340905215419501246e+02 0.000000000000000000e+00
1.345387755102040899e+02 0.000000000000000000e+00
1.349746938775510330e+02 0.000000000000000000e+00
1.354258503401360656e+02 0.000000000000000000e+00
1.358746485260770953e+02 0.000000000000000000e+00
1.363408616780045293e+02 0.000000000000000000e+00
1.367570068027210937e+02 0.000000000000000000e+00
1.372025396825396797e+02 0.000000000000000000e+00
1.376449886620000029e+02 0.000000000000000000e+00
1.381030385487528349e+02 0.000000000000000000e+00
1.385529251700680220e+02 0.000000000000000000e+00
1.389930158730158780e+02 0.000000000000000000e+00
1.394380045351473996e+02 0.000000000000000000e+00
1.398904308390022777e+02 0.000000000000000000e+00
1.403375963718820856e+02 0.000000000000000000e+00
1.407707936507936495e+02 0.000000000000000000e+00
1.412087074829931908e+02 0.000000000000000000e+00
1.416727437641723384e+02 0.000000000000000000e+00
1.421304308390022584e+02 0.000000000000000000e+00
1.425765079365079373e+02 0.000000000000000000e+00
1.429977324263038554e+02 0.000000000000000000e+00
1.434363718820861777e+02 0.000000000000000000e+00
1.438699092970000208e+02 0.000000000000000000e+00
1.443192743764172405e+02 0.000000000000000000e+00
1.447791383219954753e+02 0.000000000000000000e+00
1.452268480725623476e+02 0.000000000000000000e+00
1.456595691599999896e+02 0.000000000000000000e+00
1.460983219954648575e+02 0.000000000000000000e+00
1.465569160997732467e+02 0.000000000000000000e+00
1.469957369614512572e+02 0.000000000000000000e+00
nan -1.000000000000000000e+00
1.478790022675736964e+02 0.000000000000000000e+00
1.483192743764172405e+02 0.000000000000000000e+00
1.487726077097505595e+02 0.000000000000000000e+00
1.492083219950000057e+02 0.000000000000000000e+00
1.496698412698412710e+02 0.000000000000000000e+00
1.501184580498866126e+02 0.000000000000000000e+00
1.505558276643990894e+02 0.000000000000000000e+00
1.509882993197279006e+02 0.000000000000000000e+00
1.514274829931972874e+02 0.000000000000000000e+00
1.518713832199546516e+02 0.000000000000000000e+00
1.523134693877551058e+02 0.000000000000000000e+00
1.527524716553288044e+02 0.000000000000000000e+00
1.532072562358276571e+02 0.000000000000000000e+00
1.536564172335600915e+02 0.000000000000000000e+00
nan -1.000000000000000000e+00
1.545384126984126851e+02 0.000000000000000000e+00
1.549852154195011451e+02 0.000000000000000000e+00
1.554365532879818659e+02 0.000000000000000000e+00
1.558828117913832330e+02 0.000000000000000000e+00
1.563239909297052179e+02 0.000000000000000000e+00
1.567749659863945624e+02 0.000000000000000000e+00
1.572088888888888789e+02 0.000000000000000000e+00
1.576663945570000180e+02 0.000000000000000000e+00
1.581249886621315284e+02 0.000000000000000000e+00
1.585492970521542020e+02 0.000000000000000000e+00
1.590095238090000009e+02 0.000000000000000000e+00
1.594510657596371743e+02 0.000000000000000000e+00
1.599051247165532743e+02 0.000000000000000000e+00
1.603446712018140659e+02 0.000000000000000000e+00
1.607892970521541827e+02 0.000000000000000000e+00
1.612395464852607745e+02 0.000000000000000000e+00
1.616645804988662007e+02 0.000000000000000000e+00
1.621142857142857281e+02 0.000000000000000000e+00
1.625536507936508031e+02 0.000000000000000000e+00
1.629979138321995435e+02 0.000000000000000000e+00
1.634314739229024838e+02 0.000000000000000000e+00
1.638777324263038508e+02 0.000000000000000000e+00
1.643250793650793753e+02 0.000000000000000000e+00
1.647678911564625821e+02 0.000000000000000000e+00
1.652156009070294829e+02 0.000000000000000000e+00
1.656578684807256252e+02 0.000000000000000000e+00
1.661072108843537478e+02 0.000000000000000000e+00
1.665580045351474041e+02 0.000000000000000000e+00
1.669897505668934343e+02 0.000000000000000000e+00
1.674381859410430877e+02 0.000000000000000000e+00
1.678851700680272074e+02 0.000000000000000000e+00
1.683161904761904850e+02 0.000000000000000000e+00
1.687435827664399142e+02 0.000000000000000000e+00
1.692030839002267442e+02 0.000000000000000000e+00
1.696464399092970439e+02 0.000000000000000000e+00
1.701061224489795904e+02 0.000000000000000000e+00
1.705347845804988651e+02 0.000000000000000000e+00
1.709901133786848106e+02 0.000000000000000000e+00
1.714165986394557706e+02 0.000000000000000000e+00
1.718782766439909437e+02 0.000000000000000000e+00
1.723078458049886592e+02 0.000000000000000000e+00
1.727682539682539584e+02 0.000000000000000000e+00
1.732025396825396797e+02 0.000000000000000000e+00
1.736506122448979568e+02 0.000000000000000000e+00
1.740790929705215433e+02 0.000000000000000000e+00
1.745318820861677978e+02 0.000000000000000000e+00
1.749650793650793617e+02 0.000000000000000000e+00
