# Supplementary material for: Correlated microtiming deviations in jazz and rock music
Source: PLoS One. 2018 Jan 24;13(1):e0186361. doi: 10.1371/journal.pone.0186361 (PMC5783353; doi:10.1371/journal.pone.0186361)
Supplement: S1 Dataset — (ZIP) [file pone.0186361.s001.zip › JA01.dat]

2.394176870748299280e+01 0.000000000000000000e+00
2.430675736961451250e+01 0.000000000000000000e+00
2.471655328798185991e+01 0.000000000000000000e+00
2.507102040816326394e+01 0.000000000000000000e+00
2.543346938775510324e+01 0.000000000000000000e+00
2.580988662131519362e+01 0.000000000000000000e+00
2.616380952380952252e+01 0.000000000000000000e+00
2.653424036281178999e+01 0.000000000000000000e+00
2.691954648526077065e+01 0.000000000000000000e+00
2.728217687074829811e+01 0.000000000000000000e+00
2.767999999999999972e+01 0.000000000000000000e+00
2.804335600907029402e+01 0.000000000000000000e+00
2.843192743764172192e+01 0.000000000000000000e+00
2.880689342403628217e+01 0.000000000000000000e+00
2.920453514739228851e+01 0.000000000000000000e+00
2.956263038548752675e+01 0.000000000000000000e+00
2.992145124716553184e+01 0.000000000000000000e+00
3.029587301587301695e+01 0.000000000000000000e+00
3.068734693877550868e+01 0.000000000000000000e+00
3.104526077097505521e+01 0.000000000000000000e+00
3.143455782312924995e+01 0.000000000000000000e+00
3.178956916099773267e+01 0.000000000000000000e+00
3.216653061224489818e+01 0.000000000000000000e+00
3.254204081632653356e+01 0.000000000000000000e+00
3.290430839002267760e+01 0.000000000000000000e+00
3.328235827664398983e+01 0.000000000000000000e+00
3.366167800453514758e+01 0.000000000000000000e+00
3.402594104308389689e+01 0.000000000000000000e+00
3.439873015873016016e+01 0.000000000000000000e+00
3.477387755102040501e+01 0.000000000000000000e+00
3.513959183673469511e+01 0.000000000000000000e+00
3.552943310657596498e+01 0.000000000000000000e+00
3.589369614512471429e+01 0.000000000000000000e+00
3.625269841269841464e+01 0.000000000000000000e+00
nan -1.000000000000000000e+00
3.700462585034013330e+01 0.000000000000000000e+00
3.740716553287981583e+01 0.000000000000000000e+00
3.776888888888888829e+01 0.000000000000000000e+00
3.814947845804988447e+01 0.000000000000000000e+00
3.852825396825397064e+01 0.000000000000000000e+00
3.889850340136054285e+01 0.000000000000000000e+00
3.928761904761904589e+01 0.000000000000000000e+00
3.966712018140589890e+01 0.000000000000000000e+00
4.004934240362811693e+01 0.000000000000000000e+00
4.045006802721088235e+01 0.000000000000000000e+00
4.080108843537414742e+01 0.000000000000000000e+00
4.119782312925170231e+01 0.000000000000000000e+00
4.156172335600906820e+01 0.000000000000000000e+00
4.192145124716553539e+01 0.000000000000000000e+00
4.230621315192743737e+01 0.000000000000000000e+00
4.265777777777778113e+01 0.000000000000000000e+00
4.301859410430839148e+01 0.000000000000000000e+00
nan -1.000000000000000000e+00
4.376163265306122696e+01 0.000000000000000000e+00
4.411011337868480808e+01 0.000000000000000000e+00
4.447655328798185792e+01 0.000000000000000000e+00
4.484172335600906933e+01 0.000000000000000000e+00
4.522068027210884367e+01 0.000000000000000000e+00
4.559274376417233299e+01 0.000000000000000000e+00
4.595918367346938993e+01 0.000000000000000000e+00
4.631437641723356080e+01 0.000000000000000000e+00
4.670712018140589805e+01 0.000000000000000000e+00
4.706630385487528656e+01 0.000000000000000000e+00
4.744852607709750458e+01 0.000000000000000000e+00
4.781696145124716679e+01 0.000000000000000000e+00
4.818630385487528400e+01 0.000000000000000000e+00
4.854911564625850673e+01 0.000000000000000000e+00
4.890612244897959471e+01 0.000000000000000000e+00
4.926712018140589322e+01 0.000000000000000000e+00
4.961795918367347014e+01 0.000000000000000000e+00
5.001179138321995765e+01 0.000000000000000000e+00
5.039492063492063778e+01 0.000000000000000000e+00
5.077696145124716764e+01 0.000000000000000000e+00
5.116317460317460331e+01 0.000000000000000000e+00
5.153251700680272052e+01 0.000000000000000000e+00
5.189732426303854851e+01 0.000000000000000000e+00
5.228897959183673549e+01 0.000000000000000000e+00
5.264199546485260583e+01 0.000000000000000000e+00
5.301877551020407964e+01 0.000000000000000000e+00
5.339120181405895949e+01 0.000000000000000000e+00
5.379918367346938624e+01 0.000000000000000000e+00
5.415709750566893632e+01 0.000000000000000000e+00
5.452009070294784721e+01 0.000000000000000000e+00
5.488362811791382967e+01 0.000000000000000000e+00
5.525405895691609715e+01 0.000000000000000000e+00
5.566312925170068127e+01 0.000000000000000000e+00
5.603555555555555401e+01 0.000000000000000000e+00
5.639346938775510409e+01 0.000000000000000000e+00
5.677551020408163396e+01 0.000000000000000000e+00
5.715029478458049539e+01 0.000000000000000000e+00
5.754866213151927212e+01 0.000000000000000000e+00
5.790566893424036010e+01 0.000000000000000000e+00
5.827065759637188336e+01 0.000000000000000000e+00
5.863637188208616635e+01 0.000000000000000000e+00
5.901133786848072305e+01 0.000000000000000000e+00
5.939120181405895949e+01 0.000000000000000000e+00
nan -1.000000000000000000e+00
6.015637188208616948e+01 0.000000000000000000e+00
6.058049886621315494e+01 0.000000000000000000e+00
6.094893424036281004e+01 0.000000000000000000e+00
6.135709750566893206e+01 0.000000000000000000e+00
6.169451247165532948e+01 0.000000000000000000e+00
6.207455782312925407e+01 0.000000000000000000e+00
6.244770975056689366e+01 0.000000000000000000e+00
6.281378684807256008e+01 0.000000000000000000e+00
6.318185941043083886e+01 0.000000000000000000e+00
6.357877551020408191e+01 0.000000000000000000e+00
6.393523809523809831e+01 0.000000000000000000e+00
6.432798185941042846e+01 0.000000000000000000e+00
6.469188208616779434e+01 0.000000000000000000e+00
6.507065759637188762e+01 0.000000000000000000e+00
6.544671201814058747e+01 0.000000000000000000e+00
6.581151927437642257e+01 0.000000000000000000e+00
6.618630385487527690e+01 0.000000000000000000e+00
6.657614512471654677e+01 0.000000000000000000e+00
6.695183673469388452e+01 0.000000000000000000e+00
6.731301587301587119e+01 0.000000000000000000e+00
6.769197278911565263e+01 0.000000000000000000e+00
6.805816326500000457e+01 0.000000000000000000e+00
6.841106575963718228e+01 0.000000000000000000e+00
6.882739229024943484e+01 0.000000000000000000e+00
6.917061224489795279e+01 0.000000000000000000e+00
nan -1.000000000000000000e+00
6.992870748299320383e+01 0.000000000000000000e+00
7.030204081632652446e+01 0.000000000000000000e+00
7.066975056689342694e+01 0.000000000000000000e+00
7.104326530612244994e+01 0.000000000000000000e+00
7.142077097505668348e+01 0.000000000000000000e+00
7.178993197278911964e+01 0.000000000000000000e+00
7.216326530599999955e+01 1.000000000000000000e+00
7.253469387699999515e+01 1.000000000000000000e+00
nan -1.000000000000000000e+00
7.288961451247165257e+01 0.000000000000000000e+00
7.326929705215420086e+01 0.000000000000000000e+00
7.366439909297052679e+01 0.000000000000000000e+00
7.403029478458050505e+01 0.000000000000000000e+00
7.440689342403628359e+01 0.000000000000000000e+00
7.478258503401360713e+01 0.000000000000000000e+00
7.513360544217687220e+01 0.000000000000000000e+00
7.554213151927437764e+01 0.000000000000000000e+00
7.590312925170067615e+01 0.000000000000000000e+00
7.627265306122448862e+01 0.000000000000000000e+00
7.663383219954648951e+01 0.000000000000000000e+00
7.701587301587301226e+01 0.000000000000000000e+00
7.737723356009070130e+01 0.000000000000000000e+00
nan -1.000000000000000000e+00
7.812752834467120522e+01 0.000000000000000000e+00
7.848253968253968083e+01 0.000000000000000000e+00
7.885369614512471514e+01 0.000000000000000000e+00
7.921324263038549418e+01 0.000000000000000000e+00
7.959401360544217141e+01 0.000000000000000000e+00
7.998058956916099760e+01 0.000000000000000000e+00
8.032689342403628530e+01 0.000000000000000000e+00
8.071981859410431071e+01 0.000000000000000000e+00
8.106775510204082025e+01 0.000000000000000000e+00
8.143619047619047535e+01 0.000000000000000000e+00
8.180988662131518652e+01 0.000000000000000000e+00
8.215909297052154159e+01 0.000000000000000000e+00
8.255818594104307806e+01 0.000000000000000000e+00
8.292970521541950291e+01 0.000000000000000000e+00
8.330195011337868038e+01 0.000000000000000000e+00
8.372480725623583453e+01 0.000000000000000000e+00
8.408018140589568645e+01 0.000000000000000000e+00
8.445478458049886683e+01 0.000000000000000000e+00
8.481922902494331140e+01 0.000000000000000000e+00
8.520272108843536785e+01 0.000000000000000000e+00
8.555319727891156845e+01 0.000000000000000000e+00
8.594630385487528201e+01 0.000000000000000000e+00
8.629496598639455840e+01 0.000000000000000000e+00
nan -1.000000000000000000e+00
8.703469387700000937e+01 0.000000000000000000e+00
8.740698412698412767e+01 0.000000000000000000e+00
8.776235827664399380e+01 0.000000000000000000e+00
8.813496598639456181e+01 0.000000000000000000e+00
8.850267573696145007e+01 0.000000000000000000e+00
nan -1.000000000000000000e+00
nan -1.000000000000000000e+00
nan -1.000000000000000000e+00
nan -1.000000000000000000e+00
9.000780045351473291e+01 0.000000000000000000e+00
9.038421768707482329e+01 0.000000000000000000e+00
9.078167800453515213e+01 0.000000000000000000e+00
9.116208616780045304e+01 0.000000000000000000e+00
9.152907029478457446e+01 0.000000000000000000e+00
9.190639455782313405e+01 0.000000000000000000e+00
9.228480725623582259e+01 0.000000000000000000e+00
9.268081632653061774e+01 0.000000000000000000e+00
9.301551020408163595e+01 0.000000000000000000e+00
9.338467120181405789e+01 0.000000000000000000e+00
9.374839002267573562e+01 0.000000000000000000e+00
9.411065759637187966e+01 0.000000000000000000e+00
9.450049886621314954e+01 0.000000000000000000e+00
9.483954648526076880e+01 0.000000000000000000e+00
9.521614512471654734e+01 0.000000000000000000e+00
9.559909297052153931e+01 0.000000000000000000e+00
9.594521541950113885e+01 0.000000000000000000e+00
9.632816326530611661e+01 0.000000000000000000e+00
9.668408163265306143e+01 0.000000000000000000e+00
9.705378684807256207e+01 0.000000000000000000e+00
9.740916099773242820e+01 0.000000000000000000e+00
9.779918367346938624e+01 0.000000000000000000e+00
9.814240362811791840e+01 0.000000000000000000e+00
9.851210884353741903e+01 0.000000000000000000e+00
9.888362811791382967e+01 0.000000000000000000e+00
9.926204081632653242e+01 0.000000000000000000e+00
9.962648526077097699e+01 0.000000000000000000e+00
9.998040816326530944e+01 0.000000000000000000e+00
1.003488435374149645e+02 0.000000000000000000e+00
1.007283446712018105e+02 0.000000000000000000e+00
1.010833560090703003e+02 0.000000000000000000e+00
1.014381859410430877e+02 0.000000000000000000e+00
1.018195011337868436e+02 0.000000000000000000e+00
1.021955555555555577e+02 0.000000000000000000e+00
1.025574603174603112e+02 0.000000000000000000e+00
1.029453061224489829e+02 0.000000000000000000e+00
1.032810884353741443e+02 0.000000000000000000e+00
1.036475283446712012e+02 0.000000000000000000e+00
1.040067120181405897e+02 0.000000000000000000e+00
1.043595464852607648e+02 0.000000000000000000e+00
1.047297959183673441e+02 0.000000000000000000e+00
1.050751927437641768e+02 0.000000000000000000e+00
1.054586848072562333e+02 0.000000000000000000e+00
1.058234920634920684e+02 0.000000000000000000e+00
1.061899319727891111e+02 0.000000000000000000e+00
1.065574603174603112e+02 0.000000000000000000e+00
1.069211791383219889e+02 0.000000000000000000e+00
1.072736507936507877e+02 0.000000000000000000e+00
1.076261224489795865e+02 0.000000000000000000e+00
1.079983673469387782e+02 0.000000000000000000e+00
1.083662585034013546e+02 0.000000000000000000e+00
1.087528344671201808e+02 0.000000000000000000e+00
1.091096598639455806e+02 0.000000000000000000e+00
1.094949659863945612e+02 0.000000000000000000e+00
1.098443537414966045e+02 0.000000000000000000e+00
1.102195011337868493e+02 0.000000000000000000e+00
1.105694331065759570e+02 0.000000000000000000e+00
1.109511111111111177e+02 0.000000000000000000e+00
1.113073922902494388e+02 0.000000000000000000e+00
1.116676643990929705e+02 0.000000000000000000e+00
1.120685714285714312e+02 0.000000000000000000e+00
1.124009070294784607e+02 0.000000000000000000e+00
1.127787755102040848e+02 0.000000000000000000e+00
1.131428571428571388e+02 0.000000000000000000e+00
1.135131065759637181e+02 0.000000000000000000e+00
1.138684807256235842e+02 0.000000000000000000e+00
1.142253061224489841e+02 0.000000000000000000e+00
1.145877551020408163e+02 0.000000000000000000e+00
1.149746938775510188e+02 0.000000000000000000e+00
1.153565532879818534e+02 0.000000000000000000e+00
1.157084807256235877e+02 0.000000000000000000e+00
1.160676643990929762e+02 0.000000000000000000e+00
1.164444444444444429e+02 0.000000000000000000e+00
1.168070748299319774e+02 0.000000000000000000e+00
1.171762358276643994e+02 0.000000000000000000e+00
1.175368707482993216e+02 0.000000000000000000e+00
1.178936961451247214e+02 0.000000000000000000e+00
1.182673922902494326e+02 0.000000000000000000e+00
1.186231292517006750e+02 0.000000000000000000e+00
1.189935600907029425e+02 0.000000000000000000e+00
1.193473015873015868e+02 0.000000000000000000e+00
1.197142857142857082e+02 0.000000000000000000e+00
1.200653061224489733e+02 0.000000000000000000e+00
1.204252154195011286e+02 0.000000000000000000e+00
1.207969160997732416e+02 0.000000000000000000e+00
1.211869387755101997e+02 0.000000000000000000e+00
1.215415873015872990e+02 0.000000000000000000e+00
1.219022222222222211e+02 0.000000000000000000e+00
1.222693877551020449e+02 0.000000000000000000e+00
1.226138775510204084e+02 0.000000000000000000e+00
1.229912018140589538e+02 0.000000000000000000e+00
nan -1.000000000000000000e+00
1.237315192743764243e+02 0.000000000000000000e+00
1.240907029478457986e+02 0.000000000000000000e+00
1.244284807256235865e+02 0.000000000000000000e+00
1.248058049886621319e+02 0.000000000000000000e+00
nan -1.000000000000000000e+00
nan -1.000000000000000000e+00
nan -1.000000000000000000e+00
1.259098412698412659e+02 0.000000000000000000e+00
1.262975056689342352e+02 0.000000000000000000e+00
1.266285714285714334e+02 0.000000000000000000e+00
nan -1.000000000000000000e+00
1.273487528344671205e+02 0.000000000000000000e+00
1.277268027210884327e+02 0.000000000000000000e+00
1.280986848072562339e+02 0.000000000000000000e+00
1.284707482993197232e+02 0.000000000000000000e+00
1.288308390022675667e+02 0.000000000000000000e+00
nan -1.000000000000000000e+00
nan -1.000000000000000000e+00
nan -1.000000000000000000e+00
nan -1.000000000000000000e+00
nan -1.000000000000000000e+00
nan -1.000000000000000000e+00
1.309897505668934343e+02 0.000000000000000000e+00
1.313580045351473871e+02 0.000000000000000000e+00
1.317215419501133908e+02 0.000000000000000000e+00
1.320943310657596328e+02 0.000000000000000000e+00
1.324536961451247237e+02 0.000000000000000000e+00
nan -1.000000000000000000e+00
nan -1.000000000000000000e+00
1.335053061224489852e+02 0.000000000000000000e+00
1.338617687074829803e+02 0.000000000000000000e+00
1.342459863945578320e+02 0.000000000000000000e+00
1.345893877551020523e+02 0.000000000000000000e+00
1.349460317460317356e+02 0.000000000000000000e+00
1.353102947845804920e+02 0.000000000000000000e+00
1.356712925170068047e+02 0.000000000000000000e+00
1.360379138321995356e+02 0.000000000000000000e+00
1.364039909297052020e+02 0.000000000000000000e+00
nan -1.000000000000000000e+00
1.371279818594104256e+02 0.000000000000000000e+00
1.374637641723356012e+02 0.000000000000000000e+00
1.378245804988662258e+02 0.000000000000000000e+00
1.381705215419501087e+02 0.000000000000000000e+00
1.385576417233559994e+02 0.000000000000000000e+00
1.389451247165532948e+02 0.000000000000000000e+00
1.392983219954648462e+02 0.000000000000000000e+00
1.396800000000000068e+02 0.000000000000000000e+00
1.400578684807256309e+02 0.000000000000000000e+00
1.404003628117913820e+02 0.000000000000000000e+00
1.407735147392290287e+02 0.000000000000000000e+00
nan -1.000000000000000000e+00
nan -1.000000000000000000e+00
nan -1.000000000000000000e+00
nan -1.000000000000000000e+00
nan -1.000000000000000000e+00
1.426541496598639469e+02 0.000000000000000000e+00
1.430285714285714391e+02 0.000000000000000000e+00
1.434234920634920627e+02 0.000000000000000000e+00
1.437955555555555520e+02 0.000000000000000000e+00
1.441674376417233532e+02 0.000000000000000000e+00
1.445318820861677978e+02 0.000000000000000000e+00
1.448914285714285768e+02 0.000000000000000000e+00
nan -1.000000000000000000e+00
1.456244897959183788e+02 0.000000000000000000e+00
1.460005442176870645e+02 0.000000000000000000e+00
1.463541043083900206e+02 0.000000000000000000e+00
1.467013151927437775e+02 0.000000000000000000e+00
1.470652154195011292e+02 0.000000000000000000e+00
1.474321995464852648e+02 0.000000000000000000e+00
1.477877551020000055e+02 0.000000000000000000e+00
1.481596371882086203e+02 0.000000000000000000e+00
1.485278911564625730e+02 0.000000000000000000e+00
1.488885260770975094e+02 0.000000000000000000e+00
1.492408163265306200e+02 0.000000000000000000e+00
1.496088888888888846e+02 0.000000000000000000e+00
1.499736961451247055e+02 0.000000000000000000e+00
nan -1.000000000000000000e+00
1.507112925170067967e+02 0.000000000000000000e+00
1.511036734693877577e+02 0.000000000000000000e+00
1.514218594104308409e+02 0.000000000000000000e+00
1.517966439909297094e+02 0.000000000000000000e+00
1.521681632653061342e+02 0.000000000000000000e+00
1.525385941043084017e+02 0.000000000000000000e+00
1.528850793650793776e+02 0.000000000000000000e+00
1.532865306122448885e+02 0.000000000000000000e+00
1.536506122448979568e+02 0.000000000000000000e+00
1.540420861678004485e+02 0.000000000000000000e+00
1.543840362811791351e+02 0.000000000000000000e+00
1.547446712018140715e+02 0.000000000000000000e+00
1.550989569160997803e+02 0.000000000000000000e+00
1.554913378684807128e+02 0.000000000000000000e+00
1.558253061224489784e+02 0.000000000000000000e+00
1.562042630385487598e+02 0.000000000000000000e+00
1.565870294784580494e+02 0.000000000000000000e+00
1.569567346938775643e+02 0.000000000000000000e+00
1.572905215419501133e+02 0.000000000000000000e+00
1.576420861678004428e+02 0.000000000000000000e+00
1.579996371882086237e+02 0.000000000000000000e+00
1.583548299319728017e+02 0.000000000000000000e+00
1.587254421768707573e+02 0.000000000000000000e+00
1.591043990929705103e+02 0.000000000000000000e+00
1.594728344671201796e+02 0.000000000000000000e+00
1.598563265306122503e+02 0.000000000000000000e+00
1.602077097505668917e+02 0.000000000000000000e+00
1.605545578231292438e+02 0.000000000000000000e+00
1.609531065759637158e+02 0.000000000000000000e+00
1.613195464852607586e+02 0.000000000000000000e+00
1.616671201814058918e+02 0.000000000000000000e+00
1.620302947845804908e+02 0.000000000000000000e+00
1.623853061224489807e+02 0.000000000000000000e+00
1.627432199546485379e+02 0.000000000000000000e+00
1.631176417233560016e+02 0.000000000000000000e+00
1.634871655328798283e+02 0.000000000000000000e+00
1.638292970521542031e+02 0.000000000000000000e+00
1.641759637188208671e+02 0.000000000000000000e+00
1.645353287981859296e+02 0.000000000000000000e+00
1.649155555555555566e+02 0.000000000000000000e+00
1.652765532879818693e+02 0.000000000000000000e+00
nan -1.000000000000000000e+00
nan -1.000000000000000000e+00
nan -1.000000000000000000e+00
1.663898412698412699e+02 0.000000000000000000e+00
1.667223582766440018e+02 0.000000000000000000e+00
1.670989569160997803e+02 0.000000000000000000e+00
1.674367346930000053e+02 0.000000000000000000e+00
nan -1.000000000000000000e+00
1.681496598639455726e+02 0.000000000000000000e+00
1.685206349206349330e+02 0.000000000000000000e+00
1.688774603174603044e+02 0.000000000000000000e+00
1.692368253968253953e+02 0.000000000000000000e+00
1.695931065759637306e+02 0.000000000000000000e+00
1.699394104308389899e+02 0.000000000000000000e+00
1.702929705215419460e+02 0.000000000000000000e+00
nan -1.000000000000000000e+00
1.710231292517006807e+02 0.000000000000000000e+00
1.713777777777777658e+02 0.000000000000000000e+00
1.717364172335601040e+02 0.000000000000000000e+00
1.721055782312925260e+02 0.000000000000000000e+00
1.724696598639455658e+02 0.000000000000000000e+00
1.728103401360544353e+02 0.000000000000000000e+00
1.731713378684807196e+02 0.000000000000000000e+00
1.735800453514739274e+02 0.000000000000000000e+00
1.739076643990929654e+02 0.000000000000000000e+00
1.742891609977324379e+02 0.000000000000000000e+00
1.746146031746031611e+02 0.000000000000000000e+00
1.749719727891156538e+02 0.000000000000000000e+00
1.753211791383220088e+02 0.000000000000000000e+00
1.756867120181405824e+02 0.000000000000000000e+00
1.760473469387755188e+02 0.000000000000000000e+00
1.764039909297052020e+02 0.000000000000000000e+00
nan -1.000000000000000000e+00
1.771457596371882062e+02 0.000000000000000000e+00
1.774721088435374270e+02 0.000000000000000000e+00
1.778026303854875323e+02 0.000000000000000000e+00
1.781503854875283537e+02 0.000000000000000000e+00
1.784923356009070403e+02 0.000000000000000000e+00
1.788310204081632548e+02 0.000000000000000000e+00
1.791929251700680368e+02 0.000000000000000000e+00
1.795404988662131416e+02 0.000000000000000000e+00
1.799180045351473893e+02 0.000000000000000000e+00
1.802566893424036323e+02 0.000000000000000000e+00
1.806126077097505629e+02 0.000000000000000000e+00
1.809717913832199656e+02 0.000000000000000000e+00
1.813295238095238062e+02 0.000000000000000000e+00
1.816691156462584900e+02 0.000000000000000000e+00
1.820504308390022743e+02 0.000000000000000000e+00
1.823718820861678012e+02 0.000000000000000000e+00
nan -1.000000000000000000e+00
1.830967800453514656e+02 0.000000000000000000e+00
1.834526984126984246e+02 0.000000000000000000e+00
1.837850340136054399e+02 0.000000000000000000e+00
1.841567346938775529e+02 0.000000000000000000e+00
1.845108390022675735e+02 0.000000000000000000e+00
1.848763718820861754e+02 0.000000000000000000e+00
1.852524263038548611e+02 0.000000000000000000e+00
1.856204988662131541e+02 0.000000000000000000e+00
1.859673469387755063e+02 0.000000000000000000e+00
1.863343310657596419e+02 0.000000000000000000e+00
1.866704761904761938e+02 0.000000000000000000e+00
1.870361904761904839e+02 0.000000000000000000e+00
1.873980952380952374e+02 0.000000000000000000e+00
1.877393197278911430e+02 0.000000000000000000e+00
nan -1.000000000000000000e+00
nan -1.000000000000000000e+00
1.885306122448979522e+02 0.000000000000000000e+00
1.888446258503401225e+02 0.000000000000000000e+00
1.892030839002267442e+02 0.000000000000000000e+00
1.895568253968253885e+02 0.000000000000000000e+00
1.899161904761904793e+02 0.000000000000000000e+00
1.902840816326530557e+02 0.000000000000000000e+00
nan -1.000000000000000000e+00
1.910037188208616783e+02 0.000000000000000000e+00
1.913723356009070358e+02 0.000000000000000000e+00
1.917280725623582782e+02 0.000000000000000000e+00
1.920999546485260794e+02 0.000000000000000000e+00
1.924397278911564513e+02 0.000000000000000000e+00
1.927978231292516966e+02 0.000000000000000000e+00
1.931682539682539641e+02 0.000000000000000000e+00
1.935192743764172292e+02 0.000000000000000000e+00
1.938653968253968287e+02 0.000000000000000000e+00
1.942472562358276775e+02 0.000000000000000000e+00
1.946204081632652958e+02 0.000000000000000000e+00
1.949826757369614540e+02 0.000000000000000000e+00
1.953375056689342273e+02 0.000000000000000000e+00
1.957117460317460313e+02 0.000000000000000000e+00
1.960676643990929620e+02 0.000000000000000000e+00
1.964339229024943450e+02 0.000000000000000000e+00
1.967715192743764305e+02 0.000000000000000000e+00
1.971361451247165633e+02 0.000000000000000000e+00
1.974851700680272018e+02 0.000000000000000000e+00
1.978505215419501155e+02 0.000000000000000000e+00
1.981783219954648416e+02 0.000000000000000000e+00
1.985592743764172212e+02 0.000000000000000000e+00
1.989041269841269752e+02 0.000000000000000000e+00
1.992698412698412653e+02 0.000000000000000000e+00
1.996103401360544183e+02 0.000000000000000000e+00
1.999791383219954639e+02 0.000000000000000000e+00
2.003279818594104427e+02 0.000000000000000000e+00
2.006750113378684830e+02 0.000000000000000000e+00
2.010133333333333212e+02 0.000000000000000000e+00
2.013678004535147466e+02 0.000000000000000000e+00
2.016963265306122537e+02 0.000000000000000000e+00
2.020520634920634961e+02 0.000000000000000000e+00
2.024048979591836712e+02 0.000000000000000000e+00
2.027622675736961355e+02 0.000000000000000000e+00
2.031219954648526027e+02 0.000000000000000000e+00
2.034730158730158678e+02 0.000000000000000000e+00
2.038247619047619139e+02 0.000000000000000000e+00
2.041609070294784658e+02 0.000000000000000000e+00
2.045320634920634859e+02 0.000000000000000000e+00
2.048997732426303742e+02 0.000000000000000000e+00
2.052663945578231335e+02 0.000000000000000000e+00
2.056333786848072691e+02 0.000000000000000000e+00
2.059824036281179076e+02 0.000000000000000000e+00
2.063408616780045293e+02 0.000000000000000000e+00
2.066880725623582862e+02 0.000000000000000000e+00
2.070398185941043039e+02 0.000000000000000000e+00
2.073843083900226816e+02 0.000000000000000000e+00
2.077476643990929688e+02 0.000000000000000000e+00
2.080816326530612344e+02 0.000000000000000000e+00
2.084618594104308329e+02 0.000000000000000000e+00
2.088190476190476090e+02 0.000000000000000000e+00
2.091695238095238096e+02 0.000000000000000000e+00
2.095486621315192792e+02 0.000000000000000000e+00
2.099042176870748335e+02 0.000000000000000000e+00
2.102470748299319609e+02 0.000000000000000000e+00
2.106149659863945658e+02 0.000000000000000000e+00
2.109687074829932101e+02 0.000000000000000000e+00
2.113153741496598741e+02 0.000000000000000000e+00
2.116912471655328716e+02 0.000000000000000000e+00
2.120435374149659822e+02 0.000000000000000000e+00
2.124083446712018031e+02 0.000000000000000000e+00
2.127760544217687197e+02 0.000000000000000000e+00
2.131450340136054535e+02 0.000000000000000000e+00
2.135043990929705160e+02 0.000000000000000000e+00
2.138465306122448908e+02 0.000000000000000000e+00
2.142331065759637170e+02 0.000000000000000000e+00
2.145957369614512515e+02 0.000000000000000000e+00
2.149612698412698535e+02 0.000000000000000000e+00
2.153211791383220088e+02 0.000000000000000000e+00
2.156945124716553153e+02 0.000000000000000000e+00
2.160745578231292541e+02 0.000000000000000000e+00
2.164186848072562270e+02 0.000000000000000000e+00
2.167932879818594074e+02 0.000000000000000000e+00
2.171434013605442317e+02 0.000000000000000000e+00
2.175312471655328750e+02 0.000000000000000000e+00
2.178762811791383172e+02 0.000000000000000000e+00
2.182439909297052054e+02 0.000000000000000000e+00
2.186144217687074729e+02 0.000000000000000000e+00
2.189794104308390104e+02 0.000000000000000000e+00
2.193309750566893399e+02 0.000000000000000000e+00
2.196823582766439813e+02 0.000000000000000000e+00
2.200587755102040717e+02 0.000000000000000000e+00
2.203992743764172246e+02 0.000000000000000000e+00
2.207671655328798295e+02 0.000000000000000000e+00
2.211114739229024906e+02 0.000000000000000000e+00
2.214757369614512470e+02 0.000000000000000000e+00
2.218445351473922926e+02 0.000000000000000000e+00
2.221944671201814003e+02 0.000000000000000000e+00
2.225389569160997780e+02 0.000000000000000000e+00
2.228981405895691523e+02 0.000000000000000000e+00
2.232638548752834424e+02 0.000000000000000000e+00
2.236428117913832239e+02 0.000000000000000000e+00
2.239675283446711944e+02 0.000000000000000000e+00
2.243287074829931953e+02 0.000000000000000000e+00
2.246991383219954628e+02 0.000000000000000000e+00
2.250410884353741494e+02 0.000000000000000000e+00
2.254165986394557706e+02 0.000000000000000000e+00
2.257668934240362830e+02 0.000000000000000000e+00
2.261269841269841265e+02 0.000000000000000000e+00
2.264832653061224619e+02 0.000000000000000000e+00
2.268413605442176788e+02 0.000000000000000000e+00
2.271885714285714357e+02 0.000000000000000000e+00
2.275363265306122571e+02 0.000000000000000000e+00
2.278927891156462522e+02 0.000000000000000000e+00
2.282225850340136049e+02 0.000000000000000000e+00
2.285997278911564763e+02 0.000000000000000000e+00
2.289478458049886740e+02 0.000000000000000000e+00
2.292983219954648462e+02 0.000000000000000000e+00
2.296475283446712012e+02 0.000000000000000000e+00
2.300001814058956882e+02 0.000000000000000000e+00
2.303404988662131530e+02 0.000000000000000000e+00
2.307154648526077096e+02 0.000000000000000000e+00
2.310519727891156379e+02 0.000000000000000000e+00
2.314071655328798158e+02 0.000000000000000000e+00
2.317674376417233475e+02 0.000000000000000000e+00
2.321142857142857281e+02 0.000000000000000000e+00
2.324605895691609874e+02 0.000000000000000000e+00
2.328186848072562327e+02 0.000000000000000000e+00
2.331640816326530512e+02 0.000000000000000000e+00
nan -1.000000000000000000e+00
nan -1.000000000000000000e+00
nan -1.000000000000000000e+00
nan -1.000000000000000000e+00
nan -1.000000000000000000e+00
nan -1.000000000000000000e+00
nan -1.000000000000000000e+00
nan -1.000000000000000000e+00
2.359992743764172474e+02 0.000000000000000000e+00
2.363584580498866217e+02 0.000000000000000000e+00
2.367074829931972886e+02 0.000000000000000000e+00
2.370909750566893308e+02 0.000000000000000000e+00
2.374399999999999977e+02 0.000000000000000000e+00
2.378104308390022652e+02 0.000000000000000000e+00
2.381674376417233532e+02 0.000000000000000000e+00
2.385525623582766457e+02 0.000000000000000000e+00
2.388799999999999955e+02 0.000000000000000000e+00
2.392391836734693982e+02 0.000000000000000000e+00
2.395829478458049948e+02 0.000000000000000000e+00
2.399479365079365039e+02 0.000000000000000000e+00
2.403029478458049937e+02 0.000000000000000000e+00
2.406639455782313064e+02 0.000000000000000000e+00
2.410240362811791499e+02 0.000000000000000000e+00
2.413712471655328784e+02 0.000000000000000000e+00
2.417055782312925203e+02 0.000000000000000000e+00
2.420749206349206304e+02 0.000000000000000000e+00
2.424360997732426313e+02 0.000000000000000000e+00
2.428025396825396740e+02 0.000000000000000000e+00
2.431361451247165633e+02 0.000000000000000000e+00
2.434857142857142946e+02 0.000000000000000000e+00
2.438298412698412676e+02 0.000000000000000000e+00
2.441652607709750669e+02 0.000000000000000000e+00
2.445244444444444412e+02 0.000000000000000000e+00
2.448897959183673549e+02 0.000000000000000000e+00
2.452275736961451287e+02 0.000000000000000000e+00
nan -1.000000000000000000e+00
nan -1.000000000000000000e+00
2.462902494331065668e+02 0.000000000000000000e+00
2.466430839002267703e+02 0.000000000000000000e+00
2.470062585034013694e+02 0.000000000000000000e+00
2.473536507936507860e+02 0.000000000000000000e+00
2.476858049886621416e+02 0.000000000000000000e+00
2.480413605442176959e+02 0.000000000000000000e+00
2.484101587301587415e+02 0.000000000000000000e+00
2.487495691609977371e+02 0.000000000000000000e+00
2.491022222222222240e+02 0.000000000000000000e+00
2.494501587301587335e+02 0.000000000000000000e+00
2.497942857142857065e+02 0.000000000000000000e+00
2.501271655328798147e+02 0.000000000000000000e+00
2.504680272108843440e+02 0.000000000000000000e+00
2.508107029478458117e+02 0.000000000000000000e+00
2.511682539682539641e+02 0.000000000000000000e+00
2.515254421768707402e+02 0.000000000000000000e+00
2.518731972789115616e+02 0.000000000000000000e+00
2.522133333333333383e+02 0.000000000000000000e+00
2.525687074829932044e+02 0.000000000000000000e+00
2.529378684807256263e+02 0.000000000000000000e+00
2.532986848072562225e+02 0.000000000000000000e+00
2.536593197278911589e+02 0.000000000000000000e+00
2.540243083900226679e+02 0.000000000000000000e+00
2.543805895691610033e+02 0.000000000000000000e+00
2.547288888888888891e+02 0.000000000000000000e+00
2.550664852607709747e+02 0.000000000000000000e+00
2.554162358276643943e+02 0.000000000000000000e+00
2.557585487528344572e+02 0.000000000000000000e+00
2.561006802721088320e+02 0.000000000000000000e+00
2.564399092970521679e+02 0.000000000000000000e+00
nan -1.000000000000000000e+00
nan -1.000000000000000000e+00
nan -1.000000000000000000e+00
2.575216326530612037e+02 0.000000000000000000e+00
2.578695691609977416e+02 0.000000000000000000e+00
2.582173242630385630e+02 0.000000000000000000e+00
2.585643537414965749e+02 0.000000000000000000e+00
2.589200907029478458e+02 0.000000000000000000e+00
2.592409977324263082e+02 0.000000000000000000e+00
2.595834920634920877e+02 0.000000000000000000e+00
2.599040362811791169e+02 0.000000000000000000e+00
2.602602040809999835e+02 0.000000000000000000e+00
2.606287528344670932e+02 0.000000000000000000e+00
2.609521995464852466e+02 0.000000000000000000e+00
2.612839909297052259e+02 0.000000000000000000e+00
2.616484353741496420e+02 0.000000000000000000e+00
2.619963718820861800e+02 0.000000000000000000e+00
2.623715192743763964e+02 0.000000000000000000e+00
2.627022222222222467e+02 0.000000000000000000e+00
2.630458049886621552e+02 0.000000000000000000e+00
2.633899319727890997e+02 0.000000000000000000e+00
2.637634467120181512e+02 0.000000000000000000e+00
2.640916099773242536e+02 0.000000000000000000e+00
2.644279365079365220e+02 0.000000000000000000e+00
2.647865759637188035e+02 0.000000000000000000e+00
2.651207256235827572e+02 0.000000000000000000e+00
2.654737414965986204e+02 0.000000000000000000e+00
2.658410884353741608e+02 0.000000000000000000e+00
2.661752380952381145e+02 0.000000000000000000e+00
nan -1.000000000000000000e+00
nan -1.000000000000000000e+00
nan -1.000000000000000000e+00
nan -1.000000000000000000e+00
nan -1.000000000000000000e+00
2.678782766439909437e+02 0.000000000000000000e+00
2.682343764172335341e+02 0.000000000000000000e+00
2.685766893424036539e+02 0.000000000000000000e+00
2.689340589569160898e+02 0.000000000000000000e+00
2.692754648526076835e+02 0.000000000000000000e+00
2.696366439909297128e+02 0.000000000000000000e+00
2.699956462585034274e+02 0.000000000000000000e+00
2.703415873015873103e+02 0.000000000000000000e+00
2.706891609977324151e+02 0.000000000000000000e+00
2.710302040816326326e+02 0.000000000000000000e+00
2.713841269841269650e+02 0.000000000000000000e+00
2.717206349206348932e+02 0.000000000000000000e+00
2.720685714285714312e+02 0.000000000000000000e+00
2.724099773242630249e+02 0.000000000000000000e+00
2.727593650793650681e+02 0.000000000000000000e+00
2.731087528344671114e+02 0.000000000000000000e+00
2.734663038548752638e+02 0.000000000000000000e+00
2.738238548752834731e+02 0.000000000000000000e+00
2.741734240362811761e+02 0.000000000000000000e+00
2.745231746031745956e+02 0.000000000000000000e+00
2.748645804988661894e+02 0.000000000000000000e+00
2.752188662131519550e+02 0.000000000000000000e+00
2.755691609977324106e+02 0.000000000000000000e+00
2.759098412698412517e+02 0.000000000000000000e+00
2.762601360544217641e+02 0.000000000000000000e+00
2.766000907029478526e+02 0.000000000000000000e+00
2.769547392290249377e+02 0.000000000000000000e+00
2.772910657596372062e+02 0.000000000000000000e+00
2.776440816326530694e+02 0.000000000000000000e+00
2.779847619047619105e+02 0.000000000000000000e+00
2.783522902494331106e+02 0.000000000000000000e+00
2.786965986394557717e+02 0.000000000000000000e+00
2.790624943310657500e+02 0.000000000000000000e+00
2.794017233560090858e+02 0.000000000000000000e+00
2.797610884353741767e+02 0.000000000000000000e+00
2.800945124716553210e+02 0.000000000000000000e+00
2.804674829931972795e+02 0.000000000000000000e+00
2.808076190476190277e+02 0.000000000000000000e+00
2.811508390022675599e+02 0.000000000000000000e+00
2.815011337868480723e+02 0.000000000000000000e+00
2.818559637188208740e+02 0.000000000000000000e+00
2.822020861678004735e+02 0.000000000000000000e+00
2.825536507936507746e+02 0.000000000000000000e+00
2.829006802721088434e+02 0.000000000000000000e+00
2.832567800453514906e+02 0.000000000000000000e+00
2.835978231292517080e+02 0.000000000000000000e+00
2.839564625850339894e+02 0.000000000000000000e+00
2.842842630385487723e+02 0.000000000000000000e+00
2.846541496598639469e+02 0.000000000000000000e+00
2.849806802721088275e+02 0.000000000000000000e+00
2.853356916099773457e+02 0.000000000000000000e+00
2.856843537414965795e+02 0.000000000000000000e+00
2.860386394557822882e+02 0.000000000000000000e+00
2.863735147392290514e+02 0.000000000000000000e+00
nan -1.000000000000000000e+00
2.870719274376417047e+02 0.000000000000000000e+00
2.874142403628117677e+02 0.000000000000000000e+00
2.877563718820861709e+02 0.000000000000000000e+00
2.881209977324263036e+02 0.000000000000000000e+00
2.884263038548753002e+02 0.000000000000000000e+00
2.887675283446711774e+02 0.000000000000000000e+00
2.891296145124716759e+02 0.000000000000000000e+00
2.894822675736961628e+02 0.000000000000000000e+00
nan -1.000000000000000000e+00
nan -1.000000000000000000e+00
nan -1.000000000000000000e+00
2.905589115646258733e+02 0.000000000000000000e+00
2.909055782312925089e+02 0.000000000000000000e+00
2.912424489795918134e+02 0.000000000000000000e+00
2.916030839002267498e+02 0.000000000000000000e+00
2.919492063492063494e+02 0.000000000000000000e+00
2.922955102040816087e+02 0.000000000000000000e+00
2.926536054421768540e+02 0.000000000000000000e+00
2.929939229024943188e+02 0.000000000000000000e+00
2.933211791383220088e+02 0.000000000000000000e+00
2.936654875283446700e+02 0.000000000000000000e+00
2.940212244890000193e+02 0.000000000000000000e+00
2.943813151927437843e+02 0.000000000000000000e+00
2.947100226757369796e+02 0.000000000000000000e+00
2.950532426303855118e+02 0.000000000000000000e+00
2.954035374149659674e+02 0.000000000000000000e+00
2.957598185941043312e+02 0.000000000000000000e+00
2.961019501133786775e+02 0.000000000000000000e+00
nan -1.000000000000000000e+00
nan -1.000000000000000000e+00
nan -1.000000000000000000e+00
nan -1.000000000000000000e+00
nan -1.000000000000000000e+00
nan -1.000000000000000000e+00
2.981278911564625673e+02 0.000000000000000000e+00
2.984536961451246952e+02 0.000000000000000000e+00
2.987976417233560369e+02 0.000000000000000000e+00
2.991765532869999902e+02 0.000000000000000000e+00
2.994931519274376228e+02 0.000000000000000000e+00
2.998425396825396660e+02 0.000000000000000000e+00
3.001741496598639287e+02 0.000000000000000000e+00
3.005327891156462670e+02 0.000000000000000000e+00
nan -1.000000000000000000e+00
nan -1.000000000000000000e+00
nan -1.000000000000000000e+00
nan -1.000000000000000000e+00
3.021999092970521588e+02 0.000000000000000000e+00
3.025425850340135980e+02 0.000000000000000000e+00
3.028725623582766389e+02 0.000000000000000000e+00
3.032181405895691455e+02 0.000000000000000000e+00
3.035697052154195035e+02 0.000000000000000000e+00
3.038907936507936256e+02 0.000000000000000000e+00
3.042459863945578036e+02 0.000000000000000000e+00
3.045942857142857179e+02 0.000000000000000000e+00
3.049344217687074661e+02 0.000000000000000000e+00
3.052772789115646219e+02 0.000000000000000000e+00
3.056159637188208649e+02 0.000000000000000000e+00
3.059542857142857315e+02 0.000000000000000000e+00
3.062944217687074797e+02 0.000000000000000000e+00
3.066360090702947900e+02 0.000000000000000000e+00
3.069875736961451480e+02 0.000000000000000000e+00
3.073476643990929915e+02 0.000000000000000000e+00
3.076712925170068047e+02 0.000000000000000000e+00
3.080170521541950279e+02 0.000000000000000000e+00
3.083546485260770851e+02 0.000000000000000000e+00
3.086878911564625696e+02 0.000000000000000000e+00
3.090093424036281249e+02 0.000000000000000000e+00
3.093572789115646060e+02 0.000000000000000000e+00
3.097017687074829837e+02 0.000000000000000000e+00
3.100308390022675553e+02 0.000000000000000000e+00
3.103744217687074638e+02 0.000000000000000000e+00
3.107132879818594233e+02 0.000000000000000000e+00
3.110521541950113260e+02 0.000000000000000000e+00
3.113872108843537490e+02 0.000000000000000000e+00
3.117246258503401464e+02 0.000000000000000000e+00
3.120716553287981583e+02 0.000000000000000000e+00
3.124103401360544012e+02 0.000000000000000000e+00
3.127557369614512481e+02 0.000000000000000000e+00
3.130684807256236013e+02 0.000000000000000000e+00
3.134149659863945772e+02 0.000000000000000000e+00
3.137469387755102161e+02 0.000000000000000000e+00
3.140878004535147170e+02 0.000000000000000000e+00
3.144444444444444571e+02 0.000000000000000000e+00
3.147882086167800253e+02 0.000000000000000000e+00
3.151183673469387827e+02 0.000000000000000000e+00
nan -1.000000000000000000e+00
3.158011791383219702e+02 0.000000000000000000e+00
3.161304308390022584e+02 0.000000000000000000e+00
3.164685714285714084e+02 0.000000000000000000e+00
3.167992743764172587e+02 0.000000000000000000e+00
nan -1.000000000000000000e+00
nan -1.000000000000000000e+00
nan -1.000000000000000000e+00
nan -1.000000000000000000e+00
3.184640362811791192e+02 0.000000000000000000e+00
3.188174149659864156e+02 0.000000000000000000e+00
3.191401360544217596e+02 0.000000000000000000e+00
nan -1.000000000000000000e+00
nan -1.000000000000000000e+00
nan -1.000000000000000000e+00
nan -1.000000000000000000e+00
nan -1.000000000000000000e+00
nan -1.000000000000000000e+00
nan -1.000000000000000000e+00
nan -1.000000000000000000e+00
nan -1.000000000000000000e+00
nan -1.000000000000000000e+00
nan -1.000000000000000000e+00
nan -1.000000000000000000e+00
nan -1.000000000000000000e+00
nan -1.000000000000000000e+00
3.238780952380952272e+02 0.000000000000000000e+00
3.242124263038548975e+02 0.000000000000000000e+00
3.245514739229025167e+02 0.000000000000000000e+00
3.248589569160997712e+02 0.000000000000000000e+00
3.251626303854875459e+02 0.000000000000000000e+00
nan -1.000000000000000000e+00
3.258385487528344697e+02 0.000000000000000000e+00
3.261917460317460495e+02 0.000000000000000000e+00
3.265242630385487246e+02 0.000000000000000000e+00
3.268705668934240407e+02 0.000000000000000000e+00
3.271961904761904520e+02 0.000000000000000000e+00
3.275517460317460063e+02 0.000000000000000000e+00
3.278762811791383456e+02 0.000000000000000000e+00
3.282294784580498686e+02 0.000000000000000000e+00
3.285570975056689349e+02 0.000000000000000000e+00
3.289012244897959363e+02 0.000000000000000000e+00
3.292282993197279097e+02 0.000000000000000000e+00
3.295840362811791238e+02 0.000000000000000000e+00
3.299054875283446790e+02 0.000000000000000000e+00
3.302358276643990962e+02 0.000000000000000000e+00
3.305558276643990894e+02 0.000000000000000000e+00
3.309064852607709781e+02 0.000000000000000000e+00
3.312344671201814208e+02 0.000000000000000000e+00
nan -1.000000000000000000e+00
3.319201814058956757e+02 0.000000000000000000e+00
3.322585034013605423e+02 0.000000000000000000e+00
3.325812244897959431e+02 0.000000000000000000e+00
nan -1.000000000000000000e+00
3.332426303854875300e+02 0.000000000000000000e+00
3.335941950113378880e+02 0.000000000000000000e+00
3.339270748299319962e+02 0.000000000000000000e+00
3.342795464852607665e+02 0.000000000000000000e+00
3.345988208616780071e+02 0.000000000000000000e+00
nan -1.000000000000000000e+00
nan -1.000000000000000000e+00
3.356128798185940809e+02 0.000000000000000000e+00
3.359582766439909278e+02 0.000000000000000000e+00
3.362960544217687016e+02 0.000000000000000000e+00
3.366091609977324310e+02 0.000000000000000000e+00
3.369663492063492072e+02 0.000000000000000000e+00
3.372961451247165314e+02 0.000000000000000000e+00
3.376288435374149799e+02 0.000000000000000000e+00
3.379504761904761949e+02 0.000000000000000000e+00
3.383069387755102184e+02 0.000000000000000000e+00
3.386258503401360827e+02 0.000000000000000000e+00
3.389888435374149935e+02 0.000000000000000000e+00
3.393315192743764328e+02 0.000000000000000000e+00
3.396714739229025213e+02 0.000000000000000000e+00
3.399833106575963484e+02 0.000000000000000000e+00
3.403361451247165519e+02 0.000000000000000000e+00
3.406853514739228785e+02 0.000000000000000000e+00
3.410367346929999712e+02 0.000000000000000000e+00
3.413521995464852807e+02 0.000000000000000000e+00
3.416910657596371834e+02 0.000000000000000000e+00
3.420409977324263195e+02 0.000000000000000000e+00
3.423898412698412699e+02 0.000000000000000000e+00
3.427343310657596476e+02 0.000000000000000000e+00
3.430563265306122389e+02 0.000000000000000000e+00
3.433935600907029198e+02 0.000000000000000000e+00
nan -1.000000000000000000e+00
nan -1.000000000000000000e+00
3.444014512471655394e+02 0.000000000000000000e+00
3.447341496598639310e+02 0.000000000000000000e+00
3.450670294784580392e+02 0.000000000000000000e+00
3.453917460317460382e+02 0.000000000000000000e+00
3.457494784580499072e+02 0.000000000000000000e+00
3.460656689342403638e+02 0.000000000000000000e+00
3.464199546485260726e+02 0.000000000000000000e+00
3.467466666666666697e+02 0.000000000000000000e+00
3.470837188208616908e+02 0.000000000000000000e+00
3.474474376417233543e+02 0.000000000000000000e+00
3.477868480725623499e+02 0.000000000000000000e+00
3.481077551020408123e+02 0.000000000000000000e+00
3.484718367346938521e+02 0.000000000000000000e+00
3.487949206349206293e+02 0.000000000000000000e+00
3.491341496598639651e+02 0.000000000000000000e+00
3.494931519274376228e+02 0.000000000000000000e+00
3.498064399092970689e+02 0.000000000000000000e+00
3.501507482993197300e+02 0.000000000000000000e+00
3.504720181405895687e+02 0.000000000000000000e+00
3.508081632653061206e+02 0.000000000000000000e+00
3.511658956916099896e+02 0.000000000000000000e+00
3.514926077097505868e+02 0.000000000000000000e+00
3.518303854875283605e+02 0.000000000000000000e+00
3.521601814058956847e+02 0.000000000000000000e+00
3.524921541950113237e+02 0.000000000000000000e+00
3.528058049886621461e+02 0.000000000000000000e+00
3.531408616780045122e+02 0.000000000000000000e+00
3.534686621315192951e+02 0.000000000000000000e+00
3.538153287981859307e+02 0.000000000000000000e+00
3.541668934240362887e+02 0.000000000000000000e+00
3.544914285714285711e+02 0.000000000000000000e+00
3.548146938775510080e+02 0.000000000000000000e+00
3.551575510204081638e+02 0.000000000000000000e+00
3.554982312925170049e+02 0.000000000000000000e+00
3.558478004535147647e+02 0.000000000000000000e+00
3.561719727891156708e+02 0.000000000000000000e+00
3.565133786848072646e+02 0.000000000000000000e+00
3.568500000000000227e+02 0.000000000000000000e+00
3.571653514739228967e+02 0.000000000000000000e+00
3.574998639455782268e+02 0.000000000000000000e+00
3.578458049886621097e+02 0.000000000000000000e+00
3.581710657596372016e+02 0.000000000000000000e+00
3.584977777777777987e+02 0.000000000000000000e+00
3.588219501133787048e+02 0.000000000000000000e+00
3.591646258503401441e+02 0.000000000000000000e+00
3.595056689342403615e+02 0.000000000000000000e+00
3.598258503401360713e+02 0.000000000000000000e+00
3.601779591836734653e+02 0.000000000000000000e+00
3.605224489795918430e+02 0.000000000000000000e+00
3.608642176870748131e+02 0.000000000000000000e+00
3.612032653061224323e+02 0.000000000000000000e+00
3.615156462585034092e+02 0.000000000000000000e+00
3.618632199546485140e+02 0.000000000000000000e+00
3.622265759637188012e+02 0.000000000000000000e+00
3.625480272108843565e+02 0.000000000000000000e+00
3.629106575963718910e+02 0.000000000000000000e+00
3.632596825396825579e+02 0.000000000000000000e+00
3.635807709750566801e+02 0.000000000000000000e+00
3.639185487528344538e+02 0.000000000000000000e+00
3.642532426303855004e+02 0.000000000000000000e+00
3.645990022675737237e+02 0.000000000000000000e+00
3.649485714285714266e+02 0.000000000000000000e+00
3.652712925170068274e+02 0.000000000000000000e+00
3.655958276643991098e+02 0.000000000000000000e+00
3.659312471655328523e+02 0.000000000000000000e+00
3.662617687074829860e+02 0.000000000000000000e+00
3.666164172335600711e+02 0.000000000000000000e+00
3.669639909297052327e+02 0.000000000000000000e+00
3.672796371882085964e+02 0.000000000000000000e+00
3.676270294784580415e+02 0.000000000000000000e+00
3.679780498866213065e+02 0.000000000000000000e+00
3.683005895691609908e+02 0.000000000000000000e+00
3.686472562358276832e+02 0.000000000000000000e+00
3.690086167800453723e+02 0.000000000000000000e+00
3.693442176870748312e+02 0.000000000000000000e+00
3.696616780045351334e+02 0.000000000000000000e+00
3.700048979591836655e+02 0.000000000000000000e+00
3.703107482993197550e+02 0.000000000000000000e+00
3.706492517006802814e+02 0.000000000000000000e+00
3.709960997730000258e+02 0.000000000000000000e+00
3.713082993197278938e+02 0.000000000000000000e+00
3.716326530612245165e+02 0.000000000000000000e+00
nan -1.000000000000000000e+00
3.723432199546485322e+02 0.000000000000000000e+00
3.726804535147392130e+02 0.000000000000000000e+00
3.730387301587301749e+02 0.000000000000000000e+00
3.733930158730158837e+02 0.000000000000000000e+00
3.737485714285714380e+02 0.000000000000000000e+00
3.740600453514739456e+02 0.000000000000000000e+00
3.743818594104308204e+02 0.000000000000000000e+00
3.747109297052153920e+02 0.000000000000000000e+00
3.750525170068027023e+02 0.000000000000000000e+00
nan -1.000000000000000000e+00
nan -1.000000000000000000e+00
nan -1.000000000000000000e+00
nan -1.000000000000000000e+00
nan -1.000000000000000000e+00
nan -1.000000000000000000e+00
nan -1.000000000000000000e+00
3.773723356009070358e+02 0.000000000000000000e+00
3.776832653061224505e+02 0.000000000000000000e+00
3.780121541950113624e+02 0.000000000000000000e+00
3.783424943310657795e+02 0.000000000000000000e+00
3.786866213151927241e+02 0.000000000000000000e+00
3.789988208616779843e+02 0.000000000000000000e+00
3.793206349206349159e+02 0.000000000000000000e+00
3.796716553287981810e+02 0.000000000000000000e+00
3.800016326530612218e+02 0.000000000000000000e+00
3.803276190476190664e+02 0.000000000000000000e+00
3.806717460317460109e+02 0.000000000000000000e+00
3.809991836734693607e+02 0.000000000000000000e+00
3.813284353741496489e+02 0.000000000000000000e+00
3.816419047619047547e+02 0.000000000000000000e+00
3.819970975056689326e+02 0.000000000000000000e+00
3.823441269841270014e+02 0.000000000000000000e+00
3.826666666666666856e+02 0.000000000000000000e+00
3.830015419501133920e+02 0.000000000000000000e+00
3.833362358276643818e+02 0.000000000000000000e+00
3.836638548752834481e+02 0.000000000000000000e+00
3.840103401360544240e+02 0.000000000000000000e+00
3.843533786848072396e+02 0.000000000000000000e+00
3.846911564625850133e+02 0.000000000000000000e+00
3.850345578231292620e+02 0.000000000000000000e+00
3.853690702947845921e+02 0.000000000000000000e+00
3.856687528344671136e+02 0.000000000000000000e+00
3.860137868480725842e+02 0.000000000000000000e+00
3.863212698412698387e+02 0.000000000000000000e+00
3.866643083900226543e+02 0.000000000000000000e+00
3.869928344671201899e+02 0.000000000000000000e+00
3.873456689342403365e+02 0.000000000000000000e+00
3.876787301587301613e+02 0.000000000000000000e+00
nan -1.000000000000000000e+00
3.883403174603174648e+02 0.000000000000000000e+00
3.886561451247165451e+02 0.000000000000000000e+00
3.889846712018140806e+02 0.000000000000000000e+00
3.893453061224489602e+02 0.000000000000000000e+00
3.896691156462584900e+02 0.000000000000000000e+00
3.900007256235827526e+02 0.000000000000000000e+00
3.903189115646258642e+02 0.000000000000000000e+00
3.906472562358276832e+02 0.000000000000000000e+00
3.909592743764172269e+02 0.000000000000000000e+00
3.912939682539682735e+02 0.000000000000000000e+00
3.916330158730158928e+02 0.000000000000000000e+00
3.919495691609977257e+02 0.000000000000000000e+00
3.922824489795918339e+02 0.000000000000000000e+00
3.926171428571428805e+02 0.000000000000000000e+00
3.929507482993197414e+02 0.000000000000000000e+00
3.932876190476190459e+02 0.000000000000000000e+00
3.936234013605442215e+02 0.000000000000000000e+00
3.939510204081632878e+02 0.000000000000000000e+00
3.942806349206348955e+02 0.000000000000000000e+00
3.946173242630385403e+02 0.000000000000000000e+00
3.949498412698412722e+02 0.000000000000000000e+00
3.952878004535147625e+02 0.000000000000000000e+00
3.956141496598639264e+02 0.000000000000000000e+00
3.959542857142857315e+02 0.000000000000000000e+00
3.962804535147392357e+02 0.000000000000000000e+00
3.966292970521541861e+02 0.000000000000000000e+00
3.969589115646258506e+02 0.000000000000000000e+00
3.973004988662131609e+02 0.000000000000000000e+00
3.976268480725623817e+02 0.000000000000000000e+00
3.979693424036281044e+02 0.000000000000000000e+00
3.982878911564625923e+02 0.000000000000000000e+00
3.986066213151927400e+02 0.000000000000000000e+00
3.989652607699999862e+02 0.000000000000000000e+00
3.993026757369614756e+02 0.000000000000000000e+00
3.996212244897959067e+02 0.000000000000000000e+00
3.999840362811791579e+02 0.000000000000000000e+00
4.003036734693877747e+02 0.000000000000000000e+00
4.006383673469387645e+02 0.000000000000000000e+00
4.009663492063492072e+02 0.000000000000000000e+00
4.013121088435374304e+02 0.000000000000000000e+00
4.016304761904762017e+02 0.000000000000000000e+00
4.019733333333333576e+02 0.000000000000000000e+00
4.022871655319999604e+02 0.000000000000000000e+00
4.026262131519274590e+02 0.000000000000000000e+00
4.029750566890000414e+02 0.000000000000000000e+00
4.032972335600907172e+02 0.000000000000000000e+00
4.036391836734694039e+02 0.000000000000000000e+00
4.039648072562358152e+02 0.000000000000000000e+00
4.042947845804988560e+02 0.000000000000000000e+00
4.046178684807256332e+02 0.000000000000000000e+00
4.049534693877550922e+02 0.000000000000000000e+00
4.052939682539682735e+02 0.000000000000000000e+00
4.056097959183673538e+02 0.000000000000000000e+00
4.059513832199546641e+02 0.000000000000000000e+00
4.062753741496598536e+02 0.000000000000000000e+00
4.066091609977324310e+02 0.000000000000000000e+00
4.069429478458050085e+02 0.000000000000000000e+00
4.072731065759637090e+02 0.000000000000000000e+00
4.076157823129251483e+02 0.000000000000000000e+00
nan -1.000000000000000000e+00
4.082938775510203868e+02 0.000000000000000000e+00
4.086133333333333439e+02 0.000000000000000000e+00
4.089483900226757100e+02 0.000000000000000000e+00
4.093021315192743828e+02 0.000000000000000000e+00
4.096351927437641507e+02 0.000000000000000000e+00
4.099733333333333576e+02 0.000000000000000000e+00
4.103196371882086169e+02 0.000000000000000000e+00
4.106385487528344811e+02 0.000000000000000000e+00
4.109839455782312712e+02 0.000000000000000000e+00
4.113200907029478230e+02 0.000000000000000000e+00
4.116489795918367349e+02 0.000000000000000000e+00
4.119858503401360394e+02 0.000000000000000000e+00
4.123236281179138132e+02 0.000000000000000000e+00
4.126478004535147193e+02 0.000000000000000000e+00
4.129844897959183641e+02 0.000000000000000000e+00
4.133075736961451412e+02 0.000000000000000000e+00
4.136415419501133783e+02 0.000000000000000000e+00
4.139873015873016016e+02 0.000000000000000000e+00
4.143317913832199793e+02 0.000000000000000000e+00
4.146757369614512641e+02 0.000000000000000000e+00
4.149975510204081388e+02 0.000000000000000000e+00
4.153360544217687220e+02 0.000000000000000000e+00
4.156885260770974924e+02 0.000000000000000000e+00
4.160134240362811511e+02 0.000000000000000000e+00
4.163537414965986159e+02 0.000000000000000000e+00
4.166855328798185951e+02 0.000000000000000000e+00
nan -1.000000000000000000e+00
nan -1.000000000000000000e+00
nan -1.000000000000000000e+00
nan -1.000000000000000000e+00
nan -1.000000000000000000e+00
nan -1.000000000000000000e+00
nan -1.000000000000000000e+00
4.192881632653061388e+02 0.000000000000000000e+00
4.196346485260771146e+02 0.000000000000000000e+00
4.199789569160997758e+02 0.000000000000000000e+00
4.203025850340135889e+02 0.000000000000000000e+00
4.206115192743764055e+02 0.000000000000000000e+00
4.209494784580498958e+02 0.000000000000000000e+00
4.212941496598639333e+02 0.000000000000000000e+00
4.216079818594104154e+02 0.000000000000000000e+00
4.219584580498866444e+02 0.000000000000000000e+00
4.222886167800453450e+02 0.000000000000000000e+00
4.226302040816326553e+02 0.000000000000000000e+00
4.229605442176870724e+02 0.000000000000000000e+00
4.233128344671201830e+02 0.000000000000000000e+00
4.236351927437641507e+02 0.000000000000000000e+00
4.239493877551020660e+02 0.000000000000000000e+00
4.243027664399093055e+02 0.000000000000000000e+00
nan -1.000000000000000000e+00
4.249893877551020296e+02 0.000000000000000000e+00
4.252992290249433154e+02 0.000000000000000000e+00
4.256268480725623817e+02 0.000000000000000000e+00
4.259722448979591718e+02 0.000000000000000000e+00
4.262728344671201626e+02 0.000000000000000000e+00
4.266220408163265461e+02 0.000000000000000000e+00
4.269271655328798261e+02 0.000000000000000000e+00
4.272692970521541724e+02 0.000000000000000000e+00
4.275974603174603317e+02 0.000000000000000000e+00
4.279290702947845944e+02 0.000000000000000000e+00
4.282659410430838989e+02 0.000000000000000000e+00
4.285814058956916028e+02 0.000000000000000000e+00
4.289039455782312871e+02 0.000000000000000000e+00
4.292235827664399039e+02 0.000000000000000000e+00
4.295444897959183663e+02 0.000000000000000000e+00
4.298770068027210982e+02 0.000000000000000000e+00
4.302028117913832261e+02 0.000000000000000000e+00
4.305228117913832193e+02 0.000000000000000000e+00
4.308667573696145041e+02 0.000000000000000000e+00
4.311923809523809723e+02 0.000000000000000000e+00
4.315190929705215694e+02 0.000000000000000000e+00
4.318516099773242445e+02 0.000000000000000000e+00
4.321803174603174398e+02 0.000000000000000000e+00
4.325101133786848209e+02 0.000000000000000000e+00
4.328573242630385494e+02 0.000000000000000000e+00
4.331883900226757191e+02 0.000000000000000000e+00
4.335080272108843360e+02 0.000000000000000000e+00
4.338492517006802700e+02 0.000000000000000000e+00
4.341643537414965976e+02 0.000000000000000000e+00
4.344917913832199474e+02 0.000000000000000000e+00
4.348186848072562611e+02 0.000000000000000000e+00
4.351477551020408328e+02 0.000000000000000000e+00
4.354873469380000301e+02 0.000000000000000000e+00
4.358292970521541747e+02 0.000000000000000000e+00
4.361618140589569066e+02 0.000000000000000000e+00
4.364749206349206361e+02 0.000000000000000000e+00
4.367963718820861914e+02 0.000000000000000000e+00
4.371472108843537399e+02 0.000000000000000000e+00
4.374737414965986204e+02 0.000000000000000000e+00
4.377897505668934173e+02 0.000000000000000000e+00
4.381260770975056857e+02 0.000000000000000000e+00
4.384475283446711842e+02 0.000000000000000000e+00
4.387684353741496466e+02 0.000000000000000000e+00
4.390938775510203982e+02 0.000000000000000000e+00
4.394211337868480882e+02 0.000000000000000000e+00
4.397445804988661848e+02 0.000000000000000000e+00
4.401023129251700539e+02 0.000000000000000000e+00
nan -1.000000000000000000e+00
4.407657142857142958e+02 0.000000000000000000e+00
4.411174603174603135e+02 0.000000000000000000e+00
4.414499773242630454e+02 0.000000000000000000e+00
4.417708843537415078e+02 0.000000000000000000e+00
4.420946938775510375e+02 0.000000000000000000e+00
4.424313832199546255e+02 0.000000000000000000e+00
4.427642630385487337e+02 0.000000000000000000e+00
4.430911564625850474e+02 0.000000000000000000e+00
4.434274829931972590e+02 0.000000000000000000e+00
4.437529251700680106e+02 0.000000000000000000e+00
4.440694784580499004e+02 0.000000000000000000e+00
4.444101587301587415e+02 0.000000000000000000e+00
4.447441269841269786e+02 0.000000000000000000e+00
4.450599546485260589e+02 0.000000000000000000e+00
4.453882993197278779e+02 0.000000000000000000e+00
4.456985034013605400e+02 0.000000000000000000e+00
4.460413605442176959e+02 0.000000000000000000e+00
4.463945578231292757e+02 0.000000000000000000e+00
4.467248979591836928e+02 0.000000000000000000e+00
4.470521541950113260e+02 0.000000000000000000e+00
4.473746938775510102e+02 0.000000000000000000e+00
nan -1.000000000000000000e+00
4.480054421768707584e+02 0.000000000000000000e+00
4.483334240362812011e+02 0.000000000000000000e+00
4.486436281179138064e+02 0.000000000000000000e+00
4.489672562358276764e+02 0.000000000000000000e+00
4.492966893424036243e+02 0.000000000000000000e+00
4.496083446712017917e+02 0.000000000000000000e+00
4.499426757369614620e+02 0.000000000000000000e+00
4.502837188208616794e+02 0.000000000000000000e+00
4.505910204081632742e+02 0.000000000000000000e+00
4.509333333333333371e+02 0.000000000000000000e+00
4.512624036281179087e+02 0.000000000000000000e+00
4.515804081632653038e+02 0.000000000000000000e+00
4.519049433106575862e+02 0.000000000000000000e+00
4.522345578231292507e+02 0.000000000000000000e+00
4.525469387755102275e+02 0.000000000000000000e+00
4.528941496598639560e+02 0.000000000000000000e+00
4.532210430839002129e+02 0.000000000000000000e+00
4.535597278911564558e+02 0.000000000000000000e+00
4.538871655328798056e+02 0.000000000000000000e+00
4.542372789115646015e+02 0.000000000000000000e+00
4.545393197278911543e+02 0.000000000000000000e+00
4.548645804988661894e+02 0.000000000000000000e+00
4.552043537414966181e+02 0.000000000000000000e+00
4.555492063492063721e+02 0.000000000000000000e+00
4.558808163265306348e+02 0.000000000000000000e+00
4.562111564625850519e+02 0.000000000000000000e+00
4.565503854875283309e+02 0.000000000000000000e+00
4.568912471655328886e+02 0.000000000000000000e+00
4.571992743764172360e+02 0.000000000000000000e+00
4.575270748299319621e+02 0.000000000000000000e+00
4.578490702947845534e+02 0.000000000000000000e+00
4.581892063492063585e+02 0.000000000000000000e+00
4.585077551020407896e+02 0.000000000000000000e+00
4.588520634920635075e+02 0.000000000000000000e+00
4.591709750566893149e+02 0.000000000000000000e+00
4.595123809523809655e+02 0.000000000000000000e+00
4.598196825396825602e+02 0.000000000000000000e+00
4.601632653061224687e+02 0.000000000000000000e+00
4.604709297052154398e+02 0.000000000000000000e+00
4.608001814058956711e+02 0.000000000000000000e+00
4.611083900226757351e+02 0.000000000000000000e+00
4.614294784580499140e+02 0.000000000000000000e+00
4.617739682539682349e+02 0.000000000000000000e+00
4.620997732426303628e+02 0.000000000000000000e+00
4.624152380952381236e+02 0.000000000000000000e+00
4.627522902494330879e+02 0.000000000000000000e+00
nan -1.000000000000000000e+00
4.634136961451247316e+02 0.000000000000000000e+00
4.637173696145124495e+02 0.000000000000000000e+00
4.640400907029478503e+02 0.000000000000000000e+00
4.643825850340136299e+02 0.000000000000000000e+00
4.647009523809524012e+02 0.000000000000000000e+00
4.650100680272108775e+02 0.000000000000000000e+00
4.653511111111110949e+02 0.000000000000000000e+00
4.656780045351474087e+02 0.000000000000000000e+00
4.660027210884353508e+02 0.000000000000000000e+00
4.663181859410431116e+02 0.000000000000000000e+00
4.666626757369614324e+02 0.000000000000000000e+00
4.669873922902494314e+02 0.000000000000000000e+00
4.673064852607709554e+02 0.000000000000000000e+00
4.676531519274376478e+02 0.000000000000000000e+00
4.679782312925170231e+02 0.000000000000000000e+00
4.682909750566893194e+02 0.000000000000000000e+00
4.686135147392290037e+02 0.000000000000000000e+00
4.689315192743763987e+02 0.000000000000000000e+00
4.692667573696145382e+02 0.000000000000000000e+00
4.695820408163265256e+02 0.000000000000000000e+00
4.699136507936507883e+02 0.000000000000000000e+00
4.702242176870748267e+02 0.000000000000000000e+00
4.705416780045351288e+02 0.000000000000000000e+00
nan -1.000000000000000000e+00
nan -1.000000000000000000e+00
nan -1.000000000000000000e+00
nan -1.000000000000000000e+00
nan -1.000000000000000000e+00
nan -1.000000000000000000e+00
nan -1.000000000000000000e+00
nan -1.000000000000000000e+00
nan -1.000000000000000000e+00
nan -1.000000000000000000e+00
nan -1.000000000000000000e+00
4.741560090702947718e+02 0.000000000000000000e+00
4.744834467120181216e+02 0.000000000000000000e+00
4.748083446712018372e+02 0.000000000000000000e+00
4.751568253968254112e+02 0.000000000000000000e+00
4.754677551020408259e+02 0.000000000000000000e+00
nan -1.000000000000000000e+00
4.760926984126984394e+02 0.000000000000000000e+00
4.763857142850000059e+02 0.000000000000000000e+00
4.767083900226757578e+02 0.000000000000000000e+00
4.770390929705215513e+02 0.000000000000000000e+00
nan -1.000000000000000000e+00
nan -1.000000000000000000e+00
4.778846258503401145e+02 0.000000000000000000e+00
4.781962811791383388e+02 0.000000000000000000e+00
nan -1.000000000000000000e+00
nan -1.000000000000000000e+00
4.792471655328798192e+02 0.000000000000000000e+00
4.795658956916099669e+02 0.000000000000000000e+00
4.798849886621314909e+02 0.000000000000000000e+00
4.802273015873016107e+02 0.000000000000000000e+00
4.805458503401360417e+02 0.000000000000000000e+00
4.808564172335600801e+02 0.000000000000000000e+00
nan -1.000000000000000000e+00
nan -1.000000000000000000e+00
4.818292970521541747e+02 0.000000000000000000e+00
4.821473015873015697e+02 0.000000000000000000e+00
4.824790929705215490e+02 0.000000000000000000e+00
4.828168707482993227e+02 0.000000000000000000e+00
4.831388662131519141e+02 0.000000000000000000e+00
4.834577777777777783e+02 0.000000000000000000e+00
4.837875736961451025e+02 0.000000000000000000e+00
4.841061224489795904e+02 0.000000000000000000e+00
4.844313832199546255e+02 0.000000000000000000e+00
4.847531972789115571e+02 0.000000000000000000e+00
4.850955102040816200e+02 0.000000000000000000e+00
4.854298412698412903e+02 0.000000000000000000e+00
4.857460317460317469e+02 0.000000000000000000e+00
4.860611337868480746e+02 0.000000000000000000e+00
4.863880272108843315e+02 0.000000000000000000e+00
4.867158276643991144e+02 0.000000000000000000e+00
4.870198639455782086e+02 0.000000000000000000e+00
4.873478458049886513e+02 0.000000000000000000e+00
4.876705668934240521e+02 0.000000000000000000e+00
4.879931065759637363e+02 0.000000000000000000e+00
4.883207256235827458e+02 0.000000000000000000e+00
4.886659410430838761e+02 0.000000000000000000e+00
4.889859410430839262e+02 0.000000000000000000e+00
4.893173696145124723e+02 0.000000000000000000e+00
4.896313832199546709e+02 0.000000000000000000e+00
4.899898412698412926e+02 0.000000000000000000e+00
4.903082086167800639e+02 0.000000000000000000e+00
4.906327437641723463e+02 0.000000000000000000e+00
4.909561904761904998e+02 0.000000000000000000e+00
4.912934240362811806e+02 0.000000000000000000e+00
4.916177777777778033e+02 0.000000000000000000e+00
4.919415873015872762e+02 0.000000000000000000e+00
4.922672108843537444e+02 0.000000000000000000e+00
4.925997278911564763e+02 0.000000000000000000e+00
4.929364172335600642e+02 0.000000000000000000e+00
4.932642176870748472e+02 0.000000000000000000e+00
4.935885714285714130e+02 0.000000000000000000e+00
4.938987755102040751e+02 0.000000000000000000e+00
4.942291156462584922e+02 0.000000000000000000e+00
4.945456689342403820e+02 0.000000000000000000e+00
4.948872562358276923e+02 0.000000000000000000e+00
4.951898412698412812e+02 0.000000000000000000e+00
4.955096598639455578e+02 0.000000000000000000e+00
4.958575963718820958e+02 0.000000000000000000e+00
4.961906575963718637e+02 0.000000000000000000e+00
4.965073922902494132e+02 0.000000000000000000e+00
4.968324716553287885e+02 0.000000000000000000e+00
4.971693424036280931e+02 0.000000000000000000e+00
4.974891609977324265e+02 0.000000000000000000e+00
nan -1.000000000000000000e+00
4.981482086167800389e+02 0.000000000000000000e+00
4.984783673469387963e+02 0.000000000000000000e+00
4.987925623582766548e+02 0.000000000000000000e+00
4.991308843537415214e+02 0.000000000000000000e+00
4.994595918367347167e+02 0.000000000000000000e+00
4.997859410430838807e+02 0.000000000000000000e+00
5.001190022675737055e+02 0.000000000000000000e+00
5.004642176870748358e+02 0.000000000000000000e+00
5.007834920634920763e+02 0.000000000000000000e+00
5.011074829931972658e+02 0.000000000000000000e+00
5.014178684807256445e+02 0.000000000000000000e+00
5.017456689342403706e+02 0.000000000000000000e+00
5.020647619047618946e+02 0.000000000000000000e+00
5.023923809523809609e+02 0.000000000000000000e+00
5.027080272108843815e+02 0.000000000000000000e+00
5.030155102040816359e+02 0.000000000000000000e+00
5.033454875283446768e+02 0.000000000000000000e+00
5.036908843537415237e+02 0.000000000000000000e+00
5.040190476190476261e+02 0.000000000000000000e+00
nan -1.000000000000000000e+00
5.046708390022675985e+02 0.000000000000000000e+00
5.049975510204081388e+02 0.000000000000000000e+00
5.053224489795918544e+02 0.000000000000000000e+00
nan -1.000000000000000000e+00
nan -1.000000000000000000e+00
nan -1.000000000000000000e+00
nan -1.000000000000000000e+00
nan -1.000000000000000000e+00
nan -1.000000000000000000e+00
nan -1.000000000000000000e+00
nan -1.000000000000000000e+00
nan -1.000000000000000000e+00
nan -1.000000000000000000e+00
5.088341043083900104e+02 0.000000000000000000e+00
5.091671655328798352e+02 0.000000000000000000e+00
5.094701133786848004e+02 0.000000000000000000e+00
5.097968253968253975e+02 0.000000000000000000e+00
5.101229931972789018e+02 0.000000000000000000e+00
5.104292063492063676e+02 0.000000000000000000e+00
5.107410430839002515e+02 0.000000000000000000e+00
5.110592290249433063e+02 0.000000000000000000e+00
5.113819501133787071e+02 0.000000000000000000e+00
5.116925170068027455e+02 0.000000000000000000e+00
5.120248526077097040e+02 0.000000000000000000e+00
5.123361451247166087e+02 0.000000000000000000e+00
nan -1.000000000000000000e+00
5.129667120181405835e+02 0.000000000000000000e+00
5.132627664399093419e+02 0.000000000000000000e+00
5.135838548752834640e+02 0.000000000000000000e+00
5.139187301587301135e+02 0.000000000000000000e+00
5.142271201814058941e+02 0.000000000000000000e+00
5.145496598639455215e+02 0.000000000000000000e+00
5.148689342403628189e+02 0.000000000000000000e+00
nan -1.000000000000000000e+00
5.155009523809524126e+02 0.000000000000000000e+00
5.158204081632652560e+02 0.000000000000000000e+00
5.161496598639455442e+02 0.000000000000000000e+00
5.165030385487527838e+02 0.000000000000000000e+00
5.167992743764172019e+02 0.000000000000000000e+00
5.171370521541949756e+02 0.000000000000000000e+00
5.174489795910000112e+02 0.000000000000000000e+00
5.177581632650000074e+02 0.000000000000000000e+00
5.181063038548752502e+02 0.000000000000000000e+00
5.183974603174602862e+02 0.000000000000000000e+00
5.187256235827663886e+02 0.000000000000000000e+00
5.190416326530612423e+02 0.000000000000000000e+00
5.193648979591836223e+02 0.000000000000000000e+00
5.196908843537414668e+02 0.000000000000000000e+00
5.200321088435374577e+02 0.000000000000000000e+00
5.203582766439909619e+02 0.000000000000000000e+00
5.206628571428570922e+02 0.000000000000000000e+00
5.209694331065759343e+02 0.000000000000000000e+00
5.213079365079364607e+02 0.000000000000000000e+00
5.216366439909296560e+02 0.000000000000000000e+00
5.219513832199546641e+02 0.000000000000000000e+00
5.222520408159999761e+02 0.000000000000000000e+00
5.226009977324263218e+02 0.000000000000000000e+00
5.229073922902493905e+02 0.000000000000000000e+00
5.232114285714285415e+02 0.000000000000000000e+00
5.235199999999999818e+02 0.000000000000000000e+00
5.238234920634920400e+02 0.000000000000000000e+00
5.241572789115646174e+02 0.000000000000000000e+00
5.244694784580499345e+02 0.000000000000000000e+00
5.247755102040816837e+02 0.000000000000000000e+00
5.250898866213151450e+02 0.000000000000000000e+00
5.254138775510203914e+02 0.000000000000000000e+00
nan -1.000000000000000000e+00
nan -1.000000000000000000e+00
nan -1.000000000000000000e+00
nan -1.000000000000000000e+00
5.269977324263038554e+02 0.000000000000000000e+00
5.273110204081632446e+02 0.000000000000000000e+00
5.276368253968254294e+02 0.000000000000000000e+00
5.279582766439909847e+02 0.000000000000000000e+00
5.282673922902494041e+02 0.000000000000000000e+00
nan -1.000000000000000000e+00
nan -1.000000000000000000e+00
nan -1.000000000000000000e+00
nan -1.000000000000000000e+00
nan -1.000000000000000000e+00
nan -1.000000000000000000e+00
nan -1.000000000000000000e+00
nan -1.000000000000000000e+00
nan -1.000000000000000000e+00
nan -1.000000000000000000e+00
5.316789115646258779e+02 0.000000000000000000e+00
5.319765306119999195e+02 0.000000000000000000e+00
5.323352380952380827e+02 0.000000000000000000e+00
5.326380045351473882e+02 0.000000000000000000e+00
5.329699773242630272e+02 0.000000000000000000e+00
5.332983219954649030e+02 0.000000000000000000e+00
5.336208616780045304e+02 0.000000000000000000e+00
5.339348752834466723e+02 0.000000000000000000e+00
5.342583219954648257e+02 0.000000000000000000e+00
5.345855782312925157e+02 0.000000000000000000e+00
nan -1.000000000000000000e+00
5.352219501133787389e+02 0.000000000000000000e+00
5.355595464852607392e+02 0.000000000000000000e+00
5.358672108843537671e+02 0.000000000000000000e+00
5.361926530612245188e+02 0.000000000000000000e+00
5.364926984126983598e+02 0.000000000000000000e+00
5.368272108843536898e+02 0.000000000000000000e+00
5.371354195011338106e+02 0.000000000000000000e+00
5.374429024943310651e+02 0.000000000000000000e+00
5.377663492063492185e+02 0.000000000000000000e+00
5.380856235827664023e+02 0.000000000000000000e+00
5.383965532879818738e+02 0.000000000000000000e+00
5.387138321995464594e+02 0.000000000000000000e+00
5.390421768707483352e+02 0.000000000000000000e+00
5.393483900226757441e+02 0.000000000000000000e+00
5.396565986394557513e+02 0.000000000000000000e+00
nan -1.000000000000000000e+00
nan -1.000000000000000000e+00
nan -1.000000000000000000e+00
nan -1.000000000000000000e+00
nan -1.000000000000000000e+00
nan -1.000000000000000000e+00
nan -1.000000000000000000e+00
nan -1.000000000000000000e+00
nan -1.000000000000000000e+00
nan -1.000000000000000000e+00
nan -1.000000000000000000e+00
5.433819501133787071e+02 0.000000000000000000e+00
5.436992290249432926e+02 0.000000000000000000e+00
5.440076190476190732e+02 0.000000000000000000e+00
5.443212698412698956e+02 0.000000000000000000e+00
5.446205895691609840e+02 0.000000000000000000e+00
5.449298866213151769e+02 0.000000000000000000e+00
5.452478911564626287e+02 0.000000000000000000e+00
nan -1.000000000000000000e+00
5.458461678004534861e+02 0.000000000000000000e+00
5.461590929705215558e+02 0.000000000000000000e+00
5.464803628117913377e+02 0.000000000000000000e+00
5.467985487528344493e+02 0.000000000000000000e+00
5.471219954648526027e+02 0.000000000000000000e+00
5.474341950113379198e+02 0.000000000000000000e+00
5.477518367346938248e+02 0.000000000000000000e+00
5.480760090702947309e+02 0.000000000000000000e+00
5.483814965986395009e+02 0.000000000000000000e+00
5.486918820861677659e+02 0.000000000000000000e+00
5.489875736961450912e+02 0.000000000000000000e+00
5.492992290249433154e+02 0.000000000000000000e+00
5.496107029478457662e+02 0.000000000000000000e+00
5.499152834467120101e+02 0.000000000000000000e+00
5.502289342403628325e+02 0.000000000000000000e+00
5.505384126984126851e+02 0.000000000000000000e+00
5.508362811791382683e+02 0.000000000000000000e+00
5.511455782312924612e+02 0.000000000000000000e+00
nan -1.000000000000000000e+00
5.517790476190476738e+02 0.000000000000000000e+00
5.520712925170067820e+02 0.000000000000000000e+00
5.523847619047619446e+02 0.000000000000000000e+00
5.527038548752834686e+02 0.000000000000000000e+00
5.530294784580498799e+02 0.000000000000000000e+00
5.533228117913831738e+02 0.000000000000000000e+00
5.536546031746031531e+02 0.000000000000000000e+00
5.539559183673469533e+02 0.000000000000000000e+00
5.542635827664398676e+02 0.000000000000000000e+00
5.545821315192744123e+02 0.000000000000000000e+00
5.548863492063492231e+02 0.000000000000000000e+00
5.552039909297052418e+02 0.000000000000000000e+00
5.555049433106576089e+02 0.000000000000000000e+00
5.558033560090702849e+02 0.000000000000000000e+00
5.561313378684807276e+02 0.000000000000000000e+00
5.564387755100000277e+02 0.000000000000000000e+00
5.567492063492063608e+02 0.000000000000000000e+00
5.570750113378684318e+02 0.000000000000000000e+00
nan -1.000000000000000000e+00
5.577073922902494587e+02 0.000000000000000000e+00
5.580342857142857156e+02 0.000000000000000000e+00
5.583363265306122685e+02 0.000000000000000000e+00
5.586724489790000234e+02 0.000000000000000000e+00
5.589768707482993477e+02 0.000000000000000000e+00
5.592861678004535406e+02 0.000000000000000000e+00
5.596052607709750646e+02 0.000000000000000000e+00
5.599274376417233725e+02 0.000000000000000000e+00
5.602347392290249672e+02 0.000000000000000000e+00
nan -1.000000000000000000e+00
5.608444444444444343e+02 0.000000000000000000e+00
5.611580952380952567e+02 0.000000000000000000e+00
5.614822675736961628e+02 0.000000000000000000e+00
5.618015419501133465e+02 0.000000000000000000e+00
5.621093877551020341e+02 0.000000000000000000e+00
5.624056235827664523e+02 0.000000000000000000e+00
5.627361451247165860e+02 0.000000000000000000e+00
5.630639455782312552e+02 0.000000000000000000e+00
nan -1.000000000000000000e+00
nan -1.000000000000000000e+00
5.639911111111110813e+02 0.000000000000000000e+00
5.642858956916099942e+02 0.000000000000000000e+00
5.645997278911564763e+02 0.000000000000000000e+00
5.649220861678004439e+02 0.000000000000000000e+00
5.652282993197278529e+02 0.000000000000000000e+00
nan -1.000000000000000000e+00
nan -1.000000000000000000e+00
nan -1.000000000000000000e+00
nan -1.000000000000000000e+00
nan -1.000000000000000000e+00
5.671087528344671682e+02 0.000000000000000000e+00
5.674398185941042811e+02 0.000000000000000000e+00
5.677549206349206088e+02 0.000000000000000000e+00
5.680605895691610385e+02 0.000000000000000000e+00
5.683811337868480678e+02 0.000000000000000000e+00
5.686855328798185383e+02 0.000000000000000000e+00
5.690015419501133920e+02 0.000000000000000000e+00
5.693188208616779775e+02 0.000000000000000000e+00
5.696362811791383365e+02 0.000000000000000000e+00
5.699452154195010962e+02 0.000000000000000000e+00
5.702719274376416934e+02 0.000000000000000000e+00
5.706035374149660129e+02 0.000000000000000000e+00
5.709092063492063289e+02 0.000000000000000000e+00
5.712429931972789063e+02 0.000000000000000000e+00
5.715727891156462874e+02 0.000000000000000000e+00
5.718811791383219543e+02 0.000000000000000000e+00
5.721759637188208671e+02 0.000000000000000000e+00
5.725162811791383319e+02 0.000000000000000000e+00
5.728039909297052645e+02 0.000000000000000000e+00
5.731258049886621393e+02 0.000000000000000000e+00
5.734343764172335796e+02 0.000000000000000000e+00
5.737520181405895983e+02 0.000000000000000000e+00
5.740575056689342546e+02 0.000000000000000000e+00
5.743775056689341909e+02 0.000000000000000000e+00
5.746817233560091154e+02 0.000000000000000000e+00
nan -1.000000000000000000e+00
5.753117460317459972e+02 0.000000000000000000e+00
5.756315646258503875e+02 0.000000000000000000e+00
5.759201814058957325e+02 0.000000000000000000e+00
5.762579591836735062e+02 0.000000000000000000e+00
5.765329705215419835e+02 0.000000000000000000e+00
5.768551473922902915e+02 0.000000000000000000e+00
5.771782312925170118e+02 0.000000000000000000e+00
5.774944217687075252e+02 0.000000000000000000e+00
5.777915646258503557e+02 0.000000000000000000e+00
5.781266213151927786e+02 0.000000000000000000e+00
5.784573242630385721e+02 0.000000000000000000e+00
5.787559183673469079e+02 0.000000000000000000e+00
5.790599546485260589e+02 0.000000000000000000e+00
5.793748752834467268e+02 0.000000000000000000e+00
5.796770975056689394e+02 0.000000000000000000e+00
5.799994557823129071e+02 0.000000000000000000e+00
5.803009523809523671e+02 0.000000000000000000e+00
5.806078911564625287e+02 0.000000000000000000e+00
5.809170068027210618e+02 0.000000000000000000e+00
5.812281179138321932e+02 0.000000000000000000e+00
5.815568253968253885e+02 0.000000000000000000e+00
5.818644897959184163e+02 0.000000000000000000e+00
5.821728798185940832e+02 0.000000000000000000e+00
5.824847165532879671e+02 0.000000000000000000e+00
5.827960090702947582e+02 0.000000000000000000e+00
5.831100226757370137e+02 0.000000000000000000e+00
5.834009977324262763e+02 0.000000000000000000e+00
5.837168253968253566e+02 0.000000000000000000e+00
nan -1.000000000000000000e+00
5.843640816326530967e+02 0.000000000000000000e+00
5.846704761904761654e+02 0.000000000000000000e+00
5.849627210884353872e+02 0.000000000000000000e+00
5.852745578231292711e+02 0.000000000000000000e+00
5.855974603174603317e+02 0.000000000000000000e+00
5.858951473922902551e+02 0.000000000000000000e+00
nan -1.000000000000000000e+00
5.865104761904761972e+02 0.000000000000000000e+00
5.868406349206348978e+02 0.000000000000000000e+00
5.871510204081632764e+02 0.000000000000000000e+00
5.874648526077097586e+02 0.000000000000000000e+00
5.877741496598639515e+02 0.000000000000000000e+00
5.880872562358276809e+02 0.000000000000000000e+00
5.884039909297051736e+02 0.000000000000000000e+00
5.887109297052154488e+02 0.000000000000000000e+00
5.890352834467120147e+02 0.000000000000000000e+00
5.893558276643990439e+02 0.000000000000000000e+00
5.896781859410431252e+02 0.000000000000000000e+00
5.899840362811791010e+02 0.000000000000000000e+00
5.903047619047619037e+02 0.000000000000000000e+00
5.906242176870748608e+02 0.000000000000000000e+00
5.909344217687074661e+02 0.000000000000000000e+00
5.912506122448979795e+02 0.000000000000000000e+00
5.915740589569161330e+02 0.000000000000000000e+00
5.918953287981859148e+02 0.000000000000000000e+00
5.921973696145124677e+02 0.000000000000000000e+00
5.925108390022676303e+02 0.000000000000000000e+00
5.928224943310657409e+02 0.000000000000000000e+00
5.931414058956916051e+02 0.000000000000000000e+00
5.934534240362811488e+02 0.000000000000000000e+00
5.937634467120180943e+02 0.000000000000000000e+00
5.940852607709750828e+02 0.000000000000000000e+00
5.944252154195011144e+02 0.000000000000000000e+00
5.947365079365079055e+02 0.000000000000000000e+00
5.950612244897959044e+02 0.000000000000000000e+00
5.953634467120181171e+02 0.000000000000000000e+00
5.956803628117913831e+02 0.000000000000000000e+00
5.959780498866213065e+02 0.000000000000000000e+00
5.963022222222222126e+02 0.000000000000000000e+00
5.966175056689342000e+02 0.000000000000000000e+00
5.969514739229025508e+02 0.000000000000000000e+00
5.972595011337868982e+02 0.000000000000000000e+00
5.975882086167800935e+02 0.000000000000000000e+00
5.978893424036281203e+02 0.000000000000000000e+00
5.982042630385487882e+02 0.000000000000000000e+00
5.985108390022676303e+02 0.000000000000000000e+00
5.988313832199546596e+02 0.000000000000000000e+00
5.991381405895691614e+02 0.000000000000000000e+00
5.994800907029477912e+02 0.000000000000000000e+00
5.997754195011337970e+02 0.000000000000000000e+00
6.001046712018140852e+02 0.000000000000000000e+00
6.003878458049886149e+02 0.000000000000000000e+00
6.007218140589569657e+02 0.000000000000000000e+00
6.010106122448979704e+02 0.000000000000000000e+00
6.013414965986394236e+02 0.000000000000000000e+00
6.016419047619048115e+02 0.000000000000000000e+00
6.019673469387755631e+02 0.000000000000000000e+00
6.022623129251700220e+02 0.000000000000000000e+00
6.025770521541950302e+02 0.000000000000000000e+00
6.028643990929705296e+02 0.000000000000000000e+00
6.031976417233560142e+02 0.000000000000000000e+00
6.034826303854874823e+02 0.000000000000000000e+00
6.038098866213151723e+02 0.000000000000000000e+00
6.041110204081633128e+02 0.000000000000000000e+00
6.044210430839002584e+02 0.000000000000000000e+00
6.047272562358276673e+02 0.000000000000000000e+00
6.050376417233560460e+02 0.000000000000000000e+00
6.053277097505668962e+02 0.000000000000000000e+00
6.056471655328798533e+02 0.000000000000000000e+00
6.059713378684807594e+02 0.000000000000000000e+00
6.062755555555555702e+02 0.000000000000000000e+00
6.065835827664399176e+02 0.000000000000000000e+00
6.069180952380952476e+02 0.000000000000000000e+00
6.072076190476190050e+02 0.000000000000000000e+00
6.075365079365079737e+02 0.000000000000000000e+00
6.078287528344670818e+02 0.000000000000000000e+00
6.081482086167800389e+02 0.000000000000000000e+00
6.084683900226757487e+02 0.000000000000000000e+00
6.087795011337868800e+02 0.000000000000000000e+00
6.090969614512471253e+02 0.000000000000000000e+00
6.094363718820861777e+02 0.000000000000000000e+00
6.097371428571428851e+02 0.000000000000000000e+00
6.100663945578231733e+02 0.000000000000000000e+00
6.103611791383219725e+02 0.000000000000000000e+00
6.106644897959183709e+02 0.000000000000000000e+00
6.109674376417233361e+02 0.000000000000000000e+00
nan -1.000000000000000000e+00
6.115795011337868345e+02 0.000000000000000000e+00
6.118755555555555929e+02 0.000000000000000000e+00
6.121950113378684364e+02 0.000000000000000000e+00
6.125170068027210846e+02 0.000000000000000000e+00
6.128206802721088025e+02 0.000000000000000000e+00
6.131363265306122230e+02 0.000000000000000000e+00
6.134367346938774972e+02 0.000000000000000000e+00
6.137433106575963393e+02 0.000000000000000000e+00
6.140462585034013046e+02 0.000000000000000000e+00
6.143744217687075206e+02 0.000000000000000000e+00
6.146668480725624022e+02 0.000000000000000000e+00
6.149699773242630272e+02 0.000000000000000000e+00
6.152736507936507451e+02 0.000000000000000000e+00
6.155762358276643909e+02 0.000000000000000000e+00
6.159018594104308022e+02 0.000000000000000000e+00
nan -1.000000000000000000e+00
nan -1.000000000000000000e+00
6.168126984126984098e+02 0.000000000000000000e+00
6.171036734693877861e+02 0.000000000000000000e+00
6.174149659863945772e+02 0.000000000000000000e+00
6.177496598639455669e+02 0.000000000000000000e+00
6.180575056689342546e+02 0.000000000000000000e+00
6.183736961451247680e+02 0.000000000000000000e+00
nan -1.000000000000000000e+00
nan -1.000000000000000000e+00
6.192756462585034569e+02 0.000000000000000000e+00
6.195769614512471435e+02 0.000000000000000000e+00
6.198982312925170390e+02 0.000000000000000000e+00
6.202182312925169754e+02 0.000000000000000000e+00
nan -1.000000000000000000e+00
nan -1.000000000000000000e+00
nan -1.000000000000000000e+00
nan -1.000000000000000000e+00
6.217868480725624067e+02 0.000000000000000000e+00
6.220959637188208262e+02 0.000000000000000000e+00
6.224232199546485163e+02 0.000000000000000000e+00
6.227426757369614734e+02 0.000000000000000000e+00
6.230583219954648939e+02 0.000000000000000000e+00
6.233670748299319939e+02 0.000000000000000000e+00
6.236925170068027455e+02 0.000000000000000000e+00
6.240003628117914332e+02 0.000000000000000000e+00
6.243299773242630408e+02 0.000000000000000000e+00
6.246556009070294522e+02 0.000000000000000000e+00
6.249766893424035743e+02 0.000000000000000000e+00
6.252843537414966022e+02 0.000000000000000000e+00
6.256065306122449101e+02 0.000000000000000000e+00
6.259091156462585559e+02 0.000000000000000000e+00
6.262541496598639696e+02 0.000000000000000000e+00
6.265663492063491731e+02 0.000000000000000000e+00
6.268858049886621302e+02 0.000000000000000000e+00
6.272090702947846239e+02 0.000000000000000000e+00
6.275170975056689713e+02 0.000000000000000000e+00
6.278080725623582339e+02 0.000000000000000000e+00
6.281249886621315000e+02 0.000000000000000000e+00
6.284564172335600460e+02 0.000000000000000000e+00
6.287584580498865989e+02 0.000000000000000000e+00
6.290809977324263400e+02 0.000000000000000000e+00
6.293743310657596339e+02 0.000000000000000000e+00
6.297155555555555111e+02 0.000000000000000000e+00
6.300330158730158701e+02 0.000000000000000000e+00
6.303548299319727448e+02 0.000000000000000000e+00
6.306668480725624022e+02 0.000000000000000000e+00
6.309761451247165951e+02 0.000000000000000000e+00
6.312772789115646219e+02 0.000000000000000000e+00
6.315791383219955151e+02 0.000000000000000000e+00
6.319112925170068138e+02 0.000000000000000000e+00
6.322352834467120601e+02 0.000000000000000000e+00
6.325360544217686538e+02 0.000000000000000000e+00
6.328395464852608256e+02 0.000000000000000000e+00
6.331555555555555657e+02 0.000000000000000000e+00
6.334704761904762336e+02 0.000000000000000000e+00
6.337844897959183754e+02 0.000000000000000000e+00
6.340963265306122594e+02 0.000000000000000000e+00
6.343916553287981515e+02 0.000000000000000000e+00
6.347161904761904907e+02 0.000000000000000000e+00
6.350385487528344584e+02 0.000000000000000000e+00
6.353306122448979067e+02 0.000000000000000000e+00
6.356417233560090381e+02 0.000000000000000000e+00
nan -1.000000000000000000e+00
nan -1.000000000000000000e+00
nan -1.000000000000000000e+00
nan -1.000000000000000000e+00
nan -1.000000000000000000e+00
nan -1.000000000000000000e+00
6.378138775510203686e+02 0.000000000000000000e+00
6.381126530612244778e+02 0.000000000000000000e+00
6.384308390022675894e+02 0.000000000000000000e+00
6.387426757369614734e+02 0.000000000000000000e+00
6.390550566893424502e+02 0.000000000000000000e+00
6.393672562358276537e+02 0.000000000000000000e+00
6.396798185941042902e+02 0.000000000000000000e+00
nan -1.000000000000000000e+00
nan -1.000000000000000000e+00
nan -1.000000000000000000e+00
nan -1.000000000000000000e+00
nan -1.000000000000000000e+00
6.415034920634921036e+02 0.000000000000000000e+00
6.418093424036280794e+02 0.000000000000000000e+00
6.421199092970521178e+02 0.000000000000000000e+00
6.424288435374149913e+02 0.000000000000000000e+00
6.427350566893424002e+02 0.000000000000000000e+00
6.430719274376417616e+02 0.000000000000000000e+00
6.433492970521541565e+02 0.000000000000000000e+00
6.436897959183673947e+02 0.000000000000000000e+00
6.439704308390022334e+02 0.000000000000000000e+00
6.442755555555555702e+02 0.000000000000000000e+00
6.445821315192744123e+02 0.000000000000000000e+00
6.449017687074830292e+02 0.000000000000000000e+00
6.452234013605442442e+02 0.000000000000000000e+00
6.455314285714285916e+02 0.000000000000000000e+00
6.458536054421768995e+02 0.000000000000000000e+00
6.461534693877550808e+02 0.000000000000000000e+00
6.464455328798186429e+02 0.000000000000000000e+00
nan -1.000000000000000000e+00
6.470835374149660311e+02 0.000000000000000000e+00
6.473835827664398721e+02 0.000000000000000000e+00
6.476823582766439813e+02 0.000000000000000000e+00
6.480007256235827526e+02 0.000000000000000000e+00
6.483005895691610476e+02 0.000000000000000000e+00
nan -1.000000000000000000e+00
nan -1.000000000000000000e+00
nan -1.000000000000000000e+00
nan -1.000000000000000000e+00
nan -1.000000000000000000e+00
nan -1.000000000000000000e+00
nan -1.000000000000000000e+00
nan -1.000000000000000000e+00
nan -1.000000000000000000e+00
nan -1.000000000000000000e+00
6.516589569160997826e+02 0.000000000000000000e+00
6.519566439909297060e+02 0.000000000000000000e+00
6.522933333333332939e+02 0.000000000000000000e+00
6.525959183673469397e+02 0.000000000000000000e+00
6.529030385487528747e+02 0.000000000000000000e+00
6.531949206349206634e+02 0.000000000000000000e+00
nan -1.000000000000000000e+00
6.538216780045351015e+02 0.000000000000000000e+00
6.541224489795918089e+02 0.000000000000000000e+00
6.544139682539682781e+02 0.000000000000000000e+00
6.547210884353740994e+02 0.000000000000000000e+00
nan -1.000000000000000000e+00
nan -1.000000000000000000e+00
nan -1.000000000000000000e+00
6.559192743764172064e+02 0.000000000000000000e+00
6.562352834467120601e+02 0.000000000000000000e+00
6.565516553287982333e+02 0.000000000000000000e+00
6.568740136054422010e+02 0.000000000000000000e+00
6.571889342403627552e+02 0.000000000000000000e+00
6.574958730158730305e+02 0.000000000000000000e+00
6.578046258503401305e+02 0.000000000000000000e+00
6.581135600907030039e+02 0.000000000000000000e+00
6.584355555555555384e+02 0.000000000000000000e+00
6.587412244897959681e+02 0.000000000000000000e+00
6.590566893424036152e+02 0.000000000000000000e+00
6.593641723356008697e+02 0.000000000000000000e+00
6.596752834467120010e+02 0.000000000000000000e+00
6.599687981859410684e+02 0.000000000000000000e+00
6.602884353741496852e+02 0.000000000000000000e+00
6.605795918367347213e+02 0.000000000000000000e+00
nan -1.000000000000000000e+00
6.612027210884353963e+02 0.000000000000000000e+00
6.615149206349205997e+02 0.000000000000000000e+00
6.618187755102040910e+02 0.000000000000000000e+00
6.621291609977324697e+02 0.000000000000000000e+00
6.624344671201813526e+02 0.000000000000000000e+00
6.627390476190475965e+02 0.000000000000000000e+00
6.630300226757369728e+02 0.000000000000000000e+00
nan -1.000000000000000000e+00
6.636573242630385039e+02 0.000000000000000000e+00
6.639609977324263355e+02 0.000000000000000000e+00
6.642682993197279302e+02 0.000000000000000000e+00
6.645774149659863497e+02 0.000000000000000000e+00
6.648847165532879444e+02 0.000000000000000000e+00
6.651863945578231778e+02 0.000000000000000000e+00
6.654973242630385357e+02 0.000000000000000000e+00
6.658115192743764510e+02 0.000000000000000000e+00
6.661043083900226520e+02 0.000000000000000000e+00
6.664194104308389797e+02 0.000000000000000000e+00
6.667381405895691842e+02 0.000000000000000000e+00
6.670575963718821413e+02 0.000000000000000000e+00
6.673667120181405608e+02 0.000000000000000000e+00
6.676696598639455260e+02 0.000000000000000000e+00
6.679749659863945226e+02 0.000000000000000000e+00
nan -1.000000000000000000e+00
6.686029931972789200e+02 0.000000000000000000e+00
6.689142857142857110e+02 0.000000000000000000e+00
6.692038095238094684e+02 0.000000000000000000e+00
6.695192743764172292e+02 0.000000000000000000e+00
6.698200453514739365e+02 0.000000000000000000e+00
6.701380498866212747e+02 0.000000000000000000e+00
6.704466213151927150e+02 0.000000000000000000e+00
6.707508390022675258e+02 0.000000000000000000e+00
6.710586848072562134e+02 0.000000000000000000e+00
6.713788662131519231e+02 0.000000000000000000e+00
6.716856235827664250e+02 0.000000000000000000e+00
6.719887528344671637e+02 0.000000000000000000e+00
6.723080272108843474e+02 0.000000000000000000e+00
6.726253061224489329e+02 0.000000000000000000e+00
6.729237188208617226e+02 0.000000000000000000e+00
6.732360997732425858e+02 0.000000000000000000e+00
6.735530158730158519e+02 0.000000000000000000e+00
6.738594104308390342e+02 0.000000000000000000e+00
6.741648979591836905e+02 0.000000000000000000e+00
6.744809070294784306e+02 0.000000000000000000e+00
6.747863945578230869e+02 0.000000000000000000e+00
6.750902494331065782e+02 0.000000000000000000e+00
6.754008163265306166e+02 0.000000000000000000e+00
6.757199092970521406e+02 0.000000000000000000e+00
6.760212244897959408e+02 0.000000000000000000e+00
6.763337868480725774e+02 0.000000000000000000e+00
6.766521541950113487e+02 0.000000000000000000e+00
6.769625396825397274e+02 0.000000000000000000e+00
6.772720181405895801e+02 0.000000000000000000e+00
6.775784126984126488e+02 0.000000000000000000e+00
6.778788208616780366e+02 0.000000000000000000e+00
6.781737868480726092e+02 0.000000000000000000e+00
6.784800000000000182e+02 0.000000000000000000e+00
6.787898412698413040e+02 0.000000000000000000e+00
6.790893424036281658e+02 0.000000000000000000e+00
6.794060770975056585e+02 0.000000000000000000e+00
6.797177324263038827e+02 0.000000000000000000e+00
6.800266666666666424e+02 0.000000000000000000e+00
6.803493877551020432e+02 0.000000000000000000e+00
6.806523356009070085e+02 0.000000000000000000e+00
6.809621768707482943e+02 0.000000000000000000e+00
6.812700226757369819e+02 0.000000000000000000e+00
6.815686167800453177e+02 0.000000000000000000e+00
6.818719274376417161e+02 0.000000000000000000e+00
6.821795918367347440e+02 0.000000000000000000e+00
6.824934240362812261e+02 0.000000000000000000e+00
6.827878458049887058e+02 0.000000000000000000e+00
6.831118367346938385e+02 0.000000000000000000e+00
6.834069841269840708e+02 0.000000000000000000e+00
6.837131972789115935e+02 0.000000000000000000e+00
6.840139682539683008e+02 0.000000000000000000e+00
6.843308843537414532e+02 0.000000000000000000e+00
6.846291156462584695e+02 0.000000000000000000e+00
6.849474829931972408e+02 0.000000000000000000e+00
6.852386394557822769e+02 0.000000000000000000e+00
6.855590022675736463e+02 0.000000000000000000e+00
6.858398185941042584e+02 0.000000000000000000e+00
6.861338775510204187e+02 0.000000000000000000e+00
6.864426303854875187e+02 0.000000000000000000e+00
6.867620861678004758e+02 0.000000000000000000e+00
6.870610430839002447e+02 0.000000000000000000e+00
6.873786848072562634e+02 0.000000000000000000e+00
6.876901587301587142e+02 0.000000000000000000e+00
6.880108843537415169e+02 0.000000000000000000e+00
6.882998639455781813e+02 0.000000000000000000e+00
6.886256689342403661e+02 0.000000000000000000e+00
6.889300680272108366e+02 0.000000000000000000e+00
6.892429931972789063e+02 0.000000000000000000e+00
6.895591836734694198e+02 0.000000000000000000e+00
6.898505215419501155e+02 0.000000000000000000e+00
6.901630839002267521e+02 0.000000000000000000e+00
6.904785487528345129e+02 0.000000000000000000e+00
6.907969160997732843e+02 0.000000000000000000e+00
6.911033106575963529e+02 0.000000000000000000e+00
6.914155102040816701e+02 0.000000000000000000e+00
6.917385941043083903e+02 0.000000000000000000e+00
6.920395464852607574e+02 0.000000000000000000e+00
6.923414058956916506e+02 0.000000000000000000e+00
6.926450793650793685e+02 0.000000000000000000e+00
nan -1.000000000000000000e+00
nan -1.000000000000000000e+00
6.935744217687074524e+02 0.000000000000000000e+00
6.939054875283446790e+02 0.000000000000000000e+00
6.942331065759636886e+02 0.000000000000000000e+00
6.945424036281178815e+02 0.000000000000000000e+00
6.948689342403628189e+02 0.000000000000000000e+00
6.951675283446711546e+02 0.000000000000000000e+00
6.954731972789115844e+02 0.000000000000000000e+00
6.957966439909297378e+02 0.000000000000000000e+00
6.961088435374149412e+02 0.000000000000000000e+00
6.964123356009069994e+02 0.000000000000000000e+00
6.967473922902494223e+02 0.000000000000000000e+00
6.970302040816326326e+02 0.000000000000000000e+00
6.973583673469387350e+02 0.000000000000000000e+00
6.976656689342403297e+02 0.000000000000000000e+00
6.979951020408162776e+02 0.000000000000000000e+00
6.982969614512471708e+02 0.000000000000000000e+00
6.986071655328797760e+02 0.000000000000000000e+00
6.989182766439909074e+02 0.000000000000000000e+00
6.992208616780045531e+02 0.000000000000000000e+00
6.995268934240363023e+02 0.000000000000000000e+00
6.998383673469387531e+02 0.000000000000000000e+00
7.001712471655329182e+02 0.000000000000000000e+00
7.004868934240362250e+02 0.000000000000000000e+00
7.007978231292516966e+02 0.000000000000000000e+00
7.011016780045351879e+02 0.000000000000000000e+00
7.014118820861677932e+02 0.000000000000000000e+00
7.017340589569161011e+02 0.000000000000000000e+00
7.020731065759637204e+02 0.000000000000000000e+00
7.023691609977324788e+02 0.000000000000000000e+00
7.026844444444444662e+02 0.000000000000000000e+00
7.029853968253968333e+02 0.000000000000000000e+00
7.032963265306121912e+02 0.000000000000000000e+00
7.036108843537415396e+02 0.000000000000000000e+00
7.039190929705215467e+02 0.000000000000000000e+00
7.042233106575963575e+02 0.000000000000000000e+00
7.045429478458049743e+02 0.000000000000000000e+00
7.048457142857142799e+02 0.000000000000000000e+00
7.051720634920634438e+02 0.000000000000000000e+00
7.054737414965986773e+02 0.000000000000000000e+00
7.057785034013605809e+02 0.000000000000000000e+00
7.060939682539682281e+02 0.000000000000000000e+00
7.064061678004535452e+02 0.000000000000000000e+00
7.067154648526077381e+02 0.000000000000000000e+00
7.070236734693877452e+02 0.000000000000000000e+00
7.073017687074830064e+02 0.000000000000000000e+00
7.076313832199546141e+02 0.000000000000000000e+00
7.079501133786848186e+02 0.000000000000000000e+00
7.082556009070294749e+02 0.000000000000000000e+00
7.085616326530612241e+02 0.000000000000000000e+00
7.088556916099772707e+02 0.000000000000000000e+00
7.091707936507935983e+02 0.000000000000000000e+00
7.094835374149660083e+02 0.000000000000000000e+00
7.098064399092970689e+02 0.000000000000000000e+00
7.101010430839002083e+02 0.000000000000000000e+00
nan -1.000000000000000000e+00
7.107100226757369228e+02 0.000000000000000000e+00
7.110254875283446836e+02 0.000000000000000000e+00
7.113264399092970507e+02 0.000000000000000000e+00
7.116420861678004712e+02 0.000000000000000000e+00
7.119434013605442715e+02 0.000000000000000000e+00
7.122557823129251346e+02 0.000000000000000000e+00
7.125701587301587097e+02 0.000000000000000000e+00
7.128830839002267794e+02 0.000000000000000000e+00
7.131878458049886831e+02 0.000000000000000000e+00
7.135125623582766821e+02 0.000000000000000000e+00
7.138086167800453268e+02 0.000000000000000000e+00
7.141327891156462329e+02 0.000000000000000000e+00
7.144362811791382910e+02 0.000000000000000000e+00
7.147546485260770623e+02 0.000000000000000000e+00
7.150655782312925339e+02 0.000000000000000000e+00
7.153719727891156026e+02 0.000000000000000000e+00
7.156665759637188557e+02 0.000000000000000000e+00
7.159847619047618537e+02 0.000000000000000000e+00
7.162951473922902323e+02 0.000000000000000000e+00
7.166118820861678387e+02 0.000000000000000000e+00
7.169113832199547005e+02 0.000000000000000000e+00
7.172210430839002129e+02 0.000000000000000000e+00
7.175178231292517239e+02 0.000000000000000000e+00
7.178425396825397229e+02 0.000000000000000000e+00
7.181478458049886058e+02 0.000000000000000000e+00
7.184526077097506231e+02 0.000000000000000000e+00
7.187519274376417115e+02 0.000000000000000000e+00
7.190659410430838534e+02 0.000000000000000000e+00
7.193694331065759116e+02 0.000000000000000000e+00
7.196645804988662576e+02 0.000000000000000000e+00
7.199635374149660265e+02 0.000000000000000000e+00
7.202721088435374668e+02 0.000000000000000000e+00
7.205712471655328955e+02 0.000000000000000000e+00
7.208839909297051918e+02 0.000000000000000000e+00
7.212141496598638923e+02 0.000000000000000000e+00
7.215103854875283105e+02 0.000000000000000000e+00
7.218162358276643999e+02 0.000000000000000000e+00
7.221340589569160784e+02 0.000000000000000000e+00
7.224252154195011144e+02 0.000000000000000000e+00
7.227412244897959681e+02 0.000000000000000000e+00
7.230439909297051599e+02 0.000000000000000000e+00
7.233395011337868254e+02 0.000000000000000000e+00
7.236504308390022970e+02 0.000000000000000000e+00
7.239653514739228513e+02 0.000000000000000000e+00
7.242666666666666515e+02 0.000000000000000000e+00
7.245638095238094820e+02 0.000000000000000000e+00
7.248576870748299825e+02 0.000000000000000000e+00
7.251599092970521951e+02 0.000000000000000000e+00
7.254684807256236354e+02 0.000000000000000000e+00
7.257799546485260862e+02 0.000000000000000000e+00
7.260680272108843383e+02 0.000000000000000000e+00
7.263809523809524080e+02 0.000000000000000000e+00
7.266869841269841572e+02 0.000000000000000000e+00
7.270013605442177322e+02 0.000000000000000000e+00
7.273001360544217277e+02 0.000000000000000000e+00
7.276217687074829428e+02 0.000000000000000000e+00
7.279276190476190322e+02 0.000000000000000000e+00
7.282158730158730577e+02 0.000000000000000000e+00
7.285380498866213657e+02 0.000000000000000000e+00
7.288408163265305575e+02 0.000000000000000000e+00
7.291548299319728130e+02 0.000000000000000000e+00
7.294563265306122730e+02 0.000000000000000000e+00
7.297661678004535588e+02 0.000000000000000000e+00
7.300801814058957007e+02 0.000000000000000000e+00
7.303856689342403570e+02 0.000000000000000000e+00
7.307025850340136230e+02 0.000000000000000000e+00
7.310039002267574233e+02 0.000000000000000000e+00
7.313097505668933991e+02 0.000000000000000000e+00
7.316186848072562725e+02 0.000000000000000000e+00
7.319239909297052691e+02 0.000000000000000000e+00
7.322410884353741949e+02 0.000000000000000000e+00
7.325471201814059441e+02 0.000000000000000000e+00
7.328564172335601370e+02 0.000000000000000000e+00
7.331566439909297515e+02 0.000000000000000000e+00
7.334635827664399130e+02 0.000000000000000000e+00
7.337565532879818875e+02 0.000000000000000000e+00
7.340703854875283696e+02 0.000000000000000000e+00
7.343853061224489238e+02 0.000000000000000000e+00
7.347065759637188194e+02 0.000000000000000000e+00
7.350225850340135594e+02 0.000000000000000000e+00
7.353329705215419381e+02 0.000000000000000000e+00
7.356440816326530694e+02 0.000000000000000000e+00
7.359406802721088070e+02 0.000000000000000000e+00
7.362327437641723691e+02 0.000000000000000000e+00
7.365656235827664204e+02 0.000000000000000000e+00
7.368758276643991394e+02 0.000000000000000000e+00
7.371878458049886831e+02 0.000000000000000000e+00
7.374929705215419062e+02 0.000000000000000000e+00
7.377964625850339644e+02 0.000000000000000000e+00
7.381055782312924975e+02 0.000000000000000000e+00
7.384107029478458344e+02 0.000000000000000000e+00
7.387111111111111086e+02 0.000000000000000000e+00
7.390356462585034478e+02 0.000000000000000000e+00
7.393396825396824852e+02 0.000000000000000000e+00
nan -1.000000000000000000e+00
7.399611791383219952e+02 0.000000000000000000e+00
7.402860770975056539e+02 0.000000000000000000e+00
7.405906575963718979e+02 0.000000000000000000e+00
7.408930612244897702e+02 0.000000000000000000e+00
nan -1.000000000000000000e+00
nan -1.000000000000000000e+00
nan -1.000000000000000000e+00
nan -1.000000000000000000e+00
7.424402721088434873e+02 0.000000000000000000e+00
7.427379591836735244e+02 0.000000000000000000e+00
7.430652154195011008e+02 0.000000000000000000e+00
7.433627210884353644e+02 0.000000000000000000e+00
7.436663945578230823e+02 0.000000000000000000e+00
7.439747845804988629e+02 0.000000000000000000e+00
7.442840816326530557e+02 0.000000000000000000e+00
7.445794104308389478e+02 0.000000000000000000e+00
7.448845351473922847e+02 0.000000000000000000e+00
7.451854875283446518e+02 0.000000000000000000e+00
7.454893424036281431e+02 0.000000000000000000e+00
7.457897505668934173e+02 0.000000000000000000e+00
7.461228117913832421e+02 0.000000000000000000e+00
7.463940136054421828e+02 0.000000000000000000e+00
7.467310657596372039e+02 0.000000000000000000e+00
7.470126077097505686e+02 0.000000000000000000e+00
7.473229931972789473e+02 0.000000000000000000e+00
7.476137868480725501e+02 0.000000000000000000e+00
7.479544671201814481e+02 0.000000000000000000e+00
7.482661224489795586e+02 0.000000000000000000e+00
7.485574603174603681e+02 0.000000000000000000e+00
7.488551473922902915e+02 0.000000000000000000e+00
7.491731519274376296e+02 0.000000000000000000e+00
7.494663038548752638e+02 0.000000000000000000e+00
7.497823129251701175e+02 0.000000000000000000e+00
7.500770975056689167e+02 0.000000000000000000e+00
7.503878458049886149e+02 0.000000000000000000e+00
7.506851700680272188e+02 0.000000000000000000e+00
7.509901133786847822e+02 0.000000000000000000e+00
7.512968707482992841e+02 0.000000000000000000e+00
7.515994557823129298e+02 0.000000000000000000e+00
7.519111111111111541e+02 0.000000000000000000e+00
7.522156916099772843e+02 0.000000000000000000e+00
7.525202721088435283e+02 0.000000000000000000e+00
7.528250340136054319e+02 0.000000000000000000e+00
7.531167346938775609e+02 0.000000000000000000e+00
7.534461678004535088e+02 0.000000000000000000e+00
7.537592743764172383e+02 0.000000000000000000e+00
7.540364625850339735e+02 0.000000000000000000e+00
7.543506575963718888e+02 0.000000000000000000e+00
nan -1.000000000000000000e+00
7.549547392290249945e+02 0.000000000000000000e+00
7.552731065759637659e+02 0.000000000000000000e+00
7.555740589569161330e+02 0.000000000000000000e+00
7.558793650793651295e+02 0.000000000000000000e+00
7.561826757369614143e+02 0.000000000000000000e+00
nan -1.000000000000000000e+00
nan -1.000000000000000000e+00
nan -1.000000000000000000e+00
nan -1.000000000000000000e+00
nan -1.000000000000000000e+00
nan -1.000000000000000000e+00
nan -1.000000000000000000e+00
nan -1.000000000000000000e+00
7.589329705215419608e+02 0.000000000000000000e+00
7.592781859410430343e+02 0.000000000000000000e+00
7.595481179138322432e+02 0.000000000000000000e+00
7.598731972789115616e+02 0.000000000000000000e+00
7.601873922902494769e+02 0.000000000000000000e+00
7.604899773242630090e+02 0.000000000000000000e+00
7.607961904761905316e+02 0.000000000000000000e+00
7.611080272108843019e+02 0.000000000000000000e+00
7.614195011337868664e+02 0.000000000000000000e+00
7.617405895691609885e+02 0.000000000000000000e+00
7.620486167800453359e+02 0.000000000000000000e+00
7.623604535147392198e+02 0.000000000000000000e+00
7.626824489795918680e+02 0.000000000000000000e+00
7.629897505668934627e+02 0.000000000000000000e+00
7.633030385487528520e+02 0.000000000000000000e+00
7.636061678004534770e+02 0.000000000000000000e+00
7.639279818594104654e+02 0.000000000000000000e+00
7.642383673469387304e+02 0.000000000000000000e+00
7.645614512471655644e+02 0.000000000000000000e+00
7.648649433106576225e+02 0.000000000000000000e+00
7.651912925170067865e+02 0.000000000000000000e+00
7.654882539682539573e+02 0.000000000000000000e+00
7.658071655328798215e+02 0.000000000000000000e+00
7.661335147392289855e+02 0.000000000000000000e+00
7.664257596371882073e+02 0.000000000000000000e+00
7.667463038548752365e+02 0.000000000000000000e+00
7.670603174603174921e+02 0.000000000000000000e+00
7.673799546485261089e+02 0.000000000000000000e+00
7.676936054421768176e+02 0.000000000000000000e+00
7.680045351473922892e+02 0.000000000000000000e+00
7.683245351473923392e+02 0.000000000000000000e+00
7.686356462585033569e+02 0.000000000000000000e+00
7.689413151927437866e+02 0.000000000000000000e+00
7.692458956916100306e+02 0.000000000000000000e+00
7.695727891156462874e+02 0.000000000000000000e+00
7.698701133786847777e+02 0.000000000000000000e+00
7.701772335600907127e+02 0.000000000000000000e+00
7.704727437641723782e+02 0.000000000000000000e+00
7.707796825396825398e+02 0.000000000000000000e+00
7.710757369614512982e+02 0.000000000000000000e+00
7.713794104308390160e+02 0.000000000000000000e+00
7.716734693877550626e+02 0.000000000000000000e+00
7.720029024943310105e+02 0.000000000000000000e+00
7.722989569160997689e+02 0.000000000000000000e+00
7.725928344671201558e+02 0.000000000000000000e+00
7.728977777777778329e+02 0.000000000000000000e+00
7.732161451247166042e+02 0.000000000000000000e+00
7.735076643990929597e+02 0.000000000000000000e+00
7.738111564625850178e+02 0.000000000000000000e+00
7.740914285714285370e+02 0.000000000000000000e+00
7.744050793650793594e+02 0.000000000000000000e+00
7.746938775510203641e+02 0.000000000000000000e+00
7.749990022675737009e+02 0.000000000000000000e+00
7.752934240362811806e+02 0.000000000000000000e+00
7.756067120181405699e+02 0.000000000000000000e+00
7.759056689342403388e+02 0.000000000000000000e+00
7.762066213151927059e+02 0.000000000000000000e+00
7.765150113378684864e+02 0.000000000000000000e+00
7.768288435374149685e+02 0.000000000000000000e+00
7.771504761904761835e+02 0.000000000000000000e+00
7.774454421768707562e+02 0.000000000000000000e+00
7.777485714285713811e+02 0.000000000000000000e+00
7.780555102040816564e+02 0.000000000000000000e+00
7.783571882086167761e+02 0.000000000000000000e+00
7.786675736961451548e+02 0.000000000000000000e+00
nan -1.000000000000000000e+00
nan -1.000000000000000000e+00
7.795499319727890679e+02 0.000000000000000000e+00
7.798537868480725592e+02 0.000000000000000000e+00
7.801808616780045895e+02 0.000000000000000000e+00
7.804861678004534724e+02 0.000000000000000000e+00
7.807693424036281158e+02 0.000000000000000000e+00
7.810822675736961855e+02 0.000000000000000000e+00
7.813843083900226247e+02 0.000000000000000000e+00
7.816995918367347258e+02 0.000000000000000000e+00
7.819960090702948037e+02 0.000000000000000000e+00
7.823147392290248945e+02 0.000000000000000000e+00
7.826100680272109003e+02 0.000000000000000000e+00
7.829186394557823405e+02 0.000000000000000000e+00
7.832105215419501292e+02 0.000000000000000000e+00
7.835239909297051781e+02 0.000000000000000000e+00
7.838254875283446381e+02 0.000000000000000000e+00
7.841427664399093374e+02 0.000000000000000000e+00
7.844341043083900331e+02 0.000000000000000000e+00
7.847439455782313189e+02 0.000000000000000000e+00
7.850452607709750055e+02 0.000000000000000000e+00
7.853516553287981878e+02 0.000000000000000000e+00
7.856435374149659765e+02 0.000000000000000000e+00
7.859517460317459836e+02 0.000000000000000000e+00
7.862588662131519186e+02 0.000000000000000000e+00
7.865498412698412949e+02 0.000000000000000000e+00
7.868542403628117654e+02 0.000000000000000000e+00
7.871709750566893717e+02 0.000000000000000000e+00
nan -1.000000000000000000e+00
nan -1.000000000000000000e+00
nan -1.000000000000000000e+00
nan -1.000000000000000000e+00
nan -1.000000000000000000e+00
nan -1.000000000000000000e+00
7.892520634920634848e+02 0.000000000000000000e+00
7.895408616780044895e+02 0.000000000000000000e+00
7.898490702947846103e+02 0.000000000000000000e+00
7.901413151927437184e+02 0.000000000000000000e+00
7.904495238095238392e+02 0.000000000000000000e+00
nan -1.000000000000000000e+00
7.910142403628118473e+02 0.000000000000000000e+00
7.913520181405896210e+02 0.000000000000000000e+00
7.916540589569160602e+02 0.000000000000000000e+00
7.919417687074829928e+02 0.000000000000000000e+00
7.922245804988662030e+02 0.000000000000000000e+00
7.925534693877550581e+02 0.000000000000000000e+00
7.928364625850340417e+02 0.000000000000000000e+00
nan -1.000000000000000000e+00
nan -1.000000000000000000e+00
nan -1.000000000000000000e+00
nan -1.000000000000000000e+00
nan -1.000000000000000000e+00
nan -1.000000000000000000e+00
nan -1.000000000000000000e+00
nan -1.000000000000000000e+00
7.956021768707482806e+02 0.000000000000000000e+00
7.958946031746031622e+02 0.000000000000000000e+00
7.961912018140590135e+02 0.000000000000000000e+00
7.965006802721088661e+02 0.000000000000000000e+00
nan -1.000000000000000000e+00
nan -1.000000000000000000e+00
nan -1.000000000000000000e+00
nan -1.000000000000000000e+00
nan -1.000000000000000000e+00
nan -1.000000000000000000e+00
nan -1.000000000000000000e+00
nan -1.000000000000000000e+00
nan -1.000000000000000000e+00
7.994920634920634939e+02 0.000000000000000000e+00
7.998149659863945544e+02 0.000000000000000000e+00
8.001197278911564581e+02 0.000000000000000000e+00
8.004417233560091063e+02 0.000000000000000000e+00
8.007417687074829473e+02 0.000000000000000000e+00
8.010697505668933900e+02 0.000000000000000000e+00
8.013601814058956734e+02 0.000000000000000000e+00
8.016823582766439813e+02 0.000000000000000000e+00
8.019932879818594529e+02 0.000000000000000000e+00
8.022933333333332939e+02 0.000000000000000000e+00
8.026053514739229513e+02 0.000000000000000000e+00
nan -1.000000000000000000e+00
nan -1.000000000000000000e+00
nan -1.000000000000000000e+00
8.038291156462585150e+02 0.000000000000000000e+00
8.041396825396825534e+02 0.000000000000000000e+00
8.044344671201813526e+02 0.000000000000000000e+00
8.047281632653060797e+02 0.000000000000000000e+00
8.050434467120181807e+02 0.000000000000000000e+00
8.053500226757369092e+02 0.000000000000000000e+00
8.056451700680272552e+02 0.000000000000000000e+00
8.059477551020407873e+02 0.000000000000000000e+00
8.062692063492063426e+02 0.000000000000000000e+00
8.065489342403627688e+02 0.000000000000000000e+00
8.068536961451246725e+02 0.000000000000000000e+00
8.071492063492063380e+02 0.000000000000000000e+00
8.074499773242630454e+02 0.000000000000000000e+00
8.077534693877551035e+02 0.000000000000000000e+00
8.080555102040816564e+02 0.000000000000000000e+00
8.083591836734693743e+02 0.000000000000000000e+00
8.086710204081632583e+02 0.000000000000000000e+00
8.089785034013605127e+02 0.000000000000000000e+00
8.092803628117914059e+02 0.000000000000000000e+00
8.095771428571428032e+02 0.000000000000000000e+00
8.098693877551020250e+02 0.000000000000000000e+00
8.101848526077097858e+02 0.000000000000000000e+00
8.104752834467120692e+02 0.000000000000000000e+00
8.107967346938775108e+02 0.000000000000000000e+00
8.111051247165532914e+02 0.000000000000000000e+00
nan -1.000000000000000000e+00
8.117075736961451184e+02 0.000000000000000000e+00
8.120112471655328363e+02 0.000000000000000000e+00
8.123268934240362569e+02 0.000000000000000000e+00
8.126253061224489329e+02 0.000000000000000000e+00
8.129289795918367645e+02 0.000000000000000000e+00
8.132546031746031758e+02 0.000000000000000000e+00
8.135700680272109366e+02 0.000000000000000000e+00
8.138826303854875732e+02 0.000000000000000000e+00
8.141922902494330856e+02 0.000000000000000000e+00
8.144995918367346803e+02 0.000000000000000000e+00
8.148096145124716259e+02 0.000000000000000000e+00
8.151288888888889232e+02 0.000000000000000000e+00
8.154385487528344356e+02 0.000000000000000000e+00
8.157478458049886285e+02 0.000000000000000000e+00
8.160458956916099851e+02 0.000000000000000000e+00
8.163646258503401896e+02 0.000000000000000000e+00
8.166735600907029493e+02 0.000000000000000000e+00
8.169873922902494314e+02 0.000000000000000000e+00
8.172845351473922619e+02 0.000000000000000000e+00
8.175911111111111040e+02 0.000000000000000000e+00
8.179103854875284014e+02 0.000000000000000000e+00
8.182231292517006978e+02 0.000000000000000000e+00
8.185242630385487246e+02 0.000000000000000000e+00
8.188357369614512891e+02 0.000000000000000000e+00
8.191506575963718433e+02 0.000000000000000000e+00
8.194585034013605309e+02 0.000000000000000000e+00
8.197614512471654962e+02 0.000000000000000000e+00
8.200787301587301954e+02 0.000000000000000000e+00
8.203985487528344720e+02 0.000000000000000000e+00
8.207089342403628507e+02 0.000000000000000000e+00
8.210126077097505686e+02 0.000000000000000000e+00
8.213258956916099578e+02 0.000000000000000000e+00
8.216391836734693470e+02 0.000000000000000000e+00
8.219468480725623749e+02 0.000000000000000000e+00
8.222492517006802473e+02 0.000000000000000000e+00
8.225585487528344402e+02 0.000000000000000000e+00
8.228790929705215831e+02 0.000000000000000000e+00
8.231896598639456215e+02 0.000000000000000000e+00
8.234884353741496170e+02 0.000000000000000000e+00
8.238022675736960991e+02 0.000000000000000000e+00
8.241155555555556020e+02 0.000000000000000000e+00
8.244281179138322386e+02 0.000000000000000000e+00
8.247209070294784397e+02 0.000000000000000000e+00
8.250387301587301181e+02 0.000000000000000000e+00
8.253467573696144655e+02 0.000000000000000000e+00
8.256368253968254294e+02 0.000000000000000000e+00
8.259466666666667152e+02 0.000000000000000000e+00
8.262525170068026910e+02 0.000000000000000000e+00
8.265605442176870383e+02 0.000000000000000000e+00
8.268595011337868073e+02 0.000000000000000000e+00
8.271764172335600733e+02 0.000000000000000000e+00
8.274860770975056994e+02 0.000000000000000000e+00
8.277837641723356228e+02 0.000000000000000000e+00
8.280894331065759388e+02 0.000000000000000000e+00
8.284108843537414941e+02 0.000000000000000000e+00
8.287143764172335523e+02 0.000000000000000000e+00
8.290171428571428578e+02 0.000000000000000000e+00
8.293068480725623886e+02 0.000000000000000000e+00
8.296146938775510762e+02 0.000000000000000000e+00
8.299174603174602680e+02 0.000000000000000000e+00
8.302146031746032122e+02 0.000000000000000000e+00
8.305258956916100033e+02 0.000000000000000000e+00
8.308498866213151359e+02 0.000000000000000000e+00
8.311539229024942870e+02 0.000000000000000000e+00
8.314646712018140988e+02 0.000000000000000000e+00
8.317756009070294567e+02 0.000000000000000000e+00
8.320876190476190004e+02 0.000000000000000000e+00
8.323943764172336159e+02 0.000000000000000000e+00
8.327005895691610249e+02 0.000000000000000000e+00
8.330019047619047114e+02 0.000000000000000000e+00
8.333211791383220088e+02 0.000000000000000000e+00
8.336544217687074934e+02 0.000000000000000000e+00
8.339649886621315318e+02 0.000000000000000000e+00
8.342675736961451776e+02 0.000000000000000000e+00
8.345939229024943415e+02 0.000000000000000000e+00
8.349073922902493905e+02 0.000000000000000000e+00
8.352156009070295113e+02 0.000000000000000000e+00
8.355225396825396729e+02 0.000000000000000000e+00
8.358320181405895255e+02 0.000000000000000000e+00
8.361445804988661621e+02 0.000000000000000000e+00
8.364380952380952294e+02 0.000000000000000000e+00
8.367459410430839171e+02 0.000000000000000000e+00
8.370526984126984189e+02 0.000000000000000000e+00
8.373610884353741994e+02 0.000000000000000000e+00
8.376638548752833913e+02 0.000000000000000000e+00
8.379570068027211391e+02 0.000000000000000000e+00
8.382837188208616226e+02 0.000000000000000000e+00
8.386048072562358584e+02 0.000000000000000000e+00
8.389057596371882255e+02 0.000000000000000000e+00
8.392087074829931908e+02 0.000000000000000000e+00
8.395278004535147147e+02 0.000000000000000000e+00
8.398447165532879808e+02 0.000000000000000000e+00
8.401558276643991121e+02 0.000000000000000000e+00
8.404564172335600460e+02 0.000000000000000000e+00
8.407669841269840845e+02 0.000000000000000000e+00
8.410695691609977303e+02 0.000000000000000000e+00
8.414029931972788745e+02 0.000000000000000000e+00
8.417035827664399221e+02 0.000000000000000000e+00
8.420092517006802382e+02 0.000000000000000000e+00
8.423214512471655553e+02 0.000000000000000000e+00
8.426196825396825716e+02 0.000000000000000000e+00
8.429124716553287726e+02 0.000000000000000000e+00
8.432199546485260271e+02 0.000000000000000000e+00
8.435303401360544058e+02 0.000000000000000000e+00
8.438372789115646810e+02 0.000000000000000000e+00
8.441565532879818647e+02 0.000000000000000000e+00
8.444576870748298916e+02 0.000000000000000000e+00
8.447472108843537626e+02 0.000000000000000000e+00
8.450626757369614097e+02 0.000000000000000000e+00
8.453804988662132018e+02 0.000000000000000000e+00
8.456899773242630545e+02 0.000000000000000000e+00
8.460043537414966295e+02 0.000000000000000000e+00
8.462975056689342637e+02 0.000000000000000000e+00
8.466127891156462510e+02 0.000000000000000000e+00
8.469282539682540119e+02 0.000000000000000000e+00
8.472203174603174602e+02 0.000000000000000000e+00
8.475482993197279029e+02 0.000000000000000000e+00
8.478516099773243013e+02 0.000000000000000000e+00
8.481520181405895755e+02 0.000000000000000000e+00
8.484598639455782632e+02 0.000000000000000000e+00
8.487648072562358266e+02 0.000000000000000000e+00
8.490630385487528429e+02 0.000000000000000000e+00
8.493583673469387350e+02 0.000000000000000000e+00
8.496761904761905271e+02 0.000000000000000000e+00
8.499909297052154216e+02 0.000000000000000000e+00
8.502777324263038281e+02 0.000000000000000000e+00
8.506011791383219816e+02 0.000000000000000000e+00
nan -1.000000000000000000e+00
8.512048979591836542e+02 0.000000000000000000e+00
8.515165532879818784e+02 0.000000000000000000e+00
8.518126077097505231e+02 0.000000000000000000e+00
8.521286167800453768e+02 0.000000000000000000e+00
8.524255782312925476e+02 0.000000000000000000e+00
8.527570068027210937e+02 0.000000000000000000e+00
8.530412698412698091e+02 0.000000000000000000e+00
8.533560090702948173e+02 0.000000000000000000e+00
8.536847165532880126e+02 0.000000000000000000e+00
nan -1.000000000000000000e+00
nan -1.000000000000000000e+00
8.545884807256235263e+02 0.000000000000000000e+00
8.548524263038548270e+02 0.000000000000000000e+00
8.551735147392290628e+02 0.000000000000000000e+00
8.554710204081632128e+02 0.000000000000000000e+00
8.557804988662131791e+02 0.000000000000000000e+00
nan -1.000000000000000000e+00
nan -1.000000000000000000e+00
8.566574149659863906e+02 0.000000000000000000e+00
8.569438548752834777e+02 0.000000000000000000e+00
8.572362811791383592e+02 0.000000000000000000e+00
8.575548299319727903e+02 0.000000000000000000e+00
8.578619501133787253e+02 0.000000000000000000e+00
8.581463945578231005e+02 0.000000000000000000e+00
8.584602267573695826e+02 0.000000000000000000e+00
8.587720634920634666e+02 0.000000000000000000e+00
8.590797278911564945e+02 0.000000000000000000e+00
8.593962811791383274e+02 0.000000000000000000e+00
8.596819954648526618e+02 0.000000000000000000e+00
8.599704308390022334e+02 0.000000000000000000e+00
8.602713832199546005e+02 0.000000000000000000e+00
8.605790476190476284e+02 0.000000000000000000e+00
8.608709297052154170e+02 0.000000000000000000e+00
nan -1.000000000000000000e+00
nan -1.000000000000000000e+00
nan -1.000000000000000000e+00
nan -1.000000000000000000e+00
8.623780498866212838e+02 0.000000000000000000e+00
8.626784580498866717e+02 0.000000000000000000e+00
8.630000907029478867e+02 0.000000000000000000e+00
8.633082993197278938e+02 0.000000000000000000e+00
8.636206802721088707e+02 0.000000000000000000e+00
8.639463038548752820e+02 0.000000000000000000e+00
nan -1.000000000000000000e+00
8.645358730158729941e+02 0.000000000000000000e+00
8.648740136054422010e+02 0.000000000000000000e+00
8.651410430839001720e+02 0.000000000000000000e+00
8.654548752834467678e+02 0.000000000000000000e+00
8.657478458049886285e+02 0.000000000000000000e+00
8.660593197278911930e+02 0.000000000000000000e+00
8.663695238095237983e+02 0.000000000000000000e+00
8.666788208616779912e+02 0.000000000000000000e+00
8.669839455782313280e+02 0.000000000000000000e+00
8.672981405895691296e+02 0.000000000000000000e+00
8.675891156462585059e+02 0.000000000000000000e+00
8.678971428571428532e+02 0.000000000000000000e+00
8.681886621315193224e+02 0.000000000000000000e+00
8.684972335600906490e+02 0.000000000000000000e+00
8.688123356009069767e+02 0.000000000000000000e+00
8.691103854875283332e+02 0.000000000000000000e+00
8.694225850340136503e+02 0.000000000000000000e+00
8.697229931972789245e+02 0.000000000000000000e+00
8.700331972789115298e+02 0.000000000000000000e+00
8.703323356009070721e+02 0.000000000000000000e+00
8.706401814058956461e+02 0.000000000000000000e+00
8.709451247165533232e+02 0.000000000000000000e+00
8.712638548752834140e+02 0.000000000000000000e+00
8.715573696145124813e+02 0.000000000000000000e+00
8.718590476190476011e+02 0.000000000000000000e+00
8.721730612244897429e+02 0.000000000000000000e+00
8.724676643990929961e+02 0.000000000000000000e+00
8.727715192743763737e+02 0.000000000000000000e+00
8.730715646258503284e+02 0.000000000000000000e+00
8.733697959183673447e+02 0.000000000000000000e+00
8.736738321995464958e+02 0.000000000000000000e+00
8.739916553287981742e+02 0.000000000000000000e+00
8.742949659863945726e+02 0.000000000000000000e+00
8.745984580498866308e+02 0.000000000000000000e+00
8.748847165532879444e+02 0.000000000000000000e+00
8.751989115646258597e+02 0.000000000000000000e+00
8.754958730158730305e+02 0.000000000000000000e+00
8.758011791383220270e+02 0.000000000000000000e+00
8.760792743764172883e+02 0.000000000000000000e+00
8.763987301587301317e+02 0.000000000000000000e+00
8.766882539682540028e+02 0.000000000000000000e+00
nan -1.000000000000000000e+00
8.772794557823128798e+02 0.000000000000000000e+00
8.775764172335600506e+02 0.000000000000000000e+00
8.778790022675736964e+02 0.000000000000000000e+00
nan -1.000000000000000000e+00
nan -1.000000000000000000e+00
nan -1.000000000000000000e+00
nan -1.000000000000000000e+00
nan -1.000000000000000000e+00
nan -1.000000000000000000e+00
nan -1.000000000000000000e+00
8.802615873015872694e+02 0.000000000000000000e+00
8.805389569160997780e+02 0.000000000000000000e+00
8.808364625850340417e+02 0.000000000000000000e+00
8.811557369614512254e+02 0.000000000000000000e+00
8.814193197278912066e+02 0.000000000000000000e+00
8.817249886621315227e+02 0.000000000000000000e+00
nan -1.000000000000000000e+00
8.823495691609977030e+02 0.000000000000000000e+00
8.826412698412698319e+02 0.000000000000000000e+00
8.829393197278911884e+02 0.000000000000000000e+00
8.832359183673469261e+02 0.000000000000000000e+00
8.835519274376417798e+02 0.000000000000000000e+00
8.838606802721088798e+02 0.000000000000000000e+00
8.841647165532880308e+02 0.000000000000000000e+00
8.844765532879819148e+02 0.000000000000000000e+00
8.847840362811791692e+02 0.000000000000000000e+00
8.850918820861678569e+02 0.000000000000000000e+00
8.853971882086167398e+02 0.000000000000000000e+00
8.856897959183673947e+02 0.000000000000000000e+00
8.860085260770974855e+02 0.000000000000000000e+00
8.863254421768707516e+02 0.000000000000000000e+00
8.866329251700680061e+02 0.000000000000000000e+00
8.869322448979592082e+02 0.000000000000000000e+00
8.872417233560090608e+02 0.000000000000000000e+00
8.875314285714285916e+02 0.000000000000000000e+00
8.878273015873015765e+02 0.000000000000000000e+00
8.881483900226756987e+02 0.000000000000000000e+00
8.884439002267573642e+02 0.000000000000000000e+00
8.887481179138321750e+02 0.000000000000000000e+00
8.890472562358277173e+02 0.000000000000000000e+00
8.893583673469387350e+02 0.000000000000000000e+00
8.896518820861678023e+02 0.000000000000000000e+00
8.899457596371881891e+02 0.000000000000000000e+00
8.902407256235827617e+02 0.000000000000000000e+00
8.905204535147391880e+02 0.000000000000000000e+00
8.908172335600906990e+02 0.000000000000000000e+00
8.911383219954648212e+02 0.000000000000000000e+00
nan -1.000000000000000000e+00
nan -1.000000000000000000e+00
nan -1.000000000000000000e+00
8.923504761904762290e+02 0.000000000000000000e+00
8.926577777777778238e+02 0.000000000000000000e+00
8.929587301587301909e+02 0.000000000000000000e+00
8.932582312925170527e+02 0.000000000000000000e+00
8.935564625850340690e+02 0.000000000000000000e+00
8.938608616780045395e+02 0.000000000000000000e+00
8.941717913832200111e+02 0.000000000000000000e+00
8.944578684807256650e+02 0.000000000000000000e+00
8.947599092970521042e+02 0.000000000000000000e+00
8.950686621315193179e+02 0.000000000000000000e+00
8.953736054421768813e+02 0.000000000000000000e+00
8.956734693877550626e+02 0.000000000000000000e+00
8.960034467120181034e+02 0.000000000000000000e+00
8.963060317460317492e+02 0.000000000000000000e+00
8.966113378684807458e+02 0.000000000000000000e+00
nan -1.000000000000000000e+00
8.971931065759637249e+02 0.000000000000000000e+00
8.975132879818594347e+02 0.000000000000000000e+00
8.978004535147392744e+02 0.000000000000000000e+00
8.981204535147392107e+02 0.000000000000000000e+00
8.984001814058956370e+02 0.000000000000000000e+00
8.987299773242630181e+02 0.000000000000000000e+00
8.990572335600907081e+02 0.000000000000000000e+00
8.993398639455782586e+02 0.000000000000000000e+00
8.996517006802721426e+02 0.000000000000000000e+00
8.999477551020407873e+02 0.000000000000000000e+00
9.002505215419500928e+02 0.000000000000000000e+00
9.005638095238094820e+02 0.000000000000000000e+00
9.008393650793650522e+02 0.000000000000000000e+00
9.011731519274376296e+02 0.000000000000000000e+00
9.014877097505668644e+02 0.000000000000000000e+00
9.017748752834467041e+02 0.000000000000000000e+00
9.020798185941042675e+02 0.000000000000000000e+00
9.023854875283446972e+02 0.000000000000000000e+00
9.026819047619047751e+02 0.000000000000000000e+00
9.029881179138321841e+02 0.000000000000000000e+00
9.032937868480726138e+02 0.000000000000000000e+00
9.035978231292516512e+02 0.000000000000000000e+00
9.039100226757369683e+02 0.000000000000000000e+00
9.041902947845804874e+02 0.000000000000000000e+00
9.045097505668934446e+02 0.000000000000000000e+00
9.048048979591836769e+02 0.000000000000000000e+00
9.051025850340136003e+02 0.000000000000000000e+00
9.054008163265306166e+02 0.000000000000000000e+00
9.056936054421768176e+02 0.000000000000000000e+00
9.060054421768707016e+02 0.000000000000000000e+00
9.062975056689342637e+02 0.000000000000000000e+00
9.066089795918367145e+02 0.000000000000000000e+00
9.068912471655328318e+02 0.000000000000000000e+00
9.072027210884353963e+02 0.000000000000000000e+00
9.075098412698412176e+02 0.000000000000000000e+00
9.078173242630385857e+02 0.000000000000000000e+00
9.081180952380952931e+02 0.000000000000000000e+00
9.084224943310657636e+02 0.000000000000000000e+00
9.087359637188208126e+02 0.000000000000000000e+00
9.090458049886620984e+02 0.000000000000000000e+00
9.093382312925169799e+02 0.000000000000000000e+00
9.096511564625850497e+02 0.000000000000000000e+00
9.099513832199546641e+02 0.000000000000000000e+00
9.102534240362812170e+02 0.000000000000000000e+00
9.105554648526076562e+02 0.000000000000000000e+00
9.108745578231292939e+02 0.000000000000000000e+00
9.111785941043084449e+02 0.000000000000000000e+00
9.114766439909296878e+02 0.000000000000000000e+00
9.117832199546485299e+02 0.000000000000000000e+00
9.120756462585034114e+02 0.000000000000000000e+00
9.123560997732425903e+02 0.000000000000000000e+00
9.126790022675736509e+02 0.000000000000000000e+00
9.129696145124717077e+02 0.000000000000000000e+00
9.132883446712017985e+02 0.000000000000000000e+00
nan -1.000000000000000000e+00
nan -1.000000000000000000e+00
nan -1.000000000000000000e+00
nan -1.000000000000000000e+00
nan -1.000000000000000000e+00
nan -1.000000000000000000e+00
nan -1.000000000000000000e+00
nan -1.000000000000000000e+00
nan -1.000000000000000000e+00
nan -1.000000000000000000e+00
nan -1.000000000000000000e+00
nan -1.000000000000000000e+00
nan -1.000000000000000000e+00
9.177229931972789245e+02 0.000000000000000000e+00
9.180522448979592127e+02 0.000000000000000000e+00
9.183071201814059350e+02 0.000000000000000000e+00
9.186122448979591582e+02 0.000000000000000000e+00
9.189052154195011326e+02 0.000000000000000000e+00
9.192003628117913649e+02 0.000000000000000000e+00
nan -1.000000000000000000e+00
nan -1.000000000000000000e+00
nan -1.000000000000000000e+00
nan -1.000000000000000000e+00
9.206693877551020933e+02 0.000000000000000000e+00
9.209520181405895300e+02 0.000000000000000000e+00
9.212546031746031758e+02 0.000000000000000000e+00
9.215490249433106555e+02 0.000000000000000000e+00
9.218586848072562816e+02 0.000000000000000000e+00
9.221556462585034524e+02 0.000000000000000000e+00
9.224676643990929961e+02 0.000000000000000000e+00
9.227700680272108684e+02 0.000000000000000000e+00
9.230666666666667197e+02 0.000000000000000000e+00
9.233636281179137768e+02 0.000000000000000000e+00
9.236683900226756805e+02 0.000000000000000000e+00
9.239720634920635121e+02 0.000000000000000000e+00
9.242848072562358084e+02 0.000000000000000000e+00
9.245821315192744123e+02 0.000000000000000000e+00
9.249034013605441942e+02 0.000000000000000000e+00
9.251747845804989083e+02 0.000000000000000000e+00
9.254875283446712046e+02 0.000000000000000000e+00
9.257884807256235717e+02 0.000000000000000000e+00
9.260910657596372175e+02 0.000000000000000000e+00
9.263856689342403570e+02 0.000000000000000000e+00
9.266960544217687357e+02 0.000000000000000000e+00
9.269955555555555975e+02 0.000000000000000000e+00
9.273019501133786662e+02 0.000000000000000000e+00
nan -1.000000000000000000e+00
nan -1.000000000000000000e+00
nan -1.000000000000000000e+00
nan -1.000000000000000000e+00
nan -1.000000000000000000e+00
9.290907936507936711e+02 0.000000000000000000e+00
9.294068027210884111e+02 0.000000000000000000e+00
9.297048526077097677e+02 0.000000000000000000e+00
9.300036281179138768e+02 0.000000000000000000e+00
9.303167346938776063e+02 0.000000000000000000e+00
9.306071655328797760e+02 0.000000000000000000e+00
9.309300680272108366e+02 0.000000000000000000e+00
9.312282993197278529e+02 0.000000000000000000e+00
9.315354195011337879e+02 0.000000000000000000e+00
9.318389115646258460e+02 0.000000000000000000e+00
9.321413151927437184e+02 0.000000000000000000e+00
9.324431746031746115e+02 0.000000000000000000e+00
9.327466666666666697e+02 0.000000000000000000e+00
9.330465306122448510e+02 0.000000000000000000e+00
9.333460317460317128e+02 0.000000000000000000e+00
9.336527891156462147e+02 0.000000000000000000e+00
9.339602721088435828e+02 0.000000000000000000e+00
9.342675736961451776e+02 0.000000000000000000e+00
9.345703401360543694e+02 0.000000000000000000e+00
9.348765532879818920e+02 0.000000000000000000e+00
9.351711564625850315e+02 0.000000000000000000e+00
9.354875283446712046e+02 0.000000000000000000e+00
9.357797732426304265e+02 0.000000000000000000e+00
9.360870748299320212e+02 0.000000000000000000e+00
9.363785941043083767e+02 0.000000000000000000e+00
9.366828117913831875e+02 0.000000000000000000e+00
9.370000907029478867e+02 0.000000000000000000e+00
9.372912471655329227e+02 0.000000000000000000e+00
9.375858503401360622e+02 0.000000000000000000e+00
9.379029478458049880e+02 0.000000000000000000e+00
9.381893877551020751e+02 0.000000000000000000e+00
9.384879818594104108e+02 0.000000000000000000e+00
9.387936507936508406e+02 0.000000000000000000e+00
9.390911564625849905e+02 0.000000000000000000e+00
9.393975510204081729e+02 0.000000000000000000e+00
9.397015873015873240e+02 0.000000000000000000e+00
9.400012698412698455e+02 0.000000000000000000e+00
9.402953287981858921e+02 0.000000000000000000e+00
9.405746938775509989e+02 0.000000000000000000e+00
9.408858049886621302e+02 0.000000000000000000e+00
9.411860317460317447e+02 0.000000000000000000e+00
9.414443537414965704e+02 0.000000000000000000e+00
9.417766893424036425e+02 0.000000000000000000e+00
9.420736507936508133e+02 0.000000000000000000e+00
9.423644444444444161e+02 0.000000000000000000e+00
9.426526984126984416e+02 0.000000000000000000e+00
9.429482086167799935e+02 0.000000000000000000e+00
nan -1.000000000000000000e+00
9.435109297052154034e+02 0.000000000000000000e+00
9.438204081632652560e+02 0.000000000000000000e+00
9.441173696145124268e+02 0.000000000000000000e+00
9.444136054421768449e+02 0.000000000000000000e+00
9.447270748299320076e+02 0.000000000000000000e+00
9.450180498866212702e+02 0.000000000000000000e+00
9.453139229024943688e+02 0.000000000000000000e+00
9.456081632653060751e+02 0.000000000000000000e+00
9.459238095238094957e+02 0.000000000000000000e+00
9.462209523809523262e+02 0.000000000000000000e+00
9.465164625850339917e+02 0.000000000000000000e+00
9.468190476190476375e+02 0.000000000000000000e+00
nan -1.000000000000000000e+00
9.474245804988662485e+02 0.000000000000000000e+00
9.477447619047619582e+02 0.000000000000000000e+00
9.480192290249433427e+02 0.000000000000000000e+00
9.483388662131519595e+02 0.000000000000000000e+00
nan -1.000000000000000000e+00
nan -1.000000000000000000e+00
nan -1.000000000000000000e+00
nan -1.000000000000000000e+00
nan -1.000000000000000000e+00
nan -1.000000000000000000e+00
nan -1.000000000000000000e+00
9.506802721088434964e+02 0.000000000000000000e+00
9.509826757369614825e+02 0.000000000000000000e+00
9.512707482993197345e+02 0.000000000000000000e+00
9.515791383219955151e+02 0.000000000000000000e+00
9.518739229024943143e+02 0.000000000000000000e+00
9.521756009070294340e+02 0.000000000000000000e+00
9.524658503401360576e+02 0.000000000000000000e+00
9.527760544217686629e+02 0.000000000000000000e+00
9.530574149659863679e+02 0.000000000000000000e+00
nan -1.000000000000000000e+00
nan -1.000000000000000000e+00
9.540039909297051963e+02 0.000000000000000000e+00
9.543256235827664113e+02 0.000000000000000000e+00
9.546086167800453950e+02 0.000000000000000000e+00
9.549090249433106692e+02 0.000000000000000000e+00
nan -1.000000000000000000e+00
9.555214512471654871e+02 0.000000000000000000e+00
9.558191383219954105e+02 0.000000000000000000e+00
9.561166439909296741e+02 0.000000000000000000e+00
9.564186848072562270e+02 0.000000000000000000e+00
9.567131065759637067e+02 0.000000000000000000e+00
9.570086167800453723e+02 0.000000000000000000e+00
9.573082993197278938e+02 0.000000000000000000e+00
nan -1.000000000000000000e+00
9.578935147392289764e+02 0.000000000000000000e+00
9.581882993197278893e+02 0.000000000000000000e+00
9.584683900226757487e+02 0.000000000000000000e+00
9.587715192743763737e+02 0.000000000000000000e+00
9.590617687074829973e+02 0.000000000000000000e+00
9.593757823129251392e+02 0.000000000000000000e+00
9.596812698412697955e+02 0.000000000000000000e+00
9.599989115646258142e+02 0.000000000000000000e+00
9.602920634920634484e+02 0.000000000000000000e+00
9.605850340136054228e+02 0.000000000000000000e+00
9.608847165532879444e+02 0.000000000000000000e+00
nan -1.000000000000000000e+00
nan -1.000000000000000000e+00
nan -1.000000000000000000e+00
nan -1.000000000000000000e+00
nan -1.000000000000000000e+00
nan -1.000000000000000000e+00
nan -1.000000000000000000e+00
nan -1.000000000000000000e+00
nan -1.000000000000000000e+00
9.638536054421768995e+02 0.000000000000000000e+00
9.641242630385487473e+02 0.000000000000000000e+00
9.644293877551020842e+02 0.000000000000000000e+00
9.647533786848072168e+02 0.000000000000000000e+00
9.650234920634920854e+02 0.000000000000000000e+00
9.653280725623583294e+02 0.000000000000000000e+00
9.656268480725623249e+02 0.000000000000000000e+00
nan -1.000000000000000000e+00
9.662171428571429033e+02 0.000000000000000000e+00
9.664825396825397092e+02 0.000000000000000000e+00
9.667996371882086351e+02 0.000000000000000000e+00
9.671054875283447245e+02 0.000000000000000000e+00
nan -1.000000000000000000e+00
nan -1.000000000000000000e+00
nan -1.000000000000000000e+00
9.683140136054421419e+02 0.000000000000000000e+00
9.686191383219954787e+02 0.000000000000000000e+00
9.689246258503401350e+02 0.000000000000000000e+00
9.692159637188208308e+02 0.000000000000000000e+00
nan -1.000000000000000000e+00
9.698394557823129389e+02 0.000000000000000000e+00
9.701329705215420063e+02 0.000000000000000000e+00
9.704475283446712410e+02 0.000000000000000000e+00
9.707290702947846057e+02 0.000000000000000000e+00
9.710325623582766639e+02 0.000000000000000000e+00
9.713295238095238346e+02 0.000000000000000000e+00
9.716371882086167489e+02 0.000000000000000000e+00
9.719408616780045804e+02 0.000000000000000000e+00
9.722483446712018349e+02 0.000000000000000000e+00
9.725492970521542020e+02 0.000000000000000000e+00
9.728495238095238165e+02 0.000000000000000000e+00
9.731568253968254112e+02 0.000000000000000000e+00
9.734664852607709236e+02 0.000000000000000000e+00
9.737656235827664659e+02 0.000000000000000000e+00
9.740598639455782859e+02 0.000000000000000000e+00
9.743684353741496125e+02 0.000000000000000000e+00
9.746575963718820503e+02 0.000000000000000000e+00
9.749556462585034069e+02 0.000000000000000000e+00
9.752473469387755358e+02 0.000000000000000000e+00
9.755515646258503466e+02 0.000000000000000000e+00
9.758448979591836405e+02 0.000000000000000000e+00
9.761273469387755313e+02 0.000000000000000000e+00
9.764317460317460018e+02 0.000000000000000000e+00
9.767112925170067683e+02 0.000000000000000000e+00
9.770069841269840936e+02 0.000000000000000000e+00
9.772928798185940877e+02 0.000000000000000000e+00
9.775909297052154443e+02 0.000000000000000000e+00
9.779151020408163504e+02 0.000000000000000000e+00
9.781937414965985909e+02 0.000000000000000000e+00
9.785077551020408464e+02 0.000000000000000000e+00
9.787969160997732843e+02 0.000000000000000000e+00
9.791024036281179406e+02 0.000000000000000000e+00
9.793948299319728221e+02 0.000000000000000000e+00
9.796975963718821276e+02 0.000000000000000000e+00
9.799907482993197618e+02 0.000000000000000000e+00
9.802898866213151905e+02 0.000000000000000000e+00
9.805926530612244960e+02 0.000000000000000000e+00
nan -1.000000000000000000e+00
9.811809523809523625e+02 0.000000000000000000e+00
9.814907936507936483e+02 0.000000000000000000e+00
9.817781405895691478e+02 0.000000000000000000e+00
9.820600453514739456e+02 0.000000000000000000e+00
9.823628117913832511e+02 0.000000000000000000e+00
9.826630385487528656e+02 0.000000000000000000e+00
9.829536507936508087e+02 0.000000000000000000e+00
9.832235827664399039e+02 0.000000000000000000e+00
9.835644444444444616e+02 0.000000000000000000e+00
9.838708390022675303e+02 0.000000000000000000e+00
9.841614512471655871e+02 0.000000000000000000e+00
9.844419047619047660e+02 0.000000000000000000e+00
9.847555555555555884e+02 0.000000000000000000e+00
9.850663038548752866e+02 0.000000000000000000e+00
9.853629024943310242e+02 0.000000000000000000e+00
9.856558730158729986e+02 0.000000000000000000e+00
9.859461224489796223e+02 0.000000000000000000e+00
9.862450793650793912e+02 0.000000000000000000e+00
9.865371428571428396e+02 0.000000000000000000e+00
9.868429931972789291e+02 0.000000000000000000e+00
9.871403174603174193e+02 0.000000000000000000e+00
9.874209523809523716e+02 0.000000000000000000e+00
9.877195464852608211e+02 0.000000000000000000e+00
9.880099773242629908e+02 0.000000000000000000e+00
9.883147392290248945e+02 0.000000000000000000e+00
9.886169614512472208e+02 0.000000000000000000e+00
9.889030385487528747e+02 0.000000000000000000e+00
9.892197732426303673e+02 0.000000000000000000e+00
9.895092970521542384e+02 0.000000000000000000e+00
9.898122448979592036e+02 0.000000000000000000e+00
9.900959637188208262e+02 0.000000000000000000e+00
9.903905668934240794e+02 0.000000000000000000e+00
9.906813605442176822e+02 0.000000000000000000e+00
9.909988208616780412e+02 0.000000000000000000e+00
9.913012244897959135e+02 0.000000000000000000e+00
9.916050793650794049e+02 0.000000000000000000e+00
9.918991383219954514e+02 0.000000000000000000e+00
9.922131519274375933e+02 0.000000000000000000e+00
9.925139229024943006e+02 0.000000000000000000e+00
9.928143310657596885e+02 0.000000000000000000e+00
9.931000453514739092e+02 0.000000000000000000e+00
9.934087981859410093e+02 0.000000000000000000e+00
9.937112018140589953e+02 0.000000000000000000e+00
9.940259410430838898e+02 0.000000000000000000e+00
9.943152834467119874e+02 0.000000000000000000e+00
9.946176870748299734e+02 0.000000000000000000e+00
9.949151927437641234e+02 0.000000000000000000e+00
9.952208616780045531e+02 0.000000000000000000e+00
9.955296145124716531e+02 0.000000000000000000e+00
9.958231292517007205e+02 0.000000000000000000e+00
9.961280725623582839e+02 0.000000000000000000e+00
9.964286621315192178e+02 0.000000000000000000e+00
9.967283446712018531e+02 0.000000000000000000e+00
9.970273015873016220e+02 0.000000000000000000e+00
9.973233560090702667e+02 0.000000000000000000e+00
9.976419047619048115e+02 0.000000000000000000e+00
9.979457596371881891e+02 0.000000000000000000e+00
9.982216780045351925e+02 0.000000000000000000e+00
9.985443990929704796e+02 0.000000000000000000e+00
9.988500680272109093e+02 0.000000000000000000e+00
9.991551927437641325e+02 0.000000000000000000e+00
9.994483446712017667e+02 0.000000000000000000e+00
9.997465759637187830e+02 0.000000000000000000e+00
1.000062040816326544e+03 0.000000000000000000e+00
1.000341768707482970e+03 0.000000000000000000e+00
1.000652698412698442e+03 0.000000000000000000e+00
1.000944217687074797e+03 0.000000000000000000e+00
1.001242086167800494e+03 0.000000000000000000e+00
1.001548480725623563e+03 0.000000000000000000e+00
1.001862857142857138e+03 0.000000000000000000e+00
1.002155646258503452e+03 0.000000000000000000e+00
1.002470929705215440e+03 0.000000000000000000e+00
1.002761904761904816e+03 0.000000000000000000e+00
1.003062675736961410e+03 0.000000000000000000e+00
1.003370884353741531e+03 0.000000000000000000e+00
1.003664580498866258e+03 0.000000000000000000e+00
1.003966439909297037e+03 0.000000000000000000e+00
1.004273197278911539e+03 0.000000000000000000e+00
1.004578140589569216e+03 0.000000000000000000e+00
1.004876371882086119e+03 0.000000000000000000e+00
1.005180770975056703e+03 0.000000000000000000e+00
1.005485170068027173e+03 0.000000000000000000e+00
1.005765260770975033e+03 0.000000000000000000e+00
1.006073106575963720e+03 0.000000000000000000e+00
1.006376417233560119e+03 0.000000000000000000e+00
1.006686439909297064e+03 0.000000000000000000e+00
1.006973968253968224e+03 0.000000000000000000e+00
1.007298684807256222e+03 0.000000000000000000e+00
1.007596371882086146e+03 0.000000000000000000e+00
1.007889523809523780e+03 0.000000000000000000e+00
1.008183219954648507e+03 0.000000000000000000e+00
1.008475102040816296e+03 0.000000000000000000e+00
1.008773333333333312e+03 0.000000000000000000e+00
1.009085351473922856e+03 0.000000000000000000e+00
1.009368707482993159e+03 0.000000000000000000e+00
1.009665668934240330e+03 0.000000000000000000e+00
1.009958639455782304e+03 0.000000000000000000e+00
1.010261224489795950e+03 0.000000000000000000e+00
1.010553469387755058e+03 0.000000000000000000e+00
1.010869297052154138e+03 0.000000000000000000e+00
1.011154285714285720e+03 0.000000000000000000e+00
1.011445442176870756e+03 0.000000000000000000e+00
1.011741678004535174e+03 0.000000000000000000e+00
1.012040453514739283e+03 0.000000000000000000e+00
1.012325986394557845e+03 0.000000000000000000e+00
1.012618412698412726e+03 0.000000000000000000e+00
1.012903038548752875e+03 0.000000000000000000e+00
1.013188752834467095e+03 0.000000000000000000e+00
1.013480997732426317e+03 0.000000000000000000e+00
nan -1.000000000000000000e+00
1.014067845804988679e+03 0.000000000000000000e+00
1.014352834467120147e+03 0.000000000000000000e+00
1.014638367346938821e+03 0.000000000000000000e+00
1.014947845804988674e+03 0.000000000000000000e+00
1.015252426303854918e+03 0.000000000000000000e+00
nan -1.000000000000000000e+00
1.015834376417233557e+03 0.000000000000000000e+00
1.016127528344671191e+03 0.000000000000000000e+00
1.016441904761904766e+03 0.000000000000000000e+00
1.016728344671201853e+03 0.000000000000000000e+00
1.017037641723356046e+03 0.000000000000000000e+00
1.017334965986394536e+03 0.000000000000000000e+00
1.017649705215419544e+03 0.000000000000000000e+00
1.017951201814059004e+03 0.000000000000000000e+00
1.018261768707483043e+03 0.000000000000000000e+00
1.018565079365079328e+03 0.000000000000000000e+00
1.018867120181405880e+03 0.000000000000000000e+00
1.019152834467120215e+03 0.000000000000000000e+00
1.019464308390022666e+03 0.000000000000000000e+00
1.019767437641723404e+03 0.000000000000000000e+00
1.020071292517006782e+03 0.000000000000000000e+00
1.020374784580498840e+03 0.000000000000000000e+00
1.020675192743764228e+03 0.000000000000000000e+00
1.020980317460317451e+03 0.000000000000000000e+00
1.021267482993197291e+03 0.000000000000000000e+00
1.021573333333333380e+03 0.000000000000000000e+00
1.021876643990929665e+03 0.000000000000000000e+00
1.022171247165532918e+03 0.000000000000000000e+00
1.022457505668934232e+03 0.000000000000000000e+00
1.022753378684807217e+03 0.000000000000000000e+00
1.023035646258503448e+03 0.000000000000000000e+00
1.023319727891156504e+03 0.000000000000000000e+00
1.023628480725623604e+03 0.000000000000000000e+00
nan -1.000000000000000000e+00
nan -1.000000000000000000e+00
nan -1.000000000000000000e+00
nan -1.000000000000000000e+00
nan -1.000000000000000000e+00
nan -1.000000000000000000e+00
nan -1.000000000000000000e+00
nan -1.000000000000000000e+00
1.026462222222222181e+03 0.000000000000000000e+00
1.026772970521541993e+03 0.000000000000000000e+00
1.027041632653061242e+03 0.000000000000000000e+00
1.027343492063492022e+03 0.000000000000000000e+00
1.027636099773242677e+03 0.000000000000000000e+00
nan -1.000000000000000000e+00
1.028214421768707552e+03 0.000000000000000000e+00
1.028511201814058950e+03 0.000000000000000000e+00
1.028798367346938676e+03 0.000000000000000000e+00
nan -1.000000000000000000e+00
1.029392471655328791e+03 0.000000000000000000e+00
1.029670748299319712e+03 0.000000000000000000e+00
1.029954104308390015e+03 0.000000000000000000e+00
1.030239637188208690e+03 0.000000000000000000e+00
1.030531337868480705e+03 0.000000000000000000e+00
1.030836099773242722e+03 0.000000000000000000e+00
1.031107482993197209e+03 0.000000000000000000e+00
1.031402811791383328e+03 0.000000000000000000e+00
1.031693605442176931e+03 0.000000000000000000e+00
nan -1.000000000000000000e+00
1.032248163265306175e+03 0.000000000000000000e+00
1.032546575963718851e+03 0.000000000000000000e+00
1.032839183673469279e+03 0.000000000000000000e+00
1.033144671201814162e+03 0.000000000000000000e+00
1.033443809523809477e+03 0.000000000000000000e+00
nan -1.000000000000000000e+00
nan -1.000000000000000000e+00
nan -1.000000000000000000e+00
nan -1.000000000000000000e+00
nan -1.000000000000000000e+00
nan -1.000000000000000000e+00
nan -1.000000000000000000e+00
1.035757097505668980e+03 0.000000000000000000e+00
1.036056961451247162e+03 0.000000000000000000e+00
1.036334512471655216e+03 0.000000000000000000e+00
1.036632018140589480e+03 0.000000000000000000e+00
1.036940952380952467e+03 0.000000000000000000e+00
1.037225941043083822e+03 0.000000000000000000e+00
1.037532335600907118e+03 0.000000000000000000e+00
1.037805170068027110e+03 0.000000000000000000e+00
1.038100136054421682e+03 0.000000000000000000e+00
1.038374784580498954e+03 0.000000000000000000e+00
1.038690793650793694e+03 0.000000000000000000e+00
1.038976326530612141e+03 0.000000000000000000e+00
1.039293242630385521e+03 0.000000000000000000e+00
1.039566258503401286e+03 0.000000000000000000e+00
1.039883900226757305e+03 0.000000000000000000e+00
1.040152925170068102e+03 0.000000000000000000e+00
1.040461133786847995e+03 0.000000000000000000e+00
1.040740498866213102e+03 0.000000000000000000e+00
1.041048707482993223e+03 0.000000000000000000e+00
1.041329705215419608e+03 0.000000000000000000e+00
1.041627936507936511e+03 0.000000000000000000e+00
1.041915646258503330e+03 0.000000000000000000e+00
1.042202086167800417e+03 0.000000000000000000e+00
1.042517732426303837e+03 0.000000000000000000e+00
1.042785306122448901e+03 0.000000000000000000e+00
1.043088435374149640e+03 0.000000000000000000e+00
1.043372517006802809e+03 0.000000000000000000e+00
1.043674920634920682e+03 0.000000000000000000e+00
nan -1.000000000000000000e+00
nan -1.000000000000000000e+00
nan -1.000000000000000000e+00
1.044823945578231360e+03 0.000000000000000000e+00
1.045122721088435355e+03 0.000000000000000000e+00
1.045418775510204114e+03 0.000000000000000000e+00
1.045737868480725638e+03 0.000000000000000000e+00
1.046048253968253903e+03 0.000000000000000000e+00
1.046363356009070230e+03 0.000000000000000000e+00
1.046667573696145155e+03 0.000000000000000000e+00
1.046948571428571540e+03 0.000000000000000000e+00
1.047249160997732361e+03 0.000000000000000000e+00
1.047565714285714193e+03 0.000000000000000000e+00
1.047866848072562334e+03 0.000000000000000000e+00
1.048164353741496598e+03 0.000000000000000000e+00
1.048480181405895792e+03 0.000000000000000000e+00
1.048774421768707498e+03 0.000000000000000000e+00
1.049073378684807267e+03 0.000000000000000000e+00
1.049370521541950211e+03 0.000000000000000000e+00
nan -1.000000000000000000e+00
1.049974240362811770e+03 0.000000000000000000e+00
1.050251791383220052e+03 0.000000000000000000e+00
1.050561451247165451e+03 0.000000000000000000e+00
nan -1.000000000000000000e+00
nan -1.000000000000000000e+00
nan -1.000000000000000000e+00
nan -1.000000000000000000e+00
1.052058412698412667e+03 0.000000000000000000e+00
1.052363537414966004e+03 0.000000000000000000e+00
1.052660861678004494e+03 0.000000000000000000e+00
1.052970521541950120e+03 0.000000000000000000e+00
1.053271292517006714e+03 0.000000000000000000e+00
1.053559546485260853e+03 0.000000000000000000e+00
nan -1.000000000000000000e+00
1.054176689342403733e+03 0.000000000000000000e+00
1.054479818594104245e+03 0.000000000000000000e+00
1.054784036281179169e+03 0.000000000000000000e+00
1.055075192743764092e+03 0.000000000000000000e+00
1.055384126984127079e+03 0.000000000000000000e+00
1.055686167800453404e+03 0.000000000000000000e+00
1.055986938775510225e+03 0.000000000000000000e+00
1.056292789115646201e+03 0.000000000000000000e+00
1.056579954648526154e+03 0.000000000000000000e+00
1.056880362811791429e+03 0.000000000000000000e+00
1.057160090702947855e+03 0.000000000000000000e+00
1.057471383219954760e+03 0.000000000000000000e+00
1.057760181405895764e+03 0.000000000000000000e+00
1.058062585034013637e+03 0.000000000000000000e+00
1.058371700680272170e+03 0.000000000000000000e+00
1.058676643990929733e+03 0.000000000000000000e+00
1.058964897959183645e+03 0.000000000000000000e+00
1.059270385487528301e+03 0.000000000000000000e+00
1.059578231292517103e+03 0.000000000000000000e+00
1.059874648526077181e+03 0.000000000000000000e+00
1.060162358276643999e+03 0.000000000000000000e+00
1.060457324263038572e+03 0.000000000000000000e+00
1.060751927437641825e+03 0.000000000000000000e+00
1.061052335600907099e+03 0.000000000000000000e+00
1.061339138321995506e+03 0.000000000000000000e+00
1.061639365079365007e+03 0.000000000000000000e+00
1.061935782312925085e+03 0.000000000000000000e+00
1.062225850340136049e+03 0.000000000000000000e+00
1.062525532879818684e+03 0.000000000000000000e+00
1.062825215419501092e+03 0.000000000000000000e+00
1.063120181405895664e+03 0.000000000000000000e+00
1.063424761904761908e+03 0.000000000000000000e+00
1.063706848072562252e+03 0.000000000000000000e+00
1.063992562358276700e+03 0.000000000000000000e+00
1.064287709750566819e+03 0.000000000000000000e+00
1.064602267573696054e+03 0.000000000000000000e+00
1.064879637188208562e+03 0.000000000000000000e+00
1.065189659863945508e+03 0.000000000000000000e+00
1.065496598639455669e+03 0.000000000000000000e+00
1.065792471655328882e+03 0.000000000000000000e+00
1.066089433106576053e+03 0.000000000000000000e+00
1.066383129251700666e+03 0.000000000000000000e+00
1.066694784580498890e+03 0.000000000000000000e+00
1.066981043083900204e+03 0.000000000000000000e+00
1.067267482993197291e+03 0.000000000000000000e+00
1.067564625850340235e+03 0.000000000000000000e+00
1.067882993197278893e+03 0.000000000000000000e+00
1.068153106575963648e+03 0.000000000000000000e+00
1.068448435374149767e+03 0.000000000000000000e+00
nan -1.000000000000000000e+00
1.069036553287981860e+03 0.000000000000000000e+00
1.069322267573696081e+03 0.000000000000000000e+00
1.069613605442176777e+03 0.000000000000000000e+00
1.069902585034013555e+03 0.000000000000000000e+00
1.070202086167800417e+03 0.000000000000000000e+00
nan -1.000000000000000000e+00
1.070759002267573806e+03 0.000000000000000000e+00
1.071088253968253866e+03 0.000000000000000000e+00
1.071367800453514747e+03 0.000000000000000000e+00
1.071678911564625878e+03 0.000000000000000000e+00
1.071987482993197318e+03 0.000000000000000000e+00
1.072267755102040837e+03 0.000000000000000000e+00
1.072544399092970480e+03 0.000000000000000000e+00
1.072872562358276582e+03 0.000000000000000000e+00
1.073141405895691605e+03 0.000000000000000000e+00
1.073473741496598677e+03 0.000000000000000000e+00
1.073765623582766466e+03 0.000000000000000000e+00
1.074051337868480687e+03 0.000000000000000000e+00
1.074333061224489711e+03 0.000000000000000000e+00
1.074638004535147502e+03 0.000000000000000000e+00
1.074939319727891188e+03 0.000000000000000000e+00
1.075243356009070339e+03 0.000000000000000000e+00
1.075521632653061260e+03 0.000000000000000000e+00
1.075813877551020369e+03 0.000000000000000000e+00
1.076113560090703004e+03 0.000000000000000000e+00
1.076400181405895637e+03 0.000000000000000000e+00
1.076720544217687120e+03 0.000000000000000000e+00
1.077004988662131609e+03 0.000000000000000000e+00
1.077311201814058904e+03 0.000000000000000000e+00
1.077608344671201849e+03 0.000000000000000000e+00
1.077903129251700648e+03 0.000000000000000000e+00
1.078199727891156499e+03 0.000000000000000000e+00
1.078488707482993277e+03 0.000000000000000000e+00
1.078785124716553355e+03 0.000000000000000000e+00
1.079080634920635021e+03 0.000000000000000000e+00
nan -1.000000000000000000e+00
1.079651337868480823e+03 0.000000000000000000e+00
1.079955374149659974e+03 0.000000000000000000e+00
1.080241269841269741e+03 0.000000000000000000e+00
1.080530975056689385e+03 0.000000000000000000e+00
1.080805623582766430e+03 0.000000000000000000e+00
1.081100045351473909e+03 0.000000000000000000e+00
1.081402993197278875e+03 0.000000000000000000e+00
1.081697959183673447e+03 0.000000000000000000e+00
nan -1.000000000000000000e+00
nan -1.000000000000000000e+00
nan -1.000000000000000000e+00
nan -1.000000000000000000e+00
nan -1.000000000000000000e+00
1.083430748299319703e+03 0.000000000000000000e+00
1.083724263038548770e+03 0.000000000000000000e+00
1.084000362811791319e+03 0.000000000000000000e+00
nan -1.000000000000000000e+00
1.084624761904761954e+03 0.000000000000000000e+00
1.084904126984127060e+03 0.000000000000000000e+00
1.085208526077097531e+03 0.000000000000000000e+00
1.085513832199546414e+03 0.000000000000000000e+00
1.085815510204081647e+03 0.000000000000000000e+00
1.086096870748299352e+03 0.000000000000000000e+00
1.086390748299319739e+03 0.000000000000000000e+00
1.086675918367346867e+03 0.000000000000000000e+00
1.086983582766439895e+03 0.000000000000000000e+00
1.087285623582766448e+03 0.000000000000000000e+00
1.087579501133786835e+03 0.000000000000000000e+00
1.087872108843537490e+03 0.000000000000000000e+00
1.088191201814059013e+03 0.000000000000000000e+00
1.088491065759637195e+03 0.000000000000000000e+00
1.088786031746031767e+03 0.000000000000000000e+00
1.089077732426303783e+03 0.000000000000000000e+00
1.089370884353741531e+03 0.000000000000000000e+00
1.089668934240362887e+03 0.000000000000000000e+00
1.089966439909297151e+03 0.000000000000000000e+00
1.090239818594104236e+03 0.000000000000000000e+00
1.090533877551020396e+03 0.000000000000000000e+00
1.090826848072562370e+03 0.000000000000000000e+00
1.091112743764172365e+03 0.000000000000000000e+00
1.091372335600907036e+03 0.000000000000000000e+00
1.091679637188208517e+03 0.000000000000000000e+00
1.091986213151927359e+03 0.000000000000000000e+00
1.092275736961451230e+03 0.000000000000000000e+00
1.092582312925170072e+03 0.000000000000000000e+00
1.092866213151927468e+03 0.000000000000000000e+00
1.093156553286999952e+03 0.000000000000000000e+00
1.093447619047619128e+03 0.000000000000000000e+00
1.093749115646258588e+03 0.000000000000000000e+00
1.094044988662131573e+03 0.000000000000000000e+00
1.094332698412698392e+03 0.000000000000000000e+00
1.094630748299319748e+03 0.000000000000000000e+00
1.094936417233560178e+03 0.000000000000000000e+00
1.095214512471655325e+03 0.000000000000000000e+00
1.095506213151927341e+03 0.000000000000000000e+00
1.095793560090702840e+03 0.000000000000000000e+00
1.096096689342403579e+03 0.000000000000000000e+00
1.096358639455782395e+03 0.000000000000000000e+00
1.096691337868480787e+03 0.000000000000000000e+00
1.096974512471655316e+03 0.000000000000000000e+00
1.097282539682539664e+03 0.000000000000000000e+00
nan -1.000000000000000000e+00
1.097881723356009161e+03 0.000000000000000000e+00
1.098179229024943197e+03 0.000000000000000000e+00
1.098468208616779975e+03 0.000000000000000000e+00
nan -1.000000000000000000e+00
1.099076462585034051e+03 0.000000000000000000e+00
1.099371428571428623e+03 0.000000000000000000e+00
1.099665306122449010e+03 0.000000000000000000e+00
1.099933061224489848e+03 0.000000000000000000e+00
1.100241632653061288e+03 0.000000000000000000e+00
1.100540408163265283e+03 0.000000000000000000e+00
1.100834829931972763e+03 0.000000000000000000e+00
nan -1.000000000000000000e+00
1.101409705215419535e+03 0.000000000000000000e+00
1.101717006802721016e+03 0.000000000000000000e+00
1.102012154195011362e+03 0.000000000000000000e+00
1.102312380952380863e+03 0.000000000000000000e+00
1.102607528344671209e+03 0.000000000000000000e+00
1.102907210884353844e+03 0.000000000000000000e+00
1.103206349206349159e+03 0.000000000000000000e+00
1.103502222222222144e+03 0.000000000000000000e+00
1.103811700680271997e+03 0.000000000000000000e+00
1.104116099773242695e+03 0.000000000000000000e+00
1.104408526077097576e+03 0.000000000000000000e+00
1.104710929705215449e+03 0.000000000000000000e+00
1.105004263038548743e+03 0.000000000000000000e+00
1.105297777777777810e+03 0.000000000000000000e+00
1.105597278911564672e+03 0.000000000000000000e+00
nan -1.000000000000000000e+00
1.106190657596371921e+03 0.000000000000000000e+00
1.106464580498866326e+03 0.000000000000000000e+00
1.106764807256235827e+03 0.000000000000000000e+00
nan -1.000000000000000000e+00
1.107347845804988765e+03 0.000000000000000000e+00
1.107640816326530512e+03 0.000000000000000000e+00
1.107965170068027192e+03 0.000000000000000000e+00
1.108247437641723309e+03 0.000000000000000000e+00
1.108545306122448892e+03 0.000000000000000000e+00
nan -1.000000000000000000e+00
1.109041995464852562e+03 0.000000000000000000e+00
1.109338412698412640e+03 0.000000000000000000e+00
1.109628299319727830e+03 0.000000000000000000e+00
1.109896598639455760e+03 0.000000000000000000e+00
1.110200634920634911e+03 0.000000000000000000e+00
1.110517913832199611e+03 0.000000000000000000e+00
nan -1.000000000000000000e+00
nan -1.000000000000000000e+00
1.111529795918367427e+03 0.000000000000000000e+00
1.111824399092970452e+03 0.000000000000000000e+00
1.112122448978999955e+03 0.000000000000000000e+00
1.112417233560090608e+03 0.000000000000000000e+00
1.112710204081632583e+03 0.000000000000000000e+00
1.112999002267573587e+03 0.000000000000000000e+00
1.113305578231292429e+03 0.000000000000000000e+00
1.113622857142857129e+03 0.000000000000000000e+00
1.113914557823129144e+03 0.000000000000000000e+00
1.114226213151927368e+03 0.000000000000000000e+00
1.114501405895691505e+03 0.000000000000000000e+00
1.114794195011337933e+03 0.000000000000000000e+00
1.115088072562358320e+03 0.000000000000000000e+00
1.115391201814059059e+03 0.000000000000000000e+00
1.115688707482993095e+03 0.000000000000000000e+00
nan -1.000000000000000000e+00
1.116274829931972818e+03 0.000000000000000000e+00
1.116569251700680297e+03 0.000000000000000000e+00
1.116861133786848086e+03 0.000000000000000000e+00
1.117153015873015875e+03 0.000000000000000000e+00
1.117468117913832202e+03 0.000000000000000000e+00
1.117750000000000000e+03 0.000000000000000000e+00
nan -1.000000000000000000e+00
nan -1.000000000000000000e+00
nan -1.000000000000000000e+00
nan -1.000000000000000000e+00
1.119226485260770914e+03 0.000000000000000000e+00
1.119527437641723282e+03 0.000000000000000000e+00
1.119809523809523853e+03 0.000000000000000000e+00
1.120106848072562343e+03 0.000000000000000000e+00
1.120407800453514710e+03 0.000000000000000000e+00
nan -1.000000000000000000e+00
nan -1.000000000000000000e+00
1.121307573696145027e+03 0.000000000000000000e+00
1.121584036281179124e+03 0.000000000000000000e+00
1.121896054421768667e+03 0.000000000000000000e+00
1.122196825396825488e+03 0.000000000000000000e+00
1.122489433106575916e+03 0.000000000000000000e+00
1.122789115646258551e+03 0.000000000000000000e+00
1.123089523809523826e+03 0.000000000000000000e+00
1.123377959183673511e+03 0.000000000000000000e+00
1.123664761904761917e+03 0.000000000000000000e+00
1.123976054421768595e+03 0.000000000000000000e+00
1.124292063492063562e+03 0.000000000000000000e+00
nan -1.000000000000000000e+00
1.124863673469387777e+03 0.000000000000000000e+00
1.125166258503401423e+03 0.000000000000000000e+00
1.125438730158730095e+03 0.000000000000000000e+00
1.125754013605442196e+03 0.000000000000000000e+00
1.126035918367346994e+03 0.000000000000000000e+00
1.126318730158730204e+03 0.000000000000000000e+00
1.126624943310657500e+03 0.000000000000000000e+00
1.126928616780045331e+03 0.000000000000000000e+00
1.127214149659864006e+03 0.000000000000000000e+00
1.127515646258503466e+03 0.000000000000000000e+00
1.127812970521541956e+03 0.000000000000000000e+00
1.128095238095238074e+03 0.000000000000000000e+00
nan -1.000000000000000000e+00
nan -1.000000000000000000e+00
nan -1.000000000000000000e+00
nan -1.000000000000000000e+00
1.129540136054421737e+03 0.000000000000000000e+00
1.129839818594104372e+03 0.000000000000000000e+00
1.130142585034013564e+03 0.000000000000000000e+00
1.130429387755101970e+03 0.000000000000000000e+00
nan -1.000000000000000000e+00
1.130976507936507915e+03 0.000000000000000000e+00
1.131295600907029439e+03 0.000000000000000000e+00
1.131574489795000090e+03 0.000000000000000000e+00
nan -1.000000000000000000e+00
1.132134603174603171e+03 0.000000000000000000e+00
1.132437732426303910e+03 0.000000000000000000e+00
nan -1.000000000000000000e+00
1.132994829931972845e+03 0.000000000000000000e+00
1.133283628117913850e+03 0.000000000000000000e+00
1.133582222222222299e+03 0.000000000000000000e+00
1.133836916099773134e+03 0.000000000000000000e+00
1.134186303854875177e+03 0.000000000000000000e+00
1.134509387755102125e+03 0.000000000000000000e+00
1.134786575963718860e+03 0.000000000000000000e+00
1.135097868480725538e+03 0.000000000000000000e+00
1.135386122448979677e+03 0.000000000000000000e+00
1.135683990929705260e+03 0.000000000000000000e+00
1.135983129251700575e+03 0.000000000000000000e+00
1.136286802721088407e+03 0.000000000000000000e+00
1.136567256235827699e+03 0.000000000000000000e+00
1.136866938775510107e+03 0.000000000000000000e+00
1.137163718820861732e+03 0.000000000000000000e+00
1.137448707482993086e+03 0.000000000000000000e+00
1.137764172335600961e+03 0.000000000000000000e+00
1.138034648526077035e+03 0.000000000000000000e+00
1.138336326530612268e+03 0.000000000000000000e+00
1.138659410430838989e+03 0.000000000000000000e+00
1.138950385487528365e+03 0.000000000000000000e+00
1.139244988662131618e+03 0.000000000000000000e+00
1.139543945578231387e+03 0.000000000000000000e+00
1.139838548752834413e+03 0.000000000000000000e+00
1.140138594104308368e+03 0.000000000000000000e+00
1.140431564625850342e+03 0.000000000000000000e+00
1.140730521541950111e+03 0.000000000000000000e+00
1.141023492063492085e+03 0.000000000000000000e+00
1.141316281179138286e+03 0.000000000000000000e+00
1.141610521541950220e+03 0.000000000000000000e+00
1.141900589569160957e+03 0.000000000000000000e+00
1.142187755102040910e+03 0.000000000000000000e+00
1.142483265306122348e+03 0.000000000000000000e+00
1.142781133786848159e+03 0.000000000000000000e+00
1.143084263038548670e+03 0.000000000000000000e+00
1.143348027210884311e+03 0.000000000000000000e+00
1.143645532879818575e+03 0.000000000000000000e+00
1.143935238095237992e+03 0.000000000000000000e+00
1.144228571428571513e+03 0.000000000000000000e+00
1.144508299319727939e+03 0.000000000000000000e+00
1.144798185941043130e+03 0.000000000000000000e+00
1.145085170068027310e+03 0.000000000000000000e+00
1.145389024943310687e+03 0.000000000000000000e+00
1.145689251700680188e+03 0.000000000000000000e+00
1.145981315192743750e+03 0.000000000000000000e+00
1.146273741496598632e+03 0.000000000000000000e+00
1.146558911564625760e+03 0.000000000000000000e+00
1.146836643990929815e+03 0.000000000000000000e+00
1.147121451247165623e+03 0.000000000000000000e+00
1.147403900226757287e+03 0.000000000000000000e+00
1.147695600907029529e+03 0.000000000000000000e+00
1.147982653061000065e+03 0.000000000000000000e+00
1.148265396825396920e+03 0.000000000000000000e+00
1.148560544217687038e+03 0.000000000000000000e+00
1.148864036281179096e+03 0.000000000000000000e+00
1.149135963718820904e+03 0.000000000000000000e+00
1.149434920634920672e+03 0.000000000000000000e+00
1.149726984126984235e+03 0.000000000000000000e+00
1.150035555555555447e+03 0.000000000000000000e+00
1.150314013605442142e+03 0.000000000000000000e+00
1.150606122447999951e+03 0.000000000000000000e+00
1.150883446712018213e+03 0.000000000000000000e+00
1.151199092970521633e+03 0.000000000000000000e+00
1.151474104308389997e+03 0.000000000000000000e+00
1.151761269841269950e+03 0.000000000000000000e+00
1.152072562358276627e+03 0.000000000000000000e+00
1.152371337868480623e+03 0.000000000000000000e+00
1.152648526077097586e+03 0.000000000000000000e+00
1.152960000000000036e+03 0.000000000000000000e+00
1.153255691609977248e+03 0.000000000000000000e+00
1.153546666666666624e+03 0.000000000000000000e+00
1.153848163265306084e+03 0.000000000000000000e+00
1.154144399092970616e+03 0.000000000000000000e+00
1.154421043083900258e+03 0.000000000000000000e+00
1.154728163265306193e+03 0.000000000000000000e+00
1.155016961451247198e+03 0.000000000000000000e+00
1.155307936507936574e+03 0.000000000000000000e+00
1.155590204081632692e+03 0.000000000000000000e+00
1.155893877551020296e+03 0.000000000000000000e+00
1.156179047619047651e+03 0.000000000000000000e+00
1.156477823129251647e+03 0.000000000000000000e+00
1.156763174603174548e+03 0.000000000000000000e+00
1.157068843537414978e+03 0.000000000000000000e+00
1.157342947845804929e+03 0.000000000000000000e+00
1.157655691609977339e+03 0.000000000000000000e+00
1.157953015873015829e+03 0.000000000000000000e+00
1.158223492063492131e+03 0.000000000000000000e+00
1.158532970521541984e+03 0.000000000000000000e+00
1.158833922902494351e+03 0.000000000000000000e+00
1.159135056689342491e+03 0.000000000000000000e+00
1.159416417233560196e+03 0.000000000000000000e+00
1.159704852607709654e+03 0.000000000000000000e+00
1.160011247165532950e+03 0.000000000000000000e+00
1.160303492063492058e+03 0.000000000000000000e+00
1.160602448979591827e+03 0.000000000000000000e+00
1.160897777777777719e+03 0.000000000000000000e+00
1.161189297052154188e+03 0.000000000000000000e+00
nan -1.000000000000000000e+00
1.161783401360544303e+03 0.000000000000000000e+00
1.162058775510203986e+03 0.000000000000000000e+00
1.162327619047619010e+03 0.000000000000000000e+00
1.162649251700680225e+03 0.000000000000000000e+00
1.162937324263038590e+03 0.000000000000000000e+00
1.163232653061224482e+03 0.000000000000000000e+00
1.163527256235827736e+03 0.000000000000000000e+00
1.163821678004535215e+03 0.000000000000000000e+00
1.164122267573696035e+03 0.000000000000000000e+00
1.164388208616780048e+03 0.000000000000000000e+00
1.164685170068027219e+03 0.000000000000000000e+00
1.164993378684807340e+03 0.000000000000000000e+00
1.165262040816326589e+03 0.000000000000000000e+00
nan -1.000000000000000000e+00
nan -1.000000000000000000e+00
nan -1.000000000000000000e+00
nan -1.000000000000000000e+00
nan -1.000000000000000000e+00
nan -1.000000000000000000e+00
1.167330793650793566e+03 0.000000000000000000e+00
1.167625034013605500e+03 0.000000000000000000e+00
1.167924535147392362e+03 0.000000000000000000e+00
1.168204263038548788e+03 0.000000000000000000e+00
1.168520634920634848e+03 0.000000000000000000e+00
1.168817052154194926e+03 0.000000000000000000e+00
1.169105850340136158e+03 0.000000000000000000e+00
1.169403900226757287e+03 0.000000000000000000e+00
1.169682721088435301e+03 0.000000000000000000e+00
nan -1.000000000000000000e+00
1.170291337868480696e+03 0.000000000000000000e+00
1.170576326530612278e+03 0.000000000000000000e+00
1.170885986394557904e+03 0.000000000000000000e+00
1.171181678004535115e+03 0.000000000000000000e+00
1.171478276643990966e+03 0.000000000000000000e+00
1.171784852607709809e+03 0.000000000000000000e+00
1.172075646258503411e+03 0.000000000000000000e+00
1.172374965986394500e+03 0.000000000000000000e+00
1.172676099773242640e+03 0.000000000000000000e+00
1.172982494331065709e+03 0.000000000000000000e+00
1.173280544217687066e+03 0.000000000000000000e+00
1.173575510204081638e+03 0.000000000000000000e+00
1.173892789115646337e+03 0.000000000000000000e+00
1.174194285714285797e+03 0.000000000000000000e+00
1.174503038548752784e+03 0.000000000000000000e+00
1.174801995464852553e+03 0.000000000000000000e+00
1.175078095238095329e+03 0.000000000000000000e+00
1.175398458049886585e+03 0.000000000000000000e+00
1.175682176870748208e+03 0.000000000000000000e+00
1.175981678004535070e+03 0.000000000000000000e+00
1.176269387755102116e+03 0.000000000000000000e+00
nan -1.000000000000000000e+00
1.176862947845804911e+03 0.000000000000000000e+00
1.177143401360544203e+03 0.000000000000000000e+00
1.177440725623582694e+03 0.000000000000000000e+00
1.177737687074829864e+03 0.000000000000000000e+00
1.178033015873015984e+03 0.000000000000000000e+00
1.178331609977324206e+03 0.000000000000000000e+00
1.178637641723355955e+03 0.000000000000000000e+00
1.178939138321995415e+03 0.000000000000000000e+00
1.179221950113378625e+03 0.000000000000000000e+00
1.179518730158730250e+03 0.000000000000000000e+00
1.179825306122449092e+03 0.000000000000000000e+00
1.180118639455782386e+03 0.000000000000000000e+00
1.180418321995464794e+03 0.000000000000000000e+00
1.180707664399092891e+03 0.000000000000000000e+00
1.181007891156462620e+03 0.000000000000000000e+00
1.181318276643990885e+03 0.000000000000000000e+00
1.181595827664399167e+03 0.000000000000000000e+00
1.181891882086167698e+03 0.000000000000000000e+00
1.182191383219954560e+03 0.000000000000000000e+00
1.182487800453514637e+03 0.000000000000000000e+00
1.182778049886621375e+03 0.000000000000000000e+00
1.183090612244898011e+03 0.000000000000000000e+00
1.183382494331065800e+03 0.000000000000000000e+00
1.183675646258503320e+03 0.000000000000000000e+00
1.183968979591836842e+03 0.000000000000000000e+00
1.184255963718820794e+03 0.000000000000000000e+00
1.184545487528344665e+03 0.000000000000000000e+00
1.184834467120181444e+03 0.000000000000000000e+00
1.185134331065759625e+03 0.000000000000000000e+00
nan -1.000000000000000000e+00
nan -1.000000000000000000e+00
nan -1.000000000000000000e+00
nan -1.000000000000000000e+00
nan -1.000000000000000000e+00
nan -1.000000000000000000e+00
nan -1.000000000000000000e+00
nan -1.000000000000000000e+00
nan -1.000000000000000000e+00
nan -1.000000000000000000e+00
nan -1.000000000000000000e+00
nan -1.000000000000000000e+00
1.189200000000000045e+03 0.000000000000000000e+00
1.189499501133786907e+03 0.000000000000000000e+00
1.189808616780045440e+03 0.000000000000000000e+00
1.190088707482993186e+03 0.000000000000000000e+00
nan -1.000000000000000000e+00
1.190683718820861714e+03 0.000000000000000000e+00
1.191011882086167816e+03 0.000000000000000000e+00
1.191280362811791292e+03 0.000000000000000000e+00
1.191588208616780094e+03 0.000000000000000000e+00
1.191857777777777756e+03 0.000000000000000000e+00
1.192147845804988719e+03 0.000000000000000000e+00
1.192446984126984034e+03 0.000000000000000000e+00
1.192743945578231205e+03 0.000000000000000000e+00
1.193038004535147365e+03 0.000000000000000000e+00
1.193329886621315154e+03 0.000000000000000000e+00
1.193623764172335541e+03 0.000000000000000000e+00
1.193919274376417206e+03 0.000000000000000000e+00
1.194222222222222172e+03 0.000000000000000000e+00
1.194521904761904807e+03 0.000000000000000000e+00
1.194815963718820967e+03 0.000000000000000000e+00
1.195114195011337870e+03 0.000000000000000000e+00
1.195417324263038608e+03 0.000000000000000000e+00
1.195721179138321986e+03 0.000000000000000000e+00
1.196020861678004621e+03 0.000000000000000000e+00
1.196335782312925176e+03 0.000000000000000000e+00
1.196636009070294676e+03 0.000000000000000000e+00
1.196938049886621229e+03 0.000000000000000000e+00
1.197230839002267658e+03 0.000000000000000000e+00
1.197528344671201921e+03 0.000000000000000000e+00
1.197837460317460227e+03 0.000000000000000000e+00
1.198148390022675812e+03 0.000000000000000000e+00
1.198432653061224528e+03 0.000000000000000000e+00
1.198745215419501164e+03 0.000000000000000000e+00
1.199042176870748335e+03 0.000000000000000000e+00
1.199345850340136167e+03 0.000000000000000000e+00
1.199640090702947873e+03 0.000000000000000000e+00
1.199936689342403724e+03 0.000000000000000000e+00
1.200233832199546441e+03 0.000000000000000000e+00
1.200541678004535243e+03 0.000000000000000000e+00
1.200844263038548661e+03 0.000000000000000000e+00
1.201140861678004512e+03 0.000000000000000000e+00
1.201440362811791374e+03 0.000000000000000000e+00
1.201742585034013700e+03 0.000000000000000000e+00
1.202041723356009015e+03 0.000000000000000000e+00
1.202340498866213238e+03 0.000000000000000000e+00
1.202641632653061151e+03 0.000000000000000000e+00
1.202949297052154179e+03 0.000000000000000000e+00
1.203236281179138359e+03 0.000000000000000000e+00
1.203539773242630417e+03 0.000000000000000000e+00
1.203843628117913795e+03 0.000000000000000000e+00
1.204147301587301627e+03 0.000000000000000000e+00
1.204458049886621211e+03 0.000000000000000000e+00
1.204735419501133720e+03 0.000000000000000000e+00
1.205036553287981860e+03 0.000000000000000000e+00
1.205338594104308413e+03 0.000000000000000000e+00
1.205635918367346903e+03 0.000000000000000000e+00
1.205934512471655353e+03 0.000000000000000000e+00
1.206235102040816400e+03 0.000000000000000000e+00
1.206527891156462601e+03 0.000000000000000000e+00
1.206834648526076990e+03 0.000000000000000000e+00
1.207135600907029584e+03 0.000000000000000000e+00
1.207427482993197373e+03 0.000000000000000000e+00
1.207734240362811761e+03 0.000000000000000000e+00
1.208022131519274353e+03 0.000000000000000000e+00
1.208330702947845793e+03 0.000000000000000000e+00
1.208628390022675831e+03 0.000000000000000000e+00
1.208932063492063435e+03 0.000000000000000000e+00
1.209233560090702895e+03 0.000000000000000000e+00
1.209534149659863942e+03 0.000000000000000000e+00
1.209843265306122476e+03 0.000000000000000000e+00
1.210152743764172328e+03 0.000000000000000000e+00
1.210458231292516984e+03 0.000000000000000000e+00
1.210762630385487455e+03 0.000000000000000000e+00
1.211059591836734626e+03 0.000000000000000000e+00
1.211362721088435364e+03 0.000000000000000000e+00
1.211657868480725710e+03 0.000000000000000000e+00
1.211947392290249354e+03 0.000000000000000000e+00
1.212254875283446609e+03 0.000000000000000000e+00
1.212552380952380872e+03 0.000000000000000000e+00
1.212855328798185838e+03 0.000000000000000000e+00
1.213152471655328782e+03 0.000000000000000000e+00
1.213461768707483088e+03 0.000000000000000000e+00
1.213754557823129289e+03 0.000000000000000000e+00
1.214056598639455842e+03 0.000000000000000000e+00
1.214350476190476229e+03 0.000000000000000000e+00
1.214675918367346867e+03 0.000000000000000000e+00
1.214957460317460345e+03 0.000000000000000000e+00
1.215257868480725620e+03 0.000000000000000000e+00
1.215546122448979531e+03 0.000000000000000000e+00
1.215848888888888951e+03 0.000000000000000000e+00
1.216147120181405853e+03 0.000000000000000000e+00
1.216453877551020469e+03 0.000000000000000000e+00
1.216742131519274380e+03 0.000000000000000000e+00
1.217040725623582830e+03 0.000000000000000000e+00
1.217339863945578145e+03 0.000000000000000000e+00
1.217630657596371975e+03 0.000000000000000000e+00
1.217935600907029539e+03 0.000000000000000000e+00
1.218240725623582875e+03 0.000000000000000000e+00
1.218531700680272024e+03 0.000000000000000000e+00
1.218828662131519195e+03 0.000000000000000000e+00
1.219123446712018222e+03 0.000000000000000000e+00
1.219422585034013537e+03 0.000000000000000000e+00
1.219724988662131409e+03 0.000000000000000000e+00
1.220016145124716559e+03 0.000000000000000000e+00
1.220292607709750655e+03 0.000000000000000000e+00
1.220610249433106674e+03 0.000000000000000000e+00
1.220905215419501246e+03 0.000000000000000000e+00
1.221204897959183654e+03 0.000000000000000000e+00
1.221504036281179197e+03 0.000000000000000000e+00
1.221777414965986281e+03 0.000000000000000000e+00
1.222078185941043103e+03 0.000000000000000000e+00
1.222394920634920709e+03 0.000000000000000000e+00
1.222682448979591754e+03 0.000000000000000000e+00
1.222976326530612141e+03 0.000000000000000000e+00
1.223278911564625787e+03 0.000000000000000000e+00
1.223561723356008997e+03 0.000000000000000000e+00
1.223849433106576043e+03 0.000000000000000000e+00
1.224151292517006823e+03 0.000000000000000000e+00
1.224442448979591745e+03 0.000000000000000000e+00
1.224739229024943370e+03 0.000000000000000000e+00
1.225030385487528292e+03 0.000000000000000000e+00
1.225338231292517094e+03 0.000000000000000000e+00
1.225625215419501046e+03 0.000000000000000000e+00
1.225932335600906981e+03 0.000000000000000000e+00
1.226222403628117945e+03 0.000000000000000000e+00
1.226513197278911548e+03 0.000000000000000000e+00
1.226808526077097440e+03 0.000000000000000000e+00
1.227106938775510116e+03 0.000000000000000000e+00
1.227407165532879844e+03 0.000000000000000000e+00
1.227718820861678068e+03 0.000000000000000000e+00
1.228001995464852598e+03 0.000000000000000000e+00
1.228302947845804965e+03 0.000000000000000000e+00
1.228595918367346940e+03 0.000000000000000000e+00
1.228903219954648421e+03 0.000000000000000000e+00
1.229212517006802727e+03 0.000000000000000000e+00
1.229518548752834477e+03 0.000000000000000000e+00
1.229805351473922883e+03 0.000000000000000000e+00
1.230103038548752920e+03 0.000000000000000000e+00
1.230406167800453431e+03 0.000000000000000000e+00
1.230700770975056685e+03 0.000000000000000000e+00
1.230991201814058968e+03 0.000000000000000000e+00
1.231286167800453541e+03 0.000000000000000000e+00
1.231590566893424011e+03 0.000000000000000000e+00
1.231892607709750564e+03 0.000000000000000000e+00
1.232190113378684828e+03 0.000000000000000000e+00
nan -1.000000000000000000e+00
1.232772063492063580e+03 0.000000000000000000e+00
1.233057414965986482e+03 0.000000000000000000e+00
1.233350204081632683e+03 0.000000000000000000e+00
nan -1.000000000000000000e+00
1.233936326530612178e+03 0.000000000000000000e+00
1.234244172335600979e+03 0.000000000000000000e+00
1.234546213151927532e+03 0.000000000000000000e+00
1.234842993197278929e+03 0.000000000000000000e+00
1.235148299319727812e+03 0.000000000000000000e+00
1.235466666666666697e+03 0.000000000000000000e+00
1.235758367346938712e+03 0.000000000000000000e+00
1.236063310657596276e+03 0.000000000000000000e+00
1.236361541950113406e+03 0.000000000000000000e+00
1.236671927437641671e+03 0.000000000000000000e+00
1.236976326530612141e+03 0.000000000000000000e+00
1.237271292517006714e+03 0.000000000000000000e+00
1.237573333333333267e+03 0.000000000000000000e+00
1.237882811791383119e+03 0.000000000000000000e+00
1.238187936507936456e+03 0.000000000000000000e+00
1.238485079365079400e+03 0.000000000000000000e+00
1.238778956916099787e+03 0.000000000000000000e+00
1.239087891156462547e+03 0.000000000000000000e+00
1.239371972789115716e+03 0.000000000000000000e+00
1.239667845804988701e+03 0.000000000000000000e+00
1.239967709750566883e+03 0.000000000000000000e+00
1.240267029478457971e+03 0.000000000000000000e+00
1.240566712018140606e+03 0.000000000000000000e+00
1.240853877551020332e+03 0.000000000000000000e+00
1.241144671201814162e+03 0.000000000000000000e+00
nan -1.000000000000000000e+00
nan -1.000000000000000000e+00
nan -1.000000000000000000e+00
nan -1.000000000000000000e+00
nan -1.000000000000000000e+00
nan -1.000000000000000000e+00
nan -1.000000000000000000e+00
nan -1.000000000000000000e+00
nan -1.000000000000000000e+00
nan -1.000000000000000000e+00
1.244657596371882164e+03 0.000000000000000000e+00
1.244948752834467086e+03 0.000000000000000000e+00
1.245242993197279020e+03 0.000000000000000000e+00
1.245570430839002256e+03 0.000000000000000000e+00
1.245838004535147320e+03 0.000000000000000000e+00
1.246118639455782386e+03 0.000000000000000000e+00
1.246425941043083867e+03 0.000000000000000000e+00
nan -1.000000000000000000e+00
nan -1.000000000000000000e+00
nan -1.000000000000000000e+00
nan -1.000000000000000000e+00
nan -1.000000000000000000e+00
1.248208253968253985e+03 0.000000000000000000e+00
1.248514829931972827e+03 0.000000000000000000e+00
1.248804716553288017e+03 0.000000000000000000e+00
1.249097505668934218e+03 0.000000000000000000e+00
1.249399727891156545e+03 0.000000000000000000e+00
1.249709750566893490e+03 0.000000000000000000e+00
1.250012335600907136e+03 0.000000000000000000e+00
1.250314195011337915e+03 0.000000000000000000e+00
1.250611156462585086e+03 0.000000000000000000e+00
1.250924263038548816e+03 0.000000000000000000e+00
1.251224489795918316e+03 0.000000000000000000e+00
1.251526349206349096e+03 0.000000000000000000e+00
1.251821315192743668e+03 0.000000000000000000e+00
1.252134965986394491e+03 0.000000000000000000e+00
1.252435555555555538e+03 0.000000000000000000e+00
1.252737233560090772e+03 0.000000000000000000e+00
1.253022766439909219e+03 0.000000000000000000e+00
1.253336054421768722e+03 0.000000000000000000e+00
1.253628299319727830e+03 0.000000000000000000e+00
nan -1.000000000000000000e+00
nan -1.000000000000000000e+00
nan -1.000000000000000000e+00
nan -1.000000000000000000e+00
nan -1.000000000000000000e+00
nan -1.000000000000000000e+00
nan -1.000000000000000000e+00
nan -1.000000000000000000e+00
nan -1.000000000000000000e+00
nan -1.000000000000000000e+00
nan -1.000000000000000000e+00
1.257445804988662076e+03 0.000000000000000000e+00
1.257749115646258588e+03 0.000000000000000000e+00
1.258038820861678005e+03 0.000000000000000000e+00
nan -1.000000000000000000e+00
nan -1.000000000000000000e+00
nan -1.000000000000000000e+00
1.259256598639455888e+03 0.000000000000000000e+00
1.259554285714285697e+03 0.000000000000000000e+00
1.259860317460317447e+03 0.000000000000000000e+00
1.260160362811791401e+03 0.000000000000000000e+00
1.260466326530000060e+03 0.000000000000000000e+00
1.260757732426303846e+03 0.000000000000000000e+00
1.261063582766439822e+03 0.000000000000000000e+00
1.261371428571428623e+03 0.000000000000000000e+00
1.261661315192743814e+03 0.000000000000000000e+00
1.261975510204081729e+03 0.000000000000000000e+00
nan -1.000000000000000000e+00
nan -1.000000000000000000e+00
nan -1.000000000000000000e+00
nan -1.000000000000000000e+00
nan -1.000000000000000000e+00
nan -1.000000000000000000e+00
nan -1.000000000000000000e+00
nan -1.000000000000000000e+00
nan -1.000000000000000000e+00
nan -1.000000000000000000e+00
nan -1.000000000000000000e+00
nan -1.000000000000000000e+00
nan -1.000000000000000000e+00
nan -1.000000000000000000e+00
nan -1.000000000000000000e+00
nan -1.000000000000000000e+00
nan -1.000000000000000000e+00
nan -1.000000000000000000e+00
nan -1.000000000000000000e+00
nan -1.000000000000000000e+00
nan -1.000000000000000000e+00
nan -1.000000000000000000e+00
1.269064852607709781e+03 0.000000000000000000e+00
1.269380861678004521e+03 0.000000000000000000e+00
1.269659863945578309e+03 0.000000000000000000e+00
1.269953378684807149e+03 0.000000000000000000e+00
1.270255419501133701e+03 0.000000000000000000e+00
1.270547120181405944e+03 0.000000000000000000e+00
nan -1.000000000000000000e+00
nan -1.000000000000000000e+00
1.271413877551020505e+03 0.000000000000000000e+00
1.271719909297052254e+03 0.000000000000000000e+00
1.272005260770975156e+03 0.000000000000000000e+00
1.272290068027210964e+03 0.000000000000000000e+00
1.272591383219954650e+03 0.000000000000000000e+00
1.272899954648526091e+03 0.000000000000000000e+00
1.273184399092970580e+03 0.000000000000000000e+00
1.273494784580498845e+03 0.000000000000000000e+00
1.273785759637188221e+03 0.000000000000000000e+00
1.274091065759637104e+03 0.000000000000000000e+00
1.274383673469387759e+03 0.000000000000000000e+00
nan -1.000000000000000000e+00
1.274987392290249545e+03 0.000000000000000000e+00
1.275278911564625787e+03 0.000000000000000000e+00
1.275556643990929615e+03 0.000000000000000000e+00
nan -1.000000000000000000e+00
1.276149841269841318e+03 0.000000000000000000e+00
1.276431020408163249e+03 0.000000000000000000e+00
1.276724897959183636e+03 0.000000000000000000e+00
nan -1.000000000000000000e+00
1.277331519274376433e+03 0.000000000000000000e+00
1.277617052154195108e+03 0.000000000000000000e+00
1.277915102040816237e+03 0.000000000000000000e+00
1.278215328798185965e+03 0.000000000000000000e+00
1.278516281179138332e+03 0.000000000000000000e+00
1.278817233560090699e+03 0.000000000000000000e+00
1.279113287981859457e+03 0.000000000000000000e+00
1.279416780045351516e+03 0.000000000000000000e+00
1.279718095238095202e+03 0.000000000000000000e+00
1.280015782312925239e+03 0.000000000000000000e+00
1.280310929705215358e+03 0.000000000000000000e+00
1.280621133786848077e+03 0.000000000000000000e+00
1.280920634920634939e+03 0.000000000000000000e+00
1.281221950113378625e+03 0.000000000000000000e+00
1.281529977324262973e+03 0.000000000000000000e+00
1.281826394557823050e+03 0.000000000000000000e+00
1.282135328798186038e+03 0.000000000000000000e+00
1.282425215419501228e+03 0.000000000000000000e+00
1.282734512471655307e+03 0.000000000000000000e+00
1.283023673469387859e+03 0.000000000000000000e+00
1.283329523809523835e+03 0.000000000000000000e+00
1.283640272108843646e+03 0.000000000000000000e+00
1.283937959183673456e+03 0.000000000000000000e+00
1.284243628117913886e+03 0.000000000000000000e+00
1.284555646258503430e+03 0.000000000000000000e+00
1.284864217687074870e+03 0.000000000000000000e+00
1.285162993197278865e+03 0.000000000000000000e+00
1.285466303854875378e+03 0.000000000000000000e+00
1.285764172335600961e+03 0.000000000000000000e+00
1.286080362811791474e+03 0.000000000000000000e+00
1.286336689342403588e+03 0.000000000000000000e+00
1.286625850340136139e+03 0.000000000000000000e+00
1.286928979591836651e+03 0.000000000000000000e+00
1.287212154195011408e+03 0.000000000000000000e+00
1.287521814058956807e+03 0.000000000000000000e+00
1.287824036281179133e+03 0.000000000000000000e+00
1.288133696145124759e+03 0.000000000000000000e+00
1.288436099773242631e+03 0.000000000000000000e+00
1.288737414965986318e+03 0.000000000000000000e+00
1.289038730158730232e+03 0.000000000000000000e+00
1.289335691609977403e+03 0.000000000000000000e+00
1.289641541950113378e+03 0.000000000000000000e+00
1.289942131519274426e+03 0.000000000000000000e+00
1.290240544217687102e+03 0.000000000000000000e+00
1.290557460317460254e+03 0.000000000000000000e+00
1.290849342403628043e+03 0.000000000000000000e+00
1.291156281179138432e+03 0.000000000000000000e+00
1.291455238095238201e+03 0.000000000000000000e+00
1.291753650793650877e+03 0.000000000000000000e+00
1.292020136054421755e+03 0.000000000000000000e+00
1.292334149659863897e+03 0.000000000000000000e+00
1.292632743764172346e+03 0.000000000000000000e+00
1.292935147392290219e+03 0.000000000000000000e+00
1.293228662131519286e+03 0.000000000000000000e+00
1.293527619047619055e+03 0.000000000000000000e+00
1.293843628117913795e+03 0.000000000000000000e+00
1.294139863945578327e+03 0.000000000000000000e+00
1.294432834467120074e+03 0.000000000000000000e+00
1.294732154195011390e+03 0.000000000000000000e+00
1.295035464852607674e+03 0.000000000000000000e+00
1.295346938775510125e+03 0.000000000000000000e+00
1.295610702947845766e+03 0.000000000000000000e+00
1.295924535147392362e+03 0.000000000000000000e+00
1.296225487528344729e+03 0.000000000000000000e+00
1.296527165532879735e+03 0.000000000000000000e+00
1.296829569160997835e+03 0.000000000000000000e+00
1.297124897959183727e+03 0.000000000000000000e+00
nan -1.000000000000000000e+00
1.297689977324263054e+03 0.000000000000000000e+00
1.297990566893424102e+03 0.000000000000000000e+00
1.298284081632653169e+03 0.000000000000000000e+00
1.298595374149659847e+03 0.000000000000000000e+00
1.298878185941043057e+03 0.000000000000000000e+00
1.299191836734693879e+03 0.000000000000000000e+00
1.299492426303854927e+03 0.000000000000000000e+00
1.299786666666666633e+03 0.000000000000000000e+00
1.300063310657596276e+03 0.000000000000000000e+00
1.300361541950113406e+03 0.000000000000000000e+00
1.300661587301587360e+03 0.000000000000000000e+00
1.300961451247165542e+03 0.000000000000000000e+00
1.301254784580498836e+03 0.000000000000000000e+00
nan -1.000000000000000000e+00
1.301822040816326535e+03 0.000000000000000000e+00
1.302096507936508033e+03 0.000000000000000000e+00
1.302391473922902605e+03 0.000000000000000000e+00
1.302693877551020478e+03 0.000000000000000000e+00
1.302990294784580556e+03 0.000000000000000000e+00
nan -1.000000000000000000e+00
nan -1.000000000000000000e+00
nan -1.000000000000000000e+00
nan -1.000000000000000000e+00
nan -1.000000000000000000e+00
nan -1.000000000000000000e+00
nan -1.000000000000000000e+00
1.305312108843537317e+03 0.000000000000000000e+00
1.305592743764172383e+03 0.000000000000000000e+00
1.305890793650793739e+03 0.000000000000000000e+00
1.306190294784580601e+03 0.000000000000000000e+00
1.306462766439909274e+03 0.000000000000000000e+00
1.306766258503401332e+03 0.000000000000000000e+00
1.307060680272108812e+03 0.000000000000000000e+00
1.307356009070294704e+03 0.000000000000000000e+00
1.307652607709750555e+03 0.000000000000000000e+00
1.307948662131519313e+03 0.000000000000000000e+00
1.308224761904761863e+03 0.000000000000000000e+00
1.308537324263038499e+03 0.000000000000000000e+00
1.308838639455782413e+03 0.000000000000000000e+00
1.309133968253968305e+03 0.000000000000000000e+00
1.309414784580498917e+03 0.000000000000000000e+00
1.309713378684807367e+03 0.000000000000000000e+00
1.310007074829931980e+03 0.000000000000000000e+00
1.310300226757369728e+03 0.000000000000000000e+00
1.310593922902494342e+03 0.000000000000000000e+00
1.310900680272108957e+03 0.000000000000000000e+00
1.311184580498866126e+03 0.000000000000000000e+00
1.311483718820861668e+03 0.000000000000000000e+00
1.311773424036281085e+03 0.000000000000000000e+00
nan -1.000000000000000000e+00
nan -1.000000000000000000e+00
nan -1.000000000000000000e+00
nan -1.000000000000000000e+00
1.313225759637188276e+03 0.000000000000000000e+00
1.313512199546485363e+03 0.000000000000000000e+00
1.313841632653061197e+03 0.000000000000000000e+00
nan -1.000000000000000000e+00
nan -1.000000000000000000e+00
nan -1.000000000000000000e+00
nan -1.000000000000000000e+00
nan -1.000000000000000000e+00
nan -1.000000000000000000e+00
1.315841451247165423e+03 0.000000000000000000e+00
1.316134965986394491e+03 0.000000000000000000e+00
1.316413061224489866e+03 0.000000000000000000e+00
nan -1.000000000000000000e+00
1.316987029478457998e+03 0.000000000000000000e+00
1.317289614512471644e+03 0.000000000000000000e+00
1.317562086167800544e+03 0.000000000000000000e+00
1.317846530612244806e+03 0.000000000000000000e+00
1.318139319727891234e+03 0.000000000000000000e+00
nan -1.000000000000000000e+00
nan -1.000000000000000000e+00
nan -1.000000000000000000e+00
1.319252244897959145e+03 0.000000000000000000e+00
1.319555011337868564e+03 0.000000000000000000e+00
1.319830929705215340e+03 0.000000000000000000e+00
1.320120090702947891e+03 0.000000000000000000e+00
1.320423038548752857e+03 0.000000000000000000e+00
1.320714195011337779e+03 0.000000000000000000e+00
1.321011882086167816e+03 0.000000000000000000e+00
1.321293786848072614e+03 0.000000000000000000e+00
1.321585714284999995e+03 0.000000000000000000e+00
1.321874104308390088e+03 0.000000000000000000e+00
1.322162358276643999e+03 0.000000000000000000e+00
1.322468752834467068e+03 0.000000000000000000e+00
1.322743764172335659e+03 0.000000000000000000e+00
1.323031473922902478e+03 0.000000000000000000e+00
1.323327165532879917e+03 0.000000000000000000e+00
1.323596190476190486e+03 0.000000000000000000e+00
1.323876643990929779e+03 0.000000000000000000e+00
1.324172335600906990e+03 0.000000000000000000e+00
1.324471473922902533e+03 0.000000000000000000e+00
nan -1.000000000000000000e+00
nan -1.000000000000000000e+00
nan -1.000000000000000000e+00
nan -1.000000000000000000e+00
nan -1.000000000000000000e+00
nan -1.000000000000000000e+00
1.326477823129251647e+03 0.000000000000000000e+00
1.326764444444444507e+03 0.000000000000000000e+00
1.327054149659863924e+03 0.000000000000000000e+00
1.327341133786848104e+03 0.000000000000000000e+00
1.327632471655328800e+03 0.000000000000000000e+00
nan -1.000000000000000000e+00
1.328197006802721035e+03 0.000000000000000000e+00
1.328482902494331029e+03 0.000000000000000000e+00
1.328745396825396938e+03 0.000000000000000000e+00
1.329056689342403615e+03 0.000000000000000000e+00
1.329343492063492022e+03 0.000000000000000000e+00
1.329630839002267521e+03 0.000000000000000000e+00
1.329923628117913722e+03 0.000000000000000000e+00
1.330210975056689449e+03 0.000000000000000000e+00
1.330518095238095157e+03 0.000000000000000000e+00
1.330801269841269914e+03 0.000000000000000000e+00
1.331100770975056776e+03 0.000000000000000000e+00
1.331384489795918398e+03 0.000000000000000000e+00
1.331682358276643981e+03 0.000000000000000000e+00
1.331979138321995379e+03 0.000000000000000000e+00
1.332258503401360485e+03 0.000000000000000000e+00
1.332556916099773161e+03 0.000000000000000000e+00
1.332863673469387777e+03 0.000000000000000000e+00
1.333146485260770987e+03 0.000000000000000000e+00
nan -1.000000000000000000e+00
1.333711020408163222e+03 0.000000000000000000e+00
1.334014149659863961e+03 0.000000000000000000e+00
1.334319092970521524e+03 0.000000000000000000e+00
1.334618231292517066e+03 0.000000000000000000e+00
1.334911201814059041e+03 0.000000000000000000e+00
1.335200544217687138e+03 0.000000000000000000e+00
1.335503310657596330e+03 0.000000000000000000e+00
1.335809160997732533e+03 0.000000000000000000e+00
1.336109387755102034e+03 0.000000000000000000e+00
1.336394739229024935e+03 0.000000000000000000e+00
1.336707845804988665e+03 0.000000000000000000e+00
1.337004081632652969e+03 0.000000000000000000e+00
1.337287074829931953e+03 0.000000000000000000e+00
nan -1.000000000000000000e+00
nan -1.000000000000000000e+00
nan -1.000000000000000000e+00
nan -1.000000000000000000e+00
nan -1.000000000000000000e+00
1.339096054421768713e+03 0.000000000000000000e+00
1.339378684807256150e+03 0.000000000000000000e+00
1.339664580498866144e+03 0.000000000000000000e+00
1.339974603174603089e+03 0.000000000000000000e+00
1.340267392290249518e+03 0.000000000000000000e+00
1.340549841269841181e+03 0.000000000000000000e+00
1.340845895691609940e+03 0.000000000000000000e+00
1.341154467120181380e+03 0.000000000000000000e+00
1.341448707482993086e+03 0.000000000000000000e+00
1.341738956916099824e+03 0.000000000000000000e+00
1.342036734692999971e+03 0.000000000000000000e+00
1.342357006802721116e+03 0.000000000000000000e+00
1.342613514739229004e+03 0.000000000000000000e+00
1.342912108843537453e+03 0.000000000000000000e+00
1.343204353741496561e+03 0.000000000000000000e+00
1.343512018140589589e+03 0.000000000000000000e+00
1.343813696145124823e+03 0.000000000000000000e+00
1.344111020408163313e+03 0.000000000000000000e+00
1.344403446712018194e+03 0.000000000000000000e+00
1.344708752834467077e+03 0.000000000000000000e+00
1.345015510204081693e+03 0.000000000000000000e+00
1.345310476190476265e+03 0.000000000000000000e+00
1.345605079365079291e+03 0.000000000000000000e+00
1.345913469387755185e+03 0.000000000000000000e+00
1.346211700680272088e+03 0.000000000000000000e+00
1.346505396825396929e+03 0.000000000000000000e+00
1.346795283446712119e+03 0.000000000000000000e+00
1.347099863945578136e+03 0.000000000000000000e+00
1.347396825396825307e+03 0.000000000000000000e+00
1.347682539682539755e+03 0.000000000000000000e+00
1.347983673469387668e+03 0.000000000000000000e+00
1.348278095238095148e+03 0.000000000000000000e+00
1.348570158730158710e+03 0.000000000000000000e+00
1.348869659863945571e+03 0.000000000000000000e+00
1.349153922902494287e+03 0.000000000000000000e+00
1.349450158730158819e+03 0.000000000000000000e+00
1.349733696145124668e+03 0.000000000000000000e+00
1.350041360544217696e+03 0.000000000000000000e+00
1.350339410430839052e+03 0.000000000000000000e+00
1.350647437641723400e+03 0.000000000000000000e+00
1.350935873015873085e+03 0.000000000000000000e+00
1.351233015873015802e+03 0.000000000000000000e+00
1.351519818594104208e+03 0.000000000000000000e+00
nan -1.000000000000000000e+00
1.352114285714285643e+03 0.000000000000000000e+00
1.352415963718820876e+03 0.000000000000000000e+00
1.352709841269841263e+03 0.000000000000000000e+00
1.353004444444444516e+03 0.000000000000000000e+00
1.353298140589569130e+03 0.000000000000000000e+00
1.353606167800453477e+03 0.000000000000000000e+00
1.353914739229024917e+03 0.000000000000000000e+00
1.354214058956916006e+03 0.000000000000000000e+00
1.354511020408163176e+03 0.000000000000000000e+00
1.354816326530612287e+03 0.000000000000000000e+00
1.355119999999999891e+03 0.000000000000000000e+00
1.355421496598639351e+03 0.000000000000000000e+00
1.355718458049886522e+03 0.000000000000000000e+00
1.356013424036281094e+03 0.000000000000000000e+00
1.356315827664399194e+03 0.000000000000000000e+00
1.356626575963718778e+03 0.000000000000000000e+00
1.356914829931972690e+03 0.000000000000000000e+00
1.357201995464852644e+03 0.000000000000000000e+00
1.357495510204081711e+03 0.000000000000000000e+00
1.357790294784580510e+03 0.000000000000000000e+00
1.358091791383219970e+03 0.000000000000000000e+00
1.358376417233560005e+03 0.000000000000000000e+00
1.358675374149659774e+03 0.000000000000000000e+00
nan -1.000000000000000000e+00
nan -1.000000000000000000e+00
nan -1.000000000000000000e+00
nan -1.000000000000000000e+00
nan -1.000000000000000000e+00
1.360442448979591745e+03 0.000000000000000000e+00
1.360741950113378607e+03 0.000000000000000000e+00
1.361005895691610021e+03 0.000000000000000000e+00
nan -1.000000000000000000e+00
nan -1.000000000000000000e+00
nan -1.000000000000000000e+00
1.362187210884353817e+03 0.000000000000000000e+00
1.362494693877551072e+03 0.000000000000000000e+00
1.362766621315192651e+03 0.000000000000000000e+00
1.363078820861677968e+03 0.000000000000000000e+00
1.363367981859410520e+03 0.000000000000000000e+00
1.363689433106575962e+03 0.000000000000000000e+00
1.363956099773242613e+03 0.000000000000000000e+00
1.364239455782312916e+03 0.000000000000000000e+00
1.364519727891156435e+03 0.000000000000000000e+00
nan -1.000000000000000000e+00
1.365096054421768713e+03 0.000000000000000000e+00
1.365379410430839016e+03 0.000000000000000000e+00
1.365672743764172310e+03 0.000000000000000000e+00
nan -1.000000000000000000e+00
nan -1.000000000000000000e+00
nan -1.000000000000000000e+00
nan -1.000000000000000000e+00
nan -1.000000000000000000e+00
nan -1.000000000000000000e+00
nan -1.000000000000000000e+00
nan -1.000000000000000000e+00
nan -1.000000000000000000e+00
nan -1.000000000000000000e+00
nan -1.000000000000000000e+00
nan -1.000000000000000000e+00
nan -1.000000000000000000e+00
1.369863582766440004e+03 0.000000000000000000e+00
1.370119546485260798e+03 0.000000000000000000e+00
nan -1.000000000000000000e+00
1.370844988662131527e+03 0.000000000000000000e+00
1.371135238095238037e+03 0.000000000000000000e+00
1.371425124716553228e+03 0.000000000000000000e+00
1.371722448979591945e+03 0.000000000000000000e+00
1.372012517006802682e+03 0.000000000000000000e+00
1.372318004535147338e+03 0.000000000000000000e+00
1.372611156462585086e+03 0.000000000000000000e+00
1.372911201814059041e+03 0.000000000000000000e+00
1.373200725623582684e+03 0.000000000000000000e+00
1.373495691609977257e+03 0.000000000000000000e+00
1.373782494331065664e+03 0.000000000000000000e+00
1.374080362811791474e+03 0.000000000000000000e+00
1.374380952380952294e+03 0.000000000000000000e+00
1.374684625850340126e+03 0.000000000000000000e+00
1.374955102040816428e+03 0.000000000000000000e+00
1.375266575963718878e+03 0.000000000000000000e+00
1.375549750566893408e+03 0.000000000000000000e+00
1.375822222222222308e+03 0.000000000000000000e+00
1.376123718820861768e+03 0.000000000000000000e+00
1.376421768707482897e+03 0.000000000000000000e+00
1.376709478458049944e+03 0.000000000000000000e+00
1.376999365079365134e+03 0.000000000000000000e+00
1.377276009070294776e+03 0.000000000000000000e+00
1.377597641723355991e+03 0.000000000000000000e+00
1.377880453514739202e+03 0.000000000000000000e+00
1.378158185941043030e+03 0.000000000000000000e+00
1.378449160997732406e+03 0.000000000000000000e+00
1.378731428571428523e+03 0.000000000000000000e+00
1.379012063492063589e+03 0.000000000000000000e+00
1.379327165532879917e+03 0.000000000000000000e+00
1.379598730158730177e+03 0.000000000000000000e+00
1.379875011337868500e+03 0.000000000000000000e+00
1.380168526077097567e+03 0.000000000000000000e+00
nan -1.000000000000000000e+00
1.380739954648526009e+03 0.000000000000000000e+00
1.381055238095238110e+03 0.000000000000000000e+00
1.381337324263038454e+03 0.000000000000000000e+00
nan -1.000000000000000000e+00
1.381897505668934173e+03 0.000000000000000000e+00
1.382195192743764210e+03 0.000000000000000000e+00
1.382472925170068038e+03 0.000000000000000000e+00
1.382764081632652960e+03 0.000000000000000000e+00
1.383049070294784542e+03 0.000000000000000000e+00
1.383334058956916124e+03 0.000000000000000000e+00
1.383610702947845766e+03 0.000000000000000000e+00
1.383898412698412585e+03 0.000000000000000000e+00
1.384195192743764210e+03 0.000000000000000000e+00
nan -1.000000000000000000e+00
1.384749387755102134e+03 0.000000000000000000e+00
1.385044716553288026e+03 0.000000000000000000e+00
1.385331519274376433e+03 0.000000000000000000e+00
nan -1.000000000000000000e+00
1.385916553287981969e+03 0.000000000000000000e+00
1.386235283446711946e+03 0.000000000000000000e+00
1.386500680272108866e+03 0.000000000000000000e+00
1.386817959183673565e+03 0.000000000000000000e+00
nan -1.000000000000000000e+00
nan -1.000000000000000000e+00
nan -1.000000000000000000e+00
nan -1.000000000000000000e+00
nan -1.000000000000000000e+00
nan -1.000000000000000000e+00
nan -1.000000000000000000e+00
1.389373968253968314e+03 0.000000000000000000e+00
1.389667664399092928e+03 0.000000000000000000e+00
1.389963174603174593e+03 0.000000000000000000e+00
1.390242358276643927e+03 0.000000000000000000e+00
1.390533877551020396e+03 0.000000000000000000e+00
nan -1.000000000000000000e+00
nan -1.000000000000000000e+00
nan -1.000000000000000000e+00
nan -1.000000000000000000e+00
nan -1.000000000000000000e+00
1.392370430839002211e+03 0.000000000000000000e+00
nan -1.000000000000000000e+00
1.392964716553287872e+03 0.000000000000000000e+00
1.393252607709750464e+03 0.000000000000000000e+00
1.393511473922902496e+03 0.000000000000000000e+00
nan -1.000000000000000000e+00
1.394083446712018031e+03 0.000000000000000000e+00
1.394387301587301636e+03 0.000000000000000000e+00
1.394677188208616826e+03 0.000000000000000000e+00
1.394965986394557831e+03 0.000000000000000000e+00
1.395259319727891125e+03 0.000000000000000000e+00
1.395557188208616708e+03 0.000000000000000000e+00
1.395849070294784497e+03 0.000000000000000000e+00
1.396135873015872903e+03 0.000000000000000000e+00
1.396440816326530694e+03 0.000000000000000000e+00
1.396723990929705224e+03 0.000000000000000000e+00
1.397019682539682435e+03 0.000000000000000000e+00
nan -1.000000000000000000e+00
nan -1.000000000000000000e+00
1.397894965986394482e+03 0.000000000000000000e+00
1.398199183673469406e+03 0.000000000000000000e+00
1.398493786848072659e+03 0.000000000000000000e+00
1.398786394557823087e+03 0.000000000000000000e+00
1.399082993197278938e+03 0.000000000000000000e+00
1.399342585034013609e+03 0.000000000000000000e+00
1.399662403628118000e+03 0.000000000000000000e+00
1.399943582766439931e+03 0.000000000000000000e+00
1.400237823129251638e+03 0.000000000000000000e+00
1.400520997732426395e+03 0.000000000000000000e+00
1.400819410430839071e+03 0.000000000000000000e+00
1.401101496598639415e+03 0.000000000000000000e+00
1.401377959183673511e+03 0.000000000000000000e+00
1.401665850340136103e+03 0.000000000000000000e+00
nan -1.000000000000000000e+00
nan -1.000000000000000000e+00
1.402529160997732333e+03 0.000000000000000000e+00
1.402821043083900122e+03 0.000000000000000000e+00
1.403119092970521478e+03 0.000000000000000000e+00
nan -1.000000000000000000e+00
1.403703582766439922e+03 0.000000000000000000e+00
1.403980226757369564e+03 0.000000000000000000e+00
1.404255963718820794e+03 0.000000000000000000e+00
1.404549478458049862e+03 0.000000000000000000e+00
1.404850612244898002e+03 0.000000000000000000e+00
1.405127981859410511e+03 0.000000000000000000e+00
1.405414058956916051e+03 0.000000000000000000e+00
1.405711927437641634e+03 0.000000000000000000e+00
1.406003265306122557e+03 0.000000000000000000e+00
1.406316371882086059e+03 0.000000000000000000e+00
nan -1.000000000000000000e+00
nan -1.000000000000000000e+00
1.407173514739228949e+03 0.000000000000000000e+00
1.407479909297052245e+03 0.000000000000000000e+00
1.407769433106575889e+03 0.000000000000000000e+00
1.408066394557823060e+03 0.000000000000000000e+00
1.408351746031745961e+03 0.000000000000000000e+00
1.408654693877550926e+03 0.000000000000000000e+00
nan -1.000000000000000000e+00
1.409230839002267658e+03 0.000000000000000000e+00
1.409517641723356064e+03 0.000000000000000000e+00
1.409800453514739274e+03 0.000000000000000000e+00
1.410106666666666570e+03 0.000000000000000000e+00
1.410389115646258460e+03 0.000000000000000000e+00
1.410672653061224537e+03 0.000000000000000000e+00
1.410981224489795977e+03 0.000000000000000000e+00
1.411269659863945662e+03 0.000000000000000000e+00
1.411547029478457944e+03 0.000000000000000000e+00
nan -1.000000000000000000e+00
1.412120634920634984e+03 0.000000000000000000e+00
1.412430113378684837e+03 0.000000000000000000e+00
1.412725986394557822e+03 0.000000000000000000e+00
1.413032562358276664e+03 0.000000000000000000e+00
1.413285623582766448e+03 0.000000000000000000e+00
1.413609614512471580e+03 0.000000000000000000e+00
1.413890793650793739e+03 0.000000000000000000e+00
1.414193741496598705e+03 0.000000000000000000e+00
1.414462040816326635e+03 0.000000000000000000e+00
1.414761360544217723e+03 0.000000000000000000e+00
1.415062675736961410e+03 0.000000000000000000e+00
1.415342040816326517e+03 0.000000000000000000e+00
1.415622857142857129e+03 0.000000000000000000e+00
1.415889705215419553e+03 0.000000000000000000e+00
nan -1.000000000000000000e+00
nan -1.000000000000000000e+00
nan -1.000000000000000000e+00
nan -1.000000000000000000e+00
nan -1.000000000000000000e+00
nan -1.000000000000000000e+00
nan -1.000000000000000000e+00
1.418444988662131436e+03 0.000000000000000000e+00
1.418740680272108875e+03 0.000000000000000000e+00
1.419040725623582830e+03 0.000000000000000000e+00
1.419315011337868555e+03 0.000000000000000000e+00
1.419606167800453477e+03 0.000000000000000000e+00
1.419886984126984089e+03 0.000000000000000000e+00
1.420201179138322004e+03 0.000000000000000000e+00
1.420501587301587278e+03 0.000000000000000000e+00
nan -1.000000000000000000e+00
1.421053786848072605e+03 0.000000000000000000e+00
1.421348027210884311e+03 0.000000000000000000e+00
1.421647528344671173e+03 0.000000000000000000e+00
1.421925260770975001e+03 0.000000000000000000e+00
1.422208798185941077e+03 0.000000000000000000e+00
1.422513015873015775e+03 0.000000000000000000e+00
1.422821405895691669e+03 0.000000000000000000e+00
1.423099501133786816e+03 0.000000000000000000e+00
1.423392290249433017e+03 0.000000000000000000e+00
1.423672562358276537e+03 0.000000000000000000e+00
1.423956099773242613e+03 0.000000000000000000e+00
1.424244172335600979e+03 0.000000000000000000e+00
nan -1.000000000000000000e+00
nan -1.000000000000000000e+00
1.425087709750567001e+03 0.000000000000000000e+00
1.425363809523809550e+03 0.000000000000000000e+00
1.425643174603174657e+03 0.000000000000000000e+00
1.425928888888888878e+03 0.000000000000000000e+00
1.426214603174603099e+03 0.000000000000000000e+00
1.426508299319727939e+03 0.000000000000000000e+00
1.426804716553288017e+03 0.000000000000000000e+00
1.427058321995464894e+03 0.000000000000000000e+00
nan -1.000000000000000000e+00
nan -1.000000000000000000e+00
nan -1.000000000000000000e+00
1.428217868480725656e+03 0.000000000000000000e+00
1.428506122448979568e+03 0.000000000000000000e+00
1.428809433106575852e+03 0.000000000000000000e+00
1.429098956916099723e+03 0.000000000000000000e+00
1.429367800453514747e+03 0.000000000000000000e+00
1.429632108843537480e+03 0.000000000000000000e+00
1.429942675736961519e+03 0.000000000000000000e+00
1.430222403628117945e+03 0.000000000000000000e+00
1.430508299319727939e+03 0.000000000000000000e+00
1.430793832199546387e+03 0.000000000000000000e+00
1.431060317460317492e+03 0.000000000000000000e+00
1.431319909297052163e+03 0.000000000000000000e+00
1.431609251700680261e+03 0.000000000000000000e+00
1.431877732426303965e+03 0.000000000000000000e+00
1.432171609977324351e+03 0.000000000000000000e+00
1.432443718820861704e+03 0.000000000000000000e+00
1.432735782312925267e+03 0.000000000000000000e+00
1.433009342403628125e+03 0.000000000000000000e+00
1.433295238095238119e+03 0.000000000000000000e+00
1.433560997732426358e+03 0.000000000000000000e+00
1.433869750566893345e+03 0.000000000000000000e+00
nan -1.000000000000000000e+00
1.434421405895691578e+03 0.000000000000000000e+00
1.434689705215419508e+03 0.000000000000000000e+00
1.434992290249433154e+03 0.000000000000000000e+00
1.435290340136054510e+03 0.000000000000000000e+00
1.435575873015872958e+03 0.000000000000000000e+00
1.435851247165532868e+03 0.000000000000000000e+00
1.436134240362811852e+03 0.000000000000000000e+00
1.436416689342403515e+03 0.000000000000000000e+00
1.436710385487528356e+03 0.000000000000000000e+00
nan -1.000000000000000000e+00
1.437278185941043148e+03 0.000000000000000000e+00
1.437591836734693970e+03 0.000000000000000000e+00
1.437859773242630354e+03 0.000000000000000000e+00
1.438153832199546514e+03 0.000000000000000000e+00
1.438422131519274444e+03 0.000000000000000000e+00
1.438730702947845884e+03 0.000000000000000000e+00
1.438997913832199629e+03 0.000000000000000000e+00
1.439292517006802655e+03 0.000000000000000000e+00
1.439575691609977412e+03 0.000000000000000000e+00
1.439897142857142853e+03 0.000000000000000000e+00
1.440174875283446681e+03 0.000000000000000000e+00
1.440450612244897911e+03 0.000000000000000000e+00
1.440729977324263018e+03 0.000000000000000000e+00
1.441037823129251592e+03 0.000000000000000000e+00
1.441294149659863933e+03 0.000000000000000000e+00
1.441608163265000030e+03 0.000000000000000000e+00
1.441878095238095284e+03 0.000000000000000000e+00
1.442138594104308368e+03 0.000000000000000000e+00
1.442427210884353826e+03 0.000000000000000000e+00
1.442718911564625841e+03 0.000000000000000000e+00
1.442995011337868391e+03 0.000000000000000000e+00
1.443290521541950056e+03 0.000000000000000000e+00
1.443571700680272215e+03 0.000000000000000000e+00
1.443869024943310706e+03 0.000000000000000000e+00
1.444158367346938803e+03 0.000000000000000000e+00
1.444450612244897911e+03 0.000000000000000000e+00
1.444741043083900195e+03 0.000000000000000000e+00
1.445057414965986482e+03 0.000000000000000000e+00
1.445322086167800535e+03 0.000000000000000000e+00
1.445615782312925148e+03 0.000000000000000000e+00
1.445895510204081575e+03 0.000000000000000000e+00
1.446184489795918353e+03 0.000000000000000000e+00
1.446463854875283459e+03 0.000000000000000000e+00
1.446758639455782259e+03 0.000000000000000000e+00
1.447067936507936565e+03 0.000000000000000000e+00
1.447399546485260771e+03 0.000000000000000000e+00
nan -1.000000000000000000e+00
nan -1.000000000000000000e+00
nan -1.000000000000000000e+00
nan -1.000000000000000000e+00
nan -1.000000000000000000e+00
1.449292879818594201e+03 0.000000000000000000e+00
1.449576235827664505e+03 0.000000000000000000e+00
1.449854875283446745e+03 0.000000000000000000e+00
nan -1.000000000000000000e+00
1.450421224489796032e+03 0.000000000000000000e+00
1.450704399092970561e+03 0.000000000000000000e+00
1.450976326530612141e+03 0.000000000000000000e+00
1.451276916099773189e+03 0.000000000000000000e+00
1.451561723356008997e+03 0.000000000000000000e+00
nan -1.000000000000000000e+00
nan -1.000000000000000000e+00
nan -1.000000000000000000e+00
nan -1.000000000000000000e+00
nan -1.000000000000000000e+00
nan -1.000000000000000000e+00
nan -1.000000000000000000e+00
1.453925260770975001e+03 0.000000000000000000e+00
1.454228390022675740e+03 0.000000000000000000e+00
1.454514829931972827e+03 0.000000000000000000e+00
1.454808888888888987e+03 0.000000000000000000e+00
1.455102585034013600e+03 0.000000000000000000e+00
1.455408979591836669e+03 0.000000000000000000e+00
1.455698140589569221e+03 0.000000000000000000e+00
1.455976417233560142e+03 0.000000000000000000e+00
1.456262312925170136e+03 0.000000000000000000e+00
1.456563446712018049e+03 0.000000000000000000e+00
1.456874013605442087e+03 0.000000000000000000e+00
1.457164988662131464e+03 0.000000000000000000e+00
1.457453786848072468e+03 0.000000000000000000e+00
1.457744217687074752e+03 0.000000000000000000e+00
1.458036643990929633e+03 0.000000000000000000e+00
1.458320544217687029e+03 0.000000000000000000e+00
1.458614058956916097e+03 0.000000000000000000e+00
1.458896145124716440e+03 0.000000000000000000e+00
1.459205442176870747e+03 0.000000000000000000e+00
1.459484988662131627e+03 0.000000000000000000e+00
1.459778684807256241e+03 0.000000000000000000e+00
1.460057505668934255e+03 0.000000000000000000e+00
1.460343401360544249e+03 0.000000000000000000e+00
1.460629297052154243e+03 0.000000000000000000e+00
1.460938412698412776e+03 0.000000000000000000e+00
1.461217777777777883e+03 0.000000000000000000e+00
1.461529977324262973e+03 0.000000000000000000e+00
1.461806258503401295e+03 0.000000000000000000e+00
1.462113378684807230e+03 0.000000000000000000e+00
1.462398367346938812e+03 0.000000000000000000e+00
1.462676099773242640e+03 0.000000000000000000e+00
1.462964535147392326e+03 0.000000000000000000e+00
1.463252607709750464e+03 0.000000000000000000e+00
1.463526530612244869e+03 0.000000000000000000e+00
1.463820408163265256e+03 0.000000000000000000e+00
1.464121723356009170e+03 0.000000000000000000e+00
1.464386938775510316e+03 0.000000000000000000e+00
1.464682448979591754e+03 0.000000000000000000e+00
1.465000453514739320e+03 0.000000000000000000e+00
nan -1.000000000000000000e+00
1.465570793650793576e+03 0.000000000000000000e+00
1.465858140589569075e+03 0.000000000000000000e+00
1.466168707482993113e+03 0.000000000000000000e+00
1.466451882086167871e+03 0.000000000000000000e+00
1.466734512471655307e+03 0.000000000000000000e+00
1.467029478458049880e+03 0.000000000000000000e+00
1.467312834467120183e+03 0.000000000000000000e+00
1.467600181405895682e+03 0.000000000000000000e+00
1.467898775510204132e+03 0.000000000000000000e+00
1.468198458049886540e+03 0.000000000000000000e+00
1.468488526077097504e+03 0.000000000000000000e+00
1.468786757369614406e+03 0.000000000000000000e+00
1.469089886621315145e+03 0.000000000000000000e+00
1.469366893424036334e+03 0.000000000000000000e+00
1.469647709750566946e+03 0.000000000000000000e+00
1.469938321995464776e+03 0.000000000000000000e+00
1.470232562358276709e+03 0.000000000000000000e+00
1.470524444444444498e+03 0.000000000000000000e+00
1.470810884353741585e+03 0.000000000000000000e+00
1.471090430839002238e+03 0.000000000000000000e+00
1.471375419501133820e+03 0.000000000000000000e+00
1.471660045351473855e+03 0.000000000000000000e+00
1.471952834467120283e+03 0.000000000000000000e+00
1.472235283446711946e+03 0.000000000000000000e+00
1.472522630385487446e+03 0.000000000000000000e+00
1.472829206349206288e+03 0.000000000000000000e+00
1.473106213151927477e+03 0.000000000000000000e+00
1.473389387755102007e+03 0.000000000000000000e+00
1.473681632653061115e+03 0.000000000000000000e+00
1.473964625850340099e+03 0.000000000000000000e+00
1.474249977324263000e+03 0.000000000000000000e+00
nan -1.000000000000000000e+00
nan -1.000000000000000000e+00
nan -1.000000000000000000e+00
1.475388480725623594e+03 0.000000000000000000e+00
1.475692698412698519e+03 0.000000000000000000e+00
1.475953741496598695e+03 0.000000000000000000e+00
1.476237823129251638e+03 0.000000000000000000e+00
1.476522630385487446e+03 0.000000000000000000e+00
1.476803990929705151e+03 0.000000000000000000e+00
1.477071383219954669e+03 0.000000000000000000e+00
1.477388299319727821e+03 0.000000000000000000e+00
nan -1.000000000000000000e+00
nan -1.000000000000000000e+00
nan -1.000000000000000000e+00
nan -1.000000000000000000e+00
1.478780408163265292e+03 0.000000000000000000e+00
1.479068480725623658e+03 0.000000000000000000e+00
1.479355646258503384e+03 0.000000000000000000e+00
1.479656235827664432e+03 0.000000000000000000e+00
nan -1.000000000000000000e+00
nan -1.000000000000000000e+00
nan -1.000000000000000000e+00
nan -1.000000000000000000e+00
nan -1.000000000000000000e+00
nan -1.000000000000000000e+00
1.481907120181405844e+03 0.000000000000000000e+00
1.482190476190476147e+03 0.000000000000000000e+00
1.482494331065759525e+03 0.000000000000000000e+00
nan -1.000000000000000000e+00
1.483045804988662212e+03 0.000000000000000000e+00
1.483343492063492022e+03 0.000000000000000000e+00
1.483607800453514756e+03 0.000000000000000000e+00
1.483913469387755185e+03 0.000000000000000000e+00
1.484203174603174602e+03 0.000000000000000000e+00
1.484491972789115607e+03 0.000000000000000000e+00
1.484773514739229086e+03 0.000000000000000000e+00
1.485073197278911493e+03 0.000000000000000000e+00
1.485357641723355982e+03 0.000000000000000000e+00
1.485647346938775399e+03 0.000000000000000000e+00
1.485935600907029539e+03 0.000000000000000000e+00
1.486218594104308295e+03 0.000000000000000000e+00
1.486506666666666661e+03 0.000000000000000000e+00
1.486794376417233480e+03 0.000000000000000000e+00
nan -1.000000000000000000e+00
1.487351836734693961e+03 0.000000000000000000e+00
1.487640816326530512e+03 0.000000000000000000e+00
1.487931972789115662e+03 0.000000000000000000e+00
1.488211156462584995e+03 0.000000000000000000e+00
1.488519546485260662e+03 0.000000000000000000e+00
1.488803809523809605e+03 0.000000000000000000e+00
1.489101133786848095e+03 0.000000000000000000e+00
1.489387029478458089e+03 0.000000000000000000e+00
1.489683083900226848e+03 0.000000000000000000e+00
1.489975147392290182e+03 0.000000000000000000e+00
1.490274648526077044e+03 0.000000000000000000e+00
1.490568344671201885e+03 0.000000000000000000e+00
1.490860226757369674e+03 0.000000000000000000e+00
1.491150839002267503e+03 0.000000000000000000e+00
1.491442358276643972e+03 0.000000000000000000e+00
1.491734240362811761e+03 0.000000000000000000e+00
1.492044625850340026e+03 0.000000000000000000e+00
1.492324897959183772e+03 0.000000000000000000e+00
1.492626031746031686e+03 0.000000000000000000e+00
1.492916462585033969e+03 0.000000000000000000e+00
1.493211791383219861e+03 0.000000000000000000e+00
1.493464671201814099e+03 0.000000000000000000e+00
1.493798820861677996e+03 0.000000000000000000e+00
1.494095419501133847e+03 0.000000000000000000e+00
1.494404535147392380e+03 0.000000000000000000e+00
1.494693333333333385e+03 0.000000000000000000e+00
1.495005895691610021e+03 0.000000000000000000e+00
1.495286712018140634e+03 0.000000000000000000e+00
1.495594013605442115e+03 0.000000000000000000e+00
1.495883174603174666e+03 0.000000000000000000e+00
1.496188299319728003e+03 0.000000000000000000e+00
1.496484172335600988e+03 0.000000000000000000e+00
1.496786394557823087e+03 0.000000000000000000e+00
1.497084625850340217e+03 0.000000000000000000e+00
1.497391927437641698e+03 0.000000000000000000e+00
1.497679092970521651e+03 0.000000000000000000e+00
1.497972244897959172e+03 0.000000000000000000e+00
1.498275736961451230e+03 0.000000000000000000e+00
1.498577777777777783e+03 0.000000000000000000e+00
1.498870748299319757e+03 0.000000000000000000e+00
1.499173151927437630e+03 0.000000000000000000e+00
1.499458321995464757e+03 0.000000000000000000e+00
1.499737324263038545e+03 0.000000000000000000e+00
1.500043174603174521e+03 0.000000000000000000e+00
1.500344126984126888e+03 0.000000000000000000e+00
1.500626031746031686e+03 0.000000000000000000e+00
1.500936780045351497e+03 0.000000000000000000e+00
1.501212698412698501e+03 0.000000000000000000e+00
1.501504217687074743e+03 0.000000000000000000e+00
1.501790839002267603e+03 0.000000000000000000e+00
1.502077097505668917e+03 0.000000000000000000e+00
nan -1.000000000000000000e+00
1.502669206349206434e+03 0.000000000000000000e+00
1.502949115646258406e+03 0.000000000000000000e+00
1.503248435374149722e+03 0.000000000000000000e+00
1.503557369614512481e+03 0.000000000000000000e+00
nan -1.000000000000000000e+00
1.504137505668934182e+03 0.000000000000000000e+00
1.504425034013605455e+03 0.000000000000000000e+00
1.504719455782312934e+03 0.000000000000000000e+00
1.504995192743764164e+03 0.000000000000000000e+00
1.505293061224489747e+03 0.000000000000000000e+00
1.505582222222222299e+03 0.000000000000000000e+00
1.505863764172335550e+03 0.000000000000000000e+00
nan -1.000000000000000000e+00
1.506331428571428660e+03 0.000000000000000000e+00
nan -1.000000000000000000e+00
1.507031111111111159e+03 0.000000000000000000e+00
1.507338049886621320e+03 0.000000000000000000e+00
1.507629569160997789e+03 0.000000000000000000e+00
1.507913106575963639e+03 0.000000000000000000e+00
1.508208798185941077e+03 0.000000000000000000e+00
1.508502857142857238e+03 0.000000000000000000e+00
1.508810702947845812e+03 0.000000000000000000e+00
1.509100408163265229e+03 0.000000000000000000e+00
1.509393015873015884e+03 0.000000000000000000e+00
1.509699773242630272e+03 0.000000000000000000e+00
nan -1.000000000000000000e+00
nan -1.000000000000000000e+00
nan -1.000000000000000000e+00
1.510862766439909365e+03 0.000000000000000000e+00
1.511170068027210846e+03 0.000000000000000000e+00
1.511456145124716613e+03 0.000000000000000000e+00
1.511759999999999991e+03 0.000000000000000000e+00
1.512055691609977430e+03 0.000000000000000000e+00
1.512365170068027282e+03 0.000000000000000000e+00
1.512649070294784678e+03 0.000000000000000000e+00
1.512950566893424138e+03 0.000000000000000000e+00
1.513254784580498836e+03 0.000000000000000000e+00
1.513562448979591863e+03 0.000000000000000000e+00
1.513870476190476211e+03 0.000000000000000000e+00
1.514163990929705278e+03 0.000000000000000000e+00
1.514482358276643936e+03 0.000000000000000000e+00
1.514788390022675685e+03 0.000000000000000000e+00
1.515082630385487619e+03 0.000000000000000000e+00
1.515388662131519368e+03 0.000000000000000000e+00
1.515678367346938785e+03 0.000000000000000000e+00
1.515988390022675731e+03 0.000000000000000000e+00
1.516281360544217705e+03 0.000000000000000000e+00
1.516576145124716504e+03 0.000000000000000000e+00
1.516874376417233634e+03 0.000000000000000000e+00
1.517176780045351506e+03 0.000000000000000000e+00
1.517475918367347049e+03 0.000000000000000000e+00
1.517783038548752756e+03 0.000000000000000000e+00
1.518078548752834422e+03 0.000000000000000000e+00
1.518384761904761945e+03 0.000000000000000000e+00
1.518681360544217796e+03 0.000000000000000000e+00
1.518979047619047606e+03 0.000000000000000000e+00
1.519278548752834467e+03 0.000000000000000000e+00
1.519566258503401286e+03 0.000000000000000000e+00
1.519873560090702995e+03 0.000000000000000000e+00
1.520152743764172328e+03 0.000000000000000000e+00
1.520475283446711956e+03 0.000000000000000000e+00
1.520758095238095166e+03 0.000000000000000000e+00
nan -1.000000000000000000e+00
1.521359999999999900e+03 0.000000000000000000e+00
1.521645714285714348e+03 0.000000000000000000e+00
1.521935600907029539e+03 0.000000000000000000e+00
1.522226031746031822e+03 0.000000000000000000e+00
1.522510294784580537e+03 0.000000000000000000e+00
1.522806530612244842e+03 0.000000000000000000e+00
1.523105850340136158e+03 0.000000000000000000e+00
1.523406802721088525e+03 0.000000000000000000e+00
1.523713922902494232e+03 0.000000000000000000e+00
1.524003446712018103e+03 0.000000000000000000e+00
nan -1.000000000000000000e+00
nan -1.000000000000000000e+00
nan -1.000000000000000000e+00
nan -1.000000000000000000e+00
nan -1.000000000000000000e+00
1.525759637188208671e+03 0.000000000000000000e+00
1.526065487528344647e+03 0.000000000000000000e+00
1.526339773242630372e+03 0.000000000000000000e+00
1.526630204081632655e+03 0.000000000000000000e+00
1.526929591836000100e+03 0.000000000000000000e+00
1.527222857142857038e+03 0.000000000000000000e+00
1.527507120181405980e+03 0.000000000000000000e+00
1.527785034013605355e+03 0.000000000000000000e+00
1.528076553287981824e+03 0.000000000000000000e+00
1.528369886621315118e+03 0.000000000000000000e+00
1.528660680272108948e+03 0.000000000000000000e+00
1.528936235827664404e+03 0.000000000000000000e+00
1.529243900226757432e+03 0.000000000000000000e+00
nan -1.000000000000000000e+00
nan -1.000000000000000000e+00
nan -1.000000000000000000e+00
nan -1.000000000000000000e+00
nan -1.000000000000000000e+00
1.531000090702947773e+03 0.000000000000000000e+00
1.531279092970521560e+03 0.000000000000000000e+00
1.531588027210884320e+03 0.000000000000000000e+00
1.531878820861677923e+03 0.000000000000000000e+00
1.532162721088435319e+03 0.000000000000000000e+00
1.532460589569160902e+03 0.000000000000000000e+00
1.532760816326530630e+03 0.000000000000000000e+00
1.533054693877551017e+03 0.000000000000000000e+00
1.533345850340136167e+03 0.000000000000000000e+00
nan -1.000000000000000000e+00
nan -1.000000000000000000e+00
nan -1.000000000000000000e+00
nan -1.000000000000000000e+00
nan -1.000000000000000000e+00
nan -1.000000000000000000e+00
nan -1.000000000000000000e+00
nan -1.000000000000000000e+00
nan -1.000000000000000000e+00
nan -1.000000000000000000e+00
1.536811972789115543e+03 0.000000000000000000e+00
1.537113650793650777e+03 0.000000000000000000e+00
1.537404081632653060e+03 0.000000000000000000e+00
1.537673287981859403e+03 0.000000000000000000e+00
nan -1.000000000000000000e+00
nan -1.000000000000000000e+00
nan -1.000000000000000000e+00
nan -1.000000000000000000e+00
nan -1.000000000000000000e+00
1.539388480725623594e+03 0.000000000000000000e+00
1.539673832199546496e+03 0.000000000000000000e+00
1.539988934240362823e+03 0.000000000000000000e+00
1.540268662131519250e+03 0.000000000000000000e+00
1.540564535147392235e+03 0.000000000000000000e+00
1.540860589569160993e+03 0.000000000000000000e+00
1.541159183673469443e+03 0.000000000000000000e+00
1.541447800453514674e+03 0.000000000000000000e+00
1.541748934240362814e+03 0.000000000000000000e+00
1.542050975056689367e+03 0.000000000000000000e+00
1.542352290249433054e+03 0.000000000000000000e+00
1.542649795918367317e+03 0.000000000000000000e+00
1.542954376417233561e+03 0.000000000000000000e+00
1.543254240362811743e+03 0.000000000000000000e+00
1.543544671201814026e+03 0.000000000000000000e+00
1.543836009070294722e+03 0.000000000000000000e+00
1.544127891156462510e+03 0.000000000000000000e+00
1.544423582766439949e+03 0.000000000000000000e+00
1.544720544217687120e+03 0.000000000000000000e+00
1.545007528344671300e+03 0.000000000000000000e+00
1.545310113378684719e+03 0.000000000000000000e+00
1.545612698412698364e+03 0.000000000000000000e+00
1.545900589569160957e+03 0.000000000000000000e+00
1.546188480725623549e+03 0.000000000000000000e+00
1.546481995464852616e+03 0.000000000000000000e+00
1.546780589569161066e+03 0.000000000000000000e+00
1.547064852607709781e+03 0.000000000000000000e+00
1.547347120181405899e+03 0.000000000000000000e+00
1.547625759637188139e+03 0.000000000000000000e+00
1.547930521541950156e+03 0.000000000000000000e+00
1.548205170068027201e+03 0.000000000000000000e+00
nan -1.000000000000000000e+00
nan -1.000000000000000000e+00
nan -1.000000000000000000e+00
nan -1.000000000000000000e+00
1.549661678004535133e+03 0.000000000000000000e+00
1.549962267573696181e+03 0.000000000000000000e+00
1.550260136054421764e+03 0.000000000000000000e+00
1.550545668934240439e+03 0.000000000000000000e+00
1.550842630385487610e+03 0.000000000000000000e+00
1.551121632653061170e+03 0.000000000000000000e+00
1.551436553287981951e+03 0.000000000000000000e+00
1.551724988662131409e+03 0.000000000000000000e+00
1.552024126984126951e+03 0.000000000000000000e+00
1.552305487528344656e+03 0.000000000000000000e+00
1.552614421768707416e+03 0.000000000000000000e+00
1.552892698412698337e+03 0.000000000000000000e+00
1.553177505668934145e+03 0.000000000000000000e+00
1.553456507936507933e+03 0.000000000000000000e+00
1.553766893424036198e+03 0.000000000000000000e+00
1.554041723356009015e+03 0.000000000000000000e+00
1.554338321995464867e+03 0.000000000000000000e+00
1.554632018140589480e+03 0.000000000000000000e+00
1.554936417233560178e+03 0.000000000000000000e+00
1.555231927437641616e+03 0.000000000000000000e+00
1.555528163265306148e+03 0.000000000000000000e+00
1.555819138321995524e+03 0.000000000000000000e+00
1.556114285714285643e+03 0.000000000000000000e+00
1.556410884353741494e+03 0.000000000000000000e+00
1.556710204081632583e+03 0.000000000000000000e+00
1.556999727891156454e+03 0.000000000000000000e+00
1.557283083900226757e+03 0.000000000000000000e+00
1.557585487528344629e+03 0.000000000000000000e+00
1.557871927437641716e+03 0.000000000000000000e+00
nan -1.000000000000000000e+00
1.558465306122448965e+03 0.000000000000000000e+00
1.558770430839002302e+03 0.000000000000000000e+00
1.559048707482993223e+03 0.000000000000000000e+00
1.559334784580498763e+03 0.000000000000000000e+00
1.559632471655328800e+03 0.000000000000000000e+00
1.559928526077097558e+03 0.000000000000000000e+00
1.560187573696145137e+03 0.000000000000000000e+00
1.560479455782312925e+03 0.000000000000000000e+00
1.560767528344671291e+03 0.000000000000000000e+00
nan -1.000000000000000000e+00
nan -1.000000000000000000e+00
nan -1.000000000000000000e+00
1.561939591836734735e+03 0.000000000000000000e+00
1.562227664399092873e+03 0.000000000000000000e+00
1.562505215419501155e+03 0.000000000000000000e+00
1.562797460317460263e+03 0.000000000000000000e+00
1.563075555555555638e+03 0.000000000000000000e+00
nan -1.000000000000000000e+00
nan -1.000000000000000000e+00
nan -1.000000000000000000e+00
1.564191564625850333e+03 0.000000000000000000e+00
1.564493061224489793e+03 0.000000000000000000e+00
1.564760090702947764e+03 0.000000000000000000e+00
1.565059047619047533e+03 0.000000000000000000e+00
1.565332244897959072e+03 0.000000000000000000e+00
nan -1.000000000000000000e+00
1.565897687074829946e+03 0.000000000000000000e+00
1.566167981859410474e+03 0.000000000000000000e+00
1.566470929705215440e+03 0.000000000000000000e+00
1.566768616780045249e+03 0.000000000000000000e+00
1.567056145124716522e+03 0.000000000000000000e+00
1.567331337868480659e+03 0.000000000000000000e+00
1.567616507936508015e+03 0.000000000000000000e+00
1.567912380952381000e+03 0.000000000000000000e+00
1.568186122448979631e+03 0.000000000000000000e+00
nan -1.000000000000000000e+00
nan -1.000000000000000000e+00
nan -1.000000000000000000e+00
nan -1.000000000000000000e+00
nan -1.000000000000000000e+00
nan -1.000000000000000000e+00
nan -1.000000000000000000e+00
1.570788208616780139e+03 0.000000000000000000e+00
1.571079727891156381e+03 0.000000000000000000e+00
1.571377959183673511e+03 0.000000000000000000e+00
1.571640090702947873e+03 0.000000000000000000e+00
1.571914376417233598e+03 0.000000000000000000e+00
1.572209886621315263e+03 0.000000000000000000e+00
1.572490158730158782e+03 0.000000000000000000e+00
1.572770249433106528e+03 0.000000000000000000e+00
1.573056689342403615e+03 0.000000000000000000e+00
1.573354195011337879e+03 0.000000000000000000e+00
1.573633015873015893e+03 0.000000000000000000e+00
1.573931428571428569e+03 0.000000000000000000e+00
1.574232562358276709e+03 0.000000000000000000e+00
1.574508662131519259e+03 0.000000000000000000e+00
1.574786575963718860e+03 0.000000000000000000e+00
1.575072834467120174e+03 0.000000000000000000e+00
1.575368163265306066e+03 0.000000000000000000e+00
1.575649523809523771e+03 0.000000000000000000e+00
1.575910929705215494e+03 0.000000000000000000e+00
1.576236734693877452e+03 0.000000000000000000e+00
1.576517732426303837e+03 0.000000000000000000e+00
1.576796734693877625e+03 0.000000000000000000e+00
1.577103854875283560e+03 0.000000000000000000e+00
1.577394104308390069e+03 0.000000000000000000e+00
1.577672743764172310e+03 0.000000000000000000e+00
1.577975147392290182e+03 0.000000000000000000e+00
1.578265578231292466e+03 0.000000000000000000e+00
1.578546213151927532e+03 0.000000000000000000e+00
1.578844263038548661e+03 0.000000000000000000e+00
1.579143219954648430e+03 0.000000000000000000e+00
1.579408072562358257e+03 0.000000000000000000e+00
1.579711020408163222e+03 0.000000000000000000e+00
1.580014331065759734e+03 0.000000000000000000e+00
1.580342494331065836e+03 0.000000000000000000e+00
1.580628934240362923e+03 0.000000000000000000e+00
1.580928253968254012e+03 0.000000000000000000e+00
1.581253151927437557e+03 0.000000000000000000e+00
1.581564263038548688e+03 0.000000000000000000e+00
1.581866485260771015e+03 0.000000000000000000e+00
1.582197369614512581e+03 0.000000000000000000e+00
1.582503945578231196e+03 0.000000000000000000e+00
1.582843356009070249e+03 0.000000000000000000e+00
1.583128888888888923e+03 0.000000000000000000e+00
1.583443628117913931e+03 0.000000000000000000e+00
1.583754739229024835e+03 0.000000000000000000e+00
1.584081995464852525e+03 0.000000000000000000e+00
1.584385850340136130e+03 0.000000000000000000e+00
1.584683718820861714e+03 0.000000000000000000e+00
1.584994104308389979e+03 0.000000000000000000e+00
1.585280544217687066e+03 0.000000000000000000e+00
nan -1.000000000000000000e+00
nan -1.000000000000000000e+00
1.586144943310657709e+03 0.000000000000000000e+00
1.586414512471655371e+03 0.000000000000000000e+00
1.586720725623582666e+03 0.000000000000000000e+00
1.587021315192743714e+03 0.000000000000000000e+00
1.587316643990929606e+03 0.000000000000000000e+00
1.587620136054421664e+03 0.000000000000000000e+00
1.587893877551020296e+03 0.000000000000000000e+00
1.588185215419501219e+03 0.000000000000000000e+00
1.588458412698412758e+03 0.000000000000000000e+00
1.588754829931972836e+03 0.000000000000000000e+00
1.589055963718820749e+03 0.000000000000000000e+00
nan -1.000000000000000000e+00
nan -1.000000000000000000e+00
nan -1.000000000000000000e+00
nan -1.000000000000000000e+00
1.590461315192743768e+03 0.000000000000000000e+00
1.590741950113378607e+03 0.000000000000000000e+00
1.591053061224489738e+03 0.000000000000000000e+00
nan -1.000000000000000000e+00
nan -1.000000000000000000e+00
nan -1.000000000000000000e+00
nan -1.000000000000000000e+00
nan -1.000000000000000000e+00
nan -1.000000000000000000e+00
1.593114920634920736e+03 0.000000000000000000e+00
1.593404444444444380e+03 0.000000000000000000e+00
1.593717006802721016e+03 0.000000000000000000e+00
1.593990204081632555e+03 0.000000000000000000e+00
1.594276643990929642e+03 0.000000000000000000e+00
1.594597188208616672e+03 0.000000000000000000e+00
1.594887256235827635e+03 0.000000000000000000e+00
1.595194376417233570e+03 0.000000000000000000e+00
nan -1.000000000000000000e+00
nan -1.000000000000000000e+00
nan -1.000000000000000000e+00
1.596325260770975092e+03 0.000000000000000000e+00
1.596644535147392389e+03 0.000000000000000000e+00
1.596944399092970571e+03 0.000000000000000000e+00
nan -1.000000000000000000e+00
nan -1.000000000000000000e+00
nan -1.000000000000000000e+00
nan -1.000000000000000000e+00
nan -1.000000000000000000e+00
nan -1.000000000000000000e+00
1.599241541950113287e+03 0.000000000000000000e+00
1.599537414965986500e+03 0.000000000000000000e+00
1.599858684807256168e+03 0.000000000000000000e+00
1.600143854875283523e+03 0.000000000000000000e+00
1.600445895691610076e+03 0.000000000000000000e+00
1.600749750566893454e+03 0.000000000000000000e+00
1.601044353741496707e+03 0.000000000000000000e+00
1.601338956916099733e+03 0.000000000000000000e+00
1.601629569160997789e+03 0.000000000000000000e+00
1.601929614512471744e+03 0.000000000000000000e+00
1.602218049886621202e+03 0.000000000000000000e+00
1.602520816326530621e+03 0.000000000000000000e+00
1.602813605442176822e+03 0.000000000000000000e+00
1.603118185941043066e+03 0.000000000000000000e+00
1.603406802721088525e+03 0.000000000000000000e+00
1.603710476190476129e+03 0.000000000000000000e+00
1.603987120181405999e+03 0.000000000000000000e+00
1.604291882086167789e+03 0.000000000000000000e+00
1.604564353741496689e+03 0.000000000000000000e+00
1.604910657596371948e+03 0.000000000000000000e+00
1.605158639455782350e+03 0.000000000000000000e+00
1.605448888888888860e+03 0.000000000000000000e+00
1.605732789115646256e+03 0.000000000000000000e+00
1.606011791383220043e+03 0.000000000000000000e+00
1.606311292517006905e+03 0.000000000000000000e+00
1.606612607709750591e+03 0.000000000000000000e+00
1.606903582766439968e+03 0.000000000000000000e+00
1.607197641723355900e+03 0.000000000000000000e+00
1.607487891156462638e+03 0.000000000000000000e+00
1.607788843537415005e+03 0.000000000000000000e+00
1.608071111111111122e+03 0.000000000000000000e+00
1.608367346938775427e+03 0.000000000000000000e+00
1.608652517006802782e+03 0.000000000000000000e+00
1.608941859410430880e+03 0.000000000000000000e+00
1.609250612244897866e+03 0.000000000000000000e+00
1.609528888888888787e+03 0.000000000000000000e+00
1.609819863945578163e+03 0.000000000000000000e+00
1.610157097505668844e+03 0.000000000000000000e+00
nan -1.000000000000000000e+00
nan -1.000000000000000000e+00
1.610964285713999971e+03 0.000000000000000000e+00
1.611257868480725620e+03 0.000000000000000000e+00
1.611556643990929615e+03 0.000000000000000000e+00
1.611840181405895692e+03 0.000000000000000000e+00
1.612127528344671191e+03 0.000000000000000000e+00
1.612407256235827617e+03 0.000000000000000000e+00
1.612689705215419508e+03 0.000000000000000000e+00
1.612975056689342409e+03 0.000000000000000000e+00
1.613258956916099805e+03 0.000000000000000000e+00
1.613528344671201921e+03 0.000000000000000000e+00
1.613820226757369710e+03 0.000000000000000000e+00
1.614113378684807230e+03 0.000000000000000000e+00
1.614405260770975019e+03 0.000000000000000000e+00
1.614688072562358229e+03 0.000000000000000000e+00
1.614981950113378616e+03 0.000000000000000000e+00
1.615272018140589580e+03 0.000000000000000000e+00
1.615565351473922874e+03 0.000000000000000000e+00
1.615850884353741549e+03 0.000000000000000000e+00
1.616144761904761936e+03 0.000000000000000000e+00
1.616432471655328754e+03 0.000000000000000000e+00
1.616718004535147429e+03 0.000000000000000000e+00
1.617007891156462620e+03 0.000000000000000000e+00
1.617272380952380900e+03 0.000000000000000000e+00
nan -1.000000000000000000e+00
1.617847256235827672e+03 0.000000000000000000e+00
1.618150566893423957e+03 0.000000000000000000e+00
1.618439183673469415e+03 0.000000000000000000e+00
1.618724897959183636e+03 0.000000000000000000e+00
1.619021428571000115e+03 0.000000000000000000e+00
1.619302131519274326e+03 0.000000000000000000e+00
1.619561904761904771e+03 0.000000000000000000e+00
1.619857596371881982e+03 0.000000000000000000e+00
1.620143129251700657e+03 0.000000000000000000e+00
1.620436643990929724e+03 0.000000000000000000e+00
1.620719637188208708e+03 0.000000000000000000e+00
1.621002630385487464e+03 0.000000000000000000e+00
1.621287619047619046e+03 0.000000000000000000e+00
1.621584217687074897e+03 0.000000000000000000e+00
1.621869569160997798e+03 0.000000000000000000e+00
1.622156190476190432e+03 0.000000000000000000e+00
1.622446802721088488e+03 0.000000000000000000e+00
1.622732517006802709e+03 0.000000000000000000e+00
1.623016598639455879e+03 0.000000000000000000e+00
1.623312290249433090e+03 0.000000000000000000e+00
1.623586031746031722e+03 0.000000000000000000e+00
nan -1.000000000000000000e+00
1.624163990929705278e+03 0.000000000000000000e+00
1.624448616780045313e+03 0.000000000000000000e+00
1.624725442176870729e+03 0.000000000000000000e+00
1.625025124716553364e+03 0.000000000000000000e+00
1.625301224489795914e+03 0.000000000000000000e+00
1.625585850340135948e+03 0.000000000000000000e+00
1.625886734692999880e+03 0.000000000000000000e+00
1.626169614512471753e+03 0.000000000000000000e+00
1.626457142857000235e+03 0.000000000000000000e+00
nan -1.000000000000000000e+00
nan -1.000000000000000000e+00
nan -1.000000000000000000e+00
1.627614693877550962e+03 0.000000000000000000e+00
1.627898594104308359e+03 0.000000000000000000e+00
1.628194285714285797e+03 0.000000000000000000e+00
1.628487256235827772e+03 0.000000000000000000e+00
1.628776235827664323e+03 0.000000000000000000e+00
1.629061043083900131e+03 0.000000000000000000e+00
1.629343854875283341e+03 0.000000000000000000e+00
1.629647528344671173e+03 0.000000000000000000e+00
1.629917097505668835e+03 0.000000000000000000e+00
1.630199183673469406e+03 0.000000000000000000e+00
1.630486167800453586e+03 0.000000000000000000e+00
1.630784036281179169e+03 0.000000000000000000e+00
1.631070839002267576e+03 0.000000000000000000e+00
1.631359274376417261e+03 0.000000000000000000e+00
1.631634467120181398e+03 0.000000000000000000e+00
1.631934331065759579e+03 0.000000000000000000e+00
1.632225124716553182e+03 0.000000000000000000e+00
1.632497052154194989e+03 0.000000000000000000e+00
1.632801451247165460e+03 0.000000000000000000e+00
1.633096054421768713e+03 0.000000000000000000e+00
1.633404625850340153e+03 0.000000000000000000e+00
nan -1.000000000000000000e+00
1.633950476190476138e+03 0.000000000000000000e+00
1.634239274376417143e+03 0.000000000000000000e+00
1.634517006802721198e+03 0.000000000000000000e+00
1.634823764172335586e+03 0.000000000000000000e+00
nan -1.000000000000000000e+00
nan -1.000000000000000000e+00
nan -1.000000000000000000e+00
nan -1.000000000000000000e+00
nan -1.000000000000000000e+00
nan -1.000000000000000000e+00
nan -1.000000000000000000e+00
1.637392653061224564e+03 0.000000000000000000e+00
1.637683083900226848e+03 0.000000000000000000e+00
1.637974784580498863e+03 0.000000000000000000e+00
1.638258684807256259e+03 0.000000000000000000e+00
1.638544399092970480e+03 0.000000000000000000e+00
1.638834285714285670e+03 0.000000000000000000e+00
1.639122176870748262e+03 0.000000000000000000e+00
1.639414784580498917e+03 0.000000000000000000e+00
1.639711020408163222e+03 0.000000000000000000e+00
1.639998548752834495e+03 0.000000000000000000e+00
1.640289160997732324e+03 0.000000000000000000e+00
1.640573605442176813e+03 0.000000000000000000e+00
1.640888526077097595e+03 0.000000000000000000e+00
1.641190748299319694e+03 0.000000000000000000e+00
1.641464489795918325e+03 0.000000000000000000e+00
1.641765079365079373e+03 0.000000000000000000e+00
1.642060589569161039e+03 0.000000000000000000e+00
1.642351927437641734e+03 0.000000000000000000e+00
1.642637460317460409e+03 0.000000000000000000e+00
1.642925714285714321e+03 0.000000000000000000e+00
1.643213968253968233e+03 0.000000000000000000e+00
1.643482630385487482e+03 0.000000000000000000e+00
1.643775419501133683e+03 0.000000000000000000e+00
1.644068571428571431e+03 0.000000000000000000e+00
1.644341950113378743e+03 0.000000000000000000e+00
1.644652698412698328e+03 0.000000000000000000e+00
1.644907755102040710e+03 0.000000000000000000e+00
1.645174240362811815e+03 0.000000000000000000e+00
1.645452879818594056e+03 0.000000000000000000e+00
1.645748571428571495e+03 0.000000000000000000e+00
1.646011972789115589e+03 0.000000000000000000e+00
1.646324353741496680e+03 0.000000000000000000e+00
nan -1.000000000000000000e+00
1.646891428571428605e+03 0.000000000000000000e+00
1.647181315192743796e+03 0.000000000000000000e+00
1.647440907029478467e+03 0.000000000000000000e+00
1.647717913832199656e+03 0.000000000000000000e+00
1.648011224488999915e+03 0.000000000000000000e+00
1.648290068027210964e+03 0.000000000000000000e+00
nan -1.000000000000000000e+00
1.648871836734693943e+03 0.000000000000000000e+00
1.649151383219954596e+03 0.000000000000000000e+00
1.649430748299319703e+03 0.000000000000000000e+00
1.649716099773242604e+03 0.000000000000000000e+00
1.650018503401360476e+03 0.000000000000000000e+00
1.650301496598639460e+03 0.000000000000000000e+00
1.650601179138322095e+03 0.000000000000000000e+00
1.650894149659863842e+03 0.000000000000000000e+00
1.651174965986394454e+03 0.000000000000000000e+00
1.651472653061224491e+03 0.000000000000000000e+00
1.651756553287981887e+03 0.000000000000000000e+00
1.652042811791383201e+03 0.000000000000000000e+00
1.652350294784580456e+03 0.000000000000000000e+00
1.652618231292517066e+03 0.000000000000000000e+00
1.652897233560090626e+03 0.000000000000000000e+00
1.653186575963718724e+03 0.000000000000000000e+00
1.653488616780045277e+03 0.000000000000000000e+00
nan -1.000000000000000000e+00
1.654058594104308440e+03 0.000000000000000000e+00
1.654380226757369655e+03 0.000000000000000000e+00
1.654649977324263091e+03 0.000000000000000000e+00
1.654978684807256286e+03 0.000000000000000000e+00
1.655252789115646237e+03 0.000000000000000000e+00
1.655546666666666624e+03 0.000000000000000000e+00
1.655832925170067938e+03 0.000000000000000000e+00
1.656109206349206261e+03 0.000000000000000000e+00
1.656387664399092955e+03 0.000000000000000000e+00
1.656676643990929733e+03 0.000000000000000000e+00
nan -1.000000000000000000e+00
nan -1.000000000000000000e+00
nan -1.000000000000000000e+00
nan -1.000000000000000000e+00
nan -1.000000000000000000e+00
nan -1.000000000000000000e+00
nan -1.000000000000000000e+00
nan -1.000000000000000000e+00
nan -1.000000000000000000e+00
nan -1.000000000000000000e+00
1.660069841269841163e+03 0.000000000000000000e+00
1.660387482993197182e+03 0.000000000000000000e+00
1.660645623582766348e+03 0.000000000000000000e+00
1.660944217687074797e+03 0.000000000000000000e+00
1.661259138321995351e+03 0.000000000000000000e+00
1.661543038548752747e+03 0.000000000000000000e+00
1.661828752834467195e+03 0.000000000000000000e+00
1.662124988662131500e+03 0.000000000000000000e+00
1.662415600907029557e+03 0.000000000000000000e+00
1.662709115646258397e+03 0.000000000000000000e+00
1.663002448979591918e+03 0.000000000000000000e+00
1.663282176870748344e+03 0.000000000000000000e+00
nan -1.000000000000000000e+00
nan -1.000000000000000000e+00
1.664150929705215503e+03 0.000000000000000000e+00
1.664443718820861704e+03 0.000000000000000000e+00
1.664721632653061306e+03 0.000000000000000000e+00
1.665030204081632746e+03 0.000000000000000000e+00
1.665322630385487628e+03 0.000000000000000000e+00
1.665612154195011271e+03 0.000000000000000000e+00
1.665914013605442278e+03 0.000000000000000000e+00
1.666197188208616808e+03 0.000000000000000000e+00
1.666497414965986309e+03 0.000000000000000000e+00
1.666798979591000034e+03 0.000000000000000000e+00
1.667086439909297042e+03 0.000000000000000000e+00
1.667353832199546559e+03 0.000000000000000000e+00
1.667685804988662085e+03 0.000000000000000000e+00
1.667942312925169972e+03 0.000000000000000000e+00
1.668249977324263000e+03 0.000000000000000000e+00
1.668546938775510171e+03 0.000000000000000000e+00
1.668810340136054492e+03 0.000000000000000000e+00
1.669122721088435355e+03 0.000000000000000000e+00
1.669418049886621247e+03 0.000000000000000000e+00
1.669695963718820849e+03 0.000000000000000000e+00
1.669993832199546432e+03 0.000000000000000000e+00
1.670305850340135976e+03 0.000000000000000000e+00
1.670599909297052136e+03 0.000000000000000000e+00
1.670873106575963675e+03 0.000000000000000000e+00
1.671160453514739174e+03 0.000000000000000000e+00
1.671436371882086178e+03 0.000000000000000000e+00
1.671746575963718897e+03 0.000000000000000000e+00
1.672039365079365098e+03 0.000000000000000000e+00
nan -1.000000000000000000e+00
nan -1.000000000000000000e+00
1.672888344671201821e+03 0.000000000000000000e+00
1.673177868480725692e+03 0.000000000000000000e+00
1.673457959183673438e+03 0.000000000000000000e+00
1.673753469387755104e+03 0.000000000000000000e+00
1.674056598639455842e+03 0.000000000000000000e+00
1.674354467120181425e+03 0.000000000000000000e+00
1.674643083900226657e+03 0.000000000000000000e+00
1.674933333333333394e+03 0.000000000000000000e+00
1.675232471655328709e+03 0.000000000000000000e+00
1.675523628117913859e+03 0.000000000000000000e+00
1.675826213151927504e+03 0.000000000000000000e+00
1.676110113378684900e+03 0.000000000000000000e+00
1.676409795918367308e+03 0.000000000000000000e+00
1.676703129251700602e+03 0.000000000000000000e+00
1.677005895691610021e+03 0.000000000000000000e+00
nan -1.000000000000000000e+00
nan -1.000000000000000000e+00
1.677861043083900313e+03 0.000000000000000000e+00
1.678164353741496598e+03 0.000000000000000000e+00
1.678459682539682490e+03 0.000000000000000000e+00
1.678754285714285743e+03 0.000000000000000000e+00
1.679040181405895737e+03 0.000000000000000000e+00
1.679351292517006868e+03 0.000000000000000000e+00
1.679646984126984080e+03 0.000000000000000000e+00
1.679933786848072486e+03 0.000000000000000000e+00
1.680232743764172255e+03 0.000000000000000000e+00
1.680521904761904807e+03 0.000000000000000000e+00
1.680796371882086078e+03 0.000000000000000000e+00
nan -1.000000000000000000e+00
1.681376507936508006e+03 0.000000000000000000e+00
1.681681995464852662e+03 0.000000000000000000e+00
1.681959365079365170e+03 0.000000000000000000e+00
1.682247256235827763e+03 0.000000000000000000e+00
1.682530249433106519e+03 0.000000000000000000e+00
1.682823582766439813e+03 0.000000000000000000e+00
1.683101133786848095e+03 0.000000000000000000e+00
nan -1.000000000000000000e+00
nan -1.000000000000000000e+00
nan -1.000000000000000000e+00
1.684262312925170136e+03 0.000000000000000000e+00
1.684562176870748317e+03 0.000000000000000000e+00
1.684836825396825361e+03 0.000000000000000000e+00
1.685118185941043066e+03 0.000000000000000000e+00
1.685392471655328791e+03 0.000000000000000000e+00
1.685674013605442269e+03 0.000000000000000000e+00
1.685955555555555520e+03 0.000000000000000000e+00
1.686254875283446609e+03 0.000000000000000000e+00
1.686536235827664314e+03 0.000000000000000000e+00
nan -1.000000000000000000e+00
1.687130158730158655e+03 0.000000000000000000e+00
1.687434920634920672e+03 0.000000000000000000e+00
1.687719546485260707e+03 0.000000000000000000e+00
1.688000725623582866e+03 0.000000000000000000e+00
1.688284625850340035e+03 0.000000000000000000e+00
1.688588843537414959e+03 0.000000000000000000e+00
1.688863673469387777e+03 0.000000000000000000e+00
1.689161904761904680e+03 0.000000000000000000e+00
1.689437823129251683e+03 0.000000000000000000e+00
1.689716643990929697e+03 0.000000000000000000e+00
1.690008707482993259e+03 0.000000000000000000e+00
1.690299138321995542e+03 0.000000000000000000e+00
1.690583764172335577e+03 0.000000000000000000e+00
1.690896870748299307e+03 0.000000000000000000e+00
1.691174603174603135e+03 0.000000000000000000e+00
1.691462131519274408e+03 0.000000000000000000e+00
1.691767074829931971e+03 0.000000000000000000e+00
1.692050612244898048e+03 0.000000000000000000e+00
1.692339954648526145e+03 0.000000000000000000e+00
1.692636371882086223e+03 0.000000000000000000e+00
1.692937142857142817e+03 0.000000000000000000e+00
1.693224671201814090e+03 0.000000000000000000e+00
1.693519092970521569e+03 0.000000000000000000e+00
1.693806077097505749e+03 0.000000000000000000e+00
1.694120634920634984e+03 0.000000000000000000e+00
1.694422131519274444e+03 0.000000000000000000e+00
1.694716371882086150e+03 0.000000000000000000e+00
1.694982857142857256e+03 0.000000000000000000e+00
1.695279455782312880e+03 0.000000000000000000e+00
1.695567709750566792e+03 0.000000000000000000e+00
1.695872653061224582e+03 0.000000000000000000e+00
1.696160544217687175e+03 0.000000000000000000e+00
1.696438820861678096e+03 0.000000000000000000e+00
1.696727074829932008e+03 0.000000000000000000e+00
1.697008798185941032e+03 0.000000000000000000e+00
1.697313560090703049e+03 0.000000000000000000e+00
1.697591111111111104e+03 0.000000000000000000e+00
1.697882811791383119e+03 0.000000000000000000e+00
1.698152380952381009e+03 0.000000000000000000e+00
1.698433378684807167e+03 0.000000000000000000e+00
1.698721451247165533e+03 0.000000000000000000e+00
1.699013151927437548e+03 0.000000000000000000e+00
1.699315374149659874e+03 0.000000000000000000e+00
1.699608163265306075e+03 0.000000000000000000e+00
1.699906213151927432e+03 0.000000000000000000e+00
1.700187573696145137e+03 0.000000000000000000e+00
1.700481269841269750e+03 0.000000000000000000e+00
1.700777687074829828e+03 0.000000000000000000e+00
1.701053061224489738e+03 0.000000000000000000e+00
1.701337687074830001e+03 0.000000000000000000e+00
1.701633197278911666e+03 0.000000000000000000e+00
1.701919455782312980e+03 0.000000000000000000e+00
1.702216235827664377e+03 0.000000000000000000e+00
1.702508480725623485e+03 0.000000000000000000e+00
1.702794739229025026e+03 0.000000000000000000e+00
1.703096235827664486e+03 0.000000000000000000e+00
1.703382675736961346e+03 0.000000000000000000e+00
1.703666213151927423e+03 0.000000000000000000e+00
1.703965170068027192e+03 0.000000000000000000e+00
1.704263038548752775e+03 0.000000000000000000e+00
1.704547664399093037e+03 0.000000000000000000e+00
1.704836825396825361e+03 0.000000000000000000e+00
1.705126349206349232e+03 0.000000000000000000e+00
1.705434920634920672e+03 0.000000000000000000e+00
1.705698684807256313e+03 0.000000000000000000e+00
1.705994013605442206e+03 0.000000000000000000e+00
1.706300589569161048e+03 0.000000000000000000e+00
1.706582675736961392e+03 0.000000000000000000e+00
1.706880544217686975e+03 0.000000000000000000e+00
1.707174784580498908e+03 0.000000000000000000e+00
1.707466122448979604e+03 0.000000000000000000e+00
1.707751292517006732e+03 0.000000000000000000e+00
1.708038820861678005e+03 0.000000000000000000e+00
1.708327074829931917e+03 0.000000000000000000e+00
1.708610793650793539e+03 0.000000000000000000e+00
nan -1.000000000000000000e+00
1.709178412698412785e+03 0.000000000000000000e+00
1.709489342403628143e+03 0.000000000000000000e+00
1.709761814058956816e+03 0.000000000000000000e+00
1.710058231292516894e+03 0.000000000000000000e+00
1.710335600907029402e+03 0.000000000000000000e+00
1.710641269841269832e+03 0.000000000000000000e+00
1.710943877551000014e+03 0.000000000000000000e+00
1.711246077097505577e+03 0.000000000000000000e+00
1.711502766439909237e+03 0.000000000000000000e+00
nan -1.000000000000000000e+00
1.712065668934240421e+03 0.000000000000000000e+00
1.712349206349206270e+03 0.000000000000000000e+00
1.712630385487528429e+03 0.000000000000000000e+00
1.712925895691609867e+03 0.000000000000000000e+00
1.713214331065759552e+03 0.000000000000000000e+00
1.713500226757369546e+03 0.000000000000000000e+00
1.713801179138321913e+03 0.000000000000000000e+00
1.714055510204081656e+03 0.000000000000000000e+00
1.714342675736961382e+03 0.000000000000000000e+00
1.714633287981859439e+03 0.000000000000000000e+00
1.714912290249432999e+03 0.000000000000000000e+00
1.715184399092970580e+03 0.000000000000000000e+00
1.715485895691610040e+03 0.000000000000000000e+00
1.715764535147392280e+03 0.000000000000000000e+00
1.716047528344671264e+03 0.000000000000000000e+00
1.716341587301587197e+03 0.000000000000000000e+00
1.716630204081632655e+03 0.000000000000000000e+00
1.716921723356009124e+03 0.000000000000000000e+00
1.717198911564625860e+03 0.000000000000000000e+00
1.717487346938775545e+03 0.000000000000000000e+00
1.717785034013605355e+03 0.000000000000000000e+00
1.718063310657596276e+03 0.000000000000000000e+00
1.718364625850340190e+03 0.000000000000000000e+00
1.718649977324263091e+03 0.000000000000000000e+00
1.718906485260770978e+03 0.000000000000000000e+00
1.719179863945578290e+03 0.000000000000000000e+00
1.719495328798185938e+03 0.000000000000000000e+00
1.719772517006802673e+03 0.000000000000000000e+00
1.720066394557823060e+03 0.000000000000000000e+00
1.720366621315192788e+03 0.000000000000000000e+00
1.720641451247165605e+03 0.000000000000000000e+00
1.720945306122448983e+03 0.000000000000000000e+00
1.721219954648526027e+03 0.000000000000000000e+00
1.721501678004535052e+03 0.000000000000000000e+00
1.721775600907029457e+03 0.000000000000000000e+00
1.722047709750566810e+03 0.000000000000000000e+00
1.722330158730158701e+03 0.000000000000000000e+00
1.722630566893423975e+03 0.000000000000000000e+00
nan -1.000000000000000000e+00
nan -1.000000000000000000e+00
nan -1.000000000000000000e+00
nan -1.000000000000000000e+00
1.724062766439909410e+03 0.000000000000000000e+00
1.724324535147392226e+03 0.000000000000000000e+00
1.724627120181405871e+03 0.000000000000000000e+00
1.724919183673469433e+03 0.000000000000000000e+00
1.725192925170068065e+03 0.000000000000000000e+00
1.725467755102040883e+03 0.000000000000000000e+00
1.725752018140589598e+03 0.000000000000000000e+00
1.726067346937999901e+03 0.000000000000000000e+00
nan -1.000000000000000000e+00
nan -1.000000000000000000e+00
nan -1.000000000000000000e+00
nan -1.000000000000000000e+00
nan -1.000000000000000000e+00
nan -1.000000000000000000e+00
nan -1.000000000000000000e+00
nan -1.000000000000000000e+00
nan -1.000000000000000000e+00
nan -1.000000000000000000e+00
nan -1.000000000000000000e+00
nan -1.000000000000000000e+00
nan -1.000000000000000000e+00
nan -1.000000000000000000e+00
nan -1.000000000000000000e+00
nan -1.000000000000000000e+00
nan -1.000000000000000000e+00
nan -1.000000000000000000e+00
nan -1.000000000000000000e+00
nan -1.000000000000000000e+00
nan -1.000000000000000000e+00
nan -1.000000000000000000e+00
nan -1.000000000000000000e+00
nan -1.000000000000000000e+00
1.733680000000000064e+03 0.000000000000000000e+00
1.733942312925169972e+03 0.000000000000000000e+00
1.734257414965986300e+03 0.000000000000000000e+00
1.734553650793650831e+03 0.000000000000000000e+00
1.734844988662131527e+03 0.000000000000000000e+00
1.735128526077097604e+03 0.000000000000000000e+00
1.735407709750566937e+03 0.000000000000000000e+00
1.735703582766439922e+03 0.000000000000000000e+00
1.735993287981859339e+03 0.000000000000000000e+00
1.736281632652999861e+03 0.000000000000000000e+00
1.736559637188208626e+03 0.000000000000000000e+00
1.736835192743764082e+03 0.000000000000000000e+00
1.737112743764172365e+03 0.000000000000000000e+00
nan -1.000000000000000000e+00
1.737695600907029529e+03 0.000000000000000000e+00
1.737981315192743750e+03 0.000000000000000000e+00
1.738246349206349123e+03 0.000000000000000000e+00
nan -1.000000000000000000e+00
1.738829206349206288e+03 0.000000000000000000e+00
1.739119999999999891e+03 0.000000000000000000e+00
1.739407346938775618e+03 0.000000000000000000e+00
1.739696870748299261e+03 0.000000000000000000e+00
1.739972970521542038e+03 0.000000000000000000e+00
nan -1.000000000000000000e+00
nan -1.000000000000000000e+00
1.740775691609977230e+03 0.000000000000000000e+00
1.741086621315192815e+03 0.000000000000000000e+00
1.741352018140589507e+03 0.000000000000000000e+00
1.741657142857142844e+03 0.000000000000000000e+00
1.741904580498866153e+03 0.000000000000000000e+00
1.742225668934240275e+03 0.000000000000000000e+00
1.742516462585034105e+03 0.000000000000000000e+00
1.742805260770975110e+03 0.000000000000000000e+00
1.743090793650793557e+03 0.000000000000000000e+00
1.743367619047618973e+03 0.000000000000000000e+00
1.743663129251700639e+03 0.000000000000000000e+00
1.743954285714285788e+03 0.000000000000000000e+00
1.744234376417233534e+03 0.000000000000000000e+00
1.744530430839002292e+03 0.000000000000000000e+00
1.744817233560090699e+03 0.000000000000000000e+00
1.745099138321995497e+03 0.000000000000000000e+00
1.745391383219954605e+03 0.000000000000000000e+00
1.745683446712018167e+03 0.000000000000000000e+00
1.745983673469387668e+03 0.000000000000000000e+00
1.746251428571428505e+03 0.000000000000000000e+00
1.746531882086167798e+03 0.000000000000000000e+00
1.746823038548752947e+03 0.000000000000000000e+00
nan -1.000000000000000000e+00
1.747388117913832275e+03 0.000000000000000000e+00
1.747670748299319712e+03 0.000000000000000000e+00
1.747955918367346840e+03 0.000000000000000000e+00
1.748254875283446609e+03 0.000000000000000000e+00
1.748551836734693779e+03 0.000000000000000000e+00
1.748826848072562370e+03 0.000000000000000000e+00
1.749119637188208571e+03 0.000000000000000000e+00
1.749416961451247062e+03 0.000000000000000000e+00
nan -1.000000000000000000e+00
1.749971519274376305e+03 0.000000000000000000e+00
1.750262131519274362e+03 0.000000000000000000e+00
1.750534603174603262e+03 0.000000000000000000e+00
1.750817777777777792e+03 0.000000000000000000e+00
1.751116553287981787e+03 0.000000000000000000e+00
1.751391383219954605e+03 0.000000000000000000e+00
1.751682902494331074e+03 0.000000000000000000e+00
1.751973696145124677e+03 0.000000000000000000e+00
1.752265034013605373e+03 0.000000000000000000e+00
1.752563083900226729e+03 0.000000000000000000e+00
1.752857324263038436e+03 0.000000000000000000e+00
1.753133424036281212e+03 0.000000000000000000e+00
1.753440362811791374e+03 0.000000000000000000e+00
1.753718820861678068e+03 0.000000000000000000e+00
1.753992018140589607e+03 0.000000000000000000e+00
1.754275011337868591e+03 0.000000000000000000e+00
1.754578321995464876e+03 0.000000000000000000e+00
1.754863673469387777e+03 0.000000000000000000e+00
1.755144308390022616e+03 0.000000000000000000e+00
1.755402630385487555e+03 0.000000000000000000e+00
1.755715192743764192e+03 0.000000000000000000e+00
1.756014149659863961e+03 0.000000000000000000e+00
1.756306031746031749e+03 0.000000000000000000e+00
1.756595374149659847e+03 0.000000000000000000e+00
1.756877823129251738e+03 0.000000000000000000e+00
1.757180952380952476e+03 0.000000000000000000e+00
1.757479183673469379e+03 0.000000000000000000e+00
1.757775600907029457e+03 0.000000000000000000e+00
1.758058775510203986e+03 0.000000000000000000e+00
1.758362630385487591e+03 0.000000000000000000e+00
1.758644716553287935e+03 0.000000000000000000e+00
1.758953650793650695e+03 0.000000000000000000e+00
1.759236462585033905e+03 0.000000000000000000e+00
1.759534512471655262e+03 0.000000000000000000e+00
1.759821496598639442e+03 0.000000000000000000e+00
1.760117369614512427e+03 0.000000000000000000e+00
1.760412154195011226e+03 0.000000000000000000e+00
1.760702766439909283e+03 0.000000000000000000e+00
1.760995374149659938e+03 0.000000000000000000e+00
1.761285623582766448e+03 0.000000000000000000e+00
nan -1.000000000000000000e+00
1.761984399092970534e+03 0.000000000000000000e+00
nan -1.000000000000000000e+00
nan -1.000000000000000000e+00
nan -1.000000000000000000e+00
1.763254965986394609e+03 0.000000000000000000e+00
1.763532335600907118e+03 0.000000000000000000e+00
1.763817868480725565e+03 0.000000000000000000e+00
1.764128798185941150e+03 0.000000000000000000e+00
nan -1.000000000000000000e+00
nan -1.000000000000000000e+00
nan -1.000000000000000000e+00
nan -1.000000000000000000e+00
nan -1.000000000000000000e+00
nan -1.000000000000000000e+00
1.766410158730158628e+03 0.000000000000000000e+00
1.766701315192743778e+03 0.000000000000000000e+00
