# Supplementary material for: Correlated microtiming deviations in jazz and rock music
Source: PLoS One. 2018 Jan 24;13(1):e0186361. doi: 10.1371/journal.pone.0186361 (PMC5783353; doi:10.1371/journal.pone.0186361)
Supplement: S1 Dataset — (ZIP) [file pone.0186361.s001.zip › JA02.dat]

2.838875283446711961e+01 0.000000000000000000e+00
2.868263038548752775e+01 0.000000000000000000e+00
2.899900226757369737e+01 0.000000000000000000e+00
2.930394557823129276e+01 0.000000000000000000e+00
2.957768707482993165e+01 0.000000000000000000e+00
2.989242630385487587e+01 0.000000000000000000e+00
3.017741496598639372e+01 0.000000000000000000e+00
3.045877551020408092e+01 0.000000000000000000e+00
3.076952380952381105e+01 0.000000000000000000e+00
3.105179138321995325e+01 0.000000000000000000e+00
3.132861678004535122e+01 0.000000000000000000e+00
3.162866213151927397e+01 0.000000000000000000e+00
3.190512471655328852e+01 0.000000000000000000e+00
3.221678004535147721e+01 0.000000000000000000e+00
3.249360544217687163e+01 0.000000000000000000e+00
3.278911564625850161e+01 0.000000000000000000e+00
3.306195011337868550e+01 0.000000000000000000e+00
3.335002267573695889e+01 0.000000000000000000e+00
3.364117913832199491e+01 0.000000000000000000e+00
3.393777777777777516e+01 0.000000000000000000e+00
3.421442176870748142e+01 0.000000000000000000e+00
3.451482993197279114e+01 0.000000000000000000e+00
3.478748299319727977e+01 0.000000000000000000e+00
3.508571428571428896e+01 0.000000000000000000e+00
3.536925170068027313e+01 0.000000000000000000e+00
3.565551020408162941e+01 0.000000000000000000e+00
3.593814058956915858e+01 0.000000000000000000e+00
3.622512471655328881e+01 0.000000000000000000e+00
3.651374149659864088e+01 0.000000000000000000e+00
3.680145124716553084e+01 0.000000000000000000e+00
3.710530612244897952e+01 0.000000000000000000e+00
nan -1.000000000000000000e+00
3.769160997732426210e+01 0.000000000000000000e+00
3.799020408163265472e+01 0.000000000000000000e+00
3.826993197278911651e+01 0.000000000000000000e+00
3.857306122448979835e+01 0.000000000000000000e+00
3.884916099773242593e+01 0.000000000000000000e+00
3.914158730158730037e+01 0.000000000000000000e+00
3.942113378684807401e+01 0.000000000000000000e+00
3.969977324263038554e+01 0.000000000000000000e+00
3.997950113378684733e+01 0.000000000000000000e+00
4.026158730158730492e+01 0.000000000000000000e+00
4.055600907029478464e+01 0.000000000000000000e+00
4.082285714285714562e+01 0.000000000000000000e+00
4.107192743764172604e+01 0.000000000000000000e+00
4.140117913832199292e+01 0.000000000000000000e+00
4.168616780045351788e+01 0.000000000000000000e+00
4.197043083900226890e+01 0.000000000000000000e+00
4.226884353741496625e+01 0.000000000000000000e+00
4.256000000000000227e+01 0.000000000000000000e+00
4.283882086167800196e+01 0.000000000000000000e+00
4.315247165532879592e+01 0.000000000000000000e+00
4.341768707482993506e+01 0.000000000000000000e+00
4.373514739229025139e+01 0.000000000000000000e+00
4.401015873015872870e+01 0.000000000000000000e+00
4.430004535147392630e+01 0.000000000000000000e+00
4.459192743764172207e+01 0.000000000000000000e+00
4.489396825396825363e+01 0.000000000000000000e+00
4.517786848072562123e+01 0.000000000000000000e+00
4.546358276643990592e+01 0.000000000000000000e+00
nan -1.000000000000000000e+00
nan -1.000000000000000000e+00
nan -1.000000000000000000e+00
nan -1.000000000000000000e+00
nan -1.000000000000000000e+00
nan -1.000000000000000000e+00
nan -1.000000000000000000e+00
nan -1.000000000000000000e+00
nan -1.000000000000000000e+00
4.840725623582766701e+01 0.000000000000000000e+00
4.868190476190476090e+01 0.000000000000000000e+00
4.897650793650793588e+01 0.000000000000000000e+00
4.925242630385487530e+01 0.000000000000000000e+00
4.953342403628118262e+01 0.000000000000000000e+00
4.982621315192744049e+01 0.000000000000000000e+00
5.010412698412698518e+01 0.000000000000000000e+00
5.040435374149659964e+01 0.000000000000000000e+00
5.069043083900226776e+01 0.000000000000000000e+00
5.096689342403627876e+01 0.000000000000000000e+00
5.126131519274376558e+01 0.000000000000000000e+00
5.154285714285714448e+01 0.000000000000000000e+00
5.183473922902494024e+01 0.000000000000000000e+00
5.211573696145124757e+01 0.000000000000000000e+00
5.240253968253968253e+01 0.000000000000000000e+00
5.270294784580498515e+01 0.000000000000000000e+00
5.300009070294784408e+01 0.000000000000000000e+00
5.328526077097505720e+01 0.000000000000000000e+00
5.357478458049886427e+01 0.000000000000000000e+00
5.385596371882085975e+01 0.000000000000000000e+00
5.414530612244897867e+01 0.000000000000000000e+00
5.445551020408163367e+01 0.000000000000000000e+00
5.474594104308390285e+01 0.000000000000000000e+00
5.502476190476190254e+01 0.000000000000000000e+00
5.531247165532879961e+01 0.000000000000000000e+00
5.560181405895691853e+01 0.000000000000000000e+00
nan -1.000000000000000000e+00
nan -1.000000000000000000e+00
nan -1.000000000000000000e+00
nan -1.000000000000000000e+00
nan -1.000000000000000000e+00
5.734494331065759809e+01 0.000000000000000000e+00
5.764680272108843440e+01 0.000000000000000000e+00
5.791927437641723486e+01 0.000000000000000000e+00
5.821297052154194773e+01 0.000000000000000000e+00
5.848816326530612031e+01 0.000000000000000000e+00
5.879256235827664057e+01 0.000000000000000000e+00
5.907573696145124842e+01 0.000000000000000000e+00
5.937922902494331368e+01 0.000000000000000000e+00
5.964680272108843440e+01 0.000000000000000000e+00
5.994884353741496597e+01 0.000000000000000000e+00
6.023546485260771277e+01 0.000000000000000000e+00
6.053786848072562066e+01 0.000000000000000000e+00
6.082684807256235615e+01 0.000000000000000000e+00
6.111800453514739218e+01 0.000000000000000000e+00
6.141333333333333400e+01 0.000000000000000000e+00
6.172172335600907189e+01 0.000000000000000000e+00
6.199365079365079367e+01 0.000000000000000000e+00
6.230167800453514815e+01 0.000000000000000000e+00
6.258503401360544416e+01 0.000000000000000000e+00
nan -1.000000000000000000e+00
nan -1.000000000000000000e+00
nan -1.000000000000000000e+00
nan -1.000000000000000000e+00
nan -1.000000000000000000e+00
nan -1.000000000000000000e+00
nan -1.000000000000000000e+00
nan -1.000000000000000000e+00
nan -1.000000000000000000e+00
nan -1.000000000000000000e+00
nan -1.000000000000000000e+00
nan -1.000000000000000000e+00
6.635428571428570876e+01 0.000000000000000000e+00
6.665306122448978954e+01 0.000000000000000000e+00
6.693714285714285950e+01 0.000000000000000000e+00
6.721886621315192656e+01 0.000000000000000000e+00
6.752145124716552971e+01 0.000000000000000000e+00
6.780045351473923176e+01 0.000000000000000000e+00
6.807945578231291961e+01 0.000000000000000000e+00
6.837278911564625616e+01 0.000000000000000000e+00
6.867356009070294931e+01 0.000000000000000000e+00
6.894077097505669371e+01 0.000000000000000000e+00
6.924698412698413108e+01 0.000000000000000000e+00
6.953306122448979920e+01 0.000000000000000000e+00
6.984253968253968026e+01 0.000000000000000000e+00
7.011646258503401441e+01 0.000000000000000000e+00
7.040997732426303912e+01 0.000000000000000000e+00
7.069823129251700777e+01 0.000000000000000000e+00
nan -1.000000000000000000e+00
7.127328798185941139e+01 0.000000000000000000e+00
7.158965986394558456e+01 0.000000000000000000e+00
7.188371882086167375e+01 0.000000000000000000e+00
7.217977324263038952e+01 0.000000000000000000e+00
7.245170068027211130e+01 0.000000000000000000e+00
7.274195011337867811e+01 0.000000000000000000e+00
7.302802721088436044e+01 0.000000000000000000e+00
7.332789115646258438e+01 0.000000000000000000e+00
nan -1.000000000000000000e+00
nan -1.000000000000000000e+00
nan -1.000000000000000000e+00
nan -1.000000000000000000e+00
7.480108843537415453e+01 0.000000000000000000e+00
7.509006802721089002e+01 0.000000000000000000e+00
7.538267573696144552e+01 0.000000000000000000e+00
7.570158730158729554e+01 0.000000000000000000e+00
7.597006802721088548e+01 0.000000000000000000e+00
7.627083900226757862e+01 0.000000000000000000e+00
7.655709750566893490e+01 0.000000000000000000e+00
7.685623582766439199e+01 0.000000000000000000e+00
7.714702947845805170e+01 0.000000000000000000e+00
7.745414965986394407e+01 0.000000000000000000e+00
7.773297052154194375e+01 0.000000000000000000e+00
7.803120181405896005e+01 0.000000000000000000e+00
7.831727891156462817e+01 0.000000000000000000e+00
7.861424036281178473e+01 0.000000000000000000e+00
7.890340136054422260e+01 0.000000000000000000e+00
7.919455782312925862e+01 0.000000000000000000e+00
7.949424036281179440e+01 0.000000000000000000e+00
7.979464852607709702e+01 0.000000000000000000e+00
8.009414965986394463e+01 0.000000000000000000e+00
8.040145124716553937e+01 0.000000000000000000e+00
8.069714285714285040e+01 0.000000000000000000e+00
8.100136054421768961e+01 0.000000000000000000e+00
8.129541950113379301e+01 0.000000000000000000e+00
8.157968253968253691e+01 0.000000000000000000e+00
8.188154195011337322e+01 0.000000000000000000e+00
nan -1.000000000000000000e+00
nan -1.000000000000000000e+00
nan -1.000000000000000000e+00
nan -1.000000000000000000e+00
nan -1.000000000000000000e+00
nan -1.000000000000000000e+00
nan -1.000000000000000000e+00
nan -1.000000000000000000e+00
nan -1.000000000000000000e+00
nan -1.000000000000000000e+00
nan -1.000000000000000000e+00
nan -1.000000000000000000e+00
nan -1.000000000000000000e+00
nan -1.000000000000000000e+00
8.625233560090703122e+01 0.000000000000000000e+00
8.654929705200001422e+01 0.000000000000000000e+00
8.684013605399999847e+01 0.000000000000000000e+00
8.710657596371882505e+01 0.000000000000000000e+00
8.740063492063491424e+01 0.000000000000000000e+00
8.768326530612245051e+01 0.000000000000000000e+00
8.796643990929705126e+01 0.000000000000000000e+00
8.824181405895691910e+01 0.000000000000000000e+00
8.852716553287982038e+01 0.000000000000000000e+00
8.883011337799999296e+01 0.000000000000000000e+00
8.911854875283447086e+01 0.000000000000000000e+00
8.938920634920634711e+01 0.000000000000000000e+00
8.969142857100000299e+01 0.000000000000000000e+00
8.998512471655328682e+01 0.000000000000000000e+00
9.026848072562357572e+01 0.000000000000000000e+00
9.056054421768708096e+01 0.000000000000000000e+00
9.085351473922902699e+01 0.000000000000000000e+00
9.112743764172336114e+01 0.000000000000000000e+00
9.143945578231291904e+01 0.000000000000000000e+00
9.171174603174603135e+01 0.000000000000000000e+00
9.201269841269841265e+01 0.000000000000000000e+00
nan -1.000000000000000000e+00
nan -1.000000000000000000e+00
nan -1.000000000000000000e+00
nan -1.000000000000000000e+00
9.342240362811791954e+01 0.000000000000000000e+00
9.372498866213152269e+01 0.000000000000000000e+00
9.400816326530612344e+01 0.000000000000000000e+00
9.430421768707482499e+01 0.000000000000000000e+00
9.459736961451247339e+01 0.000000000000000000e+00
9.489052154195010758e+01 0.000000000000000000e+00
9.517859410399999831e+01 0.000000000000000000e+00
9.546086167800453381e+01 0.000000000000000000e+00
9.572390022675736532e+01 0.000000000000000000e+00
nan -1.000000000000000000e+00
9.630185941000000582e+01 1.000000000000000000e+00
9.660081632600000034e+01 1.000000000000000000e+00
9.688743764100000533e+01 1.000000000000000000e+00
nan -1.000000000000000000e+00
nan -1.000000000000000000e+00
nan -1.000000000000000000e+00
nan -1.000000000000000000e+00
nan -1.000000000000000000e+00
9.862095238000000563e+01 1.000000000000000000e+00
9.890902494299999148e+01 1.000000000000000000e+00
9.919782312899999965e+01 1.000000000000000000e+00
nan -1.000000000000000000e+00
nan -1.000000000000000000e+00
nan -1.000000000000000000e+00
nan -1.000000000000000000e+00
1.006171428570000046e+02 1.000000000000000000e+00
1.008950566890000005e+02 1.000000000000000000e+00
nan -1.000000000000000000e+00
nan -1.000000000000000000e+00
nan -1.000000000000000000e+00
nan -1.000000000000000000e+00
nan -1.000000000000000000e+00
1.026321995460000096e+02 1.000000000000000000e+00
1.029209977320000036e+02 1.000000000000000000e+00
1.032083446710000061e+02 1.000000000000000000e+00
1.035065759629999889e+02 1.000000000000000000e+00
1.037757823120000040e+02 1.000000000000000000e+00
nan -1.000000000000000000e+00
1.040520634920634961e+02 0.000000000000000000e+00
1.043414058956916080e+02 0.000000000000000000e+00
1.046398185941043124e+02 0.000000000000000000e+00
1.049141043083900229e+02 0.000000000000000000e+00
1.051978231292517023e+02 0.000000000000000000e+00
1.054577777777777783e+02 0.000000000000000000e+00
1.057625396825396820e+02 0.000000000000000000e+00
1.060487981859410382e+02 0.000000000000000000e+00
1.063492063492063551e+02 0.000000000000000000e+00
1.066282086167800429e+02 0.000000000000000000e+00
1.069088435374149668e+02 0.000000000000000000e+00
1.071802267573696099e+02 0.000000000000000000e+00
1.074628571428571462e+02 0.000000000000000000e+00
1.077273469387755114e+02 0.000000000000000000e+00
1.080406349206349148e+02 0.000000000000000000e+00
1.083051247160000088e+02 0.000000000000000000e+00
1.085986394557823189e+02 0.000000000000000000e+00
1.088714739229024957e+02 0.000000000000000000e+00
1.091649886621315204e+02 0.000000000000000000e+00
1.094481632653061212e+02 0.000000000000000000e+00
1.097275283446711995e+02 0.000000000000000000e+00
1.100045351473922892e+02 0.000000000000000000e+00
1.102839002267573676e+02 0.000000000000000000e+00
1.105857596370000095e+02 0.000000000000000000e+00
1.108495238095238165e+02 0.000000000000000000e+00
1.111292517006802711e+02 0.000000000000000000e+00
1.114360090702947872e+02 0.000000000000000000e+00
1.116994104308390092e+02 0.000000000000000000e+00
1.120261224489795921e+02 0.000000000000000000e+00
1.122782766439909352e+02 0.000000000000000000e+00
1.125792290249433165e+02 0.000000000000000000e+00
1.128487981859410496e+02 0.000000000000000000e+00
1.131490249433106641e+02 0.000000000000000000e+00
1.134234920634920627e+02 0.000000000000000000e+00
1.137113832199546550e+02 0.000000000000000000e+00
1.139791383219954639e+02 0.000000000000000000e+00
1.142693877551020449e+02 0.000000000000000000e+00
1.145391383219954662e+02 0.000000000000000000e+00
1.148555102040816394e+02 0.000000000000000000e+00
1.151038548752834458e+02 0.000000000000000000e+00
1.154037188208616840e+02 0.000000000000000000e+00
1.156785487528344731e+02 0.000000000000000000e+00
1.159775056689342421e+02 0.000000000000000000e+00
1.162409070294784641e+02 0.000000000000000000e+00
1.165391383219954662e+02 0.000000000000000000e+00
1.168139682539682553e+02 0.000000000000000000e+00
1.171025850340136003e+02 0.000000000000000000e+00
1.173714285714285666e+02 0.000000000000000000e+00
1.176620408163265239e+02 0.000000000000000000e+00
1.179248979591836672e+02 0.000000000000000000e+00
1.182173242630385488e+02 0.000000000000000000e+00
1.184790929705215490e+02 0.000000000000000000e+00
1.187687981859410371e+02 0.000000000000000000e+00
1.190474376417233628e+02 0.000000000000000000e+00
nan -1.000000000000000000e+00
nan -1.000000000000000000e+00
nan -1.000000000000000000e+00
nan -1.000000000000000000e+00
nan -1.000000000000000000e+00
nan -1.000000000000000000e+00
nan -1.000000000000000000e+00
nan -1.000000000000000000e+00
nan -1.000000000000000000e+00
nan -1.000000000000000000e+00
nan -1.000000000000000000e+00
nan -1.000000000000000000e+00
nan -1.000000000000000000e+00
nan -1.000000000000000000e+00
nan -1.000000000000000000e+00
nan -1.000000000000000000e+00
nan -1.000000000000000000e+00
nan -1.000000000000000000e+00
nan -1.000000000000000000e+00
nan -1.000000000000000000e+00
1.250000907029478441e+02 0.000000000000000000e+00
1.252861678004535122e+02 0.000000000000000000e+00
1.255778684807256269e+02 0.000000000000000000e+00
1.258476190476190482e+02 0.000000000000000000e+00
1.261242630385487473e+02 0.000000000000000000e+00
1.264001814058956938e+02 0.000000000000000000e+00
1.267053061224489738e+02 0.000000000000000000e+00
1.269879365079365101e+02 0.000000000000000000e+00
1.272691156462584985e+02 0.000000000000000000e+00
1.275473922902494337e+02 0.000000000000000000e+00
1.278231292517006779e+02 0.000000000000000000e+00
1.281313378684807276e+02 0.000000000000000000e+00
1.283961904760000152e+02 0.000000000000000000e+00
1.287007709750566846e+02 0.000000000000000000e+00
1.289801360544217630e+02 0.000000000000000000e+00
1.292673015873015743e+02 0.000000000000000000e+00
nan -1.000000000000000000e+00
1.298287528344671102e+02 0.000000000000000000e+00
1.301273469387755028e+02 0.000000000000000000e+00
1.304087074829932078e+02 0.000000000000000000e+00
1.306967800453514599e+02 0.000000000000000000e+00
1.309629024943310753e+02 0.000000000000000000e+00
1.312591383219954650e+02 0.000000000000000000e+00
1.315365079365079453e+02 0.000000000000000000e+00
1.318031746031745968e+02 0.000000000000000000e+00
1.321082993197279052e+02 0.000000000000000000e+00
1.324038095238095138e+02 0.000000000000000000e+00
1.326826303854875277e+02 0.000000000000000000e+00
1.329933786848072543e+02 0.000000000000000000e+00
1.332446258503401282e+02 0.000000000000000000e+00
1.335404988662131416e+02 0.000000000000000000e+00
1.338214965986394418e+02 0.000000000000000000e+00
nan -1.000000000000000000e+00
nan -1.000000000000000000e+00
nan -1.000000000000000000e+00
nan -1.000000000000000000e+00
nan -1.000000000000000000e+00
nan -1.000000000000000000e+00
nan -1.000000000000000000e+00
nan -1.000000000000000000e+00
nan -1.000000000000000000e+00
nan -1.000000000000000000e+00
nan -1.000000000000000000e+00
nan -1.000000000000000000e+00
nan -1.000000000000000000e+00
nan -1.000000000000000000e+00
nan -1.000000000000000000e+00
nan -1.000000000000000000e+00
nan -1.000000000000000000e+00
nan -1.000000000000000000e+00
nan -1.000000000000000000e+00
nan -1.000000000000000000e+00
nan -1.000000000000000000e+00
1.401199092970521463e+02 0.000000000000000000e+00
1.404150566893424070e+02 0.000000000000000000e+00
1.406793650793650841e+02 0.000000000000000000e+00
1.409775510199999928e+02 0.000000000000000000e+00
1.412794557823129367e+02 0.000000000000000000e+00
1.415444897959183663e+02 0.000000000000000000e+00
1.418341950113378687e+02 0.000000000000000000e+00
1.421208163265306155e+02 0.000000000000000000e+00
1.424159637188208478e+02 0.000000000000000000e+00
1.427136507936507996e+02 0.000000000000000000e+00
1.429924716553287851e+02 0.000000000000000000e+00
nan -1.000000000000000000e+00
1.435617233560090824e+02 0.000000000000000000e+00
1.438485260770975174e+02 0.000000000000000000e+00
1.441059410430839023e+02 0.000000000000000000e+00
1.444123356009070278e+02 0.000000000000000000e+00
1.447038548752834402e+02 0.000000000000000000e+00
1.449982766439909199e+02 0.000000000000000000e+00
1.453017687074830064e+02 0.000000000000000000e+00
1.455816780045351493e+02 0.000000000000000000e+00
1.458468934240362671e+02 0.000000000000000000e+00
1.461737868480725524e+02 0.000000000000000000e+00
1.464395464852607631e+02 0.000000000000000000e+00
1.467151020408163333e+02 0.000000000000000000e+00
1.470122448970000164e+02 0.000000000000000000e+00
1.472936054421768688e+02 0.000000000000000000e+00
1.475533786848072566e+02 0.000000000000000000e+00
1.478590476190476295e+02 0.000000000000000000e+00
1.481413151927437752e+02 0.000000000000000000e+00
1.484489795910000112e+02 0.000000000000000000e+00
1.487100226757369512e+02 0.000000000000000000e+00
1.490256689342403718e+02 0.000000000000000000e+00
1.492829024943310685e+02 0.000000000000000000e+00
1.495711564625850372e+02 0.000000000000000000e+00
1.498554195011337811e+02 0.000000000000000000e+00
1.501567346938775529e+02 0.000000000000000000e+00
1.504402721088435442e+02 0.000000000000000000e+00
1.507337868480725547e+02 0.000000000000000000e+00
1.510367346929999997e+02 0.000000000000000000e+00
1.513429478458049857e+02 0.000000000000000000e+00
1.515969160997732388e+02 0.000000000000000000e+00
1.519016780045351425e+02 0.000000000000000000e+00
1.521864852607709793e+02 0.000000000000000000e+00
nan -1.000000000000000000e+00
1.527530158730158689e+02 0.000000000000000000e+00
1.530552380952380815e+02 0.000000000000000000e+00
1.533376870748299439e+02 0.000000000000000000e+00
1.536451700680271983e+02 0.000000000000000000e+00
1.539492063492063494e+02 0.000000000000000000e+00
1.542396371882086044e+02 0.000000000000000000e+00
1.545240816326530648e+02 0.000000000000000000e+00
1.548335600907029459e+02 0.000000000000000000e+00
nan -1.000000000000000000e+00
nan -1.000000000000000000e+00
nan -1.000000000000000000e+00
nan -1.000000000000000000e+00
nan -1.000000000000000000e+00
nan -1.000000000000000000e+00
nan -1.000000000000000000e+00
nan -1.000000000000000000e+00
nan -1.000000000000000000e+00
nan -1.000000000000000000e+00
nan -1.000000000000000000e+00
nan -1.000000000000000000e+00
nan -1.000000000000000000e+00
1.588745578231292654e+02 0.000000000000000000e+00
1.591248979591836701e+02 0.000000000000000000e+00
1.594267573696145064e+02 0.000000000000000000e+00
1.597414965986394577e+02 0.000000000000000000e+00
1.599952834467120226e+02 0.000000000000000000e+00
1.602753741496598536e+02 0.000000000000000000e+00
1.605843083900226702e+02 0.000000000000000000e+00
1.608629478458049959e+02 0.000000000000000000e+00
1.611568253968253828e+02 0.000000000000000000e+00
1.614316553287981719e+02 0.000000000000000000e+00
1.617469387755102161e+02 0.000000000000000000e+00
1.620134240362811795e+02 0.000000000000000000e+00
1.623005895691609908e+02 0.000000000000000000e+00
1.626019047619047626e+02 0.000000000000000000e+00
1.628863492063491947e+02 0.000000000000000000e+00
1.631834920634920536e+02 0.000000000000000000e+00
1.634644897959183538e+02 0.000000000000000000e+00
1.637580045351473927e+02 0.000000000000000000e+00
1.640390022675736930e+02 0.000000000000000000e+00
1.643274376417233498e+02 0.000000000000000000e+00
1.646327437641723463e+02 0.000000000000000000e+00
1.648916099773242649e+02 0.000000000000000000e+00
1.651883900226757476e+02 0.000000000000000000e+00
1.654831746031746036e+02 0.000000000000000000e+00
1.657663492063492185e+02 0.000000000000000000e+00
1.660482539682539596e+02 0.000000000000000000e+00
1.663553741496598661e+02 0.000000000000000000e+00
1.666300226757369671e+02 0.000000000000000000e+00
1.669157369614512447e+02 0.000000000000000000e+00
1.671894784580498765e+02 0.000000000000000000e+00
1.674911564625850247e+02 0.000000000000000000e+00
1.677893877551020410e+02 0.000000000000000000e+00
1.680665759637188330e+02 0.000000000000000000e+00
1.683611791383220009e+02 0.000000000000000000e+00
1.686839002267573733e+02 0.000000000000000000e+00
1.689487528344671148e+02 0.000000000000000000e+00
1.692533333333333303e+02 0.000000000000000000e+00
nan -1.000000000000000000e+00
1.698068027210884452e+02 0.000000000000000000e+00
1.700961451247165428e+02 0.000000000000000000e+00
1.703853061224489807e+02 0.000000000000000000e+00
1.706604988662131461e+02 0.000000000000000000e+00
1.709358730158730282e+02 0.000000000000000000e+00
1.712244897959183731e+02 0.000000000000000000e+00
1.715132879818594063e+02 0.000000000000000000e+00
1.717881179138321954e+02 0.000000000000000000e+00
nan -1.000000000000000000e+00
nan -1.000000000000000000e+00
nan -1.000000000000000000e+00
nan -1.000000000000000000e+00
nan -1.000000000000000000e+00
nan -1.000000000000000000e+00
nan -1.000000000000000000e+00
nan -1.000000000000000000e+00
nan -1.000000000000000000e+00
nan -1.000000000000000000e+00
nan -1.000000000000000000e+00
nan -1.000000000000000000e+00
nan -1.000000000000000000e+00
nan -1.000000000000000000e+00
nan -1.000000000000000000e+00
nan -1.000000000000000000e+00
nan -1.000000000000000000e+00
nan -1.000000000000000000e+00
nan -1.000000000000000000e+00
nan -1.000000000000000000e+00
nan -1.000000000000000000e+00
1.780665759629999911e+02 1.000000000000000000e+00
1.783553741490000277e+02 1.000000000000000000e+00
1.786311111109999956e+02 1.000000000000000000e+00
1.789228117909999867e+02 1.000000000000000000e+00
nan -1.000000000000000000e+00
nan -1.000000000000000000e+00
nan -1.000000000000000000e+00
nan -1.000000000000000000e+00
nan -1.000000000000000000e+00
nan -1.000000000000000000e+00
nan -1.000000000000000000e+00
nan -1.000000000000000000e+00
nan -1.000000000000000000e+00
nan -1.000000000000000000e+00
nan -1.000000000000000000e+00
nan -1.000000000000000000e+00
nan -1.000000000000000000e+00
nan -1.000000000000000000e+00
nan -1.000000000000000000e+00
nan -1.000000000000000000e+00
nan -1.000000000000000000e+00
nan -1.000000000000000000e+00
nan -1.000000000000000000e+00
nan -1.000000000000000000e+00
1.846517913832199440e+02 0.000000000000000000e+00
1.849133786848072702e+02 0.000000000000000000e+00
1.851902040816326576e+02 0.000000000000000000e+00
1.854782766439909381e+02 0.000000000000000000e+00
1.857612698412698364e+02 0.000000000000000000e+00
1.860495238095238051e+02 0.000000000000000000e+00
1.863484807256235740e+02 0.000000000000000000e+00
1.866300226757369671e+02 0.000000000000000000e+00
1.869135600907029584e+02 0.000000000000000000e+00
1.872090702947845671e+02 0.000000000000000000e+00
1.875098412698412744e+02 0.000000000000000000e+00
1.877732426303854822e+02 0.000000000000000000e+00
1.880809070294784533e+02 0.000000000000000000e+00
1.883570068027210880e+02 0.000000000000000000e+00
1.886497959183673458e+02 0.000000000000000000e+00
1.889208163265305984e+02 0.000000000000000000e+00
1.892094331065759718e+02 0.000000000000000000e+00
1.895156462585034092e+02 0.000000000000000000e+00
1.898195011337868436e+02 0.000000000000000000e+00
1.900770975056689451e+02 0.000000000000000000e+00
nan -1.000000000000000000e+00
nan -1.000000000000000000e+00
nan -1.000000000000000000e+00
nan -1.000000000000000000e+00
nan -1.000000000000000000e+00
nan -1.000000000000000000e+00
nan -1.000000000000000000e+00
nan -1.000000000000000000e+00
nan -1.000000000000000000e+00
nan -1.000000000000000000e+00
nan -1.000000000000000000e+00
nan -1.000000000000000000e+00
nan -1.000000000000000000e+00
1.940685714285714312e+02 0.000000000000000000e+00
1.943501133786847959e+02 0.000000000000000000e+00
1.946392743764172337e+02 0.000000000000000000e+00
1.949269841269841379e+02 0.000000000000000000e+00
1.952105215419501008e+02 0.000000000000000000e+00
1.954960544217687186e+02 0.000000000000000000e+00
1.957696145124716622e+02 0.000000000000000000e+00
1.960645804988662064e+02 0.000000000000000000e+00
1.963646258503401327e+02 0.000000000000000000e+00
1.966548752834466995e+02 0.000000000000000000e+00
1.969313378684807390e+02 0.000000000000000000e+00
1.972281179138321932e+02 0.000000000000000000e+00
1.974975056689342523e+02 0.000000000000000000e+00
1.978205895691610010e+02 0.000000000000000000e+00
1.980843537414965851e+02 0.000000000000000000e+00
1.983820408163265370e+02 0.000000000000000000e+00
1.986548752834466995e+02 0.000000000000000000e+00
1.989581859410430980e+02 0.000000000000000000e+00
1.992411791383219963e+02 0.000000000000000000e+00
1.995172789115646310e+02 0.000000000000000000e+00
1.998135147392290207e+02 0.000000000000000000e+00
2.000968707482993239e+02 0.000000000000000000e+00
2.003827664399092896e+02 0.000000000000000000e+00
2.006837188208616851e+02 0.000000000000000000e+00
2.009460317460317356e+02 0.000000000000000000e+00
2.012397278911564626e+02 0.000000000000000000e+00
2.015069387755102071e+02 0.000000000000000000e+00
2.017837641723355944e+02 0.000000000000000000e+00
2.020689342403628075e+02 0.000000000000000000e+00
2.023559183673469306e+02 0.000000000000000000e+00
2.026294784580498742e+02 0.000000000000000000e+00
2.029336961451247134e+02 0.000000000000000000e+00
2.032237641723355921e+02 0.000000000000000000e+00
2.035377777777777908e+02 0.000000000000000000e+00
2.038202267573696247e+02 0.000000000000000000e+00
2.040992290249432983e+02 0.000000000000000000e+00
2.043838548752834470e+02 0.000000000000000000e+00
2.046826303854875277e+02 0.000000000000000000e+00
2.049723356009070301e+02 0.000000000000000000e+00
2.052468027210884429e+02 0.000000000000000000e+00
2.055234467120181421e+02 0.000000000000000000e+00
2.058111564625850463e+02 0.000000000000000000e+00
2.061104761904761915e+02 0.000000000000000000e+00
2.064059863945578286e+02 0.000000000000000000e+00
2.066820861678004633e+02 0.000000000000000000e+00
2.069632653061224516e+02 0.000000000000000000e+00
2.072411791383219963e+02 0.000000000000000000e+00
2.075513832199546584e+02 0.000000000000000000e+00
2.078182312925169981e+02 0.000000000000000000e+00
2.080970521541950120e+02 0.000000000000000000e+00
2.083707936507936438e+02 0.000000000000000000e+00
2.086479818594104358e+02 0.000000000000000000e+00
nan -1.000000000000000000e+00
nan -1.000000000000000000e+00
nan -1.000000000000000000e+00
nan -1.000000000000000000e+00
nan -1.000000000000000000e+00
nan -1.000000000000000000e+00
nan -1.000000000000000000e+00
nan -1.000000000000000000e+00
nan -1.000000000000000000e+00
nan -1.000000000000000000e+00
nan -1.000000000000000000e+00
nan -1.000000000000000000e+00
nan -1.000000000000000000e+00
nan -1.000000000000000000e+00
nan -1.000000000000000000e+00
nan -1.000000000000000000e+00
nan -1.000000000000000000e+00
nan -1.000000000000000000e+00
nan -1.000000000000000000e+00
nan -1.000000000000000000e+00
nan -1.000000000000000000e+00
nan -1.000000000000000000e+00
nan -1.000000000000000000e+00
nan -1.000000000000000000e+00
nan -1.000000000000000000e+00
nan -1.000000000000000000e+00
nan -1.000000000000000000e+00
nan -1.000000000000000000e+00
nan -1.000000000000000000e+00
nan -1.000000000000000000e+00
nan -1.000000000000000000e+00
nan -1.000000000000000000e+00
nan -1.000000000000000000e+00
nan -1.000000000000000000e+00
nan -1.000000000000000000e+00
nan -1.000000000000000000e+00
nan -1.000000000000000000e+00
nan -1.000000000000000000e+00
nan -1.000000000000000000e+00
nan -1.000000000000000000e+00
nan -1.000000000000000000e+00
nan -1.000000000000000000e+00
nan -1.000000000000000000e+00
nan -1.000000000000000000e+00
nan -1.000000000000000000e+00
2.216725623582766502e+02 0.000000000000000000e+00
2.219452154195011246e+02 0.000000000000000000e+00
2.222200453514739138e+02 0.000000000000000000e+00
2.225052154195011269e+02 0.000000000000000000e+00
2.228047165532879887e+02 0.000000000000000000e+00
2.230603174603174637e+02 0.000000000000000000e+00
2.233774149659863895e+02 0.000000000000000000e+00
2.236451700680271983e+02 0.000000000000000000e+00
2.239417687074829928e+02 0.000000000000000000e+00
2.242042630385487598e+02 0.000000000000000000e+00
2.245255328798185985e+02 0.000000000000000000e+00
2.247838548752834527e+02 0.000000000000000000e+00
2.250731972789115787e+02 0.000000000000000000e+00
2.253474829931972749e+02 0.000000000000000000e+00
2.256491609977324231e+02 0.000000000000000000e+00
2.259375963718820799e+02 0.000000000000000000e+00
nan -1.000000000000000000e+00
2.265175510204081775e+02 0.000000000000000000e+00
2.268076190476190561e+02 0.000000000000000000e+00
2.270848072562358198e+02 0.000000000000000000e+00
2.273970068027210800e+02 0.000000000000000000e+00
2.276533333333333360e+02 0.000000000000000000e+00
2.279410430839002402e+02 0.000000000000000000e+00
2.282298412698412733e+02 0.000000000000000000e+00
2.285017687074829951e+02 0.000000000000000000e+00
2.287767800453514724e+02 0.000000000000000000e+00
nan -1.000000000000000000e+00
nan -1.000000000000000000e+00
nan -1.000000000000000000e+00
2.298942403628117859e+02 0.000000000000000000e+00
2.301717913832199542e+02 0.000000000000000000e+00
2.304598639455782347e+02 0.000000000000000000e+00
2.307495691609977371e+02 0.000000000000000000e+00
2.310200453514739252e+02 0.000000000000000000e+00
2.313170068027210959e+02 0.000000000000000000e+00
2.315882086167800367e+02 0.000000000000000000e+00
2.318987755102040751e+02 0.000000000000000000e+00
2.321759637188208671e+02 0.000000000000000000e+00
2.324613151927437684e+02 0.000000000000000000e+00
2.327379591836734676e+02 0.000000000000000000e+00
2.330365532879818602e+02 0.000000000000000000e+00
2.333057596371882028e+02 0.000000000000000000e+00
2.335818594104308374e+02 0.000000000000000000e+00
2.338675736961451150e+02 0.000000000000000000e+00
2.341483900226757271e+02 0.000000000000000000e+00
2.344408163265306086e+02 0.000000000000000000e+00
2.347386848072562486e+02 0.000000000000000000e+00
2.350265759637188125e+02 0.000000000000000000e+00
2.353235374149659833e+02 0.000000000000000000e+00
2.355887528344671296e+02 0.000000000000000000e+00
2.358692063492063369e+02 0.000000000000000000e+00
2.361572789115646174e+02 0.000000000000000000e+00
2.364555102040816337e+02 0.000000000000000000e+00
2.367292517006802655e+02 0.000000000000000000e+00
2.370325623582766355e+02 0.000000000000000000e+00
2.373095691609977393e+02 0.000000000000000000e+00
2.376119727891156401e+02 0.000000000000000000e+00
2.378866213151927411e+02 0.000000000000000000e+00
2.381674376417233532e+02 0.000000000000000000e+00
nan -1.000000000000000000e+00
2.387354195011337765e+02 0.000000000000000000e+00
2.390351020408163265e+02 0.000000000000000000e+00
2.393177324263038486e+02 0.000000000000000000e+00
2.396177777777777749e+02 0.000000000000000000e+00
2.398900680272108730e+02 0.000000000000000000e+00
2.401601814058956847e+02 0.000000000000000000e+00
2.404647619047619003e+02 0.000000000000000000e+00
2.407548299319727789e+02 0.000000000000000000e+00
2.410343764172335739e+02 0.000000000000000000e+00
2.413046712018140454e+02 0.000000000000000000e+00
2.415983673469387725e+02 0.000000000000000000e+00
2.418795464852607608e+02 0.000000000000000000e+00
2.421583673469387747e+02 0.000000000000000000e+00
2.424377324263038531e+02 0.000000000000000000e+00
2.427408616780045350e+02 0.000000000000000000e+00
2.430055328798185883e+02 0.000000000000000000e+00
2.433315192743764044e+02 0.000000000000000000e+00
2.435981859410430843e+02 0.000000000000000000e+00
2.438737414965986261e+02 0.000000000000000000e+00
2.441485714285714153e+02 0.000000000000000000e+00
2.444310204081632776e+02 0.000000000000000000e+00
2.447169160997732433e+02 0.000000000000000000e+00
2.450260317460317481e+02 0.000000000000000000e+00
2.452843537414966022e+02 0.000000000000000000e+00
2.455909297052154159e+02 0.000000000000000000e+00
2.458617687074829803e+02 0.000000000000000000e+00
2.461478458049886626e+02 0.000000000000000000e+00
2.464248526077097381e+02 0.000000000000000000e+00
2.467305215419501110e+02 0.000000000000000000e+00
2.470176870748299223e+02 0.000000000000000000e+00
2.473208163265306041e+02 0.000000000000000000e+00
2.476041723356009072e+02 0.000000000000000000e+00
2.479147392290249456e+02 0.000000000000000000e+00
2.481848526077097574e+02 0.000000000000000000e+00
2.484732879818594142e+02 0.000000000000000000e+00
2.487533786848072452e+02 0.000000000000000000e+00
2.490365532879818602e+02 0.000000000000000000e+00
2.493326077097505618e+02 0.000000000000000000e+00
2.496255782312925078e+02 0.000000000000000000e+00
2.498915192743764067e+02 0.000000000000000000e+00
2.502097052154194898e+02 0.000000000000000000e+00
2.504843537414965908e+02 0.000000000000000000e+00
2.507775056689342534e+02 0.000000000000000000e+00
2.510541496598639526e+02 0.000000000000000000e+00
2.513474829931972749e+02 0.000000000000000000e+00
2.516375510204081536e+02 0.000000000000000000e+00
2.519328798185941025e+02 0.000000000000000000e+00
2.522064399092970461e+02 0.000000000000000000e+00
2.525023129251700595e+02 0.000000000000000000e+00
2.527969160997732558e+02 0.000000000000000000e+00
2.530837188208616908e+02 0.000000000000000000e+00
2.533416780045351402e+02 0.000000000000000000e+00
2.536342857142857099e+02 0.000000000000000000e+00
2.539604535147392426e+02 0.000000000000000000e+00
2.542458049886621438e+02 0.000000000000000000e+00
2.545186394557823064e+02 0.000000000000000000e+00
2.548248526077097438e+02 0.000000000000000000e+00
2.551123809523809598e+02 0.000000000000000000e+00
2.553794104308390160e+02 0.000000000000000000e+00
2.556625850340136026e+02 0.000000000000000000e+00
2.559544671201814197e+02 0.000000000000000000e+00
2.562556009070294749e+02 0.000000000000000000e+00
nan -1.000000000000000000e+00
nan -1.000000000000000000e+00
2.571016780045351311e+02 0.000000000000000000e+00
2.573708843537414737e+02 0.000000000000000000e+00
2.576321088435374236e+02 0.000000000000000000e+00
2.579212698412698614e+02 0.000000000000000000e+00
2.582122448979591809e+02 0.000000000000000000e+00
2.585121088435374190e+02 0.000000000000000000e+00
2.588045351473923006e+02 0.000000000000000000e+00
2.590753741496598650e+02 0.000000000000000000e+00
2.593915646258503216e+02 0.000000000000000000e+00
2.596680272108843610e+02 0.000000000000000000e+00
2.599437641723355910e+02 0.000000000000000000e+00
2.601959183673469624e+02 0.000000000000000000e+00
2.605115646258503261e+02 0.000000000000000000e+00
2.607706122448979613e+02 0.000000000000000000e+00
2.610753741496598650e+02 0.000000000000000000e+00
2.613623582766439881e+02 0.000000000000000000e+00
2.616642176870748244e+02 0.000000000000000000e+00
2.619428571428571217e+02 0.000000000000000000e+00
2.622234920634920741e+02 0.000000000000000000e+00
2.624883446712017872e+02 0.000000000000000000e+00
2.627715192743764305e+02 0.000000000000000000e+00
2.630418140589569020e+02 0.000000000000000000e+00
2.633534693877551263e+02 0.000000000000000000e+00
2.636308390022675781e+02 0.000000000000000000e+00
2.639394104308390183e+02 0.000000000000000000e+00
2.642060770975056698e+02 0.000000000000000000e+00
2.644959637188208603e+02 0.000000000000000000e+00
2.647671655328798010e+02 0.000000000000000000e+00
2.650459863945578149e+02 0.000000000000000000e+00
2.653293424036281181e+02 0.000000000000000000e+00
2.656337414965986454e+02 0.000000000000000000e+00
2.658886167800453677e+02 0.000000000000000000e+00
2.661726984126984235e+02 0.000000000000000000e+00
2.664638548752834595e+02 0.000000000000000000e+00
2.667281632653061365e+02 0.000000000000000000e+00
2.669919274376417206e+02 0.000000000000000000e+00
2.672785487528344675e+02 0.000000000000000000e+00
2.675657142857143072e+02 0.000000000000000000e+00
2.678733786848072782e+02 0.000000000000000000e+00
2.681638095238095048e+02 0.000000000000000000e+00
2.684344671201814094e+02 0.000000000000000000e+00
2.687294331065759820e+02 0.000000000000000000e+00
2.689970068027211028e+02 0.000000000000000000e+00
2.692957823129251551e+02 0.000000000000000000e+00
2.695918367346938567e+02 0.000000000000000000e+00
2.698445351473922642e+02 0.000000000000000000e+00
2.701329705215419494e+02 0.000000000000000000e+00
2.703987301587301317e+02 0.000000000000000000e+00
2.706848072562358425e+02 0.000000000000000000e+00
2.709583673469387577e+02 0.000000000000000000e+00
2.712527891156462374e+02 0.000000000000000000e+00
2.715437641723356137e+02 0.000000000000000000e+00
2.718204081632653129e+02 0.000000000000000000e+00
2.721131972789115707e+02 0.000000000000000000e+00
2.723960090702947809e+02 0.000000000000000000e+00
nan -1.000000000000000000e+00
nan -1.000000000000000000e+00
nan -1.000000000000000000e+00
nan -1.000000000000000000e+00
nan -1.000000000000000000e+00
nan -1.000000000000000000e+00
nan -1.000000000000000000e+00
nan -1.000000000000000000e+00
nan -1.000000000000000000e+00
nan -1.000000000000000000e+00
nan -1.000000000000000000e+00
nan -1.000000000000000000e+00
nan -1.000000000000000000e+00
2.764284807256235581e+02 0.000000000000000000e+00
2.766960544217687357e+02 0.000000000000000000e+00
2.769906575963718751e+02 0.000000000000000000e+00
2.772756462585034001e+02 0.000000000000000000e+00
2.775602721088435487e+02 0.000000000000000000e+00
2.778458049886621097e+02 0.000000000000000000e+00
2.781159183673469215e+02 0.000000000000000000e+00
2.783887528344671409e+02 0.000000000000000000e+00
2.786956916099773025e+02 0.000000000000000000e+00
2.789772335600907240e+02 0.000000000000000000e+00
2.792564172335601143e+02 0.000000000000000000e+00
2.795301587301587460e+02 0.000000000000000000e+00
2.798162358276643999e+02 0.000000000000000000e+00
2.800939682539682281e+02 0.000000000000000000e+00
2.803960090702947809e+02 0.000000000000000000e+00
2.806712018140589748e+02 0.000000000000000000e+00
2.809737868480725638e+02 0.000000000000000000e+00
2.812565986394557740e+02 0.000000000000000000e+00
2.815352380952380713e+02 0.000000000000000000e+00
2.818245804988662258e+02 0.000000000000000000e+00
2.821144671201814162e+02 0.000000000000000000e+00
2.823883900226757646e+02 0.000000000000000000e+00
2.826947845804988901e+02 0.000000000000000000e+00
2.829670748290000120e+02 0.000000000000000000e+00
2.832763718820861527e+02 0.000000000000000000e+00
2.835350566893424116e+02 0.000000000000000000e+00
2.838204081632653129e+02 0.000000000000000000e+00
2.841130158730158541e+02 0.000000000000000000e+00
2.843925623582766207e+02 0.000000000000000000e+00
2.846708390022675985e+02 0.000000000000000000e+00
2.849607256235827890e+02 0.000000000000000000e+00
2.852609523809524035e+02 0.000000000000000000e+00
2.855577324263038577e+02 0.000000000000000000e+00
2.858204081632653129e+02 0.000000000000000000e+00
2.860919727891156299e+02 0.000000000000000000e+00
2.863735147392290514e+02 0.000000000000000000e+00
2.866724716553288204e+02 0.000000000000000000e+00
2.869610884353741653e+02 0.000000000000000000e+00
2.872509750566893558e+02 0.000000000000000000e+00
2.875136507936508110e+02 0.000000000000000000e+00
2.878071655328798215e+02 0.000000000000000000e+00
2.880952380952380736e+02 0.000000000000000000e+00
nan -1.000000000000000000e+00
2.886403628117913627e+02 0.000000000000000000e+00
2.889019501133786889e+02 0.000000000000000000e+00
2.891967346938775449e+02 0.000000000000000000e+00
2.895123809523809655e+02 0.000000000000000000e+00
2.898040816326530376e+02 0.000000000000000000e+00
2.901173696145124836e+02 0.000000000000000000e+00
2.903666213151927309e+02 0.000000000000000000e+00
2.906507029478457866e+02 0.000000000000000000e+00
2.909193650793650932e+02 0.000000000000000000e+00
2.912110657596371652e+02 0.000000000000000000e+00
nan -1.000000000000000000e+00
nan -1.000000000000000000e+00
nan -1.000000000000000000e+00
nan -1.000000000000000000e+00
2.926120634920000043e+02 1.000000000000000000e+00
2.929081179130000123e+02 1.000000000000000000e+00
2.932027210879999757e+02 1.000000000000000000e+00
2.935016780040000413e+02 1.000000000000000000e+00
2.937817687070000261e+02 1.000000000000000000e+00
2.940807256229999780e+02 1.000000000000000000e+00
2.943680725620000089e+02 1.000000000000000000e+00
2.946394557820000273e+02 1.000000000000000000e+00
2.949688888879999809e+02 1.000000000000000000e+00
2.952794557820000136e+02 1.000000000000000000e+00
2.955639002259999870e+02 1.000000000000000000e+00
2.958251247160000048e+02 1.000000000000000000e+00
2.961284353739999915e+02 1.000000000000000000e+00
2.964244897949999995e+02 1.000000000000000000e+00
2.966755555550000167e+02 1.000000000000000000e+00
nan -1.000000000000000000e+00
2.970198639455782086e+02 0.000000000000000000e+00
2.972966893420000360e+02 0.000000000000000000e+00
2.975876643990929438e+02 0.000000000000000000e+00
2.978897052154194967e+02 0.000000000000000000e+00
2.981993650790000174e+02 0.000000000000000000e+00
2.984473469387755244e+02 0.000000000000000000e+00
2.987370521541949984e+02 0.000000000000000000e+00
2.990385487528344584e+02 0.000000000000000000e+00
2.993264399092970507e+02 0.000000000000000000e+00
2.996157823129251483e+02 0.000000000000000000e+00
2.999296145124716304e+02 0.000000000000000000e+00
3.002242176870748267e+02 0.000000000000000000e+00
3.005197278911564354e+02 0.000000000000000000e+00
nan -1.000000000000000000e+00
nan -1.000000000000000000e+00
nan -1.000000000000000000e+00
nan -1.000000000000000000e+00
nan -1.000000000000000000e+00
nan -1.000000000000000000e+00
nan -1.000000000000000000e+00
nan -1.000000000000000000e+00
nan -1.000000000000000000e+00
nan -1.000000000000000000e+00
nan -1.000000000000000000e+00
nan -1.000000000000000000e+00
nan -1.000000000000000000e+00
nan -1.000000000000000000e+00
3.046182312920000186e+02 0.000000000000000000e+00
3.049226303854875368e+02 0.000000000000000000e+00
3.052157823129251710e+02 0.000000000000000000e+00
3.055332426303854731e+02 0.000000000000000000e+00
3.057975510204081502e+02 0.000000000000000000e+00
3.060736507936508133e+02 0.000000000000000000e+00
3.063464852607709759e+02 0.000000000000000000e+00
3.066347392290249445e+02 0.000000000000000000e+00
3.069436734693877611e+02 0.000000000000000000e+00
nan -1.000000000000000000e+00
nan -1.000000000000000000e+00
nan -1.000000000000000000e+00
nan -1.000000000000000000e+00
nan -1.000000000000000000e+00
3.086414512471655485e+02 0.000000000000000000e+00
3.089442176870748540e+02 0.000000000000000000e+00
3.092404535140000235e+02 0.000000000000000000e+00
3.095254421768707402e+02 0.000000000000000000e+00
3.098138775510204255e+02 0.000000000000000000e+00
3.101139229024943234e+02 0.000000000000000000e+00
3.103987301587301317e+02 0.000000000000000000e+00
3.106790022675737077e+02 0.000000000000000000e+00
3.109814058956916369e+02 0.000000000000000000e+00
nan -1.000000000000000000e+00
nan -1.000000000000000000e+00
nan -1.000000000000000000e+00
nan -1.000000000000000000e+00
nan -1.000000000000000000e+00
nan -1.000000000000000000e+00
3.129868480725623385e+02 0.000000000000000000e+00
3.133028571428571354e+02 0.000000000000000000e+00
3.135640816326530853e+02 0.000000000000000000e+00
3.138459863945578263e+02 0.000000000000000000e+00
3.141324263038548565e+02 0.000000000000000000e+00
3.144185034013605673e+02 0.000000000000000000e+00
3.147207256235827799e+02 0.000000000000000000e+00
3.149919274376417206e+02 0.000000000000000000e+00
3.152643990929705069e+02 0.000000000000000000e+00
3.155722448979591945e+02 0.000000000000000000e+00
3.158628571428571377e+02 0.000000000000000000e+00
3.161707029478458253e+02 0.000000000000000000e+00
3.164370068027211005e+02 0.000000000000000000e+00
3.166926077097505754e+02 0.000000000000000000e+00
3.170124263038548520e+02 0.000000000000000000e+00
3.172830839002267567e+02 0.000000000000000000e+00
3.175544671201814140e+02 0.000000000000000000e+00
3.178525170068027137e+02 0.000000000000000000e+00
3.181474829931972863e+02 0.000000000000000000e+00
3.184263038548753002e+02 0.000000000000000000e+00
3.187120181405895778e+02 0.000000000000000000e+00
3.190033560090702736e+02 0.000000000000000000e+00
3.192812698412698182e+02 0.000000000000000000e+00
3.195814965986394327e+02 0.000000000000000000e+00
3.198652154195011121e+02 0.000000000000000000e+00
3.201498412698412608e+02 0.000000000000000000e+00
3.204504308390022516e+02 0.000000000000000000e+00
3.207294331065759820e+02 0.000000000000000000e+00
3.210144217687075070e+02 0.000000000000000000e+00
3.212901587301587369e+02 0.000000000000000000e+00
3.215785941043083653e+02 0.000000000000000000e+00
3.218735600907029379e+02 0.000000000000000000e+00
3.221543764172335500e+02 0.000000000000000000e+00
3.224355555555555384e+02 0.000000000000000000e+00
3.227310657596372039e+02 0.000000000000000000e+00
3.230031746031746138e+02 0.000000000000000000e+00
3.232934240362811806e+02 0.000000000000000000e+00
3.235669841269841527e+02 0.000000000000000000e+00
3.238476190476190482e+02 0.000000000000000000e+00
3.241284353741496602e+02 0.000000000000000000e+00
3.243882086167800480e+02 0.000000000000000000e+00
3.246904308390022607e+02 0.000000000000000000e+00
3.249534693877550922e+02 0.000000000000000000e+00
3.252431746031746229e+02 0.000000000000000000e+00
3.255002267573696031e+02 0.000000000000000000e+00
3.257853968253968446e+02 0.000000000000000000e+00
3.260504308390022743e+02 0.000000000000000000e+00
3.263303401360544171e+02 0.000000000000000000e+00
3.265993650793651000e+02 0.000000000000000000e+00
3.268814512471655576e+02 0.000000000000000000e+00
3.271448526077097654e+02 0.000000000000000000e+00
3.274365532879818375e+02 0.000000000000000000e+00
3.276972335600906945e+02 0.000000000000000000e+00
3.279648072562358152e+02 0.000000000000000000e+00
3.282472562358276491e+02 0.000000000000000000e+00
3.285128344671201717e+02 0.000000000000000000e+00
3.287891156462584945e+02 0.000000000000000000e+00
3.290802721088435305e+02 0.000000000000000000e+00
3.293569160997732297e+02 0.000000000000000000e+00
3.296453514739229149e+02 0.000000000000000000e+00
3.299141950113378812e+02 0.000000000000000000e+00
3.302055328798185769e+02 0.000000000000000000e+00
3.304870748299319985e+02 0.000000000000000000e+00
3.307651700680272029e+02 0.000000000000000000e+00
3.310441723356009334e+02 0.000000000000000000e+00
3.313273469387755199e+02 0.000000000000000000e+00
3.316174149659863701e+02 0.000000000000000000e+00
3.319109297052154375e+02 0.000000000000000000e+00
3.321991836734694061e+02 0.000000000000000000e+00
3.324732879818594142e+02 0.000000000000000000e+00
3.327577324263038463e+02 0.000000000000000000e+00
3.330401814058956802e+02 0.000000000000000000e+00
3.333144671201814049e+02 0.000000000000000000e+00
3.336070748299319462e+02 0.000000000000000000e+00
3.338842630385487382e+02 0.000000000000000000e+00
3.341648979591836905e+02 0.000000000000000000e+00
3.344502494331065918e+02 0.000000000000000000e+00
3.347230839002267544e+02 0.000000000000000000e+00
3.350087981859410320e+02 0.000000000000000000e+00
3.352841723356008856e+02 0.000000000000000000e+00
3.355651700680272143e+02 0.000000000000000000e+00
3.358501587301587392e+02 0.000000000000000000e+00
3.361520181405895755e+02 0.000000000000000000e+00
3.364322902494330947e+02 0.000000000000000000e+00
3.367125623582766707e+02 0.000000000000000000e+00
3.369926530612244733e+02 0.000000000000000000e+00
3.372769160997732456e+02 0.000000000000000000e+00
3.375535600907029448e+02 0.000000000000000000e+00
3.378338321995464639e+02 0.000000000000000000e+00
3.381162811791382978e+02 0.000000000000000000e+00
3.383929251700680538e+02 0.000000000000000000e+00
3.386721088435373872e+02 0.000000000000000000e+00
3.389551020408163140e+02 0.000000000000000000e+00
3.392359183673469261e+02 0.000000000000000000e+00
3.395221768707482966e+02 0.000000000000000000e+00
3.398211337868480655e+02 0.000000000000000000e+00
3.401037641723356160e+02 0.000000000000000000e+00
3.403951020408163117e+02 0.000000000000000000e+00
3.406936961451247043e+02 0.000000000000000000e+00
3.409667120181405835e+02 0.000000000000000000e+00
3.412585941043083722e+02 0.000000000000000000e+00
3.415582766429999992e+02 0.000000000000000000e+00
3.418387301587301863e+02 0.000000000000000000e+00
3.421304308390022584e+02 0.000000000000000000e+00
3.424088888888888960e+02 0.000000000000000000e+00
nan -1.000000000000000000e+00
3.430309297052154420e+02 0.000000000000000000e+00
3.433155555555555338e+02 0.000000000000000000e+00
3.435876643990929438e+02 0.000000000000000000e+00
3.438797278911564490e+02 0.000000000000000000e+00
3.441612698412698137e+02 0.000000000000000000e+00
3.444324716553288113e+02 0.000000000000000000e+00
3.447256235827664455e+02 0.000000000000000000e+00
3.450080725623582794e+02 0.000000000000000000e+00
3.452925170068027114e+02 0.000000000000000000e+00
3.455963718820861459e+02 0.000000000000000000e+00
3.458748299319727835e+02 0.000000000000000000e+00
nan -1.000000000000000000e+00
nan -1.000000000000000000e+00
3.467029478449999829e+02 1.000000000000000000e+00
3.469830385480000245e+02 1.000000000000000000e+00
nan -1.000000000000000000e+00
nan -1.000000000000000000e+00
nan -1.000000000000000000e+00
nan -1.000000000000000000e+00
nan -1.000000000000000000e+00
3.486561451247165451e+02 0.000000000000000000e+00
3.489467573696144882e+02 0.000000000000000000e+00
3.492304761904761676e+02 0.000000000000000000e+00
3.495205442176870747e+02 0.000000000000000000e+00
3.497979138321995265e+02 0.000000000000000000e+00
3.500901587301587483e+02 0.000000000000000000e+00
3.503731519269999808e+02 0.000000000000000000e+00
3.506488888888889051e+02 0.000000000000000000e+00
3.509367800453514974e+02 0.000000000000000000e+00
3.512096145124716600e+02 0.000000000000000000e+00
3.514973242630385357e+02 0.000000000000000000e+00
3.517641723356009038e+02 0.000000000000000000e+00
3.520417233560090722e+02 0.000000000000000000e+00
3.523461224489795995e+02 0.000000000000000000e+00
3.526100680272109003e+02 0.000000000000000000e+00
3.529066666666666947e+02 0.000000000000000000e+00
3.531820408163265483e+02 0.000000000000000000e+00
3.534737414965986204e+02 0.000000000000000000e+00
3.537538321995464798e+02 0.000000000000000000e+00
3.540473469387754903e+02 0.000000000000000000e+00
3.543241723356009061e+02 0.000000000000000000e+00
3.545966439909296923e+02 0.000000000000000000e+00
3.548908843537415123e+02 0.000000000000000000e+00
3.551746031746031917e+02 0.000000000000000000e+00
3.554320181405895482e+02 0.000000000000000000e+00
3.557612698412698364e+02 0.000000000000000000e+00
3.560257596371882300e+02 0.000000000000000000e+00
3.563308843537415100e+02 0.000000000000000000e+00
3.566066213151927400e+02 0.000000000000000000e+00
nan -1.000000000000000000e+00
nan -1.000000000000000000e+00
nan -1.000000000000000000e+00
3.577057596371882369e+02 0.000000000000000000e+00
3.579921995459999948e+02 0.000000000000000000e+00
3.582751927437641939e+02 0.000000000000000000e+00
3.585592743764172496e+02 0.000000000000000000e+00
3.588420861678004599e+02 0.000000000000000000e+00
3.591317913832199338e+02 0.000000000000000000e+00
3.594202267573696190e+02 0.000000000000000000e+00
3.597182766439909187e+02 0.000000000000000000e+00
3.599891156462584831e+02 0.000000000000000000e+00
3.602897052154194739e+02 0.000000000000000000e+00
3.605701587301587097e+02 0.000000000000000000e+00
nan -1.000000000000000000e+00
nan -1.000000000000000000e+00
nan -1.000000000000000000e+00
nan -1.000000000000000000e+00
nan -1.000000000000000000e+00
nan -1.000000000000000000e+00
nan -1.000000000000000000e+00
nan -1.000000000000000000e+00
nan -1.000000000000000000e+00
nan -1.000000000000000000e+00
nan -1.000000000000000000e+00
nan -1.000000000000000000e+00
nan -1.000000000000000000e+00
nan -1.000000000000000000e+00
nan -1.000000000000000000e+00
nan -1.000000000000000000e+00
nan -1.000000000000000000e+00
nan -1.000000000000000000e+00
nan -1.000000000000000000e+00
nan -1.000000000000000000e+00
nan -1.000000000000000000e+00
nan -1.000000000000000000e+00
nan -1.000000000000000000e+00
nan -1.000000000000000000e+00
nan -1.000000000000000000e+00
nan -1.000000000000000000e+00
nan -1.000000000000000000e+00
nan -1.000000000000000000e+00
nan -1.000000000000000000e+00
nan -1.000000000000000000e+00
nan -1.000000000000000000e+00
nan -1.000000000000000000e+00
nan -1.000000000000000000e+00
nan -1.000000000000000000e+00
nan -1.000000000000000000e+00
nan -1.000000000000000000e+00
nan -1.000000000000000000e+00
nan -1.000000000000000000e+00
nan -1.000000000000000000e+00
3.719397732426303946e+02 0.000000000000000000e+00
3.722294784580498686e+02 0.000000000000000000e+00
3.725226303854875027e+02 0.000000000000000000e+00
3.728137868480725388e+02 0.000000000000000000e+00
3.730982312925170277e+02 0.000000000000000000e+00
3.733790476190476397e+02 0.000000000000000000e+00
3.736544217687074934e+02 0.000000000000000000e+00
3.739580952380952112e+02 0.000000000000000000e+00
3.742233106575963575e+02 0.000000000000000000e+00
3.745050340136054388e+02 0.000000000000000000e+00
3.747983673469387895e+02 0.000000000000000000e+00
3.750448979591836860e+02 0.000000000000000000e+00
nan -1.000000000000000000e+00
nan -1.000000000000000000e+00
nan -1.000000000000000000e+00
nan -1.000000000000000000e+00
nan -1.000000000000000000e+00
nan -1.000000000000000000e+00
nan -1.000000000000000000e+00
nan -1.000000000000000000e+00
3.776511564625850497e+02 0.000000000000000000e+00
3.779453968253968128e+02 0.000000000000000000e+00
3.782162358276643772e+02 0.000000000000000000e+00
3.784952380952381077e+02 0.000000000000000000e+00
3.787698866213152087e+02 0.000000000000000000e+00
3.790673922902494155e+02 0.000000000000000000e+00
3.793347845804988765e+02 0.000000000000000000e+00
3.796186848072562157e+02 0.000000000000000000e+00
3.798909750566893422e+02 0.000000000000000000e+00
3.801850340136054456e+02 0.000000000000000000e+00
3.804634920634920832e+02 0.000000000000000000e+00
3.807579138321995629e+02 0.000000000000000000e+00
3.810374603174603294e+02 0.000000000000000000e+00
3.813373242630385676e+02 0.000000000000000000e+00
3.816108843537414828e+02 0.000000000000000000e+00
3.818971428571428532e+02 0.000000000000000000e+00
3.821866666666666674e+02 0.000000000000000000e+00
3.824716553287981924e+02 0.000000000000000000e+00
3.827707936507936779e+02 0.000000000000000000e+00
3.830606802721088684e+02 0.000000000000000000e+00
3.833391383219954491e+02 0.000000000000000000e+00
3.836297505668934491e+02 0.000000000000000000e+00
3.838978684807256059e+02 0.000000000000000000e+00
3.842107936507936756e+02 0.000000000000000000e+00
3.844867120181405653e+02 0.000000000000000000e+00
3.847824036281178905e+02 0.000000000000000000e+00
3.850592290249433063e+02 0.000000000000000000e+00
3.853483900226757441e+02 0.000000000000000000e+00
3.856335600907029288e+02 0.000000000000000000e+00
3.859194557823129230e+02 0.000000000000000000e+00
3.862078911564626083e+02 0.000000000000000000e+00
3.864997732426303969e+02 0.000000000000000000e+00
3.867814965986394782e+02 0.000000000000000000e+00
3.870775510204081797e+02 0.000000000000000000e+00
3.873547392290249149e+02 0.000000000000000000e+00
3.876339229024943052e+02 0.000000000000000000e+00
3.879172789115646083e+02 0.000000000000000000e+00
3.881986394557823132e+02 0.000000000000000000e+00
3.884732879818594142e+02 0.000000000000000000e+00
3.887751473922902505e+02 0.000000000000000000e+00
3.890425396825396547e+02 0.000000000000000000e+00
3.893373242630385676e+02 0.000000000000000000e+00
3.896221315192743759e+02 0.000000000000000000e+00
3.899256235827664341e+02 0.000000000000000000e+00
3.902075283446711751e+02 0.000000000000000000e+00
3.904961451247165769e+02 0.000000000000000000e+00
3.907702494331065850e+02 0.000000000000000000e+00
3.910808163265306234e+02 0.000000000000000000e+00
3.913545578231292552e+02 0.000000000000000000e+00
3.916350113378684910e+02 0.000000000000000000e+00
3.919078458049886535e+02 0.000000000000000000e+00
3.922029931972788859e+02 0.000000000000000000e+00
3.924941496598639219e+02 0.000000000000000000e+00
3.927620861678004758e+02 0.000000000000000000e+00
3.930465306122449078e+02 0.000000000000000000e+00
3.933347845804988765e+02 0.000000000000000000e+00
3.936406349200000250e+02 0.000000000000000000e+00
3.939196371882086396e+02 0.000000000000000000e+00
3.941910204081632401e+02 0.000000000000000000e+00
3.944917913832199474e+02 0.000000000000000000e+00
3.947662585034013887e+02 0.000000000000000000e+00
3.950521541950113260e+02 0.000000000000000000e+00
3.953418594104308568e+02 0.000000000000000000e+00
3.956250340136054433e+02 0.000000000000000000e+00
3.959043990929704933e+02 0.000000000000000000e+00
3.962029931972788859e+02 0.000000000000000000e+00
3.964718367346938521e+02 0.000000000000000000e+00
3.967602721088435374e+02 0.000000000000000000e+00
3.970389115646258347e+02 0.000000000000000000e+00
3.973264399092970507e+02 0.000000000000000000e+00
3.975992743764172133e+02 0.000000000000000000e+00
3.978770068027210982e+02 0.000000000000000000e+00
3.981273469387755313e+02 0.000000000000000000e+00
nan -1.000000000000000000e+00
3.987245351473923165e+02 0.000000000000000000e+00
3.990057142857143049e+02 0.000000000000000000e+00
3.992981405895691864e+02 0.000000000000000000e+00
3.995744217687075093e+02 0.000000000000000000e+00
3.998583219954648484e+02 0.000000000000000000e+00
4.001449433106575952e+02 0.000000000000000000e+00
4.004263038548753002e+02 0.000000000000000000e+00
4.007040362811791283e+02 0.000000000000000000e+00
4.010118820861678159e+02 0.000000000000000000e+00
4.012979591836734699e+02 0.000000000000000000e+00
4.015593650793650795e+02 0.000000000000000000e+00
4.018701133786848345e+02 0.000000000000000000e+00
4.021353287981859239e+02 0.000000000000000000e+00
4.024266666666666765e+02 0.000000000000000000e+00
4.026849886621315022e+02 0.000000000000000000e+00
4.029763265306122548e+02 0.000000000000000000e+00
4.032760090702947764e+02 0.000000000000000000e+00
4.035795011337868345e+02 0.000000000000000000e+00
4.038617687069999533e+02 0.000000000000000000e+00
4.041759637188208671e+02 0.000000000000000000e+00
nan -1.000000000000000000e+00
nan -1.000000000000000000e+00
nan -1.000000000000000000e+00
nan -1.000000000000000000e+00
nan -1.000000000000000000e+00
nan -1.000000000000000000e+00
4.060838095238095207e+02 0.000000000000000000e+00
4.063597278911564672e+02 0.000000000000000000e+00
4.066432653061224300e+02 0.000000000000000000e+00
4.069229931972789132e+02 0.000000000000000000e+00
4.072003628117913649e+02 0.000000000000000000e+00
4.074984126984127215e+02 0.000000000000000000e+00
4.077516553287981651e+02 0.000000000000000000e+00
4.080549659863945635e+02 0.000000000000000000e+00
4.083533786848072396e+02 0.000000000000000000e+00
4.086441723356008993e+02 0.000000000000000000e+00
4.089237188208616658e+02 0.000000000000000000e+00
4.092112471655328818e+02 0.000000000000000000e+00
nan -1.000000000000000000e+00
nan -1.000000000000000000e+00
nan -1.000000000000000000e+00
nan -1.000000000000000000e+00
4.105687074829932044e+02 0.000000000000000000e+00
4.108446258503401509e+02 0.000000000000000000e+00
4.111234467120181648e+02 0.000000000000000000e+00
4.113984580498866421e+02 0.000000000000000000e+00
4.116858049886621416e+02 0.000000000000000000e+00
4.119738775510203936e+02 0.000000000000000000e+00
4.122496145124716804e+02 0.000000000000000000e+00
4.125380498866213088e+02 0.000000000000000000e+00
4.128199546485260498e+02 0.000000000000000000e+00
4.131051247165532914e+02 0.000000000000000000e+00
4.133910204081632855e+02 0.000000000000000000e+00
4.136879818594104563e+02 0.000000000000000000e+00
4.139550113378684841e+02 0.000000000000000000e+00
4.142490702947845875e+02 0.000000000000000000e+00
4.145177324263038372e+02 0.000000000000000000e+00
nan -1.000000000000000000e+00
nan -1.000000000000000000e+00
nan -1.000000000000000000e+00
nan -1.000000000000000000e+00
nan -1.000000000000000000e+00
nan -1.000000000000000000e+00
nan -1.000000000000000000e+00
nan -1.000000000000000000e+00
nan -1.000000000000000000e+00
nan -1.000000000000000000e+00
nan -1.000000000000000000e+00
nan -1.000000000000000000e+00
nan -1.000000000000000000e+00
nan -1.000000000000000000e+00
nan -1.000000000000000000e+00
nan -1.000000000000000000e+00
nan -1.000000000000000000e+00
nan -1.000000000000000000e+00
nan -1.000000000000000000e+00
nan -1.000000000000000000e+00
nan -1.000000000000000000e+00
nan -1.000000000000000000e+00
nan -1.000000000000000000e+00
nan -1.000000000000000000e+00
nan -1.000000000000000000e+00
nan -1.000000000000000000e+00
nan -1.000000000000000000e+00
nan -1.000000000000000000e+00
nan -1.000000000000000000e+00
nan -1.000000000000000000e+00
nan -1.000000000000000000e+00
nan -1.000000000000000000e+00
4.237295238095238119e+02 0.000000000000000000e+00
4.239934693877551126e+02 0.000000000000000000e+00
4.242855328798186179e+02 0.000000000000000000e+00
4.245623582766439768e+02 0.000000000000000000e+00
4.248518820861677909e+02 0.000000000000000000e+00
4.251323356009070267e+02 0.000000000000000000e+00
4.254456235827664159e+02 0.000000000000000000e+00
4.257155555555555679e+02 0.000000000000000000e+00
4.260261224489796064e+02 0.000000000000000000e+00
4.262688435374149662e+02 0.000000000000000000e+00
nan -1.000000000000000000e+00
nan -1.000000000000000000e+00
nan -1.000000000000000000e+00
nan -1.000000000000000000e+00
nan -1.000000000000000000e+00
nan -1.000000000000000000e+00
nan -1.000000000000000000e+00
nan -1.000000000000000000e+00
nan -1.000000000000000000e+00
nan -1.000000000000000000e+00
nan -1.000000000000000000e+00
nan -1.000000000000000000e+00
4.299203628117913922e+02 0.000000000000000000e+00
4.302095238095238301e+02 0.000000000000000000e+00
4.304943310657596385e+02 0.000000000000000000e+00
4.307814965986394782e+02 0.000000000000000000e+00
4.310773696145124632e+02 0.000000000000000000e+00
4.313543764172335386e+02 0.000000000000000000e+00
4.316319274376417070e+02 0.000000000000000000e+00
4.319375963718820799e+02 0.000000000000000000e+00
nan -1.000000000000000000e+00
4.324992290239999875e+02 0.000000000000000000e+00
4.328165079365079464e+02 0.000000000000000000e+00
4.330702947845804829e+02 0.000000000000000000e+00
4.333645351473923029e+02 0.000000000000000000e+00
4.336448072562358220e+02 0.000000000000000000e+00
4.339305215419500996e+02 0.000000000000000000e+00
4.342233106575963575e+02 0.000000000000000000e+00
4.345182766439909301e+02 0.000000000000000000e+00
4.348293877551020614e+02 0.000000000000000000e+00
4.350987755102040637e+02 0.000000000000000000e+00
4.353806802721088616e+02 0.000000000000000000e+00
4.356622222222222263e+02 0.000000000000000000e+00
4.359595464852607734e+02 0.000000000000000000e+00
4.362623129251700789e+02 0.000000000000000000e+00
nan -1.000000000000000000e+00
nan -1.000000000000000000e+00
nan -1.000000000000000000e+00
nan -1.000000000000000000e+00
nan -1.000000000000000000e+00
nan -1.000000000000000000e+00
nan -1.000000000000000000e+00
nan -1.000000000000000000e+00
nan -1.000000000000000000e+00
nan -1.000000000000000000e+00
nan -1.000000000000000000e+00
nan -1.000000000000000000e+00
nan -1.000000000000000000e+00
nan -1.000000000000000000e+00
nan -1.000000000000000000e+00
nan -1.000000000000000000e+00
nan -1.000000000000000000e+00
nan -1.000000000000000000e+00
4.416587755102040660e+02 0.000000000000000000e+00
4.419424943310657454e+02 0.000000000000000000e+00
4.422318367346938999e+02 0.000000000000000000e+00
4.425355102040816178e+02 0.000000000000000000e+00
4.428114285714285643e+02 0.000000000000000000e+00
4.431112925170068024e+02 0.000000000000000000e+00
4.433910204081632855e+02 0.000000000000000000e+00
4.436921541950113124e+02 0.000000000000000000e+00
4.439599092970521497e+02 0.000000000000000000e+00
4.442521541950113146e+02 0.000000000000000000e+00
4.445297052154194830e+02 0.000000000000000000e+00
4.448177777777777919e+02 0.000000000000000000e+00
4.451089342403628279e+02 0.000000000000000000e+00
4.454055328798186224e+02 0.000000000000000000e+00
4.456928798185941218e+02 0.000000000000000000e+00
4.459854875283446631e+02 0.000000000000000000e+00
4.462935147392290105e+02 0.000000000000000000e+00
4.465870294784580778e+02 0.000000000000000000e+00
4.468812698412698410e+02 0.000000000000000000e+00
4.471820408163265483e+02 0.000000000000000000e+00
4.474534240362812056e+02 0.000000000000000000e+00
4.477641723356009038e+02 0.000000000000000000e+00
4.480128798185941150e+02 0.000000000000000000e+00
4.483180045351473950e+02 0.000000000000000000e+00
4.486008163265306052e+02 0.000000000000000000e+00
4.489206349206349387e+02 0.000000000000000000e+00
4.492108843537415055e+02 0.000000000000000000e+00
4.495060317460317378e+02 0.000000000000000000e+00
4.497955555555555520e+02 0.000000000000000000e+00
nan -1.000000000000000000e+00
nan -1.000000000000000000e+00
nan -1.000000000000000000e+00
nan -1.000000000000000000e+00
nan -1.000000000000000000e+00
nan -1.000000000000000000e+00
nan -1.000000000000000000e+00
nan -1.000000000000000000e+00
nan -1.000000000000000000e+00
nan -1.000000000000000000e+00
nan -1.000000000000000000e+00
4.531992743764172360e+02 0.000000000000000000e+00
4.534967800453514997e+02 0.000000000000000000e+00
4.537603628117913672e+02 0.000000000000000000e+00
4.540511564625850269e+02 0.000000000000000000e+00
4.543414058956915937e+02 0.000000000000000000e+00
4.545950113378684705e+02 0.000000000000000000e+00
4.548939682539682394e+02 0.000000000000000000e+00
4.551820408163265483e+02 0.000000000000000000e+00
4.554815419501133533e+02 0.000000000000000000e+00
4.557812244897959317e+02 0.000000000000000000e+00
4.560547845804988469e+02 0.000000000000000000e+00
4.563432199546485322e+02 0.000000000000000000e+00
4.566253061224489898e+02 0.000000000000000000e+00
4.569300680272108934e+02 0.000000000000000000e+00
4.572223129251700584e+02 0.000000000000000000e+00
4.575176417233560073e+02 0.000000000000000000e+00
4.578031746031746252e+02 0.000000000000000000e+00
4.581001360544217960e+02 0.000000000000000000e+00
4.583960090702947809e+02 0.000000000000000000e+00
4.586911564625850133e+02 0.000000000000000000e+00
4.589761451247165382e+02 0.000000000000000000e+00
4.592611337868480632e+02 0.000000000000000000e+00
4.595346938775510353e+02 0.000000000000000000e+00
4.598269387755102002e+02 0.000000000000000000e+00
4.601179138321995197e+02 0.000000000000000000e+00
4.604117913832199633e+02 0.000000000000000000e+00
4.606964172335601120e+02 0.000000000000000000e+00
nan -1.000000000000000000e+00
nan -1.000000000000000000e+00
nan -1.000000000000000000e+00
nan -1.000000000000000000e+00
nan -1.000000000000000000e+00
nan -1.000000000000000000e+00
nan -1.000000000000000000e+00
nan -1.000000000000000000e+00
nan -1.000000000000000000e+00
nan -1.000000000000000000e+00
nan -1.000000000000000000e+00
nan -1.000000000000000000e+00
nan -1.000000000000000000e+00
nan -1.000000000000000000e+00
nan -1.000000000000000000e+00
nan -1.000000000000000000e+00
nan -1.000000000000000000e+00
nan -1.000000000000000000e+00
nan -1.000000000000000000e+00
nan -1.000000000000000000e+00
nan -1.000000000000000000e+00
nan -1.000000000000000000e+00
nan -1.000000000000000000e+00
nan -1.000000000000000000e+00
nan -1.000000000000000000e+00
nan -1.000000000000000000e+00
nan -1.000000000000000000e+00
nan -1.000000000000000000e+00
nan -1.000000000000000000e+00
nan -1.000000000000000000e+00
nan -1.000000000000000000e+00
nan -1.000000000000000000e+00
nan -1.000000000000000000e+00
nan -1.000000000000000000e+00
nan -1.000000000000000000e+00
nan -1.000000000000000000e+00
nan -1.000000000000000000e+00
nan -1.000000000000000000e+00
nan -1.000000000000000000e+00
nan -1.000000000000000000e+00
nan -1.000000000000000000e+00
nan -1.000000000000000000e+00
nan -1.000000000000000000e+00
nan -1.000000000000000000e+00
nan -1.000000000000000000e+00
nan -1.000000000000000000e+00
nan -1.000000000000000000e+00
nan -1.000000000000000000e+00
nan -1.000000000000000000e+00
nan -1.000000000000000000e+00
nan -1.000000000000000000e+00
nan -1.000000000000000000e+00
nan -1.000000000000000000e+00
nan -1.000000000000000000e+00
nan -1.000000000000000000e+00
nan -1.000000000000000000e+00
nan -1.000000000000000000e+00
nan -1.000000000000000000e+00
nan -1.000000000000000000e+00
nan -1.000000000000000000e+00
nan -1.000000000000000000e+00
nan -1.000000000000000000e+00
nan -1.000000000000000000e+00
nan -1.000000000000000000e+00
4.790042630385487428e+02 0.000000000000000000e+00
4.792995918367346917e+02 0.000000000000000000e+00
4.795773242630385766e+02 0.000000000000000000e+00
4.798421768707482897e+02 0.000000000000000000e+00
4.801318820861678205e+02 0.000000000000000000e+00
4.804152380952381236e+02 0.000000000000000000e+00
4.806848072562358425e+02 0.000000000000000000e+00
4.809995464852607938e+02 0.000000000000000000e+00
4.812682086167800435e+02 0.000000000000000000e+00
4.815584580498866103e+02 0.000000000000000000e+00
4.818336507936508042e+02 0.000000000000000000e+00
4.821122902494331015e+02 0.000000000000000000e+00
4.823629931972789109e+02 0.000000000000000000e+00
4.826545124716553232e+02 0.000000000000000000e+00
4.829440362811791374e+02 0.000000000000000000e+00
4.832259410430838784e+02 0.000000000000000000e+00
4.835071201814059236e+02 0.000000000000000000e+00
4.837997278911564649e+02 0.000000000000000000e+00
4.840945124716553210e+02 0.000000000000000000e+00
4.843883900226757646e+02 0.000000000000000000e+00
4.846748299319727948e+02 0.000000000000000000e+00
4.849703401360544035e+02 0.000000000000000000e+00
4.852504308390022629e+02 0.000000000000000000e+00
4.855539229024943211e+02 0.000000000000000000e+00
4.858405442176870679e+02 0.000000000000000000e+00
4.861255328798185928e+02 0.000000000000000000e+00
4.864243083900227020e+02 0.000000000000000000e+00
4.867022222222222467e+02 0.000000000000000000e+00
4.869795918367346985e+02 0.000000000000000000e+00
4.872914285714285825e+02 0.000000000000000000e+00
4.875591836734693629e+02 0.000000000000000000e+00
4.878521541950113374e+02 0.000000000000000000e+00
4.881106575963718797e+02 0.000000000000000000e+00
4.883907482993197391e+02 0.000000000000000000e+00
4.886688435374149435e+02 0.000000000000000000e+00
nan -1.000000000000000000e+00
nan -1.000000000000000000e+00
nan -1.000000000000000000e+00
nan -1.000000000000000000e+00
nan -1.000000000000000000e+00
nan -1.000000000000000000e+00
nan -1.000000000000000000e+00
nan -1.000000000000000000e+00
nan -1.000000000000000000e+00
nan -1.000000000000000000e+00
nan -1.000000000000000000e+00
nan -1.000000000000000000e+00
nan -1.000000000000000000e+00
nan -1.000000000000000000e+00
nan -1.000000000000000000e+00
nan -1.000000000000000000e+00
nan -1.000000000000000000e+00
nan -1.000000000000000000e+00
nan -1.000000000000000000e+00
nan -1.000000000000000000e+00
nan -1.000000000000000000e+00
nan -1.000000000000000000e+00
nan -1.000000000000000000e+00
4.954006349206349000e+02 0.000000000000000000e+00
4.957039455780000026e+02 0.000000000000000000e+00
4.959856689342403797e+02 0.000000000000000000e+00
4.962995011337868618e+02 0.000000000000000000e+00
4.965491156462584854e+02 0.000000000000000000e+00
4.968409977324263309e+02 0.000000000000000000e+00
4.971408616780045122e+02 0.000000000000000000e+00
4.974229478458049698e+02 0.000000000000000000e+00
4.977070294784580256e+02 0.000000000000000000e+00
4.980246712018140443e+02 0.000000000000000000e+00
nan -1.000000000000000000e+00
nan -1.000000000000000000e+00
nan -1.000000000000000000e+00
nan -1.000000000000000000e+00
nan -1.000000000000000000e+00
nan -1.000000000000000000e+00
nan -1.000000000000000000e+00
nan -1.000000000000000000e+00
nan -1.000000000000000000e+00
nan -1.000000000000000000e+00
nan -1.000000000000000000e+00
nan -1.000000000000000000e+00
nan -1.000000000000000000e+00
nan -1.000000000000000000e+00
nan -1.000000000000000000e+00
nan -1.000000000000000000e+00
nan -1.000000000000000000e+00
nan -1.000000000000000000e+00
5.033293424036281181e+02 0.000000000000000000e+00
5.036248526077097267e+02 0.000000000000000000e+00
5.039009523809523898e+02 0.000000000000000000e+00
5.041859410430839148e+02 0.000000000000000000e+00
5.044636734693877429e+02 0.000000000000000000e+00
5.047312471655328636e+02 0.000000000000000000e+00
5.050164172335601052e+02 0.000000000000000000e+00
5.053043083900226975e+02 0.000000000000000000e+00
5.055845804988662167e+02 0.000000000000000000e+00
5.058857142857143003e+02 0.000000000000000000e+00
5.061668934240362887e+02 0.000000000000000000e+00
5.064604081632652992e+02 0.000000000000000000e+00
5.067406802721088184e+02 0.000000000000000000e+00
5.070416326530612423e+02 0.000000000000000000e+00
5.073211791383220088e+02 0.000000000000000000e+00
5.076373696145124654e+02 0.000000000000000000e+00
5.079109297052154375e+02 0.000000000000000000e+00
5.081788662131519345e+02 0.000000000000000000e+00
5.084705668934240634e+02 0.000000000000000000e+00
5.087695238095238324e+02 0.000000000000000000e+00
5.090372789115646128e+02 0.000000000000000000e+00
5.093231746031746070e+02 0.000000000000000000e+00
5.096141496598639264e+02 0.000000000000000000e+00
5.098991383219954514e+02 0.000000000000000000e+00
5.101630839002267521e+02 0.000000000000000000e+00
5.104593197278911703e+02 0.000000000000000000e+00
5.107357823129251528e+02 0.000000000000000000e+00
5.110405442176870565e+02 0.000000000000000000e+00
5.113157369614512504e+02 0.000000000000000000e+00
5.115978231292517080e+02 0.000000000000000000e+00
5.118911564625850588e+02 0.000000000000000000e+00
5.121882993197278893e+02 0.000000000000000000e+00
5.124616780045352016e+02 0.000000000000000000e+00
5.127544671201814026e+02 0.000000000000000000e+00
5.130561451247165223e+02 0.000000000000000000e+00
5.133280725623583294e+02 0.000000000000000000e+00
5.136210430839001901e+02 0.000000000000000000e+00
5.138942403628118427e+02 0.000000000000000000e+00
5.141873922902494769e+02 0.000000000000000000e+00
nan -1.000000000000000000e+00
nan -1.000000000000000000e+00
nan -1.000000000000000000e+00
nan -1.000000000000000000e+00
nan -1.000000000000000000e+00
nan -1.000000000000000000e+00
nan -1.000000000000000000e+00
nan -1.000000000000000000e+00
nan -1.000000000000000000e+00
nan -1.000000000000000000e+00
nan -1.000000000000000000e+00
nan -1.000000000000000000e+00
nan -1.000000000000000000e+00
nan -1.000000000000000000e+00
nan -1.000000000000000000e+00
nan -1.000000000000000000e+00
nan -1.000000000000000000e+00
nan -1.000000000000000000e+00
nan -1.000000000000000000e+00
5.198106122448979249e+02 0.000000000000000000e+00
5.201293424036281294e+02 0.000000000000000000e+00
5.203883900226757078e+02 0.000000000000000000e+00
5.206866213151927241e+02 0.000000000000000000e+00
5.209636281179137995e+02 0.000000000000000000e+00
5.212513378684807321e+02 0.000000000000000000e+00
5.215305215419500655e+02 0.000000000000000000e+00
5.218231292517007205e+02 0.000000000000000000e+00
5.221046712018140852e+02 0.000000000000000000e+00
5.223956462585033478e+02 0.000000000000000000e+00
5.226795464852607438e+02 0.000000000000000000e+00
5.229741496598639969e+02 0.000000000000000000e+00
5.232524263038549179e+02 0.000000000000000000e+00
5.235637188208617090e+02 0.000000000000000000e+00
5.238461678004534861e+02 0.000000000000000000e+00
5.241320634920634802e+02 0.000000000000000000e+00
5.244241269840000541e+02 0.000000000000000000e+00
nan -1.000000000000000000e+00
5.249659863945578309e+02 0.000000000000000000e+00
5.252721995464852398e+02 0.000000000000000000e+00
5.255203628117914150e+02 0.000000000000000000e+00
5.258133333333333894e+02 0.000000000000000000e+00
5.260868934240362478e+02 0.000000000000000000e+00
5.263490249433106101e+02 0.000000000000000000e+00
5.266331065759636658e+02 0.000000000000000000e+00
5.269182766439909074e+02 0.000000000000000000e+00
5.272067120181405926e+02 0.000000000000000000e+00
5.274936961451247726e+02 0.000000000000000000e+00
5.277658049886621257e+02 0.000000000000000000e+00
5.280707482993196891e+02 0.000000000000000000e+00
5.283590022675737146e+02 0.000000000000000000e+00
5.286659410430838761e+02 0.000000000000000000e+00
5.289817687074829564e+02 0.000000000000000000e+00
5.292210430839002129e+02 0.000000000000000000e+00
5.295199999999999818e+02 0.000000000000000000e+00
5.297919274376416752e+02 0.000000000000000000e+00
5.300848979591836496e+02 0.000000000000000000e+00
5.303680725623582930e+02 0.000000000000000000e+00
5.306320181405895937e+02 0.000000000000000000e+00
5.309264399092970734e+02 0.000000000000000000e+00
5.312043537414965613e+02 0.000000000000000000e+00
5.315076643989999639e+02 0.000000000000000000e+00
5.317694331065760025e+02 0.000000000000000000e+00
5.320587755102041001e+02 0.000000000000000000e+00
5.323330612244898248e+02 0.000000000000000000e+00
5.326343764172335113e+02 0.000000000000000000e+00
5.329155555555555566e+02 0.000000000000000000e+00
5.331889342403627552e+02 0.000000000000000000e+00
5.334702947845804601e+02 0.000000000000000000e+00
5.337536507936507633e+02 0.000000000000000000e+00
5.340429931972788609e+02 0.000000000000000000e+00
5.343256235827664113e+02 0.000000000000000000e+00
5.346046258503400850e+02 0.000000000000000000e+00
5.348810884353741812e+02 0.000000000000000000e+00
5.351738775510203823e+02 0.000000000000000000e+00
5.354545124716553346e+02 0.000000000000000000e+00
5.357302494331065645e+02 0.000000000000000000e+00
5.360021768707482579e+02 0.000000000000000000e+00
5.362926077097505413e+02 0.000000000000000000e+00
5.365699773242630499e+02 0.000000000000000000e+00
5.368524263038548270e+02 0.000000000000000000e+00
nan -1.000000000000000000e+00
5.373917460317460382e+02 0.000000000000000000e+00
5.376667573696145155e+02 0.000000000000000000e+00
5.379631746031745934e+02 0.000000000000000000e+00
5.382463492063492367e+02 0.000000000000000000e+00
5.385326077097505504e+02 0.000000000000000000e+00
5.388163265306122867e+02 0.000000000000000000e+00
5.391129251700680243e+02 0.000000000000000000e+00
5.394049886621314727e+02 0.000000000000000000e+00
5.396838095238094866e+02 0.000000000000000000e+00
5.399562811791382728e+02 0.000000000000000000e+00
5.402389115646258233e+02 0.000000000000000000e+00
5.405224489795917862e+02 0.000000000000000000e+00
5.407816780045351379e+02 0.000000000000000000e+00
5.410760997732426176e+02 0.000000000000000000e+00
5.413569160997732297e+02 0.000000000000000000e+00
5.416375510204081820e+02 0.000000000000000000e+00
5.419350566893424457e+02 0.000000000000000000e+00
5.422040816326530148e+02 0.000000000000000000e+00
5.424841723356008742e+02 0.000000000000000000e+00
5.427513832199546187e+02 0.000000000000000000e+00
5.430283900226756941e+02 0.000000000000000000e+00
5.433235374149660402e+02 0.000000000000000000e+00
5.436101587301587870e+02 0.000000000000000000e+00
nan -1.000000000000000000e+00
nan -1.000000000000000000e+00
nan -1.000000000000000000e+00
nan -1.000000000000000000e+00
nan -1.000000000000000000e+00
nan -1.000000000000000000e+00
nan -1.000000000000000000e+00
nan -1.000000000000000000e+00
nan -1.000000000000000000e+00
nan -1.000000000000000000e+00
nan -1.000000000000000000e+00
nan -1.000000000000000000e+00
nan -1.000000000000000000e+00
nan -1.000000000000000000e+00
5.478548752834467450e+02 0.000000000000000000e+00
5.481356916099773571e+02 0.000000000000000000e+00
5.484259410430838670e+02 0.000000000000000000e+00
5.487136507936507996e+02 0.000000000000000000e+00
5.489977324263038554e+02 0.000000000000000000e+00
5.492740136054421782e+02 0.000000000000000000e+00
5.495399546485260771e+02 0.000000000000000000e+00
5.498303854875283605e+02 0.000000000000000000e+00
5.500977777777777646e+02 0.000000000000000000e+00
5.503780498866212838e+02 0.000000000000000000e+00
5.506733786848072896e+02 0.000000000000000000e+00
5.509627210884353872e+02 0.000000000000000000e+00
5.512562358276644545e+02 0.000000000000000000e+00
5.515285260770974674e+02 0.000000000000000000e+00
5.518175056689342455e+02 0.000000000000000000e+00
5.520865306122449283e+02 0.000000000000000000e+00
5.523735147392289946e+02 0.000000000000000000e+00
5.526508843537415032e+02 0.000000000000000000e+00
5.529356916099773116e+02 0.000000000000000000e+00
5.532201360544218005e+02 0.000000000000000000e+00
5.535100226757369910e+02 0.000000000000000000e+00
5.537866666666666333e+02 0.000000000000000000e+00
5.540517006802721198e+02 0.000000000000000000e+00
5.543428571428571558e+02 0.000000000000000000e+00
5.546416326530612650e+02 0.000000000000000000e+00
5.549168253968254021e+02 0.000000000000000000e+00
nan -1.000000000000000000e+00
5.554816326530000197e+02 1.000000000000000000e+00
5.557775963709999587e+02 1.000000000000000000e+00
5.560555102040000293e+02 1.000000000000000000e+00
5.563297959180000589e+02 1.000000000000000000e+00
5.566135147390000384e+02 1.000000000000000000e+00
5.568907029470000225e+02 1.000000000000000000e+00
nan -1.000000000000000000e+00
nan -1.000000000000000000e+00
nan -1.000000000000000000e+00
nan -1.000000000000000000e+00
5.582947845800000550e+02 1.000000000000000000e+00
5.585719727890000286e+02 1.000000000000000000e+00
nan -1.000000000000000000e+00
nan -1.000000000000000000e+00
nan -1.000000000000000000e+00
5.597233560090702440e+02 0.000000000000000000e+00
5.600021768707482579e+02 0.000000000000000000e+00
5.602969614512471708e+02 0.000000000000000000e+00
5.605734240362811533e+02 0.000000000000000000e+00
5.608620408163264983e+02 0.000000000000000000e+00
5.611459410430838943e+02 0.000000000000000000e+00
5.614160544217687629e+02 0.000000000000000000e+00
5.616916099773242195e+02 0.000000000000000000e+00
5.619836734693877816e+02 0.000000000000000000e+00
5.622574149659864133e+02 0.000000000000000000e+00
5.625531065759637386e+02 0.000000000000000000e+00
5.628342857142856701e+02 0.000000000000000000e+00
nan -1.000000000000000000e+00
nan -1.000000000000000000e+00
nan -1.000000000000000000e+00
nan -1.000000000000000000e+00
nan -1.000000000000000000e+00
nan -1.000000000000000000e+00
nan -1.000000000000000000e+00
nan -1.000000000000000000e+00
nan -1.000000000000000000e+00
nan -1.000000000000000000e+00
nan -1.000000000000000000e+00
nan -1.000000000000000000e+00
nan -1.000000000000000000e+00
nan -1.000000000000000000e+00
nan -1.000000000000000000e+00
nan -1.000000000000000000e+00
nan -1.000000000000000000e+00
nan -1.000000000000000000e+00
nan -1.000000000000000000e+00
5.684012698409999302e+02 0.000000000000000000e+00
5.686652154195011235e+02 0.000000000000000000e+00
5.689389569160997553e+02 0.000000000000000000e+00
5.692277551020407600e+02 0.000000000000000000e+00
5.695183673469388168e+02 0.000000000000000000e+00
5.698015419501133465e+02 0.000000000000000000e+00
5.700861678004534951e+02 0.000000000000000000e+00
5.703604535147392198e+02 0.000000000000000000e+00
5.706487074829932453e+02 0.000000000000000000e+00
nan -1.000000000000000000e+00
nan -1.000000000000000000e+00
nan -1.000000000000000000e+00
nan -1.000000000000000000e+00
5.720279365079364879e+02 0.000000000000000000e+00
5.723042176870748108e+02 0.000000000000000000e+00
5.725986394557822905e+02 0.000000000000000000e+00
5.728888888888889142e+02 0.000000000000000000e+00
5.731709750566893717e+02 0.000000000000000000e+00
5.734361904761905180e+02 0.000000000000000000e+00
5.737482086167800617e+02 0.000000000000000000e+00
5.740010884353741858e+02 0.000000000000000000e+00
nan -1.000000000000000000e+00
nan -1.000000000000000000e+00
nan -1.000000000000000000e+00
nan -1.000000000000000000e+00
nan -1.000000000000000000e+00
nan -1.000000000000000000e+00
nan -1.000000000000000000e+00
nan -1.000000000000000000e+00
nan -1.000000000000000000e+00
nan -1.000000000000000000e+00
nan -1.000000000000000000e+00
nan -1.000000000000000000e+00
nan -1.000000000000000000e+00
nan -1.000000000000000000e+00
nan -1.000000000000000000e+00
nan -1.000000000000000000e+00
nan -1.000000000000000000e+00
nan -1.000000000000000000e+00
nan -1.000000000000000000e+00
nan -1.000000000000000000e+00
nan -1.000000000000000000e+00
nan -1.000000000000000000e+00
nan -1.000000000000000000e+00
nan -1.000000000000000000e+00
nan -1.000000000000000000e+00
nan -1.000000000000000000e+00
nan -1.000000000000000000e+00
nan -1.000000000000000000e+00
nan -1.000000000000000000e+00
nan -1.000000000000000000e+00
nan -1.000000000000000000e+00
nan -1.000000000000000000e+00
nan -1.000000000000000000e+00
nan -1.000000000000000000e+00
nan -1.000000000000000000e+00
nan -1.000000000000000000e+00
nan -1.000000000000000000e+00
nan -1.000000000000000000e+00
5.850191383219954560e+02 0.000000000000000000e+00
5.853028571428571922e+02 0.000000000000000000e+00
5.855856689342404025e+02 0.000000000000000000e+00
5.858751927437641598e+02 0.000000000000000000e+00
5.861687074829932271e+02 0.000000000000000000e+00
5.864204988662131655e+02 0.000000000000000000e+00
5.866886167800453222e+02 0.000000000000000000e+00
5.869676190476189959e+02 0.000000000000000000e+00
5.872477097505668553e+02 0.000000000000000000e+00
5.875345124716553755e+02 0.000000000000000000e+00
5.878156916099773071e+02 0.000000000000000000e+00
5.881043083900226520e+02 0.000000000000000000e+00
5.883983673469388123e+02 0.000000000000000000e+00
5.886926077097505186e+02 0.000000000000000000e+00
5.889799546485261317e+02 0.000000000000000000e+00
5.892449886621315045e+02 0.000000000000000000e+00
5.895383219954647984e+02 0.000000000000000000e+00
5.898229478458049471e+02 0.000000000000000000e+00
5.900957823129251665e+02 0.000000000000000000e+00
5.903780498866212838e+02 0.000000000000000000e+00
5.906697505668934127e+02 0.000000000000000000e+00
5.909409523809523535e+02 0.000000000000000000e+00
5.912143310657596658e+02 0.000000000000000000e+00
5.915016780045351652e+02 0.000000000000000000e+00
5.918039002267573778e+02 0.000000000000000000e+00
5.920836281179138041e+02 0.000000000000000000e+00
5.923666213151927877e+02 0.000000000000000000e+00
5.926369160997732024e+02 0.000000000000000000e+00
5.929191836734694334e+02 0.000000000000000000e+00
5.931883900226757760e+02 0.000000000000000000e+00
5.934766439909296878e+02 0.000000000000000000e+00
5.937563718820861141e+02 0.000000000000000000e+00
5.940366439909297469e+02 0.000000000000000000e+00
5.943138321995464821e+02 0.000000000000000000e+00
5.945873922902494542e+02 0.000000000000000000e+00
5.948743764172335204e+02 0.000000000000000000e+00
5.951611791383220407e+02 0.000000000000000000e+00
5.954389115646258688e+02 0.000000000000000000e+00
5.957249886621315227e+02 0.000000000000000000e+00
5.960079818594103926e+02 0.000000000000000000e+00
5.962931519274376342e+02 0.000000000000000000e+00
5.965726984126984007e+02 0.000000000000000000e+00
5.968471655328797851e+02 0.000000000000000000e+00
5.971466666666666470e+02 0.000000000000000000e+00
5.974222222222222172e+02 0.000000000000000000e+00
5.976825396825396410e+02 0.000000000000000000e+00
5.979760544217687084e+02 0.000000000000000000e+00
5.982610430839001765e+02 0.000000000000000000e+00
5.985418594104307886e+02 0.000000000000000000e+00
5.988235827664399267e+02 0.000000000000000000e+00
5.990806349206349068e+02 0.000000000000000000e+00
5.993712471655328500e+02 0.000000000000000000e+00
5.996388208616780275e+02 0.000000000000000000e+00
5.999457596371881891e+02 0.000000000000000000e+00
6.002191383219955014e+02 0.000000000000000000e+00
6.005137414965986409e+02 0.000000000000000000e+00
nan -1.000000000000000000e+00
nan -1.000000000000000000e+00
nan -1.000000000000000000e+00
nan -1.000000000000000000e+00
nan -1.000000000000000000e+00
nan -1.000000000000000000e+00
nan -1.000000000000000000e+00
nan -1.000000000000000000e+00
nan -1.000000000000000000e+00
nan -1.000000000000000000e+00
nan -1.000000000000000000e+00
nan -1.000000000000000000e+00
nan -1.000000000000000000e+00
nan -1.000000000000000000e+00
nan -1.000000000000000000e+00
nan -1.000000000000000000e+00
nan -1.000000000000000000e+00
nan -1.000000000000000000e+00
nan -1.000000000000000000e+00
nan -1.000000000000000000e+00
nan -1.000000000000000000e+00
nan -1.000000000000000000e+00
nan -1.000000000000000000e+00
nan -1.000000000000000000e+00
nan -1.000000000000000000e+00
nan -1.000000000000000000e+00
nan -1.000000000000000000e+00
nan -1.000000000000000000e+00
nan -1.000000000000000000e+00
nan -1.000000000000000000e+00
nan -1.000000000000000000e+00
nan -1.000000000000000000e+00
nan -1.000000000000000000e+00
6.100977777777777646e+02 0.000000000000000000e+00
6.103775056689341909e+02 0.000000000000000000e+00
6.106521541950113487e+02 0.000000000000000000e+00
6.109298866213151769e+02 0.000000000000000000e+00
6.111972789115645810e+02 0.000000000000000000e+00
6.114991383219954741e+02 0.000000000000000000e+00
6.117717913832199201e+02 0.000000000000000000e+00
6.120625850340136367e+02 0.000000000000000000e+00
6.123336054421769177e+02 0.000000000000000000e+00
6.126374603174602953e+02 0.000000000000000000e+00
6.129057596371882255e+02 0.000000000000000000e+00
6.131805895691610431e+02 0.000000000000000000e+00
6.134688435374149549e+02 0.000000000000000000e+00
6.137498412698412267e+02 0.000000000000000000e+00
6.140341043083900558e+02 0.000000000000000000e+00
6.143127437641722963e+02 0.000000000000000000e+00
6.145933786848072486e+02 0.000000000000000000e+00
6.148816326530612741e+02 0.000000000000000000e+00
6.151479365079364925e+02 0.000000000000000000e+00
nan -1.000000000000000000e+00
6.157092063492063971e+02 0.000000000000000000e+00
6.160039909297051963e+02 0.000000000000000000e+00
6.162670294784580847e+02 0.000000000000000000e+00
6.165478458049886967e+02 0.000000000000000000e+00
6.168221315192744214e+02 0.000000000000000000e+00
6.170975056689342182e+02 0.000000000000000000e+00
6.173775963718820776e+02 0.000000000000000000e+00
6.176625850340136594e+02 0.000000000000000000e+00
6.179657142857142844e+02 0.000000000000000000e+00
6.182514285714286189e+02 0.000000000000000000e+00
6.185197278911564354e+02 0.000000000000000000e+00
6.187999999999999545e+02 0.000000000000000000e+00
6.190773696145124632e+02 0.000000000000000000e+00
6.193581859410430752e+02 0.000000000000000000e+00
6.196257596371882528e+02 0.000000000000000000e+00
6.199014965986394827e+02 0.000000000000000000e+00
6.201910204081632401e+02 0.000000000000000000e+00
6.204841723356008742e+02 0.000000000000000000e+00
6.207682539682539300e+02 0.000000000000000000e+00
6.210454421768707789e+02 0.000000000000000000e+00
6.213160997732426267e+02 0.000000000000000000e+00
6.216068934240362296e+02 0.000000000000000000e+00
6.218791836734693561e+02 0.000000000000000000e+00
6.221570975056689576e+02 0.000000000000000000e+00
6.224239455782312689e+02 0.000000000000000000e+00
6.227216326530611923e+02 0.000000000000000000e+00
6.229886621315192770e+02 0.000000000000000000e+00
6.232616780045351561e+02 0.000000000000000000e+00
6.235678911564625650e+02 0.000000000000000000e+00
6.238568707482993432e+02 0.000000000000000000e+00
6.241300680272108821e+02 0.000000000000000000e+00
6.244275736961451457e+02 0.000000000000000000e+00
6.246978684807256741e+02 0.000000000000000000e+00
6.249730612244898111e+02 0.000000000000000000e+00
6.252502494331065463e+02 0.000000000000000000e+00
6.255292517006802200e+02 0.000000000000000000e+00
6.258087981859409865e+02 0.000000000000000000e+00
6.261019501133787344e+02 0.000000000000000000e+00
nan -1.000000000000000000e+00
nan -1.000000000000000000e+00
nan -1.000000000000000000e+00
nan -1.000000000000000000e+00
nan -1.000000000000000000e+00
nan -1.000000000000000000e+00
nan -1.000000000000000000e+00
nan -1.000000000000000000e+00
nan -1.000000000000000000e+00
6.289160997732426495e+02 0.000000000000000000e+00
6.292150566893424184e+02 0.000000000000000000e+00
6.294913378684807412e+02 0.000000000000000000e+00
6.297786848072562407e+02 0.000000000000000000e+00
6.300527891156463056e+02 0.000000000000000000e+00
6.303245351473923392e+02 0.000000000000000000e+00
6.306184126984127261e+02 0.000000000000000000e+00
6.308821768707482534e+02 0.000000000000000000e+00
6.311780498866213520e+02 0.000000000000000000e+00
6.314550566893424275e+02 0.000000000000000000e+00
6.317540136054421964e+02 0.000000000000000000e+00
6.320139682539683008e+02 0.000000000000000000e+00
nan -1.000000000000000000e+00
nan -1.000000000000000000e+00
nan -1.000000000000000000e+00
nan -1.000000000000000000e+00
nan -1.000000000000000000e+00
nan -1.000000000000000000e+00
nan -1.000000000000000000e+00
nan -1.000000000000000000e+00
nan -1.000000000000000000e+00
nan -1.000000000000000000e+00
nan -1.000000000000000000e+00
nan -1.000000000000000000e+00
nan -1.000000000000000000e+00
nan -1.000000000000000000e+00
nan -1.000000000000000000e+00
nan -1.000000000000000000e+00
nan -1.000000000000000000e+00
6.371107482993197664e+02 0.000000000000000000e+00
6.373895691609977803e+02 0.000000000000000000e+00
6.376707482993197118e+02 0.000000000000000000e+00
6.379528344671201694e+02 0.000000000000000000e+00
6.382456235827664841e+02 0.000000000000000000e+00
6.385329705215419835e+02 0.000000000000000000e+00
6.388165079365079464e+02 0.000000000000000000e+00
6.391161904761904680e+02 0.000000000000000000e+00
6.393928344671202240e+02 0.000000000000000000e+00
6.396772789115645992e+02 0.000000000000000000e+00
6.399580952380952112e+02 0.000000000000000000e+00
6.402425396825397002e+02 0.000000000000000000e+00
6.405200907029478685e+02 0.000000000000000000e+00
6.408154195011337606e+02 0.000000000000000000e+00
6.410873469387754540e+02 0.000000000000000000e+00
6.413846712018140579e+02 0.000000000000000000e+00
6.416480725623582657e+02 0.000000000000000000e+00
6.419401360544217141e+02 0.000000000000000000e+00
6.422178684807256559e+02 0.000000000000000000e+00
6.424897959183673493e+02 0.000000000000000000e+00
6.427736961451247453e+02 0.000000000000000000e+00
6.430510657596371402e+02 0.000000000000000000e+00
6.433324263038548452e+02 0.000000000000000000e+00
6.436232199546485617e+02 0.000000000000000000e+00
6.438965986394557603e+02 0.000000000000000000e+00
6.441674376417233816e+02 0.000000000000000000e+00
6.444435374149659310e+02 0.000000000000000000e+00
6.447263492063492549e+02 0.000000000000000000e+00
6.449901133786847822e+02 0.000000000000000000e+00
6.452740136054421782e+02 0.000000000000000000e+00
6.455482993197279029e+02 0.000000000000000000e+00
6.458409070294784442e+02 0.000000000000000000e+00
6.461220861678004894e+02 0.000000000000000000e+00
6.464130612244897520e+02 0.000000000000000000e+00
6.466837188208617135e+02 0.000000000000000000e+00
6.469837641723355546e+02 0.000000000000000000e+00
6.472685714280000866e+02 0.000000000000000000e+00
6.475472108843537171e+02 0.000000000000000000e+00
6.478327437641723918e+02 0.000000000000000000e+00
6.481024943310657136e+02 0.000000000000000000e+00
6.483883900226757078e+02 0.000000000000000000e+00
6.486860770975056312e+02 0.000000000000000000e+00
6.489739682539682235e+02 0.000000000000000000e+00
6.492874376417233862e+02 0.000000000000000000e+00
6.495658956916099669e+02 0.000000000000000000e+00
6.498619501133787253e+02 0.000000000000000000e+00
6.501311564625850679e+02 0.000000000000000000e+00
6.504426303854875187e+02 0.000000000000000000e+00
6.507214512471655325e+02 0.000000000000000000e+00
6.510078911564626196e+02 0.000000000000000000e+00
6.512872562358276127e+02 0.000000000000000000e+00
6.515687981859410911e+02 0.000000000000000000e+00
6.518572335600906626e+02 0.000000000000000000e+00
6.521349659863946044e+02 0.000000000000000000e+00
6.524170521541950620e+02 0.000000000000000000e+00
6.526915192743764464e+02 0.000000000000000000e+00
6.529717913832199656e+02 0.000000000000000000e+00
6.532440816326530921e+02 0.000000000000000000e+00
6.535261678004535497e+02 0.000000000000000000e+00
6.537935600907029539e+02 0.000000000000000000e+00
6.540738321995464730e+02 0.000000000000000000e+00
6.543356009070295158e+02 0.000000000000000000e+00
6.546392743764172337e+02 0.000000000000000000e+00
6.549182766439909074e+02 0.000000000000000000e+00
6.552299319727891316e+02 0.000000000000000000e+00
6.554684807256236354e+02 0.000000000000000000e+00
6.557872108843537262e+02 0.000000000000000000e+00
6.560493424036280885e+02 0.000000000000000000e+00
6.563506575963718888e+02 0.000000000000000000e+00
6.566160544217686947e+02 0.000000000000000000e+00
6.569231746031746297e+02 0.000000000000000000e+00
6.571842176870748062e+02 0.000000000000000000e+00
6.574955102040815973e+02 0.000000000000000000e+00
6.577683446710000226e+02 0.000000000000000000e+00
6.580796371882086078e+02 0.000000000000000000e+00
6.583359637188208353e+02 0.000000000000000000e+00
6.586258503401360258e+02 0.000000000000000000e+00
6.589191836734694334e+02 0.000000000000000000e+00
6.592224943310657181e+02 0.000000000000000000e+00
6.595034920634921036e+02 0.000000000000000000e+00
6.597777777777778283e+02 0.000000000000000000e+00
6.600663945578231733e+02 0.000000000000000000e+00
6.603366893424035879e+02 0.000000000000000000e+00
6.606303854875283150e+02 0.000000000000000000e+00
6.609088435374150095e+02 0.000000000000000000e+00
6.611687981859410002e+02 0.000000000000000000e+00
6.614646712018140988e+02 0.000000000000000000e+00
6.617407709750566482e+02 0.000000000000000000e+00
6.620326530612244369e+02 0.000000000000000000e+00
6.623437641723355682e+02 0.000000000000000000e+00
6.626300226757369956e+02 0.000000000000000000e+00
6.629384126984126624e+02 0.000000000000000000e+00
6.632141496598638923e+02 0.000000000000000000e+00
6.635123809519999440e+02 0.000000000000000000e+00
6.637873922902493860e+02 0.000000000000000000e+00
6.640549659863945635e+02 0.000000000000000000e+00
6.643385034013605264e+02 0.000000000000000000e+00
6.646323809523809132e+02 0.000000000000000000e+00
6.648965079365079873e+02 0.000000000000000000e+00
6.651687981859410002e+02 0.000000000000000000e+00
6.654405442176870338e+02 0.000000000000000000e+00
6.657226303854874914e+02 0.000000000000000000e+00
6.660103401360544240e+02 0.000000000000000000e+00
6.662817233560090244e+02 0.000000000000000000e+00
6.665590929705215331e+02 0.000000000000000000e+00
6.668293877551020614e+02 0.000000000000000000e+00
6.671116553287981787e+02 0.000000000000000000e+00
6.673990022675736782e+02 0.000000000000000000e+00
6.676529705215419881e+02 0.000000000000000000e+00
6.679472108843536944e+02 0.000000000000000000e+00
6.682095238095238301e+02 0.000000000000000000e+00
6.685044897959184027e+02 0.000000000000000000e+00
6.687684353741497034e+02 0.000000000000000000e+00
6.690536054421768313e+02 0.000000000000000000e+00
6.693262585034013910e+02 0.000000000000000000e+00
6.696116099773242922e+02 0.000000000000000000e+00
6.698724716553288090e+02 0.000000000000000000e+00
6.701424036281179042e+02 0.000000000000000000e+00
6.704243083900227020e+02 0.000000000000000000e+00
6.707038548752834686e+02 0.000000000000000000e+00
6.709768707482993477e+02 0.000000000000000000e+00
nan -1.000000000000000000e+00
nan -1.000000000000000000e+00
nan -1.000000000000000000e+00
nan -1.000000000000000000e+00
nan -1.000000000000000000e+00
nan -1.000000000000000000e+00
nan -1.000000000000000000e+00
nan -1.000000000000000000e+00
nan -1.000000000000000000e+00
6.737126530612245006e+02 0.000000000000000000e+00
6.739892970521541429e+02 0.000000000000000000e+00
6.742688435374149094e+02 0.000000000000000000e+00
6.745563718820861823e+02 0.000000000000000000e+00
6.748243083900226793e+02 0.000000000000000000e+00
6.750953287981859603e+02 0.000000000000000000e+00
6.753728798185941287e+02 0.000000000000000000e+00
6.756515192743763691e+02 0.000000000000000000e+00
6.759189115646258870e+02 0.000000000000000000e+00
6.761933786848072714e+02 0.000000000000000000e+00
6.764633106575963666e+02 0.000000000000000000e+00
6.767439455782313189e+02 0.000000000000000000e+00
6.770211337868480541e+02 0.000000000000000000e+00
6.773104761904761517e+02 0.000000000000000000e+00
6.775929251700680425e+02 0.000000000000000000e+00
6.778766439909296651e+02 0.000000000000000000e+00
6.781474829931972863e+02 0.000000000000000000e+00
6.784159637188208762e+02 0.000000000000000000e+00
6.786866213151927241e+02 0.000000000000000000e+00
6.789500226757369319e+02 0.000000000000000000e+00
6.792192290249432745e+02 0.000000000000000000e+00
6.795047619047619492e+02 0.000000000000000000e+00
6.797808616780044986e+02 0.000000000000000000e+00
6.800560544217687493e+02 0.000000000000000000e+00
6.803404988662131245e+02 0.000000000000000000e+00
6.806100680272109003e+02 0.000000000000000000e+00
6.808901587301587597e+02 0.000000000000000000e+00
6.811653514739228967e+02 0.000000000000000000e+00
6.814425396825396319e+02 0.000000000000000000e+00
6.817164625850340371e+02 0.000000000000000000e+00
6.819956462585033705e+02 0.000000000000000000e+00
6.822857142857143344e+02 0.000000000000000000e+00
6.825581859410431207e+02 0.000000000000000000e+00
6.828462585034013728e+02 0.000000000000000000e+00
6.831341496598639651e+02 0.000000000000000000e+00
6.834483446712017667e+02 0.000000000000000000e+00
6.837064852607709327e+02 0.000000000000000000e+00
6.840264852607709827e+02 0.000000000000000000e+00
6.842936961451247271e+02 0.000000000000000000e+00
6.845574603174603681e+02 0.000000000000000000e+00
6.848406349206348978e+02 0.000000000000000000e+00
6.851174603174603135e+02 0.000000000000000000e+00
nan -1.000000000000000000e+00
nan -1.000000000000000000e+00
nan -1.000000000000000000e+00
nan -1.000000000000000000e+00
nan -1.000000000000000000e+00
nan -1.000000000000000000e+00
nan -1.000000000000000000e+00
nan -1.000000000000000000e+00
nan -1.000000000000000000e+00
nan -1.000000000000000000e+00
nan -1.000000000000000000e+00
nan -1.000000000000000000e+00
nan -1.000000000000000000e+00
nan -1.000000000000000000e+00
nan -1.000000000000000000e+00
nan -1.000000000000000000e+00
nan -1.000000000000000000e+00
nan -1.000000000000000000e+00
nan -1.000000000000000000e+00
nan -1.000000000000000000e+00
6.909195464852607529e+02 0.000000000000000000e+00
6.912000000000000455e+02 0.000000000000000000e+00
6.914717460317460791e+02 0.000000000000000000e+00
6.917638095238095275e+02 0.000000000000000000e+00
6.920422675736961082e+02 0.000000000000000000e+00
6.923189115646258642e+02 0.000000000000000000e+00
6.926042630385487655e+02 0.000000000000000000e+00
6.928745578231292939e+02 0.000000000000000000e+00
6.931622675736961128e+02 0.000000000000000000e+00
6.934380045351473427e+02 0.000000000000000000e+00
6.937239002267573369e+02 0.000000000000000000e+00
6.939889342403628234e+02 0.000000000000000000e+00
6.942666666666666515e+02 0.000000000000000000e+00
6.945385941043083449e+02 0.000000000000000000e+00
6.948226757369614006e+02 0.000000000000000000e+00
6.950965986394558058e+02 0.000000000000000000e+00
6.953654421768707152e+02 0.000000000000000000e+00
6.956556916099773389e+02 0.000000000000000000e+00
nan -1.000000000000000000e+00
nan -1.000000000000000000e+00
nan -1.000000000000000000e+00
nan -1.000000000000000000e+00
nan -1.000000000000000000e+00
nan -1.000000000000000000e+00
nan -1.000000000000000000e+00
nan -1.000000000000000000e+00
nan -1.000000000000000000e+00
nan -1.000000000000000000e+00
nan -1.000000000000000000e+00
nan -1.000000000000000000e+00
nan -1.000000000000000000e+00
nan -1.000000000000000000e+00
nan -1.000000000000000000e+00
nan -1.000000000000000000e+00
nan -1.000000000000000000e+00
nan -1.000000000000000000e+00
nan -1.000000000000000000e+00
nan -1.000000000000000000e+00
nan -1.000000000000000000e+00
nan -1.000000000000000000e+00
nan -1.000000000000000000e+00
nan -1.000000000000000000e+00
nan -1.000000000000000000e+00
nan -1.000000000000000000e+00
nan -1.000000000000000000e+00
nan -1.000000000000000000e+00
7.037476643990929688e+02 0.000000000000000000e+00
7.040088888888889187e+02 0.000000000000000000e+00
7.042741043083900649e+02 0.000000000000000000e+00
7.045569160997732752e+02 0.000000000000000000e+00
7.048366439909297014e+02 0.000000000000000000e+00
7.051210884353741903e+02 0.000000000000000000e+00
7.053910204081632855e+02 0.000000000000000000e+00
7.056749206349206816e+02 0.000000000000000000e+00
7.059544671201814481e+02 0.000000000000000000e+00
7.062287528344671728e+02 0.000000000000000000e+00
7.065055782312924748e+02 0.000000000000000000e+00
7.067845804988662621e+02 0.000000000000000000e+00
7.070579591836734608e+02 0.000000000000000000e+00
nan -1.000000000000000000e+00
nan -1.000000000000000000e+00
nan -1.000000000000000000e+00
nan -1.000000000000000000e+00
nan -1.000000000000000000e+00
nan -1.000000000000000000e+00
nan -1.000000000000000000e+00
nan -1.000000000000000000e+00
nan -1.000000000000000000e+00
nan -1.000000000000000000e+00
nan -1.000000000000000000e+00
nan -1.000000000000000000e+00
nan -1.000000000000000000e+00
nan -1.000000000000000000e+00
nan -1.000000000000000000e+00
nan -1.000000000000000000e+00
nan -1.000000000000000000e+00
nan -1.000000000000000000e+00
nan -1.000000000000000000e+00
nan -1.000000000000000000e+00
nan -1.000000000000000000e+00
nan -1.000000000000000000e+00
nan -1.000000000000000000e+00
nan -1.000000000000000000e+00
nan -1.000000000000000000e+00
nan -1.000000000000000000e+00
nan -1.000000000000000000e+00
nan -1.000000000000000000e+00
nan -1.000000000000000000e+00
nan -1.000000000000000000e+00
nan -1.000000000000000000e+00
nan -1.000000000000000000e+00
nan -1.000000000000000000e+00
nan -1.000000000000000000e+00
nan -1.000000000000000000e+00
nan -1.000000000000000000e+00
nan -1.000000000000000000e+00
7.177353287981859467e+02 0.000000000000000000e+00
7.180132426303854345e+02 0.000000000000000000e+00
7.182835374149659629e+02 0.000000000000000000e+00
7.185688888888888641e+02 0.000000000000000000e+00
7.188527891156462601e+02 0.000000000000000000e+00
7.191241723356008606e+02 0.000000000000000000e+00
7.194066213151927514e+02 0.000000000000000000e+00
7.196983219954648803e+02 0.000000000000000000e+00
7.199829478458050289e+02 0.000000000000000000e+00
7.202626757369614552e+02 0.000000000000000000e+00
7.205424036281178815e+02 0.000000000000000000e+00
7.208203174603174830e+02 0.000000000000000000e+00
7.211058503401360440e+02 0.000000000000000000e+00
7.213875736961450684e+02 0.000000000000000000e+00
7.216691156462585468e+02 0.000000000000000000e+00
7.219544671201814481e+02 0.000000000000000000e+00
7.222474376417233088e+02 0.000000000000000000e+00
7.225217233560090335e+02 0.000000000000000000e+00
7.228087074829932135e+02 0.000000000000000000e+00
7.230971428571428987e+02 0.000000000000000000e+00
7.233993650793651113e+02 0.000000000000000000e+00
7.236870748299319303e+02 0.000000000000000000e+00
7.239724263038548315e+02 0.000000000000000000e+00
7.242438095238095457e+02 0.000000000000000000e+00
7.245469387755101707e+02 0.000000000000000000e+00
7.248360997732426085e+02 0.000000000000000000e+00
7.251216326530611695e+02 0.000000000000000000e+00
7.254120634920634529e+02 0.000000000000000000e+00
7.256943310657596840e+02 0.000000000000000000e+00
7.259785941043083994e+02 0.000000000000000000e+00
7.262644897959183936e+02 0.000000000000000000e+00
7.265574603174603681e+02 0.000000000000000000e+00
7.268371882086167943e+02 0.000000000000000000e+00
7.271125623582765911e+02 0.000000000000000000e+00
7.274068027210884111e+02 0.000000000000000000e+00
7.276856235827664250e+02 0.000000000000000000e+00
7.279934693877551126e+02 0.000000000000000000e+00
7.282668480725623112e+02 0.000000000000000000e+00
7.285431292517006341e+02 0.000000000000000000e+00
7.288337414965986909e+02 0.000000000000000000e+00
7.291189115646258188e+02 0.000000000000000000e+00
7.293988208616780184e+02 0.000000000000000000e+00
7.296979591836734471e+02 0.000000000000000000e+00
7.299773242630385539e+02 0.000000000000000000e+00
7.302760997732426631e+02 0.000000000000000000e+00
7.305414965986394691e+02 0.000000000000000000e+00
7.308297505668933809e+02 0.000000000000000000e+00
7.311194557823129117e+02 0.000000000000000000e+00
7.314129705215419790e+02 0.000000000000000000e+00
7.317046712018141079e+02 0.000000000000000000e+00
7.319843990929705342e+02 0.000000000000000000e+00
7.322917006802721289e+02 0.000000000000000000e+00
7.325683446712017712e+02 0.000000000000000000e+00
7.328439002267573414e+02 0.000000000000000000e+00
7.331263492063492322e+02 0.000000000000000000e+00
7.334231292517006295e+02 0.000000000000000000e+00
7.337097505668933763e+02 0.000000000000000000e+00
7.339869387755102252e+02 0.000000000000000000e+00
7.342545124716552891e+02 0.000000000000000000e+00
7.345598185941042857e+02 0.000000000000000000e+00
7.348370068027211346e+02 0.000000000000000000e+00
7.351111111111110858e+02 0.000000000000000000e+00
7.353846712018140579e+02 0.000000000000000000e+00
7.356914285714285597e+02 0.000000000000000000e+00
7.359604535147392426e+02 0.000000000000000000e+00
7.362510657596371857e+02 0.000000000000000000e+00
7.365416780045351288e+02 0.000000000000000000e+00
7.368145124716553482e+02 0.000000000000000000e+00
7.371056689342403843e+02 0.000000000000000000e+00
7.373837641723356455e+02 0.000000000000000000e+00
7.376772789115645992e+02 0.000000000000000000e+00
7.379412244897958999e+02 0.000000000000000000e+00
7.382347392290249672e+02 0.000000000000000000e+00
7.385148299319728267e+02 0.000000000000000000e+00
7.388061678004535224e+02 0.000000000000000000e+00
7.390980498866213111e+02 0.000000000000000000e+00
7.393806802721088616e+02 0.000000000000000000e+00
7.396622222222222263e+02 0.000000000000000000e+00
7.399504761904761381e+02 0.000000000000000000e+00
7.402447165532879580e+02 0.000000000000000000e+00
7.405168253968254248e+02 0.000000000000000000e+00
7.407954648526076653e+02 0.000000000000000000e+00
7.410982312925169708e+02 0.000000000000000000e+00
7.413728798185941287e+02 0.000000000000000000e+00
7.416542403628118336e+02 0.000000000000000000e+00
7.419316099773242286e+02 0.000000000000000000e+00
7.422234920634920172e+02 0.000000000000000000e+00
7.425177324263038372e+02 0.000000000000000000e+00
7.428108843537414714e+02 0.000000000000000000e+00
7.430721088435374213e+02 0.000000000000000000e+00
7.433645351473923029e+02 0.000000000000000000e+00
7.436502494331065236e+02 0.000000000000000000e+00
7.439337868480726002e+02 0.000000000000000000e+00
nan -1.000000000000000000e+00
nan -1.000000000000000000e+00
nan -1.000000000000000000e+00
7.451005895691610021e+02 0.000000000000000000e+00
7.453812244897959545e+02 0.000000000000000000e+00
7.456600453514739684e+02 0.000000000000000000e+00
7.459337868480726002e+02 0.000000000000000000e+00
7.462287528344671728e+02 0.000000000000000000e+00
7.465139229024943006e+02 0.000000000000000000e+00
7.468056235827664295e+02 0.000000000000000000e+00
7.470690249433106374e+02 0.000000000000000000e+00
7.473353287981859694e+02 0.000000000000000000e+00
7.476281179138321704e+02 0.000000000000000000e+00
7.478978684807256059e+02 0.000000000000000000e+00
7.481980952380952203e+02 0.000000000000000000e+00
7.484643990929705524e+02 0.000000000000000000e+00
7.487377777777777510e+02 0.000000000000000000e+00
7.490149659863945999e+02 0.000000000000000000e+00
7.492939682539682735e+02 0.000000000000000000e+00
7.495735147392290401e+02 0.000000000000000000e+00
7.498512471655328682e+02 0.000000000000000000e+00
7.501269841269840981e+02 0.000000000000000000e+00
7.504074376417233907e+02 0.000000000000000000e+00
7.506788208616779912e+02 0.000000000000000000e+00
7.509600000000000364e+02 0.000000000000000000e+00
7.512342857142857611e+02 0.000000000000000000e+00
7.515210884353741676e+02 0.000000000000000000e+00
7.518051700680272234e+02 0.000000000000000000e+00
7.520707482993196891e+02 0.000000000000000000e+00
7.523580952380951885e+02 0.000000000000000000e+00
7.526412698412698319e+02 0.000000000000000000e+00
7.529070294784580710e+02 0.000000000000000000e+00
7.532094331065759434e+02 0.000000000000000000e+00
7.534855328798186065e+02 0.000000000000000000e+00
7.537594557823128980e+02 0.000000000000000000e+00
7.540406349206349432e+02 0.000000000000000000e+00
7.543203628117913695e+02 0.000000000000000000e+00
7.546086167800453950e+02 0.000000000000000000e+00
7.548985034013605855e+02 0.000000000000000000e+00
7.551753287981858875e+02 0.000000000000000000e+00
7.554418140589568793e+02 0.000000000000000000e+00
7.557237188208616772e+02 0.000000000000000000e+00
7.560128798185941150e+02 0.000000000000000000e+00
7.562940589569160466e+02 0.000000000000000000e+00
7.565788662131519686e+02 0.000000000000000000e+00
7.568687528344671591e+02 0.000000000000000000e+00
7.571261678004534588e+02 0.000000000000000000e+00
7.574077097505669371e+02 0.000000000000000000e+00
7.576809070294784760e+02 0.000000000000000000e+00
7.579796825396825852e+02 0.000000000000000000e+00
7.582637641723356410e+02 0.000000000000000000e+00
7.585494784580498617e+02 0.000000000000000000e+00
7.588290249433106283e+02 0.000000000000000000e+00
7.591051247165532914e+02 0.000000000000000000e+00
nan -1.000000000000000000e+00
nan -1.000000000000000000e+00
nan -1.000000000000000000e+00
nan -1.000000000000000000e+00
nan -1.000000000000000000e+00
nan -1.000000000000000000e+00
nan -1.000000000000000000e+00
nan -1.000000000000000000e+00
nan -1.000000000000000000e+00
nan -1.000000000000000000e+00
nan -1.000000000000000000e+00
nan -1.000000000000000000e+00
nan -1.000000000000000000e+00
nan -1.000000000000000000e+00
nan -1.000000000000000000e+00
nan -1.000000000000000000e+00
nan -1.000000000000000000e+00
nan -1.000000000000000000e+00
nan -1.000000000000000000e+00
nan -1.000000000000000000e+00
nan -1.000000000000000000e+00
nan -1.000000000000000000e+00
nan -1.000000000000000000e+00
nan -1.000000000000000000e+00
nan -1.000000000000000000e+00
nan -1.000000000000000000e+00
nan -1.000000000000000000e+00
nan -1.000000000000000000e+00
nan -1.000000000000000000e+00
nan -1.000000000000000000e+00
nan -1.000000000000000000e+00
nan -1.000000000000000000e+00
nan -1.000000000000000000e+00
7.687742857139999160e+02 1.000000000000000000e+00
nan -1.000000000000000000e+00
nan -1.000000000000000000e+00
7.696203174603174375e+02 0.000000000000000000e+00
7.698980498866212656e+02 0.000000000000000000e+00
7.701751020399999561e+02 0.000000000000000000e+00
7.704444444444444571e+02 0.000000000000000000e+00
7.707045804988662212e+02 0.000000000000000000e+00
7.710026303854875778e+02 0.000000000000000000e+00
7.712830839002267567e+02 0.000000000000000000e+00
7.715631746031746161e+02 0.000000000000000000e+00
7.718465306122449192e+02 0.000000000000000000e+00
7.721155555555556020e+02 0.000000000000000000e+00
7.723929251700679970e+02 0.000000000000000000e+00
7.726728344671201967e+02 0.000000000000000000e+00
nan -1.000000000000000000e+00
nan -1.000000000000000000e+00
7.734530612244898293e+02 0.000000000000000000e+00
7.737632653061224346e+02 0.000000000000000000e+00
7.740460770975056448e+02 0.000000000000000000e+00
7.743410430839002174e+02 0.000000000000000000e+00
7.746352834467120374e+02 0.000000000000000000e+00
7.748916099773242649e+02 0.000000000000000000e+00
7.751765986394557331e+02 0.000000000000000000e+00
7.754296598639456306e+02 0.000000000000000000e+00
7.757376870748299780e+02 0.000000000000000000e+00
7.760257596371882300e+02 0.000000000000000000e+00
7.763036734693877179e+02 0.000000000000000000e+00
7.765944671201814344e+02 0.000000000000000000e+00
7.768783673469388305e+02 0.000000000000000000e+00
7.771658956916099896e+02 0.000000000000000000e+00
7.774414512471655598e+02 0.000000000000000000e+00
7.777182766439909756e+02 0.000000000000000000e+00
7.779967346938775563e+02 0.000000000000000000e+00
7.782882539682539118e+02 0.000000000000000000e+00
7.785712471655328955e+02 0.000000000000000000e+00
7.788620408163264983e+02 0.000000000000000000e+00
7.791463038548753275e+02 0.000000000000000000e+00
7.794256689342403206e+02 0.000000000000000000e+00
7.796997732426303855e+02 0.000000000000000000e+00
7.799814965986394100e+02 0.000000000000000000e+00
7.802760997732426631e+02 0.000000000000000000e+00
7.805496598639455215e+02 0.000000000000000000e+00
7.808279365079365562e+02 0.000000000000000000e+00
7.811176417233559732e+02 0.000000000000000000e+00
7.814084353741496898e+02 0.000000000000000000e+00
7.817003174603174784e+02 0.000000000000000000e+00
7.819724263038548315e+02 0.000000000000000000e+00
7.822624943310657954e+02 0.000000000000000000e+00
7.825496598639455215e+02 0.000000000000000000e+00
7.828350113378685364e+02 0.000000000000000000e+00
7.831125623582765911e+02 0.000000000000000000e+00
7.834086167800453495e+02 0.000000000000000000e+00
7.836888888888888687e+02 0.000000000000000000e+00
7.839562811791382728e+02 0.000000000000000000e+00
7.842429024943310196e+02 0.000000000000000000e+00
7.845311564625850451e+02 0.000000000000000000e+00
7.848163265306122867e+02 0.000000000000000000e+00
7.850887981859410729e+02 0.000000000000000000e+00
7.853629024943310242e+02 0.000000000000000000e+00
7.856547845804988128e+02 0.000000000000000000e+00
7.859464852607709417e+02 0.000000000000000000e+00
7.862182312925169754e+02 0.000000000000000000e+00
7.864821768707482761e+02 0.000000000000000000e+00
7.867802267573696327e+02 0.000000000000000000e+00
7.870619501133786571e+02 0.000000000000000000e+00
7.873369614512471344e+02 0.000000000000000000e+00
7.876047165532879717e+02 0.000000000000000000e+00
7.878869841269840890e+02 0.000000000000000000e+00
7.881500226757369774e+02 0.000000000000000000e+00
7.884391836734694152e+02 0.000000000000000000e+00
7.887141950113378925e+02 0.000000000000000000e+00
7.890000907029478867e+02 0.000000000000000000e+00
7.893039455782312643e+02 0.000000000000000000e+00
7.895965532879818056e+02 0.000000000000000000e+00
7.898719274376417161e+02 0.000000000000000000e+00
7.901552834467120192e+02 0.000000000000000000e+00
7.904313832199546823e+02 0.000000000000000000e+00
7.907441269841269786e+02 0.000000000000000000e+00
nan -1.000000000000000000e+00
7.912515192743763919e+02 0.000000000000000000e+00
7.915392290249433245e+02 0.000000000000000000e+00
7.918233106575963802e+02 0.000000000000000000e+00
7.920923356009070631e+02 0.000000000000000000e+00
7.923854875283446972e+02 0.000000000000000000e+00
7.926701133786848459e+02 0.000000000000000000e+00
7.929436734693877042e+02 0.000000000000000000e+00
7.932165079365079237e+02 0.000000000000000000e+00
nan -1.000000000000000000e+00
nan -1.000000000000000000e+00
nan -1.000000000000000000e+00
7.943495691599999873e+02 1.000000000000000000e+00
7.946224036280000291e+02 1.000000000000000000e+00
7.949162811789999523e+02 1.000000000000000000e+00
7.951847619039999699e+02 1.000000000000000000e+00
nan -1.000000000000000000e+00
nan -1.000000000000000000e+00
7.960484353741496761e+02 0.000000000000000000e+00
7.963339682539682371e+02 0.000000000000000000e+00
7.966066213151927968e+02 0.000000000000000000e+00
7.968905215419500792e+02 0.000000000000000000e+00
7.971798639455781768e+02 0.000000000000000000e+00
7.974701133786848004e+02 0.000000000000000000e+00
7.977518367346938248e+02 0.000000000000000000e+00
7.980248526077097040e+02 0.000000000000000000e+00
7.983121995464853171e+02 0.000000000000000000e+00
7.985768707482993705e+02 0.000000000000000000e+00
7.988847165532879444e+02 0.000000000000000000e+00
7.991680725623582475e+02 0.000000000000000000e+00
7.994597732426303764e+02 0.000000000000000000e+00
7.997331519274376888e+02 0.000000000000000000e+00
8.000114285714286098e+02 0.000000000000000000e+00
8.002985941043083358e+02 0.000000000000000000e+00
8.005864852607709281e+02 0.000000000000000000e+00
8.008785487528344902e+02 0.000000000000000000e+00
8.011582766439909165e+02 0.000000000000000000e+00
8.014452607709750964e+02 0.000000000000000000e+00
8.017220861678003985e+02 0.000000000000000000e+00
8.019983673469387213e+02 0.000000000000000000e+00
8.022848072562358084e+02 0.000000000000000000e+00
8.025658049886620802e+02 0.000000000000000000e+00
8.028404535147392380e+02 0.000000000000000000e+00
8.031278004535147375e+02 0.000000000000000000e+00
8.033982766439909255e+02 0.000000000000000000e+00
8.036934240362811579e+02 0.000000000000000000e+00
8.039602721088435828e+02 0.000000000000000000e+00
8.042568707482993204e+02 0.000000000000000000e+00
8.045324263038548906e+02 0.000000000000000000e+00
8.048353741496598559e+02 0.000000000000000000e+00
8.050996825396825898e+02 0.000000000000000000e+00
8.053705215419500973e+02 0.000000000000000000e+00
8.056611337868480405e+02 0.000000000000000000e+00
8.059236281179138359e+02 0.000000000000000000e+00
8.062029931972789427e+02 0.000000000000000000e+00
8.064850793650794003e+02 0.000000000000000000e+00
8.067526530612244642e+02 0.000000000000000000e+00
8.070329251700679833e+02 0.000000000000000000e+00
8.073211791383220088e+02 0.000000000000000000e+00
8.075883900226757532e+02 0.000000000000000000e+00
8.078878911564626151e+02 0.000000000000000000e+00
8.081589115646258961e+02 0.000000000000000000e+00
8.084181405895691341e+02 0.000000000000000000e+00
8.087218140589569657e+02 0.000000000000000000e+00
8.089879365079365243e+02 0.000000000000000000e+00
8.092640362811791874e+02 0.000000000000000000e+00
8.095642630385488019e+02 0.000000000000000000e+00
8.098296598639456079e+02 0.000000000000000000e+00
8.100961451247165996e+02 0.000000000000000000e+00
8.104001814058956370e+02 0.000000000000000000e+00
8.106612244897959272e+02 0.000000000000000000e+00
8.109543764172335614e+02 0.000000000000000000e+00
8.112201360544218005e+02 0.000000000000000000e+00
8.114982312925170618e+02 0.000000000000000000e+00
8.117752380952381372e+02 0.000000000000000000e+00
8.120542403628118109e+02 0.000000000000000000e+00
8.123426757369614961e+02 0.000000000000000000e+00
8.126039002267573323e+02 0.000000000000000000e+00
8.128890702947845739e+02 0.000000000000000000e+00
8.131571882086167307e+02 0.000000000000000000e+00
8.134536054421769222e+02 0.000000000000000000e+00
8.137235374149660174e+02 0.000000000000000000e+00
8.140087074829931453e+02 0.000000000000000000e+00
8.142802721088435192e+02 0.000000000000000000e+00
8.145652607709751010e+02 0.000000000000000000e+00
8.148359183673469488e+02 0.000000000000000000e+00
8.151131065759636840e+02 0.000000000000000000e+00
8.153912018140589453e+02 0.000000000000000000e+00
8.156809070294784760e+02 0.000000000000000000e+00
8.159782312925169663e+02 0.000000000000000000e+00
8.162351020408162867e+02 0.000000000000000000e+00
8.165142857142857338e+02 0.000000000000000000e+00
8.167885714285714585e+02 0.000000000000000000e+00
8.170686621315193179e+02 0.000000000000000000e+00
8.173418594104308568e+02 0.000000000000000000e+00
8.176359183673469033e+02 0.000000000000000000e+00
8.179116553287981333e+02 0.000000000000000000e+00
8.181792290249433108e+02 0.000000000000000000e+00
8.184547845804988810e+02 0.000000000000000000e+00
8.187239909297052236e+02 0.000000000000000000e+00
8.189931972789115662e+02 0.000000000000000000e+00
8.192952380952381191e+02 0.000000000000000000e+00
8.195729705215419472e+02 0.000000000000000000e+00
8.198400000000000318e+02 0.000000000000000000e+00
8.201142857142857565e+02 0.000000000000000000e+00
8.204016326530612560e+02 0.000000000000000000e+00
8.206750113378684546e+02 0.000000000000000000e+00
8.209661678004534906e+02 0.000000000000000000e+00
8.212462585034013500e+02 0.000000000000000000e+00
8.215334240362811897e+02 0.000000000000000000e+00
8.218015419501133465e+02 0.000000000000000000e+00
8.221137414965986636e+02 0.000000000000000000e+00
8.223680725623582930e+02 0.000000000000000000e+00
8.226574149659863906e+02 0.000000000000000000e+00
8.229311564625850224e+02 0.000000000000000000e+00
8.232217687074829655e+02 0.000000000000000000e+00
8.235152834467120329e+02 0.000000000000000000e+00
8.238220408163265347e+02 0.000000000000000000e+00
8.240979591836734244e+02 0.000000000000000000e+00
8.243902040816326462e+02 0.000000000000000000e+00
8.246797278911565172e+02 0.000000000000000000e+00
8.249492970521541793e+02 0.000000000000000000e+00
8.252351927437641734e+02 0.000000000000000000e+00
8.255223582766440131e+02 0.000000000000000000e+00
8.258374603174603408e+02 0.000000000000000000e+00
8.261226303854875823e+02 0.000000000000000000e+00
8.264190476190476602e+02 0.000000000000000000e+00
8.267091156462585104e+02 0.000000000000000000e+00
8.269629024943310469e+02 0.000000000000000000e+00
8.272585941043083722e+02 0.000000000000000000e+00
8.275695238095238437e+02 0.000000000000000000e+00
8.278575963718820958e+02 0.000000000000000000e+00
8.281521995464852353e+02 0.000000000000000000e+00
8.284517006802720971e+02 0.000000000000000000e+00
8.287615419501133829e+02 0.000000000000000000e+00
8.290797278911564945e+02 0.000000000000000000e+00
8.293277097505668962e+02 0.000000000000000000e+00
8.296226757369614688e+02 0.000000000000000000e+00
8.298940589569160693e+02 0.000000000000000000e+00
8.301757823129252074e+02 0.000000000000000000e+00
8.304546031746032213e+02 0.000000000000000000e+00
8.307374149659864315e+02 0.000000000000000000e+00
8.310136961451247544e+02 0.000000000000000000e+00
8.312992290249433154e+02 0.000000000000000000e+00
8.315773242630385766e+02 0.000000000000000000e+00
8.318458049886621666e+02 0.000000000000000000e+00
8.321304308390023152e+02 0.000000000000000000e+00
8.324293877551020842e+02 0.000000000000000000e+00
8.327236281179137904e+02 0.000000000000000000e+00
nan -1.000000000000000000e+00
nan -1.000000000000000000e+00
nan -1.000000000000000000e+00
nan -1.000000000000000000e+00
nan -1.000000000000000000e+00
nan -1.000000000000000000e+00
nan -1.000000000000000000e+00
nan -1.000000000000000000e+00
nan -1.000000000000000000e+00
nan -1.000000000000000000e+00
nan -1.000000000000000000e+00
8.359702494331065736e+02 0.000000000000000000e+00
8.362661224489795586e+02 0.000000000000000000e+00
8.365587301587302136e+02 0.000000000000000000e+00
8.368319274376417525e+02 0.000000000000000000e+00
8.371218140589569430e+02 0.000000000000000000e+00
8.374265759637188467e+02 0.000000000000000000e+00
8.377050340136054274e+02 0.000000000000000000e+00
8.379860317460316992e+02 0.000000000000000000e+00
8.382508843537415260e+02 0.000000000000000000e+00
8.385297052154195399e+02 0.000000000000000000e+00
8.388422675736961764e+02 0.000000000000000000e+00
8.391102040816326735e+02 0.000000000000000000e+00
8.393973696145125132e+02 0.000000000000000000e+00
8.396772789115645992e+02 0.000000000000000000e+00
nan -1.000000000000000000e+00
8.402263945578231414e+02 0.000000000000000000e+00
8.405177324263038372e+02 0.000000000000000000e+00
8.408108843537414714e+02 0.000000000000000000e+00
8.411102040816326735e+02 0.000000000000000000e+00
8.414029931972788745e+02 0.000000000000000000e+00
8.416988662131519732e+02 0.000000000000000000e+00
8.419740589569161102e+02 0.000000000000000000e+00
8.422733786848073123e+02 0.000000000000000000e+00
8.425451247165532322e+02 0.000000000000000000e+00
8.428344671201814435e+02 0.000000000000000000e+00
8.431096598639455806e+02 0.000000000000000000e+00
8.434044444444444935e+02 0.000000000000000000e+00
8.436910657596372403e+02 0.000000000000000000e+00
8.439599092970521497e+02 0.000000000000000000e+00
8.442209523809523262e+02 0.000000000000000000e+00
8.445150113378684864e+02 0.000000000000000000e+00
8.448019954648525527e+02 0.000000000000000000e+00
8.450837188208616908e+02 0.000000000000000000e+00
8.453465759637188057e+02 0.000000000000000000e+00
8.456268480725623249e+02 0.000000000000000000e+00
8.459082086167800298e+02 0.000000000000000000e+00
8.461888435374149822e+02 0.000000000000000000e+00
8.464700226757369137e+02 0.000000000000000000e+00
8.467539229024943097e+02 0.000000000000000000e+00
8.470345578231292620e+02 0.000000000000000000e+00
nan -1.000000000000000000e+00
nan -1.000000000000000000e+00
8.478536054421768995e+02 0.000000000000000000e+00
8.481391383219954605e+02 0.000000000000000000e+00
8.484244897959183618e+02 0.000000000000000000e+00
8.487038548752834686e+02 0.000000000000000000e+00
8.489817687074829564e+02 0.000000000000000000e+00
8.492595011337868982e+02 0.000000000000000000e+00
8.495375963718820458e+02 0.000000000000000000e+00
8.498265759637188239e+02 0.000000000000000000e+00
8.501073922902494360e+02 0.000000000000000000e+00
8.503876643990929551e+02 0.000000000000000000e+00
8.506793650793650841e+02 0.000000000000000000e+00
8.509585487528344174e+02 0.000000000000000000e+00
8.512547845804988356e+02 0.000000000000000000e+00
8.515414058956915824e+02 0.000000000000000000e+00
8.518360090702948355e+02 0.000000000000000000e+00
8.521079365079365289e+02 0.000000000000000000e+00
8.523873015873016357e+02 0.000000000000000000e+00
8.526686621315192269e+02 0.000000000000000000e+00
8.529478458049886740e+02 0.000000000000000000e+00
8.532219501133787389e+02 0.000000000000000000e+00
8.535131065759637750e+02 0.000000000000000000e+00
8.537861224489795404e+02 0.000000000000000000e+00
8.540620408163265438e+02 0.000000000000000000e+00
8.543450340136054137e+02 0.000000000000000000e+00
8.546082539682539618e+02 0.000000000000000000e+00
8.548830839002267794e+02 0.000000000000000000e+00
8.551673469387754949e+02 0.000000000000000000e+00
8.554467120181406017e+02 0.000000000000000000e+00
8.557146485260770987e+02 0.000000000000000000e+00
8.559965532879818966e+02 0.000000000000000000e+00
8.562971428571428305e+02 0.000000000000000000e+00
8.565672562358276991e+02 0.000000000000000000e+00
8.568520634920635075e+02 0.000000000000000000e+00
8.571325170068026864e+02 0.000000000000000000e+00
8.573990022675736782e+02 0.000000000000000000e+00
8.576954195011337561e+02 0.000000000000000000e+00
8.579651700680271915e+02 0.000000000000000000e+00
8.582383673469387304e+02 0.000000000000000000e+00
8.585137414965986409e+02 0.000000000000000000e+00
8.587981859410431298e+02 0.000000000000000000e+00
8.590637641723355955e+02 0.000000000000000000e+00
8.593451247165533005e+02 0.000000000000000000e+00
8.596266666666666652e+02 0.000000000000000000e+00
8.598987755102041319e+02 0.000000000000000000e+00
8.601999092970521588e+02 0.000000000000000000e+00
8.604569614512471389e+02 0.000000000000000000e+00
8.607443083900226384e+02 0.000000000000000000e+00
8.610136961451247544e+02 0.000000000000000000e+00
8.612928798185940877e+02 0.000000000000000000e+00
8.615624489795918635e+02 0.000000000000000000e+00
8.618354648526077426e+02 0.000000000000000000e+00
8.621106575963718797e+02 0.000000000000000000e+00
8.623943764172336159e+02 0.000000000000000000e+00
8.626793650793650841e+02 0.000000000000000000e+00
8.629603628117913559e+02 0.000000000000000000e+00
8.632321088435373895e+02 0.000000000000000000e+00
8.635252607709750237e+02 0.000000000000000000e+00
8.637841269841269423e+02 0.000000000000000000e+00
8.641077551020408691e+02 0.000000000000000000e+00
8.643475736961451048e+02 0.000000000000000000e+00
8.646222222222222626e+02 0.000000000000000000e+00
8.648956009070294613e+02 0.000000000000000000e+00
nan -1.000000000000000000e+00
8.654331065759637340e+02 0.000000000000000000e+00
8.657122902494330674e+02 0.000000000000000000e+00
8.659914739229025145e+02 0.000000000000000000e+00
8.662701133786847549e+02 0.000000000000000000e+00
8.665667120181406062e+02 0.000000000000000000e+00
8.668500680272109093e+02 0.000000000000000000e+00
8.671096598639455806e+02 0.000000000000000000e+00
8.674006349206349569e+02 0.000000000000000000e+00
8.676781859410431252e+02 0.000000000000000000e+00
8.679544671201814481e+02 0.000000000000000000e+00
8.682287528344671728e+02 0.000000000000000000e+00
8.685004988662132064e+02 0.000000000000000000e+00
8.687833106575964166e+02 0.000000000000000000e+00
8.690673922902494724e+02 0.000000000000000000e+00
8.693257142857142981e+02 0.000000000000000000e+00
8.696317460317460473e+02 0.000000000000000000e+00
8.698969614512471935e+02 0.000000000000000000e+00
8.701906575963719206e+02 0.000000000000000000e+00
8.704575056689342318e+02 0.000000000000000000e+00
8.707294331065759252e+02 0.000000000000000000e+00
8.709966439909296696e+02 0.000000000000000000e+00
8.712790929705215603e+02 0.000000000000000000e+00
8.715550113378684500e+02 0.000000000000000000e+00
8.718381859410430934e+02 0.000000000000000000e+00
8.721034013605442397e+02 0.000000000000000000e+00
8.723829478458050062e+02 0.000000000000000000e+00
nan -1.000000000000000000e+00
nan -1.000000000000000000e+00
nan -1.000000000000000000e+00
nan -1.000000000000000000e+00
nan -1.000000000000000000e+00
nan -1.000000000000000000e+00
8.743482993197278574e+02 0.000000000000000000e+00
8.746008163265306621e+02 0.000000000000000000e+00
8.748856235827664705e+02 0.000000000000000000e+00
8.751479365079364925e+02 0.000000000000000000e+00
8.754205895691610522e+02 0.000000000000000000e+00
8.757053968253968605e+02 0.000000000000000000e+00
8.759707936507936665e+02 0.000000000000000000e+00
8.762331065759636886e+02 0.000000000000000000e+00
8.765160997732426722e+02 0.000000000000000000e+00
8.767809523809523853e+02 0.000000000000000000e+00
8.770873469387754540e+02 0.000000000000000000e+00
8.773643537414966431e+02 0.000000000000000000e+00
8.776375510204081820e+02 0.000000000000000000e+00
8.779058503401359985e+02 0.000000000000000000e+00
8.781975510204081274e+02 0.000000000000000000e+00
nan -1.000000000000000000e+00
8.787452154195011644e+02 0.000000000000000000e+00
8.790448979591836860e+02 0.000000000000000000e+00
8.793075736961451412e+02 0.000000000000000000e+00
8.795785941043084222e+02 0.000000000000000000e+00
8.798434467120181353e+02 0.000000000000000000e+00
8.801260770975056857e+02 0.000000000000000000e+00
8.804201360544217323e+02 0.000000000000000000e+00
8.807004081632652515e+02 0.000000000000000000e+00
8.809917460317460609e+02 0.000000000000000000e+00
8.812402721088435555e+02 0.000000000000000000e+00
8.815131065759637750e+02 0.000000000000000000e+00
8.818060770975056357e+02 0.000000000000000000e+00
8.820999546485260225e+02 0.000000000000000000e+00
8.823684353741496125e+02 0.000000000000000000e+00
8.826341950113378516e+02 0.000000000000000000e+00
8.829173696145124950e+02 0.000000000000000000e+00
8.832166893424035834e+02 0.000000000000000000e+00
8.834837188208616681e+02 0.000000000000000000e+00
8.837654421768706925e+02 0.000000000000000000e+00
nan -1.000000000000000000e+00
8.843225396825396274e+02 0.000000000000000000e+00
8.845752380952380918e+02 0.000000000000000000e+00
8.848527891156462601e+02 0.000000000000000000e+00
8.851305215419500882e+02 0.000000000000000000e+00
8.854461678004535088e+02 0.000000000000000000e+00
8.857275283446712137e+02 0.000000000000000000e+00
8.859836734693877816e+02 0.000000000000000000e+00
8.862574149659864133e+02 0.000000000000000000e+00
8.865395011337868709e+02 0.000000000000000000e+00
8.868119727891156572e+02 0.000000000000000000e+00
8.871000453514739092e+02 0.000000000000000000e+00
8.873879365079365016e+02 0.000000000000000000e+00
8.876836281179138268e+02 0.000000000000000000e+00
8.879542857142856747e+02 0.000000000000000000e+00
8.882305668934239975e+02 0.000000000000000000e+00
8.885146485260770532e+02 0.000000000000000000e+00
8.887902040816326235e+02 0.000000000000000000e+00
8.890706575963719160e+02 0.000000000000000000e+00
8.893447619047618673e+02 0.000000000000000000e+00
8.896264852607710054e+02 0.000000000000000000e+00
8.898927891156462238e+02 0.000000000000000000e+00
8.901676190476190413e+02 0.000000000000000000e+00
8.904312018140589089e+02 0.000000000000000000e+00
8.907089342403628507e+02 0.000000000000000000e+00
8.909772335600906672e+02 0.000000000000000000e+00
8.912662131519274453e+02 0.000000000000000000e+00
8.915319727891156845e+02 0.000000000000000000e+00
8.918058956916099760e+02 0.000000000000000000e+00
8.920783673469387622e+02 0.000000000000000000e+00
8.923495691609977030e+02 0.000000000000000000e+00
8.926298412698412221e+02 0.000000000000000000e+00
8.929093877551019887e+02 0.000000000000000000e+00
8.931963718820861686e+02 0.000000000000000000e+00
8.934913378684807412e+02 0.000000000000000000e+00
8.937707029478458480e+02 0.000000000000000000e+00
8.940404535147392835e+02 0.000000000000000000e+00
8.943390476190476193e+02 0.000000000000000000e+00
8.945979138321995379e+02 0.000000000000000000e+00
8.948796371880000606e+02 0.000000000000000000e+00
8.951579138321995970e+02 0.000000000000000000e+00
8.954389115646258688e+02 0.000000000000000000e+00
8.957219047619047387e+02 0.000000000000000000e+00
8.960029024943310105e+02 0.000000000000000000e+00
8.962603174603174239e+02 0.000000000000000000e+00
8.965783219954648757e+02 0.000000000000000000e+00
8.968353741496598559e+02 0.000000000000000000e+00
8.971131065759636840e+02 0.000000000000000000e+00
8.974015419501133692e+02 0.000000000000000000e+00
8.976602267573696281e+02 0.000000000000000000e+00
8.979524716553288499e+02 0.000000000000000000e+00
8.982302040816326780e+02 0.000000000000000000e+00
8.984966893424036698e+02 0.000000000000000000e+00
8.987746031746031576e+02 0.000000000000000000e+00
8.990458049886620984e+02 0.000000000000000000e+00
8.993055782312925430e+02 0.000000000000000000e+00
8.995938321995464548e+02 0.000000000000000000e+00
8.998721088435373758e+02 0.000000000000000000e+00
9.001638095238095048e+02 0.000000000000000000e+00
9.004321088435374350e+02 0.000000000000000000e+00
9.007120181405895210e+02 0.000000000000000000e+00
9.009964625850340099e+02 0.000000000000000000e+00
9.012703854875283014e+02 0.000000000000000000e+00
9.015575510204081411e+02 0.000000000000000000e+00
9.018512471655328682e+02 0.000000000000000000e+00
9.021193650793650249e+02 0.000000000000000000e+00
9.023931065759637704e+02 0.000000000000000000e+00
9.026737414965986090e+02 0.000000000000000000e+00
9.029525623582766229e+02 0.000000000000000000e+00
9.032253968253968424e+02 0.000000000000000000e+00
9.035018594104308249e+02 0.000000000000000000e+00
9.037634467120180943e+02 0.000000000000000000e+00
9.040487981859409956e+02 0.000000000000000000e+00
9.043196371882086169e+02 0.000000000000000000e+00
9.046104308390022197e+02 0.000000000000000000e+00
9.048979591836734926e+02 0.000000000000000000e+00
9.051629931972788654e+02 0.000000000000000000e+00
9.054365532879818375e+02 0.000000000000000000e+00
9.057182766439909756e+02 0.000000000000000000e+00
9.059887528344671637e+02 0.000000000000000000e+00
9.062541496598639696e+02 0.000000000000000000e+00
9.065396825396825307e+02 0.000000000000000000e+00
9.068052607700000181e+02 0.000000000000000000e+00
9.070539682539682644e+02 0.000000000000000000e+00
9.073275283446712365e+02 0.000000000000000000e+00
9.076007256235827754e+02 0.000000000000000000e+00
9.078668480725623340e+02 0.000000000000000000e+00
9.081416780045351516e+02 0.000000000000000000e+00
9.084328344671201876e+02 0.000000000000000000e+00
9.087105668934240157e+02 0.000000000000000000e+00
9.090031746031745570e+02 0.000000000000000000e+00
9.092934240360000331e+02 0.000000000000000000e+00
9.095530158730158519e+02 0.000000000000000000e+00
9.098282086167799889e+02 0.000000000000000000e+00
9.101055782312924975e+02 0.000000000000000000e+00
9.103894784580498936e+02 0.000000000000000000e+00
9.106868027210883838e+02 0.000000000000000000e+00
9.109703401360544603e+02 0.000000000000000000e+00
9.112683900226757032e+02 0.000000000000000000e+00
9.115452154195011190e+02 0.000000000000000000e+00
9.118224036281179679e+02 0.000000000000000000e+00
9.120874376417233407e+02 0.000000000000000000e+00
9.123646258503401896e+02 0.000000000000000000e+00
9.126483446712018122e+02 0.000000000000000000e+00
9.129384126984126624e+02 0.000000000000000000e+00
9.132090702947846239e+02 0.000000000000000000e+00
9.135045804988661757e+02 0.000000000000000000e+00
9.137580045351473927e+02 0.000000000000000000e+00
9.140689342403628643e+02 0.000000000000000000e+00
9.143250793650793184e+02 0.000000000000000000e+00
9.146234920634921082e+02 0.000000000000000000e+00
9.148854421768706970e+02 0.000000000000000000e+00
9.151742403628118154e+02 0.000000000000000000e+00
9.154401814058957143e+02 0.000000000000000000e+00
9.157086621315193042e+02 0.000000000000000000e+00
9.159825850340135958e+02 0.000000000000000000e+00
9.162755555555555702e+02 0.000000000000000000e+00
9.165349659863945817e+02 0.000000000000000000e+00
9.168219501133786480e+02 0.000000000000000000e+00
9.170938775510204550e+02 0.000000000000000000e+00
9.173828571428571195e+02 0.000000000000000000e+00
9.176567800453515247e+02 0.000000000000000000e+00
9.179356009070294249e+02 0.000000000000000000e+00
9.182055328798186338e+02 0.000000000000000000e+00
9.184926984126983598e+02 0.000000000000000000e+00
9.187475736961450821e+02 0.000000000000000000e+00
9.190167800453514246e+02 0.000000000000000000e+00
9.192787301587301272e+02 0.000000000000000000e+00
9.195873015873015675e+02 0.000000000000000000e+00
9.198755555555555929e+02 0.000000000000000000e+00
9.201569160997732979e+02 0.000000000000000000e+00
9.204322902494330947e+02 0.000000000000000000e+00
9.207140136054422328e+02 0.000000000000000000e+00
9.209859410430839262e+02 0.000000000000000000e+00
9.212513378684807321e+02 0.000000000000000000e+00
9.215261678004535497e+02 0.000000000000000000e+00
9.218138775510203686e+02 0.000000000000000000e+00
9.221095691609976939e+02 0.000000000000000000e+00
9.223976417233560596e+02 0.000000000000000000e+00
9.226904308390022607e+02 0.000000000000000000e+00
9.229696145124717077e+02 0.000000000000000000e+00
9.232471655328797624e+02 0.000000000000000000e+00
9.235288888888889005e+02 0.000000000000000000e+00
9.238024489795918726e+02 0.000000000000000000e+00
9.241017687074829610e+02 0.000000000000000000e+00
9.244096145124716486e+02 0.000000000000000000e+00
9.247078458049886649e+02 0.000000000000000000e+00
9.249901133786847822e+02 0.000000000000000000e+00
9.252614965986394964e+02 0.000000000000000000e+00
9.255321541950113442e+02 0.000000000000000000e+00
9.257979138321995833e+02 0.000000000000000000e+00
9.260848979591836496e+02 0.000000000000000000e+00
9.263702494331065509e+02 0.000000000000000000e+00
9.266390929705215740e+02 0.000000000000000000e+00
9.269130158730158655e+02 0.000000000000000000e+00
9.271789569160997644e+02 0.000000000000000000e+00
9.274483446712017667e+02 0.000000000000000000e+00
9.277280725623583066e+02 0.000000000000000000e+00
9.280321088435374577e+02 0.000000000000000000e+00
9.283160090702947400e+02 0.000000000000000000e+00
9.286164172335601279e+02 0.000000000000000000e+00
9.288861678004535634e+02 0.000000000000000000e+00
9.291735147392290628e+02 0.000000000000000000e+00
9.294568707482993659e+02 0.000000000000000000e+00
9.297289795918367190e+02 0.000000000000000000e+00
9.300076190476190732e+02 0.000000000000000000e+00
9.303120181405895437e+02 0.000000000000000000e+00
9.305799546485260407e+02 0.000000000000000000e+00
9.308439002267573414e+02 0.000000000000000000e+00
9.311361451247165633e+02 0.000000000000000000e+00
9.314240362811791556e+02 0.000000000000000000e+00
9.316937868480725911e+02 0.000000000000000000e+00
9.319813151927437502e+02 0.000000000000000000e+00
9.322741043083900649e+02 0.000000000000000000e+00
9.325599999999999454e+02 0.000000000000000000e+00
9.328326530612245051e+02 0.000000000000000000e+00
9.331181859410430661e+02 0.000000000000000000e+00
9.334055328798185656e+02 0.000000000000000000e+00
9.336769160997732797e+02 0.000000000000000000e+00
9.339595464852607165e+02 0.000000000000000000e+00
9.342380045351474109e+02 0.000000000000000000e+00
nan -1.000000000000000000e+00
nan -1.000000000000000000e+00
nan -1.000000000000000000e+00
nan -1.000000000000000000e+00
nan -1.000000000000000000e+00
nan -1.000000000000000000e+00
nan -1.000000000000000000e+00
nan -1.000000000000000000e+00
nan -1.000000000000000000e+00
nan -1.000000000000000000e+00
nan -1.000000000000000000e+00
nan -1.000000000000000000e+00
nan -1.000000000000000000e+00
nan -1.000000000000000000e+00
9.383653514739229422e+02 0.000000000000000000e+00
9.386459863945577808e+02 0.000000000000000000e+00
9.389249886621315682e+02 0.000000000000000000e+00
9.392032653061224892e+02 0.000000000000000000e+00
9.394889795918367099e+02 0.000000000000000000e+00
9.397603628117914241e+02 0.000000000000000000e+00
9.400408163265306030e+02 0.000000000000000000e+00
9.403183673469387713e+02 0.000000000000000000e+00
9.405973696145124450e+02 0.000000000000000000e+00
9.408830839002267794e+02 0.000000000000000000e+00
9.411646258503401441e+02 0.000000000000000000e+00
9.414507029478457980e+02 0.000000000000000000e+00
9.417324263038548224e+02 0.000000000000000000e+00
9.420156009070294658e+02 0.000000000000000000e+00
9.422944217687074797e+02 0.000000000000000000e+00
9.425705215419501428e+02 0.000000000000000000e+00
9.428565986394557967e+02 0.000000000000000000e+00
9.431399546485260998e+02 0.000000000000000000e+00
9.434165986394557422e+02 0.000000000000000000e+00
9.437046712018141079e+02 0.000000000000000000e+00
9.439853061224489466e+02 0.000000000000000000e+00
9.442693877551020023e+02 0.000000000000000000e+00
9.445512925170068002e+02 0.000000000000000000e+00
9.448335600907029175e+02 0.000000000000000000e+00
9.451169160997732206e+02 0.000000000000000000e+00
9.453821315192743668e+02 0.000000000000000000e+00
9.456634920634920718e+02 0.000000000000000000e+00
9.459704308390022334e+02 0.000000000000000000e+00
9.462378231292517512e+02 0.000000000000000000e+00
9.465168253968254248e+02 0.000000000000000000e+00
9.467958276643990985e+02 0.000000000000000000e+00
9.470751927437642053e+02 0.000000000000000000e+00
9.473541950113378789e+02 0.000000000000000000e+00
9.476342857142857383e+02 0.000000000000000000e+00
9.479254421768707743e+02 0.000000000000000000e+00
9.482015419501133238e+02 0.000000000000000000e+00
9.484819954648526164e+02 0.000000000000000000e+00
9.487767800453515292e+02 0.000000000000000000e+00
9.490594104308389660e+02 0.000000000000000000e+00
9.493342403628117836e+02 0.000000000000000000e+00
9.496322902494331402e+02 0.000000000000000000e+00
nan -1.000000000000000000e+00
nan -1.000000000000000000e+00
nan -1.000000000000000000e+00
nan -1.000000000000000000e+00
nan -1.000000000000000000e+00
nan -1.000000000000000000e+00
nan -1.000000000000000000e+00
nan -1.000000000000000000e+00
nan -1.000000000000000000e+00
nan -1.000000000000000000e+00
nan -1.000000000000000000e+00
nan -1.000000000000000000e+00
nan -1.000000000000000000e+00
nan -1.000000000000000000e+00
nan -1.000000000000000000e+00
nan -1.000000000000000000e+00
nan -1.000000000000000000e+00
nan -1.000000000000000000e+00
nan -1.000000000000000000e+00
nan -1.000000000000000000e+00
nan -1.000000000000000000e+00
9.557748752834467041e+02 0.000000000000000000e+00
9.560618594104308841e+02 0.000000000000000000e+00
9.563653514739229422e+02 0.000000000000000000e+00
9.566189569160998190e+02 0.000000000000000000e+00
9.568934240362812034e+02 0.000000000000000000e+00
9.571787755102041046e+02 0.000000000000000000e+00
9.574561451247164996e+02 0.000000000000000000e+00
9.577307936507936574e+02 0.000000000000000000e+00
9.580083446712018258e+02 0.000000000000000000e+00
9.583091156462585332e+02 0.000000000000000000e+00
9.585873922902494542e+02 0.000000000000000000e+00
9.588604081632653333e+02 0.000000000000000000e+00
9.591629931972788654e+02 0.000000000000000000e+00
nan -1.000000000000000000e+00
9.597177324263038827e+02 0.000000000000000000e+00
9.599838548752834413e+02 0.000000000000000000e+00
9.602746485260770442e+02 0.000000000000000000e+00
9.605454875283446654e+02 0.000000000000000000e+00
9.608195918367347304e+02 0.000000000000000000e+00
9.611034920634920127e+02 0.000000000000000000e+00
9.613685260770974992e+02 0.000000000000000000e+00
9.616676643990929279e+02 0.000000000000000000e+00
9.619468480725623749e+02 0.000000000000000000e+00
9.622035374149660356e+02 0.000000000000000000e+00
9.624850793650794003e+02 0.000000000000000000e+00
9.627751473922902505e+02 0.000000000000000000e+00
9.630485260770974492e+02 0.000000000000000000e+00
9.633315192743764328e+02 0.000000000000000000e+00
9.635980045351474246e+02 0.000000000000000000e+00
nan -1.000000000000000000e+00
nan -1.000000000000000000e+00
nan -1.000000000000000000e+00
nan -1.000000000000000000e+00
nan -1.000000000000000000e+00
9.652731065759637659e+02 0.000000000000000000e+00
9.655644444444444616e+02 0.000000000000000000e+00
9.658370975056689076e+02 0.000000000000000000e+00
9.661168253968254476e+02 0.000000000000000000e+00
9.663871201814058622e+02 0.000000000000000000e+00
9.666659410430838761e+02 0.000000000000000000e+00
9.669518367346938703e+02 0.000000000000000000e+00
9.672400907029478958e+02 0.000000000000000000e+00
nan -1.000000000000000000e+00
9.677955555555555520e+02 0.000000000000000000e+00
9.680723809523809678e+02 0.000000000000000000e+00
9.683735147392289946e+02 0.000000000000000000e+00
9.686458049886621211e+02 0.000000000000000000e+00
9.689231746031746297e+02 0.000000000000000000e+00
9.691911111111111268e+02 0.000000000000000000e+00
9.694644897959183254e+02 0.000000000000000000e+00
9.697534693877551035e+02 0.000000000000000000e+00
9.700549659863945635e+02 0.000000000000000000e+00
9.703102040816326053e+02 0.000000000000000000e+00
9.705977324263038781e+02 0.000000000000000000e+00
9.708662131519274681e+02 0.000000000000000000e+00
9.711586394557823496e+02 0.000000000000000000e+00
9.714338321995464867e+02 0.000000000000000000e+00
9.717289795918367190e+02 0.000000000000000000e+00
9.720018140589569384e+02 0.000000000000000000e+00
9.722755555555555702e+02 0.000000000000000000e+00
9.725668934240362660e+02 0.000000000000000000e+00
9.728246712018141125e+02 0.000000000000000000e+00
9.731163718820861277e+02 0.000000000000000000e+00
9.733955555555555748e+02 0.000000000000000000e+00
9.736663945578230823e+02 0.000000000000000000e+00
9.739359637188208580e+02 0.000000000000000000e+00
9.742231292517006978e+02 0.000000000000000000e+00
9.745093877551020114e+02 0.000000000000000000e+00
9.747811337868480450e+02 0.000000000000000000e+00
9.750619501133786571e+02 0.000000000000000000e+00
9.753217233560091017e+02 0.000000000000000000e+00
9.756099773242630135e+02 0.000000000000000000e+00
9.758844444444443980e+02 0.000000000000000000e+00
9.761558276643991121e+02 0.000000000000000000e+00
9.764504308390022516e+02 0.000000000000000000e+00
9.767314285714285234e+02 0.000000000000000000e+00
9.770055328798185883e+02 0.000000000000000000e+00
9.772892517006803246e+02 0.000000000000000000e+00
9.775740589569161330e+02 0.000000000000000000e+00
9.778450793650794139e+02 0.000000000000000000e+00
9.781331519274376660e+02 0.000000000000000000e+00
9.783967346938775336e+02 0.000000000000000000e+00
9.786960544217687357e+02 0.000000000000000000e+00
9.789931972789115662e+02 0.000000000000000000e+00
9.792580498866212793e+02 0.000000000000000000e+00
9.795361451247165405e+02 0.000000000000000000e+00
9.798046258503401305e+02 0.000000000000000000e+00
9.800763718820861641e+02 0.000000000000000000e+00
9.803519274376417343e+02 0.000000000000000000e+00
9.806263945578231187e+02 0.000000000000000000e+00
9.808879818594103881e+02 0.000000000000000000e+00
9.811758730158729804e+02 0.000000000000000000e+00
9.814376417233560232e+02 0.000000000000000000e+00
9.817190022675737282e+02 0.000000000000000000e+00
9.820018140589569384e+02 0.000000000000000000e+00
9.822653968253968060e+02 0.000000000000000000e+00
9.825389569160997780e+02 0.000000000000000000e+00
9.828159637188208535e+02 0.000000000000000000e+00
9.830820861678004121e+02 0.000000000000000000e+00
9.833672562358276537e+02 0.000000000000000000e+00
9.836549659863945863e+02 0.000000000000000000e+00
9.839434013605442715e+02 0.000000000000000000e+00
9.842033560090702622e+02 0.000000000000000000e+00
9.844805442176871111e+02 0.000000000000000000e+00
9.847448526077097313e+02 0.000000000000000000e+00
9.850211337868480541e+02 0.000000000000000000e+00
9.853053968253967696e+02 0.000000000000000000e+00
9.855849433106576498e+02 0.000000000000000000e+00
9.858387301587301863e+02 0.000000000000000000e+00
9.861315192743763873e+02 0.000000000000000000e+00
9.863965532879818738e+02 0.000000000000000000e+00
9.866764625850339598e+02 0.000000000000000000e+00
9.869616326530612014e+02 0.000000000000000000e+00
9.872386394557822769e+02 0.000000000000000000e+00
9.875065759637187739e+02 0.000000000000000000e+00
9.877991836734694289e+02 0.000000000000000000e+00
9.880798639450000564e+02 1.000000000000000000e+00
9.883602267569999640e+02 1.000000000000000000e+00
9.886425850339999215e+02 1.000000000000000000e+00
9.889069841260001112e+02 1.000000000000000000e+00
nan -1.000000000000000000e+00
nan -1.000000000000000000e+00
nan -1.000000000000000000e+00
nan -1.000000000000000000e+00
nan -1.000000000000000000e+00
nan -1.000000000000000000e+00
nan -1.000000000000000000e+00
nan -1.000000000000000000e+00
nan -1.000000000000000000e+00
nan -1.000000000000000000e+00
nan -1.000000000000000000e+00
nan -1.000000000000000000e+00
nan -1.000000000000000000e+00
nan -1.000000000000000000e+00
nan -1.000000000000000000e+00
nan -1.000000000000000000e+00
nan -1.000000000000000000e+00
nan -1.000000000000000000e+00
nan -1.000000000000000000e+00
nan -1.000000000000000000e+00
nan -1.000000000000000000e+00
nan -1.000000000000000000e+00
nan -1.000000000000000000e+00
nan -1.000000000000000000e+00
nan -1.000000000000000000e+00
nan -1.000000000000000000e+00
nan -1.000000000000000000e+00
nan -1.000000000000000000e+00
nan -1.000000000000000000e+00
nan -1.000000000000000000e+00
nan -1.000000000000000000e+00
nan -1.000000000000000000e+00
nan -1.000000000000000000e+00
nan -1.000000000000000000e+00
nan -1.000000000000000000e+00
nan -1.000000000000000000e+00
nan -1.000000000000000000e+00
nan -1.000000000000000000e+00
nan -1.000000000000000000e+00
1.000237097505668885e+03 0.000000000000000000e+00
1.000529160997732447e+03 0.000000000000000000e+00
1.000795827664399098e+03 0.000000000000000000e+00
1.001083537414966031e+03 0.000000000000000000e+00
1.001371247165532850e+03 0.000000000000000000e+00
1.001667664399092928e+03 0.000000000000000000e+00
1.001947210884353694e+03 0.000000000000000000e+00
1.002225668934240389e+03 0.000000000000000000e+00
1.002511927437641702e+03 0.000000000000000000e+00
1.002808344671201780e+03 0.000000000000000000e+00
1.003081904761904752e+03 0.000000000000000000e+00
1.003389206349206347e+03 0.000000000000000000e+00
1.003668027209999991e+03 0.000000000000000000e+00
1.003942675736961405e+03 0.000000000000000000e+00
1.004240725623582762e+03 0.000000000000000000e+00
1.004518458049886590e+03 0.000000000000000000e+00
1.004809070294784533e+03 0.000000000000000000e+00
1.005093877551020455e+03 0.000000000000000000e+00
1.005360181405895673e+03 0.000000000000000000e+00
1.005643900226757410e+03 0.000000000000000000e+00
1.005928344671201785e+03 0.000000000000000000e+00
1.006206802721088479e+03 0.000000000000000000e+00
1.006475646258503389e+03 0.000000000000000000e+00
1.006742312925170040e+03 0.000000000000000000e+00
1.007043446712018181e+03 0.000000000000000000e+00
1.007327165532879803e+03 0.000000000000000000e+00
1.007608344671201849e+03 0.000000000000000000e+00
1.007886258503401336e+03 0.000000000000000000e+00
1.008161269841269814e+03 0.000000000000000000e+00
1.008439546485260735e+03 0.000000000000000000e+00
1.008713469387755140e+03 0.000000000000000000e+00
1.008991746031746061e+03 0.000000000000000000e+00
1.009265306122449033e+03 0.000000000000000000e+00
1.009549387755102089e+03 0.000000000000000000e+00
1.009804444444444471e+03 0.000000000000000000e+00
1.010121360544217737e+03 0.000000000000000000e+00
1.010376054421768686e+03 0.000000000000000000e+00
nan -1.000000000000000000e+00
1.010932244897959208e+03 0.000000000000000000e+00
1.011221224489795873e+03 0.000000000000000000e+00
1.011475192743764183e+03 0.000000000000000000e+00
1.011744580498866185e+03 0.000000000000000000e+00
1.012017596371882064e+03 0.000000000000000000e+00
1.012316553287981833e+03 0.000000000000000000e+00
1.012612970521541911e+03 0.000000000000000000e+00
1.012893605442176863e+03 0.000000000000000000e+00
1.013195283446711983e+03 0.000000000000000000e+00
1.013462131519274408e+03 0.000000000000000000e+00
1.013751836734693825e+03 0.000000000000000000e+00
1.014030476190476179e+03 0.000000000000000000e+00
1.014337233560090681e+03 0.000000000000000000e+00
1.014613514739229004e+03 0.000000000000000000e+00
1.014902857142857101e+03 0.000000000000000000e+00
1.015187301587301590e+03 0.000000000000000000e+00
1.015485714285714266e+03 0.000000000000000000e+00
1.015763809523809527e+03 0.000000000000000000e+00
1.016025941043083890e+03 0.000000000000000000e+00
1.016303492063492058e+03 0.000000000000000000e+00
1.016577596371882123e+03 0.000000000000000000e+00
1.016869115646258479e+03 0.000000000000000000e+00
nan -1.000000000000000000e+00
nan -1.000000000000000000e+00
1.017672199546485217e+03 0.000000000000000000e+00
1.017943945578231251e+03 0.000000000000000000e+00
1.018226213151927482e+03 0.000000000000000000e+00
1.018522630385487560e+03 0.000000000000000000e+00
1.018788934240362778e+03 0.000000000000000000e+00
1.019070839002267576e+03 0.000000000000000000e+00
1.019349115646258497e+03 0.000000000000000000e+00
1.019620680272108871e+03 0.000000000000000000e+00
1.019907301587301617e+03 0.000000000000000000e+00
1.020183219954648507e+03 0.000000000000000000e+00
1.020465124716553305e+03 0.000000000000000000e+00
1.020710022675736923e+03 0.000000000000000000e+00
1.020996643990929670e+03 0.000000000000000000e+00
1.021298140589569130e+03 0.000000000000000000e+00
1.021531065759637158e+03 0.000000000000000000e+00
1.021841451247165537e+03 0.000000000000000000e+00
1.022119365079365025e+03 0.000000000000000000e+00
1.022412335600906999e+03 0.000000000000000000e+00
1.022674285714285702e+03 0.000000000000000000e+00
1.022938956916099755e+03 0.000000000000000000e+00
1.023234285714285761e+03 0.000000000000000000e+00
1.023515283446712033e+03 0.000000000000000000e+00
1.023797732426303810e+03 0.000000000000000000e+00
1.024090884353741558e+03 0.000000000000000000e+00
1.024385306122449038e+03 0.000000000000000000e+00
1.024641632653061151e+03 0.000000000000000000e+00
1.024918276643991021e+03 0.000000000000000000e+00
1.025185306122448992e+03 0.000000000000000000e+00
1.025482267573696163e+03 0.000000000000000000e+00
1.025747120181405990e+03 0.000000000000000000e+00
1.026017777777777837e+03 0.000000000000000000e+00
1.026315827664399194e+03 0.000000000000000000e+00
1.026579591836734608e+03 0.000000000000000000e+00
1.026853333333333239e+03 0.000000000000000000e+00
1.027129977324263109e+03 0.000000000000000000e+00
1.027416598639455742e+03 0.000000000000000000e+00
1.027696326530612168e+03 0.000000000000000000e+00
1.027962086167800408e+03 0.000000000000000000e+00
1.028247256235827763e+03 0.000000000000000000e+00
1.028539138321995551e+03 0.000000000000000000e+00
1.028790022675736964e+03 0.000000000000000000e+00
1.029065396825396874e+03 0.000000000000000000e+00
1.029346757369614579e+03 0.000000000000000000e+00
1.029613061224489684e+03 0.000000000000000000e+00
1.029906938775510298e+03 0.000000000000000000e+00
1.030186666666666724e+03 0.000000000000000000e+00
1.030442630385487519e+03 0.000000000000000000e+00
1.030726530612244915e+03 0.000000000000000000e+00
1.031002811791383238e+03 0.000000000000000000e+00
1.031271655328798261e+03 0.000000000000000000e+00
1.031557732426303801e+03 0.000000000000000000e+00
1.031843628117913795e+03 0.000000000000000000e+00
1.032099047619047724e+03 0.000000000000000000e+00
1.032374784580498954e+03 0.000000000000000000e+00
1.032653968253968287e+03 0.000000000000000000e+00
1.032927165532879826e+03 0.000000000000000000e+00
1.033214149659864006e+03 0.000000000000000000e+00
nan -1.000000000000000000e+00
nan -1.000000000000000000e+00
nan -1.000000000000000000e+00
nan -1.000000000000000000e+00
nan -1.000000000000000000e+00
nan -1.000000000000000000e+00
nan -1.000000000000000000e+00
1.035335147392290310e+03 0.000000000000000000e+00
1.035608163265306075e+03 0.000000000000000000e+00
1.035903854875283514e+03 0.000000000000000000e+00
1.036160725623582721e+03 0.000000000000000000e+00
1.036423764172335495e+03 0.000000000000000000e+00
1.036698231292516994e+03 0.000000000000000000e+00
1.036990839002267649e+03 0.000000000000000000e+00
1.037254421768707516e+03 0.000000000000000000e+00
nan -1.000000000000000000e+00
nan -1.000000000000000000e+00
nan -1.000000000000000000e+00
nan -1.000000000000000000e+00
nan -1.000000000000000000e+00
nan -1.000000000000000000e+00
1.039233741496598668e+03 0.000000000000000000e+00
1.039538503401360458e+03 0.000000000000000000e+00
1.039815510204081647e+03 0.000000000000000000e+00
1.040112108843537499e+03 0.000000000000000000e+00
1.040367709750566974e+03 0.000000000000000000e+00
1.040658321995464803e+03 0.000000000000000000e+00
1.040937324263038590e+03 0.000000000000000000e+00
1.041229206349206379e+03 0.000000000000000000e+00
1.041506394557823114e+03 0.000000000000000000e+00
1.041797188208616717e+03 0.000000000000000000e+00
1.042071655328798215e+03 0.000000000000000000e+00
1.042328163265306102e+03 0.000000000000000000e+00
1.042627664399092964e+03 0.000000000000000000e+00
1.042888707482993141e+03 0.000000000000000000e+00
1.043174240362811815e+03 0.000000000000000000e+00
1.043473741496598677e+03 0.000000000000000000e+00
1.043742403628117927e+03 0.000000000000000000e+00
1.044054058956916151e+03 0.000000000000000000e+00
nan -1.000000000000000000e+00
1.044625124716000073e+03 1.000000000000000000e+00
1.044890702946999909e+03 1.000000000000000000e+00
1.045175147391999872e+03 1.000000000000000000e+00
1.045466848071999948e+03 1.000000000000000000e+00
1.045749841268999944e+03 1.000000000000000000e+00
nan -1.000000000000000000e+00
nan -1.000000000000000000e+00
nan -1.000000000000000000e+00
nan -1.000000000000000000e+00
nan -1.000000000000000000e+00
nan -1.000000000000000000e+00
1.047717732426000111e+03 1.000000000000000000e+00
1.048007981858999983e+03 1.000000000000000000e+00
nan -1.000000000000000000e+00
1.048556553287000042e+03 1.000000000000000000e+00
1.048833741496000130e+03 1.000000000000000000e+00
nan -1.000000000000000000e+00
nan -1.000000000000000000e+00
nan -1.000000000000000000e+00
nan -1.000000000000000000e+00
nan -1.000000000000000000e+00
nan -1.000000000000000000e+00
nan -1.000000000000000000e+00
nan -1.000000000000000000e+00
nan -1.000000000000000000e+00
nan -1.000000000000000000e+00
nan -1.000000000000000000e+00
nan -1.000000000000000000e+00
nan -1.000000000000000000e+00
nan -1.000000000000000000e+00
1.053208526077097531e+03 0.000000000000000000e+00
1.053495873015873030e+03 0.000000000000000000e+00
1.053754557823129289e+03 0.000000000000000000e+00
1.054027936507936602e+03 0.000000000000000000e+00
1.054293696145124613e+03 0.000000000000000000e+00
1.054578503401360649e+03 0.000000000000000000e+00
1.054860770975056766e+03 0.000000000000000000e+00
1.055149024943310678e+03 0.000000000000000000e+00
1.055422585034013537e+03 0.000000000000000000e+00
1.055697414965986354e+03 0.000000000000000000e+00
1.055986575963718906e+03 0.000000000000000000e+00
1.056272653061224446e+03 0.000000000000000000e+00
1.056556553287981842e+03 0.000000000000000000e+00
1.056859319727891261e+03 0.000000000000000000e+00
1.057132335600907027e+03 0.000000000000000000e+00
1.057405170068027246e+03 0.000000000000000000e+00
1.057686530612244951e+03 0.000000000000000000e+00
1.057971156462584986e+03 0.000000000000000000e+00
1.058255238095238155e+03 0.000000000000000000e+00
1.058531882086167798e+03 0.000000000000000000e+00
1.058814693877551008e+03 0.000000000000000000e+00
1.059108934240362714e+03 0.000000000000000000e+00
1.059401541950113369e+03 0.000000000000000000e+00
1.059674920634920682e+03 0.000000000000000000e+00
1.059958276643990985e+03 0.000000000000000000e+00
1.060237097505668999e+03 0.000000000000000000e+00
1.060530068027210973e+03 0.000000000000000000e+00
1.060800725623582821e+03 0.000000000000000000e+00
1.061080997732426340e+03 0.000000000000000000e+00
1.061381587301587388e+03 0.000000000000000000e+00
1.061649523809523771e+03 0.000000000000000000e+00
1.061939410430838961e+03 0.000000000000000000e+00
1.062222766439909265e+03 0.000000000000000000e+00
1.062486167800453586e+03 0.000000000000000000e+00
1.062775328798185910e+03 0.000000000000000000e+00
1.063058684807256213e+03 0.000000000000000000e+00
1.063346575963718806e+03 0.000000000000000000e+00
1.063617777777777746e+03 0.000000000000000000e+00
1.063904761904761926e+03 0.000000000000000000e+00
1.064187573696145137e+03 0.000000000000000000e+00
1.064476916099773234e+03 0.000000000000000000e+00
1.064746122448979577e+03 0.000000000000000000e+00
1.065023854875283405e+03 0.000000000000000000e+00
1.065313741496598595e+03 0.000000000000000000e+00
1.065601814058956961e+03 0.000000000000000000e+00
1.065879909297052109e+03 0.000000000000000000e+00
1.066164535147392371e+03 0.000000000000000000e+00
1.066433015873015847e+03 0.000000000000000000e+00
1.066721632653061306e+03 0.000000000000000000e+00
1.067012244897959135e+03 0.000000000000000000e+00
1.067281995464852571e+03 0.000000000000000000e+00
1.067558458049886667e+03 0.000000000000000000e+00
1.067838367346938867e+03 0.000000000000000000e+00
1.068100136054421682e+03 0.000000000000000000e+00
1.068396009070294895e+03 0.000000000000000000e+00
1.068694603174603117e+03 0.000000000000000000e+00
1.068951111111111004e+03 0.000000000000000000e+00
1.069236099773242586e+03 0.000000000000000000e+00
1.069512925170068002e+03 0.000000000000000000e+00
nan -1.000000000000000000e+00
1.070069297052154297e+03 0.000000000000000000e+00
1.070360453514739220e+03 0.000000000000000000e+00
1.070619138321995479e+03 0.000000000000000000e+00
1.070899773242630317e+03 0.000000000000000000e+00
1.071187120181405817e+03 0.000000000000000000e+00
1.071465034013605418e+03 0.000000000000000000e+00
1.071759999999999991e+03 0.000000000000000000e+00
1.072030657596371839e+03 0.000000000000000000e+00
1.072300589569161048e+03 0.000000000000000000e+00
1.072605170068027292e+03 0.000000000000000000e+00
1.072871111111111077e+03 0.000000000000000000e+00
1.073144308390022616e+03 0.000000000000000000e+00
1.073436009070294858e+03 0.000000000000000000e+00
1.073707392290249345e+03 0.000000000000000000e+00
1.073975691609977275e+03 0.000000000000000000e+00
1.074261950113378589e+03 0.000000000000000000e+00
1.074531882086167798e+03 0.000000000000000000e+00
1.074804353741496698e+03 0.000000000000000000e+00
1.075079546485260835e+03 0.000000000000000000e+00
1.075336235827664495e+03 0.000000000000000000e+00
nan -1.000000000000000000e+00
nan -1.000000000000000000e+00
1.076204263038548788e+03 0.000000000000000000e+00
1.076486712018140679e+03 0.000000000000000000e+00
1.076751383219954732e+03 0.000000000000000000e+00
1.077048163265306130e+03 0.000000000000000000e+00
1.077333333333333258e+03 0.000000000000000000e+00
1.077595646258503393e+03 0.000000000000000000e+00
1.077856145124716477e+03 0.000000000000000000e+00
1.078147482993197173e+03 0.000000000000000000e+00
1.078421768707482897e+03 0.000000000000000000e+00
1.078694421768707571e+03 0.000000000000000000e+00
1.078963446712018140e+03 0.000000000000000000e+00
1.079241360544217741e+03 0.000000000000000000e+00
1.079529251700680334e+03 0.000000000000000000e+00
1.079812426303854863e+03 0.000000000000000000e+00
1.080077097505668917e+03 0.000000000000000000e+00
1.080354104308390106e+03 0.000000000000000000e+00
1.080619863945578118e+03 0.000000000000000000e+00
1.080897414965986400e+03 0.000000000000000000e+00
1.081184399092970580e+03 0.000000000000000000e+00
1.081467573696145109e+03 0.000000000000000000e+00
1.081741678004535061e+03 0.000000000000000000e+00
1.082006893424036207e+03 0.000000000000000000e+00
1.082279546485260880e+03 0.000000000000000000e+00
1.082569433106576071e+03 0.000000000000000000e+00
1.082837551020408227e+03 0.000000000000000000e+00
1.083125986394557913e+03 0.000000000000000000e+00
1.083378684807256150e+03 0.000000000000000000e+00
1.083660770975056721e+03 0.000000000000000000e+00
1.083945396825396756e+03 0.000000000000000000e+00
1.084216054421768604e+03 0.000000000000000000e+00
1.084470204081632573e+03 0.000000000000000000e+00
1.084784580498866262e+03 0.000000000000000000e+00
1.085068480725623658e+03 0.000000000000000000e+00
nan -1.000000000000000000e+00
nan -1.000000000000000000e+00
nan -1.000000000000000000e+00
nan -1.000000000000000000e+00
nan -1.000000000000000000e+00
nan -1.000000000000000000e+00
nan -1.000000000000000000e+00
nan -1.000000000000000000e+00
nan -1.000000000000000000e+00
nan -1.000000000000000000e+00
nan -1.000000000000000000e+00
nan -1.000000000000000000e+00
nan -1.000000000000000000e+00
1.088985759637188266e+03 0.000000000000000000e+00
1.089266394557823105e+03 0.000000000000000000e+00
1.089536689342403633e+03 0.000000000000000000e+00
1.089807528344671255e+03 0.000000000000000000e+00
1.090093424036281249e+03 0.000000000000000000e+00
1.090368798185940932e+03 0.000000000000000000e+00
1.090647981859410493e+03 0.000000000000000000e+00
1.090925170068027228e+03 0.000000000000000000e+00
1.091205804988662067e+03 0.000000000000000000e+00
nan -1.000000000000000000e+00
nan -1.000000000000000000e+00
nan -1.000000000000000000e+00
nan -1.000000000000000000e+00
nan -1.000000000000000000e+00
nan -1.000000000000000000e+00
nan -1.000000000000000000e+00
nan -1.000000000000000000e+00
nan -1.000000000000000000e+00
nan -1.000000000000000000e+00
nan -1.000000000000000000e+00
1.094518458049886704e+03 0.000000000000000000e+00
1.094795102040816346e+03 0.000000000000000000e+00
1.095080997732426340e+03 0.000000000000000000e+00
1.095381405895691614e+03 0.000000000000000000e+00
1.095650068027210864e+03 0.000000000000000000e+00
1.095933605442176940e+03 0.000000000000000000e+00
1.096206621315192706e+03 0.000000000000000000e+00
1.096479637188208699e+03 0.000000000000000000e+00
1.096770068027210982e+03 0.000000000000000000e+00
1.097063945578231369e+03 0.000000000000000000e+00
1.097345668934240393e+03 0.000000000000000000e+00
1.097622857142857129e+03 0.000000000000000000e+00
1.097896780045351534e+03 0.000000000000000000e+00
1.098197732426303901e+03 0.000000000000000000e+00
1.098466575963718924e+03 0.000000000000000000e+00
1.098754285714285743e+03 0.000000000000000000e+00
1.099027845804988601e+03 0.000000000000000000e+00
nan -1.000000000000000000e+00
1.099585487528344629e+03 0.000000000000000000e+00
1.099851428571428642e+03 0.000000000000000000e+00
1.100135328798186038e+03 0.000000000000000000e+00
1.100426666666666733e+03 0.000000000000000000e+00
1.100710385487528356e+03 0.000000000000000000e+00
1.100999183673469361e+03 0.000000000000000000e+00
1.101282539682539664e+03 0.000000000000000000e+00
1.101555918367346976e+03 0.000000000000000000e+00
1.101838185941043093e+03 0.000000000000000000e+00
1.102107029478458117e+03 0.000000000000000000e+00
1.102374965986394500e+03 0.000000000000000000e+00
1.102634920634920718e+03 0.000000000000000000e+00
1.102940589569160920e+03 0.000000000000000000e+00
1.103204353741496561e+03 0.000000000000000000e+00
1.103479002267573605e+03 0.000000000000000000e+00
1.103762176870748362e+03 0.000000000000000000e+00
1.104020680272108848e+03 0.000000000000000000e+00
1.104297868480725583e+03 0.000000000000000000e+00
1.104583038548752938e+03 0.000000000000000000e+00
nan -1.000000000000000000e+00
nan -1.000000000000000000e+00
1.105419863945578300e+03 0.000000000000000000e+00
1.105702494331065736e+03 0.000000000000000000e+00
1.105970612244897893e+03 0.000000000000000000e+00
1.106243628117913886e+03 0.000000000000000000e+00
1.106530612244898066e+03 0.000000000000000000e+00
1.106815419501133874e+03 0.000000000000000000e+00
1.107098775510204177e+03 0.000000000000000000e+00
1.107363628117913777e+03 0.000000000000000000e+00
1.107632471655328800e+03 0.000000000000000000e+00
1.107908027210884256e+03 0.000000000000000000e+00
1.108209886621315263e+03 0.000000000000000000e+00
1.108479637188208699e+03 0.000000000000000000e+00
1.108760272108843537e+03 0.000000000000000000e+00
1.109028208616780148e+03 0.000000000000000000e+00
1.109326621315192824e+03 0.000000000000000000e+00
1.109586938775510134e+03 0.000000000000000000e+00
1.109852879818594147e+03 0.000000000000000000e+00
1.110131882086167707e+03 0.000000000000000000e+00
1.110412517006802773e+03 0.000000000000000000e+00
1.110662675736961546e+03 0.000000000000000000e+00
1.110924263038548816e+03 0.000000000000000000e+00
1.111199455782312953e+03 0.000000000000000000e+00
1.111505124716553382e+03 0.000000000000000000e+00
1.111760725623582857e+03 0.000000000000000000e+00
1.112043537414966067e+03 0.000000000000000000e+00
1.112324897959183772e+03 0.000000000000000000e+00
1.112599002267573724e+03 0.000000000000000000e+00
1.112896326530612214e+03 0.000000000000000000e+00
1.113166984126984062e+03 0.000000000000000000e+00
1.113450521541950138e+03 0.000000000000000000e+00
1.113721360544217760e+03 0.000000000000000000e+00
1.113999455782312907e+03 0.000000000000000000e+00
1.114283900226757396e+03 0.000000000000000000e+00
1.114544580498866253e+03 0.000000000000000000e+00
1.114817959183673565e+03 0.000000000000000000e+00
1.115094965986394527e+03 0.000000000000000000e+00
1.115372335600907036e+03 0.000000000000000000e+00
1.115641360544217605e+03 0.000000000000000000e+00
1.115912925170068092e+03 0.000000000000000000e+00
1.116198095238095220e+03 0.000000000000000000e+00
1.116462040816326635e+03 0.000000000000000000e+00
1.116740861678004649e+03 0.000000000000000000e+00
1.117006077097505568e+03 0.000000000000000000e+00
1.117289977324262964e+03 0.000000000000000000e+00
nan -1.000000000000000000e+00
1.117871927437641716e+03 0.000000000000000000e+00
1.118148208616780039e+03 0.000000000000000000e+00
1.118422675736961537e+03 0.000000000000000000e+00
1.118690068027210827e+03 0.000000000000000000e+00
1.118980317460317565e+03 0.000000000000000000e+00
1.119250793650793639e+03 0.000000000000000000e+00
1.119527619047619055e+03 0.000000000000000000e+00
1.119811882086167770e+03 0.000000000000000000e+00
1.120095238095238074e+03 0.000000000000000000e+00
1.120371700680272170e+03 0.000000000000000000e+00
1.120648707482993132e+03 0.000000000000000000e+00
1.120933877551020487e+03 0.000000000000000000e+00
1.121223582766439904e+03 0.000000000000000000e+00
1.121491882086167834e+03 0.000000000000000000e+00
1.121775782312925230e+03 0.000000000000000000e+00
1.122059138321995533e+03 0.000000000000000000e+00
1.122341043083900331e+03 0.000000000000000000e+00
1.122620770975056757e+03 0.000000000000000000e+00
1.122901950113378689e+03 0.000000000000000000e+00
1.123185668934240312e+03 0.000000000000000000e+00
1.123466122448979604e+03 0.000000000000000000e+00
1.123764172335600961e+03 0.000000000000000000e+00
1.124027392290249509e+03 0.000000000000000000e+00
1.124323446712018040e+03 0.000000000000000000e+00
1.124609342403628034e+03 0.000000000000000000e+00
1.124881995464852707e+03 0.000000000000000000e+00
1.125178412698412785e+03 0.000000000000000000e+00
1.125438730158730095e+03 0.000000000000000000e+00
1.125728435374149740e+03 0.000000000000000000e+00
1.126020861678004621e+03 0.000000000000000000e+00
1.126291156462584922e+03 0.000000000000000000e+00
1.126574331065759679e+03 0.000000000000000000e+00
1.126842267573696063e+03 0.000000000000000000e+00
1.127133061224489893e+03 0.000000000000000000e+00
1.127398639455782359e+03 0.000000000000000000e+00
1.127680362811791383e+03 0.000000000000000000e+00
1.127953741496598695e+03 0.000000000000000000e+00
1.128232199546485163e+03 0.000000000000000000e+00
1.128503038548752784e+03 0.000000000000000000e+00
1.128792018140589562e+03 0.000000000000000000e+00
1.129046349206349305e+03 0.000000000000000000e+00
1.129331156462585113e+03 0.000000000000000000e+00
1.129609795918367354e+03 0.000000000000000000e+00
1.129889886621315100e+03 0.000000000000000000e+00
1.130148390022675812e+03 0.000000000000000000e+00
1.130434285714285807e+03 0.000000000000000000e+00
1.130690793650793694e+03 0.000000000000000000e+00
1.130965986394557831e+03 0.000000000000000000e+00
1.131235011337868400e+03 0.000000000000000000e+00
1.131496235827664350e+03 0.000000000000000000e+00
1.131781587301587251e+03 0.000000000000000000e+00
1.132056235827664295e+03 0.000000000000000000e+00
1.132319455782312843e+03 0.000000000000000000e+00
1.132587029478458135e+03 0.000000000000000000e+00
1.132866938775510107e+03 0.000000000000000000e+00
1.133150657596371957e+03 0.000000000000000000e+00
1.133413877551020505e+03 0.000000000000000000e+00
1.133690702947845693e+03 0.000000000000000000e+00
1.133951927437641643e+03 0.000000000000000000e+00
1.134233106575963802e+03 0.000000000000000000e+00
1.134498321995464948e+03 0.000000000000000000e+00
1.134786213151927541e+03 0.000000000000000000e+00
1.135031111111111159e+03 0.000000000000000000e+00
1.135324807256235772e+03 0.000000000000000000e+00
1.135596009070294713e+03 0.000000000000000000e+00
1.135865759637188148e+03 0.000000000000000000e+00
1.136147301587301627e+03 0.000000000000000000e+00
1.136410884353741494e+03 0.000000000000000000e+00
1.136692970521541838e+03 0.000000000000000000e+00
1.136963628117913913e+03 0.000000000000000000e+00
1.137240453514739329e+03 0.000000000000000000e+00
1.137518185941043157e+03 0.000000000000000000e+00
1.137788117913832139e+03 0.000000000000000000e+00
1.138076190476190504e+03 0.000000000000000000e+00
1.138337233560090681e+03 0.000000000000000000e+00
1.138620226757369664e+03 0.000000000000000000e+00
1.138893605442176977e+03 0.000000000000000000e+00
1.139170975056689258e+03 0.000000000000000000e+00
1.139438730158730095e+03 0.000000000000000000e+00
1.139720816326530667e+03 0.000000000000000000e+00
1.139979319727891152e+03 0.000000000000000000e+00
1.140255056689342382e+03 0.000000000000000000e+00
1.140514104308389960e+03 0.000000000000000000e+00
1.140810340136054492e+03 0.000000000000000000e+00
1.141088072562358320e+03 0.000000000000000000e+00
1.141390839002267512e+03 0.000000000000000000e+00
1.141637188208616863e+03 0.000000000000000000e+00
1.141949931972789045e+03 0.000000000000000000e+00
1.142219682539682481e+03 0.000000000000000000e+00
1.142493786848072659e+03 0.000000000000000000e+00
1.142775691609977230e+03 0.000000000000000000e+00
1.143048344671201903e+03 0.000000000000000000e+00
1.143334965986394536e+03 0.000000000000000000e+00
1.143612154195011271e+03 0.000000000000000000e+00
1.143893333333333430e+03 0.000000000000000000e+00
1.144169433106575980e+03 0.000000000000000000e+00
1.144460226757369583e+03 0.000000000000000000e+00
1.144727437641723327e+03 0.000000000000000000e+00
1.145000272108843546e+03 0.000000000000000000e+00
1.145281632653061251e+03 0.000000000000000000e+00
1.145570975055999952e+03 0.000000000000000000e+00
1.145847619047618991e+03 0.000000000000000000e+00
1.146106122448979704e+03 0.000000000000000000e+00
1.146394376417233616e+03 0.000000000000000000e+00
1.146667755102040928e+03 0.000000000000000000e+00
1.146962902494331047e+03 0.000000000000000000e+00
1.147258049886621393e+03 0.000000000000000000e+00
1.147546122448979531e+03 0.000000000000000000e+00
1.147805170068027110e+03 0.000000000000000000e+00
1.148093605442176795e+03 0.000000000000000000e+00
1.148365532879818602e+03 0.000000000000000000e+00
1.148652335600907008e+03 0.000000000000000000e+00
1.148934784580498899e+03 0.000000000000000000e+00
1.149222494331065718e+03 0.000000000000000000e+00
1.149510566893424084e+03 0.000000000000000000e+00
1.149779591836734653e+03 0.000000000000000000e+00
1.150073832199546587e+03 0.000000000000000000e+00
1.150342494331065836e+03 0.000000000000000000e+00
1.150622947845804902e+03 0.000000000000000000e+00
1.150928435374149558e+03 0.000000000000000000e+00
1.151221768707483079e+03 0.000000000000000000e+00
1.151494058956916206e+03 0.000000000000000000e+00
1.151790294784580510e+03 0.000000000000000000e+00
1.152073106575963720e+03 0.000000000000000000e+00
1.152353197278911466e+03 0.000000000000000000e+00
1.152647074829932080e+03 0.000000000000000000e+00
1.152952018140589644e+03 0.000000000000000000e+00
1.153209795918367263e+03 0.000000000000000000e+00
1.153492970521542020e+03 0.000000000000000000e+00
1.153782312925170118e+03 0.000000000000000000e+00
1.154061678004535224e+03 0.000000000000000000e+00
1.154334149659863897e+03 0.000000000000000000e+00
1.154613696145124777e+03 0.000000000000000000e+00
1.154898866213151905e+03 0.000000000000000000e+00
1.155183673469387713e+03 0.000000000000000000e+00
1.155446349206349169e+03 0.000000000000000000e+00
1.155742222222222154e+03 0.000000000000000000e+00
1.156019591836734662e+03 0.000000000000000000e+00
1.156291519274376469e+03 0.000000000000000000e+00
1.156575600907029411e+03 0.000000000000000000e+00
1.156841723356008970e+03 0.000000000000000000e+00
1.157112199546485272e+03 0.000000000000000000e+00
1.157401179138322050e+03 0.000000000000000000e+00
1.157678730158730104e+03 0.000000000000000000e+00
1.157950657596371911e+03 0.000000000000000000e+00
1.158235283446711946e+03 0.000000000000000000e+00
1.158501043083900186e+03 0.000000000000000000e+00
1.158784943310657582e+03 0.000000000000000000e+00
1.159068117913832111e+03 0.000000000000000000e+00
1.159331700680272206e+03 0.000000000000000000e+00
1.159602539682539600e+03 0.000000000000000000e+00
1.159869387755102025e+03 0.000000000000000000e+00
1.160163628117913731e+03 0.000000000000000000e+00
1.160431201814059023e+03 0.000000000000000000e+00
1.160713469387755140e+03 0.000000000000000000e+00
1.161002448979591918e+03 0.000000000000000000e+00
1.161286893424036180e+03 0.000000000000000000e+00
1.161566258503401286e+03 0.000000000000000000e+00
1.161839274376417279e+03 0.000000000000000000e+00
1.162108843537414941e+03 0.000000000000000000e+00
1.162391836734693925e+03 0.000000000000000000e+00
1.162663038548752866e+03 0.000000000000000000e+00
1.162954195011337788e+03 0.000000000000000000e+00
1.163232290249433163e+03 0.000000000000000000e+00
1.163496598639455669e+03 0.000000000000000000e+00
1.163789387755102098e+03 0.000000000000000000e+00
1.164063129251700730e+03 0.000000000000000000e+00
1.164335782312925176e+03 0.000000000000000000e+00
1.164614965986394509e+03 0.000000000000000000e+00
1.164897233560090626e+03 0.000000000000000000e+00
1.165159546485260762e+03 0.000000000000000000e+00
1.165457414965986345e+03 0.000000000000000000e+00
1.165737505668934318e+03 0.000000000000000000e+00
1.166007619047619073e+03 0.000000000000000000e+00
1.166284988662131582e+03 0.000000000000000000e+00
1.166575782312925185e+03 0.000000000000000000e+00
1.166839183673469279e+03 0.000000000000000000e+00
nan -1.000000000000000000e+00
1.167426031746000035e+03 1.000000000000000000e+00
1.167725714285000095e+03 1.000000000000000000e+00
1.167989841268999953e+03 1.000000000000000000e+00
nan -1.000000000000000000e+00
nan -1.000000000000000000e+00
nan -1.000000000000000000e+00
nan -1.000000000000000000e+00
nan -1.000000000000000000e+00
nan -1.000000000000000000e+00
nan -1.000000000000000000e+00
nan -1.000000000000000000e+00
nan -1.000000000000000000e+00
nan -1.000000000000000000e+00
1.171083718820861577e+03 0.000000000000000000e+00
1.171369433106576025e+03 0.000000000000000000e+00
1.171662947845805093e+03 0.000000000000000000e+00
1.171938684807256323e+03 0.000000000000000000e+00
1.172231473922902524e+03 0.000000000000000000e+00
1.172487800453514637e+03 0.000000000000000000e+00
1.172783310657596303e+03 0.000000000000000000e+00
1.173064126984126915e+03 0.000000000000000000e+00
1.173357823129251756e+03 0.000000000000000000e+00
1.173635918367346903e+03 0.000000000000000000e+00
1.173916553287981969e+03 0.000000000000000000e+00
1.174197959182999966e+03 0.000000000000000000e+00
1.174472562358276718e+03 0.000000000000000000e+00
1.174738503401360504e+03 0.000000000000000000e+00
1.175022403628117900e+03 0.000000000000000000e+00
nan -1.000000000000000000e+00
1.175576235827664505e+03 0.000000000000000000e+00
1.175859410430839034e+03 0.000000000000000000e+00
1.176151836734693916e+03 0.000000000000000000e+00
1.176405079365079473e+03 0.000000000000000000e+00
1.176696417233560169e+03 0.000000000000000000e+00
1.176952925170068056e+03 0.000000000000000000e+00
1.177242448979591927e+03 0.000000000000000000e+00
1.177511292517006723e+03 0.000000000000000000e+00
nan -1.000000000000000000e+00
1.178078730158730195e+03 0.000000000000000000e+00
1.178362448979591818e+03 0.000000000000000000e+00
1.178635464852607811e+03 0.000000000000000000e+00
1.178918458049886567e+03 0.000000000000000000e+00
1.179192018140589653e+03 0.000000000000000000e+00
1.179484625850340080e+03 0.000000000000000000e+00
1.179760725623582857e+03 0.000000000000000000e+00
1.180034467120181489e+03 0.000000000000000000e+00
1.180298412698412676e+03 0.000000000000000000e+00
1.180595736961451166e+03 0.000000000000000000e+00
1.180858049886621302e+03 0.000000000000000000e+00
1.181132698412698346e+03 0.000000000000000000e+00
1.181399909297052091e+03 0.000000000000000000e+00
1.181671655328798124e+03 0.000000000000000000e+00
1.181957006802721025e+03 0.000000000000000000e+00
1.182221133786847986e+03 0.000000000000000000e+00
1.182498866213151814e+03 0.000000000000000000e+00
1.182792199546485335e+03 0.000000000000000000e+00
1.183056145124716522e+03 0.000000000000000000e+00
1.183324625850340226e+03 0.000000000000000000e+00
1.183598548752834404e+03 0.000000000000000000e+00
nan -1.000000000000000000e+00
nan -1.000000000000000000e+00
nan -1.000000000000000000e+00
nan -1.000000000000000000e+00
nan -1.000000000000000000e+00
nan -1.000000000000000000e+00
nan -1.000000000000000000e+00
nan -1.000000000000000000e+00
nan -1.000000000000000000e+00
nan -1.000000000000000000e+00
nan -1.000000000000000000e+00
nan -1.000000000000000000e+00
nan -1.000000000000000000e+00
nan -1.000000000000000000e+00
nan -1.000000000000000000e+00
nan -1.000000000000000000e+00
nan -1.000000000000000000e+00
nan -1.000000000000000000e+00
nan -1.000000000000000000e+00
nan -1.000000000000000000e+00
nan -1.000000000000000000e+00
nan -1.000000000000000000e+00
nan -1.000000000000000000e+00
nan -1.000000000000000000e+00
nan -1.000000000000000000e+00
nan -1.000000000000000000e+00
nan -1.000000000000000000e+00
nan -1.000000000000000000e+00
nan -1.000000000000000000e+00
nan -1.000000000000000000e+00
nan -1.000000000000000000e+00
nan -1.000000000000000000e+00
nan -1.000000000000000000e+00
nan -1.000000000000000000e+00
nan -1.000000000000000000e+00
nan -1.000000000000000000e+00
nan -1.000000000000000000e+00
1.194266326530000015e+03 1.000000000000000000e+00
1.194542857142000003e+03 1.000000000000000000e+00
1.194816326529999969e+03 1.000000000000000000e+00
1.195108163265000030e+03 1.000000000000000000e+00
1.195380612243999849e+03 1.000000000000000000e+00
1.195642857141999912e+03 1.000000000000000000e+00
nan -1.000000000000000000e+00
nan -1.000000000000000000e+00
1.196493424036281112e+03 0.000000000000000000e+00
1.196760090702947764e+03 0.000000000000000000e+00
1.197039999999999964e+03 0.000000000000000000e+00
1.197312290249433090e+03 0.000000000000000000e+00
1.197593287981859476e+03 0.000000000000000000e+00
1.197862312925170045e+03 0.000000000000000000e+00
1.198156916099773298e+03 0.000000000000000000e+00
1.198437732426303910e+03 0.000000000000000000e+00
1.198719818594104254e+03 0.000000000000000000e+00
1.199019863945578209e+03 0.000000000000000000e+00
nan -1.000000000000000000e+00
nan -1.000000000000000000e+00
nan -1.000000000000000000e+00
nan -1.000000000000000000e+00
nan -1.000000000000000000e+00
nan -1.000000000000000000e+00
nan -1.000000000000000000e+00
nan -1.000000000000000000e+00
nan -1.000000000000000000e+00
nan -1.000000000000000000e+00
nan -1.000000000000000000e+00
nan -1.000000000000000000e+00
nan -1.000000000000000000e+00
1.203081541950113433e+03 0.000000000000000000e+00
1.203376870748299325e+03 0.000000000000000000e+00
1.203643356009070203e+03 0.000000000000000000e+00
1.203910022675736855e+03 0.000000000000000000e+00
1.204187210884353817e+03 0.000000000000000000e+00
1.204456235827664386e+03 0.000000000000000000e+00
1.204733968253968214e+03 0.000000000000000000e+00
1.205030929705215385e+03 0.000000000000000000e+00
1.205315374149659874e+03 0.000000000000000000e+00
1.205586394557823041e+03 0.000000000000000000e+00
1.205861405895691632e+03 0.000000000000000000e+00
1.206143310657596430e+03 0.000000000000000000e+00
1.206434829931972899e+03 0.000000000000000000e+00
1.206712562358276728e+03 0.000000000000000000e+00
1.206990816325999958e+03 0.000000000000000000e+00
1.207270929705215394e+03 0.000000000000000000e+00
1.207553741496598604e+03 0.000000000000000000e+00
1.207824580498866226e+03 0.000000000000000000e+00
1.208101043083900322e+03 0.000000000000000000e+00
1.208393469387755204e+03 0.000000000000000000e+00
1.208677188208616826e+03 0.000000000000000000e+00
1.208948027210884447e+03 0.000000000000000000e+00
1.209223945578231223e+03 0.000000000000000000e+00
1.209512925170068002e+03 0.000000000000000000e+00
1.209795011337868573e+03 0.000000000000000000e+00
1.210061496598639451e+03 0.000000000000000000e+00
1.210348480725623631e+03 0.000000000000000000e+00
1.210628934240362923e+03 0.000000000000000000e+00
1.210904126984127060e+03 0.000000000000000000e+00
1.211185668934240312e+03 0.000000000000000000e+00
1.211477913832199647e+03 0.000000000000000000e+00
1.211752199546485372e+03 0.000000000000000000e+00
1.212024852607709818e+03 0.000000000000000000e+00
1.212311836734693770e+03 0.000000000000000000e+00
1.212586485260771042e+03 0.000000000000000000e+00
1.212867301587301654e+03 0.000000000000000000e+00
1.213147573696145173e+03 0.000000000000000000e+00
1.213429297052154197e+03 0.000000000000000000e+00
1.213712108843537408e+03 0.000000000000000000e+00
1.214001451247165505e+03 0.000000000000000000e+00
1.214270657596371848e+03 0.000000000000000000e+00
1.214559637188208626e+03 0.000000000000000000e+00
1.214830113378684700e+03 0.000000000000000000e+00
1.215136145124716450e+03 0.000000000000000000e+00
1.215398458049886585e+03 0.000000000000000000e+00
1.215687981859410456e+03 0.000000000000000000e+00
1.215957006802721025e+03 0.000000000000000000e+00
1.216242902494331020e+03 0.000000000000000000e+00
1.216520453514739302e+03 0.000000000000000000e+00
1.216796190476190532e+03 0.000000000000000000e+00
1.217068662131519204e+03 0.000000000000000000e+00
nan -1.000000000000000000e+00
nan -1.000000000000000000e+00
nan -1.000000000000000000e+00
nan -1.000000000000000000e+00
nan -1.000000000000000000e+00
nan -1.000000000000000000e+00
nan -1.000000000000000000e+00
nan -1.000000000000000000e+00
nan -1.000000000000000000e+00
nan -1.000000000000000000e+00
nan -1.000000000000000000e+00
nan -1.000000000000000000e+00
nan -1.000000000000000000e+00
nan -1.000000000000000000e+00
nan -1.000000000000000000e+00
nan -1.000000000000000000e+00
nan -1.000000000000000000e+00
nan -1.000000000000000000e+00
nan -1.000000000000000000e+00
nan -1.000000000000000000e+00
nan -1.000000000000000000e+00
nan -1.000000000000000000e+00
nan -1.000000000000000000e+00
nan -1.000000000000000000e+00
nan -1.000000000000000000e+00
nan -1.000000000000000000e+00
nan -1.000000000000000000e+00
nan -1.000000000000000000e+00
nan -1.000000000000000000e+00
nan -1.000000000000000000e+00
nan -1.000000000000000000e+00
nan -1.000000000000000000e+00
nan -1.000000000000000000e+00
nan -1.000000000000000000e+00
nan -1.000000000000000000e+00
nan -1.000000000000000000e+00
nan -1.000000000000000000e+00
nan -1.000000000000000000e+00
nan -1.000000000000000000e+00
nan -1.000000000000000000e+00
nan -1.000000000000000000e+00
1.229063764172335596e+03 0.000000000000000000e+00
1.229361088435374086e+03 0.000000000000000000e+00
1.229636643990929770e+03 0.000000000000000000e+00
1.229909115646258442e+03 0.000000000000000000e+00
1.230185215419501219e+03 0.000000000000000000e+00
1.230446984126984034e+03 0.000000000000000000e+00
1.230720181405895801e+03 0.000000000000000000e+00
1.231010612244897857e+03 0.000000000000000000e+00
1.231278185941043148e+03 0.000000000000000000e+00
1.231562086167800544e+03 0.000000000000000000e+00
1.231832199546485299e+03 0.000000000000000000e+00
1.232114467120181416e+03 0.000000000000000000e+00
1.232386938775510316e+03 0.000000000000000000e+00
1.232666122448979650e+03 0.000000000000000000e+00
1.232939319727891188e+03 0.000000000000000000e+00
1.233223219954648584e+03 0.000000000000000000e+00
1.233498775510204041e+03 0.000000000000000000e+00
1.233782494331065664e+03 0.000000000000000000e+00
1.234062403628117863e+03 0.000000000000000000e+00
1.234328163265306102e+03 0.000000000000000000e+00
1.234606077097505704e+03 0.000000000000000000e+00
1.234885079365079264e+03 0.000000000000000000e+00
1.235160997732426267e+03 0.000000000000000000e+00
1.235425850340136094e+03 0.000000000000000000e+00
1.235699773242630272e+03 0.000000000000000000e+00
1.235975873015873049e+03 0.000000000000000000e+00
1.236250158730158773e+03 0.000000000000000000e+00
1.236523718820861632e+03 0.000000000000000000e+00
1.236793106575963748e+03 0.000000000000000000e+00
1.237073741496598586e+03 0.000000000000000000e+00
1.237333877551020350e+03 0.000000000000000000e+00
1.237607074829931889e+03 0.000000000000000000e+00
1.237878820861677923e+03 0.000000000000000000e+00
1.238165442176870783e+03 0.000000000000000000e+00
1.238450612244897911e+03 0.000000000000000000e+00
1.238722539682539718e+03 0.000000000000000000e+00
1.238999365079365134e+03 0.000000000000000000e+00
1.239284353741496489e+03 0.000000000000000000e+00
1.239559183673469306e+03 0.000000000000000000e+00
1.239830566893424020e+03 0.000000000000000000e+00
1.240109387755102034e+03 0.000000000000000000e+00
1.240395827664399121e+03 0.000000000000000000e+00
1.240678458049886558e+03 0.000000000000000000e+00
1.240958367346938758e+03 0.000000000000000000e+00
1.241219954648526027e+03 0.000000000000000000e+00
1.241492426303854927e+03 0.000000000000000000e+00
1.241763628117913868e+03 0.000000000000000000e+00
1.242051700680272006e+03 0.000000000000000000e+00
1.242329251700680288e+03 0.000000000000000000e+00
1.242600090702947909e+03 0.000000000000000000e+00
1.242884172335600852e+03 0.000000000000000000e+00
1.243153922902494287e+03 0.000000000000000000e+00
1.243442902494331065e+03 0.000000000000000000e+00
1.243721541950113306e+03 0.000000000000000000e+00
1.243993106575963793e+03 0.000000000000000000e+00
1.244279727891156426e+03 0.000000000000000000e+00
1.244535328798185901e+03 0.000000000000000000e+00
1.244833015873015938e+03 0.000000000000000000e+00
1.245101315192743868e+03 0.000000000000000000e+00
1.245378503401360604e+03 0.000000000000000000e+00
1.245651519274376369e+03 0.000000000000000000e+00
1.245911473922902587e+03 0.000000000000000000e+00
1.246188117913832230e+03 0.000000000000000000e+00
1.246462947845805047e+03 0.000000000000000000e+00
1.246735963718820813e+03 0.000000000000000000e+00
1.247021859410430807e+03 0.000000000000000000e+00
1.247307210884353708e+03 0.000000000000000000e+00
1.247591473922902424e+03 0.000000000000000000e+00
1.247872290249433036e+03 0.000000000000000000e+00
nan -1.000000000000000000e+00
1.248432108843537435e+03 0.000000000000000000e+00
1.248718185941042975e+03 0.000000000000000000e+00
1.248999183673469361e+03 0.000000000000000000e+00
1.249285079365079355e+03 0.000000000000000000e+00
1.249558163265000076e+03 0.000000000000000000e+00
1.249859591836734580e+03 0.000000000000000000e+00
1.250145124716553255e+03 0.000000000000000000e+00
1.250400907029478503e+03 0.000000000000000000e+00
1.250693333333333385e+03 0.000000000000000000e+00
1.250969795918367254e+03 0.000000000000000000e+00
1.251249160997732361e+03 0.000000000000000000e+00
1.251512562358276682e+03 0.000000000000000000e+00
1.251796825396825398e+03 0.000000000000000000e+00
1.252054784580498790e+03 0.000000000000000000e+00
1.252350113378684910e+03 0.000000000000000000e+00
1.252630929705215522e+03 0.000000000000000000e+00
1.252928435374149558e+03 0.000000000000000000e+00
1.253171700680272124e+03 0.000000000000000000e+00
1.253493151927437566e+03 0.000000000000000000e+00
1.253756371882086114e+03 0.000000000000000000e+00
1.254032108843537344e+03 0.000000000000000000e+00
1.254306031746031749e+03 0.000000000000000000e+00
1.254584852607709763e+03 0.000000000000000000e+00
1.254843356009070249e+03 0.000000000000000000e+00
1.255135963718820904e+03 0.000000000000000000e+00
1.255404807256235927e+03 0.000000000000000000e+00
1.255694875283446663e+03 0.000000000000000000e+00
1.255959546485260717e+03 0.000000000000000000e+00
1.256253605442176877e+03 0.000000000000000000e+00
1.256524988662131591e+03 0.000000000000000000e+00
1.256831020408163340e+03 0.000000000000000000e+00
nan -1.000000000000000000e+00
1.257363265306000130e+03 0.000000000000000000e+00
1.257636462585033996e+03 0.000000000000000000e+00
1.257916190476190422e+03 0.000000000000000000e+00
1.258179773242630290e+03 0.000000000000000000e+00
1.258464580498866326e+03 0.000000000000000000e+00
1.258738503401360504e+03 0.000000000000000000e+00
1.259068299319727885e+03 0.000000000000000000e+00
1.259338231292517094e+03 0.000000000000000000e+00
1.259623401360544221e+03 0.000000000000000000e+00
1.259892244897959245e+03 0.000000000000000000e+00
1.260179229024943197e+03 0.000000000000000000e+00
1.260443537414965931e+03 0.000000000000000000e+00
1.260737959183673411e+03 0.000000000000000000e+00
1.260999546485260680e+03 0.000000000000000000e+00
1.261292517006802655e+03 0.000000000000000000e+00
1.261560453514739265e+03 0.000000000000000000e+00
1.261837823129251774e+03 0.000000000000000000e+00
1.262111564625850406e+03 0.000000000000000000e+00
1.262388571428571368e+03 0.000000000000000000e+00
1.262664852607709690e+03 0.000000000000000000e+00
1.262944217687074797e+03 0.000000000000000000e+00
1.263225034013605409e+03 0.000000000000000000e+00
1.263500770975056639e+03 0.000000000000000000e+00
1.263764172335600961e+03 0.000000000000000000e+00
1.264039365079365098e+03 0.000000000000000000e+00
1.264319999999999936e+03 0.000000000000000000e+00
1.264616054421768695e+03 0.000000000000000000e+00
1.264907573696145164e+03 0.000000000000000000e+00
1.265160634920634948e+03 0.000000000000000000e+00
1.265445260770974983e+03 0.000000000000000000e+00
1.265716825396825470e+03 0.000000000000000000e+00
1.265977868480725647e+03 0.000000000000000000e+00
1.266274829931972818e+03 0.000000000000000000e+00
1.266556371882086069e+03 0.000000000000000000e+00
1.266830839002267567e+03 0.000000000000000000e+00
nan -1.000000000000000000e+00
1.267402040815999953e+03 0.000000000000000000e+00
1.267656235827664432e+03 0.000000000000000000e+00
1.267944308390022570e+03 0.000000000000000000e+00
1.268236371882086132e+03 0.000000000000000000e+00
1.268519909297052209e+03 0.000000000000000000e+00
1.268796009070294758e+03 0.000000000000000000e+00
1.269080090702947928e+03 0.000000000000000000e+00
1.269357278911564663e+03 0.000000000000000000e+00
1.269638276643990821e+03 0.000000000000000000e+00
1.269939229024943415e+03 0.000000000000000000e+00
nan -1.000000000000000000e+00
1.270463265306000039e+03 1.000000000000000000e+00
1.270735714285000086e+03 1.000000000000000000e+00
1.271022448979000046e+03 1.000000000000000000e+00
1.271303061223999975e+03 1.000000000000000000e+00
1.271589795917999936e+03 1.000000000000000000e+00
1.271874489795000045e+03 1.000000000000000000e+00
nan -1.000000000000000000e+00
nan -1.000000000000000000e+00
nan -1.000000000000000000e+00
nan -1.000000000000000000e+00
nan -1.000000000000000000e+00
nan -1.000000000000000000e+00
nan -1.000000000000000000e+00
nan -1.000000000000000000e+00
nan -1.000000000000000000e+00
nan -1.000000000000000000e+00
nan -1.000000000000000000e+00
nan -1.000000000000000000e+00
nan -1.000000000000000000e+00
nan -1.000000000000000000e+00
nan -1.000000000000000000e+00
nan -1.000000000000000000e+00
nan -1.000000000000000000e+00
nan -1.000000000000000000e+00
nan -1.000000000000000000e+00
nan -1.000000000000000000e+00
nan -1.000000000000000000e+00
nan -1.000000000000000000e+00
nan -1.000000000000000000e+00
nan -1.000000000000000000e+00
nan -1.000000000000000000e+00
nan -1.000000000000000000e+00
nan -1.000000000000000000e+00
nan -1.000000000000000000e+00
nan -1.000000000000000000e+00
nan -1.000000000000000000e+00
nan -1.000000000000000000e+00
nan -1.000000000000000000e+00
nan -1.000000000000000000e+00
nan -1.000000000000000000e+00
nan -1.000000000000000000e+00
1.282120272108843437e+03 0.000000000000000000e+00
1.282403083900226648e+03 0.000000000000000000e+00
1.282694965986394664e+03 0.000000000000000000e+00
1.282977414965986327e+03 0.000000000000000000e+00
1.283264217687074733e+03 0.000000000000000000e+00
1.283547936507936583e+03 0.000000000000000000e+00
1.283827120181405917e+03 0.000000000000000000e+00
1.284113922902494323e+03 0.000000000000000000e+00
1.284410158730158628e+03 0.000000000000000000e+00
