# Supplementary material for: Correlated microtiming deviations in jazz and rock music
Source: PLoS One. 2018 Jan 24;13(1):e0186361. doi: 10.1371/journal.pone.0186361 (PMC5783353; doi:10.1371/journal.pone.0186361)
Supplement: S1 Dataset — (ZIP) [file pone.0186361.s001.zip › JA03.dat]

2.303981859410430744e+01 0.000000000000000000e+00
2.333369614512471557e+01 0.000000000000000000e+00
2.362068027210884225e+01 0.000000000000000000e+00
2.391020408163265287e+01 0.000000000000000000e+00
2.419718820861677955e+01 0.000000000000000000e+00
2.449614512471655203e+01 0.000000000000000000e+00
2.478022675736961489e+01 0.000000000000000000e+00
2.506721088435374156e+01 0.000000000000000000e+00
2.536090702947845799e+01 0.000000000000000000e+00
2.564117913832199491e+01 0.000000000000000000e+00
2.593523809523809476e+01 0.000000000000000000e+00
2.621061224489795904e+01 0.000000000000000000e+00
2.650884353741496469e+01 0.000000000000000000e+00
2.679691609977324163e+01 0.000000000000000000e+00
2.707519274376417329e+01 0.000000000000000000e+00
2.736308390022675852e+01 0.000000000000000000e+00
2.765260770975056559e+01 0.000000000000000000e+00
2.794099773199999959e+01 1.000000000000000000e+00
2.821786847999999992e+01 1.000000000000000000e+00
2.851734693800000287e+01 1.000000000000000000e+00
nan -1.000000000000000000e+00
nan -1.000000000000000000e+00
nan -1.000000000000000000e+00
nan -1.000000000000000000e+00
2.993560090702947818e+01 0.000000000000000000e+00
3.022149659863945459e+01 0.000000000000000000e+00
3.049977324263038625e+01 0.000000000000000000e+00
3.076770975056689394e+01 0.000000000000000000e+00
3.105469387755102062e+01 0.000000000000000000e+00
3.134984126984127073e+01 0.000000000000000000e+00
3.162757369614512371e+01 0.000000000000000000e+00
3.191383219954648354e+01 0.000000000000000000e+00
3.219646258503401270e+01 0.000000000000000000e+00
3.247673469387755318e+01 0.000000000000000000e+00
3.276934240362811579e+01 0.000000000000000000e+00
3.307519274376416973e+01 0.000000000000000000e+00
3.335256235827664284e+01 0.000000000000000000e+00
3.364970521541950177e+01 0.000000000000000000e+00
3.393777777777777516e+01 0.000000000000000000e+00
3.424145124716553568e+01 0.000000000000000000e+00
3.451265306122449061e+01 0.000000000000000000e+00
3.481396825299999875e+01 1.000000000000000000e+00
3.508680272108843212e+01 0.000000000000000000e+00
3.538594104308390342e+01 0.000000000000000000e+00
3.565823129251700863e+01 0.000000000000000000e+00
3.595591836734693914e+01 0.000000000000000000e+00
3.624072562358276883e+01 0.000000000000000000e+00
3.653006802721088775e+01 0.000000000000000000e+00
3.680798185941043243e+01 0.000000000000000000e+00
nan -1.000000000000000000e+00
3.735310657596372153e+01 0.000000000000000000e+00
3.764589569160997939e+01 0.000000000000000000e+00
3.792489795918367435e+01 0.000000000000000000e+00
3.819718820861677955e+01 0.000000000000000000e+00
3.848816326530612031e+01 0.000000000000000000e+00
3.878077097505669002e+01 0.000000000000000000e+00
3.907192743764172604e+01 0.000000000000000000e+00
3.936943310657596129e+01 0.000000000000000000e+00
3.963464852607710043e+01 0.000000000000000000e+00
3.993487528344671489e+01 0.000000000000000000e+00
4.020390022675736930e+01 0.000000000000000000e+00
4.049541950113378874e+01 0.000000000000000000e+00
4.076625850340136026e+01 0.000000000000000000e+00
4.104598639455782205e+01 0.000000000000000000e+00
4.134439909297051940e+01 0.000000000000000000e+00
4.161650793650793645e+01 0.000000000000000000e+00
4.190875283446712274e+01 0.000000000000000000e+00
nan -1.000000000000000000e+00
4.247473922902494081e+01 0.000000000000000000e+00
4.277006802721088263e+01 0.000000000000000000e+00
4.305034013605442311e+01 0.000000000000000000e+00
4.334149659799999910e+01 1.000000000000000000e+00
4.360217687074830195e+01 0.000000000000000000e+00
4.388244897959183533e+01 0.000000000000000000e+00
4.417015873015873240e+01 0.000000000000000000e+00
4.443646258503401469e+01 0.000000000000000000e+00
4.474739229024943654e+01 0.000000000000000000e+00
4.504072562358276599e+01 0.000000000000000000e+00
nan -1.000000000000000000e+00
nan -1.000000000000000000e+00
4.588335600899999633e+01 1.000000000000000000e+00
4.617578231199999550e+01 1.000000000000000000e+00
4.645804988600000485e+01 1.000000000000000000e+00
4.674757369600000345e+01 1.000000000000000000e+00
nan -1.000000000000000000e+00
4.730702947800000402e+01 1.000000000000000000e+00
4.757623582699999787e+01 1.000000000000000000e+00
4.785632652999999692e+01 1.000000000000000000e+00
4.813859410399999916e+01 1.000000000000000000e+00
4.842013605399999676e+01 1.000000000000000000e+00
4.869006802721088434e+01 0.000000000000000000e+00
4.897342403628118035e+01 0.000000000000000000e+00
4.926548752834467138e+01 0.000000000000000000e+00
4.953306122448979920e+01 0.000000000000000000e+00
4.981841269841270048e+01 0.000000000000000000e+00
5.010521541950113544e+01 0.000000000000000000e+00
nan -1.000000000000000000e+00
nan -1.000000000000000000e+00
5.097106575963719166e+01 0.000000000000000000e+00
5.122303854875283236e+01 0.000000000000000000e+00
5.150657596371882363e+01 0.000000000000000000e+00
5.179628117913831886e+01 0.000000000000000000e+00
nan -1.000000000000000000e+00
nan -1.000000000000000000e+00
5.267244897899999501e+01 1.000000000000000000e+00
5.294795918300000181e+01 1.000000000000000000e+00
5.323464852607709474e+01 0.000000000000000000e+00
5.352653061224489761e+01 0.000000000000000000e+00
5.380970521541949836e+01 0.000000000000000000e+00
5.409387755100000561e+01 1.000000000000000000e+00
5.436632653000000204e+01 1.000000000000000000e+00
5.463469387699999658e+01 1.000000000000000000e+00
5.491734693800000144e+01 1.000000000000000000e+00
5.519510204081632310e+01 0.000000000000000000e+00
5.546630385487528514e+01 0.000000000000000000e+00
5.574911564625850247e+01 0.000000000000000000e+00
5.604825396825396666e+01 0.000000000000000000e+00
nan -1.000000000000000000e+00
5.658975056689342154e+01 0.000000000000000000e+00
5.686929705215419517e+01 0.000000000000000000e+00
5.716009070294784777e+01 0.000000000000000000e+00
5.745088435374149327e+01 0.000000000000000000e+00
5.772861678004534980e+01 0.000000000000000000e+00
5.800671201814058975e+01 0.000000000000000000e+00
5.829079365079365260e+01 0.000000000000000000e+00
5.858049886621315494e+01 0.000000000000000000e+00
5.885333333333333172e+01 0.000000000000000000e+00
5.912798185941043272e+01 0.000000000000000000e+00
5.941442176870748426e+01 0.000000000000000000e+00
5.969687074829931817e+01 0.000000000000000000e+00
5.999020408163265472e+01 0.000000000000000000e+00
6.027990929705215706e+01 0.000000000000000000e+00
6.054603174603174409e+01 0.000000000000000000e+00
6.084099773242630249e+01 0.000000000000000000e+00
6.110657596371881795e+01 0.000000000000000000e+00
6.138503401360544132e+01 0.000000000000000000e+00
6.168090702947845472e+01 0.000000000000000000e+00
6.198022675736961418e+01 0.000000000000000000e+00
6.225396825396825307e+01 0.000000000000000000e+00
6.254058956916099987e+01 0.000000000000000000e+00
6.280997732426303770e+01 0.000000000000000000e+00
6.308244897959183817e+01 0.000000000000000000e+00
6.337523809523809604e+01 0.000000000000000000e+00
6.365913832199546363e+01 0.000000000000000000e+00
6.393034013605441856e+01 0.000000000000000000e+00
6.424183673400000316e+01 1.000000000000000000e+00
6.450102040800000225e+01 1.000000000000000000e+00
6.479999999999999716e+01 1.000000000000000000e+00
nan -1.000000000000000000e+00
nan -1.000000000000000000e+00
nan -1.000000000000000000e+00
nan -1.000000000000000000e+00
6.623854875283446120e+01 0.000000000000000000e+00
6.651247165532879535e+01 0.000000000000000000e+00
6.679746031746032031e+01 0.000000000000000000e+00
6.708154195011337606e+01 0.000000000000000000e+00
6.736235827664398812e+01 0.000000000000000000e+00
nan -1.000000000000000000e+00
6.791219954648525459e+01 0.000000000000000000e+00
6.821297052154194773e+01 0.000000000000000000e+00
6.848816326530612741e+01 0.000000000000000000e+00
6.876843537414966079e+01 0.000000000000000000e+00
6.905433106575964075e+01 0.000000000000000000e+00
6.933877551000000494e+01 1.000000000000000000e+00
6.961414965986394066e+01 0.000000000000000000e+00
6.991165532879819011e+01 0.000000000000000000e+00
7.016344671201814265e+01 0.000000000000000000e+00
nan -1.000000000000000000e+00
7.073614512471655758e+01 0.000000000000000000e+00
7.102566893424035754e+01 0.000000000000000000e+00
7.130956916099773935e+01 0.000000000000000000e+00
7.159020408163264904e+01 0.000000000000000000e+00
7.186793650793650556e+01 0.000000000000000000e+00
7.216689342403627450e+01 0.000000000000000000e+00
7.242884353741496284e+01 0.000000000000000000e+00
7.271365079365079964e+01 0.000000000000000000e+00
7.298503401360544274e+01 0.000000000000000000e+00
7.326185941043084426e+01 0.000000000000000000e+00
7.353868480725623158e+01 0.000000000000000000e+00
nan -1.000000000000000000e+00
7.408544217687074251e+01 0.000000000000000000e+00
7.438312925170068013e+01 0.000000000000000000e+00
7.465578231292516875e+01 0.000000000000000000e+00
7.494530612244898293e+01 0.000000000000000000e+00
7.522448979591837315e+01 0.000000000000000000e+00
7.550639455782312837e+01 0.000000000000000000e+00
7.579646258503400702e+01 0.000000000000000000e+00
7.607959183600000586e+01 1.000000000000000000e+00
7.635816326500000173e+01 1.000000000000000000e+00
7.666122448899999142e+01 1.000000000000000000e+00
7.692009070294784578e+01 0.000000000000000000e+00
7.722158730158730577e+01 0.000000000000000000e+00
7.748571428571428044e+01 0.000000000000000000e+00
7.777360544217687277e+01 0.000000000000000000e+00
7.804916099773242877e+01 0.000000000000000000e+00
7.834999999999999432e+01 1.000000000000000000e+00
7.861224489699999651e+01 1.000000000000000000e+00
7.890102040800000793e+01 1.000000000000000000e+00
7.915954648526077619e+01 0.000000000000000000e+00
7.945160997732426722e+01 0.000000000000000000e+00
7.972535147392289900e+01 0.000000000000000000e+00
8.001487528344671318e+01 0.000000000000000000e+00
8.029496598639455840e+01 0.000000000000000000e+00
8.058684807256236127e+01 0.000000000000000000e+00
8.085297052154194830e+01 0.000000000000000000e+00
nan -1.000000000000000000e+00
8.139537414965985818e+01 0.000000000000000000e+00
8.169342403628117211e+01 0.000000000000000000e+00
8.195210884353741676e+01 0.000000000000000000e+00
8.223637188208617488e+01 0.000000000000000000e+00
8.249922902494330401e+01 0.000000000000000000e+00
8.278004535147391607e+01 0.000000000000000000e+00
8.306303854875282866e+01 0.000000000000000000e+00
8.335419501133786468e+01 0.000000000000000000e+00
8.363664399092969859e+01 0.000000000000000000e+00
8.392199546485261408e+01 0.000000000000000000e+00
8.419410430839002402e+01 0.000000000000000000e+00
8.447691609977324845e+01 0.000000000000000000e+00
8.476099773242630420e+01 0.000000000000000000e+00
8.505941043083900865e+01 0.000000000000000000e+00
8.534820861678004178e+01 0.000000000000000000e+00
nan -1.000000000000000000e+00
nan -1.000000000000000000e+00
nan -1.000000000000000000e+00
8.647383219954647871e+01 0.000000000000000000e+00
8.675972789115645867e+01 0.000000000000000000e+00
8.704290249433105942e+01 0.000000000000000000e+00
8.733097505668933991e+01 0.000000000000000000e+00
8.762285714285714278e+01 0.000000000000000000e+00
8.791437641723355512e+01 0.000000000000000000e+00
8.820081632653061376e+01 0.000000000000000000e+00
8.850793650793650613e+01 0.000000000000000000e+00
8.878730158730158450e+01 0.000000000000000000e+00
8.907900226757369921e+01 0.000000000000000000e+00
8.936653061224490102e+01 0.000000000000000000e+00
8.964843537414965624e+01 0.000000000000000000e+00
8.993541950113379357e+01 0.000000000000000000e+00
9.020553287981859114e+01 0.000000000000000000e+00
9.050430839002267192e+01 0.000000000000000000e+00
9.080714285700000232e+01 1.000000000000000000e+00
9.107954648526077790e+01 0.000000000000000000e+00
9.136925170068026603e+01 0.000000000000000000e+00
9.163102040816326621e+01 0.000000000000000000e+00
nan -1.000000000000000000e+00
nan -1.000000000000000000e+00
9.245859410430838921e+01 0.000000000000000000e+00
9.275392290249433813e+01 0.000000000000000000e+00
9.304707482993197232e+01 0.000000000000000000e+00
9.333673469299999681e+01 0.000000000000000000e+00
9.361428571399999043e+01 1.000000000000000000e+00
9.388163265299999694e+01 1.000000000000000000e+00
9.417755101999999567e+01 1.000000000000000000e+00
nan -1.000000000000000000e+00
nan -1.000000000000000000e+00
nan -1.000000000000000000e+00
9.528399092970521167e+01 0.000000000000000000e+00
9.556716553287981242e+01 0.000000000000000000e+00
9.586557823129251688e+01 0.000000000000000000e+00
9.614585034013605025e+01 0.000000000000000000e+00
9.643464852607709759e+01 0.000000000000000000e+00
nan -1.000000000000000000e+00
nan -1.000000000000000000e+00
nan -1.000000000000000000e+00
nan -1.000000000000000000e+00
nan -1.000000000000000000e+00
nan -1.000000000000000000e+00
nan -1.000000000000000000e+00
nan -1.000000000000000000e+00
nan -1.000000000000000000e+00
nan -1.000000000000000000e+00
nan -1.000000000000000000e+00
nan -1.000000000000000000e+00
nan -1.000000000000000000e+00
nan -1.000000000000000000e+00
nan -1.000000000000000000e+00
nan -1.000000000000000000e+00
nan -1.000000000000000000e+00
nan -1.000000000000000000e+00
nan -1.000000000000000000e+00
nan -1.000000000000000000e+00
nan -1.000000000000000000e+00
nan -1.000000000000000000e+00
nan -1.000000000000000000e+00
nan -1.000000000000000000e+00
nan -1.000000000000000000e+00
nan -1.000000000000000000e+00
nan -1.000000000000000000e+00
nan -1.000000000000000000e+00
nan -1.000000000000000000e+00
nan -1.000000000000000000e+00
nan -1.000000000000000000e+00
nan -1.000000000000000000e+00
1.056388208616779991e+02 0.000000000000000000e+00
1.059361451247165462e+02 0.000000000000000000e+00
1.062135147392290264e+02 0.000000000000000000e+00
1.065093877551020398e+02 0.000000000000000000e+00
1.067706122448979613e+02 0.000000000000000000e+00
1.070536054421768739e+02 0.000000000000000000e+00
1.073298866213151967e+02 0.000000000000000000e+00
nan -1.000000000000000000e+00
nan -1.000000000000000000e+00
nan -1.000000000000000000e+00
1.084337414965986426e+02 0.000000000000000000e+00
1.087118367346938754e+02 0.000000000000000000e+00
1.089893877551020438e+02 0.000000000000000000e+00
1.092689342403628103e+02 0.000000000000000000e+00
1.095657142857142787e+02 0.000000000000000000e+00
nan -1.000000000000000000e+00
1.101061224489795904e+02 0.000000000000000000e+00
1.104048979591836712e+02 0.000000000000000000e+00
1.106742857142857162e+02 0.000000000000000000e+00
1.109463945578231261e+02 0.000000000000000000e+00
1.112417233560090750e+02 0.000000000000000000e+00
1.115194557823129315e+02 0.000000000000000000e+00
1.117868480725623641e+02 0.000000000000000000e+00
nan -1.000000000000000000e+00
nan -1.000000000000000000e+00
nan -1.000000000000000000e+00
1.129347845804988708e+02 0.000000000000000000e+00
1.132170521541950166e+02 0.000000000000000000e+00
1.134882539682539715e+02 0.000000000000000000e+00
1.137503854875283480e+02 0.000000000000000000e+00
1.140259410430839040e+02 0.000000000000000000e+00
nan -1.000000000000000000e+00
1.145665306122449039e+02 0.000000000000000000e+00
1.148627664399092936e+02 0.000000000000000000e+00
1.151421315192743720e+02 0.000000000000000000e+00
1.154224036281179195e+02 0.000000000000000000e+00
nan -1.000000000000000000e+00
nan -1.000000000000000000e+00
1.162646712018140533e+02 0.000000000000000000e+00
1.165563718820861681e+02 0.000000000000000000e+00
1.168290249433106567e+02 0.000000000000000000e+00
1.171361451247165490e+02 0.000000000000000000e+00
1.173980952380952374e+02 0.000000000000000000e+00
nan -1.000000000000000000e+00
nan -1.000000000000000000e+00
nan -1.000000000000000000e+00
nan -1.000000000000000000e+00
nan -1.000000000000000000e+00
nan -1.000000000000000000e+00
nan -1.000000000000000000e+00
nan -1.000000000000000000e+00
1.199054875283446648e+02 0.000000000000000000e+00
1.201765079365079316e+02 0.000000000000000000e+00
1.204647619047619003e+02 0.000000000000000000e+00
1.207356009070294789e+02 0.000000000000000000e+00
1.210294784580498799e+02 0.000000000000000000e+00
1.213004988662131467e+02 0.000000000000000000e+00
1.215892970521541940e+02 0.000000000000000000e+00
1.218712018140589635e+02 0.000000000000000000e+00
1.221610884353741540e+02 0.000000000000000000e+00
1.224279365079365078e+02 0.000000000000000000e+00
1.227399546485260799e+02 0.000000000000000000e+00
1.229990022675737009e+02 0.000000000000000000e+00
nan -1.000000000000000000e+00
1.235816780045351493e+02 0.000000000000000000e+00
1.238693877551020393e+02 0.000000000000000000e+00
1.241329705215419494e+02 0.000000000000000000e+00
1.244373696145124768e+02 0.000000000000000000e+00
1.246884353741496625e+02 0.000000000000000000e+00
1.249823129251700635e+02 0.000000000000000000e+00
1.252694784580498890e+02 0.000000000000000000e+00
1.255399546485260771e+02 0.000000000000000000e+00
1.258140589569160994e+02 0.000000000000000000e+00
1.261064852607709810e+02 0.000000000000000000e+00
1.263502947845804982e+02 0.000000000000000000e+00
nan -1.000000000000000000e+00
nan -1.000000000000000000e+00
nan -1.000000000000000000e+00
1.274762811791383257e+02 0.000000000000000000e+00
1.277665306122448925e+02 0.000000000000000000e+00
1.280711111111111222e+02 0.000000000000000000e+00
1.283408163260000094e+02 1.000000000000000000e+00
1.286142857140000046e+02 1.000000000000000000e+00
1.288897959180000043e+02 1.000000000000000000e+00
1.291720634920635007e+02 0.000000000000000000e+00
1.294354648526077085e+02 0.000000000000000000e+00
1.297268027210884327e+02 0.000000000000000000e+00
1.300515192743764032e+02 0.000000000000000000e+00
1.302946031746031679e+02 0.000000000000000000e+00
1.305928344671201842e+02 0.000000000000000000e+00
1.308567800453514849e+02 0.000000000000000000e+00
1.311365079365079396e+02 0.000000000000000000e+00
1.314173242630385516e+02 0.000000000000000000e+00
1.317219047619047672e+02 0.000000000000000000e+00
1.319990929705215308e+02 0.000000000000000000e+00
1.322980498866213281e+02 0.000000000000000000e+00
1.325650793650793560e+02 0.000000000000000000e+00
1.328504308390022572e+02 0.000000000000000000e+00
1.331268934240362682e+02 0.000000000000000000e+00
1.334336507936507985e+02 0.000000000000000000e+00
nan -1.000000000000000000e+00
nan -1.000000000000000000e+00
nan -1.000000000000000000e+00
1.345629024943310696e+02 0.000000000000000000e+00
1.348402721088435499e+02 0.000000000000000000e+00
1.351281632653061138e+02 0.000000000000000000e+00
1.353901133786848163e+02 0.000000000000000000e+00
1.356838095238095150e+02 0.000000000000000000e+00
1.359537414965986386e+02 0.000000000000000000e+00
1.362361904761904725e+02 0.000000000000000000e+00
1.365197278911564638e+02 0.000000000000000000e+00
1.368295691609977212e+02 0.000000000000000000e+00
1.371174603174603135e+02 0.000000000000000000e+00
1.374062585034013466e+02 0.000000000000000000e+00
1.376995918367346974e+02 0.000000000000000000e+00
1.380041723356009129e+02 0.000000000000000000e+00
1.382780952380952328e+02 0.000000000000000000e+00
1.385523809523809575e+02 0.000000000000000000e+00
1.388411791383219906e+02 0.000000000000000000e+00
nan -1.000000000000000000e+00
nan -1.000000000000000000e+00
nan -1.000000000000000000e+00
nan -1.000000000000000000e+00
nan -1.000000000000000000e+00
nan -1.000000000000000000e+00
nan -1.000000000000000000e+00
nan -1.000000000000000000e+00
nan -1.000000000000000000e+00
1.416600453514739115e+02 0.000000000000000000e+00
1.419597278911564615e+02 0.000000000000000000e+00
1.422312925170068070e+02 0.000000000000000000e+00
1.425037641723355932e+02 0.000000000000000000e+00
1.427894784580498992e+02 0.000000000000000000e+00
1.430784580498866205e+02 0.000000000000000000e+00
1.433492970521541849e+02 0.000000000000000000e+00
nan -1.000000000000000000e+00
1.438975056689342296e+02 0.000000000000000000e+00
1.441892063492063585e+02 0.000000000000000000e+00
1.444738321995464787e+02 0.000000000000000000e+00
1.447426757369614450e+02 0.000000000000000000e+00
1.450213151927437707e+02 0.000000000000000000e+00
1.453193650793650704e+02 0.000000000000000000e+00
1.455979591830000004e+02 1.000000000000000000e+00
nan -1.000000000000000000e+00
nan -1.000000000000000000e+00
nan -1.000000000000000000e+00
nan -1.000000000000000000e+00
nan -1.000000000000000000e+00
nan -1.000000000000000000e+00
nan -1.000000000000000000e+00
nan -1.000000000000000000e+00
nan -1.000000000000000000e+00
nan -1.000000000000000000e+00
1.486712018140589464e+02 0.000000000000000000e+00
1.489463945578231403e+02 0.000000000000000000e+00
1.492170521541950166e+02 0.000000000000000000e+00
1.494868027210884236e+02 0.000000000000000000e+00
1.497866666666666617e+02 0.000000000000000000e+00
nan -1.000000000000000000e+00
nan -1.000000000000000000e+00
1.506081632650000017e+02 1.000000000000000000e+00
1.508775510199999985e+02 1.000000000000000000e+00
1.511326530610000134e+02 1.000000000000000000e+00
1.514163265299999921e+02 1.000000000000000000e+00
nan -1.000000000000000000e+00
nan -1.000000000000000000e+00
nan -1.000000000000000000e+00
1.525551020408163367e+02 0.000000000000000000e+00
1.528244897959183675e+02 0.000000000000000000e+00
1.530976870748299348e+02 0.000000000000000000e+00
1.533750566893424150e+02 0.000000000000000000e+00
1.536729251700680265e+02 0.000000000000000000e+00
1.539515646258503523e+02 0.000000000000000000e+00
1.542363718820861607e+02 0.000000000000000000e+00
1.545211791383219975e+02 0.000000000000000000e+00
1.548092517006802780e+02 0.000000000000000000e+00
1.550900680272108900e+02 0.000000000000000000e+00
1.553630839002267692e+02 0.000000000000000000e+00
1.556576870748299370e+02 0.000000000000000000e+00
1.559361451247165462e+02 0.000000000000000000e+00
1.562158730158730293e+02 0.000000000000000000e+00
1.565032199546485288e+02 0.000000000000000000e+00
1.567805895691610090e+02 0.000000000000000000e+00
1.570659410430839102e+02 0.000000000000000000e+00
1.573422222222222331e+02 0.000000000000000000e+00
1.576224943310657522e+02 0.000000000000000000e+00
1.579085714285714346e+02 0.000000000000000000e+00
1.581855782312925101e+02 0.000000000000000000e+00
1.584723809523809450e+02 0.000000000000000000e+00
1.587530612239999925e+02 1.000000000000000000e+00
1.590306122439999967e+02 1.000000000000000000e+00
1.593142857139999933e+02 1.000000000000000000e+00
1.595900226757369751e+02 0.000000000000000000e+00
1.598737414965986261e+02 0.000000000000000000e+00
1.601511111111111063e+02 0.000000000000000000e+00
1.604346938770000008e+02 1.000000000000000000e+00
1.607102040810000005e+02 1.000000000000000000e+00
1.610000000000000000e+02 1.000000000000000000e+00
1.612714285710000013e+02 1.000000000000000000e+00
1.615653061220000097e+02 1.000000000000000000e+00
nan -1.000000000000000000e+00
nan -1.000000000000000000e+00
1.623836734690000014e+02 1.000000000000000000e+00
1.626857142849999889e+02 1.000000000000000000e+00
nan -1.000000000000000000e+00
nan -1.000000000000000000e+00
nan -1.000000000000000000e+00
nan -1.000000000000000000e+00
nan -1.000000000000000000e+00
nan -1.000000000000000000e+00
nan -1.000000000000000000e+00
nan -1.000000000000000000e+00
nan -1.000000000000000000e+00
nan -1.000000000000000000e+00
1.657462131519274351e+02 0.000000000000000000e+00
1.660339229024943393e+02 0.000000000000000000e+00
1.663042176870748392e+02 0.000000000000000000e+00
1.666004535147392289e+02 0.000000000000000000e+00
1.668673015873015970e+02 0.000000000000000000e+00
1.671537414965986272e+02 0.000000000000000000e+00
1.674243990929705319e+02 0.000000000000000000e+00
nan -1.000000000000000000e+00
nan -1.000000000000000000e+00
nan -1.000000000000000000e+00
nan -1.000000000000000000e+00
nan -1.000000000000000000e+00
1.691071201814058895e+02 0.000000000000000000e+00
1.693886621315192826e+02 0.000000000000000000e+00
1.696598639455782234e+02 0.000000000000000000e+00
1.699489795910000112e+02 1.000000000000000000e+00
1.702265306120000048e+02 1.000000000000000000e+00
1.705000000000000000e+02 1.000000000000000000e+00
1.707755102039999997e+02 1.000000000000000000e+00
1.710510204079999994e+02 1.000000000000000000e+00
1.713469387750000124e+02 1.000000000000000000e+00
1.716326530610000134e+02 1.000000000000000000e+00
1.719000000000000057e+02 1.000000000000000000e+00
1.721857142849999889e+02 1.000000000000000000e+00
1.724634920634920547e+02 0.000000000000000000e+00
1.727426757369614450e+02 0.000000000000000000e+00
1.730176870748299223e+02 0.000000000000000000e+00
1.732988662131519391e+02 0.000000000000000000e+00
1.735869387755101911e+02 0.000000000000000000e+00
1.738714285709999956e+02 1.000000000000000000e+00
1.741395011337868368e+02 0.000000000000000000e+00
1.744123356009070278e+02 0.000000000000000000e+00
1.746996825396825272e+02 0.000000000000000000e+00
1.749672562358276764e+02 0.000000000000000000e+00
1.752433560090702827e+02 0.000000000000000000e+00
1.755258049886621450e+02 0.000000000000000000e+00
1.758180498866213100e+02 0.000000000000000000e+00
1.761037641723355875e+02 0.000000000000000000e+00
1.763693424036281101e+02 0.000000000000000000e+00
nan -1.000000000000000000e+00
1.769124716553288010e+02 0.000000000000000000e+00
1.771882086167800594e+02 0.000000000000000000e+00
1.774786394557823144e+02 0.000000000000000000e+00
1.777489795909999941e+02 1.000000000000000000e+00
1.780455328798185803e+02 0.000000000000000000e+00
1.783292517006802598e+02 0.000000000000000000e+00
1.786002721088435408e+02 0.000000000000000000e+00
1.788665759637188160e+02 0.000000000000000000e+00
1.791490249433106499e+02 0.000000000000000000e+00
1.794216780045351527e+02 0.000000000000000000e+00
1.797021315192743884e+02 0.000000000000000000e+00
1.799785941043083994e+02 0.000000000000000000e+00
1.802664852607709634e+02 0.000000000000000000e+00
1.805529251700680220e+02 0.000000000000000000e+00
1.808306122440000081e+02 0.000000000000000000e+00
nan -1.000000000000000000e+00
1.813659863945578365e+02 0.000000000000000000e+00
1.816484353741496705e+02 0.000000000000000000e+00
1.819221768707483022e+02 0.000000000000000000e+00
1.822044444444444480e+02 0.000000000000000000e+00
1.824829024943310571e+02 0.000000000000000000e+00
1.827740589569160932e+02 0.000000000000000000e+00
1.830512471655328852e+02 0.000000000000000000e+00
1.833253514739228933e+02 0.000000000000000000e+00
1.836072562358276627e+02 0.000000000000000000e+00
1.839063945578231198e+02 0.000000000000000000e+00
1.841619954648525948e+02 0.000000000000000000e+00
1.844250340136054547e+02 0.000000000000000000e+00
1.846926077097505754e+02 0.000000000000000000e+00
1.849725170068027182e+02 0.000000000000000000e+00
1.852504308390022629e+02 0.000000000000000000e+00
1.855305215419501224e+02 0.000000000000000000e+00
1.858122448979591752e+02 0.000000000000000000e+00
1.860938775509999914e+02 1.000000000000000000e+00
1.863671655328798238e+02 0.000000000000000000e+00
1.866438095238095229e+02 0.000000000000000000e+00
1.869168253968254021e+02 0.000000000000000000e+00
1.871994557823129242e+02 0.000000000000000000e+00
1.874760997732426233e+02 0.000000000000000000e+00
1.877428571420000196e+02 1.000000000000000000e+00
1.880379138321995356e+02 0.000000000000000000e+00
1.883096598639455692e+02 0.000000000000000000e+00
1.885790476190476284e+02 0.000000000000000000e+00
1.888589569160997712e+02 0.000000000000000000e+00
1.891283446712018019e+02 0.000000000000000000e+00
1.894095238095238187e+02 0.000000000000000000e+00
1.896736507936508076e+02 0.000000000000000000e+00
nan -1.000000000000000000e+00
nan -1.000000000000000000e+00
nan -1.000000000000000000e+00
nan -1.000000000000000000e+00
nan -1.000000000000000000e+00
nan -1.000000000000000000e+00
1.916255782312925078e+02 0.000000000000000000e+00
1.919043990929705217e+02 0.000000000000000000e+00
1.921636281179138450e+02 0.000000000000000000e+00
1.924321088435374065e+02 0.000000000000000000e+00
1.927151020408163333e+02 0.000000000000000000e+00
1.929973696145124791e+02 0.000000000000000000e+00
1.932839909297052259e+02 0.000000000000000000e+00
1.935539229024943211e+02 0.000000000000000000e+00
1.938347392290249331e+02 0.000000000000000000e+00
1.941063038548752786e+02 0.000000000000000000e+00
1.943865759637188262e+02 0.000000000000000000e+00
1.946577777777777669e+02 0.000000000000000000e+00
1.949331519274376490e+02 0.000000000000000000e+00
1.952067120181405926e+02 0.000000000000000000e+00
1.954802721088435362e+02 0.000000000000000000e+00
1.957668934240362830e+02 0.000000000000000000e+00
1.960578684807256309e+02 0.000000000000000000e+00
1.963247165532879706e+02 0.000000000000000000e+00
1.966109750566893410e+02 0.000000000000000000e+00
1.968932426303854868e+02 0.000000000000000000e+00
1.971657142857142730e+02 0.000000000000000000e+00
1.974331065759637056e+02 0.000000000000000000e+00
nan -1.000000000000000000e+00
nan -1.000000000000000000e+00
1.982675736961451207e+02 0.000000000000000000e+00
1.985364172335600870e+02 0.000000000000000000e+00
1.987943764172335648e+02 0.000000000000000000e+00
1.990751927437641768e+02 0.000000000000000000e+00
1.993763265306122321e+02 0.000000000000000000e+00
nan -1.000000000000000000e+00
1.999316099773242570e+02 0.000000000000000000e+00
2.002048072562358243e+02 0.000000000000000000e+00
2.004870748299319700e+02 0.000000000000000000e+00
2.007466666666666697e+02 0.000000000000000000e+00
2.010360090702947957e+02 0.000000000000000000e+00
nan -1.000000000000000000e+00
2.015934693877551069e+02 0.000000000000000000e+00
2.018686621315192724e+02 0.000000000000000000e+00
2.021565532879818647e+02 0.000000000000000000e+00
2.024351927437641621e+02 0.000000000000000000e+00
2.027147392290249570e+02 0.000000000000000000e+00
2.029881179138322125e+02 0.000000000000000000e+00
2.032814512471655348e+02 0.000000000000000000e+00
2.035512018140589703e+02 0.000000000000000000e+00
2.038265759637188239e+02 0.000000000000000000e+00
2.041081179138321886e+02 0.000000000000000000e+00
nan -1.000000000000000000e+00
nan -1.000000000000000000e+00
nan -1.000000000000000000e+00
nan -1.000000000000000000e+00
2.055073015873015834e+02 0.000000000000000000e+00
2.057799546485260862e+02 0.000000000000000000e+00
2.060712925170068104e+02 0.000000000000000000e+00
2.063385034013605548e+02 0.000000000000000000e+00
2.066306122440000195e+02 1.000000000000000000e+00
2.069122448969999937e+02 1.000000000000000000e+00
2.072020408159999931e+02 1.000000000000000000e+00
2.074702947845804886e+02 0.000000000000000000e+00
2.077507482993197243e+02 0.000000000000000000e+00
2.080368253968254066e+02 0.000000000000000000e+00
2.083394104308389956e+02 0.000000000000000000e+00
2.086326530609999850e+02 0.000000000000000000e+00
nan -1.000000000000000000e+00
2.091857142849999889e+02 1.000000000000000000e+00
2.094734693869999944e+02 1.000000000000000000e+00
2.097552834467120135e+02 0.000000000000000000e+00
2.100471655328798306e+02 0.000000000000000000e+00
2.103314285714285745e+02 0.000000000000000000e+00
2.106291156462584979e+02 0.000000000000000000e+00
2.108883446712018213e+02 0.000000000000000000e+00
nan -1.000000000000000000e+00
2.114496145124716691e+02 0.000000000000000000e+00
2.117420408163265222e+02 0.000000000000000000e+00
2.120094331065759548e+02 0.000000000000000000e+00
2.122833560090703031e+02 0.000000000000000000e+00
2.125580045351474041e+02 0.000000000000000000e+00
2.128386394557822996e+02 0.000000000000000000e+00
2.131317913832199622e+02 0.000000000000000000e+00
2.134093424036281306e+02 0.000000000000000000e+00
2.136972335600906945e+02 0.000000000000000000e+00
2.139687981859410399e+02 0.000000000000000000e+00
2.142543310657596294e+02 0.000000000000000000e+00
2.145489342403628257e+02 0.000000000000000000e+00
nan -1.000000000000000000e+00
nan -1.000000000000000000e+00
nan -1.000000000000000000e+00
nan -1.000000000000000000e+00
nan -1.000000000000000000e+00
nan -1.000000000000000000e+00
nan -1.000000000000000000e+00
nan -1.000000000000000000e+00
nan -1.000000000000000000e+00
nan -1.000000000000000000e+00
nan -1.000000000000000000e+00
nan -1.000000000000000000e+00
nan -1.000000000000000000e+00
nan -1.000000000000000000e+00
nan -1.000000000000000000e+00
nan -1.000000000000000000e+00
2.193451247165533005e+02 0.000000000000000000e+00
2.196400907029478446e+02 0.000000000000000000e+00
2.199167346938775438e+02 0.000000000000000000e+00
2.201944671201814003e+02 0.000000000000000000e+00
2.204778231292517034e+02 0.000000000000000000e+00
2.207535600907029618e+02 0.000000000000000000e+00
nan -1.000000000000000000e+00
nan -1.000000000000000000e+00
nan -1.000000000000000000e+00
nan -1.000000000000000000e+00
nan -1.000000000000000000e+00
nan -1.000000000000000000e+00
nan -1.000000000000000000e+00
nan -1.000000000000000000e+00
nan -1.000000000000000000e+00
nan -1.000000000000000000e+00
nan -1.000000000000000000e+00
nan -1.000000000000000000e+00
nan -1.000000000000000000e+00
nan -1.000000000000000000e+00
nan -1.000000000000000000e+00
nan -1.000000000000000000e+00
nan -1.000000000000000000e+00
nan -1.000000000000000000e+00
2.260576870748299427e+02 0.000000000000000000e+00
2.263575510204081525e+02 0.000000000000000000e+00
2.266267573696145234e+02 0.000000000000000000e+00
nan -1.000000000000000000e+00
2.271800453514739218e+02 0.000000000000000000e+00
2.274566893424036209e+02 0.000000000000000000e+00
2.277358730158730111e+02 0.000000000000000000e+00
2.280286621315192690e+02 0.000000000000000000e+00
2.282989569160997689e+02 0.000000000000000000e+00
2.285837641723356057e+02 0.000000000000000000e+00
2.288611337868480859e+02 0.000000000000000000e+00
2.291406802721088525e+02 0.000000000000000000e+00
2.294193197278911498e+02 0.000000000000000000e+00
2.296907029478458071e+02 0.000000000000000000e+00
2.299747845804988629e+02 0.000000000000000000e+00
2.302594104308390115e+02 0.000000000000000000e+00
2.305365986394557751e+02 0.000000000000000000e+00
2.308301133786848141e+02 0.000000000000000000e+00
2.310956916099773366e+02 0.000000000000000000e+00
2.313832199546485242e+02 0.000000000000000000e+00
2.316613151927437571e+02 0.000000000000000000e+00
2.319359637188208580e+02 0.000000000000000000e+00
2.322097052154194898e+02 0.000000000000000000e+00
2.324945124716553266e+02 0.000000000000000000e+00
nan -1.000000000000000000e+00
2.330432653061224357e+02 0.000000000000000000e+00
2.333199092970521633e+02 0.000000000000000000e+00
2.336067120181405983e+02 0.000000000000000000e+00
2.338853514739228956e+02 0.000000000000000000e+00
2.341650793650793787e+02 0.000000000000000000e+00
2.344351927437641621e+02 0.000000000000000000e+00
2.347172789115646196e+02 0.000000000000000000e+00
2.350058956916099646e+02 0.000000000000000000e+00
2.352926984126983996e+02 0.000000000000000000e+00
2.355967346938775506e+02 0.000000000000000000e+00
2.358949659863945669e+02 0.000000000000000000e+00
2.361723356009070187e+02 0.000000000000000000e+00
2.364464399092970552e+02 0.000000000000000000e+00
2.367350566893424002e+02 0.000000000000000000e+00
2.370271201814059054e+02 0.000000000000000000e+00
2.373024943310657591e+02 0.000000000000000000e+00
2.375974603174603033e+02 0.000000000000000000e+00
2.378637641723356069e+02 0.000000000000000000e+00
nan -1.000000000000000000e+00
nan -1.000000000000000000e+00
nan -1.000000000000000000e+00
nan -1.000000000000000000e+00
nan -1.000000000000000000e+00
nan -1.000000000000000000e+00
nan -1.000000000000000000e+00
nan -1.000000000000000000e+00
2.404121541950113397e+02 0.000000000000000000e+00
2.406873469387755051e+02 0.000000000000000000e+00
2.409859410430838977e+02 0.000000000000000000e+00
2.412591383219954650e+02 0.000000000000000000e+00
2.415404988662131416e+02 0.000000000000000000e+00
2.418142403628118018e+02 0.000000000000000000e+00
2.421008616780045486e+02 0.000000000000000000e+00
2.423851247165532925e+02 0.000000000000000000e+00
2.426672108843537501e+02 0.000000000000000000e+00
2.429609070294784487e+02 0.000000000000000000e+00
2.432415419501133726e+02 0.000000000000000000e+00
2.435149206349206281e+02 0.000000000000000000e+00
2.438100680272108889e+02 0.000000000000000000e+00
2.440925170068027228e+02 0.000000000000000000e+00
2.443628117913832227e+02 0.000000000000000000e+00
2.446585034013605480e+02 0.000000000000000000e+00
2.449480272108843621e+02 0.000000000000000000e+00
2.452344671201813924e+02 0.000000000000000000e+00
2.455510204079999994e+02 1.000000000000000000e+00
2.458193197278911555e+02 0.000000000000000000e+00
2.461128344671201944e+02 0.000000000000000000e+00
2.463804081632653151e+02 0.000000000000000000e+00
2.466782766439909267e+02 0.000000000000000000e+00
2.469483900226757385e+02 0.000000000000000000e+00
2.472244897959183731e+02 0.000000000000000000e+00
2.475248979591836758e+02 0.000000000000000000e+00
2.478049886621315068e+02 0.000000000000000000e+00
2.480870748299319644e+02 0.000000000000000000e+00
2.483717006802721130e+02 0.000000000000000000e+00
2.486467120181405903e+02 0.000000000000000000e+00
2.489433106575963848e+02 0.000000000000000000e+00
2.492183219954648621e+02 0.000000000000000000e+00
2.495196371882086055e+02 0.000000000000000000e+00
2.497884807256235717e+02 0.000000000000000000e+00
2.500772789115646333e+02 0.000000000000000000e+00
2.503642630385487564e+02 0.000000000000000000e+00
2.506429024943310537e+02 0.000000000000000000e+00
2.509197278911564695e+02 0.000000000000000000e+00
2.512081632649999960e+02 1.000000000000000000e+00
nan -1.000000000000000000e+00
nan -1.000000000000000000e+00
nan -1.000000000000000000e+00
nan -1.000000000000000000e+00
nan -1.000000000000000000e+00
nan -1.000000000000000000e+00
nan -1.000000000000000000e+00
nan -1.000000000000000000e+00
nan -1.000000000000000000e+00
2.540143310657596487e+02 0.000000000000000000e+00
2.542866213151927468e+02 0.000000000000000000e+00
2.545737868480725581e+02 0.000000000000000000e+00
2.548562358276643920e+02 0.000000000000000000e+00
2.551541043083900320e+02 0.000000000000000000e+00
2.554247619047619082e+02 0.000000000000000000e+00
nan -1.000000000000000000e+00
nan -1.000000000000000000e+00
nan -1.000000000000000000e+00
nan -1.000000000000000000e+00
2.567771428571428487e+02 0.000000000000000000e+00
2.570550566893423934e+02 0.000000000000000000e+00
2.573525623582766571e+02 0.000000000000000000e+00
2.576439002267573528e+02 0.000000000000000000e+00
nan -1.000000000000000000e+00
2.581643537414965976e+02 0.000000000000000000e+00
2.584611337868480518e+02 0.000000000000000000e+00
2.587528344671201808e+02 0.000000000000000000e+00
nan -1.000000000000000000e+00
nan -1.000000000000000000e+00
nan -1.000000000000000000e+00
nan -1.000000000000000000e+00
nan -1.000000000000000000e+00
nan -1.000000000000000000e+00
nan -1.000000000000000000e+00
nan -1.000000000000000000e+00
nan -1.000000000000000000e+00
nan -1.000000000000000000e+00
nan -1.000000000000000000e+00
nan -1.000000000000000000e+00
nan -1.000000000000000000e+00
nan -1.000000000000000000e+00
nan -1.000000000000000000e+00
nan -1.000000000000000000e+00
2.636081632653061320e+02 0.000000000000000000e+00
2.639025850340136117e+02 0.000000000000000000e+00
2.642144217687074956e+02 0.000000000000000000e+00
2.644714739229024758e+02 0.000000000000000000e+00
2.647285260770975128e+02 0.000000000000000000e+00
2.650144217687075070e+02 0.000000000000000000e+00
2.653072108843537649e+02 0.000000000000000000e+00
nan -1.000000000000000000e+00
nan -1.000000000000000000e+00
nan -1.000000000000000000e+00
nan -1.000000000000000000e+00
nan -1.000000000000000000e+00
nan -1.000000000000000000e+00
nan -1.000000000000000000e+00
nan -1.000000000000000000e+00
nan -1.000000000000000000e+00
nan -1.000000000000000000e+00
nan -1.000000000000000000e+00
nan -1.000000000000000000e+00
nan -1.000000000000000000e+00
nan -1.000000000000000000e+00
2.695230839002267658e+02 0.000000000000000000e+00
2.698242176870748494e+02 0.000000000000000000e+00
2.701180952380952363e+02 0.000000000000000000e+00
2.703985487528344720e+02 0.000000000000000000e+00
2.706681179138321909e+02 0.000000000000000000e+00
2.709618140589569180e+02 0.000000000000000000e+00
2.712437188208616590e+02 0.000000000000000000e+00
nan -1.000000000000000000e+00
nan -1.000000000000000000e+00
nan -1.000000000000000000e+00
nan -1.000000000000000000e+00
nan -1.000000000000000000e+00
nan -1.000000000000000000e+00
2.732377324263038645e+02 0.000000000000000000e+00
2.735210884353741676e+02 0.000000000000000000e+00
2.738097052154195126e+02 0.000000000000000000e+00
2.740761904761905043e+02 0.000000000000000000e+00
2.743776870748299075e+02 0.000000000000000000e+00
2.746632199546485253e+02 0.000000000000000000e+00
2.749458503401360758e+02 0.000000000000000000e+00
2.752462585034013500e+02 0.000000000000000000e+00
2.755169160997732547e+02 0.000000000000000000e+00
2.758142403628118018e+02 0.000000000000000000e+00
2.761024943310657704e+02 0.000000000000000000e+00
2.763600907029478435e+02 0.000000000000000000e+00
2.766331065759637227e+02 0.000000000000000000e+00
2.769395011337868482e+02 0.000000000000000000e+00
2.772208616780045531e+02 0.000000000000000000e+00
2.775617233560090540e+02 0.000000000000000000e+00
2.778182312925169981e+02 0.000000000000000000e+00
2.781124716553288181e+02 0.000000000000000000e+00
2.784016326530611991e+02 0.000000000000000000e+00
2.786775510200000099e+02 1.000000000000000000e+00
nan -1.000000000000000000e+00
2.792448979590000135e+02 1.000000000000000000e+00
2.795469387750000010e+02 1.000000000000000000e+00
2.798204081629999678e+02 1.000000000000000000e+00
2.801081632649999733e+02 1.000000000000000000e+00
2.803804081632653151e+02 0.000000000000000000e+00
2.806570521541950143e+02 0.000000000000000000e+00
2.809433106575963848e+02 0.000000000000000000e+00
2.812175963718821095e+02 0.000000000000000000e+00
2.815013151927437889e+02 0.000000000000000000e+00
nan -1.000000000000000000e+00
2.820642176870748017e+02 0.000000000000000000e+00
2.823519274376417343e+02 0.000000000000000000e+00
2.826289342403628098e+02 0.000000000000000000e+00
2.829150113378684637e+02 0.000000000000000000e+00
2.831959183669999902e+02 1.000000000000000000e+00
2.835040816320000090e+02 1.000000000000000000e+00
nan -1.000000000000000000e+00
nan -1.000000000000000000e+00
nan -1.000000000000000000e+00
nan -1.000000000000000000e+00
nan -1.000000000000000000e+00
nan -1.000000000000000000e+00
nan -1.000000000000000000e+00
nan -1.000000000000000000e+00
nan -1.000000000000000000e+00
nan -1.000000000000000000e+00
nan -1.000000000000000000e+00
nan -1.000000000000000000e+00
2.871653061220000041e+02 1.000000000000000000e+00
2.874510204079999767e+02 1.000000000000000000e+00
2.877306122440000422e+02 1.000000000000000000e+00
2.880183673459999909e+02 1.000000000000000000e+00
2.882907936507936597e+02 0.000000000000000000e+00
2.885850340136054228e+02 0.000000000000000000e+00
2.888738321995464844e+02 0.000000000000000000e+00
2.891644444444444275e+02 0.000000000000000000e+00
2.894403628117913740e+02 0.000000000000000000e+00
2.897425850340135867e+02 0.000000000000000000e+00
2.900299319727891429e+02 0.000000000000000000e+00
2.903123809523809769e+02 0.000000000000000000e+00
2.905975510204081615e+02 0.000000000000000000e+00
2.908970521541950234e+02 0.000000000000000000e+00
2.911816780045351720e+02 0.000000000000000000e+00
2.914650340136054183e+02 0.000000000000000000e+00
2.917518367346938817e+02 0.000000000000000000e+00
2.920292063492063335e+02 0.000000000000000000e+00
2.923107482993197550e+02 0.000000000000000000e+00
2.926133333333333439e+02 0.000000000000000000e+00
2.929008616780045600e+02 0.000000000000000000e+00
2.931907482993197505e+02 0.000000000000000000e+00
2.934880725623582975e+02 0.000000000000000000e+00
2.937701587299999915e+02 1.000000000000000000e+00
2.940651247165532709e+02 0.000000000000000000e+00
2.943444897959183777e+02 0.000000000000000000e+00
2.946419954648525845e+02 0.000000000000000000e+00
2.949365986394557808e+02 0.000000000000000000e+00
2.952201360544217437e+02 0.000000000000000000e+00
2.955301587301587460e+02 0.000000000000000000e+00
2.958015419501134033e+02 0.000000000000000000e+00
2.960881632653061502e+02 0.000000000000000000e+00
2.963800453514739388e+02 0.000000000000000000e+00
2.966699319727891293e+02 0.000000000000000000e+00
2.969391383219954719e+02 0.000000000000000000e+00
2.972468027210884429e+02 0.000000000000000000e+00
2.975170975056689144e+02 0.000000000000000000e+00
2.978213151927437821e+02 0.000000000000000000e+00
2.980914285714285938e+02 0.000000000000000000e+00
2.983755102040816496e+02 0.000000000000000000e+00
2.986478004535147193e+02 0.000000000000000000e+00
2.989373242630385334e+02 0.000000000000000000e+00
2.992214058956915892e+02 0.000000000000000000e+00
2.995326984126984371e+02 0.000000000000000000e+00
2.998087981859410434e+02 0.000000000000000000e+00
3.000965079365079191e+02 0.000000000000000000e+00
3.003704308390022675e+02 0.000000000000000000e+00
3.006626757369614324e+02 0.000000000000000000e+00
3.009414965986394463e+02 0.000000000000000000e+00
3.012328344671201990e+02 0.000000000000000000e+00
3.014884353741496739e+02 0.000000000000000000e+00
3.017857596371882209e+02 0.000000000000000000e+00
3.020649433106576112e+02 0.000000000000000000e+00
3.023579138321995288e+02 0.000000000000000000e+00
3.026271201814058713e+02 0.000000000000000000e+00
3.029142857142857110e+02 0.000000000000000000e+00
3.031936507936508178e+02 0.000000000000000000e+00
3.034973242630385357e+02 0.000000000000000000e+00
3.037594557823128980e+02 0.000000000000000000e+00
3.040676643990929620e+02 0.000000000000000000e+00
3.043435827664399085e+02 0.000000000000000000e+00
nan -1.000000000000000000e+00
nan -1.000000000000000000e+00
nan -1.000000000000000000e+00
nan -1.000000000000000000e+00
nan -1.000000000000000000e+00
nan -1.000000000000000000e+00
3.063152834467120442e+02 0.000000000000000000e+00
3.065824943310657318e+02 0.000000000000000000e+00
3.068631292517006841e+02 0.000000000000000000e+00
3.071379591836734448e+02 0.000000000000000000e+00
3.074262131519274135e+02 0.000000000000000000e+00
3.076887074829932089e+02 0.000000000000000000e+00
3.079882086167800708e+02 0.000000000000000000e+00
3.082507029478458094e+02 0.000000000000000000e+00
3.085639909297051986e+02 0.000000000000000000e+00
3.088243083900226793e+02 0.000000000000000000e+00
3.091040816320000317e+02 1.000000000000000000e+00
3.093803174603174853e+02 0.000000000000000000e+00
3.096696598639455829e+02 0.000000000000000000e+00
3.099626303854875005e+02 0.000000000000000000e+00
3.102508843537414691e+02 0.000000000000000000e+00
3.105113832199546664e+02 0.000000000000000000e+00
3.108016326530612332e+02 0.000000000000000000e+00
3.110826303854875050e+02 0.000000000000000000e+00
3.113794104308390160e+02 0.000000000000000000e+00
3.116449886621315386e+02 0.000000000000000000e+00
3.119475736961451275e+02 0.000000000000000000e+00
3.122185941043084085e+02 0.000000000000000000e+00
3.125077551020407896e+02 0.000000000000000000e+00
3.127787755102040705e+02 0.000000000000000000e+00
3.130728344671201739e+02 0.000000000000000000e+00
3.133527437641723168e+02 0.000000000000000000e+00
3.136411791383220020e+02 0.000000000000000000e+00
3.139290702947845944e+02 0.000000000000000000e+00
3.142163265300000035e+02 1.000000000000000000e+00
3.144859863945578127e+02 0.000000000000000000e+00
3.147700680272108684e+02 0.000000000000000000e+00
3.150372789115646128e+02 0.000000000000000000e+00
3.153226303854875141e+02 0.000000000000000000e+00
3.156219501133786594e+02 0.000000000000000000e+00
3.159185487528344538e+02 0.000000000000000000e+00
3.161962811791383388e+02 0.000000000000000000e+00
3.164863492063491890e+02 0.000000000000000000e+00
3.167590022675736918e+02 0.000000000000000000e+00
3.170363718820861436e+02 0.000000000000000000e+00
3.173055782312925430e+02 0.000000000000000000e+00
3.176045351473923120e+02 0.000000000000000000e+00
3.178684807256235558e+02 0.000000000000000000e+00
3.181547392290249263e+02 0.000000000000000000e+00
3.184317460317460586e+02 0.000000000000000000e+00
3.187118367346938612e+02 0.000000000000000000e+00
3.189783219954648530e+02 0.000000000000000000e+00
3.192714285710000013e+02 1.000000000000000000e+00
3.195512018140589703e+02 0.000000000000000000e+00
3.198470748299319553e+02 0.000000000000000000e+00
3.201251700680272165e+02 0.000000000000000000e+00
3.204194104308389797e+02 0.000000000000000000e+00
3.206933333333333280e+02 0.000000000000000000e+00
3.209638095238095161e+02 0.000000000000000000e+00
3.212458956916099737e+02 0.000000000000000000e+00
3.215203628117913581e+02 0.000000000000000000e+00
3.218180498866213384e+02 0.000000000000000000e+00
3.220877551020000169e+02 1.000000000000000000e+00
3.223744217687074638e+02 0.000000000000000000e+00
3.226501587301587506e+02 0.000000000000000000e+00
3.229284353741496716e+02 0.000000000000000000e+00
3.232272108843537239e+02 0.000000000000000000e+00
3.234982312925170049e+02 0.000000000000000000e+00
3.237795918360000087e+02 1.000000000000000000e+00
3.240549659863945635e+02 0.000000000000000000e+00
3.243399546485260885e+02 0.000000000000000000e+00
3.246173242630385403e+02 0.000000000000000000e+00
3.249191836734693766e+02 0.000000000000000000e+00
3.252150566893424184e+02 0.000000000000000000e+00
3.254770068027210641e+02 0.000000000000000000e+00
3.257578231292516762e+02 0.000000000000000000e+00
3.260533333333333417e+02 0.000000000000000000e+00
3.263305215419501337e+02 0.000000000000000000e+00
3.266106122448979363e+02 0.000000000000000000e+00
3.268816326530612173e+02 0.000000000000000000e+00
3.271727891156462533e+02 0.000000000000000000e+00
3.274808163265306007e+02 0.000000000000000000e+00
3.277654421768707493e+02 0.000000000000000000e+00
3.280513378684807435e+02 0.000000000000000000e+00
nan -1.000000000000000000e+00
3.285917460317460268e+02 0.000000000000000000e+00
3.288903401360544194e+02 0.000000000000000000e+00
3.291510204081632764e+02 0.000000000000000000e+00
3.294367346938775540e+02 0.000000000000000000e+00
3.297137414965986295e+02 0.000000000000000000e+00
3.299880272108843542e+02 0.000000000000000000e+00
3.302695691609977189e+02 0.000000000000000000e+00
nan -1.000000000000000000e+00
nan -1.000000000000000000e+00
nan -1.000000000000000000e+00
nan -1.000000000000000000e+00
nan -1.000000000000000000e+00
3.318985941043084154e+02 0.000000000000000000e+00
3.321714285714285779e+02 0.000000000000000000e+00
3.324404535147392039e+02 0.000000000000000000e+00
3.327341496598639310e+02 0.000000000000000000e+00
3.330111564625850065e+02 0.000000000000000000e+00
3.332995918367346917e+02 0.000000000000000000e+00
3.335724263038548543e+02 0.000000000000000000e+00
nan -1.000000000000000000e+00
nan -1.000000000000000000e+00
nan -1.000000000000000000e+00
3.346679365079365311e+02 0.000000000000000000e+00
3.349610884353741653e+02 0.000000000000000000e+00
3.352272108843537239e+02 0.000000000000000000e+00
3.355063945578231142e+02 0.000000000000000000e+00
3.357902947845805102e+02 0.000000000000000000e+00
3.360633106575963893e+02 0.000000000000000000e+00
nan -1.000000000000000000e+00
nan -1.000000000000000000e+00
nan -1.000000000000000000e+00
nan -1.000000000000000000e+00
3.374220408163265574e+02 0.000000000000000000e+00
3.376986848072562566e+02 0.000000000000000000e+00
3.379718820861677955e+02 0.000000000000000000e+00
3.382372789115646015e+02 0.000000000000000000e+00
3.385159183673469556e+02 0.000000000000000000e+00
3.387885714285714016e+02 0.000000000000000000e+00
3.390661224489795700e+02 0.000000000000000000e+00
3.393618140589568952e+02 0.000000000000000000e+00
3.396453514739229149e+02 0.000000000000000000e+00
3.399209070294784851e+02 0.000000000000000000e+00
3.402082539682539846e+02 0.000000000000000000e+00
3.405108390022675735e+02 0.000000000000000000e+00
3.407660770975056721e+02 0.000000000000000000e+00
3.410303854875283491e+02 0.000000000000000000e+00
3.413075736961451412e+02 0.000000000000000000e+00
3.415987301587301772e+02 0.000000000000000000e+00
3.418791836734694130e+02 0.000000000000000000e+00
3.421770521541949961e+02 0.000000000000000000e+00
3.424429931972788950e+02 0.000000000000000000e+00
3.427183673469387486e+02 0.000000000000000000e+00
3.429902947845804988e+02 0.000000000000000000e+00
3.432711111111111109e+02 0.000000000000000000e+00
nan -1.000000000000000000e+00
3.438111564625850178e+02 0.000000000000000000e+00
3.440809070294784533e+02 0.000000000000000000e+00
3.443689795918367622e+02 0.000000000000000000e+00
3.446597732426303651e+02 0.000000000000000000e+00
3.449378684807256263e+02 0.000000000000000000e+00
3.452027210884353963e+02 0.000000000000000000e+00
3.454985941043083812e+02 0.000000000000000000e+00
3.457650793650793730e+02 0.000000000000000000e+00
nan -1.000000000000000000e+00
3.463368707482993045e+02 0.000000000000000000e+00
3.466117006802721221e+02 0.000000000000000000e+00
3.469044897959183800e+02 0.000000000000000000e+00
3.471905668934240339e+02 0.000000000000000000e+00
3.474659410430838875e+02 0.000000000000000000e+00
3.477565532879818875e+02 0.000000000000000000e+00
3.480379138321995356e+02 0.000000000000000000e+00
3.483138321995464821e+02 0.000000000000000000e+00
3.486008163265306052e+02 0.000000000000000000e+00
3.488901587301587028e+02 0.000000000000000000e+00
3.491816780045351720e+02 0.000000000000000000e+00
3.494568707482993091e+02 0.000000000000000000e+00
3.497424036281179269e+02 0.000000000000000000e+00
3.500259410430838898e+02 0.000000000000000000e+00
3.503120181405895437e+02 0.000000000000000000e+00
3.505904761904761813e+02 0.000000000000000000e+00
3.508763718820861754e+02 0.000000000000000000e+00
3.511648072562358038e+02 0.000000000000000000e+00
3.514458049886621325e+02 0.000000000000000000e+00
3.517166439909296969e+02 0.000000000000000000e+00
3.520019954648525982e+02 0.000000000000000000e+00
3.522777324263038281e+02 0.000000000000000000e+00
3.525623582766439768e+02 0.000000000000000000e+00
3.528395464852607688e+02 0.000000000000000000e+00
3.531212698412698501e+02 0.000000000000000000e+00
3.534044444444444366e+02 0.000000000000000000e+00
3.536892517006802450e+02 0.000000000000000000e+00
3.539637188208616863e+02 0.000000000000000000e+00
3.542425396825397002e+02 0.000000000000000000e+00
3.545322448979591741e+02 0.000000000000000000e+00
3.548074376417233680e+02 0.000000000000000000e+00
3.551069387755102298e+02 0.000000000000000000e+00
3.553697959183673447e+02 0.000000000000000000e+00
3.556502494331065805e+02 0.000000000000000000e+00
3.559290702947845944e+02 0.000000000000000000e+00
3.562258503401360485e+02 0.000000000000000000e+00
3.564812698412698637e+02 0.000000000000000000e+00
3.567504761904762063e+02 0.000000000000000000e+00
nan -1.000000000000000000e+00
nan -1.000000000000000000e+00
nan -1.000000000000000000e+00
3.577347845804988538e+02 0.000000000000000000e+00
3.580195918367347190e+02 0.000000000000000000e+00
3.582809977324263286e+02 0.000000000000000000e+00
3.585714285714285552e+02 0.000000000000000000e+00
3.588359183673469488e+02 0.000000000000000000e+00
nan -1.000000000000000000e+00
nan -1.000000000000000000e+00
3.597661678004535020e+02 0.000000000000000000e+00
3.600696598639455601e+02 0.000000000000000000e+00
3.603294331065759479e+02 0.000000000000000000e+00
nan -1.000000000000000000e+00
3.609023129251700652e+02 0.000000000000000000e+00
3.611771428571428828e+02 0.000000000000000000e+00
3.614634013605441965e+02 0.000000000000000000e+00
3.617614512471655530e+02 0.000000000000000000e+00
3.620339229024943393e+02 0.000000000000000000e+00
nan -1.000000000000000000e+00
nan -1.000000000000000000e+00
nan -1.000000000000000000e+00
nan -1.000000000000000000e+00
nan -1.000000000000000000e+00
nan -1.000000000000000000e+00
nan -1.000000000000000000e+00
nan -1.000000000000000000e+00
nan -1.000000000000000000e+00
3.647784126984126942e+02 0.000000000000000000e+00
3.650655782312925339e+02 0.000000000000000000e+00
3.653567346938775700e+02 0.000000000000000000e+00
3.656424489795918475e+02 0.000000000000000000e+00
3.659176417233559846e+02 0.000000000000000000e+00
3.662008163265306280e+02 0.000000000000000000e+00
3.664714739229024758e+02 0.000000000000000000e+00
3.667646258503401100e+02 0.000000000000000000e+00
3.670418140589569020e+02 0.000000000000000000e+00
nan -1.000000000000000000e+00
nan -1.000000000000000000e+00
nan -1.000000000000000000e+00
nan -1.000000000000000000e+00
nan -1.000000000000000000e+00
nan -1.000000000000000000e+00
nan -1.000000000000000000e+00
nan -1.000000000000000000e+00
nan -1.000000000000000000e+00
nan -1.000000000000000000e+00
nan -1.000000000000000000e+00
nan -1.000000000000000000e+00
nan -1.000000000000000000e+00
nan -1.000000000000000000e+00
nan -1.000000000000000000e+00
nan -1.000000000000000000e+00
3.719134693877551285e+02 0.000000000000000000e+00
3.721986394557823132e+02 0.000000000000000000e+00
3.724830839002267453e+02 0.000000000000000000e+00
3.727867573696145200e+02 0.000000000000000000e+00
nan -1.000000000000000000e+00
3.733590929705215444e+02 0.000000000000000000e+00
3.736468027210884202e+02 0.000000000000000000e+00
3.739386848072562088e+02 0.000000000000000000e+00
3.742220408163265120e+02 0.000000000000000000e+00
3.744997732426303969e+02 0.000000000000000000e+00
nan -1.000000000000000000e+00
3.750530612244897952e+02 0.000000000000000000e+00
3.753619954648526118e+02 0.000000000000000000e+00
3.756391836734694039e+02 0.000000000000000000e+00
3.759116553287981901e+02 0.000000000000000000e+00
3.761941043083900240e+02 0.000000000000000000e+00
3.764807256235827708e+02 0.000000000000000000e+00
3.767854875283446745e+02 0.000000000000000000e+00
3.770672108843537558e+02 0.000000000000000000e+00
3.773454875283446768e+02 0.000000000000000000e+00
3.776255782312925362e+02 0.000000000000000000e+00
3.779123809523809427e+02 0.000000000000000000e+00
3.782171428571428464e+02 0.000000000000000000e+00
3.784676643990929961e+02 0.000000000000000000e+00
3.787562811791383410e+02 0.000000000000000000e+00
3.790309297052154420e+02 0.000000000000000000e+00
nan -1.000000000000000000e+00
3.795662585034013432e+02 0.000000000000000000e+00
3.798621315192743850e+02 0.000000000000000000e+00
3.801385941043083676e+02 0.000000000000000000e+00
nan -1.000000000000000000e+00
3.806949659863945499e+02 0.000000000000000000e+00
3.809939229024943188e+02 0.000000000000000000e+00
3.812774603174603385e+02 0.000000000000000000e+00
3.815713378684807253e+02 0.000000000000000000e+00
3.818425396825396660e+02 0.000000000000000000e+00
3.821253514739228763e+02 0.000000000000000000e+00
3.824014512471655394e+02 0.000000000000000000e+00
3.826913378684807299e+02 0.000000000000000000e+00
3.829630839002267635e+02 0.000000000000000000e+00
3.832453514739228808e+02 0.000000000000000000e+00
3.835337868480725660e+02 0.000000000000000000e+00
nan -1.000000000000000000e+00
nan -1.000000000000000000e+00
nan -1.000000000000000000e+00
nan -1.000000000000000000e+00
3.849233560090702895e+02 0.000000000000000000e+00
3.851925623582766320e+02 0.000000000000000000e+00
3.854731972789115844e+02 0.000000000000000000e+00
3.857685260770975333e+02 0.000000000000000000e+00
nan -1.000000000000000000e+00
nan -1.000000000000000000e+00
nan -1.000000000000000000e+00
nan -1.000000000000000000e+00
nan -1.000000000000000000e+00
nan -1.000000000000000000e+00
nan -1.000000000000000000e+00
3.879767800453514610e+02 0.000000000000000000e+00
3.882742857142857247e+02 0.000000000000000000e+00
3.885491156462584854e+02 0.000000000000000000e+00
nan -1.000000000000000000e+00
3.891094784580498640e+02 0.000000000000000000e+00
3.894026303854875550e+02 0.000000000000000000e+00
3.896881632653061160e+02 0.000000000000000000e+00
3.899677097505668826e+02 0.000000000000000000e+00
3.902320181405895596e+02 0.000000000000000000e+00
3.905188208616780230e+02 0.000000000000000000e+00
3.908054421768707698e+02 0.000000000000000000e+00
nan -1.000000000000000000e+00
3.913814058956916142e+02 0.000000000000000000e+00
3.916551473922902460e+02 0.000000000000000000e+00
3.919455782312925294e+02 0.000000000000000000e+00
3.922247619047619196e+02 0.000000000000000000e+00
3.924968707482993295e+02 0.000000000000000000e+00
nan -1.000000000000000000e+00
nan -1.000000000000000000e+00
nan -1.000000000000000000e+00
nan -1.000000000000000000e+00
nan -1.000000000000000000e+00
nan -1.000000000000000000e+00
nan -1.000000000000000000e+00
nan -1.000000000000000000e+00
nan -1.000000000000000000e+00
nan -1.000000000000000000e+00
nan -1.000000000000000000e+00
nan -1.000000000000000000e+00
nan -1.000000000000000000e+00
nan -1.000000000000000000e+00
nan -1.000000000000000000e+00
nan -1.000000000000000000e+00
nan -1.000000000000000000e+00
nan -1.000000000000000000e+00
nan -1.000000000000000000e+00
nan -1.000000000000000000e+00
nan -1.000000000000000000e+00
3.985667120181406062e+02 0.000000000000000000e+00
3.988351927437641962e+02 0.000000000000000000e+00
3.991201814058956643e+02 0.000000000000000000e+00
nan -1.000000000000000000e+00
nan -1.000000000000000000e+00
nan -1.000000000000000000e+00
4.002340136054421578e+02 0.000000000000000000e+00
4.004859863945578127e+02 0.000000000000000000e+00
4.007707936507936779e+02 0.000000000000000000e+00
4.010681179138322250e+02 0.000000000000000000e+00
nan -1.000000000000000000e+00
nan -1.000000000000000000e+00
nan -1.000000000000000000e+00
nan -1.000000000000000000e+00
nan -1.000000000000000000e+00
nan -1.000000000000000000e+00
4.030325623582766639e+02 0.000000000000000000e+00
4.033159183673469670e+02 0.000000000000000000e+00
4.035905668934240111e+02 0.000000000000000000e+00
4.038728344671201853e+02 0.000000000000000000e+00
4.041494784580498845e+02 0.000000000000000000e+00
4.044246712018140784e+02 0.000000000000000000e+00
4.047013151927437775e+02 0.000000000000000000e+00
4.049786848072562293e+02 0.000000000000000000e+00
4.052651247165533164e+02 0.000000000000000000e+00
4.055513832199546300e+02 0.000000000000000000e+00
nan -1.000000000000000000e+00
nan -1.000000000000000000e+00
nan -1.000000000000000000e+00
4.065329705215419267e+02 0.000000000000000000e+00
nan -1.000000000000000000e+00
nan -1.000000000000000000e+00
4.075120181405895892e+02 0.000000000000000000e+00
4.077973696145124904e+02 0.000000000000000000e+00
4.080819954648525822e+02 0.000000000000000000e+00
4.083678911559999847e+02 1.000000000000000000e+00
4.086465306119999923e+02 1.000000000000000000e+00
4.089367800449999777e+02 1.000000000000000000e+00
4.092163265306122639e+02 0.000000000000000000e+00
4.094929705215419631e+02 0.000000000000000000e+00
4.097863038548752570e+02 0.000000000000000000e+00
4.100576870748299143e+02 0.000000000000000000e+00
4.103352380952380827e+02 0.000000000000000000e+00
4.106332879818593824e+02 0.000000000000000000e+00
4.109003174603174671e+02 0.000000000000000000e+00
nan -1.000000000000000000e+00
nan -1.000000000000000000e+00
nan -1.000000000000000000e+00
4.120096145124716713e+02 0.000000000000000000e+00
4.122922448979591650e+02 0.000000000000000000e+00
4.125598185941042857e+02 0.000000000000000000e+00
4.128302947845804738e+02 0.000000000000000000e+00
4.131131065759637409e+02 0.000000000000000000e+00
4.134176870748299280e+02 0.000000000000000000e+00
4.136643990929705410e+02 0.000000000000000000e+00
4.139395918367346781e+02 0.000000000000000000e+00
4.142178684807255991e+02 0.000000000000000000e+00
4.145153741496598627e+02 0.000000000000000000e+00
4.147769614512471890e+02 0.000000000000000000e+00
4.150503401360544444e+02 0.000000000000000000e+00
4.153280725623582725e+02 0.000000000000000000e+00
4.156195918367346849e+02 0.000000000000000000e+00
4.158902494331065895e+02 0.000000000000000000e+00
4.161863038548752911e+02 0.000000000000000000e+00
4.164444444444444571e+02 0.000000000000000000e+00
4.167285260770975128e+02 0.000000000000000000e+00
4.170149659863945431e+02 0.000000000000000000e+00
4.173015873015872899e+02 0.000000000000000000e+00
4.175816780045351493e+02 0.000000000000000000e+00
4.178566893424036266e+02 0.000000000000000000e+00
4.181393197278911771e+02 0.000000000000000000e+00
4.184417233560090494e+02 0.000000000000000000e+00
nan -1.000000000000000000e+00
nan -1.000000000000000000e+00
nan -1.000000000000000000e+00
nan -1.000000000000000000e+00
4.198358276643991189e+02 0.000000000000000000e+00
4.201275283446711910e+02 0.000000000000000000e+00
4.204136054421768449e+02 0.000000000000000000e+00
4.207147392290249286e+02 0.000000000000000000e+00
4.209848526077097404e+02 0.000000000000000000e+00
4.212487981859410411e+02 0.000000000000000000e+00
4.215372335600907263e+02 0.000000000000000000e+00
4.218294784580498913e+02 0.000000000000000000e+00
4.221086621315192815e+02 0.000000000000000000e+00
4.223902040816326462e+02 0.000000000000000000e+00
4.226661224489795927e+02 0.000000000000000000e+00
4.229483900226757100e+02 0.000000000000000000e+00
4.232273922902494405e+02 0.000000000000000000e+00
4.235029478458050107e+02 0.000000000000000000e+00
4.238058956916099760e+02 0.000000000000000000e+00
4.240961451247165428e+02 0.000000000000000000e+00
4.243780498866213406e+02 0.000000000000000000e+00
4.246679365079365311e+02 0.000000000000000000e+00
4.249471201814059214e+02 0.000000000000000000e+00
4.252266666666666879e+02 0.000000000000000000e+00
4.255082086167800526e+02 0.000000000000000000e+00
4.257832199546485299e+02 0.000000000000000000e+00
4.260618594104308272e+02 0.000000000000000000e+00
4.263477551020408214e+02 0.000000000000000000e+00
4.266316553287981606e+02 0.000000000000000000e+00
4.269055782312925089e+02 0.000000000000000000e+00
4.272126984126983871e+02 0.000000000000000000e+00
4.274822675736961628e+02 0.000000000000000000e+00
4.277732426303854822e+02 0.000000000000000000e+00
nan -1.000000000000000000e+00
nan -1.000000000000000000e+00
nan -1.000000000000000000e+00
nan -1.000000000000000000e+00
nan -1.000000000000000000e+00
nan -1.000000000000000000e+00
nan -1.000000000000000000e+00
4.300023582766439745e+02 0.000000000000000000e+00
4.302721088435374099e+02 0.000000000000000000e+00
4.305375056689342159e+02 0.000000000000000000e+00
4.308402721088435214e+02 0.000000000000000000e+00
4.311098412698412972e+02 0.000000000000000000e+00
nan -1.000000000000000000e+00
4.316562358276643749e+02 0.000000000000000000e+00
4.319517460317460404e+02 0.000000000000000000e+00
4.322129705215419335e+02 0.000000000000000000e+00
4.324887074829932203e+02 0.000000000000000000e+00
4.327586394557823155e+02 0.000000000000000000e+00
4.330634013605442192e+02 0.000000000000000000e+00
nan -1.000000000000000000e+00
nan -1.000000000000000000e+00
nan -1.000000000000000000e+00
nan -1.000000000000000000e+00
4.344540589569160716e+02 0.000000000000000000e+00
4.347533786848072737e+02 0.000000000000000000e+00
4.350122448979591923e+02 0.000000000000000000e+00
nan -1.000000000000000000e+00
4.355987301587301772e+02 0.000000000000000000e+00
4.358556009070294976e+02 0.000000000000000000e+00
4.361507482993197300e+02 0.000000000000000000e+00
4.364487981859410297e+02 0.000000000000000000e+00
nan -1.000000000000000000e+00
nan -1.000000000000000000e+00
nan -1.000000000000000000e+00
nan -1.000000000000000000e+00
nan -1.000000000000000000e+00
nan -1.000000000000000000e+00
4.384090702947845557e+02 0.000000000000000000e+00
4.386472562358276832e+02 0.000000000000000000e+00
4.389389569160997553e+02 0.000000000000000000e+00
4.392380952380952408e+02 0.000000000000000000e+00
4.395218140589569202e+02 0.000000000000000000e+00
4.398028117913831920e+02 0.000000000000000000e+00
4.400847165532879899e+02 0.000000000000000000e+00
4.403535600907029561e+02 0.000000000000000000e+00
4.406370975056689190e+02 0.000000000000000000e+00
4.408986848072562452e+02 0.000000000000000000e+00
4.411873015873015902e+02 0.000000000000000000e+00
4.414481632653061070e+02 0.000000000000000000e+00
4.417346031746031940e+02 0.000000000000000000e+00
4.420088888888888619e+02 0.000000000000000000e+00
4.422911564625850360e+02 0.000000000000000000e+00
4.425703401360544262e+02 0.000000000000000000e+00
4.428473469387755017e+02 0.000000000000000000e+00
4.431189115646258756e+02 0.000000000000000000e+00
4.434044444444444366e+02 0.000000000000000000e+00
4.436767346938775631e+02 0.000000000000000000e+00
4.439702494331065736e+02 0.000000000000000000e+00
4.442325623582766525e+02 0.000000000000000000e+00
4.445068480725623772e+02 0.000000000000000000e+00
4.447985487528344493e+02 0.000000000000000000e+00
4.450713832199546687e+02 0.000000000000000000e+00
4.453594557823129207e+02 0.000000000000000000e+00
4.456330158730158928e+02 0.000000000000000000e+00
4.458931519274376569e+02 0.000000000000000000e+00
4.461668934240362887e+02 0.000000000000000000e+00
4.464604081632652992e+02 0.000000000000000000e+00
4.467169160997732433e+02 0.000000000000000000e+00
4.470004535147392062e+02 0.000000000000000000e+00
4.472709297052153943e+02 0.000000000000000000e+00
4.475698866213152201e+02 0.000000000000000000e+00
4.478450793650793571e+02 0.000000000000000000e+00
4.481251700680272165e+02 0.000000000000000000e+00
4.484290249433106510e+02 0.000000000000000000e+00
4.487067573696145359e+02 0.000000000000000000e+00
4.489863038548753025e+02 0.000000000000000000e+00
4.492678458049886672e+02 0.000000000000000000e+00
4.495481179138321863e+02 0.000000000000000000e+00
4.498287528344671387e+02 0.000000000000000000e+00
nan -1.000000000000000000e+00
nan -1.000000000000000000e+00
nan -1.000000000000000000e+00
nan -1.000000000000000000e+00
nan -1.000000000000000000e+00
nan -1.000000000000000000e+00
4.517741496598639515e+02 0.000000000000000000e+00
4.520638548752834254e+02 0.000000000000000000e+00
4.523492063492063266e+02 0.000000000000000000e+00
4.526256689342403661e+02 0.000000000000000000e+00
4.529043083900226634e+02 0.000000000000000000e+00
4.531764172335600733e+02 0.000000000000000000e+00
4.534603174603174693e+02 0.000000000000000000e+00
4.537333333333333485e+02 0.000000000000000000e+00
4.540023582759999954e+02 0.000000000000000000e+00
4.543000453514738979e+02 0.000000000000000000e+00
4.545779591836734426e+02 0.000000000000000000e+00
4.548388208616780162e+02 0.000000000000000000e+00
4.551394104308390069e+02 0.000000000000000000e+00
4.554185941043083972e+02 0.000000000000000000e+00
4.556966893424036016e+02 0.000000000000000000e+00
4.559684353741496352e+02 0.000000000000000000e+00
4.562501587301587165e+02 0.000000000000000000e+00
4.565231746031745956e+02 0.000000000000000000e+00
4.568333786848072577e+02 0.000000000000000000e+00
nan -1.000000000000000000e+00
4.573846712018140579e+02 0.000000000000000000e+00
4.576569614512471844e+02 0.000000000000000000e+00
4.579444897959183436e+02 0.000000000000000000e+00
4.582254875280000306e+02 1.000000000000000000e+00
4.585050340136054388e+02 0.000000000000000000e+00
4.587633560090703213e+02 0.000000000000000000e+00
4.590528798185940786e+02 0.000000000000000000e+00
4.593235374149659833e+02 0.000000000000000000e+00
4.595994557823129298e+02 0.000000000000000000e+00
4.598762811791383456e+02 0.000000000000000000e+00
4.601743310657596453e+02 0.000000000000000000e+00
nan -1.000000000000000000e+00
4.607361451247165292e+02 0.000000000000000000e+00
4.610071655328798101e+02 0.000000000000000000e+00
4.612772789115646219e+02 0.000000000000000000e+00
4.615619047609999939e+02 0.000000000000000000e+00
nan -1.000000000000000000e+00
4.621335147392290423e+02 0.000000000000000000e+00
4.624185034013605673e+02 0.000000000000000000e+00
4.626895238095237914e+02 0.000000000000000000e+00
4.629676190476190527e+02 0.000000000000000000e+00
4.632671201814059145e+02 0.000000000000000000e+00
nan -1.000000000000000000e+00
nan -1.000000000000000000e+00
nan -1.000000000000000000e+00
nan -1.000000000000000000e+00
nan -1.000000000000000000e+00
nan -1.000000000000000000e+00
4.652471655328798192e+02 0.000000000000000000e+00
4.655111111111111200e+02 0.000000000000000000e+00
4.657861224489795973e+02 0.000000000000000000e+00
4.660876190476190573e+02 0.000000000000000000e+00
4.663608163265305961e+02 0.000000000000000000e+00
4.666427210884353940e+02 0.000000000000000000e+00
4.669048526077097563e+02 0.000000000000000000e+00
4.671898412689999986e+02 1.000000000000000000e+00
4.674550566893424275e+02 0.000000000000000000e+00
4.677545578231292325e+02 0.000000000000000000e+00
4.680263038548752661e+02 0.000000000000000000e+00
4.682855328798186179e+02 0.000000000000000000e+00
4.685736054421768699e+02 0.000000000000000000e+00
4.688399092970521451e+02 0.000000000000000000e+00
4.691183673469387827e+02 0.000000000000000000e+00
4.693926530612245074e+02 0.000000000000000000e+00
4.696526077097505549e+02 0.000000000000000000e+00
4.699390476190476420e+02 0.000000000000000000e+00
4.702180498866213156e+02 0.000000000000000000e+00
4.705073922899999843e+02 1.000000000000000000e+00
4.707577324263038463e+02 0.000000000000000000e+00
4.710448979591836860e+02 0.000000000000000000e+00
4.713211791383220088e+02 0.000000000000000000e+00
4.715932879818594188e+02 0.000000000000000000e+00
4.718748299319727835e+02 0.000000000000000000e+00
4.721511111111111063e+02 0.000000000000000000e+00
4.724243083900227020e+02 0.000000000000000000e+00
nan -1.000000000000000000e+00
4.729521995464852466e+02 0.000000000000000000e+00
4.732388208616779934e+02 0.000000000000000000e+00
4.735183673469387600e+02 0.000000000000000000e+00
4.737919274376417320e+02 0.000000000000000000e+00
4.740781859410431025e+02 0.000000000000000000e+00
4.743660770975056948e+02 0.000000000000000000e+00
4.746470748299319666e+02 0.000000000000000000e+00
4.749229931972789132e+02 0.000000000000000000e+00
4.752125170068027273e+02 0.000000000000000000e+00
4.754958730158730305e+02 0.000000000000000000e+00
4.757872108843537262e+02 0.000000000000000000e+00
4.760602267573696054e+02 0.000000000000000000e+00
4.763512018140589817e+02 0.000000000000000000e+00
4.766351020408163208e+02 0.000000000000000000e+00
4.769284353741496716e+02 0.000000000000000000e+00
4.772072562358276855e+02 0.000000000000000000e+00
4.774766439909296878e+02 0.000000000000000000e+00
4.777563718820861709e+02 0.000000000000000000e+00
4.780560544217686925e+02 0.000000000000000000e+00
4.783461224489795995e+02 0.000000000000000000e+00
4.786305668934240316e+02 0.000000000000000000e+00
4.789117460317460200e+02 0.000000000000000000e+00
4.791976417233560142e+02 0.000000000000000000e+00
4.794855328798186065e+02 0.000000000000000000e+00
4.797580045351473927e+02 0.000000000000000000e+00
4.800457142857142685e+02 0.000000000000000000e+00
4.803472108843537285e+02 0.000000000000000000e+00
4.806280272108843405e+02 0.000000000000000000e+00
4.809039455782312871e+02 0.000000000000000000e+00
4.811702494331065623e+02 0.000000000000000000e+00
4.814733786848072441e+02 0.000000000000000000e+00
4.817532879818593869e+02 0.000000000000000000e+00
4.820308390022675553e+02 0.000000000000000000e+00
4.823151020408163276e+02 0.000000000000000000e+00
4.826035374149660129e+02 0.000000000000000000e+00
4.828985034013605286e+02 0.000000000000000000e+00
4.831624489795918294e+02 0.000000000000000000e+00
4.834380045351473996e+02 0.000000000000000000e+00
4.837204535147392335e+02 0.000000000000000000e+00
4.840019954648525982e+02 0.000000000000000000e+00
4.842891609977324379e+02 0.000000000000000000e+00
4.845616326530612241e+02 0.000000000000000000e+00
4.848709297052154170e+02 0.000000000000000000e+00
4.851321541950113101e+02 0.000000000000000000e+00
4.854225850340135935e+02 0.000000000000000000e+00
4.857166439909296969e+02 0.000000000000000000e+00
4.860154195011338061e+02 0.000000000000000000e+00
4.863089342403628166e+02 0.000000000000000000e+00
4.865823129251700720e+02 0.000000000000000000e+00
4.868643990929705296e+02 0.000000000000000000e+00
4.871530158730158746e+02 0.000000000000000000e+00
4.874341950113378630e+02 0.000000000000000000e+00
4.877139229024943461e+02 0.000000000000000000e+00
4.880009070294784692e+02 0.000000000000000000e+00
4.882906122448979431e+02 0.000000000000000000e+00
4.885667120180000325e+02 0.000000000000000000e+00
4.888406349206348978e+02 0.000000000000000000e+00
4.891218140589569430e+02 0.000000000000000000e+00
4.893899319727890997e+02 0.000000000000000000e+00
4.896716553287981810e+02 0.000000000000000000e+00
4.899522902494331333e+02 0.000000000000000000e+00
4.902327437641723122e+02 0.000000000000000000e+00
4.904979591836734585e+02 0.000000000000000000e+00
4.908054421768707698e+02 0.000000000000000000e+00
4.910552380952381100e+02 0.000000000000000000e+00
4.913556462585033842e+02 0.000000000000000000e+00
4.916175963718820867e+02 0.000000000000000000e+00
4.919170975056689485e+02 0.000000000000000000e+00
4.921904761904762040e+02 0.000000000000000000e+00
4.924783673469387963e+02 0.000000000000000000e+00
4.927417687074830042e+02 0.000000000000000000e+00
4.930260317460317196e+02 0.000000000000000000e+00
4.932858049886621075e+02 0.000000000000000000e+00
4.935967346938775790e+02 0.000000000000000000e+00
4.938724716553288090e+02 0.000000000000000000e+00
4.941445804988662189e+02 0.000000000000000000e+00
4.944157823129251597e+02 0.000000000000000000e+00
4.947002267573695917e+02 0.000000000000000000e+00
4.949757823129251619e+02 0.000000000000000000e+00
4.952506122448979795e+02 0.000000000000000000e+00
4.955290702947845602e+02 0.000000000000000000e+00
4.958224036281179110e+02 0.000000000000000000e+00
4.960745578231292257e+02 0.000000000000000000e+00
4.963651700680272256e+02 0.000000000000000000e+00
nan -1.000000000000000000e+00
4.969092063492063289e+02 0.000000000000000000e+00
4.971867573696144973e+02 0.000000000000000000e+00
4.974690249433106715e+02 0.000000000000000000e+00
4.977652607709750328e+02 0.000000000000000000e+00
4.980489795918367122e+02 0.000000000000000000e+00
nan -1.000000000000000000e+00
nan -1.000000000000000000e+00
nan -1.000000000000000000e+00
nan -1.000000000000000000e+00
nan -1.000000000000000000e+00
nan -1.000000000000000000e+00
nan -1.000000000000000000e+00
nan -1.000000000000000000e+00
nan -1.000000000000000000e+00
5.008916099773242649e+02 0.000000000000000000e+00
5.011285260770974901e+02 0.000000000000000000e+00
5.014082539682539732e+02 0.000000000000000000e+00
5.016876190476190231e+02 0.000000000000000000e+00
5.019606349206349023e+02 0.000000000000000000e+00
5.022394557823129162e+02 0.000000000000000000e+00
5.025104761904761972e+02 0.000000000000000000e+00
5.027862131519274271e+02 0.000000000000000000e+00
5.030666666666666629e+02 0.000000000000000000e+00
5.033485714285714039e+02 0.000000000000000000e+00
5.036270294784580415e+02 0.000000000000000000e+00
5.038987755102040751e+02 0.000000000000000000e+00
5.042033560090703190e+02 0.000000000000000000e+00
nan -1.000000000000000000e+00
nan -1.000000000000000000e+00
nan -1.000000000000000000e+00
nan -1.000000000000000000e+00
nan -1.000000000000000000e+00
nan -1.000000000000000000e+00
nan -1.000000000000000000e+00
nan -1.000000000000000000e+00
5.067174603174603362e+02 0.000000000000000000e+00
5.070000907029478299e+02 0.000000000000000000e+00
5.072896145124716440e+02 0.000000000000000000e+00
5.075642630385487450e+02 0.000000000000000000e+00
5.078352834467120260e+02 0.000000000000000000e+00
5.081287981859410365e+02 0.000000000000000000e+00
5.084072562358276741e+02 0.000000000000000000e+00
5.086788208616779912e+02 0.000000000000000000e+00
5.089543764172335614e+02 0.000000000000000000e+00
5.092286621315192860e+02 0.000000000000000000e+00
nan -1.000000000000000000e+00
5.098147845804988378e+02 0.000000000000000000e+00
5.100847165532879899e+02 0.000000000000000000e+00
5.103660770975056948e+02 0.000000000000000000e+00
5.106517913832199724e+02 0.000000000000000000e+00
5.109346031746031827e+02 0.000000000000000000e+00
5.112087074829931908e+02 0.000000000000000000e+00
5.114871655328798283e+02 0.000000000000000000e+00
5.117592743764172383e+02 0.000000000000000000e+00
5.120408163265306030e+02 0.000000000000000000e+00
5.123234467120181534e+02 0.000000000000000000e+00
5.125986394557822905e+02 0.000000000000000000e+00
5.128803628117914286e+02 0.000000000000000000e+00
5.131595464852607620e+02 0.000000000000000000e+00
5.134400000000000546e+02 0.000000000000000000e+00
5.137133786848072532e+02 0.000000000000000000e+00
5.140085260770974855e+02 0.000000000000000000e+00
5.142898866213151905e+02 0.000000000000000000e+00
5.145667120181406062e+02 0.000000000000000000e+00
5.148509750566893217e+02 0.000000000000000000e+00
5.151404988662131927e+02 0.000000000000000000e+00
5.154225850340136503e+02 0.000000000000000000e+00
5.157015873015873240e+02 0.000000000000000000e+00
5.159617233560090881e+02 0.000000000000000000e+00
5.162325623582765957e+02 0.000000000000000000e+00
5.165220861678004667e+02 0.000000000000000000e+00
5.168007256235828208e+02 0.000000000000000000e+00
5.170775510204081229e+02 0.000000000000000000e+00
5.173594557823129207e+02 0.000000000000000000e+00
5.176546031746031531e+02 0.000000000000000000e+00
5.179250793650793412e+02 0.000000000000000000e+00
5.182071655328797988e+02 0.000000000000000000e+00
5.184778231292516466e+02 0.000000000000000000e+00
5.187693424036281158e+02 0.000000000000000000e+00
5.190378231292517057e+02 0.000000000000000000e+00
5.193157369614511936e+02 0.000000000000000000e+00
5.195840362811791238e+02 0.000000000000000000e+00
5.198597732426303537e+02 0.000000000000000000e+00
5.201425850340135639e+02 0.000000000000000000e+00
5.204223129251701039e+02 0.000000000000000000e+00
5.206944217687074570e+02 0.000000000000000000e+00
5.209801360544217914e+02 0.000000000000000000e+00
5.212618594104308158e+02 0.000000000000000000e+00
5.215363265306122003e+02 0.000000000000000000e+00
5.218200453514739365e+02 0.000000000000000000e+00
nan -1.000000000000000000e+00
5.223805895691609749e+02 0.000000000000000000e+00
5.226742857142857019e+02 0.000000000000000000e+00
5.229431292517007250e+02 0.000000000000000000e+00
5.232255782312925021e+02 0.000000000000000000e+00
5.235071201814058668e+02 0.000000000000000000e+00
5.237859410430838807e+02 0.000000000000000000e+00
5.240529705215419654e+02 0.000000000000000000e+00
5.243245351473923392e+02 0.000000000000000000e+00
5.246213151927437366e+02 0.000000000000000000e+00
5.249024943310657818e+02 0.000000000000000000e+00
5.251706122448979386e+02 0.000000000000000000e+00
5.254559637188208399e+02 0.000000000000000000e+00
5.257269841269841208e+02 0.000000000000000000e+00
5.260059863945577945e+02 0.000000000000000000e+00
5.262790022675736736e+02 0.000000000000000000e+00
nan -1.000000000000000000e+00
5.268217687074829882e+02 0.000000000000000000e+00
5.271020408163265074e+02 0.000000000000000000e+00
5.273699773242630044e+02 0.000000000000000000e+00
5.276560544217686584e+02 0.000000000000000000e+00
5.279290702947845375e+02 0.000000000000000000e+00
5.282082539682539846e+02 0.000000000000000000e+00
5.284769160997732342e+02 0.000000000000000000e+00
5.287459410430839171e+02 0.000000000000000000e+00
5.290369160997732934e+02 0.000000000000000000e+00
nan -1.000000000000000000e+00
5.295938321995464548e+02 0.000000000000000000e+00
5.298684807256236127e+02 0.000000000000000000e+00
5.301335147392289855e+02 0.000000000000000000e+00
5.303896598639455533e+02 0.000000000000000000e+00
5.306755555555555475e+02 0.000000000000000000e+00
5.309592743764172837e+02 0.000000000000000000e+00
5.312125170068027273e+02 0.000000000000000000e+00
5.315051247165532686e+02 0.000000000000000000e+00
5.317739682539682917e+02 0.000000000000000000e+00
5.320640362811791420e+02 0.000000000000000000e+00
5.323225396825396274e+02 0.000000000000000000e+00
5.326051700680271779e+02 0.000000000000000000e+00
5.328740136054422010e+02 0.000000000000000000e+00
5.331677097505669281e+02 0.000000000000000000e+00
5.334376417233560232e+02 0.000000000000000000e+00
nan -1.000000000000000000e+00
5.339769614512471207e+02 0.000000000000000000e+00
5.342456235827664841e+02 0.000000000000000000e+00
5.345217233560090335e+02 0.000000000000000000e+00
5.348090702947845330e+02 0.000000000000000000e+00
5.350819047619047524e+02 0.000000000000000000e+00
5.353619954648526118e+02 0.000000000000000000e+00
nan -1.000000000000000000e+00
5.359283446712017849e+02 0.000000000000000000e+00
5.362009977324263446e+02 0.000000000000000000e+00
5.364834467120181216e+02 0.000000000000000000e+00
5.367453968253968242e+02 0.000000000000000000e+00
5.370167800453514246e+02 0.000000000000000000e+00
5.372878004535147056e+02 0.000000000000000000e+00
5.375876643990930006e+02 0.000000000000000000e+00
nan -1.000000000000000000e+00
5.381393197278911202e+02 0.000000000000000000e+00
5.384190476190476602e+02 0.000000000000000000e+00
5.387049433106575407e+02 0.000000000000000000e+00
5.389728798180000240e+02 1.000000000000000000e+00
5.392253968249999616e+02 0.000000000000000000e+00
5.394996825396825670e+02 0.000000000000000000e+00
5.397676190476190641e+02 0.000000000000000000e+00
5.400560544217687493e+02 0.000000000000000000e+00
5.403310657596372266e+02 0.000000000000000000e+00
5.406082539682539618e+02 0.000000000000000000e+00
5.408892517006802336e+02 0.000000000000000000e+00
5.411702494331066191e+02 0.000000000000000000e+00
5.414516099769999755e+02 1.000000000000000000e+00
5.417090249433106237e+02 0.000000000000000000e+00
5.419992743764172474e+02 0.000000000000000000e+00
5.422595918367346712e+02 0.000000000000000000e+00
5.425278911564626014e+02 0.000000000000000000e+00
5.428016326530612332e+02 0.000000000000000000e+00
5.430764625850340508e+02 0.000000000000000000e+00
5.433400453514739183e+02 0.000000000000000000e+00
5.436312018140589544e+02 0.000000000000000000e+00
5.439078458049887104e+02 0.000000000000000000e+00
5.441810430839002493e+02 0.000000000000000000e+00
nan -1.000000000000000000e+00
nan -1.000000000000000000e+00
nan -1.000000000000000000e+00
5.453151927437642144e+02 0.000000000000000000e+00
5.455597278911565127e+02 0.000000000000000000e+00
5.458352834467119692e+02 0.000000000000000000e+00
nan -1.000000000000000000e+00
5.463702494331065509e+02 0.000000000000000000e+00
5.466347392290249445e+02 0.000000000000000000e+00
5.469237188208617226e+02 0.000000000000000000e+00
5.472185034013605218e+02 0.000000000000000000e+00
nan -1.000000000000000000e+00
nan -1.000000000000000000e+00
nan -1.000000000000000000e+00
nan -1.000000000000000000e+00
5.485803174603174739e+02 0.000000000000000000e+00
5.488504308390022288e+02 0.000000000000000000e+00
5.491254421768707061e+02 0.000000000000000000e+00
5.494312925170067956e+02 0.000000000000000000e+00
5.497026757369613961e+02 0.000000000000000000e+00
5.499891156462584831e+02 0.000000000000000000e+00
5.502577777777777328e+02 0.000000000000000000e+00
nan -1.000000000000000000e+00
nan -1.000000000000000000e+00
nan -1.000000000000000000e+00
nan -1.000000000000000000e+00
nan -1.000000000000000000e+00
5.518044444444444707e+02 0.000000000000000000e+00
5.520932426303854754e+02 0.000000000000000000e+00
5.523851247165532641e+02 0.000000000000000000e+00
nan -1.000000000000000000e+00
nan -1.000000000000000000e+00
nan -1.000000000000000000e+00
nan -1.000000000000000000e+00
5.538525170068027137e+02 0.000000000000000000e+00
5.541420408163265847e+02 0.000000000000000000e+00
5.544059863945577717e+02 0.000000000000000000e+00
5.546962358276643954e+02 0.000000000000000000e+00
nan -1.000000000000000000e+00
nan -1.000000000000000000e+00
nan -1.000000000000000000e+00
nan -1.000000000000000000e+00
nan -1.000000000000000000e+00
nan -1.000000000000000000e+00
nan -1.000000000000000000e+00
nan -1.000000000000000000e+00
nan -1.000000000000000000e+00
nan -1.000000000000000000e+00
nan -1.000000000000000000e+00
nan -1.000000000000000000e+00
5.582989569160997689e+02 0.000000000000000000e+00
5.585937414965986818e+02 0.000000000000000000e+00
5.588515192743764146e+02 0.000000000000000000e+00
5.591377777777777283e+02 0.000000000000000000e+00
5.593924716553287908e+02 0.000000000000000000e+00
5.596613151927438139e+02 0.000000000000000000e+00
5.599415873015873331e+02 0.000000000000000000e+00
5.602358276643990393e+02 0.000000000000000000e+00
5.604914285714286279e+02 0.000000000000000000e+00
5.607432199546485663e+02 0.000000000000000000e+00
5.610207709750567346e+02 0.000000000000000000e+00
5.613160997732426267e+02 0.000000000000000000e+00
nan -1.000000000000000000e+00
nan -1.000000000000000000e+00
nan -1.000000000000000000e+00
nan -1.000000000000000000e+00
nan -1.000000000000000000e+00
nan -1.000000000000000000e+00
nan -1.000000000000000000e+00
nan -1.000000000000000000e+00
5.637868480725624067e+02 0.000000000000000000e+00
5.640660317460317401e+02 0.000000000000000000e+00
5.643452154195011872e+02 0.000000000000000000e+00
nan -1.000000000000000000e+00
nan -1.000000000000000000e+00
nan -1.000000000000000000e+00
5.654312925170067956e+02 0.000000000000000000e+00
5.657041269841270150e+02 0.000000000000000000e+00
5.659822222222222763e+02 0.000000000000000000e+00
5.662646712018140533e+02 0.000000000000000000e+00
5.665476643990929233e+02 0.000000000000000000e+00
5.668166893424036061e+02 0.000000000000000000e+00
5.670976870748298779e+02 0.000000000000000000e+00
5.673659863945578081e+02 0.000000000000000000e+00
5.676468027210884202e+02 0.000000000000000000e+00
5.679267120181406199e+02 0.000000000000000000e+00
5.681964625850340553e+02 0.000000000000000000e+00
5.684705668934240066e+02 0.000000000000000000e+00
5.687443083900226384e+02 0.000000000000000000e+00
5.690233106575964257e+02 0.000000000000000000e+00
5.692825396825396638e+02 0.000000000000000000e+00
5.695481179138322432e+02 0.000000000000000000e+00
5.698224036281179679e+02 0.000000000000000000e+00
5.700961451247165996e+02 0.000000000000000000e+00
5.703550113378685182e+02 0.000000000000000000e+00
5.706120634920634984e+02 0.000000000000000000e+00
5.708780045351473973e+02 0.000000000000000000e+00
5.711747845804989083e+02 0.000000000000000000e+00
5.714548752834467678e+02 0.000000000000000000e+00
5.717066666666667061e+02 0.000000000000000000e+00
5.719856689342403797e+02 0.000000000000000000e+00
5.722962358276644181e+02 0.000000000000000000e+00
5.725843083900226702e+02 0.000000000000000000e+00
5.728344671201814435e+02 0.000000000000000000e+00
5.731154648526077153e+02 0.000000000000000000e+00
5.733984580498865853e+02 0.000000000000000000e+00
5.736633106575964121e+02 0.000000000000000000e+00
5.739299773242630636e+02 0.000000000000000000e+00
5.742078911564625514e+02 0.000000000000000000e+00
5.744716553287981924e+02 0.000000000000000000e+00
5.747223582766439449e+02 0.000000000000000000e+00
5.750283900226756941e+02 0.000000000000000000e+00
5.752872562358276127e+02 0.000000000000000000e+00
5.755513832199546869e+02 0.000000000000000000e+00
5.758349206349206497e+02 0.000000000000000000e+00
5.761124716553288181e+02 0.000000000000000000e+00
5.763927437641723373e+02 0.000000000000000000e+00
5.766817233560091154e+02 0.000000000000000000e+00
5.769453061224489829e+02 0.000000000000000000e+00
5.772081632653060979e+02 0.000000000000000000e+00
5.774906122448979886e+02 0.000000000000000000e+00
5.777781405895691478e+02 0.000000000000000000e+00
nan -1.000000000000000000e+00
nan -1.000000000000000000e+00
nan -1.000000000000000000e+00
nan -1.000000000000000000e+00
nan -1.000000000000000000e+00
nan -1.000000000000000000e+00
nan -1.000000000000000000e+00
nan -1.000000000000000000e+00
nan -1.000000000000000000e+00
nan -1.000000000000000000e+00
5.808243083900226793e+02 0.000000000000000000e+00
5.811014965986394145e+02 0.000000000000000000e+00
5.813799546485261089e+02 0.000000000000000000e+00
nan -1.000000000000000000e+00
nan -1.000000000000000000e+00
nan -1.000000000000000000e+00
5.824596825396824897e+02 0.000000000000000000e+00
5.827450340136053910e+02 0.000000000000000000e+00
5.830151473922902596e+02 0.000000000000000000e+00
5.832863492063492004e+02 0.000000000000000000e+00
5.835736961451246998e+02 0.000000000000000000e+00
nan -1.000000000000000000e+00
nan -1.000000000000000000e+00
nan -1.000000000000000000e+00
5.846909750566893536e+02 0.000000000000000000e+00
5.849621768707482943e+02 0.000000000000000000e+00
5.852277551020407600e+02 0.000000000000000000e+00
5.855248979591837042e+02 0.000000000000000000e+00
5.857888435374150049e+02 0.000000000000000000e+00
nan -1.000000000000000000e+00
5.863261678004535042e+02 0.000000000000000000e+00
5.866037188208616726e+02 0.000000000000000000e+00
5.868988662131519050e+02 0.000000000000000000e+00
5.871733333333332894e+02 0.000000000000000000e+00
5.874490702947846330e+02 0.000000000000000000e+00
5.877229931972789245e+02 0.000000000000000000e+00
5.879934693877551126e+02 0.000000000000000000e+00
5.882929705215419744e+02 0.000000000000000000e+00
5.885625396825396365e+02 0.000000000000000000e+00
5.888288435374149685e+02 0.000000000000000000e+00
5.891067573696144564e+02 0.000000000000000000e+00
5.893794104308390160e+02 0.000000000000000000e+00
5.896536961451247407e+02 0.000000000000000000e+00
5.899346938775510125e+02 0.000000000000000000e+00
5.902020861678004167e+02 0.000000000000000000e+00
5.904872562358276582e+02 0.000000000000000000e+00
5.907640816326530739e+02 0.000000000000000000e+00
5.910463492063491913e+02 0.000000000000000000e+00
5.913106575963719251e+02 0.000000000000000000e+00
5.915936507936507951e+02 0.000000000000000000e+00
5.918590476190476011e+02 0.000000000000000000e+00
5.921416780045351516e+02 0.000000000000000000e+00
5.924047165532879262e+02 0.000000000000000000e+00
5.926702947845805056e+02 0.000000000000000000e+00
5.929511111111111177e+02 0.000000000000000000e+00
5.932273922902494405e+02 0.000000000000000000e+00
5.934944217687075252e+02 0.000000000000000000e+00
5.937763265306122094e+02 0.000000000000000000e+00
5.940538775510203777e+02 0.000000000000000000e+00
5.943167346938776063e+02 0.000000000000000000e+00
5.946004535147392289e+02 0.000000000000000000e+00
nan -1.000000000000000000e+00
nan -1.000000000000000000e+00
nan -1.000000000000000000e+00
nan -1.000000000000000000e+00
nan -1.000000000000000000e+00
nan -1.000000000000000000e+00
nan -1.000000000000000000e+00
5.967921995464852216e+02 0.000000000000000000e+00
5.970648526077097813e+02 0.000000000000000000e+00
5.973402267573695781e+02 0.000000000000000000e+00
5.975961904761904862e+02 0.000000000000000000e+00
5.978806349206349751e+02 0.000000000000000000e+00
5.981456689342403479e+02 0.000000000000000000e+00
5.984199546485260726e+02 0.000000000000000000e+00
5.987131065759637067e+02 0.000000000000000000e+00
5.989786848072562861e+02 0.000000000000000000e+00
5.992620408163264756e+02 0.000000000000000000e+00
5.995174603174602908e+02 0.000000000000000000e+00
5.998057142857143162e+02 0.000000000000000000e+00
6.000756462585034114e+02 0.000000000000000000e+00
6.003577324263038690e+02 0.000000000000000000e+00
6.006271201814058713e+02 0.000000000000000000e+00
6.009151927437641234e+02 0.000000000000000000e+00
6.011882086167800026e+02 0.000000000000000000e+00
6.014688435374149549e+02 0.000000000000000000e+00
6.017384126984127306e+02 0.000000000000000000e+00
6.020168707482993113e+02 0.000000000000000000e+00
6.022971428571428305e+02 0.000000000000000000e+00
6.025612698412697910e+02 0.000000000000000000e+00
6.028457142857142799e+02 0.000000000000000000e+00
6.031354195011338106e+02 0.000000000000000000e+00
6.034071655328798442e+02 0.000000000000000000e+00
6.036738321995464958e+02 0.000000000000000000e+00
6.039502947845804783e+02 0.000000000000000000e+00
6.042243990929705433e+02 0.000000000000000000e+00
6.045082993197279393e+02 0.000000000000000000e+00
6.047673469387755176e+02 0.000000000000000000e+00
6.050505215419501610e+02 0.000000000000000000e+00
6.053182766439908846e+02 0.000000000000000000e+00
6.055896598639455988e+02 0.000000000000000000e+00
6.058681179138321795e+02 0.000000000000000000e+00
6.061409523809523989e+02 0.000000000000000000e+00
6.064270294784580528e+02 0.000000000000000000e+00
6.067129251700680470e+02 0.000000000000000000e+00
6.069884807256236172e+02 0.000000000000000000e+00
6.072645804988661666e+02 0.000000000000000000e+00
6.075374149659863861e+02 0.000000000000000000e+00
6.078073469387754812e+02 0.000000000000000000e+00
6.080879818594104336e+02 0.000000000000000000e+00
6.083323355999999649e+02 0.000000000000000000e+00
6.086367346938775427e+02 0.000000000000000000e+00
6.089010430839002765e+02 0.000000000000000000e+00
nan -1.000000000000000000e+00
6.094710204081632128e+02 0.000000000000000000e+00
6.097460317460316901e+02 0.000000000000000000e+00
6.100132426303854345e+02 0.000000000000000000e+00
6.102944217687074797e+02 0.000000000000000000e+00
6.105543764172335841e+02 0.000000000000000000e+00
6.108475283446712183e+02 0.000000000000000000e+00
6.111078458049886422e+02 0.000000000000000000e+00
6.113812244897959545e+02 0.000000000000000000e+00
6.116691156462585468e+02 0.000000000000000000e+00
6.119412244897958999e+02 0.000000000000000000e+00
6.122044444444444480e+02 0.000000000000000000e+00
6.125220861678004667e+02 0.000000000000000000e+00
6.127814965986394782e+02 0.000000000000000000e+00
nan -1.000000000000000000e+00
6.133315192743764328e+02 0.000000000000000000e+00
6.136112471655328591e+02 0.000000000000000000e+00
6.138634013605442306e+02 0.000000000000000000e+00
6.141679818594104745e+02 0.000000000000000000e+00
6.144206802721088252e+02 0.000000000000000000e+00
6.146893424036280749e+02 0.000000000000000000e+00
6.149726984126983780e+02 0.000000000000000000e+00
6.152522448979591445e+02 0.000000000000000000e+00
6.155062131519274544e+02 0.000000000000000000e+00
6.157850340136054683e+02 0.000000000000000000e+00
6.160585941043084404e+02 0.000000000000000000e+00
6.163241723356009061e+02 0.000000000000000000e+00
6.165960997732425994e+02 0.000000000000000000e+00
6.168716553287981696e+02 0.000000000000000000e+00
6.171230839002267885e+02 0.000000000000000000e+00
6.174011791383220498e+02 0.000000000000000000e+00
nan -1.000000000000000000e+00
6.179486621315193133e+02 0.000000000000000000e+00
6.182289342403628325e+02 0.000000000000000000e+00
6.184890702947845966e+02 0.000000000000000000e+00
6.187668027210884247e+02 0.000000000000000000e+00
6.190525170068027592e+02 0.000000000000000000e+00
nan -1.000000000000000000e+00
nan -1.000000000000000000e+00
nan -1.000000000000000000e+00
nan -1.000000000000000000e+00
nan -1.000000000000000000e+00
nan -1.000000000000000000e+00
nan -1.000000000000000000e+00
nan -1.000000000000000000e+00
nan -1.000000000000000000e+00
nan -1.000000000000000000e+00
nan -1.000000000000000000e+00
nan -1.000000000000000000e+00
6.225835827664399176e+02 0.000000000000000000e+00
6.229006802721088434e+02 0.000000000000000000e+00
6.231624489795918862e+02 0.000000000000000000e+00
6.234274829931972590e+02 0.000000000000000000e+00
6.236939682539682508e+02 0.000000000000000000e+00
6.239753287981859557e+02 0.000000000000000000e+00
6.242336507936507815e+02 0.000000000000000000e+00
6.245119274376417025e+02 0.000000000000000000e+00
6.247775056689342819e+02 0.000000000000000000e+00
6.250621315192744305e+02 0.000000000000000000e+00
nan -1.000000000000000000e+00
nan -1.000000000000000000e+00
nan -1.000000000000000000e+00
nan -1.000000000000000000e+00
nan -1.000000000000000000e+00
nan -1.000000000000000000e+00
nan -1.000000000000000000e+00
nan -1.000000000000000000e+00
nan -1.000000000000000000e+00
nan -1.000000000000000000e+00
nan -1.000000000000000000e+00
nan -1.000000000000000000e+00
nan -1.000000000000000000e+00
nan -1.000000000000000000e+00
6.293783219954648303e+02 0.000000000000000000e+00
6.296605895691609476e+02 0.000000000000000000e+00
6.299301587301587233e+02 0.000000000000000000e+00
6.301917460317459927e+02 0.000000000000000000e+00
6.304776417233559869e+02 0.000000000000000000e+00
nan -1.000000000000000000e+00
nan -1.000000000000000000e+00
6.313182766439908846e+02 0.000000000000000000e+00
6.315867573696144746e+02 0.000000000000000000e+00
6.318604988662131063e+02 0.000000000000000000e+00
nan -1.000000000000000000e+00
nan -1.000000000000000000e+00
nan -1.000000000000000000e+00
nan -1.000000000000000000e+00
nan -1.000000000000000000e+00
nan -1.000000000000000000e+00
nan -1.000000000000000000e+00
nan -1.000000000000000000e+00
nan -1.000000000000000000e+00
nan -1.000000000000000000e+00
nan -1.000000000000000000e+00
nan -1.000000000000000000e+00
nan -1.000000000000000000e+00
nan -1.000000000000000000e+00
nan -1.000000000000000000e+00
nan -1.000000000000000000e+00
nan -1.000000000000000000e+00
nan -1.000000000000000000e+00
nan -1.000000000000000000e+00
6.374935147392289991e+02 0.000000000000000000e+00
6.377946485260771396e+02 0.000000000000000000e+00
6.380890702947846194e+02 0.000000000000000000e+00
nan -1.000000000000000000e+00
nan -1.000000000000000000e+00
nan -1.000000000000000000e+00
nan -1.000000000000000000e+00
nan -1.000000000000000000e+00
nan -1.000000000000000000e+00
nan -1.000000000000000000e+00
nan -1.000000000000000000e+00
6.407441269841269786e+02 0.000000000000000000e+00
6.410191383219954560e+02 0.000000000000000000e+00
6.412970521541950575e+02 0.000000000000000000e+00
nan -1.000000000000000000e+00
nan -1.000000000000000000e+00
nan -1.000000000000000000e+00
nan -1.000000000000000000e+00
nan -1.000000000000000000e+00
nan -1.000000000000000000e+00
nan -1.000000000000000000e+00
nan -1.000000000000000000e+00
nan -1.000000000000000000e+00
nan -1.000000000000000000e+00
6.443414058956916506e+02 0.000000000000000000e+00
6.446182312925169526e+02 0.000000000000000000e+00
6.448819954648525936e+02 0.000000000000000000e+00
6.451620861678004530e+02 0.000000000000000000e+00
6.454403628117913740e+02 0.000000000000000000e+00
6.457220861678003985e+02 0.000000000000000000e+00
6.459976417233559687e+02 0.000000000000000000e+00
6.462942403628118200e+02 0.000000000000000000e+00
6.465587301587302136e+02 0.000000000000000000e+00
6.468439002267573414e+02 0.000000000000000000e+00
6.471136507936507769e+02 0.000000000000000000e+00
6.473853968253968105e+02 0.000000000000000000e+00
6.476605895691609476e+02 0.000000000000000000e+00
6.479434013605442715e+02 0.000000000000000000e+00
6.482260317460317083e+02 0.000000000000000000e+00
6.484921541950113806e+02 0.000000000000000000e+00
6.487633560090703213e+02 0.000000000000000000e+00
nan -1.000000000000000000e+00
6.493206349206349159e+02 0.000000000000000000e+00
6.496123356009070449e+02 0.000000000000000000e+00
6.498735600907029948e+02 0.000000000000000000e+00
6.501554648526076789e+02 0.000000000000000000e+00
6.504322902494330947e+02 0.000000000000000000e+00
6.507132879818593665e+02 0.000000000000000000e+00
6.509872108843537717e+02 0.000000000000000000e+00
6.512763718820862096e+02 0.000000000000000000e+00
6.515557369614512027e+02 0.000000000000000000e+00
6.518418140589569703e+02 0.000000000000000000e+00
6.521206349206348705e+02 0.000000000000000000e+00
6.524039909297051736e+02 0.000000000000000000e+00
6.526819047619047751e+02 0.000000000000000000e+00
6.529683446712018622e+02 0.000000000000000000e+00
6.532390022675737100e+02 0.000000000000000000e+00
6.535209070294785079e+02 0.000000000000000000e+00
6.537979138321995833e+02 0.000000000000000000e+00
6.540781859410431025e+02 0.000000000000000000e+00
6.543526530612244869e+02 0.000000000000000000e+00
6.546367346938775427e+02 0.000000000000000000e+00
nan -1.000000000000000000e+00
6.551978231292516739e+02 0.000000000000000000e+00
6.554534240362811488e+02 0.000000000000000000e+00
6.557511111111110722e+02 0.000000000000000000e+00
6.560379138321995924e+02 0.000000000000000000e+00
6.563027664399093055e+02 0.000000000000000000e+00
6.565739682539682462e+02 0.000000000000000000e+00
6.568502494331065691e+02 0.000000000000000000e+00
6.571345124716552846e+02 0.000000000000000000e+00
6.574106122448979477e+02 0.000000000000000000e+00
6.576861678004535179e+02 0.000000000000000000e+00
6.579686167800452949e+02 0.000000000000000000e+00
6.582445351473922983e+02 0.000000000000000000e+00
6.585231746031746525e+02 0.000000000000000000e+00
6.587878458049887058e+02 0.000000000000000000e+00
6.590833560090702576e+02 0.000000000000000000e+00
6.593413151927437639e+02 0.000000000000000000e+00
6.596206802721088707e+02 0.000000000000000000e+00
6.598871655328798624e+02 0.000000000000000000e+00
nan -1.000000000000000000e+00
6.604159637188208762e+02 0.000000000000000000e+00
6.606918820861677659e+02 0.000000000000000000e+00
6.609623582766439540e+02 0.000000000000000000e+00
6.612266666666666879e+02 0.000000000000000000e+00
6.615154648526076926e+02 0.000000000000000000e+00
6.617781405895691478e+02 0.000000000000000000e+00
6.620513378684806867e+02 0.000000000000000000e+00
nan -1.000000000000000000e+00
nan -1.000000000000000000e+00
nan -1.000000000000000000e+00
6.631323356009070267e+02 0.000000000000000000e+00
6.634019047619048024e+02 0.000000000000000000e+00
6.636700226757369592e+02 0.000000000000000000e+00
6.639584580498866444e+02 0.000000000000000000e+00
6.642311111111110904e+02 0.000000000000000000e+00
6.645175510204081775e+02 0.000000000000000000e+00
6.647925623582766548e+02 0.000000000000000000e+00
6.650835374149660311e+02 0.000000000000000000e+00
6.653404081632653515e+02 0.000000000000000000e+00
6.656299319727891088e+02 0.000000000000000000e+00
6.658882539682539345e+02 0.000000000000000000e+00
6.661643537414965976e+02 0.000000000000000000e+00
6.664359183673469715e+02 0.000000000000000000e+00
6.667183673469387486e+02 0.000000000000000000e+00
6.669941043083899785e+02 0.000000000000000000e+00
6.672625850340135685e+02 0.000000000000000000e+00
6.675493877551020887e+02 0.000000000000000000e+00
6.678271201814059168e+02 0.000000000000000000e+00
6.680834467120181444e+02 0.000000000000000000e+00
6.683566439909296832e+02 0.000000000000000000e+00
6.686356462585033569e+02 0.000000000000000000e+00
6.688868934240363160e+02 0.000000000000000000e+00
6.691686167800453404e+02 0.000000000000000000e+00
6.694361904761905180e+02 0.000000000000000000e+00
6.697304308390022243e+02 0.000000000000000000e+00
6.699789569160997189e+02 0.000000000000000000e+00
6.702650340136054865e+02 0.000000000000000000e+00
6.705451247165532322e+02 0.000000000000000000e+00
6.708003628117913877e+02 0.000000000000000000e+00
6.710813605442176595e+02 0.000000000000000000e+00
6.713532879818594665e+02 0.000000000000000000e+00
6.716175963718820867e+02 0.000000000000000000e+00
6.718915192743763782e+02 0.000000000000000000e+00
6.721696145124716395e+02 0.000000000000000000e+00
6.724257596371882073e+02 0.000000000000000000e+00
6.727151020408163049e+02 0.000000000000000000e+00
6.730011791383219588e+02 0.000000000000000000e+00
6.732540589569160829e+02 0.000000000000000000e+00
6.735210884353741676e+02 0.000000000000000000e+00
6.737971882086168307e+02 0.000000000000000000e+00
6.740687528344670909e+02 0.000000000000000000e+00
6.743611791383219725e+02 0.000000000000000000e+00
6.746247619047619537e+02 0.000000000000000000e+00
6.749066666666666379e+02 0.000000000000000000e+00
6.751902040816326007e+02 0.000000000000000000e+00
6.754661224489796041e+02 0.000000000000000000e+00
6.757378684807256377e+02 0.000000000000000000e+00
6.760067120181405471e+02 0.000000000000000000e+00
6.762842630385487155e+02 0.000000000000000000e+00
nan -1.000000000000000000e+00
nan -1.000000000000000000e+00
nan -1.000000000000000000e+00
nan -1.000000000000000000e+00
nan -1.000000000000000000e+00
nan -1.000000000000000000e+00
nan -1.000000000000000000e+00
nan -1.000000000000000000e+00
nan -1.000000000000000000e+00
nan -1.000000000000000000e+00
nan -1.000000000000000000e+00
nan -1.000000000000000000e+00
nan -1.000000000000000000e+00
nan -1.000000000000000000e+00
nan -1.000000000000000000e+00
nan -1.000000000000000000e+00
nan -1.000000000000000000e+00
nan -1.000000000000000000e+00
nan -1.000000000000000000e+00
nan -1.000000000000000000e+00
nan -1.000000000000000000e+00
nan -1.000000000000000000e+00
nan -1.000000000000000000e+00
nan -1.000000000000000000e+00
nan -1.000000000000000000e+00
nan -1.000000000000000000e+00
6.839199999999999591e+02 0.000000000000000000e+00
6.841950113378684364e+02 0.000000000000000000e+00
6.844711111111110995e+02 0.000000000000000000e+00
nan -1.000000000000000000e+00
6.850240362811791783e+02 0.000000000000000000e+00
6.852809070294784988e+02 0.000000000000000000e+00
6.855664399092970598e+02 0.000000000000000000e+00
6.858276643990930097e+02 0.000000000000000000e+00
6.861099319727891270e+02 0.000000000000000000e+00
nan -1.000000000000000000e+00
6.866523356009070085e+02 0.000000000000000000e+00
6.869213605442176913e+02 0.000000000000000000e+00
6.871932879818593847e+02 0.000000000000000000e+00
6.874809977324263173e+02 0.000000000000000000e+00
6.877503854875283196e+02 0.000000000000000000e+00
6.880175963718820640e+02 0.000000000000000000e+00
6.882936961451247271e+02 0.000000000000000000e+00
6.885598185941042857e+02 0.000000000000000000e+00
6.888471655328797851e+02 0.000000000000000000e+00
6.891103854875283332e+02 0.000000000000000000e+00
6.893919274376416979e+02 0.000000000000000000e+00
nan -1.000000000000000000e+00
6.899531972789116026e+02 0.000000000000000000e+00
6.902243990929705433e+02 0.000000000000000000e+00
6.904985034013604945e+02 0.000000000000000000e+00
6.907718820861678068e+02 0.000000000000000000e+00
6.910367346938775199e+02 0.000000000000000000e+00
6.913304308390022470e+02 0.000000000000000000e+00
6.915912925170067638e+02 0.000000000000000000e+00
nan -1.000000000000000000e+00
nan -1.000000000000000000e+00
nan -1.000000000000000000e+00
6.926668480725624022e+02 0.000000000000000000e+00
6.929492970521541793e+02 0.000000000000000000e+00
6.932126984126983871e+02 0.000000000000000000e+00
nan -1.000000000000000000e+00
6.937482086167800617e+02 0.000000000000000000e+00
6.940536961451247180e+02 0.000000000000000000e+00
6.943047619047619037e+02 0.000000000000000000e+00
6.945779591836734426e+02 0.000000000000000000e+00
6.948286621315193088e+02 0.000000000000000000e+00
nan -1.000000000000000000e+00
6.953638095238095502e+02 0.000000000000000000e+00
6.956377324263038417e+02 0.000000000000000000e+00
6.958982312925170390e+02 0.000000000000000000e+00
nan -1.000000000000000000e+00
nan -1.000000000000000000e+00
nan -1.000000000000000000e+00
nan -1.000000000000000000e+00
nan -1.000000000000000000e+00
nan -1.000000000000000000e+00
nan -1.000000000000000000e+00
nan -1.000000000000000000e+00
nan -1.000000000000000000e+00
nan -1.000000000000000000e+00
nan -1.000000000000000000e+00
nan -1.000000000000000000e+00
nan -1.000000000000000000e+00
nan -1.000000000000000000e+00
nan -1.000000000000000000e+00
nan -1.000000000000000000e+00
nan -1.000000000000000000e+00
nan -1.000000000000000000e+00
nan -1.000000000000000000e+00
nan -1.000000000000000000e+00
nan -1.000000000000000000e+00
7.021324263038549134e+02 0.000000000000000000e+00
7.024018140589569157e+02 0.000000000000000000e+00
7.026875283446712501e+02 0.000000000000000000e+00
7.029578231292516648e+02 0.000000000000000000e+00
7.032433560090703395e+02 0.000000000000000000e+00
7.035087528344671455e+02 0.000000000000000000e+00
7.038044444444444707e+02 0.000000000000000000e+00
7.040660317460317401e+02 0.000000000000000000e+00
7.043390476190476193e+02 0.000000000000000000e+00
7.046256689342403661e+02 0.000000000000000000e+00
7.048952380952381418e+02 0.000000000000000000e+00
7.051660770975056494e+02 0.000000000000000000e+00
7.054606802721087888e+02 0.000000000000000000e+00
nan -1.000000000000000000e+00
7.060152380952381463e+02 0.000000000000000000e+00
7.062842630385487155e+02 0.000000000000000000e+00
7.065540136054421509e+02 0.000000000000000000e+00
7.068246712018141125e+02 0.000000000000000000e+00
7.071020408163265074e+02 0.000000000000000000e+00
7.073759637188209126e+02 0.000000000000000000e+00
7.076551473922902460e+02 0.000000000000000000e+00
7.079274376417233725e+02 0.000000000000000000e+00
nan -1.000000000000000000e+00
nan -1.000000000000000000e+00
nan -1.000000000000000000e+00
nan -1.000000000000000000e+00
nan -1.000000000000000000e+00
7.096074376417233225e+02 0.000000000000000000e+00
7.098766439909296651e+02 0.000000000000000000e+00
7.101547392290249263e+02 0.000000000000000000e+00
7.104215873015873512e+02 0.000000000000000000e+00
7.106996825396824988e+02 0.000000000000000000e+00
7.109777777777777601e+02 0.000000000000000000e+00
7.112493424036281340e+02 0.000000000000000000e+00
nan -1.000000000000000000e+00
nan -1.000000000000000000e+00
nan -1.000000000000000000e+00
nan -1.000000000000000000e+00
nan -1.000000000000000000e+00
nan -1.000000000000000000e+00
nan -1.000000000000000000e+00
nan -1.000000000000000000e+00
nan -1.000000000000000000e+00
7.139629931972789336e+02 0.000000000000000000e+00
7.142300226757370183e+02 0.000000000000000000e+00
7.145110204081632901e+02 0.000000000000000000e+00
7.147769614512471890e+02 0.000000000000000000e+00
7.150534240362811715e+02 0.000000000000000000e+00
nan -1.000000000000000000e+00
7.155853061224489693e+02 0.000000000000000000e+00
7.158675736961450866e+02 0.000000000000000000e+00
7.161313378684807276e+02 0.000000000000000000e+00
7.164061678004535452e+02 0.000000000000000000e+00
7.166904308390022607e+02 0.000000000000000000e+00
7.169785034013605127e+02 0.000000000000000000e+00
7.172551473922902687e+02 0.000000000000000000e+00
nan -1.000000000000000000e+00
7.177785034013605809e+02 0.000000000000000000e+00
7.180540589569161511e+02 0.000000000000000000e+00
7.183201814058957098e+02 0.000000000000000000e+00
7.185774149659863497e+02 0.000000000000000000e+00
7.188613151927437457e+02 0.000000000000000000e+00
nan -1.000000000000000000e+00
nan -1.000000000000000000e+00
nan -1.000000000000000000e+00
nan -1.000000000000000000e+00
nan -1.000000000000000000e+00
7.204868934240362250e+02 0.000000000000000000e+00
7.207680725623582703e+02 0.000000000000000000e+00
7.210211337868480541e+02 0.000000000000000000e+00
7.213391383219955060e+02 0.000000000000000000e+00
nan -1.000000000000000000e+00
nan -1.000000000000000000e+00
7.221190022675737055e+02 0.000000000000000000e+00
7.223693424036281385e+02 0.000000000000000000e+00
7.226394557823128935e+02 0.000000000000000000e+00
7.229358730158729713e+02 0.000000000000000000e+00
7.232117913832199747e+02 0.000000000000000000e+00
7.234744671201814299e+02 0.000000000000000000e+00
7.237416780045351743e+02 0.000000000000000000e+00
nan -1.000000000000000000e+00
7.242918820861677887e+02 0.000000000000000000e+00
7.245766893424035970e+02 0.000000000000000000e+00
7.248390022675737328e+02 0.000000000000000000e+00
7.251190929705215922e+02 0.000000000000000000e+00
7.254049886621314727e+02 0.000000000000000000e+00
nan -1.000000000000000000e+00
nan -1.000000000000000000e+00
nan -1.000000000000000000e+00
nan -1.000000000000000000e+00
nan -1.000000000000000000e+00
nan -1.000000000000000000e+00
nan -1.000000000000000000e+00
nan -1.000000000000000000e+00
nan -1.000000000000000000e+00
nan -1.000000000000000000e+00
nan -1.000000000000000000e+00
nan -1.000000000000000000e+00
nan -1.000000000000000000e+00
nan -1.000000000000000000e+00
nan -1.000000000000000000e+00
nan -1.000000000000000000e+00
7.302478004535147420e+02 0.000000000000000000e+00
7.305382312925170254e+02 0.000000000000000000e+00
7.308065306122448419e+02 0.000000000000000000e+00
nan -1.000000000000000000e+00
7.313678004535147466e+02 0.000000000000000000e+00
7.316368253968254294e+02 0.000000000000000000e+00
7.319112925170068138e+02 0.000000000000000000e+00
7.321957369614513027e+02 0.000000000000000000e+00
7.324585941043084176e+02 0.000000000000000000e+00
7.327497505668934537e+02 0.000000000000000000e+00
nan -1.000000000000000000e+00
7.332905215419501701e+02 0.000000000000000000e+00
7.335658956916099669e+02 0.000000000000000000e+00
7.338396371882085987e+02 0.000000000000000000e+00
7.341101133786847868e+02 0.000000000000000000e+00
7.343796825396825625e+02 0.000000000000000000e+00
7.346510657596371630e+02 0.000000000000000000e+00
nan -1.000000000000000000e+00
7.352050793650793139e+02 0.000000000000000000e+00
7.354942403628117518e+02 0.000000000000000000e+00
7.357743310657596112e+02 0.000000000000000000e+00
7.360538775510203777e+02 0.000000000000000000e+00
7.363238095238094729e+02 0.000000000000000000e+00
7.365928344671201558e+02 0.000000000000000000e+00
7.368622222222222717e+02 0.000000000000000000e+00
7.371506575963718433e+02 0.000000000000000000e+00
7.373979138321994924e+02 0.000000000000000000e+00
7.376854421768707653e+02 0.000000000000000000e+00
7.379537414965986954e+02 0.000000000000000000e+00
nan -1.000000000000000000e+00
7.384792743764172656e+02 0.000000000000000000e+00
7.387664399092971053e+02 0.000000000000000000e+00
7.390243990929704978e+02 0.000000000000000000e+00
7.393014058956915733e+02 0.000000000000000000e+00
nan -1.000000000000000000e+00
7.398603174603174466e+02 0.000000000000000000e+00
7.401224489795918089e+02 0.000000000000000000e+00
7.403996371882086578e+02 0.000000000000000000e+00
7.406673922902493814e+02 0.000000000000000000e+00
7.409509297052154579e+02 0.000000000000000000e+00
7.412255782312925021e+02 0.000000000000000000e+00
nan -1.000000000000000000e+00
nan -1.000000000000000000e+00
nan -1.000000000000000000e+00
nan -1.000000000000000000e+00
7.425654421768707607e+02 0.000000000000000000e+00
7.428310204081632264e+02 0.000000000000000000e+00
7.431189115646258188e+02 0.000000000000000000e+00
7.434080725623582566e+02 0.000000000000000000e+00
nan -1.000000000000000000e+00
7.439619047619047478e+02 0.000000000000000000e+00
7.442316553287981833e+02 0.000000000000000000e+00
7.445122902494331356e+02 0.000000000000000000e+00
7.447805895691609521e+02 0.000000000000000000e+00
7.450526984126984189e+02 0.000000000000000000e+00
7.453139229024943688e+02 0.000000000000000000e+00
7.456045351473923120e+02 0.000000000000000000e+00
7.458840816326530785e+02 0.000000000000000000e+00
nan -1.000000000000000000e+00
7.464159637188208762e+02 0.000000000000000000e+00
7.466998639455782723e+02 0.000000000000000000e+00
7.469721541950112851e+02 0.000000000000000000e+00
7.472439002267573187e+02 0.000000000000000000e+00
7.475151020408163731e+02 0.000000000000000000e+00
7.477819501133786844e+02 0.000000000000000000e+00
7.480673015873015856e+02 0.000000000000000000e+00
7.483399546485260316e+02 0.000000000000000000e+00
7.486029931972789200e+02 0.000000000000000000e+00
7.488863492063492231e+02 0.000000000000000000e+00
nan -1.000000000000000000e+00
7.494534240362811488e+02 0.000000000000000000e+00
7.497282539682539664e+02 0.000000000000000000e+00
7.499987301587301545e+02 0.000000000000000000e+00
7.502877097505669326e+02 0.000000000000000000e+00
7.505560090702947491e+02 0.000000000000000000e+00
7.508141496598639151e+02 0.000000000000000000e+00
7.511076643990929824e+02 0.000000000000000000e+00
7.513783219954648303e+02 0.000000000000000000e+00
7.516489795918366781e+02 0.000000000000000000e+00
7.519493877551020660e+02 0.000000000000000000e+00
7.522035374149660356e+02 0.000000000000000000e+00
7.524772789115646674e+02 0.000000000000000000e+00
7.527758730158730032e+02 0.000000000000000000e+00
7.530490702947845421e+02 0.000000000000000000e+00
7.533269841269841436e+02 0.000000000000000000e+00
7.536163265306122412e+02 0.000000000000000000e+00
7.538679365079365198e+02 0.000000000000000000e+00
7.541512925170068229e+02 0.000000000000000000e+00
7.544243083900227020e+02 0.000000000000000000e+00
7.547043990929705615e+02 0.000000000000000000e+00
7.549716099773243059e+02 0.000000000000000000e+00
7.552542403628117427e+02 0.000000000000000000e+00
7.555325170068027774e+02 0.000000000000000000e+00
7.558185941043084313e+02 0.000000000000000000e+00
7.560854421768707425e+02 0.000000000000000000e+00
7.563593650793650340e+02 0.000000000000000000e+00
7.566253061224489329e+02 0.000000000000000000e+00
nan -1.000000000000000000e+00
7.571838548752834868e+02 0.000000000000000000e+00
7.574746485260770896e+02 0.000000000000000000e+00
7.577409523809524217e+02 0.000000000000000000e+00
7.580145124716552800e+02 0.000000000000000000e+00
7.582766439909297560e+02 0.000000000000000000e+00
7.585605442176870383e+02 0.000000000000000000e+00
7.588328344671201648e+02 0.000000000000000000e+00
7.591138321995464366e+02 0.000000000000000000e+00
7.593886621315192542e+02 0.000000000000000000e+00
7.596816326530612287e+02 0.000000000000000000e+00
7.599508390022675712e+02 0.000000000000000000e+00
7.602405442176871020e+02 0.000000000000000000e+00
nan -1.000000000000000000e+00
nan -1.000000000000000000e+00
nan -1.000000000000000000e+00
nan -1.000000000000000000e+00
nan -1.000000000000000000e+00
nan -1.000000000000000000e+00
nan -1.000000000000000000e+00
nan -1.000000000000000000e+00
nan -1.000000000000000000e+00
nan -1.000000000000000000e+00
nan -1.000000000000000000e+00
nan -1.000000000000000000e+00
nan -1.000000000000000000e+00
nan -1.000000000000000000e+00
nan -1.000000000000000000e+00
nan -1.000000000000000000e+00
7.648745578231292939e+02 0.000000000000000000e+00
7.651588208616780094e+02 0.000000000000000000e+00
7.654316553287982288e+02 0.000000000000000000e+00
7.657041269841270150e+02 0.000000000000000000e+00
7.659689795918367281e+02 0.000000000000000000e+00
nan -1.000000000000000000e+00
7.665280725623582612e+02 0.000000000000000000e+00
7.667999999999999545e+02 0.000000000000000000e+00
7.670659410430838534e+02 0.000000000000000000e+00
7.673425850340136094e+02 0.000000000000000000e+00
7.676203174603174375e+02 0.000000000000000000e+00
7.679000453514739775e+02 0.000000000000000000e+00
7.681766893424036198e+02 0.000000000000000000e+00
7.684484353741496534e+02 0.000000000000000000e+00
7.687343310649999921e+02 0.000000000000000000e+00
nan -1.000000000000000000e+00
7.692941496598639333e+02 0.000000000000000000e+00
7.695717006802721016e+02 0.000000000000000000e+00
7.698565079365079100e+02 0.000000000000000000e+00
7.701346031746031713e+02 0.000000000000000000e+00
7.704197732426304128e+02 0.000000000000000000e+00
nan -1.000000000000000000e+00
7.709585487528344174e+02 0.000000000000000000e+00
7.712580498866212793e+02 0.000000000000000000e+00
7.715270748299319621e+02 0.000000000000000000e+00
7.718180498866213384e+02 0.000000000000000000e+00
7.721048526077097449e+02 0.000000000000000000e+00
7.723706122448979841e+02 0.000000000000000000e+00
nan -1.000000000000000000e+00
nan -1.000000000000000000e+00
nan -1.000000000000000000e+00
nan -1.000000000000000000e+00
7.737353287981859467e+02 0.000000000000000000e+00
7.740272108843537353e+02 0.000000000000000000e+00
7.742956916099773252e+02 0.000000000000000000e+00
7.745741496598639060e+02 0.000000000000000000e+00
7.748582312925169617e+02 0.000000000000000000e+00
7.751154648526077153e+02 0.000000000000000000e+00
7.753928344671202240e+02 0.000000000000000000e+00
7.756765532879818466e+02 0.000000000000000000e+00
7.759473922902494678e+02 0.000000000000000000e+00
7.762369160997732251e+02 0.000000000000000000e+00
7.764995918367346803e+02 0.000000000000000000e+00
nan -1.000000000000000000e+00
nan -1.000000000000000000e+00
nan -1.000000000000000000e+00
7.776079818594104154e+02 0.000000000000000000e+00
7.778835374149659856e+02 0.000000000000000000e+00
7.781745124716553619e+02 0.000000000000000000e+00
7.784484353741496534e+02 0.000000000000000000e+00
7.787316099773242968e+02 0.000000000000000000e+00
7.790017233560090517e+02 0.000000000000000000e+00
7.792908843537414896e+02 0.000000000000000000e+00
7.795604535147392653e+02 0.000000000000000000e+00
7.798447165532879808e+02 0.000000000000000000e+00
7.801199092970521178e+02 0.000000000000000000e+00
7.804092517006802154e+02 0.000000000000000000e+00
7.806862585034014046e+02 0.000000000000000000e+00
7.809701587301586869e+02 0.000000000000000000e+00
nan -1.000000000000000000e+00
nan -1.000000000000000000e+00
nan -1.000000000000000000e+00
nan -1.000000000000000000e+00
nan -1.000000000000000000e+00
7.826046258503400850e+02 0.000000000000000000e+00
7.828896145124716668e+02 0.000000000000000000e+00
7.831642630385487109e+02 0.000000000000000000e+00
7.834412698412697864e+02 0.000000000000000000e+00
7.837188208616779548e+02 0.000000000000000000e+00
7.839918367346938339e+02 0.000000000000000000e+00
7.842737414965986318e+02 0.000000000000000000e+00
nan -1.000000000000000000e+00
7.848335600907029175e+02 0.000000000000000000e+00
7.851185487528344993e+02 0.000000000000000000e+00
7.853922902494331311e+02 0.000000000000000000e+00
7.856689342403627734e+02 0.000000000000000000e+00
7.859502947845804783e+02 0.000000000000000000e+00
7.862258503401360485e+02 0.000000000000000000e+00
7.864934240362812261e+02 0.000000000000000000e+00
7.867697052154195489e+02 0.000000000000000000e+00
7.870499773242630681e+02 0.000000000000000000e+00
7.873101133786848322e+02 0.000000000000000000e+00
7.875813151927437730e+02 0.000000000000000000e+00
7.878588662131519413e+02 0.000000000000000000e+00
7.881650793649999969e+02 0.000000000000000000e+00
7.884237641723356091e+02 0.000000000000000000e+00
7.887083900226757578e+02 0.000000000000000000e+00
7.889683446712018622e+02 0.000000000000000000e+00
7.892317460317460700e+02 0.000000000000000000e+00
7.895054875283447018e+02 0.000000000000000000e+00
7.897824943310657773e+02 0.000000000000000000e+00
7.900448072562357993e+02 0.000000000000000000e+00
7.903219954648526482e+02 0.000000000000000000e+00
7.905902947845804647e+02 0.000000000000000000e+00
7.908575056689342091e+02 0.000000000000000000e+00
7.911600907029478549e+02 0.000000000000000000e+00
7.914467120181406017e+02 0.000000000000000000e+00
nan -1.000000000000000000e+00
nan -1.000000000000000000e+00
nan -1.000000000000000000e+00
7.925378684807255922e+02 0.000000000000000000e+00
7.928010884353741403e+02 0.000000000000000000e+00
7.930646712018140079e+02 0.000000000000000000e+00
7.933565532879819102e+02 0.000000000000000000e+00
7.936157823129251483e+02 0.000000000000000000e+00
7.938742857142857474e+02 0.000000000000000000e+00
7.941619954648525663e+02 0.000000000000000000e+00
nan -1.000000000000000000e+00
7.947114739229025417e+02 0.000000000000000000e+00
7.949823129251700493e+02 0.000000000000000000e+00
7.952551473922902687e+02 0.000000000000000000e+00
nan -1.000000000000000000e+00
7.958262131519273908e+02 0.000000000000000000e+00
7.960990476190476102e+02 0.000000000000000000e+00
7.963778684807256241e+02 0.000000000000000000e+00
7.966655782312925567e+02 0.000000000000000000e+00
7.969335147392290537e+02 0.000000000000000000e+00
7.972110657596372221e+02 0.000000000000000000e+00
7.974891609977323697e+02 0.000000000000000000e+00
7.977599999999999909e+02 0.000000000000000000e+00
7.980471655328798306e+02 0.000000000000000000e+00
7.983214512471655553e+02 0.000000000000000000e+00
7.986022675736961673e+02 0.000000000000000000e+00
nan -1.000000000000000000e+00
nan -1.000000000000000000e+00
nan -1.000000000000000000e+00
nan -1.000000000000000000e+00
nan -1.000000000000000000e+00
nan -1.000000000000000000e+00
nan -1.000000000000000000e+00
8.008230385487528338e+02 0.000000000000000000e+00
8.011049433106576316e+02 0.000000000000000000e+00
8.013730612244897884e+02 0.000000000000000000e+00
nan -1.000000000000000000e+00
8.019294331065759707e+02 0.000000000000000000e+00
8.022189569160997280e+02 0.000000000000000000e+00
8.025052154195011553e+02 0.000000000000000000e+00
8.027639002267574142e+02 0.000000000000000000e+00
8.030452607709750055e+02 0.000000000000000000e+00
8.033052154195011099e+02 0.000000000000000000e+00
8.036018140589569612e+02 0.000000000000000000e+00
8.038702947845805511e+02 0.000000000000000000e+00
8.041639909297051645e+02 0.000000000000000000e+00
8.044484353741496534e+02 0.000000000000000000e+00
8.047316099773242968e+02 0.000000000000000000e+00
nan -1.000000000000000000e+00
8.052763718820862096e+02 0.000000000000000000e+00
8.055488435374149958e+02 0.000000000000000000e+00
8.058155102040816473e+02 0.000000000000000000e+00
nan -1.000000000000000000e+00
nan -1.000000000000000000e+00
nan -1.000000000000000000e+00
nan -1.000000000000000000e+00
nan -1.000000000000000000e+00
nan -1.000000000000000000e+00
nan -1.000000000000000000e+00
nan -1.000000000000000000e+00
nan -1.000000000000000000e+00
nan -1.000000000000000000e+00
nan -1.000000000000000000e+00
nan -1.000000000000000000e+00
nan -1.000000000000000000e+00
nan -1.000000000000000000e+00
nan -1.000000000000000000e+00
nan -1.000000000000000000e+00
nan -1.000000000000000000e+00
nan -1.000000000000000000e+00
nan -1.000000000000000000e+00
nan -1.000000000000000000e+00
nan -1.000000000000000000e+00
nan -1.000000000000000000e+00
nan -1.000000000000000000e+00
nan -1.000000000000000000e+00
nan -1.000000000000000000e+00
nan -1.000000000000000000e+00
8.133991836734693379e+02 0.000000000000000000e+00
8.136705668934240521e+02 0.000000000000000000e+00
8.139374149659863633e+02 0.000000000000000000e+00
8.142285714285713993e+02 0.000000000000000000e+00
8.145061224489795677e+02 0.000000000000000000e+00
nan -1.000000000000000000e+00
8.150597732426303992e+02 0.000000000000000000e+00
8.153260770975056175e+02 0.000000000000000000e+00
8.155990929705214967e+02 0.000000000000000000e+00
8.158869841269840890e+02 0.000000000000000000e+00
nan -1.000000000000000000e+00
nan -1.000000000000000000e+00
nan -1.000000000000000000e+00
nan -1.000000000000000000e+00
nan -1.000000000000000000e+00
nan -1.000000000000000000e+00
8.178080725623582339e+02 0.000000000000000000e+00
8.181211791383219634e+02 0.000000000000000000e+00
8.183885714285714812e+02 0.000000000000000000e+00
8.186570521541949574e+02 0.000000000000000000e+00
8.189304308390022697e+02 0.000000000000000000e+00
8.192174149659864497e+02 0.000000000000000000e+00
8.194924263038549270e+02 0.000000000000000000e+00
8.197913832199546960e+02 0.000000000000000000e+00
8.200631292517007296e+02 0.000000000000000000e+00
8.203531972789115798e+02 0.000000000000000000e+00
8.206285714285713766e+02 0.000000000000000000e+00
8.209144671201813708e+02 0.000000000000000000e+00
8.211925623582766320e+02 0.000000000000000000e+00
8.214701133786848004e+02 0.000000000000000000e+00
8.217336961451246680e+02 0.000000000000000000e+00
nan -1.000000000000000000e+00
8.222942403628118200e+02 0.000000000000000000e+00
8.225705215419501428e+02 0.000000000000000000e+00
8.228433560090702485e+02 0.000000000000000000e+00
8.231160090702948082e+02 0.000000000000000000e+00
8.233942857142857292e+02 0.000000000000000000e+00
8.236477097505669462e+02 0.000000000000000000e+00
8.239232653061224028e+02 0.000000000000000000e+00
nan -1.000000000000000000e+00
8.244917913832199474e+02 0.000000000000000000e+00
8.247646258503401668e+02 0.000000000000000000e+00
8.250314739229024781e+02 0.000000000000000000e+00
8.253082993197278938e+02 0.000000000000000000e+00
8.255782312925169890e+02 0.000000000000000000e+00
nan -1.000000000000000000e+00
nan -1.000000000000000000e+00
nan -1.000000000000000000e+00
nan -1.000000000000000000e+00
nan -1.000000000000000000e+00
8.272190476190476147e+02 0.000000000000000000e+00
8.275045804988661757e+02 0.000000000000000000e+00
8.277668934240363114e+02 0.000000000000000000e+00
8.280297505668934264e+02 0.000000000000000000e+00
8.282944217687074797e+02 0.000000000000000000e+00
8.285812244897958863e+02 0.000000000000000000e+00
8.288555102040816109e+02 0.000000000000000000e+00
8.291194557823129117e+02 0.000000000000000000e+00
8.294020861678004621e+02 0.000000000000000000e+00
nan -1.000000000000000000e+00
nan -1.000000000000000000e+00
nan -1.000000000000000000e+00
nan -1.000000000000000000e+00
nan -1.000000000000000000e+00
nan -1.000000000000000000e+00
nan -1.000000000000000000e+00
nan -1.000000000000000000e+00
nan -1.000000000000000000e+00
nan -1.000000000000000000e+00
nan -1.000000000000000000e+00
nan -1.000000000000000000e+00
nan -1.000000000000000000e+00
nan -1.000000000000000000e+00
nan -1.000000000000000000e+00
nan -1.000000000000000000e+00
nan -1.000000000000000000e+00
nan -1.000000000000000000e+00
nan -1.000000000000000000e+00
nan -1.000000000000000000e+00
nan -1.000000000000000000e+00
nan -1.000000000000000000e+00
nan -1.000000000000000000e+00
nan -1.000000000000000000e+00
nan -1.000000000000000000e+00
nan -1.000000000000000000e+00
nan -1.000000000000000000e+00
nan -1.000000000000000000e+00
nan -1.000000000000000000e+00
8.377966439909297378e+02 0.000000000000000000e+00
8.380879818594104336e+02 0.000000000000000000e+00
8.383524716553288272e+02 0.000000000000000000e+00
8.386287528344671500e+02 0.000000000000000000e+00
8.388937868480725228e+02 0.000000000000000000e+00
8.391845804988662394e+02 0.000000000000000000e+00
8.394614058956916551e+02 0.000000000000000000e+00
8.397385941043083903e+02 0.000000000000000000e+00
8.399981859410430616e+02 0.000000000000000000e+00
8.402826303854875505e+02 0.000000000000000000e+00
8.405531065759637386e+02 0.000000000000000000e+00
8.408495238095238165e+02 0.000000000000000000e+00
8.411136507936507769e+02 0.000000000000000000e+00
8.413973696145125132e+02 0.000000000000000000e+00
8.416785487528344447e+02 0.000000000000000000e+00
8.419675283446712228e+02 0.000000000000000000e+00
8.422274829931973272e+02 0.000000000000000000e+00
8.425179138321994969e+02 0.000000000000000000e+00
nan -1.000000000000000000e+00
8.430764625850340508e+02 0.000000000000000000e+00
8.433358730158730623e+02 0.000000000000000000e+00
8.436353741496598104e+02 0.000000000000000000e+00
8.439027664399093283e+02 0.000000000000000000e+00
8.441922902494330856e+02 0.000000000000000000e+00
8.444513378684807776e+02 0.000000000000000000e+00
8.447432199546485663e+02 0.000000000000000000e+00
8.450080725623582794e+02 0.000000000000000000e+00
8.452968707482992841e+02 0.000000000000000000e+00
8.455762358276643909e+02 0.000000000000000000e+00
8.458668480725623340e+02 0.000000000000000000e+00
8.461197278911564581e+02 0.000000000000000000e+00
8.464010884353741631e+02 0.000000000000000000e+00
8.466717460317460109e+02 0.000000000000000000e+00
8.469634467120181398e+02 0.000000000000000000e+00
nan -1.000000000000000000e+00
8.474982312925170618e+02 0.000000000000000000e+00
8.477701587301587551e+02 0.000000000000000000e+00
8.480502494331066146e+02 0.000000000000000000e+00
8.483278004535147829e+02 0.000000000000000000e+00
8.486057142857142708e+02 0.000000000000000000e+00
8.488734693877551081e+02 0.000000000000000000e+00
8.491579138321995970e+02 0.000000000000000000e+00
8.494187755102041137e+02 0.000000000000000000e+00
8.497155555555555111e+02 0.000000000000000000e+00
8.499854875283447200e+02 0.000000000000000000e+00
8.502795464852607665e+02 0.000000000000000000e+00
8.505454875283446654e+02 0.000000000000000000e+00
8.508355555555555156e+02 0.000000000000000000e+00
8.511013151927437548e+02 0.000000000000000000e+00
8.513990022675736782e+02 0.000000000000000000e+00
8.516569614512471844e+02 0.000000000000000000e+00
8.519365079365079509e+02 0.000000000000000000e+00
8.522106122448980159e+02 0.000000000000000000e+00
8.524988662131519277e+02 0.000000000000000000e+00
8.527528344671202376e+02 0.000000000000000000e+00
8.530367346938775199e+02 0.000000000000000000e+00
8.533217233560091017e+02 0.000000000000000000e+00
8.535932879818593619e+02 0.000000000000000000e+00
8.538595918367346940e+02 0.000000000000000000e+00
8.541286167800453768e+02 0.000000000000000000e+00
nan -1.000000000000000000e+00
8.546840816326530330e+02 0.000000000000000000e+00
8.549570975056689122e+02 0.000000000000000000e+00
8.552172335600906763e+02 0.000000000000000000e+00
8.555005895691609794e+02 0.000000000000000000e+00
8.557676190476190641e+02 0.000000000000000000e+00
8.560390022675736645e+02 0.000000000000000000e+00
8.563132879818593892e+02 0.000000000000000000e+00
8.565837641723355773e+02 0.000000000000000000e+00
8.568495238095238165e+02 0.000000000000000000e+00
8.571330612244897793e+02 0.000000000000000000e+00
8.573948299319728221e+02 0.000000000000000000e+00
8.576946938775510034e+02 0.000000000000000000e+00
8.579664399092970370e+02 0.000000000000000000e+00
8.582298412698412449e+02 0.000000000000000000e+00
8.585155555555555793e+02 0.000000000000000000e+00
8.587934693877550671e+02 0.000000000000000000e+00
8.590708390022675758e+02 0.000000000000000000e+00
8.593416780045351970e+02 0.000000000000000000e+00
8.596192290249433654e+02 0.000000000000000000e+00
8.599025850340135548e+02 0.000000000000000000e+00
8.601576417233560505e+02 0.000000000000000000e+00
8.604451700680272097e+02 0.000000000000000000e+00
8.607047619047618809e+02 0.000000000000000000e+00
8.609913832199546277e+02 0.000000000000000000e+00
8.612707482993197345e+02 0.000000000000000000e+00
8.615343310657596021e+02 0.000000000000000000e+00
8.618316553287982060e+02 0.000000000000000000e+00
8.621070294784580028e+02 0.000000000000000000e+00
8.623940136054421828e+02 0.000000000000000000e+00
8.626730158730158564e+02 0.000000000000000000e+00
8.629643537414965522e+02 0.000000000000000000e+00
8.632230385487528110e+02 0.000000000000000000e+00
8.634790022675737191e+02 0.000000000000000000e+00
8.637866666666666333e+02 0.000000000000000000e+00
8.640286621315192406e+02 0.000000000000000000e+00
8.643132879818593892e+02 0.000000000000000000e+00
8.645812244897958863e+02 0.000000000000000000e+00
8.648382766439909801e+02 0.000000000000000000e+00
8.651310657596371811e+02 0.000000000000000000e+00
8.653979138321994924e+02 0.000000000000000000e+00
8.656729251700680834e+02 0.000000000000000000e+00
8.659504761904761381e+02 0.000000000000000000e+00
8.662234920634920172e+02 0.000000000000000000e+00
8.664888888888889369e+02 0.000000000000000000e+00
8.667668027210884247e+02 0.000000000000000000e+00
8.670332879818594165e+02 0.000000000000000000e+00
8.673055782312925430e+02 0.000000000000000000e+00
8.675827664399092782e+02 0.000000000000000000e+00
8.678750113378685000e+02 0.000000000000000000e+00
nan -1.000000000000000000e+00
8.684132426303855254e+02 0.000000000000000000e+00
8.686871655328798170e+02 0.000000000000000000e+00
8.689688888888888414e+02 0.000000000000000000e+00
8.692526077097505777e+02 0.000000000000000000e+00
8.695375963718820458e+02 0.000000000000000000e+00
8.698204081632652560e+02 0.000000000000000000e+00
8.700856235827664023e+02 0.000000000000000000e+00
8.703599092970521269e+02 0.000000000000000000e+00
8.706369160997732024e+02 0.000000000000000000e+00
8.709130158730158655e+02 0.000000000000000000e+00
8.712059863945578400e+02 0.000000000000000000e+00
8.714848072562358539e+02 0.000000000000000000e+00
8.717511111111110722e+02 0.000000000000000000e+00
8.720335600907029630e+02 0.000000000000000000e+00
8.723167346938776063e+02 0.000000000000000000e+00
8.725875736961451139e+02 0.000000000000000000e+00
8.728705668934239839e+02 0.000000000000000000e+00
8.731501133786848641e+02 0.000000000000000000e+00
8.734260317460317538e+02 0.000000000000000000e+00
8.737287981859410593e+02 0.000000000000000000e+00
nan -1.000000000000000000e+00
nan -1.000000000000000000e+00
nan -1.000000000000000000e+00
nan -1.000000000000000000e+00
nan -1.000000000000000000e+00
nan -1.000000000000000000e+00
nan -1.000000000000000000e+00
nan -1.000000000000000000e+00
nan -1.000000000000000000e+00
nan -1.000000000000000000e+00
nan -1.000000000000000000e+00
8.769890249433107101e+02 0.000000000000000000e+00
8.772573242630385266e+02 0.000000000000000000e+00
8.775513832199546869e+02 0.000000000000000000e+00
8.778247619047618855e+02 0.000000000000000000e+00
nan -1.000000000000000000e+00
nan -1.000000000000000000e+00
nan -1.000000000000000000e+00
8.788923356009070176e+02 0.000000000000000000e+00
8.791357823129251301e+02 0.000000000000000000e+00
8.794193197278912066e+02 0.000000000000000000e+00
8.796934240362811579e+02 0.000000000000000000e+00
nan -1.000000000000000000e+00
nan -1.000000000000000000e+00
nan -1.000000000000000000e+00
nan -1.000000000000000000e+00
nan -1.000000000000000000e+00
nan -1.000000000000000000e+00
nan -1.000000000000000000e+00
nan -1.000000000000000000e+00
8.822107936507936756e+02 0.000000000000000000e+00
8.824763718820861413e+02 0.000000000000000000e+00
8.827633560090703213e+02 0.000000000000000000e+00
8.830614058956915642e+02 0.000000000000000000e+00
8.833188208616779775e+02 0.000000000000000000e+00
8.836166893424036743e+02 0.000000000000000000e+00
nan -1.000000000000000000e+00
nan -1.000000000000000000e+00
8.844458956916099623e+02 0.000000000000000000e+00
8.847129251700680470e+02 0.000000000000000000e+00
8.849935600907029993e+02 0.000000000000000000e+00
nan -1.000000000000000000e+00
nan -1.000000000000000000e+00
nan -1.000000000000000000e+00
8.860959637188208262e+02 0.000000000000000000e+00
8.863867573696145428e+02 0.000000000000000000e+00
8.866672108843537217e+02 0.000000000000000000e+00
8.869331519274376205e+02 0.000000000000000000e+00
8.872130612244898202e+02 0.000000000000000000e+00
8.874935147392289991e+02 0.000000000000000000e+00
8.877781405895691478e+02 0.000000000000000000e+00
nan -1.000000000000000000e+00
8.883756916099773662e+02 0.000000000000000000e+00
8.886459863945577808e+02 0.000000000000000000e+00
nan -1.000000000000000000e+00
nan -1.000000000000000000e+00
nan -1.000000000000000000e+00
nan -1.000000000000000000e+00
nan -1.000000000000000000e+00
nan -1.000000000000000000e+00
8.905955555555555065e+02 0.000000000000000000e+00
8.908785487528344902e+02 0.000000000000000000e+00
8.911738775510203823e+02 0.000000000000000000e+00
nan -1.000000000000000000e+00
8.917239002267573369e+02 0.000000000000000000e+00
8.919940136054422055e+02 0.000000000000000000e+00
8.922811791383220452e+02 0.000000000000000000e+00
nan -1.000000000000000000e+00
nan -1.000000000000000000e+00
nan -1.000000000000000000e+00
nan -1.000000000000000000e+00
nan -1.000000000000000000e+00
nan -1.000000000000000000e+00
nan -1.000000000000000000e+00
nan -1.000000000000000000e+00
nan -1.000000000000000000e+00
8.951121995464852716e+02 0.000000000000000000e+00
8.954055328798185656e+02 0.000000000000000000e+00
8.956883446712017758e+02 0.000000000000000000e+00
nan -1.000000000000000000e+00
nan -1.000000000000000000e+00
nan -1.000000000000000000e+00
nan -1.000000000000000000e+00
nan -1.000000000000000000e+00
nan -1.000000000000000000e+00
nan -1.000000000000000000e+00
nan -1.000000000000000000e+00
nan -1.000000000000000000e+00
nan -1.000000000000000000e+00
nan -1.000000000000000000e+00
nan -1.000000000000000000e+00
8.992986848072562225e+02 0.000000000000000000e+00
8.995978231292516512e+02 0.000000000000000000e+00
8.998719274376417161e+02 0.000000000000000000e+00
9.001551020408163595e+02 0.000000000000000000e+00
nan -1.000000000000000000e+00
9.007056689342404070e+02 0.000000000000000000e+00
9.009759637188208217e+02 0.000000000000000000e+00
9.012578684807256195e+02 0.000000000000000000e+00
9.015149206349205997e+02 0.000000000000000000e+00
9.017884807256235717e+02 0.000000000000000000e+00
9.020988662131519504e+02 0.000000000000000000e+00
9.023736961451247680e+02 0.000000000000000000e+00
9.026378231292517285e+02 0.000000000000000000e+00
9.029139229024942779e+02 0.000000000000000000e+00
nan -1.000000000000000000e+00
9.034510657596372312e+02 0.000000000000000000e+00
9.037405895691609885e+02 0.000000000000000000e+00
9.040025396825396911e+02 0.000000000000000000e+00
9.042806349206349523e+02 0.000000000000000000e+00
nan -1.000000000000000000e+00
nan -1.000000000000000000e+00
nan -1.000000000000000000e+00
nan -1.000000000000000000e+00
nan -1.000000000000000000e+00
nan -1.000000000000000000e+00
nan -1.000000000000000000e+00
nan -1.000000000000000000e+00
nan -1.000000000000000000e+00
nan -1.000000000000000000e+00
nan -1.000000000000000000e+00
nan -1.000000000000000000e+00
nan -1.000000000000000000e+00
nan -1.000000000000000000e+00
9.084805442176871111e+02 0.000000000000000000e+00
9.087700680272108684e+02 0.000000000000000000e+00
9.090523356009069857e+02 0.000000000000000000e+00
9.093177324263039054e+02 0.000000000000000000e+00
9.095954648526077335e+02 0.000000000000000000e+00
9.098817233560090472e+02 0.000000000000000000e+00
9.101630839002267521e+02 0.000000000000000000e+00
9.104337414965986000e+02 0.000000000000000000e+00
9.107118367346938612e+02 0.000000000000000000e+00
9.109975510204081957e+02 0.000000000000000000e+00
9.112689342403627961e+02 0.000000000000000000e+00
9.115441269841269332e+02 0.000000000000000000e+00
9.118263945578231642e+02 0.000000000000000000e+00
9.120995918367347031e+02 0.000000000000000000e+00
9.123747845804988401e+02 0.000000000000000000e+00
9.126526984126984416e+02 0.000000000000000000e+00
9.129344217687074661e+02 0.000000000000000000e+00
9.132099773242630363e+02 0.000000000000000000e+00
9.134788208616780594e+02 0.000000000000000000e+00
9.137580045351473927e+02 0.000000000000000000e+00
9.140221315192743532e+02 0.000000000000000000e+00
9.142793650793651068e+02 0.000000000000000000e+00
9.145549206349206770e+02 0.000000000000000000e+00
9.148362811791382683e+02 0.000000000000000000e+00
9.151180045351474064e+02 0.000000000000000000e+00
9.153875736961450684e+02 0.000000000000000000e+00
9.156551473922902460e+02 0.000000000000000000e+00
9.159457596371881891e+02 0.000000000000000000e+00
9.162205895691610067e+02 0.000000000000000000e+00
nan -1.000000000000000000e+00
9.167756916099773434e+02 0.000000000000000000e+00
9.170537868480726047e+02 0.000000000000000000e+00
9.173391383219955060e+02 0.000000000000000000e+00
9.176206802721088707e+02 0.000000000000000000e+00
9.178887981859410274e+02 0.000000000000000000e+00
9.181797732426304037e+02 0.000000000000000000e+00
9.184634920634920263e+02 0.000000000000000000e+00
9.187386848072562771e+02 0.000000000000000000e+00
9.190225850340135594e+02 0.000000000000000000e+00
9.193044897959183572e+02 0.000000000000000000e+00
9.195909297052154443e+02 0.000000000000000000e+00
9.198741043083899740e+02 0.000000000000000000e+00
9.201549206349205861e+02 0.000000000000000000e+00
9.204417233560091063e+02 0.000000000000000000e+00
9.207247165532879762e+02 0.000000000000000000e+00
9.210006349200000386e+02 1.000000000000000000e+00
9.212749206349205906e+02 0.000000000000000000e+00
9.215502947845805011e+02 0.000000000000000000e+00
9.218369160997732479e+02 0.000000000000000000e+00
9.221164625850340144e+02 0.000000000000000000e+00
9.223958276643991212e+02 0.000000000000000000e+00
9.226712018140589180e+02 0.000000000000000000e+00
9.229607256235827890e+02 0.000000000000000000e+00
9.232312018140589771e+02 0.000000000000000000e+00
9.235136507936507542e+02 0.000000000000000000e+00
9.237895691609977575e+02 0.000000000000000000e+00
9.240774603174603499e+02 0.000000000000000000e+00
9.243526530612244869e+02 0.000000000000000000e+00
nan -1.000000000000000000e+00
nan -1.000000000000000000e+00
nan -1.000000000000000000e+00
nan -1.000000000000000000e+00
9.257193650793650477e+02 0.000000000000000000e+00
9.260043537414966295e+02 0.000000000000000000e+00
9.262815419501133647e+02 0.000000000000000000e+00
nan -1.000000000000000000e+00
9.268575056689342091e+02 0.000000000000000000e+00
9.271372335600907491e+02 0.000000000000000000e+00
9.274002721088435237e+02 0.000000000000000000e+00
9.276741950113378152e+02 0.000000000000000000e+00
9.279617233560090881e+02 0.000000000000000000e+00
nan -1.000000000000000000e+00
9.285012244897959590e+02 0.000000000000000000e+00
9.287653514739229195e+02 0.000000000000000000e+00
9.290427210884354281e+02 0.000000000000000000e+00
9.293175510204081320e+02 0.000000000000000000e+00
9.295885714285714130e+02 0.000000000000000000e+00
9.298710204081633037e+02 0.000000000000000000e+00
9.301483900226756987e+02 0.000000000000000000e+00
nan -1.000000000000000000e+00
9.307258049886621620e+02 0.000000000000000000e+00
9.310044444444444025e+02 0.000000000000000000e+00
9.312700226757369819e+02 0.000000000000000000e+00
9.315524716553287590e+02 0.000000000000000000e+00
9.318278458049886694e+02 0.000000000000000000e+00
9.321081179138321886e+02 0.000000000000000000e+00
9.323773242630385312e+02 0.000000000000000000e+00
9.326624943310657727e+02 0.000000000000000000e+00
9.329280725623582384e+02 0.000000000000000000e+00
nan -1.000000000000000000e+00
nan -1.000000000000000000e+00
nan -1.000000000000000000e+00
nan -1.000000000000000000e+00
nan -1.000000000000000000e+00
nan -1.000000000000000000e+00
nan -1.000000000000000000e+00
9.351579138321995970e+02 0.000000000000000000e+00
9.354245804988662485e+02 0.000000000000000000e+00
9.357180952380952021e+02 0.000000000000000000e+00
nan -1.000000000000000000e+00
9.362779138321996015e+02 0.000000000000000000e+00
9.365599999999999454e+02 0.000000000000000000e+00
9.368417233560090835e+02 0.000000000000000000e+00
9.371169160997732206e+02 0.000000000000000000e+00
9.373982766439909255e+02 0.000000000000000000e+00
9.376682086167800207e+02 0.000000000000000000e+00
9.379414058956915596e+02 0.000000000000000000e+00
9.382040816326530148e+02 0.000000000000000000e+00
9.384957823129251437e+02 0.000000000000000000e+00
9.387653514739229195e+02 0.000000000000000000e+00
9.390626757369614097e+02 0.000000000000000000e+00
9.393282539682539891e+02 0.000000000000000000e+00
9.396252154195011599e+02 0.000000000000000000e+00
9.398757369614512527e+02 0.000000000000000000e+00
9.401756009070294340e+02 0.000000000000000000e+00
9.404384580498866626e+02 0.000000000000000000e+00
9.407348752834467405e+02 0.000000000000000000e+00
9.409950113378685046e+02 0.000000000000000000e+00
9.412952380952381191e+02 0.000000000000000000e+00
9.415602721088434919e+02 0.000000000000000000e+00
9.418443537414965476e+02 0.000000000000000000e+00
9.421173696145124268e+02 0.000000000000000000e+00
9.424009070294785033e+02 0.000000000000000000e+00
9.426790022675736509e+02 0.000000000000000000e+00
9.429659863945578309e+02 0.000000000000000000e+00
9.432301133786847913e+02 0.000000000000000000e+00
9.435118367346939294e+02 0.000000000000000000e+00
9.437725170068026728e+02 0.000000000000000000e+00
9.440478911564625832e+02 0.000000000000000000e+00
9.443107482993196982e+02 0.000000000000000000e+00
9.445912018140589907e+02 0.000000000000000000e+00
9.448575056689342091e+02 0.000000000000000000e+00
9.451415873015872648e+02 0.000000000000000000e+00
9.454104308390022879e+02 0.000000000000000000e+00
9.456921541950113124e+02 0.000000000000000000e+00
9.459546485260771078e+02 0.000000000000000000e+00
9.462389115646258233e+02 0.000000000000000000e+00
9.465117460317460427e+02 0.000000000000000000e+00
9.467934693877550671e+02 0.000000000000000000e+00
9.470552380952381100e+02 0.000000000000000000e+00
9.473409523809523307e+02 0.000000000000000000e+00
9.475892970521541656e+02 0.000000000000000000e+00
9.478813605442177277e+02 0.000000000000000000e+00
9.481424036281179042e+02 0.000000000000000000e+00
9.484143310657595975e+02 0.000000000000000000e+00
9.486875283439999293e+02 1.000000000000000000e+00
9.489618140589568611e+02 0.000000000000000000e+00
9.492281179138321932e+02 0.000000000000000000e+00
9.495178231292517239e+02 0.000000000000000000e+00
9.498087981859409865e+02 0.000000000000000000e+00
9.500865306119999332e+02 0.000000000000000000e+00
9.503546485260770851e+02 0.000000000000000000e+00
9.506452607700000499e+02 0.000000000000000000e+00
9.509239002267573824e+02 0.000000000000000000e+00
9.511795011337868573e+02 0.000000000000000000e+00
9.514356462585034251e+02 0.000000000000000000e+00
9.517228117913832648e+02 0.000000000000000000e+00
9.520088888888889187e+02 0.000000000000000000e+00
9.522893424036280976e+02 0.000000000000000000e+00
9.525592743764171928e+02 0.000000000000000000e+00
nan -1.000000000000000000e+00
9.530967800453514656e+02 0.000000000000000000e+00
9.533804988662132018e+02 0.000000000000000000e+00
9.536526077097505549e+02 0.000000000000000000e+00
9.539283446712017849e+02 0.000000000000000000e+00
9.541913832199546732e+02 0.000000000000000000e+00
9.544536961451246952e+02 0.000000000000000000e+00
9.547156462585033978e+02 0.000000000000000000e+00
9.549797732426303583e+02 0.000000000000000000e+00
9.552511564625850724e+02 0.000000000000000000e+00
9.555348752834466950e+02 0.000000000000000000e+00
nan -1.000000000000000000e+00
9.560413605442176959e+02 0.000000000000000000e+00
9.563200000000000500e+02 0.000000000000000000e+00
9.565743310657596794e+02 0.000000000000000000e+00
9.568417233560090835e+02 0.000000000000000000e+00
9.571004081632653424e+02 0.000000000000000000e+00
9.573667120181405608e+02 0.000000000000000000e+00
9.576319274376417070e+02 0.000000000000000000e+00
9.578929705215419972e+02 0.000000000000000000e+00
9.581574603174602771e+02 0.000000000000000000e+00
9.584166893424036289e+02 0.000000000000000000e+00
9.587094784580498299e+02 0.000000000000000000e+00
9.589763265306122548e+02 0.000000000000000000e+00
9.592408163265306484e+02 0.000000000000000000e+00
9.595060317460317947e+02 0.000000000000000000e+00
9.597523809523809177e+02 0.000000000000000000e+00
9.600411791383220361e+02 0.000000000000000000e+00
9.603243537414965658e+02 0.000000000000000000e+00
9.606095238089999384e+02 1.000000000000000000e+00
9.608689342403628189e+02 0.000000000000000000e+00
9.611481179138321522e+02 0.000000000000000000e+00
nan -1.000000000000000000e+00
9.618106122448979249e+02 0.000000000000000000e+00
9.621246258503401805e+02 0.000000000000000000e+00
nan -1.000000000000000000e+00
nan -1.000000000000000000e+00
nan -1.000000000000000000e+00
nan -1.000000000000000000e+00
nan -1.000000000000000000e+00
nan -1.000000000000000000e+00
nan -1.000000000000000000e+00
nan -1.000000000000000000e+00
9.646933333333333849e+02 0.000000000000000000e+00
9.649768707482993477e+02 0.000000000000000000e+00
9.652312018140589771e+02 0.000000000000000000e+00
9.655261678004535497e+02 0.000000000000000000e+00
9.657777777777778283e+02 0.000000000000000000e+00
nan -1.000000000000000000e+00
9.663337868480725774e+02 0.000000000000000000e+00
9.666224036281179224e+02 0.000000000000000000e+00
9.668943310657596157e+02 0.000000000000000000e+00
9.671687981859410002e+02 0.000000000000000000e+00
nan -1.000000000000000000e+00
nan -1.000000000000000000e+00
nan -1.000000000000000000e+00
nan -1.000000000000000000e+00
9.685086621315192588e+02 0.000000000000000000e+00
9.687896598639455306e+02 0.000000000000000000e+00
9.690231292517006523e+02 0.000000000000000000e+00
9.693467573696144655e+02 0.000000000000000000e+00
9.696079818594104154e+02 0.000000000000000000e+00
9.698826303854875732e+02 0.000000000000000000e+00
9.701531065759637613e+02 0.000000000000000000e+00
9.704292063492063107e+02 0.000000000000000000e+00
9.707004081632652515e+02 0.000000000000000000e+00
9.709732426303854709e+02 0.000000000000000000e+00
nan -1.000000000000000000e+00
nan -1.000000000000000000e+00
nan -1.000000000000000000e+00
nan -1.000000000000000000e+00
nan -1.000000000000000000e+00
nan -1.000000000000000000e+00
nan -1.000000000000000000e+00
nan -1.000000000000000000e+00
nan -1.000000000000000000e+00
nan -1.000000000000000000e+00
nan -1.000000000000000000e+00
nan -1.000000000000000000e+00
nan -1.000000000000000000e+00
nan -1.000000000000000000e+00
nan -1.000000000000000000e+00
9.753603628117913331e+02 0.000000000000000000e+00
9.756696598639455260e+02 0.000000000000000000e+00
9.759555555555555202e+02 0.000000000000000000e+00
nan -1.000000000000000000e+00
nan -1.000000000000000000e+00
nan -1.000000000000000000e+00
nan -1.000000000000000000e+00
9.772921541950113351e+02 0.000000000000000000e+00
9.775575510204081411e+02 0.000000000000000000e+00
9.778358276643990621e+02 0.000000000000000000e+00
nan -1.000000000000000000e+00
9.783713378684807367e+02 0.000000000000000000e+00
9.786621315192743396e+02 0.000000000000000000e+00
9.789398639455782813e+02 0.000000000000000000e+00
nan -1.000000000000000000e+00
nan -1.000000000000000000e+00
nan -1.000000000000000000e+00
nan -1.000000000000000000e+00
nan -1.000000000000000000e+00
nan -1.000000000000000000e+00
nan -1.000000000000000000e+00
9.811423129251700175e+02 0.000000000000000000e+00
9.814022675736961219e+02 0.000000000000000000e+00
9.816743764172335887e+02 0.000000000000000000e+00
9.819608163265305620e+02 0.000000000000000000e+00
nan -1.000000000000000000e+00
nan -1.000000000000000000e+00
9.827419501133787207e+02 0.000000000000000000e+00
9.830282086167800344e+02 0.000000000000000000e+00
9.833113832199546778e+02 0.000000000000000000e+00
9.835697052154195035e+02 0.000000000000000000e+00
9.838278458049886694e+02 0.000000000000000000e+00
9.841023129251700539e+02 0.000000000000000000e+00
nan -1.000000000000000000e+00
nan -1.000000000000000000e+00
nan -1.000000000000000000e+00
nan -1.000000000000000000e+00
nan -1.000000000000000000e+00
nan -1.000000000000000000e+00
nan -1.000000000000000000e+00
nan -1.000000000000000000e+00
nan -1.000000000000000000e+00
nan -1.000000000000000000e+00
nan -1.000000000000000000e+00
nan -1.000000000000000000e+00
nan -1.000000000000000000e+00
nan -1.000000000000000000e+00
nan -1.000000000000000000e+00
nan -1.000000000000000000e+00
nan -1.000000000000000000e+00
nan -1.000000000000000000e+00
nan -1.000000000000000000e+00
nan -1.000000000000000000e+00
nan -1.000000000000000000e+00
nan -1.000000000000000000e+00
nan -1.000000000000000000e+00
nan -1.000000000000000000e+00
nan -1.000000000000000000e+00
nan -1.000000000000000000e+00
nan -1.000000000000000000e+00
nan -1.000000000000000000e+00
nan -1.000000000000000000e+00
nan -1.000000000000000000e+00
nan -1.000000000000000000e+00
nan -1.000000000000000000e+00
nan -1.000000000000000000e+00
nan -1.000000000000000000e+00
nan -1.000000000000000000e+00
nan -1.000000000000000000e+00
nan -1.000000000000000000e+00
nan -1.000000000000000000e+00
nan -1.000000000000000000e+00
nan -1.000000000000000000e+00
9.954677551020407691e+02 0.000000000000000000e+00
9.957578231292517330e+02 0.000000000000000000e+00
9.960204988662131882e+02 0.000000000000000000e+00
9.963073015873015947e+02 0.000000000000000000e+00
9.965795918367347213e+02 0.000000000000000000e+00
9.968556916099772707e+02 0.000000000000000000e+00
9.971346938775510580e+02 0.000000000000000000e+00
9.974158730158729895e+02 0.000000000000000000e+00
9.976841723356009197e+02 0.000000000000000000e+00
9.979720634920635121e+02 0.000000000000000000e+00
9.982423582766440404e+02 0.000000000000000000e+00
9.985293424036281067e+02 0.000000000000000000e+00
9.988038095238094911e+02 0.000000000000000000e+00
9.990891609977323924e+02 0.000000000000000000e+00
9.993645351473923029e+02 0.000000000000000000e+00
9.996471655328798533e+02 0.000000000000000000e+00
9.999160090702947628e+02 0.000000000000000000e+00
1.000194648526077117e+03 0.000000000000000000e+00
1.000465487528344624e+03 0.000000000000000000e+00
1.000737959183673524e+03 0.000000000000000000e+00
1.001028934240362787e+03 0.000000000000000000e+00
nan -1.000000000000000000e+00
nan -1.000000000000000000e+00
nan -1.000000000000000000e+00
nan -1.000000000000000000e+00
nan -1.000000000000000000e+00
nan -1.000000000000000000e+00
nan -1.000000000000000000e+00
1.003205986394557840e+03 0.000000000000000000e+00
1.003504580498866176e+03 0.000000000000000000e+00
1.003771428571428601e+03 0.000000000000000000e+00
1.004053333333333285e+03 0.000000000000000000e+00
1.004332154195011299e+03 0.000000000000000000e+00
1.004612607709750591e+03 0.000000000000000000e+00
1.004884897959183718e+03 0.000000000000000000e+00
1.005152290249433122e+03 0.000000000000000000e+00
1.005416961451247175e+03 0.000000000000000000e+00
1.005695782312925189e+03 0.000000000000000000e+00
1.005952834467120169e+03 0.000000000000000000e+00
1.006222403628117945e+03 0.000000000000000000e+00
1.006505578231292475e+03 0.000000000000000000e+00
1.006783673469387736e+03 0.000000000000000000e+00
1.007059410430838966e+03 0.000000000000000000e+00
1.007325895691609958e+03 0.000000000000000000e+00
1.007603083900226807e+03 0.000000000000000000e+00
1.007875192743764160e+03 0.000000000000000000e+00
1.008175963718820867e+03 0.000000000000000000e+00
nan -1.000000000000000000e+00
1.008681179138322022e+03 0.000000000000000000e+00
1.008949478458049839e+03 0.000000000000000000e+00
1.009221950113378739e+03 0.000000000000000000e+00
1.009488253968253957e+03 0.000000000000000000e+00
1.009767981859410384e+03 0.000000000000000000e+00
1.010047528344671150e+03 0.000000000000000000e+00
1.010313650793650822e+03 0.000000000000000000e+00
nan -1.000000000000000000e+00
nan -1.000000000000000000e+00
nan -1.000000000000000000e+00
1.011391201814058945e+03 0.000000000000000000e+00
1.011643174603174657e+03 0.000000000000000000e+00
1.011929433106575971e+03 0.000000000000000000e+00
1.012208979591836737e+03 0.000000000000000000e+00
1.012482902494331029e+03 0.000000000000000000e+00
1.012753015873015897e+03 0.000000000000000000e+00
1.013033650793650850e+03 0.000000000000000000e+00
nan -1.000000000000000000e+00
1.013566258503401400e+03 0.000000000000000000e+00
1.013841995464852630e+03 0.000000000000000000e+00
1.014121360544217737e+03 0.000000000000000000e+00
nan -1.000000000000000000e+00
1.014669931972789072e+03 0.000000000000000000e+00
1.014945850340136076e+03 0.000000000000000000e+00
1.015218684807256182e+03 0.000000000000000000e+00
nan -1.000000000000000000e+00
1.015781587301587251e+03 0.000000000000000000e+00
1.016066938775510152e+03 0.000000000000000000e+00
1.016352108843537394e+03 0.000000000000000000e+00
1.016626031746031799e+03 0.000000000000000000e+00
1.016898866213151905e+03 0.000000000000000000e+00
1.017185124716553332e+03 0.000000000000000000e+00
1.017455238095238087e+03 0.000000000000000000e+00
1.017734421768707534e+03 0.000000000000000000e+00
1.017995646258503371e+03 0.000000000000000000e+00
1.018273922902494292e+03 0.000000000000000000e+00
1.018541859410430789e+03 0.000000000000000000e+00
1.018822312925170081e+03 0.000000000000000000e+00
nan -1.000000000000000000e+00
nan -1.000000000000000000e+00
1.019644263038548729e+03 0.000000000000000000e+00
1.019932698412698414e+03 0.000000000000000000e+00
1.020202811791383169e+03 0.000000000000000000e+00
1.020485804988662153e+03 0.000000000000000000e+00
1.020759183673469352e+03 0.000000000000000000e+00
1.021040362811791397e+03 0.000000000000000000e+00
1.021319546485260730e+03 0.000000000000000000e+00
1.021592925170068042e+03 0.000000000000000000e+00
1.021877188208616758e+03 0.000000000000000000e+00
1.022159818594104308e+03 0.000000000000000000e+00
1.022445170068027210e+03 0.000000000000000000e+00
1.022717097504999970e+03 0.000000000000000000e+00
1.023005714285714248e+03 0.000000000000000000e+00
1.023276371882086210e+03 0.000000000000000000e+00
1.023566077097505627e+03 0.000000000000000000e+00
1.023856326530612250e+03 0.000000000000000000e+00
1.024138775510204141e+03 0.000000000000000000e+00
1.024413242630385412e+03 0.000000000000000000e+00
1.024699319727891179e+03 0.000000000000000000e+00
1.024999727891156454e+03 0.000000000000000000e+00
1.025250068027210773e+03 0.000000000000000000e+00
1.025552290249433099e+03 0.000000000000000000e+00
1.025847619047618991e+03 0.000000000000000000e+00
nan -1.000000000000000000e+00
1.026419591836734753e+03 0.000000000000000000e+00
1.026693877551020478e+03 0.000000000000000000e+00
1.026978140589569193e+03 0.000000000000000000e+00
1.027265850340136012e+03 0.000000000000000000e+00
1.027533786848072623e+03 0.000000000000000000e+00
1.027843446712018249e+03 0.000000000000000000e+00
1.028116099773242695e+03 0.000000000000000000e+00
1.028388752834467141e+03 0.000000000000000000e+00
1.028684263038548806e+03 0.000000000000000000e+00
1.028974875283446636e+03 0.000000000000000000e+00
1.029263673469387868e+03 0.000000000000000000e+00
1.029547210884353717e+03 0.000000000000000000e+00
1.029840362811791465e+03 0.000000000000000000e+00
1.030119183673469479e+03 0.000000000000000000e+00
1.030397823129251719e+03 0.000000000000000000e+00
1.030668662131519341e+03 0.000000000000000000e+00
1.030938049886621229e+03 0.000000000000000000e+00
nan -1.000000000000000000e+00
nan -1.000000000000000000e+00
nan -1.000000000000000000e+00
nan -1.000000000000000000e+00
nan -1.000000000000000000e+00
1.032598276643990857e+03 0.000000000000000000e+00
1.032872925170068129e+03 0.000000000000000000e+00
1.033149387755101998e+03 0.000000000000000000e+00
1.033407346938775618e+03 0.000000000000000000e+00
1.033699773242630272e+03 0.000000000000000000e+00
1.033960453514739129e+03 0.000000000000000000e+00
1.034235464852607720e+03 0.000000000000000000e+00
1.034504308390022743e+03 0.000000000000000000e+00
1.034779501133786880e+03 0.000000000000000000e+00
1.035038367346938685e+03 0.000000000000000000e+00
1.035314285714285688e+03 0.000000000000000000e+00
1.035602539682539600e+03 0.000000000000000000e+00
1.035883718820861759e+03 0.000000000000000000e+00
1.036163990929705278e+03 0.000000000000000000e+00
1.036443537414965931e+03 0.000000000000000000e+00
1.036703310657596376e+03 0.000000000000000000e+00
1.036974331065759543e+03 0.000000000000000000e+00
1.037262040816326589e+03 0.000000000000000000e+00
nan -1.000000000000000000e+00
nan -1.000000000000000000e+00
nan -1.000000000000000000e+00
nan -1.000000000000000000e+00
nan -1.000000000000000000e+00
nan -1.000000000000000000e+00
1.039213424036000106e+03 1.000000000000000000e+00
1.039510929705000081e+03 1.000000000000000000e+00
1.039777959183000121e+03 1.000000000000000000e+00
1.040058049886000163e+03 1.000000000000000000e+00
1.040337777777777774e+03 0.000000000000000000e+00
1.040603900226757332e+03 0.000000000000000000e+00
1.040881632653061160e+03 0.000000000000000000e+00
1.041153560090702967e+03 0.000000000000000000e+00
1.041450158730158819e+03 0.000000000000000000e+00
1.041711564625850315e+03 0.000000000000000000e+00
1.041987482993197318e+03 0.000000000000000000e+00
1.042271383219954714e+03 0.000000000000000000e+00
1.042553287981859512e+03 0.000000000000000000e+00
1.042827029478458144e+03 0.000000000000000000e+00
1.043098775510204177e+03 0.000000000000000000e+00
1.043367256235827654e+03 0.000000000000000000e+00
1.043644263038548843e+03 0.000000000000000000e+00
1.043920725623582712e+03 0.000000000000000000e+00
1.044179773242630290e+03 0.000000000000000000e+00
1.044444081632653024e+03 0.000000000000000000e+00
1.044705668934240293e+03 0.000000000000000000e+00
1.044980680271999972e+03 0.000000000000000000e+00
1.045252426303854918e+03 0.000000000000000000e+00
1.045525623582766457e+03 0.000000000000000000e+00
1.045806984126984162e+03 0.000000000000000000e+00
1.046075102040816319e+03 0.000000000000000000e+00
1.046350657596371775e+03 0.000000000000000000e+00
1.046622947845804902e+03 0.000000000000000000e+00
1.046903401360544194e+03 0.000000000000000000e+00
1.047197460317460354e+03 0.000000000000000000e+00
1.047446712018140488e+03 0.000000000000000000e+00
1.047724444444444543e+03 0.000000000000000000e+00
1.047987664399092864e+03 0.000000000000000000e+00
1.048258866213152032e+03 0.000000000000000000e+00
1.048536235827664314e+03 0.000000000000000000e+00
1.048819229024943297e+03 0.000000000000000000e+00
1.049086077097505722e+03 0.000000000000000000e+00
1.049375056688999848e+03 0.000000000000000000e+00
1.049645170068027255e+03 0.000000000000000000e+00
1.049914376417233598e+03 0.000000000000000000e+00
1.050180498866213156e+03 0.000000000000000000e+00
1.050462222222222181e+03 0.000000000000000000e+00
1.050740680272108875e+03 0.000000000000000000e+00
1.051024036281179178e+03 0.000000000000000000e+00
1.051302857142857192e+03 0.000000000000000000e+00
1.051582766439909392e+03 0.000000000000000000e+00
nan -1.000000000000000000e+00
nan -1.000000000000000000e+00
nan -1.000000000000000000e+00
1.052711292517006768e+03 0.000000000000000000e+00
1.052973786848072450e+03 0.000000000000000000e+00
1.053253333333333330e+03 0.000000000000000000e+00
1.053535419501133674e+03 0.000000000000000000e+00
1.053817505668934245e+03 0.000000000000000000e+00
1.054076190476190504e+03 0.000000000000000000e+00
1.054368979591836705e+03 0.000000000000000000e+00
1.054630748299319748e+03 0.000000000000000000e+00
1.054914104308390051e+03 0.000000000000000000e+00
1.055183854875283487e+03 0.000000000000000000e+00
1.055481179138321977e+03 0.000000000000000000e+00
1.055751836734693825e+03 0.000000000000000000e+00
1.056026485260770869e+03 0.000000000000000000e+00
1.056313106575963729e+03 0.000000000000000000e+00
1.056591564625850424e+03 0.000000000000000000e+00
nan -1.000000000000000000e+00
nan -1.000000000000000000e+00
nan -1.000000000000000000e+00
nan -1.000000000000000000e+00
nan -1.000000000000000000e+00
nan -1.000000000000000000e+00
nan -1.000000000000000000e+00
nan -1.000000000000000000e+00
nan -1.000000000000000000e+00
nan -1.000000000000000000e+00
nan -1.000000000000000000e+00
nan -1.000000000000000000e+00
nan -1.000000000000000000e+00
nan -1.000000000000000000e+00
nan -1.000000000000000000e+00
nan -1.000000000000000000e+00
1.061338412698412640e+03 0.000000000000000000e+00
1.061633378684807212e+03 0.000000000000000000e+00
1.061910204081632628e+03 0.000000000000000000e+00
1.062198820861678087e+03 0.000000000000000000e+00
1.062472562358276718e+03 0.000000000000000000e+00
1.062756825396825434e+03 0.000000000000000000e+00
1.063035464852607674e+03 0.000000000000000000e+00
1.063310839002267585e+03 0.000000000000000000e+00
1.063595827664399167e+03 0.000000000000000000e+00
1.063877369613999917e+03 1.000000000000000000e+00
1.064154920634920700e+03 0.000000000000000000e+00
1.064437188208616817e+03 0.000000000000000000e+00
1.064716371882086150e+03 0.000000000000000000e+00
1.064990476190476102e+03 0.000000000000000000e+00
1.065276553287981869e+03 0.000000000000000000e+00
1.065552471655328873e+03 0.000000000000000000e+00
1.065826031746031731e+03 0.000000000000000000e+00
1.066104671201813971e+03 0.000000000000000000e+00
1.066399092970521451e+03 0.000000000000000000e+00
1.066672290249433217e+03 0.000000000000000000e+00
1.066956553287981933e+03 0.000000000000000000e+00
1.067254421767999929e+03 1.000000000000000000e+00
1.067525804988000118e+03 1.000000000000000000e+00
nan -1.000000000000000000e+00
1.067976054421768595e+03 0.000000000000000000e+00
1.068237823129251638e+03 0.000000000000000000e+00
1.068482902494331029e+03 0.000000000000000000e+00
1.068754285714285743e+03 0.000000000000000000e+00
nan -1.000000000000000000e+00
nan -1.000000000000000000e+00
nan -1.000000000000000000e+00
nan -1.000000000000000000e+00
nan -1.000000000000000000e+00
nan -1.000000000000000000e+00
nan -1.000000000000000000e+00
nan -1.000000000000000000e+00
nan -1.000000000000000000e+00
nan -1.000000000000000000e+00
nan -1.000000000000000000e+00
nan -1.000000000000000000e+00
1.072528979591836787e+03 0.000000000000000000e+00
1.072812698412698410e+03 0.000000000000000000e+00
1.073087891156462547e+03 0.000000000000000000e+00
1.073377777777777737e+03 0.000000000000000000e+00
1.073649342403628225e+03 0.000000000000000000e+00
1.073933061224489848e+03 0.000000000000000000e+00
1.074216054421768604e+03 0.000000000000000000e+00
1.074505578231292475e+03 0.000000000000000000e+00
1.074785487528344675e+03 0.000000000000000000e+00
1.075077188208616690e+03 0.000000000000000000e+00
nan -1.000000000000000000e+00
nan -1.000000000000000000e+00
1.075896235827664441e+03 0.000000000000000000e+00
1.076162902494331092e+03 0.000000000000000000e+00
1.076430476190476156e+03 0.000000000000000000e+00
nan -1.000000000000000000e+00
nan -1.000000000000000000e+00
nan -1.000000000000000000e+00
nan -1.000000000000000000e+00
nan -1.000000000000000000e+00
nan -1.000000000000000000e+00
nan -1.000000000000000000e+00
nan -1.000000000000000000e+00
nan -1.000000000000000000e+00
1.079213605442176913e+03 0.000000000000000000e+00
1.079465941043083831e+03 0.000000000000000000e+00
1.079755646258503475e+03 0.000000000000000000e+00
1.080028480725623695e+03 0.000000000000000000e+00
1.080315464852607647e+03 0.000000000000000000e+00
1.080579773242630381e+03 0.000000000000000000e+00
nan -1.000000000000000000e+00
1.081128526077097604e+03 0.000000000000000000e+00
1.081415510204081556e+03 0.000000000000000000e+00
1.081698503401360540e+03 0.000000000000000000e+00
1.081974603174603089e+03 0.000000000000000000e+00
1.082267573696145064e+03 0.000000000000000000e+00
nan -1.000000000000000000e+00
nan -1.000000000000000000e+00
nan -1.000000000000000000e+00
nan -1.000000000000000000e+00
nan -1.000000000000000000e+00
nan -1.000000000000000000e+00
1.084223129251700584e+03 0.000000000000000000e+00
1.084509931972789218e+03 0.000000000000000000e+00
1.084768435374149703e+03 0.000000000000000000e+00
1.085047074829931944e+03 0.000000000000000000e+00
1.085328979591836742e+03 0.000000000000000000e+00
nan -1.000000000000000000e+00
nan -1.000000000000000000e+00
nan -1.000000000000000000e+00
nan -1.000000000000000000e+00
nan -1.000000000000000000e+00
nan -1.000000000000000000e+00
nan -1.000000000000000000e+00
nan -1.000000000000000000e+00
1.087870294784580437e+03 0.000000000000000000e+00
1.088151836734693916e+03 0.000000000000000000e+00
1.088417959183673474e+03 0.000000000000000000e+00
1.088691882086167880e+03 0.000000000000000000e+00
nan -1.000000000000000000e+00
nan -1.000000000000000000e+00
nan -1.000000000000000000e+00
nan -1.000000000000000000e+00
nan -1.000000000000000000e+00
nan -1.000000000000000000e+00
nan -1.000000000000000000e+00
nan -1.000000000000000000e+00
nan -1.000000000000000000e+00
nan -1.000000000000000000e+00
nan -1.000000000000000000e+00
nan -1.000000000000000000e+00
nan -1.000000000000000000e+00
nan -1.000000000000000000e+00
nan -1.000000000000000000e+00
nan -1.000000000000000000e+00
nan -1.000000000000000000e+00
nan -1.000000000000000000e+00
nan -1.000000000000000000e+00
nan -1.000000000000000000e+00
nan -1.000000000000000000e+00
nan -1.000000000000000000e+00
nan -1.000000000000000000e+00
nan -1.000000000000000000e+00
nan -1.000000000000000000e+00
1.095836371882086269e+03 0.000000000000000000e+00
1.096123356009070221e+03 0.000000000000000000e+00
1.096396553287981760e+03 0.000000000000000000e+00
nan -1.000000000000000000e+00
1.096949297052154179e+03 0.000000000000000000e+00
1.097223945578231223e+03 0.000000000000000000e+00
1.097506213151927341e+03 0.000000000000000000e+00
1.097771065759637168e+03 0.000000000000000000e+00
1.098044988662131573e+03 0.000000000000000000e+00
1.098318730158730204e+03 0.000000000000000000e+00
1.098587210884353681e+03 0.000000000000000000e+00
1.098843356009070249e+03 0.000000000000000000e+00
1.099117823129251747e+03 0.000000000000000000e+00
1.099389387754999916e+03 1.000000000000000000e+00
1.099657868479999934e+03 1.000000000000000000e+00
1.099948117913000033e+03 1.000000000000000000e+00
1.100211519274376315e+03 0.000000000000000000e+00
1.100468934240362842e+03 0.000000000000000000e+00
1.100743219954648566e+03 0.000000000000000000e+00
1.101005714285714248e+03 0.000000000000000000e+00
1.101286167799999930e+03 0.000000000000000000e+00
1.101547936507936583e+03 0.000000000000000000e+00
1.101817142857142926e+03 0.000000000000000000e+00
1.102083809523809578e+03 0.000000000000000000e+00
1.102367528344671200e+03 0.000000000000000000e+00
1.102644535147392389e+03 0.000000000000000000e+00
1.102919727891156526e+03 0.000000000000000000e+00
1.103187301587301590e+03 0.000000000000000000e+00
1.103459773242630490e+03 0.000000000000000000e+00
1.103725170068027182e+03 0.000000000000000000e+00
1.104006530612244887e+03 0.000000000000000000e+00
1.104277188208616735e+03 0.000000000000000000e+00
1.104560907029478358e+03 0.000000000000000000e+00
nan -1.000000000000000000e+00
1.105104580498866198e+03 0.000000000000000000e+00
1.105376326530612232e+03 0.000000000000000000e+00
1.105661315192743814e+03 0.000000000000000000e+00
1.105948480725623540e+03 0.000000000000000000e+00
1.106223673469387677e+03 0.000000000000000000e+00
nan -1.000000000000000000e+00
1.106779682539682426e+03 0.000000000000000000e+00
1.107051609977324233e+03 0.000000000000000000e+00
1.107318458049886658e+03 0.000000000000000000e+00
1.107596734693877579e+03 0.000000000000000000e+00
1.107882811791383119e+03 0.000000000000000000e+00
1.108146031746031667e+03 0.000000000000000000e+00
1.108453151927437602e+03 0.000000000000000000e+00
1.108731247165532977e+03 0.000000000000000000e+00
1.109019863945578209e+03 0.000000000000000000e+00
1.109288888888888778e+03 0.000000000000000000e+00
1.109572970521541947e+03 0.000000000000000000e+00
1.109825850340135958e+03 0.000000000000000000e+00
1.110135873015872903e+03 0.000000000000000000e+00
1.110417233560090608e+03 0.000000000000000000e+00
1.110692970521541838e+03 0.000000000000000000e+00
1.110963809523809459e+03 0.000000000000000000e+00
1.111245895691610031e+03 0.000000000000000000e+00
1.111507301587301527e+03 0.000000000000000000e+00
1.111809886621315172e+03 0.000000000000000000e+00
1.112075827664399185e+03 0.000000000000000000e+00
1.112366258503401468e+03 0.000000000000000000e+00
1.112644353741496616e+03 0.000000000000000000e+00
1.112928616780045331e+03 0.000000000000000000e+00
1.113167528343999948e+03 1.000000000000000000e+00
1.113471020408163213e+03 0.000000000000000000e+00
1.113741859410430834e+03 0.000000000000000000e+00
1.114021405895691714e+03 0.000000000000000000e+00
1.114295328798185892e+03 0.000000000000000000e+00
1.114577414965986463e+03 0.000000000000000000e+00
1.114840272108843465e+03 0.000000000000000000e+00
1.115157188208616844e+03 0.000000000000000000e+00
1.115427845804988692e+03 0.000000000000000000e+00
1.115719002267573615e+03 0.000000000000000000e+00
1.115983310657596348e+03 0.000000000000000000e+00
1.116270657596371848e+03 0.000000000000000000e+00
1.116520090702947755e+03 0.000000000000000000e+00
1.116824852607709772e+03 0.000000000000000000e+00
1.117098231292517085e+03 0.000000000000000000e+00
1.117399365079364998e+03 0.000000000000000000e+00
1.117670748299319712e+03 0.000000000000000000e+00
1.117959727891156490e+03 0.000000000000000000e+00
1.118206621315192706e+03 0.000000000000000000e+00
1.118518458049886704e+03 0.000000000000000000e+00
1.118789841269841190e+03 0.000000000000000000e+00
1.119089523809523826e+03 0.000000000000000000e+00
1.119356009070294704e+03 0.000000000000000000e+00
1.119651519274376369e+03 0.000000000000000000e+00
1.119892970521541883e+03 0.000000000000000000e+00
1.120203900226757469e+03 0.000000000000000000e+00
1.120462585034013500e+03 0.000000000000000000e+00
1.120762448979591909e+03 0.000000000000000000e+00
1.121022947845804993e+03 0.000000000000000000e+00
1.121316462585034060e+03 0.000000000000000000e+00
nan -1.000000000000000000e+00
nan -1.000000000000000000e+00
nan -1.000000000000000000e+00
1.122439909297052054e+03 0.000000000000000000e+00
1.122677369614512372e+03 0.000000000000000000e+00
1.122948934240362860e+03 0.000000000000000000e+00
1.123215056689342418e+03 0.000000000000000000e+00
1.123509115646000055e+03 0.000000000000000000e+00
1.123767256235827745e+03 0.000000000000000000e+00
1.124042811791383201e+03 0.000000000000000000e+00
1.124314013605442142e+03 0.000000000000000000e+00
1.124600997732426322e+03 0.000000000000000000e+00
1.124864036281179096e+03 0.000000000000000000e+00
1.125155736961451339e+03 0.000000000000000000e+00
1.125417505668934155e+03 0.000000000000000000e+00
1.125713922902494232e+03 0.000000000000000000e+00
1.125973151927437584e+03 0.000000000000000000e+00
1.126261587301587269e+03 0.000000000000000000e+00
1.126523900226757405e+03 0.000000000000000000e+00
1.126811247165532905e+03 0.000000000000000000e+00
1.127089523809523826e+03 0.000000000000000000e+00
1.127393922902494296e+03 0.000000000000000000e+00
1.127665850340136103e+03 0.000000000000000000e+00
1.127951564625850324e+03 0.000000000000000000e+00
nan -1.000000000000000000e+00
1.128487074829931998e+03 0.000000000000000000e+00
1.128768616780045249e+03 0.000000000000000000e+00
1.129051972789115553e+03 0.000000000000000000e+00
1.129323174603174493e+03 0.000000000000000000e+00
1.129614149659863870e+03 0.000000000000000000e+00
1.129884807256235717e+03 0.000000000000000000e+00
nan -1.000000000000000000e+00
nan -1.000000000000000000e+00
1.130734331065759534e+03 0.000000000000000000e+00
1.131010430839002311e+03 0.000000000000000000e+00
1.131295963718820758e+03 0.000000000000000000e+00
1.131589297052154279e+03 0.000000000000000000e+00
1.131847981859410538e+03 0.000000000000000000e+00
nan -1.000000000000000000e+00
1.132405623582766339e+03 0.000000000000000000e+00
1.132659047619047669e+03 0.000000000000000000e+00
1.132940952380952467e+03 0.000000000000000000e+00
1.133211609977324315e+03 0.000000000000000000e+00
nan -1.000000000000000000e+00
nan -1.000000000000000000e+00
nan -1.000000000000000000e+00
nan -1.000000000000000000e+00
nan -1.000000000000000000e+00
nan -1.000000000000000000e+00
1.135083174603174712e+03 0.000000000000000000e+00
1.135377414965986418e+03 0.000000000000000000e+00
1.135632471655328800e+03 0.000000000000000000e+00
1.135916553287981969e+03 0.000000000000000000e+00
1.136173061224489857e+03 0.000000000000000000e+00
nan -1.000000000000000000e+00
1.136707120181405799e+03 0.000000000000000000e+00
1.136982494331065709e+03 0.000000000000000000e+00
1.137250068027210773e+03 0.000000000000000000e+00
1.137507301587301527e+03 0.000000000000000000e+00
1.137768163265306157e+03 0.000000000000000000e+00
nan -1.000000000000000000e+00
nan -1.000000000000000000e+00
nan -1.000000000000000000e+00
nan -1.000000000000000000e+00
nan -1.000000000000000000e+00
nan -1.000000000000000000e+00
nan -1.000000000000000000e+00
nan -1.000000000000000000e+00
nan -1.000000000000000000e+00
nan -1.000000000000000000e+00
1.140952743764172283e+03 0.000000000000000000e+00
1.141242086167800380e+03 0.000000000000000000e+00
1.141527256235827736e+03 0.000000000000000000e+00
nan -1.000000000000000000e+00
1.142059319727891079e+03 0.000000000000000000e+00
1.142338866213151960e+03 0.000000000000000000e+00
1.142597913832199538e+03 0.000000000000000000e+00
1.142877097505668871e+03 0.000000000000000000e+00
nan -1.000000000000000000e+00
nan -1.000000000000000000e+00
nan -1.000000000000000000e+00
nan -1.000000000000000000e+00
nan -1.000000000000000000e+00
nan -1.000000000000000000e+00
nan -1.000000000000000000e+00
nan -1.000000000000000000e+00
1.145292154195011335e+03 0.000000000000000000e+00
1.145572970521541947e+03 0.000000000000000000e+00
1.145845260770975074e+03 0.000000000000000000e+00
1.146115374149659829e+03 0.000000000000000000e+00
1.146386757369614543e+03 0.000000000000000000e+00
nan -1.000000000000000000e+00
1.146919365079364979e+03 0.000000000000000000e+00
1.147186031746031858e+03 0.000000000000000000e+00
1.147444535147392344e+03 0.000000000000000000e+00
nan -1.000000000000000000e+00
nan -1.000000000000000000e+00
1.148251609977324279e+03 0.000000000000000000e+00
1.148541133786848150e+03 0.000000000000000000e+00
1.148801088435374140e+03 0.000000000000000000e+00
1.149077732426303783e+03 0.000000000000000000e+00
1.149361814058956952e+03 0.000000000000000000e+00
nan -1.000000000000000000e+00
1.149896235827664441e+03 0.000000000000000000e+00
1.150185034013605446e+03 0.000000000000000000e+00
1.150435736961451312e+03 0.000000000000000000e+00
1.150724535147392317e+03 0.000000000000000000e+00
1.151017142857142744e+03 0.000000000000000000e+00
nan -1.000000000000000000e+00
nan -1.000000000000000000e+00
nan -1.000000000000000000e+00
nan -1.000000000000000000e+00
1.152379319727891243e+03 0.000000000000000000e+00
1.152657777777777710e+03 0.000000000000000000e+00
1.152956916099773252e+03 0.000000000000000000e+00
1.153242811791383247e+03 0.000000000000000000e+00
1.153500770975056639e+03 0.000000000000000000e+00
1.153786848072562407e+03 0.000000000000000000e+00
1.154094512471655435e+03 0.000000000000000000e+00
nan -1.000000000000000000e+00
1.154627845804988738e+03 0.000000000000000000e+00
1.154941133786848013e+03 0.000000000000000000e+00
1.155209977324263036e+03 0.000000000000000000e+00
1.155484988662131627e+03 0.000000000000000000e+00
1.155763628117913868e+03 0.000000000000000000e+00
nan -1.000000000000000000e+00
nan -1.000000000000000000e+00
nan -1.000000000000000000e+00
nan -1.000000000000000000e+00
nan -1.000000000000000000e+00
nan -1.000000000000000000e+00
nan -1.000000000000000000e+00
1.157915283446712010e+03 0.000000000000000000e+00
1.158205895691610067e+03 0.000000000000000000e+00
1.158464761904761872e+03 0.000000000000000000e+00
1.158740317460317556e+03 0.000000000000000000e+00
1.159013696145124641e+03 0.000000000000000000e+00
1.159270204081632755e+03 0.000000000000000000e+00
1.159548662131519222e+03 0.000000000000000000e+00
1.159830748299319794e+03 0.000000000000000000e+00
1.160099954648526136e+03 0.000000000000000000e+00
1.160358458049886622e+03 0.000000000000000000e+00
1.160660680272108948e+03 0.000000000000000000e+00
1.160921723356009124e+03 0.000000000000000000e+00
1.161196916099773262e+03 0.000000000000000000e+00
nan -1.000000000000000000e+00
nan -1.000000000000000000e+00
1.161969523809523707e+03 0.000000000000000000e+00
1.162288616780045459e+03 0.000000000000000000e+00
1.162568344671201885e+03 0.000000000000000000e+00
1.162832471655328845e+03 0.000000000000000000e+00
1.163108934240362714e+03 0.000000000000000000e+00
1.163384308390022625e+03 0.000000000000000000e+00
1.163682902494331074e+03 0.000000000000000000e+00
1.163941405895691560e+03 0.000000000000000000e+00
1.164222766439909265e+03 0.000000000000000000e+00
1.164506122448979568e+03 0.000000000000000000e+00
1.164773333333333312e+03 0.000000000000000000e+00
1.165054875283446790e+03 0.000000000000000000e+00
1.165326802721088370e+03 0.000000000000000000e+00
1.165613968253968324e+03 0.000000000000000000e+00
1.165892789114999914e+03 1.000000000000000000e+00
nan -1.000000000000000000e+00
nan -1.000000000000000000e+00
1.166699682539682499e+03 0.000000000000000000e+00
1.166973786848072450e+03 0.000000000000000000e+00
1.167261315192743723e+03 0.000000000000000000e+00
1.167520544217687075e+03 0.000000000000000000e+00
1.167818049886621338e+03 0.000000000000000000e+00
1.168078367346938876e+03 0.000000000000000000e+00
1.168354467120181425e+03 0.000000000000000000e+00
1.168612244897959272e+03 0.000000000000000000e+00
1.168905396825396792e+03 0.000000000000000000e+00
1.169156099773242659e+03 0.000000000000000000e+00
1.169419682539682526e+03 0.000000000000000000e+00
1.169694512471655344e+03 0.000000000000000000e+00
1.169980589569161111e+03 0.000000000000000000e+00
1.170252154195011371e+03 0.000000000000000000e+00
1.170527165532879735e+03 0.000000000000000000e+00
1.170806530612244842e+03 0.000000000000000000e+00
1.171074467120181453e+03 0.000000000000000000e+00
1.171345306122449074e+03 0.000000000000000000e+00
nan -1.000000000000000000e+00
nan -1.000000000000000000e+00
1.172181950113378662e+03 0.000000000000000000e+00
1.172441904761904652e+03 0.000000000000000000e+00
1.172716553287981924e+03 0.000000000000000000e+00
1.173001904761904825e+03 0.000000000000000000e+00
1.173286530612244860e+03 0.000000000000000000e+00
1.173561723356008997e+03 0.000000000000000000e+00
1.173830204081632701e+03 0.000000000000000000e+00
1.174115736961451148e+03 0.000000000000000000e+00
1.174414331065759598e+03 0.000000000000000000e+00
nan -1.000000000000000000e+00
1.174960725623582675e+03 0.000000000000000000e+00
1.175227210884353781e+03 0.000000000000000000e+00
1.175518911564625796e+03 0.000000000000000000e+00
1.175793560090702840e+03 0.000000000000000000e+00
1.176074013605442133e+03 0.000000000000000000e+00
1.176347210884353672e+03 0.000000000000000000e+00
1.176626394557823232e+03 0.000000000000000000e+00
1.176894693877550935e+03 0.000000000000000000e+00
1.177171882086167898e+03 0.000000000000000000e+00
nan -1.000000000000000000e+00
1.177730612244897884e+03 0.000000000000000000e+00
1.178004897959183609e+03 0.000000000000000000e+00
1.178277188208616735e+03 0.000000000000000000e+00
1.178553287981859512e+03 0.000000000000000000e+00
1.178827029478458144e+03 0.000000000000000000e+00
1.179114195011337870e+03 0.000000000000000000e+00
1.179392834467120110e+03 0.000000000000000000e+00
1.179678730158730104e+03 0.000000000000000000e+00
1.179960090702947809e+03 0.000000000000000000e+00
1.180232925170068029e+03 0.000000000000000000e+00
1.180512471655328909e+03 0.000000000000000000e+00
1.180774603174603271e+03 0.000000000000000000e+00
1.181053424036281285e+03 0.000000000000000000e+00
1.181332426303854845e+03 0.000000000000000000e+00
1.181611791383219952e+03 0.000000000000000000e+00
1.181890612244897966e+03 0.000000000000000000e+00
1.182164535147392371e+03 0.000000000000000000e+00
1.182437732426303910e+03 0.000000000000000000e+00
1.182714920634920645e+03 0.000000000000000000e+00
1.182998276643990948e+03 0.000000000000000000e+00
1.183272199546485353e+03 0.000000000000000000e+00
1.183553197278911512e+03 0.000000000000000000e+00
1.183827482993197236e+03 0.000000000000000000e+00
1.184108299319727848e+03 0.000000000000000000e+00
1.184365170068027282e+03 0.000000000000000000e+00
1.184642358276644018e+03 0.000000000000000000e+00
1.184917369614512381e+03 0.000000000000000000e+00
1.185205442176870747e+03 0.000000000000000000e+00
1.185477006802721007e+03 0.000000000000000000e+00
1.185759092970521579e+03 0.000000000000000000e+00
1.186019591836734662e+03 0.000000000000000000e+00
1.186295873015872985e+03 0.000000000000000000e+00
1.186571247165532895e+03 0.000000000000000000e+00
1.186845532879818620e+03 0.000000000000000000e+00
1.187120725623582757e+03 0.000000000000000000e+00
1.187388117913832275e+03 0.000000000000000000e+00
1.187665668934240330e+03 0.000000000000000000e+00
1.187928163265306011e+03 0.000000000000000000e+00
1.188224036281179224e+03 0.000000000000000000e+00
1.188486530612244906e+03 0.000000000000000000e+00
1.188758639455782259e+03 0.000000000000000000e+00
1.189022766439909219e+03 0.000000000000000000e+00
1.189283265306122530e+03 0.000000000000000000e+00
1.189551383219954687e+03 0.000000000000000000e+00
1.189832925170067938e+03 0.000000000000000000e+00
1.190106303854875250e+03 0.000000000000000000e+00
1.190358276643990848e+03 0.000000000000000000e+00
1.190634376417233625e+03 0.000000000000000000e+00
1.190891972789115698e+03 0.000000000000000000e+00
1.191160272108843628e+03 0.000000000000000000e+00
1.191441269841269786e+03 0.000000000000000000e+00
1.191721179138321986e+03 0.000000000000000000e+00
nan -1.000000000000000000e+00
nan -1.000000000000000000e+00
1.192543854875283387e+03 0.000000000000000000e+00
1.192823764172335586e+03 0.000000000000000000e+00
1.193069750566893390e+03 0.000000000000000000e+00
1.193351111111111095e+03 0.000000000000000000e+00
1.193623219954648448e+03 0.000000000000000000e+00
1.193897868480725720e+03 0.000000000000000000e+00
1.194168707482993113e+03 0.000000000000000000e+00
1.194433560090702940e+03 0.000000000000000000e+00
1.194703129251700602e+03 0.000000000000000000e+00
1.194977414965986327e+03 0.000000000000000000e+00
1.195258049886621393e+03 0.000000000000000000e+00
nan -1.000000000000000000e+00
1.195813696145124823e+03 0.000000000000000000e+00
1.196092698412698383e+03 0.000000000000000000e+00
1.196361904761904725e+03 0.000000000000000000e+00
1.196635283446712037e+03 0.000000000000000000e+00
1.196909931972789082e+03 0.000000000000000000e+00
1.197178412698412785e+03 0.000000000000000000e+00
1.197446167800453622e+03 0.000000000000000000e+00
1.197735510204081720e+03 0.000000000000000000e+00
nan -1.000000000000000000e+00
1.198269569160997662e+03 0.000000000000000000e+00
1.198554013605442151e+03 0.000000000000000000e+00
1.198813605442176822e+03 0.000000000000000000e+00
1.199075555555555638e+03 0.000000000000000000e+00
nan -1.000000000000000000e+00
nan -1.000000000000000000e+00
nan -1.000000000000000000e+00
nan -1.000000000000000000e+00
nan -1.000000000000000000e+00
nan -1.000000000000000000e+00
nan -1.000000000000000000e+00
nan -1.000000000000000000e+00
nan -1.000000000000000000e+00
1.201807891156462574e+03 0.000000000000000000e+00
1.202093061224489702e+03 0.000000000000000000e+00
1.202361904761904725e+03 0.000000000000000000e+00
nan -1.000000000000000000e+00
1.202926621315192733e+03 0.000000000000000000e+00
1.203208163265306212e+03 0.000000000000000000e+00
1.203491519274376515e+03 0.000000000000000000e+00
nan -1.000000000000000000e+00
1.204050612244898048e+03 0.000000000000000000e+00
1.204339229024943279e+03 0.000000000000000000e+00
1.204604988662131518e+03 0.000000000000000000e+00
1.204887074829931862e+03 0.000000000000000000e+00
1.205157913832199483e+03 0.000000000000000000e+00
nan -1.000000000000000000e+00
1.205701587301587324e+03 0.000000000000000000e+00
1.205974965986394636e+03 0.000000000000000000e+00
1.206254875283446609e+03 0.000000000000000000e+00
1.206519727891156435e+03 0.000000000000000000e+00
1.206804172335600924e+03 0.000000000000000000e+00
1.207077913832199556e+03 0.000000000000000000e+00
1.207360907029478540e+03 0.000000000000000000e+00
1.207628480725623604e+03 0.000000000000000000e+00
1.207923083900226857e+03 0.000000000000000000e+00
1.208207346938775572e+03 0.000000000000000000e+00
nan -1.000000000000000000e+00
nan -1.000000000000000000e+00
nan -1.000000000000000000e+00
nan -1.000000000000000000e+00
nan -1.000000000000000000e+00
nan -1.000000000000000000e+00
nan -1.000000000000000000e+00
nan -1.000000000000000000e+00
nan -1.000000000000000000e+00
nan -1.000000000000000000e+00
1.211148843537414905e+03 0.000000000000000000e+00
1.211445079365079437e+03 0.000000000000000000e+00
1.211715192743764192e+03 0.000000000000000000e+00
1.211983854875283441e+03 0.000000000000000000e+00
1.212265215419501146e+03 0.000000000000000000e+00
1.212531882086167798e+03 0.000000000000000000e+00
1.212809614512471626e+03 0.000000000000000000e+00
1.213074104308390133e+03 0.000000000000000000e+00
1.213349841269841363e+03 0.000000000000000000e+00
1.213632653061224573e+03 0.000000000000000000e+00
nan -1.000000000000000000e+00
nan -1.000000000000000000e+00
nan -1.000000000000000000e+00
nan -1.000000000000000000e+00
nan -1.000000000000000000e+00
nan -1.000000000000000000e+00
nan -1.000000000000000000e+00
nan -1.000000000000000000e+00
nan -1.000000000000000000e+00
nan -1.000000000000000000e+00
nan -1.000000000000000000e+00
nan -1.000000000000000000e+00
nan -1.000000000000000000e+00
nan -1.000000000000000000e+00
nan -1.000000000000000000e+00
nan -1.000000000000000000e+00
nan -1.000000000000000000e+00
nan -1.000000000000000000e+00
nan -1.000000000000000000e+00
nan -1.000000000000000000e+00
nan -1.000000000000000000e+00
1.219917823129251701e+03 0.000000000000000000e+00
1.220203356009070376e+03 0.000000000000000000e+00
1.220482176870748390e+03 0.000000000000000000e+00
1.220759546485260671e+03 0.000000000000000000e+00
1.221036553287981860e+03 0.000000000000000000e+00
nan -1.000000000000000000e+00
1.221606349206349250e+03 0.000000000000000000e+00
1.221888435374149594e+03 0.000000000000000000e+00
1.222144580498000096e+03 0.000000000000000000e+00
1.222425034013605455e+03 0.000000000000000000e+00
1.222700408163265365e+03 0.000000000000000000e+00
1.222972698412698492e+03 0.000000000000000000e+00
1.223274739229025045e+03 0.000000000000000000e+00
1.223545578231292438e+03 0.000000000000000000e+00
1.223823673469387813e+03 0.000000000000000000e+00
1.224097414965986445e+03 0.000000000000000000e+00
1.224387845804988729e+03 0.000000000000000000e+00
1.224671564625850351e+03 0.000000000000000000e+00
1.224954195011337788e+03 0.000000000000000000e+00
1.225234285713999952e+03 1.000000000000000000e+00
1.225515827663999971e+03 1.000000000000000000e+00
1.225807528344000048e+03 1.000000000000000000e+00
1.226077641723356010e+03 0.000000000000000000e+00
1.226358095238095302e+03 0.000000000000000000e+00
1.226641269841269832e+03 0.000000000000000000e+00
1.226912471655328773e+03 0.000000000000000000e+00
1.227200725623582684e+03 0.000000000000000000e+00
1.227469931972789027e+03 0.000000000000000000e+00
1.227759092970521579e+03 0.000000000000000000e+00
1.228036281179138314e+03 0.000000000000000000e+00
1.228312380952380863e+03 0.000000000000000000e+00
1.228587392290249454e+03 0.000000000000000000e+00
1.228869115646258479e+03 0.000000000000000000e+00
1.229141043083900286e+03 0.000000000000000000e+00
1.229414421768707371e+03 0.000000000000000000e+00
1.229689251700680188e+03 0.000000000000000000e+00
1.229964807256235872e+03 0.000000000000000000e+00
1.230240544217687102e+03 0.000000000000000000e+00
1.230517913832199611e+03 0.000000000000000000e+00
1.230798911564625769e+03 0.000000000000000000e+00
1.231074648526076999e+03 0.000000000000000000e+00
1.231360907029478540e+03 0.000000000000000000e+00
nan -1.000000000000000000e+00
nan -1.000000000000000000e+00
nan -1.000000000000000000e+00
nan -1.000000000000000000e+00
nan -1.000000000000000000e+00
nan -1.000000000000000000e+00
nan -1.000000000000000000e+00
nan -1.000000000000000000e+00
nan -1.000000000000000000e+00
nan -1.000000000000000000e+00
nan -1.000000000000000000e+00
nan -1.000000000000000000e+00
1.235127074829931871e+03 0.000000000000000000e+00
1.235382857142857119e+03 0.000000000000000000e+00
1.235676734693877506e+03 0.000000000000000000e+00
nan -1.000000000000000000e+00
nan -1.000000000000000000e+00
nan -1.000000000000000000e+00
nan -1.000000000000000000e+00
1.236989206349206370e+03 0.000000000000000000e+00
1.237250068027210773e+03 0.000000000000000000e+00
1.237525079365079364e+03 0.000000000000000000e+00
1.237805351473922883e+03 0.000000000000000000e+00
1.238072199546485308e+03 0.000000000000000000e+00
nan -1.000000000000000000e+00
1.238622585034013582e+03 0.000000000000000000e+00
1.238897233560090626e+03 0.000000000000000000e+00
1.239164807256000131e+03 0.000000000000000000e+00
1.239436734693877497e+03 0.000000000000000000e+00
nan -1.000000000000000000e+00
nan -1.000000000000000000e+00
nan -1.000000000000000000e+00
nan -1.000000000000000000e+00
nan -1.000000000000000000e+00
nan -1.000000000000000000e+00
nan -1.000000000000000000e+00
nan -1.000000000000000000e+00
nan -1.000000000000000000e+00
1.242173242630000004e+03 1.000000000000000000e+00
1.242453333333000046e+03 0.000000000000000000e+00
1.242717278911564563e+03 0.000000000000000000e+00
1.243007165532879753e+03 0.000000000000000000e+00
1.243294693877551026e+03 0.000000000000000000e+00
1.243567346938775472e+03 0.000000000000000000e+00
1.243852879818594147e+03 0.000000000000000000e+00
1.244122811791383128e+03 0.000000000000000000e+00
1.244398185941043039e+03 0.000000000000000000e+00
1.244680634920634930e+03 0.000000000000000000e+00
1.244953832199546468e+03 0.000000000000000000e+00
1.245243174603174566e+03 0.000000000000000000e+00
1.245519818594104208e+03 0.000000000000000000e+00
1.245800090702947955e+03 0.000000000000000000e+00
1.246075646258000006e+03 1.000000000000000000e+00
1.246367346938775427e+03 0.000000000000000000e+00
1.246636734693877543e+03 0.000000000000000000e+00
1.246917369614512381e+03 0.000000000000000000e+00
1.247188208616780003e+03 0.000000000000000000e+00
1.247482267573696163e+03 0.000000000000000000e+00
1.247752380952380918e+03 0.000000000000000000e+00
1.248033197278911530e+03 0.000000000000000000e+00
1.248308934240362760e+03 0.000000000000000000e+00
1.248588843537414959e+03 0.000000000000000000e+00
1.248865487528344602e+03 0.000000000000000000e+00
1.249127437641723418e+03 0.000000000000000000e+00
1.249399909297052091e+03 0.000000000000000000e+00
1.249672199546485217e+03 0.000000000000000000e+00
1.249959909297052263e+03 0.000000000000000000e+00
1.250228571428571513e+03 0.000000000000000000e+00
1.250496326530612350e+03 0.000000000000000000e+00
1.250776417233560096e+03 0.000000000000000000e+00
1.251064126984126915e+03 0.000000000000000000e+00
1.251330612243999894e+03 0.000000000000000000e+00
1.251590385487528238e+03 0.000000000000000000e+00
1.251862494331065818e+03 0.000000000000000000e+00
1.252164716553287917e+03 0.000000000000000000e+00
1.252427573696145146e+03 0.000000000000000000e+00
nan -1.000000000000000000e+00
nan -1.000000000000000000e+00
nan -1.000000000000000000e+00
nan -1.000000000000000000e+00
nan -1.000000000000000000e+00
1.254210975056689449e+03 0.000000000000000000e+00
1.254467120181405789e+03 0.000000000000000000e+00
1.254745396825396938e+03 0.000000000000000000e+00
nan -1.000000000000000000e+00
nan -1.000000000000000000e+00
nan -1.000000000000000000e+00
nan -1.000000000000000000e+00
1.256210793650793676e+03 0.000000000000000000e+00
1.256488344671201730e+03 0.000000000000000000e+00
1.256748299319727948e+03 0.000000000000000000e+00
1.257025124716553364e+03 0.000000000000000000e+00
nan -1.000000000000000000e+00
nan -1.000000000000000000e+00
nan -1.000000000000000000e+00
nan -1.000000000000000000e+00
nan -1.000000000000000000e+00
nan -1.000000000000000000e+00
nan -1.000000000000000000e+00
nan -1.000000000000000000e+00
nan -1.000000000000000000e+00
nan -1.000000000000000000e+00
nan -1.000000000000000000e+00
1.260293877551020387e+03 0.000000000000000000e+00
1.260552018140589553e+03 0.000000000000000000e+00
1.260834648526076990e+03 0.000000000000000000e+00
1.261131791383219934e+03 0.000000000000000000e+00
1.261404807256235927e+03 0.000000000000000000e+00
nan -1.000000000000000000e+00
nan -1.000000000000000000e+00
nan -1.000000000000000000e+00
nan -1.000000000000000000e+00
nan -1.000000000000000000e+00
nan -1.000000000000000000e+00
1.263306848072562389e+03 0.000000000000000000e+00
1.263590022675736918e+03 0.000000000000000000e+00
1.263871564625850397e+03 0.000000000000000000e+00
1.264143673469387750e+03 0.000000000000000000e+00
1.264417233560090608e+03 0.000000000000000000e+00
1.264708390022675758e+03 0.000000000000000000e+00
1.264975056689342409e+03 0.000000000000000000e+00
1.265247346938775536e+03 0.000000000000000000e+00
nan -1.000000000000000000e+00
nan -1.000000000000000000e+00
1.266063854875283369e+03 0.000000000000000000e+00
1.266315646258503421e+03 0.000000000000000000e+00
1.266587029478458135e+03 0.000000000000000000e+00
1.266878185941043057e+03 0.000000000000000000e+00
1.267142857142857110e+03 0.000000000000000000e+00
1.267428752834467105e+03 0.000000000000000000e+00
1.267691428571428560e+03 0.000000000000000000e+00
1.267985487528344720e+03 0.000000000000000000e+00
1.268243809523809432e+03 0.000000000000000000e+00
1.268540589569161057e+03 0.000000000000000000e+00
1.268798911564625769e+03 0.000000000000000000e+00
1.269082267573696072e+03 0.000000000000000000e+00
1.269361995464852498e+03 0.000000000000000000e+00
1.269628662131519377e+03 0.000000000000000000e+00
1.269900952380952276e+03 0.000000000000000000e+00
1.270176870748299280e+03 0.000000000000000000e+00
1.270470566893424120e+03 0.000000000000000000e+00
nan -1.000000000000000000e+00
nan -1.000000000000000000e+00
nan -1.000000000000000000e+00
nan -1.000000000000000000e+00
nan -1.000000000000000000e+00
1.272142947845804883e+03 0.000000000000000000e+00
1.272426485260770960e+03 0.000000000000000000e+00
1.272697324263038581e+03 0.000000000000000000e+00
nan -1.000000000000000000e+00
1.273230657596371884e+03 0.000000000000000000e+00
1.273510748299319630e+03 0.000000000000000000e+00
1.273780136054421746e+03 0.000000000000000000e+00
1.274056598639455842e+03 0.000000000000000000e+00
1.274322176870748308e+03 0.000000000000000000e+00
1.274601723356008961e+03 0.000000000000000000e+00
1.274879637188208562e+03 0.000000000000000000e+00
1.275160272108843628e+03 0.000000000000000000e+00
1.275472653061224491e+03 0.000000000000000000e+00
