# Supplementary material for: Correlated microtiming deviations in jazz and rock music
Source: PLoS One. 2018 Jan 24;13(1):e0186361. doi: 10.1371/journal.pone.0186361 (PMC5783353; doi:10.1371/journal.pone.0186361)
Supplement: S1 Dataset — (ZIP) [file pone.0186361.s001.zip › R01.dat]

2.028462585034013443e+01 0.000000000000000000e+00
2.064199546485260939e+01 0.000000000000000000e+00
2.100099773242630263e+01 0.000000000000000000e+00
2.135873015873015746e+01 0.000000000000000000e+00
2.173206349206349230e+01 0.000000000000000000e+00
2.208979591836734713e+01 0.000000000000000000e+00
2.242140589569160980e+01 0.000000000000000000e+00
2.279147392290249385e+01 0.000000000000000000e+00
2.314340136054421748e+01 0.000000000000000000e+00
2.350984126984127087e+01 0.000000000000000000e+00
2.384943310657596527e+01 0.000000000000000000e+00
2.419464852607709915e+01 0.000000000000000000e+00
2.454149659863945487e+01 0.000000000000000000e+00
2.489052154195011468e+01 0.000000000000000000e+00
2.523356009070294803e+01 0.000000000000000000e+00
2.558095238095238244e+01 0.000000000000000000e+00
2.590748299319727721e+01 0.000000000000000000e+00
2.624417233560090779e+01 0.000000000000000000e+00
2.658612244897959087e+01 0.000000000000000000e+00
2.691755102040816183e+01 0.000000000000000000e+00
2.725278911564625872e+01 0.000000000000000000e+00
2.761451247165532763e+01 0.000000000000000000e+00
2.794938775510204110e+01 0.000000000000000000e+00
2.829514739229025011e+01 0.000000000000000000e+00
2.863564625850340306e+01 0.000000000000000000e+00
2.897596371882086075e+01 0.000000000000000000e+00
2.933714285714285808e+01 0.000000000000000000e+00
2.968272108843537538e+01 0.000000000000000000e+00
3.003410430839002387e+01 0.000000000000000000e+00
3.037006802721088405e+01 0.000000000000000000e+00
3.071328798185940911e+01 0.000000000000000000e+00
3.104852607709750600e+01 0.000000000000000000e+00
3.138956916099773409e+01 0.000000000000000000e+00
3.173442176870748455e+01 0.000000000000000000e+00
3.207147392290249144e+01 0.000000000000000000e+00
3.241487528344671176e+01 0.000000000000000000e+00
3.274068027210884679e+01 0.000000000000000000e+00
3.307356009070294789e+01 0.000000000000000000e+00
3.341024943310657846e+01 0.000000000000000000e+00
3.376054421768707670e+01 0.000000000000000000e+00
3.409342403628117779e+01 0.000000000000000000e+00
3.443972789115646549e+01 0.000000000000000000e+00
3.478077097505669002e+01 0.000000000000000000e+00
3.511945578231292586e+01 0.000000000000000000e+00
3.545959183673469539e+01 0.000000000000000000e+00
3.580698412698412625e+01 0.000000000000000000e+00
3.615183673469388026e+01 0.000000000000000000e+00
3.649922902494331112e+01 0.000000000000000000e+00
3.683428571428571274e+01 0.000000000000000000e+00
3.717170068027211016e+01 0.000000000000000000e+00
3.751238095238095127e+01 0.000000000000000000e+00
3.784671201814058605e+01 0.000000000000000000e+00
3.818122448979591610e+01 0.000000000000000000e+00
3.853170068027210959e+01 0.000000000000000000e+00
3.887782312925170203e+01 0.000000000000000000e+00
3.921777777777777629e+01 0.000000000000000000e+00
3.955229024943310634e+01 0.000000000000000000e+00
3.989278911564625929e+01 0.000000000000000000e+00
4.023963718820861857e+01 0.000000000000000000e+00
4.058249433106576021e+01 0.000000000000000000e+00
4.092698412698412369e+01 0.000000000000000000e+00
4.125950113378684847e+01 0.000000000000000000e+00
4.159619047619047905e+01 0.000000000000000000e+00
4.193396825396825278e+01 0.000000000000000000e+00
4.227537414965986073e+01 0.000000000000000000e+00
4.261841269841269764e+01 0.000000000000000000e+00
4.294657596371882136e+01 0.000000000000000000e+00
4.329142857142856826e+01 0.000000000000000000e+00
4.362539682539682673e+01 0.000000000000000000e+00
4.395918367346938993e+01 0.000000000000000000e+00
4.429768707482993051e+01 0.000000000000000000e+00
4.461569160997732553e+01 0.000000000000000000e+00
4.497197278911564666e+01 0.000000000000000000e+00
4.532281179138321647e+01 0.000000000000000000e+00
4.566947845804988759e+01 0.000000000000000000e+00
4.598476190476190339e+01 0.000000000000000000e+00
4.634140589569160795e+01 0.000000000000000000e+00
4.669968253968254146e+01 0.000000000000000000e+00
4.703419501133787151e+01 0.000000000000000000e+00
4.737269841269841208e+01 0.000000000000000000e+00
4.768925170068027342e+01 0.000000000000000000e+00
4.803609977324263269e+01 0.000000000000000000e+00
4.838222222222222513e+01 0.000000000000000000e+00
4.871836734693877702e+01 0.000000000000000000e+00
4.905433106575963365e+01 0.000000000000000000e+00
4.941369614512471742e+01 0.000000000000000000e+00
4.974149659863945772e+01 0.000000000000000000e+00
5.008598639455782120e+01 0.000000000000000000e+00
5.042213151927437309e+01 0.000000000000000000e+00
5.077696145124716764e+01 0.000000000000000000e+00
5.111582766439909165e+01 0.000000000000000000e+00
5.145650793650793986e+01 0.000000000000000000e+00
5.179555555555555202e+01 0.000000000000000000e+00
5.214204081632652787e+01 0.000000000000000000e+00
5.247074829931973028e+01 0.000000000000000000e+00
5.282866213151927326e+01 0.000000000000000000e+00
5.316807256235827595e+01 0.000000000000000000e+00
5.352471655328798050e+01 0.000000000000000000e+00
5.385650793650793844e+01 0.000000000000000000e+00
5.419755102040816297e+01 0.000000000000000000e+00
5.454149659863945487e+01 0.000000000000000000e+00
5.488471655328797993e+01 0.000000000000000000e+00
5.521378684807256576e+01 0.000000000000000000e+00
5.556752834467120294e+01 0.000000000000000000e+00
5.590712018140589379e+01 0.000000000000000000e+00
5.625269841269841464e+01 0.000000000000000000e+00
5.658412698412698205e+01 0.000000000000000000e+00
5.692244897959183447e+01 0.000000000000000000e+00
5.725659863945578110e+01 0.000000000000000000e+00
5.760653061224489591e+01 0.000000000000000000e+00
5.793850340136054200e+01 0.000000000000000000e+00
5.828643990929705154e+01 0.000000000000000000e+00
5.860916099773242394e+01 0.000000000000000000e+00
5.895619047619047848e+01 0.000000000000000000e+00
5.929052154195011326e+01 0.000000000000000000e+00
5.962267573696145462e+01 0.000000000000000000e+00
5.996154195011337862e+01 0.000000000000000000e+00
6.030439909297052026e+01 0.000000000000000000e+00
6.064217687074830110e+01 0.000000000000000000e+00
6.098938775510204380e+01 0.000000000000000000e+00
6.132843537414966306e+01 0.000000000000000000e+00
6.166693877551020364e+01 0.000000000000000000e+00
6.200306122399999964e+01 0.000000000000000000e+00
6.234666666666666401e+01 0.000000000000000000e+00
6.269623582766440251e+01 0.000000000000000000e+00
6.302911564625850360e+01 0.000000000000000000e+00
6.337396825396825051e+01 0.000000000000000000e+00
6.371882086167800452e+01 0.000000000000000000e+00
6.404934240362811693e+01 0.000000000000000000e+00
6.439655328798185963e+01 0.000000000000000000e+00
6.473306122448980204e+01 0.000000000000000000e+00
6.506648526077097472e+01 0.000000000000000000e+00
6.540281179138321477e+01 0.000000000000000000e+00
6.572390022675736532e+01 0.000000000000000000e+00
nan -1.000000000000000000e+00
nan -1.000000000000000000e+00
6.674213151927438048e+01 0.000000000000000000e+00
6.710766439909296821e+01 0.000000000000000000e+00
6.745378684807256775e+01 0.000000000000000000e+00
6.779446712018140886e+01 0.000000000000000000e+00
6.813569160997732865e+01 0.000000000000000000e+00
6.847328798185941423e+01 0.000000000000000000e+00
6.880852607709751112e+01 0.000000000000000000e+00
6.914412698412698433e+01 0.000000000000000000e+00
6.947265306122449147e+01 0.000000000000000000e+00
6.982603174603174523e+01 0.000000000000000000e+00
7.016544217687075502e+01 0.000000000000000000e+00
7.050049886621314954e+01 0.000000000000000000e+00
7.083464852607710327e+01 0.000000000000000000e+00
7.119455782312925862e+01 0.000000000000000000e+00
7.153451247165533289e+01 0.000000000000000000e+00
7.187809523809524137e+01 0.000000000000000000e+00
7.221986394557822564e+01 0.000000000000000000e+00
7.256888888888889255e+01 0.000000000000000000e+00
7.291065759637187682e+01 0.000000000000000000e+00
7.325442176870748767e+01 0.000000000000000000e+00
7.360036281179138484e+01 0.000000000000000000e+00
7.393632653061224858e+01 0.000000000000000000e+00
7.427863945578231153e+01 0.000000000000000000e+00
7.462276643990929870e+01 0.000000000000000000e+00
7.496489795918367349e+01 0.000000000000000000e+00
7.531156462585033751e+01 0.000000000000000000e+00
7.565133786848072361e+01 0.000000000000000000e+00
7.599437641723355341e+01 0.000000000000000000e+00
7.632108843537415055e+01 0.000000000000000000e+00
7.667047619047619378e+01 0.000000000000000000e+00
7.700353741496599014e+01 0.000000000000000000e+00
7.735727891156462022e+01 0.000000000000000000e+00
7.769124716553288579e+01 0.000000000000000000e+00
7.803827664399092612e+01 0.000000000000000000e+00
7.838131519274377013e+01 0.000000000000000000e+00
7.872689342403627677e+01 0.000000000000000000e+00
7.905959183673469681e+01 0.000000000000000000e+00
7.941478458049886058e+01 0.000000000000000000e+00
7.975328798185941537e+01 0.000000000000000000e+00
8.009614512471655701e+01 0.000000000000000000e+00
8.042321995464853046e+01 0.000000000000000000e+00
8.077641723356009607e+01 0.000000000000000000e+00
8.112562358276643693e+01 0.000000000000000000e+00
8.145759637188209012e+01 0.000000000000000000e+00
8.178975056689341727e+01 0.000000000000000000e+00
8.214040816326530603e+01 0.000000000000000000e+00
8.248000000000000398e+01 0.000000000000000000e+00
8.281233560090703349e+01 0.000000000000000000e+00
8.316172335600907672e+01 0.000000000000000000e+00
8.351346938775510864e+01 0.000000000000000000e+00
8.385814058956916028e+01 0.000000000000000000e+00
8.419918367346939192e+01 0.000000000000000000e+00
8.454131519274376672e+01 0.000000000000000000e+00
8.488598639455781836e+01 0.000000000000000000e+00
8.522195011337868209e+01 0.000000000000000000e+00
8.557460317460316901e+01 0.000000000000000000e+00
8.590820861678004405e+01 0.000000000000000000e+00
8.624580498866212963e+01 0.000000000000000000e+00
8.657705215419501599e+01 0.000000000000000000e+00
8.691773242630385710e+01 0.000000000000000000e+00
nan -1.000000000000000000e+00
nan -1.000000000000000000e+00
nan -1.000000000000000000e+00
nan -1.000000000000000000e+00
8.859356009070295102e+01 0.000000000000000000e+00
8.895600907029478321e+01 0.000000000000000000e+00
8.930013605442177038e+01 0.000000000000000000e+00
8.963029478458049937e+01 0.000000000000000000e+00
8.997115646258502863e+01 0.000000000000000000e+00
9.030839002267573790e+01 0.000000000000000000e+00
9.064943310657596953e+01 0.000000000000000000e+00
9.099301587301587801e+01 0.000000000000000000e+00
9.134385487528344072e+01 0.000000000000000000e+00
9.168090702947846182e+01 0.000000000000000000e+00
9.203555555555556111e+01 0.000000000000000000e+00
9.237006802721089116e+01 0.000000000000000000e+00
9.272163265306122071e+01 0.000000000000000000e+00
9.305777777777777260e+01 0.000000000000000000e+00
nan -1.000000000000000000e+00
nan -1.000000000000000000e+00
9.408997732426303173e+01 0.000000000000000000e+00
9.444081632600000376e+01 0.000000000000000000e+00
9.478167800453515213e+01 0.000000000000000000e+00
9.513015873015872614e+01 0.000000000000000000e+00
9.547428571428571331e+01 0.000000000000000000e+00
9.580498866213152098e+01 0.000000000000000000e+00
9.614784580498866262e+01 0.000000000000000000e+00
9.648907029478458242e+01 0.000000000000000000e+00
9.683374149659863406e+01 0.000000000000000000e+00
9.717278911564625332e+01 0.000000000000000000e+00
9.751582766439909733e+01 0.000000000000000000e+00
9.784453514739229263e+01 0.000000000000000000e+00
9.818448979591836689e+01 0.000000000000000000e+00
9.852244897899998932e+01 1.000000000000000000e+00
9.885204081599999881e+01 1.000000000000000000e+00
9.921596371882085919e+01 0.000000000000000000e+00
9.954303854875283264e+01 0.000000000000000000e+00
9.989242630385487587e+01 0.000000000000000000e+00
1.002323809523809501e+02 0.000000000000000000e+00
1.005745124716553249e+02 0.000000000000000000e+00
1.009028571428571439e+02 0.000000000000000000e+00
1.012473469387755074e+02 0.000000000000000000e+00
1.015831292517006830e+02 0.000000000000000000e+00
1.019245351473922909e+02 0.000000000000000000e+00
1.022726530612244886e+02 0.000000000000000000e+00
1.026207709750566863e+02 0.000000000000000000e+00
1.029489342403628171e+02 0.000000000000000000e+00
1.032968707482993267e+02 0.000000000000000000e+00
1.036360997732426341e+02 0.000000000000000000e+00
1.039800453514739189e+02 0.000000000000000000e+00
1.043163718820861732e+02 0.000000000000000000e+00
nan -1.000000000000000000e+00
1.050051020399999970e+02 1.000000000000000000e+00
1.053571428570000137e+02 1.000000000000000000e+00
1.057040816320000118e+02 1.000000000000000000e+00
1.060520408160000017e+02 1.000000000000000000e+00
1.063948979589999908e+02 1.000000000000000000e+00
1.067387755099999964e+02 1.000000000000000000e+00
1.070591836729999926e+02 1.000000000000000000e+00
nan -1.000000000000000000e+00
1.077397959179999987e+02 1.000000000000000000e+00
nan -1.000000000000000000e+00
nan -1.000000000000000000e+00
1.087550113378684813e+02 0.000000000000000000e+00
1.090991383219954685e+02 0.000000000000000000e+00
nan -1.000000000000000000e+00
1.097585487528344714e+02 0.000000000000000000e+00
1.100745578231292541e+02 0.000000000000000000e+00
1.104455328798186002e+02 0.000000000000000000e+00
1.108021768707482977e+02 0.000000000000000000e+00
1.111334240362811840e+02 0.000000000000000000e+00
1.114724716553288033e+02 0.000000000000000000e+00
1.118133333333333326e+02 0.000000000000000000e+00
1.121547392290249405e+02 0.000000000000000000e+00
1.124896145124716611e+02 0.000000000000000000e+00
1.128308390022675667e+02 0.000000000000000000e+00
1.131570068027210851e+02 0.000000000000000000e+00
1.135051247165532828e+02 0.000000000000000000e+00
1.138490702947845818e+02 0.000000000000000000e+00
1.141821315192743782e+02 0.000000000000000000e+00
1.145248072562358317e+02 0.000000000000000000e+00
1.148678458049886615e+02 0.000000000000000000e+00
1.152125170068027273e+02 0.000000000000000000e+00
1.155443083900226782e+02 0.000000000000000000e+00
1.158895238095238085e+02 0.000000000000000000e+00
1.162314739229024951e+02 0.000000000000000000e+00
1.165627210884353673e+02 0.000000000000000000e+00
1.169171882086167784e+02 0.000000000000000000e+00
1.172700226757369677e+02 0.000000000000000000e+00
1.176114285714285757e+02 0.000000000000000000e+00
1.179466666666666725e+02 0.000000000000000000e+00
1.182868027210884350e+02 0.000000000000000000e+00
1.186312925170067984e+02 0.000000000000000000e+00
1.189766893424036311e+02 0.000000000000000000e+00
1.193102947845804920e+02 0.000000000000000000e+00
1.196386394557823110e+02 0.000000000000000000e+00
1.199831292517006744e+02 0.000000000000000000e+00
1.203297959183673527e+02 0.000000000000000000e+00
1.206610430839002248e+02 0.000000000000000000e+00
1.210029931972789115e+02 0.000000000000000000e+00
1.213416780045351544e+02 0.000000000000000000e+00
1.216854421768707510e+02 0.000000000000000000e+00
1.220255782312925135e+02 0.000000000000000000e+00
1.223608163265306104e+02 0.000000000000000000e+00
1.226947845804988617e+02 0.000000000000000000e+00
1.230458049886621268e+02 0.000000000000000000e+00
1.233824943310657574e+02 0.000000000000000000e+00
1.237269841269841208e+02 0.000000000000000000e+00
1.240575056689342404e+02 0.000000000000000000e+00
1.243987301587301602e+02 0.000000000000000000e+00
1.247419501133786781e+02 0.000000000000000000e+00
1.250826303854875334e+02 0.000000000000000000e+00
1.254196825396825403e+02 0.000000000000000000e+00
1.257730612244897941e+02 0.000000000000000000e+00
1.261066666666666691e+02 0.000000000000000000e+00
1.264462585034013671e+02 0.000000000000000000e+00
1.267912925170068092e+02 0.000000000000000000e+00
1.271359637188208609e+02 0.000000000000000000e+00
1.274833560090702917e+02 0.000000000000000000e+00
1.278225850340135992e+02 0.000000000000000000e+00
1.281717913832199542e+02 0.000000000000000000e+00
1.285115646258503261e+02 0.000000000000000000e+00
1.288573242630385494e+02 0.000000000000000000e+00
1.292030839002267442e+02 0.000000000000000000e+00
1.295575510204081695e+02 0.000000000000000000e+00
1.298857142850000059e+02 0.000000000000000000e+00
1.302334693877550933e+02 0.000000000000000000e+00
1.305797732426303810e+02 0.000000000000000000e+00
1.309135600907029584e+02 0.000000000000000000e+00
nan -1.000000000000000000e+00
nan -1.000000000000000000e+00
1.319508390022675712e+02 0.000000000000000000e+00
1.322637641723356126e+02 0.000000000000000000e+00
1.326204081632652958e+02 0.000000000000000000e+00
1.329619954648526061e+02 0.000000000000000000e+00
1.333034013605442283e+02 0.000000000000000000e+00
1.336486167800453586e+02 0.000000000000000000e+00
1.339889342403628234e+02 0.000000000000000000e+00
1.343180045351473950e+02 0.000000000000000000e+00
1.346610430839002390e+02 0.000000000000000000e+00
1.350133333333333212e+02 0.000000000000000000e+00
1.353530612239999869e+02 0.000000000000000000e+00
1.356981405895691637e+02 0.000000000000000000e+00
1.360326530609999907e+02 0.000000000000000000e+00
1.363747845804988685e+02 0.000000000000000000e+00
1.367192743764172462e+02 0.000000000000000000e+00
1.370561451247165508e+02 0.000000000000000000e+00
1.373877551019999999e+02 1.000000000000000000e+00
1.377357142850000002e+02 1.000000000000000000e+00
1.380846938770000065e+02 1.000000000000000000e+00
1.384350113378684739e+02 0.000000000000000000e+00
1.387804081632652924e+02 0.000000000000000000e+00
1.391265306122448919e+02 0.000000000000000000e+00
1.394683673460000080e+02 0.000000000000000000e+00
1.398104308390022652e+02 0.000000000000000000e+00
1.401518367346938874e+02 0.000000000000000000e+00
1.405052154195011269e+02 0.000000000000000000e+00
1.408500680272108809e+02 0.000000000000000000e+00
1.411931065759637249e+02 0.000000000000000000e+00
1.415310657596371868e+02 0.000000000000000000e+00
1.418663038548752695e+02 0.000000000000000000e+00
1.422086167800453609e+02 0.000000000000000000e+00
nan -1.000000000000000000e+00
nan -1.000000000000000000e+00
1.432177777777777692e+02 0.000000000000000000e+00
1.435680725623582816e+02 0.000000000000000000e+00
1.439076643990929654e+02 0.000000000000000000e+00
1.442459863945578320e+02 0.000000000000000000e+00
1.445826757369614484e+02 0.000000000000000000e+00
1.449220861678004439e+02 0.000000000000000000e+00
1.452547845804988640e+02 0.000000000000000000e+00
1.455776870748299245e+02 0.000000000000000000e+00
1.459212698412698330e+02 0.000000000000000000e+00
1.462731972789115673e+02 0.000000000000000000e+00
1.466053514739228945e+02 0.000000000000000000e+00
1.469551020408163140e+02 0.000000000000000000e+00
1.472914285714285825e+02 0.000000000000000000e+00
1.476261224489796007e+02 0.000000000000000000e+00
1.479469387750000067e+02 1.000000000000000000e+00
nan -1.000000000000000000e+00
1.486173469379999972e+02 1.000000000000000000e+00
1.489744897950000109e+02 1.000000000000000000e+00
1.493112244889999829e+02 1.000000000000000000e+00
1.496571428569999966e+02 1.000000000000000000e+00
1.500020408160000045e+02 1.000000000000000000e+00
1.503377551020000169e+02 1.000000000000000000e+00
1.506714285710000070e+02 1.000000000000000000e+00
nan -1.000000000000000000e+00
nan -1.000000000000000000e+00
nan -1.000000000000000000e+00
nan -1.000000000000000000e+00
nan -1.000000000000000000e+00
nan -1.000000000000000000e+00
nan -1.000000000000000000e+00
1.533509297052154068e+02 0.000000000000000000e+00
1.537021315192743884e+02 0.000000000000000000e+00
1.540558730158730043e+02 0.000000000000000000e+00
1.543936507936508065e+02 0.000000000000000000e+00
1.547361451247165576e+02 0.000000000000000000e+00
1.550839002267573790e+02 0.000000000000000000e+00
1.554216780045351527e+02 0.000000000000000000e+00
1.557590929705215501e+02 0.000000000000000000e+00
1.560986848072562339e+02 0.000000000000000000e+00
1.564409977324262968e+02 0.000000000000000000e+00
1.567664399092970484e+02 0.000000000000000000e+00
1.571114739229024906e+02 0.000000000000000000e+00
1.574483446712018235e+02 0.000000000000000000e+00
1.577863038548752854e+02 0.000000000000000000e+00
1.581286167800453484e+02 0.000000000000000000e+00
1.584720181405895687e+02 0.000000000000000000e+00
1.588110657596371880e+02 0.000000000000000000e+00
1.591475736961451162e+02 0.000000000000000000e+00
1.594877097505668928e+02 0.000000000000000000e+00
1.598349206349206213e+02 0.000000000000000000e+00
1.601759637188208671e+02 0.000000000000000000e+00
1.605146485260771101e+02 0.000000000000000000e+00
1.608587755102040830e+02 0.000000000000000000e+00
1.611967346938775449e+02 0.000000000000000000e+00
1.615368707482993216e+02 0.000000000000000000e+00
1.618791836734693845e+02 0.000000000000000000e+00
1.622205895691610067e+02 0.000000000000000000e+00
1.625616326530612241e+02 0.000000000000000000e+00
1.628952380952380850e+02 0.000000000000000000e+00
1.632420861678004655e+02 0.000000000000000000e+00
1.635744217687074809e+02 0.000000000000000000e+00
1.639183673469387656e+02 0.000000000000000000e+00
nan -1.000000000000000000e+00
nan -1.000000000000000000e+00
1.649376870748299382e+02 0.000000000000000000e+00
1.653081179138322057e+02 0.000000000000000000e+00
1.656522448979591786e+02 0.000000000000000000e+00
1.659700680272108855e+02 0.000000000000000000e+00
1.663120181405895721e+02 0.000000000000000000e+00
1.666565079365079498e+02 0.000000000000000000e+00
1.669922902494330970e+02 0.000000000000000000e+00
1.673298866213151825e+02 0.000000000000000000e+00
1.676546031746031815e+02 0.000000000000000000e+00
1.679967346938775563e+02 0.000000000000000000e+00
1.683395918367346837e+02 0.000000000000000000e+00
1.686786394557823030e+02 0.000000000000000000e+00
1.690122448979591923e+02 0.000000000000000000e+00
1.693551020408163197e+02 0.000000000000000000e+00
1.696807256235827595e+02 0.000000000000000000e+00
1.700266666666666708e+02 0.000000000000000000e+00
1.703720634920634893e+02 0.000000000000000000e+00
1.707131065759637067e+02 0.000000000000000000e+00
1.710523356009070426e+02 0.000000000000000000e+00
1.714051700680272177e+02 0.000000000000000000e+00
1.717525623582766343e+02 0.000000000000000000e+00
1.720809070294784533e+02 0.000000000000000000e+00
1.723992743764172246e+02 0.000000000000000000e+00
nan -1.000000000000000000e+00
nan -1.000000000000000000e+00
nan -1.000000000000000000e+00
nan -1.000000000000000000e+00
nan -1.000000000000000000e+00
nan -1.000000000000000000e+00
nan -1.000000000000000000e+00
nan -1.000000000000000000e+00
nan -1.000000000000000000e+00
nan -1.000000000000000000e+00
nan -1.000000000000000000e+00
nan -1.000000000000000000e+00
nan -1.000000000000000000e+00
nan -1.000000000000000000e+00
nan -1.000000000000000000e+00
nan -1.000000000000000000e+00
1.781530612240000266e+02 1.000000000000000000e+00
1.784918367340000032e+02 1.000000000000000000e+00
1.788377551020000169e+02 1.000000000000000000e+00
1.791724489790000234e+02 1.000000000000000000e+00
1.795142857140000103e+02 1.000000000000000000e+00
1.798418367340000259e+02 1.000000000000000000e+00
1.801744897949999995e+02 1.000000000000000000e+00
1.804867346929999883e+02 1.000000000000000000e+00
nan -1.000000000000000000e+00
nan -1.000000000000000000e+00
nan -1.000000000000000000e+00
nan -1.000000000000000000e+00
1.821724489790000234e+02 1.000000000000000000e+00
1.825122448970000164e+02 1.000000000000000000e+00
1.828540816320000033e+02 1.000000000000000000e+00
1.831887755099999993e+02 1.000000000000000000e+00
1.835224489790000177e+02 1.000000000000000000e+00
nan -1.000000000000000000e+00
1.841999999999999886e+02 1.000000000000000000e+00
1.845234693870000058e+02 1.000000000000000000e+00
1.848591836729999898e+02 1.000000000000000000e+00
1.851857142849999889e+02 1.000000000000000000e+00
1.855244897949999938e+02 1.000000000000000000e+00
1.858530612240000153e+02 1.000000000000000000e+00
1.862071428570000080e+02 1.000000000000000000e+00
1.865214285709999729e+02 1.000000000000000000e+00
1.868622448970000107e+02 1.000000000000000000e+00
nan -1.000000000000000000e+00
nan -1.000000000000000000e+00
nan -1.000000000000000000e+00
nan -1.000000000000000000e+00
nan -1.000000000000000000e+00
nan -1.000000000000000000e+00
1.892224489790000064e+02 1.000000000000000000e+00
1.895510204079999994e+02 1.000000000000000000e+00
1.899030612240000266e+02 1.000000000000000000e+00
1.902428571420000196e+02 1.000000000000000000e+00
1.905734693870000172e+02 1.000000000000000000e+00
1.909153061220000041e+02 1.000000000000000000e+00
1.912469387749999896e+02 1.000000000000000000e+00
1.916020408159999988e+02 1.000000000000000000e+00
nan -1.000000000000000000e+00
1.922306122440000138e+02 1.000000000000000000e+00
nan -1.000000000000000000e+00
1.929091836730000011e+02 1.000000000000000000e+00
nan -1.000000000000000000e+00
nan -1.000000000000000000e+00
nan -1.000000000000000000e+00
nan -1.000000000000000000e+00
1.945979591830000004e+02 1.000000000000000000e+00
1.949448979590000022e+02 1.000000000000000000e+00
nan -1.000000000000000000e+00
1.958864399092970530e+02 0.000000000000000000e+00
1.962222222222222285e+02 0.000000000000000000e+00
1.965503854875283309e+02 0.000000000000000000e+00
1.969179138321995595e+02 0.000000000000000000e+00
1.972536961451247066e+02 0.000000000000000000e+00
1.976203174603174659e+02 0.000000000000000000e+00
1.979383219954648609e+02 0.000000000000000000e+00
1.982692063492063426e+02 0.000000000000000000e+00
1.986087981859410547e+02 0.000000000000000000e+00
1.989512925170068058e+02 0.000000000000000000e+00
1.992897959183673606e+02 0.000000000000000000e+00
1.996268480725623533e+02 0.000000000000000000e+00
1.999430385487528383e+02 0.000000000000000000e+00
2.002851700680272131e+02 0.000000000000000000e+00
2.006298412698412790e+02 0.000000000000000000e+00
2.009621768707482943e+02 0.000000000000000000e+00
2.012948979590000249e+02 0.000000000000000000e+00
2.016409977324263139e+02 0.000000000000000000e+00
2.019767800453514610e+02 0.000000000000000000e+00
2.023065759637188137e+02 0.000000000000000000e+00
2.026566893424036380e+02 0.000000000000000000e+00
2.029979138321995435e+02 0.000000000000000000e+00
2.033385941043083847e+02 0.000000000000000000e+00
2.036763718820861584e+02 0.000000000000000000e+00
2.040273922902494235e+02 0.000000000000000000e+00
2.043626303854875346e+02 0.000000000000000000e+00
2.046969614512471765e+02 0.000000000000000000e+00
2.050478004535147534e+02 0.000000000000000000e+00
2.053908390022675690e+02 0.000000000000000000e+00
2.057242630385487416e+02 0.000000000000000000e+00
2.060633106575963609e+02 0.000000000000000000e+00
2.064012698412698512e+02 0.000000000000000000e+00
2.067457596371882005e+02 0.000000000000000000e+00
2.070884353741496682e+02 0.000000000000000000e+00
2.074122448969999937e+02 0.000000000000000000e+00
2.077598185941043027e+02 0.000000000000000000e+00
2.080767346938775404e+02 0.000000000000000000e+00
2.084230385487528281e+02 0.000000000000000000e+00
2.087486621315192679e+02 0.000000000000000000e+00
2.090857142857142890e+02 0.000000000000000000e+00
2.094273015873015993e+02 0.000000000000000000e+00
2.097707029478457912e+02 0.000000000000000000e+00
2.100985034013605457e+02 0.000000000000000000e+00
2.104420861678004542e+02 0.000000000000000000e+00
2.107628117913832284e+02 0.000000000000000000e+00
2.110964172335600892e+02 0.000000000000000000e+00
2.114351020408163322e+02 0.000000000000000000e+00
2.117743310657596396e+02 0.000000000000000000e+00
2.121088435374149697e+02 0.000000000000000000e+00
2.124511564625850326e+02 0.000000000000000000e+00
2.127891156462584945e+02 0.000000000000000000e+00
2.131292517006802711e+02 0.000000000000000000e+00
2.134693877551020478e+02 0.000000000000000000e+00
2.138133333333333326e+02 0.000000000000000000e+00
2.141483900226757271e+02 0.000000000000000000e+00
2.144899773242630374e+02 0.000000000000000000e+00
2.148333786848072577e+02 0.000000000000000000e+00
2.151695238095238096e+02 0.000000000000000000e+00
2.155132879818594063e+02 0.000000000000000000e+00
2.158557823129251574e+02 0.000000000000000000e+00
2.161864852607709793e+02 0.000000000000000000e+00
2.165237188208616885e+02 0.000000000000000000e+00
2.168678458049886615e+02 0.000000000000000000e+00
2.172019954648526152e+02 0.000000000000000000e+00
2.175403174603174534e+02 0.000000000000000000e+00
2.178799092970521656e+02 0.000000000000000000e+00
nan -1.000000000000000000e+00
2.185525623582766457e+02 0.000000000000000000e+00
2.188979591829999833e+02 0.000000000000000000e+00
2.192453514739229092e+02 0.000000000000000000e+00
2.195838548752834356e+02 0.000000000000000000e+00
2.199207256235827685e+02 0.000000000000000000e+00
2.202539682539682531e+02 0.000000000000000000e+00
2.205837641723356057e+02 0.000000000000000000e+00
2.209289795918367361e+02 0.000000000000000000e+00
2.212645804988662235e+02 0.000000000000000000e+00
2.215842176870748403e+02 0.000000000000000000e+00
2.219187301587301704e+02 0.000000000000000000e+00
2.222523356009070312e+02 0.000000000000000000e+00
2.225913832199546505e+02 0.000000000000000000e+00
2.229273469387755142e+02 0.000000000000000000e+00
2.232636734693877543e+02 0.000000000000000000e+00
2.235936507936507951e+02 0.000000000000000000e+00
2.239212698412698330e+02 0.000000000000000000e+00
2.242650340136054297e+02 0.000000000000000000e+00
2.246087981859410547e+02 0.000000000000000000e+00
2.249474829931972693e+02 0.000000000000000000e+00
2.252854421768707596e+02 0.000000000000000000e+00
2.256199546485260896e+02 0.000000000000000000e+00
2.259553741496598604e+02 0.000000000000000000e+00
2.262811791383219884e+02 0.000000000000000000e+00
2.266256689342403661e+02 0.000000000000000000e+00
2.269549206349206258e+02 0.000000000000000000e+00
2.272879818594104222e+02 0.000000000000000000e+00
2.276163265306122412e+02 0.000000000000000000e+00
2.279590022675737089e+02 0.000000000000000000e+00
2.282929705215419460e+02 0.000000000000000000e+00
2.286327437641723463e+02 0.000000000000000000e+00
nan -1.000000000000000000e+00
2.292921541950113351e+02 0.000000000000000000e+00
2.296281179138321988e+02 0.000000000000000000e+00
2.299981859410430900e+02 0.000000000000000000e+00
2.303332426303854845e+02 0.000000000000000000e+00
2.306661224489795927e+02 0.000000000000000000e+00
2.310049886621315238e+02 0.000000000000000000e+00
2.313471201814058986e+02 0.000000000000000000e+00
2.316801814058956950e+02 0.000000000000000000e+00
2.320224943310657579e+02 0.000000000000000000e+00
2.323435827664399085e+02 0.000000000000000000e+00
2.326857142857142833e+02 0.000000000000000000e+00
2.330260317460317481e+02 0.000000000000000000e+00
2.333659863945578365e+02 0.000000000000000000e+00
2.336934240362811863e+02 0.000000000000000000e+00
2.340239455782312916e+02 0.000000000000000000e+00
2.343648072562358209e+02 0.000000000000000000e+00
2.346942403628117972e+02 0.000000000000000000e+00
2.350378231292517057e+02 0.000000000000000000e+00
2.353772335600907013e+02 0.000000000000000000e+00
2.357131972789115650e+02 0.000000000000000000e+00
2.360462585034013614e+02 0.000000000000000000e+00
2.363936507936508065e+02 0.000000000000000000e+00
2.367236281179138189e+02 0.000000000000000000e+00
nan -1.000000000000000000e+00
2.374030612240000266e+02 1.000000000000000000e+00
2.377418367340000032e+02 1.000000000000000000e+00
2.380836734690000185e+02 1.000000000000000000e+00
2.383938775509999743e+02 1.000000000000000000e+00
2.387377551019999942e+02 1.000000000000000000e+00
nan -1.000000000000000000e+00
2.393841269841269934e+02 0.000000000000000000e+00
2.396970521541950063e+02 0.000000000000000000e+00
2.400511564625850269e+02 0.000000000000000000e+00
2.403846938770000179e+02 1.000000000000000000e+00
2.407132653059999825e+02 1.000000000000000000e+00
2.410622448969999994e+02 1.000000000000000000e+00
2.414051020400000027e+02 1.000000000000000000e+00
2.417398639455782359e+02 0.000000000000000000e+00
2.420673015873015856e+02 0.000000000000000000e+00
2.423987301587301602e+02 0.000000000000000000e+00
2.427366893424036220e+02 0.000000000000000000e+00
2.430866213151927298e+02 0.000000000000000000e+00
2.434263945578231301e+02 0.000000000000000000e+00
2.437643537414965920e+02 0.000000000000000000e+00
2.441017687074829894e+02 0.000000000000000000e+00
2.444482539682539652e+02 0.000000000000000000e+00
2.447846938769999952e+02 0.000000000000000000e+00
2.451183673469387827e+02 0.000000000000000000e+00
2.454597732426303764e+02 0.000000000000000000e+00
2.458017233560090631e+02 0.000000000000000000e+00
2.461336961451247305e+02 0.000000000000000000e+00
2.464859863945578127e+02 0.000000000000000000e+00
2.468239455782313030e+02 0.000000000000000000e+00
2.471606349206349194e+02 0.000000000000000000e+00
2.474920634920634939e+02 0.000000000000000000e+00
2.478323809523809587e+02 0.000000000000000000e+00
2.481679818594104177e+02 0.000000000000000000e+00
2.485063038548752843e+02 0.000000000000000000e+00
2.488524263038548838e+02 0.000000000000000000e+00
2.491826530609999963e+02 1.000000000000000000e+00
2.495153061219999984e+02 1.000000000000000000e+00
2.498479591830000004e+02 1.000000000000000000e+00
2.501846938770000008e+02 1.000000000000000000e+00
nan -1.000000000000000000e+00
nan -1.000000000000000000e+00
2.511836734693877418e+02 0.000000000000000000e+00
2.515294331065759650e+02 0.000000000000000000e+00
2.518710204081632753e+02 0.000000000000000000e+00
2.522133333333333383e+02 0.000000000000000000e+00
2.525438548752834436e+02 0.000000000000000000e+00
2.528799999999999955e+02 0.000000000000000000e+00
2.532094331065759718e+02 0.000000000000000000e+00
2.535515646258503466e+02 0.000000000000000000e+00
2.538831746031746093e+02 0.000000000000000000e+00
2.542296598639455851e+02 0.000000000000000000e+00
2.545697959183673333e+02 0.000000000000000000e+00
2.549041269841269752e+02 0.000000000000000000e+00
2.552337414965986397e+02 0.000000000000000000e+00
2.555816326529999856e+02 1.000000000000000000e+00
2.559112244890000056e+02 1.000000000000000000e+00
nan -1.000000000000000000e+00
2.565897959179999930e+02 1.000000000000000000e+00
2.569459183669999902e+02 1.000000000000000000e+00
2.572806122439999967e+02 1.000000000000000000e+00
2.576193877549999911e+02 1.000000000000000000e+00
2.579551020399999857e+02 1.000000000000000000e+00
2.583081632650000188e+02 1.000000000000000000e+00
nan -1.000000000000000000e+00
nan -1.000000000000000000e+00
2.593306122440000081e+02 1.000000000000000000e+00
2.596877551019999828e+02 1.000000000000000000e+00
2.600285714280000207e+02 1.000000000000000000e+00
2.603571428569999853e+02 1.000000000000000000e+00
2.606999999999999886e+02 1.000000000000000000e+00
nan -1.000000000000000000e+00
nan -1.000000000000000000e+00
nan -1.000000000000000000e+00
2.620142857140000388e+02 1.000000000000000000e+00
2.623711564625850201e+02 0.000000000000000000e+00
2.627029478458049994e+02 0.000000000000000000e+00
2.630505215419501042e+02 0.000000000000000000e+00
2.633725170068026955e+02 0.000000000000000000e+00
2.637124716553287840e+02 0.000000000000000000e+00
2.640478911564625832e+02 0.000000000000000000e+00
2.643900226757369865e+02 0.000000000000000000e+00
2.647207256235827799e+02 0.000000000000000000e+00
2.650657596371881937e+02 0.000000000000000000e+00
2.654000907029478640e+02 0.000000000000000000e+00
2.657375056689342614e+02 0.000000000000000000e+00
2.660658503401360804e+02 0.000000000000000000e+00
2.664083446712018031e+02 0.000000000000000000e+00
2.667328798185940855e+02 0.000000000000000000e+00
2.670790022675736850e+02 0.000000000000000000e+00
2.674176870748299280e+02 0.000000000000000000e+00
2.677494784580499072e+02 0.000000000000000000e+00
2.680892517006802791e+02 0.000000000000000000e+00
2.684344671201814094e+02 0.000000000000000000e+00
2.687640816326530739e+02 0.000000000000000000e+00
2.691141950113378698e+02 0.000000000000000000e+00
2.694427210884353485e+02 0.000000000000000000e+00
2.697828571428571536e+02 0.000000000000000000e+00
2.701224489790000121e+02 1.000000000000000000e+00
2.704653061220000154e+02 1.000000000000000000e+00
2.707928571420000026e+02 1.000000000000000000e+00
2.711234693870000001e+02 1.000000000000000000e+00
2.714612244890000170e+02 1.000000000000000000e+00
2.718051020400000084e+02 1.000000000000000000e+00
2.721234693870000001e+02 1.000000000000000000e+00
nan -1.000000000000000000e+00
2.728012698412698569e+02 0.000000000000000000e+00
2.731308843537415214e+02 0.000000000000000000e+00
2.734592290249432835e+02 0.000000000000000000e+00
2.737993650793650886e+02 0.000000000000000000e+00
2.741244897949999881e+02 1.000000000000000000e+00
2.744642857140000274e+02 1.000000000000000000e+00
2.747807709750566687e+02 0.000000000000000000e+00
2.751201814058956643e+02 0.000000000000000000e+00
2.754550566893424275e+02 0.000000000000000000e+00
2.758009977324263104e+02 0.000000000000000000e+00
2.761177324263038599e+02 0.000000000000000000e+00
2.764565986394557626e+02 0.000000000000000000e+00
2.767965532879818511e+02 0.000000000000000000e+00
2.771377777777777851e+02 0.000000000000000000e+00
2.774572335600906854e+02 0.000000000000000000e+00
2.777946485260770828e+02 0.000000000000000000e+00
2.781307936507936347e+02 0.000000000000000000e+00
2.784865306122449056e+02 0.000000000000000000e+00
