# Supplementary material for: Correlated microtiming deviations in jazz and rock music
Source: PLoS One. 2018 Jan 24;13(1):e0186361. doi: 10.1371/journal.pone.0186361 (PMC5783353; doi:10.1371/journal.pone.0186361)
Supplement: S1 Dataset — (ZIP) [file pone.0186361.s001.zip › R02.dat]

8.395102040816325939e+00 0.000000000000000000e+00
8.649251700680272492e+00 0.000000000000000000e+00
8.882358276643991246e+00 0.000000000000000000e+00
9.114376417233559735e+00 0.000000000000000000e+00
nan -1.000000000000000000e+00
9.583854875283446262e+00 0.000000000000000000e+00
9.812244897959184087e+00 0.000000000000000000e+00
1.003718820861677941e+01 0.000000000000000000e+00
1.030911564625850296e+01 0.000000000000000000e+00
1.054585034013605416e+01 0.000000000000000000e+00
1.078585034013605437e+01 0.000000000000000000e+00
1.102167800453514701e+01 0.000000000000000000e+00
1.126621315192743822e+01 0.000000000000000000e+00
1.148190476190476161e+01 0.000000000000000000e+00
1.172625850340136111e+01 0.000000000000000000e+00
1.197151927437641739e+01 0.000000000000000000e+00
1.221170068027210931e+01 0.000000000000000000e+00
1.243918367346938858e+01 0.000000000000000000e+00
1.268480725623582828e+01 0.000000000000000000e+00
1.293278911564625844e+01 0.000000000000000000e+00
1.315537414965986329e+01 0.000000000000000000e+00
1.340698412698412767e+01 0.000000000000000000e+00
1.361723356009070329e+01 0.000000000000000000e+00
1.384925170068027178e+01 0.000000000000000000e+00
1.412625850340135969e+01 0.000000000000000000e+00
1.435229024943310705e+01 0.000000000000000000e+00
1.460009070294784550e+01 0.000000000000000000e+00
1.483736961451247183e+01 0.000000000000000000e+00
1.503056689342403551e+01 0.000000000000000000e+00
1.527873015873015916e+01 0.000000000000000000e+00
1.552072562358276642e+01 0.000000000000000000e+00
1.576272108843537367e+01 0.000000000000000000e+00
nan -1.000000000000000000e+00
nan -1.000000000000000000e+00
nan -1.000000000000000000e+00
nan -1.000000000000000000e+00
nan -1.000000000000000000e+00
1.714666666666666828e+01 0.000000000000000000e+00
1.737070294784580327e+01 0.000000000000000000e+00
1.765242630385487388e+01 0.000000000000000000e+00
1.789115646258503389e+01 0.000000000000000000e+00
1.809995464852607583e+01 0.000000000000000000e+00
1.835755102040816311e+01 0.000000000000000000e+00
1.859882086167800352e+01 0.000000000000000000e+00
1.883664399092970498e+01 0.000000000000000000e+00
1.907011337868480894e+01 0.000000000000000000e+00
1.930176870748299223e+01 0.000000000000000000e+00
1.954340136054421606e+01 0.000000000000000000e+00
1.978539682539682687e+01 0.000000000000000000e+00
2.001088435374149554e+01 0.000000000000000000e+00
2.025741496598639557e+01 0.000000000000000000e+00
2.050140589569161165e+01 0.000000000000000000e+00
2.074249433106576035e+01 0.000000000000000000e+00
2.098739229024943143e+01 0.000000000000000000e+00
2.121451247165532905e+01 0.000000000000000000e+00
2.145269841269841393e+01 0.000000000000000000e+00
2.169541950113378803e+01 0.000000000000000000e+00
2.192163265306122355e+01 0.000000000000000000e+00
2.216235827664399238e+01 0.000000000000000000e+00
2.241215419501133610e+01 0.000000000000000000e+00
2.265124716553287954e+01 0.000000000000000000e+00
2.289523809523809561e+01 0.000000000000000000e+00
2.311147392290249414e+01 0.000000000000000000e+00
2.335746031746031903e+01 0.000000000000000000e+00
2.359836734693877602e+01 0.000000000000000000e+00
2.381841269841269693e+01 0.000000000000000000e+00
2.406312925170067984e+01 0.000000000000000000e+00
2.430947845804988816e+01 0.000000000000000000e+00
2.453133786848072617e+01 0.000000000000000000e+00
2.477061224489795777e+01 0.000000000000000000e+00
2.500281179138321974e+01 0.000000000000000000e+00
2.524426303854875187e+01 0.000000000000000000e+00
2.548970521541950163e+01 0.000000000000000000e+00
2.569814058956916014e+01 0.000000000000000000e+00
2.595138321995464992e+01 0.000000000000000000e+00
2.618956916099773125e+01 0.000000000000000000e+00
2.641886621315192585e+01 0.000000000000000000e+00
2.667065759637188194e+01 0.000000000000000000e+00
2.690140589569161023e+01 0.000000000000000000e+00
2.713705215419501116e+01 0.000000000000000000e+00
2.736943310657596484e+01 0.000000000000000000e+00
2.760961451247165499e+01 0.000000000000000000e+00
2.784943310657596527e+01 0.000000000000000000e+00
2.809342403628117779e+01 0.000000000000000000e+00
2.833360544217687149e+01 0.000000000000000000e+00
2.858594104308389916e+01 0.000000000000000000e+00
2.880870748299319573e+01 0.000000000000000000e+00
2.904018140589569086e+01 0.000000000000000000e+00
2.928036281179138456e+01 0.000000000000000000e+00
2.952870748299319814e+01 0.000000000000000000e+00
2.975002267573696102e+01 0.000000000000000000e+00
2.999292517006802683e+01 0.000000000000000000e+00
3.022548752834467223e+01 0.000000000000000000e+00
3.046929705215419659e+01 0.000000000000000000e+00
3.069986394557822962e+01 0.000000000000000000e+00
3.093986394557823161e+01 0.000000000000000000e+00
3.117170068027211016e+01 0.000000000000000000e+00
3.139555555555555699e+01 0.000000000000000000e+00
3.166748299319727877e+01 0.000000000000000000e+00
3.186557823129251688e+01 0.000000000000000000e+00
3.210412698412698518e+01 0.000000000000000000e+00
3.237346938700000010e+01 0.000000000000000000e+00
3.256907029478458071e+01 0.000000000000000000e+00
3.282267573696145035e+01 0.000000000000000000e+00
3.307609977324263184e+01 0.000000000000000000e+00
3.329632653061224801e+01 0.000000000000000000e+00
3.353451247165532578e+01 0.000000000000000000e+00
3.379265306122449175e+01 0.000000000000000000e+00
3.403047619047619321e+01 0.000000000000000000e+00
3.428934240362811892e+01 0.000000000000000000e+00
nan -1.000000000000000000e+00
3.474866213151927496e+01 0.000000000000000000e+00
3.498267573696145405e+01 0.000000000000000000e+00
3.522829931972788842e+01 0.000000000000000000e+00
3.545160997732426011e+01 0.000000000000000000e+00
3.570049886621315238e+01 0.000000000000000000e+00
3.593687074829932016e+01 0.000000000000000000e+00
3.617523809523809319e+01 0.000000000000000000e+00
3.641197278911564439e+01 0.000000000000000000e+00
3.664526077097505663e+01 0.000000000000000000e+00
3.689233560090703179e+01 0.000000000000000000e+00
3.712852607709750430e+01 0.000000000000000000e+00
3.737015873015872813e+01 0.000000000000000000e+00
3.761088435374149697e+01 0.000000000000000000e+00
3.783800453514739104e+01 0.000000000000000000e+00
3.808199546485261067e+01 0.000000000000000000e+00
3.831727891156462817e+01 0.000000000000000000e+00
3.855546485260771306e+01 0.000000000000000000e+00
3.879782312925170373e+01 0.000000000000000000e+00
3.902077097505669201e+01 0.000000000000000000e+00
3.925841269841269821e+01 0.000000000000000000e+00
3.951455782312925180e+01 0.000000000000000000e+00
3.975183673469387458e+01 0.000000000000000000e+00
3.998984126984127130e+01 0.000000000000000000e+00
4.022004535147392090e+01 0.000000000000000000e+00
4.046113378684807316e+01 0.000000000000000000e+00
4.070185941043084199e+01 0.000000000000000000e+00
4.094548752834467109e+01 0.000000000000000000e+00
4.117460317460317754e+01 0.000000000000000000e+00
4.141931972789115690e+01 0.000000000000000000e+00
4.165043083900226861e+01 0.000000000000000000e+00
4.189297052154194745e+01 0.000000000000000000e+00
4.213151927437641575e+01 0.000000000000000000e+00
4.237170068027210590e+01 0.000000000000000000e+00
4.261043083900226947e+01 0.000000000000000000e+00
4.285043083900226435e+01 0.000000000000000000e+00
4.308426303854875528e+01 0.000000000000000000e+00
4.332335600907029516e+01 0.000000000000000000e+00
4.355319727891156134e+01 0.000000000000000000e+00
4.379773242630385255e+01 0.000000000000000000e+00
4.402376417233560346e+01 0.000000000000000000e+00
4.426521541950113203e+01 0.000000000000000000e+00
4.451047619047619008e+01 0.000000000000000000e+00
4.475301587301587602e+01 0.000000000000000000e+00
4.498394557823129247e+01 0.000000000000000000e+00
4.523120181405895579e+01 0.000000000000000000e+00
4.547192743764172462e+01 0.000000000000000000e+00
4.571120181405895977e+01 0.000000000000000000e+00
4.594684807256236070e+01 0.000000000000000000e+00
4.618285714285714505e+01 0.000000000000000000e+00
4.641904761904761756e+01 0.000000000000000000e+00
4.665723356009070244e+01 0.000000000000000000e+00
nan -1.000000000000000000e+00
nan -1.000000000000000000e+00
4.732825396825396780e+01 0.000000000000000000e+00
nan -1.000000000000000000e+00
4.781623582766439995e+01 0.000000000000000000e+00
4.807600907029478776e+01 0.000000000000000000e+00
4.832362811791383450e+01 0.000000000000000000e+00
4.855238095238095042e+01 0.000000000000000000e+00
4.879310657596371925e+01 0.000000000000000000e+00
4.903873015873016072e+01 0.000000000000000000e+00
4.926530612244897611e+01 0.000000000000000000e+00
4.951346938775510154e+01 0.000000000000000000e+00
4.974657596371881851e+01 0.000000000000000000e+00
4.999238095238095525e+01 0.000000000000000000e+00
5.023002267573696145e+01 0.000000000000000000e+00
5.046947845804988475e+01 0.000000000000000000e+00
5.070893424036281516e+01 0.000000000000000000e+00
5.096199546485260612e+01 0.000000000000000000e+00
5.119727891156462363e+01 0.000000000000000000e+00
5.143818594104308062e+01 0.000000000000000000e+00
5.167818594104308261e+01 0.000000000000000000e+00
5.192000000000000171e+01 0.000000000000000000e+00
5.215836734693877474e+01 0.000000000000000000e+00
5.239746031746031463e+01 0.000000000000000000e+00
5.262421768707483238e+01 0.000000000000000000e+00
5.287455782312925123e+01 0.000000000000000000e+00
5.310929705215419716e+01 0.000000000000000000e+00
5.334712018140589862e+01 0.000000000000000000e+00
5.357315192743764243e+01 0.000000000000000000e+00
5.381351473922902784e+01 0.000000000000000000e+00
5.404408163265306086e+01 0.000000000000000000e+00
5.429732426303854709e+01 0.000000000000000000e+00
5.453514739229024855e+01 0.000000000000000000e+00
5.476136054421768762e+01 0.000000000000000000e+00
5.500136054421768961e+01 0.000000000000000000e+00
5.523736961451247396e+01 0.000000000000000000e+00
5.547573696145124700e+01 0.000000000000000000e+00
5.571446712018140346e+01 0.000000000000000000e+00
5.595646258503401071e+01 0.000000000000000000e+00
5.619773242630385823e+01 0.000000000000000000e+00
5.642467120181405704e+01 0.000000000000000000e+00
5.667229024943310378e+01 0.000000000000000000e+00
5.690303854875283207e+01 0.000000000000000000e+00
5.714176870748299564e+01 0.000000000000000000e+00
5.738267573696145263e+01 0.000000000000000000e+00
5.762013605442177067e+01 0.000000000000000000e+00
5.786049886621314897e+01 0.000000000000000000e+00
5.809723356009070017e+01 0.000000000000000000e+00
5.832290249433106766e+01 0.000000000000000000e+00
5.856507936507936307e+01 0.000000000000000000e+00
5.879238095238095241e+01 0.000000000000000000e+00
5.904344671201813810e+01 0.000000000000000000e+00
5.928126984126983956e+01 0.000000000000000000e+00
5.952126984126984155e+01 0.000000000000000000e+00
5.976580498866213276e+01 0.000000000000000000e+00
5.999673469387754920e+01 0.000000000000000000e+00
6.023546485260771277e+01 0.000000000000000000e+00
6.047328798185940713e+01 0.000000000000000000e+00
6.069424036281179013e+01 0.000000000000000000e+00
6.094258503401360372e+01 0.000000000000000000e+00
nan -1.000000000000000000e+00
nan -1.000000000000000000e+00
nan -1.000000000000000000e+00
6.199437641723356052e+01 0.000000000000000000e+00
6.220643990929705325e+01 0.000000000000000000e+00
nan -1.000000000000000000e+00
6.274412698412698575e+01 0.000000000000000000e+00
6.301750566893424121e+01 0.000000000000000000e+00
6.324916099773242451e+01 0.000000000000000000e+00
6.351346938775510154e+01 0.000000000000000000e+00
6.374222222222222456e+01 0.000000000000000000e+00
6.397478458049886285e+01 0.000000000000000000e+00
6.422222222222222854e+01 0.000000000000000000e+00
6.446113378684806605e+01 0.000000000000000000e+00
6.471056689342402990e+01 0.000000000000000000e+00
6.494421768707482556e+01 0.000000000000000000e+00
6.517514739229025622e+01 0.000000000000000000e+00
6.541460317460317242e+01 0.000000000000000000e+00
6.562594104308389831e+01 0.000000000000000000e+00
6.588553287981859796e+01 0.000000000000000000e+00
6.613478458049885944e+01 0.000000000000000000e+00
6.636698412698412142e+01 0.000000000000000000e+00
6.660281179138321761e+01 0.000000000000000000e+00
6.683736961451246827e+01 0.000000000000000000e+00
6.707809523809524421e+01 0.000000000000000000e+00
6.733569160997731728e+01 0.000000000000000000e+00
6.755011337868481291e+01 0.000000000000000000e+00
6.779283446712018701e+01 0.000000000000000000e+00
6.803392290249432506e+01 0.000000000000000000e+00
6.827029478458049994e+01 0.000000000000000000e+00
6.853315192743764328e+01 0.000000000000000000e+00
6.874884353741497023e+01 0.000000000000000000e+00
6.898612244897958590e+01 0.000000000000000000e+00
6.922866213151927184e+01 0.000000000000000000e+00
6.944272108843537694e+01 0.000000000000000000e+00
6.969777777777777317e+01 0.000000000000000000e+00
6.994539682539682701e+01 0.000000000000000000e+00
7.018104308390022084e+01 0.000000000000000000e+00
7.041124716553288465e+01 0.000000000000000000e+00
7.065160997732427006e+01 0.000000000000000000e+00
7.089378684807256548e+01 0.000000000000000000e+00
7.114086167800454064e+01 0.000000000000000000e+00
7.133950113378685387e+01 0.000000000000000000e+00
7.158530612244898350e+01 0.000000000000000000e+00
7.183274376417233498e+01 0.000000000000000000e+00
7.207038548752834117e+01 0.000000000000000000e+00
7.231328798185940343e+01 0.000000000000000000e+00
7.254820861678004462e+01 0.000000000000000000e+00
7.279020408163265188e+01 0.000000000000000000e+00
7.303564625850340519e+01 0.000000000000000000e+00
7.323573696145125211e+01 0.000000000000000000e+00
7.348952380952380281e+01 0.000000000000000000e+00
7.374131519274376956e+01 0.000000000000000000e+00
7.396934240362811863e+01 0.000000000000000000e+00
7.420770975056689167e+01 0.000000000000000000e+00
7.445043083900226577e+01 0.000000000000000000e+00
7.468698412698412881e+01 0.000000000000000000e+00
7.492498866213152553e+01 0.000000000000000000e+00
7.516154195011337436e+01 0.000000000000000000e+00
7.539120181405895949e+01 0.000000000000000000e+00
7.563247165532879990e+01 0.000000000000000000e+00
7.587083900226757294e+01 0.000000000000000000e+00
7.611374149659863519e+01 0.000000000000000000e+00
7.634902494331065270e+01 0.000000000000000000e+00
7.658666666666667311e+01 0.000000000000000000e+00
7.682848072562357800e+01 0.000000000000000000e+00
7.705160997732426154e+01 0.000000000000000000e+00
7.728199546485261351e+01 0.000000000000000000e+00
7.753396825396825420e+01 0.000000000000000000e+00
7.777614512471654962e+01 0.000000000000000000e+00
7.800761904761904475e+01 0.000000000000000000e+00
7.823346938775510750e+01 0.000000000000000000e+00
7.849433106575963848e+01 0.000000000000000000e+00
7.874086167800453495e+01 0.000000000000000000e+00
7.896199546485260612e+01 0.000000000000000000e+00
7.919873015873015731e+01 0.000000000000000000e+00
7.944979591836734301e+01 0.000000000000000000e+00
7.973532879818594665e+01 0.000000000000000000e+00
7.992616780045351277e+01 0.000000000000000000e+00
8.015782312925169606e+01 0.000000000000000000e+00
8.040489795918367122e+01 0.000000000000000000e+00
8.064399092970521110e+01 0.000000000000000000e+00
8.087854875283446177e+01 0.000000000000000000e+00
nan -1.000000000000000000e+00
8.136888888888888971e+01 0.000000000000000000e+00
8.160725623582766275e+01 0.000000000000000000e+00
8.183600907029477867e+01 0.000000000000000000e+00
8.204226757369615086e+01 0.000000000000000000e+00
8.231328798185940343e+01 0.000000000000000000e+00
8.251882086167800878e+01 0.000000000000000000e+00
8.279546485260770794e+01 0.000000000000000000e+00
8.303074829931972545e+01 0.000000000000000000e+00
8.326911564625849849e+01 0.000000000000000000e+00
8.350149659863946283e+01 0.000000000000000000e+00
8.374766439909296878e+01 0.000000000000000000e+00
8.397514739229025338e+01 0.000000000000000000e+00
8.421460317460316958e+01 0.000000000000000000e+00
8.445424036281178815e+01 0.000000000000000000e+00
8.468535147392290696e+01 0.000000000000000000e+00
8.493895691609976950e+01 0.000000000000000000e+00
8.518439909297052282e+01 0.000000000000000000e+00
nan -1.000000000000000000e+00
nan -1.000000000000000000e+00
8.587283446712018531e+01 0.000000000000000000e+00
8.614621315192744078e+01 0.000000000000000000e+00
8.636879818594104563e+01 0.000000000000000000e+00
8.662077097505668632e+01 0.000000000000000000e+00
8.686403628117913911e+01 0.000000000000000000e+00
8.711056689342403558e+01 0.000000000000000000e+00
8.734276643990929756e+01 0.000000000000000000e+00
8.758349206349205929e+01 0.000000000000000000e+00
8.781641723356008811e+01 0.000000000000000000e+00
8.804752834467120692e+01 0.000000000000000000e+00
8.829986394557823814e+01 0.000000000000000000e+00
8.852117913832199747e+01 0.000000000000000000e+00
8.876988662131519447e+01 0.000000000000000000e+00
8.902131519274377069e+01 0.000000000000000000e+00
8.923700680272108343e+01 0.000000000000000000e+00
8.947573696145124700e+01 0.000000000000000000e+00
8.969814058956916369e+01 0.000000000000000000e+00
8.995265306122449545e+01 0.000000000000000000e+00
9.020045351473922324e+01 0.000000000000000000e+00
9.039854875283447200e+01 0.000000000000000000e+00
9.065759637188209297e+01 0.000000000000000000e+00
9.090231292517006523e+01 0.000000000000000000e+00
9.112290249433107192e+01 0.000000000000000000e+00
9.137070294784579971e+01 0.000000000000000000e+00
9.159727891156462931e+01 0.000000000000000000e+00
9.181841269841270048e+01 0.000000000000000000e+00
9.206476190476190880e+01 0.000000000000000000e+00
9.231292517006802711e+01 0.000000000000000000e+00
9.254367346938775540e+01 0.000000000000000000e+00
9.278621315192744134e+01 0.000000000000000000e+00
9.301659863945577911e+01 0.000000000000000000e+00
9.325006802721088661e+01 0.000000000000000000e+00
nan -1.000000000000000000e+00
9.374439909297052509e+01 0.000000000000000000e+00
9.398204081632653129e+01 0.000000000000000000e+00
9.423219954648526198e+01 0.000000000000000000e+00
9.445079365079365630e+01 0.000000000000000000e+00
9.470947845804988674e+01 0.000000000000000000e+00
nan -1.000000000000000000e+00
9.518639455782313519e+01 0.000000000000000000e+00
9.541405895691609373e+01 0.000000000000000000e+00
9.565605442176870099e+01 0.000000000000000000e+00
9.588698412698413165e+01 0.000000000000000000e+00
9.614530612244898578e+01 0.000000000000000000e+00
9.637260770975056801e+01 0.000000000000000000e+00
9.661242630385487473e+01 0.000000000000000000e+00
9.685260770975057198e+01 0.000000000000000000e+00
9.711709750566893717e+01 0.000000000000000000e+00
9.732861678004535122e+01 0.000000000000000000e+00
9.756517006802721426e+01 0.000000000000000000e+00
9.780643990929705467e+01 0.000000000000000000e+00
9.804770975056689508e+01 0.000000000000000000e+00
9.827718820861677784e+01 0.000000000000000000e+00
9.851482993197278404e+01 0.000000000000000000e+00
9.874975056689342523e+01 0.000000000000000000e+00
9.899065759637187512e+01 0.000000000000000000e+00
9.922122448979591525e+01 0.000000000000000000e+00
9.946303854875283434e+01 0.000000000000000000e+00
9.966820861678004917e+01 0.000000000000000000e+00
9.991873015873015618e+01 0.000000000000000000e+00
nan -1.000000000000000000e+00
nan -1.000000000000000000e+00
nan -1.000000000000000000e+00
1.008865306122448970e+02 0.000000000000000000e+00
nan -1.000000000000000000e+00
1.013770521541950131e+02 0.000000000000000000e+00
1.015960090702947838e+02 0.000000000000000000e+00
1.018454421768707476e+02 0.000000000000000000e+00
1.020673015873015856e+02 0.000000000000000000e+00
1.023123809523809484e+02 0.000000000000000000e+00
1.025438548752834436e+02 0.000000000000000000e+00
1.028003628117913877e+02 0.000000000000000000e+00
1.030300226757369586e+02 0.000000000000000000e+00
1.032669387755101980e+02 0.000000000000000000e+00
1.034920634920634939e+02 0.000000000000000000e+00
1.037440362811791346e+02 0.000000000000000000e+00
1.039735147392290315e+02 0.000000000000000000e+00
1.042104308390022709e+02 0.000000000000000000e+00
nan -1.000000000000000000e+00
nan -1.000000000000000000e+00
nan -1.000000000000000000e+00
1.051903854875283457e+02 0.000000000000000000e+00
1.054062585034013608e+02 0.000000000000000000e+00
1.056738321995464815e+02 0.000000000000000000e+00
1.058991383219954656e+02 0.000000000000000000e+00
1.061418594104308397e+02 0.000000000000000000e+00
1.063678911564625906e+02 0.000000000000000000e+00
1.066229478458049869e+02 0.000000000000000000e+00
nan -1.000000000000000000e+00
nan -1.000000000000000000e+00
nan -1.000000000000000000e+00
nan -1.000000000000000000e+00
nan -1.000000000000000000e+00
nan -1.000000000000000000e+00
nan -1.000000000000000000e+00
nan -1.000000000000000000e+00
nan -1.000000000000000000e+00
1.089928344671201756e+02 0.000000000000000000e+00
1.092212244897959152e+02 0.000000000000000000e+00
1.094835374149659799e+02 0.000000000000000000e+00
1.097209977324262979e+02 0.000000000000000000e+00
1.099593650793650852e+02 0.000000000000000000e+00
1.101977324263038582e+02 0.000000000000000000e+00
1.104409977324262968e+02 0.000000000000000000e+00
1.106713832199546488e+02 0.000000000000000000e+00
1.109228117913832250e+02 0.000000000000000000e+00
1.111528344671201864e+02 0.000000000000000000e+00
1.113895691609977376e+02 0.000000000000000000e+00
1.116268480725623533e+02 0.000000000000000000e+00
1.118630385487528400e+02 0.000000000000000000e+00
nan -1.000000000000000000e+00
1.123824036281179133e+02 0.000000000000000000e+00
nan -1.000000000000000000e+00
1.128493424036281141e+02 0.000000000000000000e+00
1.130653061220000097e+02 0.000000000000000000e+00
1.133255102039999969e+02 0.000000000000000000e+00
1.135531972789115684e+02 0.000000000000000000e+00
1.137986394557823076e+02 0.000000000000000000e+00
1.139940136054421771e+02 0.000000000000000000e+00
1.142795464852607665e+02 0.000000000000000000e+00
1.145102947845804948e+02 0.000000000000000000e+00
1.147644444444444503e+02 0.000000000000000000e+00
1.149931972789115662e+02 0.000000000000000000e+00
1.152435374149659850e+02 0.000000000000000000e+00
1.154557823129251659e+02 0.000000000000000000e+00
1.157228117913832222e+02 0.000000000000000000e+00
nan -1.000000000000000000e+00
1.161819501133786900e+02 0.000000000000000000e+00
1.163903854875283486e+02 0.000000000000000000e+00
1.166639455782312922e+02 0.000000000000000000e+00
1.168821768707482960e+02 0.000000000000000000e+00
1.171450340136054393e+02 0.000000000000000000e+00
1.173623582766439881e+02 0.000000000000000000e+00
1.176126984126984070e+02 0.000000000000000000e+00
1.178436281179138376e+02 0.000000000000000000e+00
1.181010430839002225e+02 0.000000000000000000e+00
1.183247165532879848e+02 0.000000000000000000e+00
1.185714285714285694e+02 0.000000000000000000e+00
1.187911111111111069e+02 0.000000000000000000e+00
nan -1.000000000000000000e+00
nan -1.000000000000000000e+00
nan -1.000000000000000000e+00
nan -1.000000000000000000e+00
nan -1.000000000000000000e+00
nan -1.000000000000000000e+00
1.205131972789115622e+02 0.000000000000000000e+00
1.207452154195011360e+02 0.000000000000000000e+00
1.209801360544217630e+02 0.000000000000000000e+00
1.211958276643990899e+02 0.000000000000000000e+00
1.214383673469387759e+02 0.000000000000000000e+00
1.216760090702947821e+02 0.000000000000000000e+00
nan -1.000000000000000000e+00
nan -1.000000000000000000e+00
nan -1.000000000000000000e+00
nan -1.000000000000000000e+00
nan -1.000000000000000000e+00
nan -1.000000000000000000e+00
nan -1.000000000000000000e+00
nan -1.000000000000000000e+00
1.238073469387755097e+02 0.000000000000000000e+00
1.240235827664399153e+02 0.000000000000000000e+00
1.242670294784580562e+02 0.000000000000000000e+00
1.245248072562358317e+02 0.000000000000000000e+00
1.247609977324263042e+02 0.000000000000000000e+00
1.249835827664399091e+02 0.000000000000000000e+00
1.252351927437641734e+02 0.000000000000000000e+00
1.254673922902494354e+02 0.000000000000000000e+00
1.257135600907029414e+02 0.000000000000000000e+00
1.259408616780045378e+02 0.000000000000000000e+00
1.261785034013605440e+02 0.000000000000000000e+00
1.264237641723355949e+02 0.000000000000000000e+00
1.266797278911564604e+02 0.000000000000000000e+00
1.269142857142857110e+02 0.000000000000000000e+00
1.271609977324263099e+02 0.000000000000000000e+00
1.273667120181405892e+02 0.000000000000000000e+00
1.276297505668934207e+02 0.000000000000000000e+00
1.278447165532879808e+02 0.000000000000000000e+00
1.280874376417233691e+02 0.000000000000000000e+00
1.283522902494331106e+02 0.000000000000000000e+00
1.285692517006802689e+02 0.000000000000000000e+00
1.287981859410430729e+02 0.000000000000000000e+00
1.290601360544217755e+02 0.000000000000000000e+00
1.292838095238095377e+02 0.000000000000000000e+00
1.295243537414966113e+02 0.000000000000000000e+00
1.297658049886621257e+02 0.000000000000000000e+00
1.300003628117913763e+02 0.000000000000000000e+00
1.302204081632653185e+02 0.000000000000000000e+00
1.304874376417233464e+02 0.000000000000000000e+00
1.307178231292517125e+02 0.000000000000000000e+00
1.309349659863945590e+02 0.000000000000000000e+00
1.311903854875283457e+02 0.000000000000000000e+00
1.314269387755101945e+02 0.000000000000000000e+00
1.316600453514739115e+02 0.000000000000000000e+00
1.319011337868480780e+02 0.000000000000000000e+00
1.321462131519274408e+02 0.000000000000000000e+00
1.323519274376417343e+02 0.000000000000000000e+00
1.326039002267573608e+02 0.000000000000000000e+00
1.328468027210884372e+02 0.000000000000000000e+00
1.330858956916099771e+02 0.000000000000000000e+00
1.333351473922902528e+02 0.000000000000000000e+00
1.335684353741496579e+02 0.000000000000000000e+00
1.338009977324263104e+02 0.000000000000000000e+00
1.340390022675736930e+02 0.000000000000000000e+00
1.342637641723356126e+02 0.000000000000000000e+00
1.345014058956916188e+02 0.000000000000000000e+00
1.347272562358276673e+02 0.000000000000000000e+00
1.349576417233560051e+02 0.000000000000000000e+00
1.352114285714285700e+02 0.000000000000000000e+00
1.354332879818594222e+02 0.000000000000000000e+00
1.356825396825396695e+02 0.000000000000000000e+00
1.359305215419500996e+02 0.000000000000000000e+00
1.361512925170067945e+02 0.000000000000000000e+00
1.363900226757369580e+02 0.000000000000000000e+00
1.366403628117913911e+02 0.000000000000000000e+00
1.368647619047619060e+02 0.000000000000000000e+00
1.371020408163265358e+02 0.000000000000000000e+00
nan -1.000000000000000000e+00
nan -1.000000000000000000e+00
nan -1.000000000000000000e+00
nan -1.000000000000000000e+00
nan -1.000000000000000000e+00
nan -1.000000000000000000e+00
nan -1.000000000000000000e+00
1.389570975056689406e+02 0.000000000000000000e+00
1.391822222222222081e+02 0.000000000000000000e+00
1.394336507936507985e+02 0.000000000000000000e+00
1.396878004535147397e+02 0.000000000000000000e+00
1.399116553287981901e+02 0.000000000000000000e+00
1.401661678004535077e+02 0.000000000000000000e+00
1.404029024943310731e+02 0.000000000000000000e+00
1.406292970521541861e+02 0.000000000000000000e+00
1.408758276643990826e+02 0.000000000000000000e+00
1.411065759637188251e+02 0.000000000000000000e+00
1.413540136054421907e+02 0.000000000000000000e+00
1.415882086167800367e+02 0.000000000000000000e+00
1.418078911564625741e+02 0.000000000000000000e+00
1.420569614512471617e+02 0.000000000000000000e+00
1.423004081632653026e+02 0.000000000000000000e+00
1.425389569160997780e+02 0.000000000000000000e+00
1.427867573696145200e+02 0.000000000000000000e+00
1.430120634920635041e+02 0.000000000000000000e+00
1.432513378684807321e+02 0.000000000000000000e+00
1.434965986394557831e+02 0.000000000000000000e+00
1.437082993197278995e+02 0.000000000000000000e+00
1.439644444444444389e+02 0.000000000000000000e+00
1.442136961451247146e+02 0.000000000000000000e+00
1.444366439909296957e+02 0.000000000000000000e+00
1.446844444444444377e+02 0.000000000000000000e+00
1.449110204081632673e+02 0.000000000000000000e+00
1.451492063492063380e+02 0.000000000000000000e+00
1.453901133786848163e+02 0.000000000000000000e+00
1.456319274376417354e+02 0.000000000000000000e+00
1.458517913832199611e+02 0.000000000000000000e+00
1.460576870748299427e+02 0.000000000000000000e+00
1.463096598639455692e+02 0.000000000000000000e+00
1.465547392290249320e+02 0.000000000000000000e+00
1.468054421768707414e+02 0.000000000000000000e+00
1.470565079365079271e+02 0.000000000000000000e+00
1.473063038548752957e+02 0.000000000000000000e+00
1.475151020408163163e+02 0.000000000000000000e+00
1.477589115646258620e+02 0.000000000000000000e+00
1.479961904761904634e+02 0.000000000000000000e+00
1.482314739229024951e+02 0.000000000000000000e+00
1.484749206349206361e+02 0.000000000000000000e+00
1.487033106575963757e+02 0.000000000000000000e+00
1.489411337868480700e+02 0.000000000000000000e+00
1.491820408163265199e+02 0.000000000000000000e+00
1.494120634920634814e+02 0.000000000000000000e+00
1.496446258503401339e+02 0.000000000000000000e+00
1.498918820861678114e+02 0.000000000000000000e+00
1.501304308390022584e+02 0.000000000000000000e+00
1.503675283446712001e+02 0.000000000000000000e+00
1.505979138321995379e+02 0.000000000000000000e+00
1.508386394557822996e+02 0.000000000000000000e+00
1.510840816326530671e+02 0.000000000000000000e+00
1.512919727891156469e+02 0.000000000000000000e+00
1.515434013605442090e+02 0.000000000000000000e+00
1.517826757369614654e+02 0.000000000000000000e+00
1.519970975056689326e+02 0.000000000000000000e+00
1.522507029478458094e+02 0.000000000000000000e+00
nan -1.000000000000000000e+00
nan -1.000000000000000000e+00
nan -1.000000000000000000e+00
1.531943764172335705e+02 0.000000000000000000e+00
1.534120634920634814e+02 0.000000000000000000e+00
1.536455328798186031e+02 0.000000000000000000e+00
nan -1.000000000000000000e+00
1.541159183673469499e+02 0.000000000000000000e+00
1.543268934240362853e+02 0.000000000000000000e+00
nan -1.000000000000000000e+00
1.548302947845805022e+02 0.000000000000000000e+00
1.550548752834467052e+02 0.000000000000000000e+00
1.553014058956916017e+02 0.000000000000000000e+00
1.555513832199546584e+02 0.000000000000000000e+00
1.557792290249433051e+02 0.000000000000000000e+00
1.560317460317460245e+02 0.000000000000000000e+00
1.562661224489795870e+02 0.000000000000000000e+00
1.564990476190476159e+02 0.000000000000000000e+00
1.567388662131519368e+02 0.000000000000000000e+00
1.569612698412698535e+02 0.000000000000000000e+00
1.571938321995464776e+02 0.000000000000000000e+00
1.574140589569161079e+02 0.000000000000000000e+00
1.576756462585034058e+02 0.000000000000000000e+00
1.579096598639455920e+02 0.000000000000000000e+00
1.581462131519274408e+02 0.000000000000000000e+00
1.583807709750566914e+02 0.000000000000000000e+00
1.586258503401360542e+02 0.000000000000000000e+00
1.588223129251700811e+02 0.000000000000000000e+00
1.590844444444444434e+02 0.000000000000000000e+00
1.593190022675736941e+02 0.000000000000000000e+00
1.595635374149659924e+02 0.000000000000000000e+00
1.597993650793650886e+02 0.000000000000000000e+00
1.600306575963718956e+02 0.000000000000000000e+00
1.602672108843537444e+02 0.000000000000000000e+00
1.605144671201813935e+02 0.000000000000000000e+00
1.607256235827664455e+02 0.000000000000000000e+00
1.609761451247165667e+02 0.000000000000000000e+00
1.612061678004535281e+02 0.000000000000000000e+00
1.614525170068027080e+02 0.000000000000000000e+00
1.616923356009070289e+02 0.000000000000000000e+00
1.619343310657596362e+02 0.000000000000000000e+00
1.621725170068027353e+02 0.000000000000000000e+00
1.624161451247165644e+02 0.000000000000000000e+00
1.626490702947845932e+02 0.000000000000000000e+00
1.628649433106575941e+02 0.000000000000000000e+00
1.631161904761904680e+02 0.000000000000000000e+00
1.633601814058957018e+02 0.000000000000000000e+00
1.635990929705215535e+02 0.000000000000000000e+00
1.638363718820861550e+02 0.000000000000000000e+00
1.640622222222222319e+02 0.000000000000000000e+00
1.642955102040816371e+02 0.000000000000000000e+00
1.645304308390022641e+02 0.000000000000000000e+00
nan -1.000000000000000000e+00
1.649995464852607654e+02 0.000000000000000000e+00
1.652163265306122355e+02 0.000000000000000000e+00
1.654797278911564717e+02 0.000000000000000000e+00
1.656863492063492060e+02 0.000000000000000000e+00
1.659336054421768836e+02 0.000000000000000000e+00
1.661984580498866251e+02 0.000000000000000000e+00
1.664310204081632776e+02 0.000000000000000000e+00
1.666601360544217698e+02 0.000000000000000000e+00
1.669126530612244892e+02 0.000000000000000000e+00
1.671506575963718717e+02 0.000000000000000000e+00
1.673884807256235945e+02 0.000000000000000000e+00
1.676243083900226623e+02 0.000000000000000000e+00
1.678626757369614495e+02 0.000000000000000000e+00
1.680961451247165428e+02 0.000000000000000000e+00
1.683564625850340235e+02 0.000000000000000000e+00
1.685688888888888926e+02 0.000000000000000000e+00
1.688393650793650806e+02 0.000000000000000000e+00
nan -1.000000000000000000e+00
nan -1.000000000000000000e+00
1.695025850340136060e+02 0.000000000000000000e+00
1.697485714285714380e+02 0.000000000000000000e+00
1.700054421768707584e+02 0.000000000000000000e+00
1.702133333333333383e+02 0.000000000000000000e+00
1.704513378684807208e+02 0.000000000000000000e+00
1.707165532879818670e+02 0.000000000000000000e+00
1.709509297052154295e+02 0.000000000000000000e+00
1.711896598639455647e+02 0.000000000000000000e+00
1.714307482993197311e+02 0.000000000000000000e+00
1.716665759637188273e+02 0.000000000000000000e+00
1.719065759637188080e+02 0.000000000000000000e+00
1.721246258503401236e+02 0.000000000000000000e+00
1.723620861678004417e+02 0.000000000000000000e+00
nan -1.000000000000000000e+00
1.728350113378684796e+02 0.000000000000000000e+00
1.730844444444444434e+02 0.000000000000000000e+00
1.733155555555555623e+02 0.000000000000000000e+00
1.735609977324263014e+02 0.000000000000000000e+00
1.738006349206349341e+02 0.000000000000000000e+00
1.740315646258503364e+02 0.000000000000000000e+00
1.742604988662131404e+02 0.000000000000000000e+00
1.745159183673469272e+02 0.000000000000000000e+00
1.747377777777777794e+02 0.000000000000000000e+00
1.749770521541950075e+02 0.000000000000000000e+00
1.752319274376417297e+02 0.000000000000000000e+00
1.754397959179999873e+02 0.000000000000000000e+00
1.756647619047619173e+02 0.000000000000000000e+00
1.759310657596371925e+02 0.000000000000000000e+00
1.761630839002267521e+02 0.000000000000000000e+00
1.764054421768707357e+02 0.000000000000000000e+00
1.766287528344671216e+02 0.000000000000000000e+00
1.768627664399093078e+02 0.000000000000000000e+00
1.771013151927437548e+02 0.000000000000000000e+00
1.773306122448979636e+02 0.000000000000000000e+00
1.775849433106575930e+02 0.000000000000000000e+00
1.778000907029478412e+02 0.000000000000000000e+00
1.780464399092970496e+02 0.000000000000000000e+00
1.783020408163265245e+02 0.000000000000000000e+00
1.785220861678004667e+02 0.000000000000000000e+00
1.787651700680272029e+02 0.000000000000000000e+00
1.789951927437641643e+02 0.000000000000000000e+00
1.792449886621315329e+02 0.000000000000000000e+00
1.794750113378684944e+02 0.000000000000000000e+00
1.797208163265306098e+02 0.000000000000000000e+00
1.800087074829932021e+02 0.000000000000000000e+00
1.802211337868480712e+02 0.000000000000000000e+00
1.804224943310657636e+02 0.000000000000000000e+00
1.806365532879818545e+02 0.000000000000000000e+00
1.808584126984127067e+02 0.000000000000000000e+00
1.811027664399092885e+02 0.000000000000000000e+00
1.813736054421768813e+02 0.000000000000000000e+00
1.816259410430839125e+02 0.000000000000000000e+00
1.818191383219954673e+02 0.000000000000000000e+00
1.820760090702947878e+02 0.000000000000000000e+00
1.823127437641723247e+02 0.000000000000000000e+00
1.825532879818593983e+02 0.000000000000000000e+00
1.827854875283446745e+02 0.000000000000000000e+00
1.829888435374149651e+02 0.000000000000000000e+00
1.832643990929705353e+02 0.000000000000000000e+00
1.835043990929705160e+02 0.000000000000000000e+00
1.837179138321995424e+02 0.000000000000000000e+00
1.839646258503401270e+02 0.000000000000000000e+00
1.841726984126984235e+02 0.000000000000000000e+00
1.844297505668934321e+02 0.000000000000000000e+00
1.846764625850340167e+02 0.000000000000000000e+00
1.849092063492063573e+02 0.000000000000000000e+00
1.851560997732426301e+02 0.000000000000000000e+00
1.853790476190476113e+02 0.000000000000000000e+00
1.856156009070294886e+02 0.000000000000000000e+00
1.858588662131519413e+02 0.000000000000000000e+00
1.860939682539682565e+02 0.000000000000000000e+00
1.863390476190476193e+02 0.000000000000000000e+00
1.865852154195011394e+02 0.000000000000000000e+00
1.868116099773242524e+02 0.000000000000000000e+00
1.870497959183673515e+02 0.000000000000000000e+00
1.872879818594104222e+02 0.000000000000000000e+00
1.875245351473922995e+02 0.000000000000000000e+00
1.877724489790000177e+02 0.000000000000000000e+00
1.880012698412698455e+02 0.000000000000000000e+00
1.882385487528344754e+02 0.000000000000000000e+00
1.884830839002267453e+02 0.000000000000000000e+00
1.887127437641723304e+02 0.000000000000000000e+00
1.889609070294784487e+02 0.000000000000000000e+00
1.892056235827664352e+02 0.000000000000000000e+00
1.894280272108843519e+02 0.000000000000000000e+00
1.896721995464852739e+02 0.000000000000000000e+00
1.899181859410430775e+02 0.000000000000000000e+00
1.901523809523809518e+02 0.000000000000000000e+00
1.903849433106576043e+02 0.000000000000000000e+00
1.906193197278911668e+02 0.000000000000000000e+00
1.908625850340136196e+02 0.000000000000000000e+00
1.910608616780045281e+02 0.000000000000000000e+00
1.913300680272108707e+02 0.000000000000000000e+00
1.915755102040816382e+02 0.000000000000000000e+00
1.918089795918367315e+02 0.000000000000000000e+00
1.920809070294784533e+02 0.000000000000000000e+00
1.922909750566893479e+02 0.000000000000000000e+00
1.925253514739229104e+02 0.000000000000000000e+00
1.927619047619047592e+02 0.000000000000000000e+00
1.929964625850340099e+02 0.000000000000000000e+00
1.932611337868480632e+02 0.000000000000000000e+00
1.934860770975056710e+02 0.000000000000000000e+00
1.937021315192743884e+02 0.000000000000000000e+00
1.939486621315192849e+02 0.000000000000000000e+00
1.941931972789115548e+02 0.000000000000000000e+00
1.944308390022675610e+02 0.000000000000000000e+00
1.946677551020408146e+02 0.000000000000000000e+00
1.949010430839002197e+02 0.000000000000000000e+00
1.951455782312925180e+02 0.000000000000000000e+00
1.953848526077097461e+02 0.000000000000000000e+00
1.956001814058956825e+02 0.000000000000000000e+00
1.958189569160997792e+02 0.000000000000000000e+00
1.960624036281179201e+02 0.000000000000000000e+00
1.963218140589569032e+02 0.000000000000000000e+00
1.965726984126984007e+02 0.000000000000000000e+00
1.967943764172335648e+02 0.000000000000000000e+00
1.970331065759637283e+02 0.000000000000000000e+00
1.972767346938775574e+02 0.000000000000000000e+00
1.975151020408163163e+02 0.000000000000000000e+00
1.977570975056689235e+02 0.000000000000000000e+00
1.979934693877551126e+02 0.000000000000000000e+00
1.982233106575963859e+02 0.000000000000000000e+00
nan -1.000000000000000000e+00
1.987016780045351538e+02 0.000000000000000000e+00
1.989280725623582669e+02 0.000000000000000000e+00
1.991800453514739218e+02 0.000000000000000000e+00
1.994118820861677932e+02 0.000000000000000000e+00
1.996618594104308499e+02 0.000000000000000000e+00
1.999034920634920525e+02 0.000000000000000000e+00
2.001318820861677921e+02 0.000000000000000000e+00
2.003862131519274499e+02 0.000000000000000000e+00
2.006066213151927400e+02 0.000000000000000000e+00
2.008402721088435499e+02 0.000000000000000000e+00
2.010817233560090642e+02 0.000000000000000000e+00
2.013304308390022754e+02 0.000000000000000000e+00
2.015695238095238153e+02 0.000000000000000000e+00
2.018068027210884452e+02 0.000000000000000000e+00
2.020486167800453643e+02 0.000000000000000000e+00
2.022842630385487439e+02 0.000000000000000000e+00
2.025215419501133738e+02 0.000000000000000000e+00
2.027463038548752934e+02 0.000000000000000000e+00
2.029841269841269877e+02 0.000000000000000000e+00
2.032128798185941037e+02 0.000000000000000000e+00
2.034519727891156435e+02 0.000000000000000000e+00
2.036662131519274510e+02 0.000000000000000000e+00
2.039230839002267714e+02 0.000000000000000000e+00
2.041676190476190413e+02 0.000000000000000000e+00
2.044103401360544296e+02 0.000000000000000000e+00
2.046323809523809416e+02 0.000000000000000000e+00
2.048937868480725513e+02 0.000000000000000000e+00
2.051024036281179121e+02 0.000000000000000000e+00
2.053572789115646344e+02 0.000000000000000000e+00
2.055847619047619048e+02 0.000000000000000000e+00
2.058120634920634870e+02 0.000000000000000000e+00
2.060567800453514735e+02 0.000000000000000000e+00
2.063080272108843474e+02 0.000000000000000000e+00
2.065287981859410422e+02 0.000000000000000000e+00
2.067657142857142958e+02 0.000000000000000000e+00
2.069953741496598525e+02 0.000000000000000000e+00
2.072380952380952408e+02 0.000000000000000000e+00
2.074603174603174693e+02 0.000000000000000000e+00
2.077206349206349216e+02 0.000000000000000000e+00
2.079680725623582873e+02 0.000000000000000000e+00
2.081991836734693777e+02 0.000000000000000000e+00
2.084103401360544296e+02 0.000000000000000000e+00
2.086622448969999937e+02 1.000000000000000000e+00
2.088897959180000043e+02 1.000000000000000000e+00
nan -1.000000000000000000e+00
nan -1.000000000000000000e+00
nan -1.000000000000000000e+00
nan -1.000000000000000000e+00
nan -1.000000000000000000e+00
nan -1.000000000000000000e+00
nan -1.000000000000000000e+00
2.107348752834467120e+02 0.000000000000000000e+00
2.110026303854875209e+02 0.000000000000000000e+00
2.112159637188208592e+02 0.000000000000000000e+00
2.114730158730158678e+02 0.000000000000000000e+00
nan -1.000000000000000000e+00
2.119466666666666583e+02 0.000000000000000000e+00
2.121687074829931987e+02 0.000000000000000000e+00
2.124214058956916062e+02 0.000000000000000000e+00
2.126530612244897895e+02 0.000000000000000000e+00
2.128999546485260908e+02 0.000000000000000000e+00
2.131212698412698501e+02 0.000000000000000000e+00
2.133520181405895642e+02 0.000000000000000000e+00
2.136061678004535054e+02 0.000000000000000000e+00
2.138481632653061126e+02 0.000000000000000000e+00
2.140801814058957007e+02 0.000000000000000000e+00
2.143225396825396842e+02 0.000000000000000000e+00
2.145492970521542020e+02 0.000000000000000000e+00
2.147940136054421885e+02 0.000000000000000000e+00
2.150193197278911441e+02 0.000000000000000000e+00
2.152551473922902403e+02 0.000000000000000000e+00
2.155073015873015834e+02 0.000000000000000000e+00
2.157476643990929688e+02 0.000000000000000000e+00
2.159762358276643965e+02 0.000000000000000000e+00
2.162122448979591809e+02 0.000000000000000000e+00
2.164475283446712126e+02 0.000000000000000000e+00
2.166953287981859546e+02 0.000000000000000000e+00
nan -1.000000000000000000e+00
nan -1.000000000000000000e+00
nan -1.000000000000000000e+00
nan -1.000000000000000000e+00
nan -1.000000000000000000e+00
nan -1.000000000000000000e+00
nan -1.000000000000000000e+00
nan -1.000000000000000000e+00
2.187533786848072452e+02 0.000000000000000000e+00
2.190002721088435464e+02 0.000000000000000000e+00
2.192449886621315329e+02 0.000000000000000000e+00
