# Supplementary material for: Correlated microtiming deviations in jazz and rock music
Source: PLoS One. 2018 Jan 24;13(1):e0186361. doi: 10.1371/journal.pone.0186361 (PMC5783353; doi:10.1371/journal.pone.0186361)
Supplement: S1 Dataset — (ZIP) [file pone.0186361.s001.zip › R03.dat]

1.518639455782312986e+01 0.000000000000000000e+00
1.550113378684807230e+01 0.000000000000000000e+00
1.580299319727891216e+01 0.000000000000000000e+00
1.611446712018140559e+01 0.000000000000000000e+00
1.642394557823129375e+01 0.000000000000000000e+00
1.672562358276643835e+01 0.000000000000000000e+00
1.702439909297052267e+01 0.000000000000000000e+00
1.730013605442177038e+01 0.000000000000000000e+00
1.760997732426303841e+01 0.000000000000000000e+00
1.789315192743764271e+01 0.000000000000000000e+00
1.819011337868480638e+01 0.000000000000000000e+00
1.848653061224489846e+01 0.000000000000000000e+00
1.878095238095238173e+01 0.000000000000000000e+00
1.906630385487528301e+01 0.000000000000000000e+00
1.936399092970521707e+01 0.000000000000000000e+00
1.965424036281179099e+01 0.000000000000000000e+00
1.994739229024943228e+01 0.000000000000000000e+00
2.024380952380952436e+01 0.000000000000000000e+00
2.054693877551020265e+01 0.000000000000000000e+00
2.084117913832199420e+01 0.000000000000000000e+00
2.114721088435373986e+01 0.000000000000000000e+00
2.143927437641723444e+01 0.000000000000000000e+00
2.173786848072562350e+01 0.000000000000000000e+00
2.203428571428571558e+01 0.000000000000000000e+00
2.233142857142857096e+01 0.000000000000000000e+00
2.262149659863945672e+01 0.000000000000000000e+00
2.291265306122448919e+01 0.000000000000000000e+00
2.321034013605442325e+01 0.000000000000000000e+00
2.351383219954648496e+01 0.000000000000000000e+00
2.380226757369614532e+01 0.000000000000000000e+00
2.409759637188208714e+01 0.000000000000000000e+00
2.438984126984126988e+01 0.000000000000000000e+00
2.468444444444444485e+01 0.000000000000000000e+00
2.496780045351474087e+01 0.000000000000000000e+00
2.526730158730158848e+01 0.000000000000000000e+00
2.555301587301587318e+01 0.000000000000000000e+00
2.585215419501133738e+01 0.000000000000000000e+00
2.613986394557823090e+01 0.000000000000000000e+00
2.643029478458050008e+01 0.000000000000000000e+00
2.672979591836734770e+01 0.000000000000000000e+00
2.701786848072562464e+01 0.000000000000000000e+00
2.730938775510204053e+01 0.000000000000000000e+00
2.760272108843537353e+01 0.000000000000000000e+00
2.789750566893424022e+01 0.000000000000000000e+00
2.819047619047618980e+01 0.000000000000000000e+00
2.848435374149659793e+01 0.000000000000000000e+00
2.877242630385487487e+01 0.000000000000000000e+00
2.906884353741496696e+01 0.000000000000000000e+00
2.936435374149659694e+01 0.000000000000000000e+00
2.964770975056689295e+01 0.000000000000000000e+00
2.995102040816326650e+01 0.000000000000000000e+00
3.024253968253968239e+01 0.000000000000000000e+00
3.053823129251700763e+01 0.000000000000000000e+00
3.083410430839002103e+01 0.000000000000000000e+00
3.112435374149659850e+01 0.000000000000000000e+00
3.142639455782313007e+01 0.000000000000000000e+00
3.171519274376417385e+01 0.000000000000000000e+00
3.200272108843537211e+01 0.000000000000000000e+00
3.230312925170068183e+01 0.000000000000000000e+00
3.259192743764172207e+01 0.000000000000000000e+00
3.290648526077097813e+01 0.000000000000000000e+00
nan -1.000000000000000000e+00
nan -1.000000000000000000e+00
3.372426303854875584e+01 0.000000000000000000e+00
3.403247165532879848e+01 0.000000000000000000e+00
3.433832199546485242e+01 0.000000000000000000e+00
3.464308390022675610e+01 0.000000000000000000e+00
3.494566893424036635e+01 0.000000000000000000e+00
3.524553287981859739e+01 0.000000000000000000e+00
3.553451247165532578e+01 0.000000000000000000e+00
3.583455782312925209e+01 0.000000000000000000e+00
3.612807256235827680e+01 0.000000000000000000e+00
3.642031746031746309e+01 0.000000000000000000e+00
3.670385487528344726e+01 0.000000000000000000e+00
3.700390022675736645e+01 0.000000000000000000e+00
3.729378684807256406e+01 0.000000000000000000e+00
3.760725623582766275e+01 0.000000000000000000e+00
3.789133786848072560e+01 0.000000000000000000e+00
3.818630385487528400e+01 0.000000000000000000e+00
3.848308390022675951e+01 0.000000000000000000e+00
3.878458049886621239e+01 0.000000000000000000e+00
3.906467120099999590e+01 0.000000000000000000e+00
3.936253968253968338e+01 0.000000000000000000e+00
3.965133786848072361e+01 0.000000000000000000e+00
3.995319727891156703e+01 0.000000000000000000e+00
4.025142857142856911e+01 0.000000000000000000e+00
4.053569160997732723e+01 0.000000000000000000e+00
4.083609977324262985e+01 0.000000000000000000e+00
4.113287981859410536e+01 0.000000000000000000e+00
4.142040816326530717e+01 0.000000000000000000e+00
4.171482993197278688e+01 0.000000000000000000e+00
4.200526077097505606e+01 0.000000000000000000e+00
4.230149659863945288e+01 0.000000000000000000e+00
4.259120181405895522e+01 0.000000000000000000e+00
4.288399092970521309e+01 0.000000000000000000e+00
4.318802721088435703e+01 0.000000000000000000e+00
4.348081632653061490e+01 0.000000000000000000e+00
4.376036281179138143e+01 0.000000000000000000e+00
4.405097505668934588e+01 0.000000000000000000e+00
4.435065759637188165e+01 0.000000000000000000e+00
4.464816326530612400e+01 0.000000000000000000e+00
4.493496598639455897e+01 0.000000000000000000e+00
4.522757369614512157e+01 0.000000000000000000e+00
4.553197278911564894e+01 0.000000000000000000e+00
4.582585034013605707e+01 0.000000000000000000e+00
4.611464852607709730e+01 0.000000000000000000e+00
4.639927437600000104e+01 0.000000000000000000e+00
4.670403628117913541e+01 0.000000000000000000e+00
4.699809523809523881e+01 0.000000000000000000e+00
4.728616780045351220e+01 0.000000000000000000e+00
4.758349206349206639e+01 0.000000000000000000e+00
4.788535147392290270e+01 0.000000000000000000e+00
4.818684807256235558e+01 0.000000000000000000e+00
4.847419501133786923e+01 0.000000000000000000e+00
4.877460317460317185e+01 0.000000000000000000e+00
4.907573696145124842e+01 0.000000000000000000e+00
4.936979591836734471e+01 0.000000000000000000e+00
4.965950113378684705e+01 0.000000000000000000e+00
4.995537414965986045e+01 0.000000000000000000e+00
5.024816326530612542e+01 0.000000000000000000e+00
5.053950113378684961e+01 0.000000000000000000e+00
5.083047619047619037e+01 0.000000000000000000e+00
5.112090702947845955e+01 0.000000000000000000e+00
5.140970521541949978e+01 0.000000000000000000e+00
5.170122448979591923e+01 0.000000000000000000e+00
5.198548752834467024e+01 0.000000000000000000e+00
5.228752834467120181e+01 0.000000000000000000e+00
5.256707482899999917e+01 0.000000000000000000e+00
5.287401360544217965e+01 0.000000000000000000e+00
5.317061224489795990e+01 0.000000000000000000e+00
5.345687074829931618e+01 0.000000000000000000e+00
5.374458049886621325e+01 0.000000000000000000e+00
5.404643990929704955e+01 0.000000000000000000e+00
5.434122448979591979e+01 0.000000000000000000e+00
5.462965986394557660e+01 0.000000000000000000e+00
5.491628117913832341e+01 0.000000000000000000e+00
5.521233560090703207e+01 0.000000000000000000e+00
5.549369614512471571e+01 0.000000000000000000e+00
5.578140589569161278e+01 0.000000000000000000e+00
5.607074829931972459e+01 0.000000000000000000e+00
5.637170068027210590e+01 0.000000000000000000e+00
5.665124716553287954e+01 0.000000000000000000e+00
5.694258503401360372e+01 0.000000000000000000e+00
5.723664399092970712e+01 0.000000000000000000e+00
5.752471655328798050e+01 0.000000000000000000e+00
5.781841269841270048e+01 0.000000000000000000e+00
5.810430839002267334e+01 0.000000000000000000e+00
5.839056689342403672e+01 0.000000000000000000e+00
5.868716553287981696e+01 0.000000000000000000e+00
5.897433106575963535e+01 0.000000000000000000e+00
5.926294784580498742e+01 0.000000000000000000e+00
5.954702947845805028e+01 0.000000000000000000e+00
5.985342403628117580e+01 0.000000000000000000e+00
6.013206349200000034e+01 0.000000000000000000e+00
6.042467120181405704e+01 0.000000000000000000e+00
6.072253968253968281e+01 0.000000000000000000e+00
6.102476190476190254e+01 0.000000000000000000e+00
6.131083900226757066e+01 0.000000000000000000e+00
6.160526077097505748e+01 0.000000000000000000e+00
6.189061224489795876e+01 0.000000000000000000e+00
6.219319727891156191e+01 0.000000000000000000e+00
6.248634920634920320e+01 0.000000000000000000e+00
6.277297052154195001e+01 0.000000000000000000e+00
6.307065759637188052e+01 0.000000000000000000e+00
6.336253968253968338e+01 0.000000000000000000e+00
6.364498866213151729e+01 0.000000000000000000e+00
6.394303854875283122e+01 0.000000000000000000e+00
6.423818594104308488e+01 0.000000000000000000e+00
6.453260770975056460e+01 0.000000000000000000e+00
6.482503401360544615e+01 0.000000000000000000e+00
6.512036281179138086e+01 0.000000000000000000e+00
6.542585034013605139e+01 0.000000000000000000e+00
6.571555555555555372e+01 0.000000000000000000e+00
6.600399092970521053e+01 0.000000000000000000e+00
6.629786848072562577e+01 0.000000000000000000e+00
6.659247165532879364e+01 0.000000000000000000e+00
6.689759637188208785e+01 0.000000000000000000e+00
6.718022675736960991e+01 0.000000000000000000e+00
6.747174603174603646e+01 0.000000000000000000e+00
6.777378684807256093e+01 0.000000000000000000e+00
6.806367346938775142e+01 0.000000000000000000e+00
6.834920634920635507e+01 0.000000000000000000e+00
6.864562358276643295e+01 0.000000000000000000e+00
6.893968253968253634e+01 0.000000000000000000e+00
6.923392290249432790e+01 0.000000000000000000e+00
6.952018140589569839e+01 0.000000000000000000e+00
6.981587301587300942e+01 0.000000000000000000e+00
7.011210884353741335e+01 0.000000000000000000e+00
7.040308390022676122e+01 0.000000000000000000e+00
7.068390022675737328e+01 0.000000000000000000e+00
7.098702947845805511e+01 0.000000000000000000e+00
nan -1.000000000000000000e+00
7.156752834467120294e+01 0.000000000000000000e+00
7.186358276643990450e+01 0.000000000000000000e+00
7.216108843537415396e+01 0.000000000000000000e+00
7.246367346938775711e+01 0.000000000000000000e+00
7.276117913832199235e+01 0.000000000000000000e+00
7.305469387755101707e+01 0.000000000000000000e+00
7.333968253968254203e+01 0.000000000000000000e+00
7.364789115646259177e+01 0.000000000000000000e+00
7.394612244897959386e+01 0.000000000000000000e+00
7.423201814058957382e+01 0.000000000000000000e+00
7.452752834467119669e+01 0.000000000000000000e+00
7.482739229024943484e+01 0.000000000000000000e+00
7.511836734693876849e+01 0.000000000000000000e+00
7.541532879818593926e+01 0.000000000000000000e+00
7.571918367346938794e+01 0.000000000000000000e+00
7.600979591836734528e+01 0.000000000000000000e+00
7.630458049886621552e+01 0.000000000000000000e+00
7.660172335600907445e+01 0.000000000000000000e+00
7.689451247165533232e+01 0.000000000000000000e+00
7.720054421768708153e+01 0.000000000000000000e+00
7.750004535147392914e+01 0.000000000000000000e+00
7.778757369614513095e+01 0.000000000000000000e+00
7.808834467120180989e+01 0.000000000000000000e+00
7.838439909297052566e+01 0.000000000000000000e+00
7.868462585034014012e+01 0.000000000000000000e+00
7.897015873015872955e+01 0.000000000000000000e+00
7.925424036281178530e+01 0.000000000000000000e+00
7.955954648526076767e+01 0.000000000000000000e+00
7.985505668934240475e+01 0.000000000000000000e+00
8.014421768707482840e+01 0.000000000000000000e+00
8.044607709750566471e+01 0.000000000000000000e+00
8.074521541950113601e+01 0.000000000000000000e+00
8.103836734693877020e+01 0.000000000000000000e+00
8.134149659863945203e+01 0.000000000000000000e+00
8.163918367346938965e+01 0.000000000000000000e+00
8.193959183673469227e+01 0.000000000000000000e+00
8.223165532879818329e+01 0.000000000000000000e+00
8.251936507936507326e+01 0.000000000000000000e+00
8.280834467120180875e+01 0.000000000000000000e+00
8.311437641723355796e+01 0.000000000000000000e+00
8.341260770975056005e+01 0.000000000000000000e+00
8.370521541950112976e+01 0.000000000000000000e+00
8.399764172335601131e+01 0.000000000000000000e+00
8.429623582766440393e+01 0.000000000000000000e+00
8.459482993197278233e+01 0.000000000000000000e+00
8.488616780045352073e+01 0.000000000000000000e+00
8.517895691609977860e+01 0.000000000000000000e+00
8.547845804988662621e+01 0.000000000000000000e+00
8.578267573696145121e+01 0.000000000000000000e+00
8.607782312925169776e+01 0.000000000000000000e+00
8.636716553287982379e+01 0.000000000000000000e+00
8.666376417233560403e+01 0.000000000000000000e+00
8.696199546485260612e+01 0.000000000000000000e+00
8.725514739229025452e+01 0.000000000000000000e+00
8.754358276643991132e+01 0.000000000000000000e+00
8.784126984126983473e+01 0.000000000000000000e+00
8.813732426303855050e+01 0.000000000000000000e+00
8.843192743764171837e+01 0.000000000000000000e+00
8.872979591836734414e+01 0.000000000000000000e+00
8.902004535147392517e+01 0.000000000000000000e+00
8.930684807256236013e+01 0.000000000000000000e+00
8.959328798185940457e+01 0.000000000000000000e+00
8.990657596371882221e+01 0.000000000000000000e+00
9.018467120181405505e+01 0.000000000000000000e+00
9.050267573696145007e+01 0.000000000000000000e+00
9.078802721088435135e+01 0.000000000000000000e+00
9.110222222222222399e+01 0.000000000000000000e+00
9.140335600907029345e+01 0.000000000000000000e+00
9.170739229024943029e+01 0.000000000000000000e+00
9.199129251700679788e+01 0.000000000000000000e+00
9.229623582766440393e+01 0.000000000000000000e+00
9.259374149659863917e+01 0.000000000000000000e+00
9.289777777777777601e+01 0.000000000000000000e+00
9.319655328798185678e+01 0.000000000000000000e+00
9.349442176870748256e+01 0.000000000000000000e+00
9.379102040816326280e+01 0.000000000000000000e+00
9.409287981859409911e+01 0.000000000000000000e+00
9.439619047619046910e+01 0.000000000000000000e+00
9.469297052154195171e+01 0.000000000000000000e+00
9.498902494331065327e+01 0.000000000000000000e+00
9.528798185941043641e+01 0.000000000000000000e+00
9.558585034013604798e+01 0.000000000000000000e+00
9.588498866213151928e+01 0.000000000000000000e+00
9.618539682539682190e+01 0.000000000000000000e+00
9.648507936507937188e+01 0.000000000000000000e+00
9.677986394557822791e+01 0.000000000000000000e+00
9.707990929705215422e+01 0.000000000000000000e+00
9.738140589569161421e+01 0.000000000000000000e+00
9.768598639455782973e+01 0.000000000000000000e+00
9.799183673469387656e+01 0.000000000000000000e+00
9.829043083900226918e+01 0.000000000000000000e+00
9.859700680272108286e+01 0.000000000000000000e+00
9.889034013605441942e+01 0.000000000000000000e+00
9.918113378684807913e+01 0.000000000000000000e+00
9.948807256235828334e+01 0.000000000000000000e+00
9.977705215419500462e+01 0.000000000000000000e+00
nan -1.000000000000000000e+00
1.003831292517006801e+02 0.000000000000000000e+00
1.006799092970521485e+02 0.000000000000000000e+00
1.009694331065759627e+02 0.000000000000000000e+00
1.012894331065759701e+02 0.000000000000000000e+00
1.015851247165532811e+02 0.000000000000000000e+00
1.018817233560090756e+02 0.000000000000000000e+00
1.021687074829931987e+02 0.000000000000000000e+00
1.024790929705215490e+02 0.000000000000000000e+00
1.027744217687074837e+02 0.000000000000000000e+00
1.030695691609977303e+02 0.000000000000000000e+00
1.033665306122449010e+02 0.000000000000000000e+00
1.036767346938775489e+02 0.000000000000000000e+00
1.039804081632653094e+02 0.000000000000000000e+00
1.042800907029478452e+02 0.000000000000000000e+00
1.045790476190476141e+02 0.000000000000000000e+00
1.048821768707482960e+02 0.000000000000000000e+00
1.051798639455782336e+02 0.000000000000000000e+00
1.054835374149659799e+02 0.000000000000000000e+00
1.057895691609977291e+02 0.000000000000000000e+00
1.060832653061224420e+02 0.000000000000000000e+00
1.063742403628117899e+02 0.000000000000000000e+00
1.066753741496598593e+02 0.000000000000000000e+00
1.069737868480725638e+02 0.000000000000000000e+00
1.072752834467120238e+02 0.000000000000000000e+00
1.075717006802721158e+02 0.000000000000000000e+00
1.078657596371882050e+02 0.000000000000000000e+00
1.081707029478458111e+02 0.000000000000000000e+00
1.084673015873015913e+02 0.000000000000000000e+00
1.087562811791383268e+02 0.000000000000000000e+00
1.090579591836734750e+02 0.000000000000000000e+00
1.093643537414966005e+02 0.000000000000000000e+00
1.096473469387755131e+02 0.000000000000000000e+00
1.099682539682539613e+02 0.000000000000000000e+00
1.102699319727891094e+02 0.000000000000000000e+00
1.105625396825396791e+02 0.000000000000000000e+00
1.108807256235827623e+02 0.000000000000000000e+00
1.111805895691610004e+02 0.000000000000000000e+00
1.114762811791383257e+02 0.000000000000000000e+00
1.117703401360544149e+02 0.000000000000000000e+00
1.120662131519274425e+02 0.000000000000000000e+00
1.123586394557823098e+02 0.000000000000000000e+00
1.126554195011337924e+02 0.000000000000000000e+00
1.129534693877551064e+02 0.000000000000000000e+00
1.132596825396825437e+02 0.000000000000000000e+00
1.135580952380952340e+02 0.000000000000000000e+00
1.138566893424036266e+02 0.000000000000000000e+00
1.141485714285714295e+02 0.000000000000000000e+00
1.144466213151927434e+02 0.000000000000000000e+00
1.147424943310657568e+02 0.000000000000000000e+00
1.150347392290249502e+02 0.000000000000000000e+00
1.153277097505668962e+02 0.000000000000000000e+00
1.156312018140589544e+02 0.000000000000000000e+00
1.159223582766439904e+02 0.000000000000000000e+00
1.162184126984126920e+02 0.000000000000000000e+00
1.165171882086167869e+02 0.000000000000000000e+00
1.168117913832199548e+02 0.000000000000000000e+00
1.171129251700680243e+02 0.000000000000000000e+00
1.174073469387755040e+02 0.000000000000000000e+00
1.177102947845804977e+02 0.000000000000000000e+00
1.180092517006802666e+02 0.000000000000000000e+00
1.182982312925170021e+02 0.000000000000000000e+00
1.185960997732426279e+02 0.000000000000000000e+00
1.188867120181405852e+02 0.000000000000000000e+00
nan -1.000000000000000000e+00
nan -1.000000000000000000e+00
1.198011791383219986e+02 0.000000000000000000e+00
1.201023129251700681e+02 0.000000000000000000e+00
1.203989115646258483e+02 0.000000000000000000e+00
1.206976870748299291e+02 0.000000000000000000e+00
1.209951927437641785e+02 0.000000000000000000e+00
1.212881632653061246e+02 0.000000000000000000e+00
1.215836734693877617e+02 0.000000000000000000e+00
1.218833560090702974e+02 0.000000000000000000e+00
1.221754195011337885e+02 0.000000000000000000e+00
1.224781859410430798e+02 0.000000000000000000e+00
1.227785941043083966e+02 0.000000000000000000e+00
1.230721088435374213e+02 0.000000000000000000e+00
1.233656235827664460e+02 0.000000000000000000e+00
1.236691156462585042e+02 0.000000000000000000e+00
1.239653514739229081e+02 0.000000000000000000e+00
1.242532426303854862e+02 0.000000000000000000e+00
1.245516553287981907e+02 0.000000000000000000e+00
1.248531519274376365e+02 0.000000000000000000e+00
1.251571882086167733e+02 0.000000000000000000e+00
1.254256689342403632e+02 0.000000000000000000e+00
1.257153741496598656e+02 0.000000000000000000e+00
nan -1.000000000000000000e+00
nan -1.000000000000000000e+00
nan -1.000000000000000000e+00
nan -1.000000000000000000e+00
nan -1.000000000000000000e+00
nan -1.000000000000000000e+00
nan -1.000000000000000000e+00
nan -1.000000000000000000e+00
nan -1.000000000000000000e+00
1.287463038548752934e+02 0.000000000000000000e+00
1.290497959183673515e+02 0.000000000000000000e+00
1.293436734693877668e+02 0.000000000000000000e+00
1.296703854875283355e+02 0.000000000000000000e+00
1.299595464852607734e+02 0.000000000000000000e+00
1.302565079365079441e+02 0.000000000000000000e+00
1.305456689342403536e+02 0.000000000000000000e+00
1.308533333333333246e+02 0.000000000000000000e+00
1.311450340136054535e+02 0.000000000000000000e+00
1.314508843537414862e+02 0.000000000000000000e+00
1.317438548752834606e+02 0.000000000000000000e+00
1.320482539682539596e+02 0.000000000000000000e+00
1.323515646258503295e+02 0.000000000000000000e+00
1.326458049886621211e+02 0.000000000000000000e+00
1.329460317460317356e+02 0.000000000000000000e+00
1.332502494331065748e+02 0.000000000000000000e+00
1.335479818590000036e+02 0.000000000000000000e+00
1.338619501133786969e+02 0.000000000000000000e+00
1.341491156462585081e+02 0.000000000000000000e+00
1.344509750566893445e+02 0.000000000000000000e+00
1.347468480725623579e+02 0.000000000000000000e+00
1.350487074829931942e+02 0.000000000000000000e+00
1.353476643990929631e+02 0.000000000000000000e+00
1.356468027210884486e+02 0.000000000000000000e+00
1.359452154195011246e+02 0.000000000000000000e+00
1.362425396825396717e+02 0.000000000000000000e+00
1.365389569160997780e+02 0.000000000000000000e+00
1.368497052154195046e+02 0.000000000000000000e+00
1.371548299319727846e+02 0.000000000000000000e+00
1.374507029478457980e+02 0.000000000000000000e+00
1.377355102040816348e+02 0.000000000000000000e+00
nan -1.000000000000000000e+00
1.383361451247165519e+02 0.000000000000000000e+00
1.386632199546485253e+02 0.000000000000000000e+00
1.389605442176870724e+02 0.000000000000000000e+00
1.392676643990929790e+02 0.000000000000000000e+00
1.395662585034013716e+02 0.000000000000000000e+00
1.398545124716553403e+02 0.000000000000000000e+00
1.401551020408163311e+02 0.000000000000000000e+00
1.404502494331065634e+02 0.000000000000000000e+00
1.407450340136054479e+02 0.000000000000000000e+00
1.410361904761904839e+02 0.000000000000000000e+00
1.413284353741496489e+02 0.000000000000000000e+00
1.416266666666666652e+02 0.000000000000000000e+00
1.419301587301587233e+02 0.000000000000000000e+00
1.422321995464852478e+02 0.000000000000000000e+00
1.425320634920634859e+02 0.000000000000000000e+00
1.428174149659863872e+02 0.000000000000000000e+00
1.431183673469387827e+02 0.000000000000000000e+00
1.434111564625850406e+02 0.000000000000000000e+00
1.437090249433106521e+02 0.000000000000000000e+00
1.440056235827664466e+02 0.000000000000000000e+00
1.443031292517006818e+02 0.000000000000000000e+00
1.446004535147392289e+02 0.000000000000000000e+00
1.448859863945578184e+02 0.000000000000000000e+00
1.451921995464852557e+02 0.000000000000000000e+00
1.454771882086167807e+02 0.000000000000000000e+00
1.457821315192743725e+02 0.000000000000000000e+00
1.460682086167800549e+02 0.000000000000000000e+00
1.463731519274376467e+02 0.000000000000000000e+00
1.466808163265306177e+02 0.000000000000000000e+00
1.469855782312925214e+02 0.000000000000000000e+00
1.472729251700680209e+02 0.000000000000000000e+00
1.475834920634920593e+02 0.000000000000000000e+00
1.478712018140589635e+02 0.000000000000000000e+00
1.481712471655328898e+02 0.000000000000000000e+00
1.484595011337868584e+02 0.000000000000000000e+00
1.487570068027210937e+02 0.000000000000000000e+00
1.490579591836734608e+02 0.000000000000000000e+00
1.493500226757369660e+02 0.000000000000000000e+00
1.496429931972789120e+02 0.000000000000000000e+00
1.499446712018140602e+02 0.000000000000000000e+00
1.502370975056689417e+02 0.000000000000000000e+00
1.505304308390022641e+02 0.000000000000000000e+00
1.508270294784580585e+02 0.000000000000000000e+00
1.511232653061224482e+02 0.000000000000000000e+00
1.514211337868480598e+02 0.000000000000000000e+00
1.517121088435374077e+02 0.000000000000000000e+00
1.520183219954648450e+02 0.000000000000000000e+00
1.523189115646258642e+02 0.000000000000000000e+00
1.526082539682539618e+02 0.000000000000000000e+00
1.529119274376417366e+02 0.000000000000000000e+00
1.532036281179138371e+02 0.000000000000000000e+00
1.535116553287981844e+02 0.000000000000000000e+00
1.538069841269841334e+02 0.000000000000000000e+00
1.541093877551020341e+02 0.000000000000000000e+00
1.543951020408163401e+02 0.000000000000000000e+00
1.546993197278911509e+02 0.000000000000000000e+00
1.549863038548752741e+02 0.000000000000000000e+00
1.552790929705215319e+02 0.000000000000000000e+00
1.555660770975056550e+02 0.000000000000000000e+00
1.558592290249433177e+02 0.000000000000000000e+00
1.561534693877551092e+02 0.000000000000000000e+00
1.564567800453514792e+02 0.000000000000000000e+00
1.567435827664399142e+02 0.000000000000000000e+00
1.570441723350000132e+02 0.000000000000000000e+00
1.573200907029478515e+02 0.000000000000000000e+00
1.576415419501133783e+02 0.000000000000000000e+00
1.579370521541950154e+02 0.000000000000000000e+00
1.582307482993197141e+02 0.000000000000000000e+00
1.585382312925169970e+02 0.000000000000000000e+00
1.588246712018140556e+02 0.000000000000000000e+00
1.591172789115646253e+02 0.000000000000000000e+00
1.594122448979591695e+02 0.000000000000000000e+00
1.597144671201814106e+02 0.000000000000000000e+00
1.600101587301587358e+02 0.000000000000000000e+00
1.603033106575963700e+02 0.000000000000000000e+00
1.606017233560090745e+02 0.000000000000000000e+00
1.608995918367346860e+02 0.000000000000000000e+00
1.611907482993197220e+02 0.000000000000000000e+00
1.614811791383220054e+02 0.000000000000000000e+00
1.617736054421768586e+02 0.000000000000000000e+00
1.620836734689999901e+02 0.000000000000000000e+00
1.623700680272108912e+02 0.000000000000000000e+00
1.626590476190476124e+02 0.000000000000000000e+00
1.629552834467120306e+02 0.000000000000000000e+00
1.632546031746031758e+02 0.000000000000000000e+00
1.635453968253968355e+02 0.000000000000000000e+00
1.638280272108843576e+02 0.000000000000000000e+00
1.641258956916099692e+02 0.000000000000000000e+00
1.644308390022675610e+02 0.000000000000000000e+00
1.647229024943310662e+02 0.000000000000000000e+00
1.650193197278911441e+02 0.000000000000000000e+00
1.653239002267573596e+02 0.000000000000000000e+00
1.656206802721088422e+02 0.000000000000000000e+00
1.659105668934240327e+02 0.000000000000000000e+00
1.662006349206349114e+02 0.000000000000000000e+00
nan -1.000000000000000000e+00
1.667785941043083824e+02 0.000000000000000000e+00
1.670920634920634882e+02 0.000000000000000000e+00
1.674061224479999908e+02 0.000000000000000000e+00
1.676896145124716497e+02 0.000000000000000000e+00
1.679998185941043118e+02 0.000000000000000000e+00
1.683045804988662155e+02 0.000000000000000000e+00
1.686029931972789200e+02 0.000000000000000000e+00
1.688910657596372005e+02 0.000000000000000000e+00
1.691938321995464776e+02 0.000000000000000000e+00
1.694771882086167807e+02 0.000000000000000000e+00
1.697678004535147522e+02 0.000000000000000000e+00
1.700560544217687209e+02 0.000000000000000000e+00
1.703550113378684898e+02 0.000000000000000000e+00
1.706450793650793685e+02 0.000000000000000000e+00
1.709395011337868482e+02 0.000000000000000000e+00
1.712444444444444400e+02 0.000000000000000000e+00
1.715357823129251642e+02 0.000000000000000000e+00
1.718325623582766468e+02 0.000000000000000000e+00
1.721336961451247305e+02 0.000000000000000000e+00
1.724223129251700755e+02 0.000000000000000000e+00
1.727193877550000138e+02 0.000000000000000000e+00
1.730122448979591923e+02 0.000000000000000000e+00
1.733066666666666720e+02 0.000000000000000000e+00
1.736070748299319746e+02 0.000000000000000000e+00
1.739042176870748335e+02 0.000000000000000000e+00
1.741951927437641814e+02 0.000000000000000000e+00
1.744937868480725740e+02 0.000000000000000000e+00
1.747983673469387895e+02 0.000000000000000000e+00
1.750862585034013534e+02 0.000000000000000000e+00
1.753852154195011224e+02 0.000000000000000000e+00
1.756841723356009197e+02 0.000000000000000000e+00
1.759834920634920650e+02 0.000000000000000000e+00
1.762862585034013705e+02 0.000000000000000000e+00
1.765750566893424036e+02 0.000000000000000000e+00
1.768763718820861754e+02 0.000000000000000000e+00
1.771736961451247225e+02 0.000000000000000000e+00
1.774804535147392244e+02 0.000000000000000000e+00
1.777746938775510159e+02 0.000000000000000000e+00
1.780738321995464730e+02 0.000000000000000000e+00
1.783727891156462704e+02 0.000000000000000000e+00
1.786755555555555475e+02 0.000000000000000000e+00
1.789596371882086032e+02 0.000000000000000000e+00
1.792593197278911532e+02 0.000000000000000000e+00
1.795502947845805011e+02 0.000000000000000000e+00
1.798450793650793571e+02 0.000000000000000000e+00
1.801385941043083960e+02 0.000000000000000000e+00
1.804315646258503421e+02 0.000000000000000000e+00
1.807276190476190436e+02 0.000000000000000000e+00
1.810231292517006807e+02 0.000000000000000000e+00
1.813139229024943404e+02 0.000000000000000000e+00
1.816087074829931964e+02 0.000000000000000000e+00
1.818993197278911680e+02 0.000000000000000000e+00
1.821964625850340269e+02 0.000000000000000000e+00
1.824845351473922790e+02 0.000000000000000000e+00
1.827816780045351379e+02 0.000000000000000000e+00
1.830773696145124632e+02 0.000000000000000000e+00
1.833835827664399005e+02 0.000000000000000000e+00
1.836772789115646276e+02 0.000000000000000000e+00
1.839796825396825284e+02 0.000000000000000000e+00
1.842788208616780139e+02 0.000000000000000000e+00
1.845884807256235831e+02 0.000000000000000000e+00
1.848705668934240407e+02 0.000000000000000000e+00
1.851689795909999816e+02 1.000000000000000000e+00
1.854497959179999782e+02 1.000000000000000000e+00
1.857658049886621257e+02 0.000000000000000000e+00
1.860518820861678080e+02 0.000000000000000000e+00
1.863651700680271972e+02 0.000000000000000000e+00
1.866655782312925282e+02 0.000000000000000000e+00
1.869705215419501201e+02 0.000000000000000000e+00
1.872600453514739343e+02 0.000000000000000000e+00
1.875597278911564558e+02 0.000000000000000000e+00
1.878572335600906911e+02 0.000000000000000000e+00
1.881612698412698421e+02 0.000000000000000000e+00
1.884602267573696111e+02 0.000000000000000000e+00
1.887580952380952510e+02 0.000000000000000000e+00
1.890436281179138405e+02 0.000000000000000000e+00
1.893563718820861652e+02 0.000000000000000000e+00
1.896589569160997826e+02 0.000000000000000000e+00
1.899570068027210823e+02 0.000000000000000000e+00
1.902441723356008936e+02 0.000000000000000000e+00
1.905518367346938646e+02 0.000000000000000000e+00
1.908498866213151928e+02 0.000000000000000000e+00
1.911490249433106499e+02 0.000000000000000000e+00
1.914561451247165564e+02 0.000000000000000000e+00
1.917492970521541906e+02 0.000000000000000000e+00
1.920448072562358277e+02 0.000000000000000000e+00
1.923428571428571558e+02 0.000000000000000000e+00
1.926456235827664329e+02 0.000000000000000000e+00
1.929505668934240248e+02 0.000000000000000000e+00
1.932564172335600858e+02 0.000000000000000000e+00
1.935548299319727903e+02 0.000000000000000000e+00
1.938615873015872921e+02 0.000000000000000000e+00
1.941547392290249547e+02 0.000000000000000000e+00
1.944455328798185860e+02 0.000000000000000000e+00
1.947437641723356023e+02 0.000000000000000000e+00
1.950332879818594165e+02 0.000000000000000000e+00
nan -1.000000000000000000e+00
1.956390022675736873e+02 0.000000000000000000e+00
1.959357823129251699e+02 0.000000000000000000e+00
1.962242176870748267e+02 0.000000000000000000e+00
1.965453061224489772e+02 0.000000000000000000e+00
1.968400907029478333e+02 0.000000000000000000e+00
1.971374149659863804e+02 0.000000000000000000e+00
1.974243990929705319e+02 0.000000000000000000e+00
1.977351473922902585e+02 0.000000000000000000e+00
1.980299319727891145e+02 0.000000000000000000e+00
1.983272562358276616e+02 0.000000000000000000e+00
1.986222222222222342e+02 0.000000000000000000e+00
1.989322448979591798e+02 0.000000000000000000e+00
1.992359183673469261e+02 0.000000000000000000e+00
1.995354195011337879e+02 0.000000000000000000e+00
1.998343764172335568e+02 0.000000000000000000e+00
2.001375056689342387e+02 0.000000000000000000e+00
2.004351927437641621e+02 0.000000000000000000e+00
2.007377777777777794e+02 0.000000000000000000e+00
2.010448979591836860e+02 0.000000000000000000e+00
2.013384126984126965e+02 0.000000000000000000e+00
2.016293877551020444e+02 0.000000000000000000e+00
2.019248979591836815e+02 0.000000000000000000e+00
2.022287528344671159e+02 0.000000000000000000e+00
2.025304308390022641e+02 0.000000000000000000e+00
2.028268480725623704e+02 0.000000000000000000e+00
2.031207256235827572e+02 0.000000000000000000e+00
2.034258503401360656e+02 0.000000000000000000e+00
2.037224489795918316e+02 0.000000000000000000e+00
2.040114285714285813e+02 0.000000000000000000e+00
2.043127437641723247e+02 0.000000000000000000e+00
2.046198639455782313e+02 0.000000000000000000e+00
2.049023129251700652e+02 0.000000000000000000e+00
2.052219501133786821e+02 0.000000000000000000e+00
2.055252607709750521e+02 0.000000000000000000e+00
2.058173242630385573e+02 0.000000000000000000e+00
2.061351473922902358e+02 0.000000000000000000e+00
2.064337414965986284e+02 0.000000000000000000e+00
2.067310657596371755e+02 0.000000000000000000e+00
2.070258503401360599e+02 0.000000000000000000e+00
2.073150113378684694e+02 0.000000000000000000e+00
2.076130612244897975e+02 0.000000000000000000e+00
2.079100226757369683e+02 0.000000000000000000e+00
2.082080725623582680e+02 0.000000000000000000e+00
2.085139229024943290e+02 0.000000000000000000e+00
2.088125170068027217e+02 0.000000000000000000e+00
2.091107482993197380e+02 0.000000000000000000e+00
2.094022675736961503e+02 0.000000000000000000e+00
2.097008616780045429e+02 0.000000000000000000e+00
2.099965532879818682e+02 0.000000000000000000e+00
2.102891609977324379e+02 0.000000000000000000e+00
2.105875736961451139e+02 0.000000000000000000e+00
2.108852607709750657e+02 0.000000000000000000e+00
2.111764172335601017e+02 0.000000000000000000e+00
2.114673922902494212e+02 0.000000000000000000e+00
2.117712471655328841e+02 0.000000000000000000e+00
2.120658503401360520e+02 0.000000000000000000e+00
2.123668027210884475e+02 0.000000000000000000e+00
2.126614058956916153e+02 0.000000000000000000e+00
2.129641723356009209e+02 0.000000000000000000e+00
2.132627664399092851e+02 0.000000000000000000e+00
2.135593650793650795e+02 0.000000000000000000e+00
2.138559637188208740e+02 0.000000000000000000e+00
2.141480272108843508e+02 0.000000000000000000e+00
2.144395464852607631e+02 0.000000000000000000e+00
2.147622675736961355e+02 0.000000000000000000e+00
2.150626757369614381e+02 0.000000000000000000e+00
2.153638095238095218e+02 0.000000000000000000e+00
2.156605895691610044e+02 0.000000000000000000e+00
2.159595464852607734e+02 0.000000000000000000e+00
2.162566893424036323e+02 0.000000000000000000e+00
2.165516553287981765e+02 0.000000000000000000e+00
2.168453514739229036e+02 0.000000000000000000e+00
2.171444897959183606e+02 0.000000000000000000e+00
2.174374603174603067e+02 0.000000000000000000e+00
2.177400453514739240e+02 0.000000000000000000e+00
2.180408163265306030e+02 0.000000000000000000e+00
2.183319727891156390e+02 0.000000000000000000e+00
2.186278458049886524e+02 0.000000000000000000e+00
2.189315192743764271e+02 0.000000000000000000e+00
2.192277551020408168e+02 0.000000000000000000e+00
2.195149206349206281e+02 0.000000000000000000e+00
2.198138775510203970e+02 0.000000000000000000e+00
2.201155555555555452e+02 0.000000000000000000e+00
2.204194104308390081e+02 0.000000000000000000e+00
2.206886167800453507e+02 0.000000000000000000e+00
2.209754195011337856e+02 0.000000000000000000e+00
nan -1.000000000000000000e+00
nan -1.000000000000000000e+00
nan -1.000000000000000000e+00
nan -1.000000000000000000e+00
nan -1.000000000000000000e+00
nan -1.000000000000000000e+00
nan -1.000000000000000000e+00
nan -1.000000000000000000e+00
nan -1.000000000000000000e+00
2.239847619047619105e+02 0.000000000000000000e+00
2.242764625850340110e+02 0.000000000000000000e+00
2.245610884353741596e+02 0.000000000000000000e+00
nan -1.000000000000000000e+00
2.251905668934240339e+02 0.000000000000000000e+00
2.255007709750566960e+02 0.000000000000000000e+00
2.257721541950113249e+02 0.000000000000000000e+00
2.260638548752834538e+02 0.000000000000000000e+00
2.263744217687074922e+02 0.000000000000000000e+00
nan -1.000000000000000000e+00
2.270009977324262991e+02 0.000000000000000000e+00
2.273048526077097620e+02 0.000000000000000000e+00
2.276025396825396854e+02 0.000000000000000000e+00
2.279065759637188080e+02 0.000000000000000000e+00
2.282078911559999881e+02 0.000000000000000000e+00
2.285102947845805090e+02 0.000000000000000000e+00
2.288110657596371880e+02 0.000000000000000000e+00
2.291082086167800469e+02 0.000000000000000000e+00
2.294207709750566835e+02 0.000000000000000000e+00
2.297034013605442055e+02 0.000000000000000000e+00
2.300083446712018258e+02 0.000000000000000000e+00
2.303062131519274374e+02 0.000000000000000000e+00
2.305966439909296923e+02 0.000000000000000000e+00
2.308981405890000076e+02 0.000000000000000000e+00
2.312108843537415055e+02 0.000000000000000000e+00
2.315034920634920752e+02 0.000000000000000000e+00
2.318109750566893297e+02 0.000000000000000000e+00
2.321126530612244778e+02 0.000000000000000000e+00
2.324197732426303844e+02 0.000000000000000000e+00
2.327062131519274431e+02 0.000000000000000000e+00
2.330109750566893467e+02 0.000000000000000000e+00
2.333119274376417138e+02 0.000000000000000000e+00
2.336048979591836599e+02 0.000000000000000000e+00
2.339009523809523898e+02 0.000000000000000000e+00
2.342156916099773127e+02 0.000000000000000000e+00
2.344983219954648632e+02 0.000000000000000000e+00
2.347994557823129185e+02 0.000000000000000000e+00
2.350960544217687129e+02 0.000000000000000000e+00
2.353951927437641700e+02 0.000000000000000000e+00
2.356968707482993182e+02 0.000000000000000000e+00
2.359918367346938908e+02 0.000000000000000000e+00
2.362926077097505697e+02 0.000000000000000000e+00
2.365866666666666731e+02 0.000000000000000000e+00
2.368879818594104449e+02 0.000000000000000000e+00
2.371894784580498765e+02 0.000000000000000000e+00
2.374840816326530728e+02 0.000000000000000000e+00
2.377696145124716622e+02 0.000000000000000000e+00
2.380700226757369649e+02 0.000000000000000000e+00
2.383693424036281101e+02 0.000000000000000000e+00
2.386597732426303935e+02 0.000000000000000000e+00
2.389622448970000050e+02 0.000000000000000000e+00
2.392411791383219963e+02 0.000000000000000000e+00
2.395415873015872990e+02 0.000000000000000000e+00
2.398326530609999736e+02 0.000000000000000000e+00
2.401371428570000148e+02 0.000000000000000000e+00
2.404346485260770976e+02 0.000000000000000000e+00
2.407437641723356023e+02 0.000000000000000000e+00
2.410409070294784613e+02 0.000000000000000000e+00
2.413393197278911657e+02 0.000000000000000000e+00
2.416428117913832239e+02 0.000000000000000000e+00
2.419394104308389899e+02 0.000000000000000000e+00
2.422298412698412733e+02 0.000000000000000000e+00
2.425280725620000055e+02 0.000000000000000000e+00
2.428371882086167659e+02 0.000000000000000000e+00
2.431256235827664511e+02 0.000000000000000000e+00
2.434160544217687061e+02 0.000000000000000000e+00
2.437209977324262979e+02 0.000000000000000000e+00
2.440097959183673595e+02 0.000000000000000000e+00
2.443042176870748392e+02 0.000000000000000000e+00
2.446026303854875152e+02 0.000000000000000000e+00
2.449139229024943347e+02 0.000000000000000000e+00
2.452003628117913934e+02 0.000000000000000000e+00
2.454973242630385357e+02 0.000000000000000000e+00
2.457955555555555520e+02 0.000000000000000000e+00
2.461021315192743657e+02 0.000000000000000000e+00
2.463976417233560028e+02 0.000000000000000000e+00
2.466989569160997746e+02 0.000000000000000000e+00
2.469990022675737009e+02 0.000000000000000000e+00
2.472963265306122480e+02 0.000000000000000000e+00
2.475951020408163288e+02 0.000000000000000000e+00
2.478837188208616737e+02 0.000000000000000000e+00
2.481705215419501087e+02 0.000000000000000000e+00
2.484776417233560153e+02 0.000000000000000000e+00
2.487629931972789166e+02 0.000000000000000000e+00
2.490606802721088400e+02 0.000000000000000000e+00
2.493623582766439881e+02 0.000000000000000000e+00
2.496585941043083778e+02 0.000000000000000000e+00
2.499597278911564615e+02 0.000000000000000000e+00
2.502583219954648541e+02 0.000000000000000000e+00
2.505498412698412665e+02 0.000000000000000000e+00
2.508569614512471730e+02 0.000000000000000000e+00
2.511533786848072509e+02 0.000000000000000000e+00
2.514559637188208683e+02 0.000000000000000000e+00
2.517462131519274351e+02 0.000000000000000000e+00
2.520493424036281169e+02 0.000000000000000000e+00
2.523444897959183777e+02 0.000000000000000000e+00
2.526376417233560119e+02 0.000000000000000000e+00
2.529378684807256263e+02 0.000000000000000000e+00
2.532299319727891032e+02 0.000000000000000000e+00
2.535308843537414987e+02 0.000000000000000000e+00
2.538303854875283321e+02 0.000000000000000000e+00
2.541229931972789018e+02 0.000000000000000000e+00
2.544207709750000106e+02 0.000000000000000000e+00
2.547210884353741562e+02 0.000000000000000000e+00
2.550245804988662144e+02 0.000000000000000000e+00
2.553186394557823178e+02 0.000000000000000000e+00
2.556146938775510193e+02 0.000000000000000000e+00
2.559192743764172349e+02 0.000000000000000000e+00
2.562193197278911612e+02 0.000000000000000000e+00
2.565073922902494132e+02 0.000000000000000000e+00
2.568048979591836769e+02 0.000000000000000000e+00
2.571009523809523785e+02 0.000000000000000000e+00
2.573999092970521474e+02 0.000000000000000000e+00
2.576937868480725342e+02 0.000000000000000000e+00
2.579966439899999955e+02 0.000000000000000000e+00
2.582878911564625923e+02 0.000000000000000000e+00
2.585928571420000139e+02 1.000000000000000000e+00
2.588827210884353462e+02 0.000000000000000000e+00
2.591776870748299189e+02 0.000000000000000000e+00
2.594717460317460223e+02 0.000000000000000000e+00
2.597746938775510444e+02 0.000000000000000000e+00
2.600678458049886785e+02 0.000000000000000000e+00
2.603639002267573801e+02 0.000000000000000000e+00
2.606621315192743964e+02 0.000000000000000000e+00
2.609647165532879853e+02 0.000000000000000000e+00
2.612567800453514906e+02 0.000000000000000000e+00
2.615493877551020319e+02 0.000000000000000000e+00
2.618459863945578263e+02 0.000000000000000000e+00
2.621400453514739297e+02 0.000000000000000000e+00
2.624273922902494292e+02 0.000000000000000000e+00
2.627259863945578218e+02 0.000000000000000000e+00
2.630283900226757510e+02 0.000000000000000000e+00
2.633160997732426267e+02 0.000000000000000000e+00
2.636257596371881959e+02 0.000000000000000000e+00
2.639201814058956757e+02 0.000000000000000000e+00
2.642107936507936756e+02 0.000000000000000000e+00
2.645106575963718569e+02 0.000000000000000000e+00
2.648014512471655166e+02 0.000000000000000000e+00
2.651018594104308477e+02 0.000000000000000000e+00
2.654064399092970348e+02 0.000000000000000000e+00
2.657081179138322113e+02 0.000000000000000000e+00
2.659996371882086237e+02 0.000000000000000000e+00
2.663009523809523671e+02 0.000000000000000000e+00
2.665968253968254089e+02 0.000000000000000000e+00
2.668988662131519050e+02 0.000000000000000000e+00
2.671949206349206065e+02 0.000000000000000000e+00
2.674858956916099828e+02 0.000000000000000000e+00
2.677882993197279120e+02 0.000000000000000000e+00
2.680859863945578354e+02 0.000000000000000000e+00
2.683800453514739388e+02 0.000000000000000000e+00
2.686788208609999629e+02 0.000000000000000000e+00
2.689688888888888982e+02 0.000000000000000000e+00
2.692763718820861527e+02 0.000000000000000000e+00
2.695664399092970598e+02 0.000000000000000000e+00
2.698621315192743850e+02 0.000000000000000000e+00
2.701523809523809518e+02 0.000000000000000000e+00
2.704489795918367463e+02 0.000000000000000000e+00
2.707443083900226952e+02 0.000000000000000000e+00
2.710387301587301749e+02 0.000000000000000000e+00
2.713367800453514747e+02 0.000000000000000000e+00
2.716342857142857383e+02 0.000000000000000000e+00
2.719243537414965886e+02 0.000000000000000000e+00
2.722127891156462738e+02 0.000000000000000000e+00
2.725204535147392448e+02 0.000000000000000000e+00
2.728145124716553482e+02 0.000000000000000000e+00
2.731029478458049766e+02 0.000000000000000000e+00
2.733908163259999924e+02 0.000000000000000000e+00
2.736923356009070289e+02 0.000000000000000000e+00
2.739880272108843542e+02 0.000000000000000000e+00
2.742837188208616794e+02 0.000000000000000000e+00
2.745757823129251847e+02 0.000000000000000000e+00
2.748819954648525936e+02 0.000000000000000000e+00
2.751773242630385425e+02 0.000000000000000000e+00
2.754724489790000348e+02 0.000000000000000000e+00
2.757775510199999758e+02 0.000000000000000000e+00
2.760756462585034114e+02 0.000000000000000000e+00
2.763802267573695985e+02 0.000000000000000000e+00
2.766706575963718819e+02 0.000000000000000000e+00
2.769683673459999795e+02 0.000000000000000000e+00
2.772591383219954650e+02 0.000000000000000000e+00
2.775668027210884361e+02 0.000000000000000000e+00
2.778612244897959158e+02 0.000000000000000000e+00
