# Supplementary material for: Correlated microtiming deviations in jazz and rock music
Source: PLoS One. 2018 Jan 24;13(1):e0186361. doi: 10.1371/journal.pone.0186361 (PMC5783353; doi:10.1371/journal.pone.0186361)
Supplement: S1 Dataset — (ZIP) [file pone.0186361.s001.zip › R04.dat]

5.263564625850339951e+01 0.000000000000000000e+00
5.302566893424036465e+01 0.000000000000000000e+00
5.341242630385487189e+01 0.000000000000000000e+00
5.378811791383220253e+01 0.000000000000000000e+00
5.416326530612244738e+01 0.000000000000000000e+00
5.453950113378684961e+01 0.000000000000000000e+00
5.491900226757369552e+01 0.000000000000000000e+00
5.528562358276644062e+01 0.000000000000000000e+00
5.565895691609977547e+01 0.000000000000000000e+00
5.604045351473922665e+01 0.000000000000000000e+00
5.640253968253968253e+01 0.000000000000000000e+00
5.676662131519274368e+01 0.000000000000000000e+00
5.716063492063491935e+01 0.000000000000000000e+00
5.752852607709750288e+01 0.000000000000000000e+00
5.790839002267573932e+01 0.000000000000000000e+00
5.827700680272108968e+01 0.000000000000000000e+00
5.865523809523809717e+01 0.000000000000000000e+00
5.901714285714285779e+01 0.000000000000000000e+00
5.937306122399999708e+01 0.000000000000000000e+00
5.974131519274376245e+01 0.000000000000000000e+00
6.010394557823128991e+01 0.000000000000000000e+00
6.045006802721088235e+01 0.000000000000000000e+00
6.081306122448979323e+01 0.000000000000000000e+00
6.116897959183673805e+01 0.000000000000000000e+00
6.154666666666666686e+01 0.000000000000000000e+00
6.189405895691609771e+01 0.000000000000000000e+00
6.226920634920634967e+01 0.000000000000000000e+00
6.262911564625850502e+01 0.000000000000000000e+00
6.299392290249433302e+01 0.000000000000000000e+00
6.335201814058957126e+01 0.000000000000000000e+00
6.370158730158730265e+01 0.000000000000000000e+00
6.406712018140589748e+01 0.000000000000000000e+00
6.444789115646258892e+01 0.000000000000000000e+00
6.480979591836734244e+01 0.000000000000000000e+00
6.517986394557823360e+01 0.000000000000000000e+00
6.553414965986394236e+01 0.000000000000000000e+00
6.589750566893424377e+01 0.000000000000000000e+00
6.625342403628117438e+01 0.000000000000000000e+00
6.660970521541949552e+01 0.000000000000000000e+00
6.696163265306122980e+01 0.000000000000000000e+00
6.733369614512471912e+01 0.000000000000000000e+00
6.768272108843537183e+01 0.000000000000000000e+00
6.804099773242630533e+01 0.000000000000000000e+00
6.841287981859410650e+01 0.000000000000000000e+00
6.877841269841269423e+01 0.000000000000000000e+00
6.914086167800454064e+01 0.000000000000000000e+00
6.949605442176870440e+01 0.000000000000000000e+00
6.985959183673469397e+01 0.000000000000000000e+00
7.022675736961451776e+01 0.000000000000000000e+00
7.058721088435373758e+01 0.000000000000000000e+00
7.094639455782312609e+01 0.000000000000000000e+00
7.130866213151927013e+01 0.000000000000000000e+00
7.167401360544218392e+01 0.000000000000000000e+00
7.203755102040815927e+01 0.000000000000000000e+00
7.239782312925170515e+01 0.000000000000000000e+00
7.276117913832199235e+01 0.000000000000000000e+00
7.313233560090702667e+01 0.000000000000000000e+00
7.348009070294784806e+01 0.000000000000000000e+00
7.384634920634920263e+01 0.000000000000000000e+00
7.422421768707482670e+01 0.000000000000000000e+00
7.458866213151927127e+01 0.000000000000000000e+00
7.493913832199547187e+01 0.000000000000000000e+00
7.529977324263037985e+01 0.000000000000000000e+00
7.565569160997732467e+01 0.000000000000000000e+00
7.602140589569161477e+01 0.000000000000000000e+00
7.637115646258503432e+01 0.000000000000000000e+00
7.673433106575963336e+01 0.000000000000000000e+00
7.709587301587301056e+01 0.000000000000000000e+00
7.745306122448980091e+01 0.000000000000000000e+00
7.780897959183673152e+01 0.000000000000000000e+00
7.817124716553287556e+01 0.000000000000000000e+00
7.852897959183673038e+01 0.000000000000000000e+00
7.888380952380951783e+01 0.000000000000000000e+00
7.925278911564625162e+01 0.000000000000000000e+00
7.962485260770975515e+01 0.000000000000000000e+00
7.997333333333332916e+01 0.000000000000000000e+00
8.033705215419500689e+01 0.000000000000000000e+00
8.067954648526077222e+01 0.000000000000000000e+00
8.105814058956916313e+01 0.000000000000000000e+00
8.141079365079365004e+01 0.000000000000000000e+00
8.177814058956916199e+01 0.000000000000000000e+00
8.215038548752833947e+01 0.000000000000000000e+00
8.254222222222222172e+01 0.000000000000000000e+00
8.290068027210884338e+01 0.000000000000000000e+00
8.325387755102040899e+01 0.000000000000000000e+00
8.361469387755101934e+01 0.000000000000000000e+00
8.397351473922903153e+01 0.000000000000000000e+00
8.429151927437641234e+01 0.000000000000000000e+00
8.465124716553287954e+01 0.000000000000000000e+00
8.500770975056688883e+01 0.000000000000000000e+00
8.537052154195011155e+01 0.000000000000000000e+00
8.569233560090702895e+01 0.000000000000000000e+00
8.604099773242630533e+01 0.000000000000000000e+00
8.638929705215419119e+01 0.000000000000000000e+00
8.675138321995464707e+01 0.000000000000000000e+00
8.708589569160997712e+01 0.000000000000000000e+00
8.744816326530612116e+01 0.000000000000000000e+00
8.779265306122448465e+01 0.000000000000000000e+00
8.814367346938774972e+01 0.000000000000000000e+00
8.849560090700001069e+01 0.000000000000000000e+00
8.884190476190475749e+01 0.000000000000000000e+00
8.921233560090702497e+01 0.000000000000000000e+00
8.956916099773242479e+01 0.000000000000000000e+00
8.993596371882085805e+01 0.000000000000000000e+00
9.028952380952381418e+01 0.000000000000000000e+00
9.063092970521542213e+01 0.000000000000000000e+00
9.099628117913832170e+01 0.000000000000000000e+00
9.133786848072561781e+01 0.000000000000000000e+00
9.168798185941042789e+01 0.000000000000000000e+00
9.203229024943310321e+01 0.000000000000000000e+00
9.239092970521541304e+01 0.000000000000000000e+00
9.273088435374150151e+01 0.000000000000000000e+00
9.310131519274376899e+01 0.000000000000000000e+00
9.344671201814058747e+01 0.000000000000000000e+00
9.379374149659864202e+01 0.000000000000000000e+00
9.413768707482992681e+01 0.000000000000000000e+00
9.449650793650793901e+01 0.000000000000000000e+00
9.485714285714286120e+01 0.000000000000000000e+00
9.521306122448979181e+01 0.000000000000000000e+00
9.557768707482993875e+01 0.000000000000000000e+00
9.593922902494331595e+01 0.000000000000000000e+00
9.628861678004534497e+01 0.000000000000000000e+00
9.663074829931973397e+01 0.000000000000000000e+00
9.698068027210884168e+01 0.000000000000000000e+00
9.733188208616779491e+01 0.000000000000000000e+00
9.768000000000000682e+01 0.000000000000000000e+00
9.802956916099773821e+01 0.000000000000000000e+00
9.838276643990930381e+01 0.000000000000000000e+00
9.874321995464852364e+01 0.000000000000000000e+00
9.909315192743764555e+01 0.000000000000000000e+00
9.944090702947845273e+01 0.000000000000000000e+00
9.979446712018140886e+01 0.000000000000000000e+00
1.001476643990929745e+02 0.000000000000000000e+00
1.005249886621315198e+02 0.000000000000000000e+00
1.008847165532879870e+02 0.000000000000000000e+00
1.012593197278911532e+02 0.000000000000000000e+00
1.016097959183673538e+02 0.000000000000000000e+00
1.019528344671201836e+02 0.000000000000000000e+00
1.023031292517006818e+02 0.000000000000000000e+00
1.026539682539682588e+02 0.000000000000000000e+00
1.030000907029478441e+02 0.000000000000000000e+00
1.033442176870748312e+02 0.000000000000000000e+00
1.037242630385487558e+02 0.000000000000000000e+00
1.040856235827664449e+02 0.000000000000000000e+00
1.044527891156462545e+02 0.000000000000000000e+00
1.047740589569160932e+02 0.000000000000000000e+00
1.051243537414966056e+02 0.000000000000000000e+00
1.054650340136054467e+02 0.000000000000000000e+00
1.058233106575963660e+02 0.000000000000000000e+00
1.061857596371882124e+02 0.000000000000000000e+00
1.065551020408163225e+02 0.000000000000000000e+00
1.069108390022675792e+02 0.000000000000000000e+00
1.072692970521542009e+02 0.000000000000000000e+00
1.076146938775510193e+02 0.000000000000000000e+00
1.079655328798185963e+02 0.000000000000000000e+00
1.083045804988662155e+02 0.000000000000000000e+00
1.086541496598639469e+02 0.000000000000000000e+00
1.090133333333333354e+02 0.000000000000000000e+00
1.093736054421768671e+02 0.000000000000000000e+00
1.097257142857142895e+02 0.000000000000000000e+00
1.100867120181405880e+02 0.000000000000000000e+00
1.104409977324262968e+02 0.000000000000000000e+00
1.108056235827664437e+02 0.000000000000000000e+00
1.111796825396825454e+02 0.000000000000000000e+00
1.115245351473922852e+02 0.000000000000000000e+00
1.118799092970521514e+02 0.000000000000000000e+00
1.122356462585034080e+02 0.000000000000000000e+00
1.126031746031746081e+02 0.000000000000000000e+00
1.129563718820861737e+02 0.000000000000000000e+00
1.133097505668934275e+02 0.000000000000000000e+00
1.136645804988662150e+02 0.000000000000000000e+00
1.140114285714285671e+02 0.000000000000000000e+00
1.143742403628117899e+02 0.000000000000000000e+00
1.147395918367346894e+02 0.000000000000000000e+00
1.150955102040816342e+02 0.000000000000000000e+00
1.154610430839002220e+02 0.000000000000000000e+00
1.158169614512471668e+02 0.000000000000000000e+00
1.161775963718820890e+02 0.000000000000000000e+00
1.165209977324263093e+02 0.000000000000000000e+00
1.168714739229024957e+02 0.000000000000000000e+00
1.172281179138321932e+02 0.000000000000000000e+00
1.175816780045351493e+02 0.000000000000000000e+00
1.179312471655328807e+02 0.000000000000000000e+00
1.182978684807256258e+02 0.000000000000000000e+00
1.186672108843537359e+02 0.000000000000000000e+00
1.190165986394557791e+02 0.000000000000000000e+00
1.193623582766439881e+02 0.000000000000000000e+00
1.197150113378684750e+02 0.000000000000000000e+00
1.200845351473922875e+02 0.000000000000000000e+00
1.204364625850340076e+02 0.000000000000000000e+00
1.207936507936507979e+02 0.000000000000000000e+00
1.211671655328798209e+02 0.000000000000000000e+00
1.215096598639455721e+02 0.000000000000000000e+00
1.218650340136054382e+02 0.000000000000000000e+00
1.222283900226757396e+02 0.000000000000000000e+00
1.225931972789115605e+02 0.000000000000000000e+00
1.229418594104308369e+02 0.000000000000000000e+00
1.233052154195011383e+02 0.000000000000000000e+00
1.236624036281179144e+02 0.000000000000000000e+00
1.240228571428571485e+02 0.000000000000000000e+00
1.243912925170068036e+02 0.000000000000000000e+00
1.247524716553288044e+02 0.000000000000000000e+00
1.250931519274376456e+02 0.000000000000000000e+00
1.254543310657596322e+02 0.000000000000000000e+00
1.258136961451247231e+02 0.000000000000000000e+00
1.261688888888888869e+02 0.000000000000000000e+00
1.265240816326530648e+02 0.000000000000000000e+00
1.268805442176870741e+02 0.000000000000000000e+00
1.272400907029478390e+02 0.000000000000000000e+00
1.275996371882086180e+02 0.000000000000000000e+00
1.279504761904761949e+02 0.000000000000000000e+00
1.283038548752834345e+02 0.000000000000000000e+00
1.286693877551020364e+02 0.000000000000000000e+00
1.290184126984127033e+02 0.000000000000000000e+00
1.293766893424036368e+02 0.000000000000000000e+00
1.297380498866213259e+02 0.000000000000000000e+00
1.300908843537415009e+02 0.000000000000000000e+00
1.304578684807256366e+02 0.000000000000000000e+00
1.308092517006802780e+02 0.000000000000000000e+00
1.311531972789115628e+02 0.000000000000000000e+00
1.315187301587301647e+02 0.000000000000000000e+00
1.318719274376417161e+02 0.000000000000000000e+00
1.322436281179138291e+02 0.000000000000000000e+00
1.326064399092970518e+02 0.000000000000000000e+00
1.329570975056689406e+02 0.000000000000000000e+00
1.333275283446712081e+02 0.000000000000000000e+00
1.336803628117913831e+02 0.000000000000000000e+00
1.340437188208616703e+02 0.000000000000000000e+00
1.343936507936508065e+02 0.000000000000000000e+00
1.347428571428571331e+02 0.000000000000000000e+00
1.350980498866213111e+02 0.000000000000000000e+00
1.354425396825396888e+02 0.000000000000000000e+00
1.358122448979591752e+02 0.000000000000000000e+00
1.361732426303854879e+02 0.000000000000000000e+00
1.365298866213151996e+02 0.000000000000000000e+00
1.368763718820861754e+02 0.000000000000000000e+00
1.372364625850340190e+02 0.000000000000000000e+00
1.375871201814059077e+02 0.000000000000000000e+00
1.379341496598639480e+02 0.000000000000000000e+00
1.382829931972788984e+02 0.000000000000000000e+00
1.386624943310657727e+02 0.000000000000000000e+00
1.390233106575963689e+02 0.000000000000000000e+00
1.393737868480725695e+02 0.000000000000000000e+00
1.397306122448979693e+02 0.000000000000000000e+00
1.400934240362811920e+02 0.000000000000000000e+00
1.404462585034013671e+02 0.000000000000000000e+00
1.408041723356008958e+02 0.000000000000000000e+00
1.411573696145124757e+02 0.000000000000000000e+00
1.415140136054421873e+02 0.000000000000000000e+00
1.418715646258503398e+02 0.000000000000000000e+00
1.422352834467120317e+02 0.000000000000000000e+00
1.425814058956916028e+02 0.000000000000000000e+00
1.429483900226757385e+02 0.000000000000000000e+00
1.432850793650793548e+02 0.000000000000000000e+00
1.436576870748299370e+02 0.000000000000000000e+00
1.440210430839002242e+02 0.000000000000000000e+00
1.443882086167800480e+02 0.000000000000000000e+00
1.447065759637188194e+02 0.000000000000000000e+00
1.450677551020408202e+02 0.000000000000000000e+00
1.454291156462585093e+02 0.000000000000000000e+00
1.457717913832199486e+02 0.000000000000000000e+00
1.461293424036281294e+02 0.000000000000000000e+00
1.464752834467120124e+02 0.000000000000000000e+00
1.468228571428571456e+02 0.000000000000000000e+00
1.471998185941043005e+02 0.000000000000000000e+00
1.475492063492063437e+02 0.000000000000000000e+00
1.478927891156462522e+02 0.000000000000000000e+00
1.482278458049886751e+02 0.000000000000000000e+00
1.485783219954648473e+02 0.000000000000000000e+00
1.489086621315192644e+02 0.000000000000000000e+00
1.492694784580498890e+02 0.000000000000000000e+00
1.495931065759637306e+02 0.000000000000000000e+00
1.499519274376417286e+02 0.000000000000000000e+00
1.502786394557823257e+02 0.000000000000000000e+00
1.506225850340136105e+02 0.000000000000000000e+00
1.509888435374149651e+02 0.000000000000000000e+00
1.513347845804988765e+02 0.000000000000000000e+00
1.517039455782312984e+02 0.000000000000000000e+00
1.520511564625850269e+02 0.000000000000000000e+00
1.524121541950113397e+02 0.000000000000000000e+00
1.527582766439909392e+02 0.000000000000000000e+00
1.531098412698412687e+02 0.000000000000000000e+00
1.534468934240362898e+02 0.000000000000000000e+00
1.537919274376417320e+02 0.000000000000000000e+00
1.541422222222222160e+02 0.000000000000000000e+00
1.544912471655328829e+02 0.000000000000000000e+00
1.548442630385487462e+02 0.000000000000000000e+00
1.551976417233560142e+02 0.000000000000000000e+00
1.555441269841269900e+02 0.000000000000000000e+00
1.559007709750567017e+02 0.000000000000000000e+00
1.562497959183673402e+02 0.000000000000000000e+00
1.566051700680272063e+02 0.000000000000000000e+00
1.569396825396825363e+02 0.000000000000000000e+00
1.572999546485260680e+02 0.000000000000000000e+00
1.576634920634920718e+02 0.000000000000000000e+00
1.580232199546485390e+02 0.000000000000000000e+00
1.583760544217687141e+02 0.000000000000000000e+00
1.587190929705215297e+02 0.000000000000000000e+00
1.590634013605442192e+02 0.000000000000000000e+00
1.594198639455782427e+02 0.000000000000000000e+00
1.597581859410430809e+02 0.000000000000000000e+00
1.601151927437641689e+02 0.000000000000000000e+00
1.604665759637188103e+02 0.000000000000000000e+00
1.608255782312925248e+02 0.000000000000000000e+00
1.611836734693877418e+02 0.000000000000000000e+00
1.615238095238095184e+02 0.000000000000000000e+00
1.618753741496598764e+02 0.000000000000000000e+00
1.622416326530612309e+02 0.000000000000000000e+00
1.625935600907029368e+02 0.000000000000000000e+00
1.629540136054421851e+02 0.000000000000000000e+00
1.633104761904761801e+02 0.000000000000000000e+00
1.636790929705215376e+02 0.000000000000000000e+00
1.640348299319727801e+02 0.000000000000000000e+00
1.643970975056689383e+02 0.000000000000000000e+00
1.647379591836734676e+02 0.000000000000000000e+00
1.650917006802721119e+02 0.000000000000000000e+00
1.654488888888888880e+02 0.000000000000000000e+00
1.657970068027210857e+02 0.000000000000000000e+00
1.661609070294784658e+02 0.000000000000000000e+00
1.665315192743764214e+02 0.000000000000000000e+00
1.668887074829931976e+02 0.000000000000000000e+00
1.672324716553287942e+02 0.000000000000000000e+00
1.675640816326530569e+02 0.000000000000000000e+00
1.679112925170068138e+02 0.000000000000000000e+00
1.682588662131519186e+02 0.000000000000000000e+00
1.686195011337868550e+02 0.000000000000000000e+00
1.689801360544217630e+02 0.000000000000000000e+00
1.693202721088435396e+02 0.000000000000000000e+00
1.696723809523809621e+02 0.000000000000000000e+00
1.700319274376417127e+02 0.000000000000000000e+00
1.703822222222222251e+02 0.000000000000000000e+00
1.707339682539682428e+02 0.000000000000000000e+00
1.710918820861678000e+02 0.000000000000000000e+00
1.714136961451247032e+02 0.000000000000000000e+00
1.717618140589569293e+02 0.000000000000000000e+00
nan -1.000000000000000000e+00
nan -1.000000000000000000e+00
nan -1.000000000000000000e+00
1.731602040809999892e+02 0.000000000000000000e+00
1.735278004535147431e+02 0.000000000000000000e+00
1.738786394557823201e+02 0.000000000000000000e+00
1.742271201814058941e+02 0.000000000000000000e+00
1.745556462585034012e+02 0.000000000000000000e+00
nan -1.000000000000000000e+00
1.752600453514739343e+02 0.000000000000000000e+00
1.756342857142857099e+02 0.000000000000000000e+00
1.759655328798185963e+02 0.000000000000000000e+00
1.763437641723355966e+02 0.000000000000000000e+00
1.766782766439909267e+02 0.000000000000000000e+00
1.769792290249433222e+02 0.000000000000000000e+00
1.773320634920634973e+02 0.000000000000000000e+00
1.776502494331065805e+02 0.000000000000000000e+00
1.780364625850000095e+02 0.000000000000000000e+00
1.783867573696145143e+02 0.000000000000000000e+00
1.787212698412698444e+02 0.000000000000000000e+00
1.790665306120000082e+02 1.000000000000000000e+00
1.794423582759999931e+02 1.000000000000000000e+00
1.797899319720000051e+02 1.000000000000000000e+00
1.801353287979999891e+02 1.000000000000000000e+00
nan -1.000000000000000000e+00
nan -1.000000000000000000e+00
nan -1.000000000000000000e+00
1.815105668934240271e+02 0.000000000000000000e+00
1.818871655328798056e+02 0.000000000000000000e+00
1.822214965986394475e+02 0.000000000000000000e+00
nan -1.000000000000000000e+00
1.828785487528344618e+02 0.000000000000000000e+00
1.831920181405895676e+02 0.000000000000000000e+00
1.835591836734693914e+02 0.000000000000000000e+00
nan -1.000000000000000000e+00
1.842429024943310765e+02 0.000000000000000000e+00
1.846068027210884281e+02 0.000000000000000000e+00
nan -1.000000000000000000e+00
1.852767346938775574e+02 0.000000000000000000e+00
1.856317460317460188e+02 0.000000000000000000e+00
1.859657142857142844e+02 0.000000000000000000e+00
1.863301587301587290e+02 0.000000000000000000e+00
1.867214512471655325e+02 0.000000000000000000e+00
1.870594104308389944e+02 0.000000000000000000e+00
1.874040816326530603e+02 0.000000000000000000e+00
1.877443990929705251e+02 0.000000000000000000e+00
nan -1.000000000000000000e+00
1.884023582766439802e+02 0.000000000000000000e+00
1.887314285714285802e+02 0.000000000000000000e+00
nan -1.000000000000000000e+00
nan -1.000000000000000000e+00
1.897795918367346815e+02 0.000000000000000000e+00
1.901549206349206429e+02 0.000000000000000000e+00
1.904963265306122366e+02 0.000000000000000000e+00
1.908217687074829882e+02 0.000000000000000000e+00
1.911693424036281215e+02 0.000000000000000000e+00
1.915363265306122571e+02 0.000000000000000000e+00
1.918877097505668985e+02 0.000000000000000000e+00
nan -1.000000000000000000e+00
1.925622448969999994e+02 0.000000000000000000e+00
1.928780045351473973e+02 0.000000000000000000e+00
1.932571428571428669e+02 0.000000000000000000e+00
1.935664399092970598e+02 0.000000000000000000e+00
1.939288888888888778e+02 0.000000000000000000e+00
1.942526984126984075e+02 0.000000000000000000e+00
1.946147845804988776e+02 0.000000000000000000e+00
1.949745124716553164e+02 0.000000000000000000e+00
1.953037641723356046e+02 0.000000000000000000e+00
1.956493424036281112e+02 0.000000000000000000e+00
1.959639002267573744e+02 0.000000000000000000e+00
1.963276190476190379e+02 0.000000000000000000e+00
1.966806349206349296e+02 0.000000000000000000e+00
1.970040816326530546e+02 0.000000000000000000e+00
1.973683446712018110e+02 0.000000000000000000e+00
1.976767346938775631e+02 0.000000000000000000e+00
1.980466213151927377e+02 0.000000000000000000e+00
1.983691609977324219e+02 0.000000000000000000e+00
1.987434013605442260e+02 0.000000000000000000e+00
nan -1.000000000000000000e+00
1.994146031746031724e+02 0.000000000000000000e+00
1.997346031746031656e+02 0.000000000000000000e+00
2.000816326529999856e+02 0.000000000000000000e+00
nan -1.000000000000000000e+00
nan -1.000000000000000000e+00
nan -1.000000000000000000e+00
2.014523356009070199e+02 0.000000000000000000e+00
2.017685260770975049e+02 0.000000000000000000e+00
2.021253514729999949e+02 0.000000000000000000e+00
2.025046712018140624e+02 0.000000000000000000e+00
2.028326530612244767e+02 0.000000000000000000e+00
2.031854875279999817e+02 0.000000000000000000e+00
2.035143764172335636e+02 0.000000000000000000e+00
2.038383673469387816e+02 0.000000000000000000e+00
2.042031746031746025e+02 0.000000000000000000e+00
nan -1.000000000000000000e+00
2.048499319720000074e+02 0.000000000000000000e+00
2.051767800453514781e+02 0.000000000000000000e+00
2.055098412698412744e+02 0.000000000000000000e+00
nan -1.000000000000000000e+00
nan -1.000000000000000000e+00
nan -1.000000000000000000e+00
nan -1.000000000000000000e+00
2.072237641723355921e+02 0.000000000000000000e+00
2.075715192743764135e+02 0.000000000000000000e+00
2.079125623582766309e+02 0.000000000000000000e+00
2.082501587301587165e+02 0.000000000000000000e+00
2.086419954648526129e+02 0.000000000000000000e+00
2.089630839002267635e+02 0.000000000000000000e+00
2.092747392290249309e+02 0.000000000000000000e+00
2.096370068027210891e+02 0.000000000000000000e+00
2.099631746031745934e+02 0.000000000000000000e+00
2.102862585034013705e+02 0.000000000000000000e+00
2.106075283446712092e+02 0.000000000000000000e+00
2.109529251700680277e+02 0.000000000000000000e+00
nan -1.000000000000000000e+00
2.116551473922902460e+02 0.000000000000000000e+00
nan -1.000000000000000000e+00
nan -1.000000000000000000e+00
2.126407256235827674e+02 0.000000000000000000e+00
2.129853968253968333e+02 0.000000000000000000e+00
2.133264399092970507e+02 0.000000000000000000e+00
2.136653061224489818e+02 0.000000000000000000e+00
2.140373696145124711e+02 0.000000000000000000e+00
2.143551927437641780e+02 0.000000000000000000e+00
2.146816326529999799e+02 0.000000000000000000e+00
2.150412698412698376e+02 0.000000000000000000e+00
2.153260770975056744e+02 0.000000000000000000e+00
2.156734693877550910e+02 0.000000000000000000e+00
2.160152380952380895e+02 0.000000000000000000e+00
2.163499319727891077e+02 0.000000000000000000e+00
2.166891609977324151e+02 0.000000000000000000e+00
2.170346938769999952e+02 0.000000000000000000e+00
2.173710657596371902e+02 0.000000000000000000e+00
2.177070294784580540e+02 0.000000000000000000e+00
2.180270294784580472e+02 0.000000000000000000e+00
2.184051020400000027e+02 0.000000000000000000e+00
2.187245351473922881e+02 0.000000000000000000e+00
2.190999999999999943e+02 0.000000000000000000e+00
2.194708390022675815e+02 0.000000000000000000e+00
2.197948299319727994e+02 0.000000000000000000e+00
2.201112018140589441e+02 0.000000000000000000e+00
2.204705668934240350e+02 0.000000000000000000e+00
nan -1.000000000000000000e+00
2.211154648526077153e+02 0.000000000000000000e+00
2.214566893424036209e+02 0.000000000000000000e+00
2.217650793650793730e+02 0.000000000000000000e+00
nan -1.000000000000000000e+00
2.224738321995464787e+02 0.000000000000000000e+00
2.227755102040816269e+02 0.000000000000000000e+00
2.231158276643990916e+02 0.000000000000000000e+00
2.234561451247165564e+02 0.000000000000000000e+00
2.238285714285714221e+02 0.000000000000000000e+00
2.241384126984127079e+02 0.000000000000000000e+00
2.244874376417233464e+02 0.000000000000000000e+00
2.248698412698412596e+02 0.000000000000000000e+00
2.251767800453514781e+02 0.000000000000000000e+00
2.255087528344671171e+02 0.000000000000000000e+00
2.258652154195011406e+02 0.000000000000000000e+00
2.261625396825396876e+02 0.000000000000000000e+00
2.265222675736961548e+02 0.000000000000000000e+00
2.268497052154195046e+02 0.000000000000000000e+00
2.272074376417233452e+02 0.000000000000000000e+00
nan -1.000000000000000000e+00
nan -1.000000000000000000e+00
2.281872108843537319e+02 0.000000000000000000e+00
2.285431292517006909e+02 0.000000000000000000e+00
2.289130158730158655e+02 0.000000000000000000e+00
2.292671201814058861e+02 0.000000000000000000e+00
2.295531972789115684e+02 0.000000000000000000e+00
2.298731972789115616e+02 0.000000000000000000e+00
2.302367346938775370e+02 0.000000000000000000e+00
2.306282086167800571e+02 0.000000000000000000e+00
2.309209977324263150e+02 0.000000000000000000e+00
2.312826530609999907e+02 0.000000000000000000e+00
nan -1.000000000000000000e+00
2.319524716550000107e+02 0.000000000000000000e+00
2.322748299319727892e+02 0.000000000000000000e+00
2.326132653059999882e+02 0.000000000000000000e+00
2.329654421768707380e+02 0.000000000000000000e+00
2.333208163265306041e+02 0.000000000000000000e+00
2.336273922902494462e+02 0.000000000000000000e+00
2.339586394557823041e+02 0.000000000000000000e+00
2.343394104308389956e+02 0.000000000000000000e+00
2.346737414965986375e+02 0.000000000000000000e+00
2.349935600907029425e+02 0.000000000000000000e+00
2.353416780045351402e+02 0.000000000000000000e+00
2.356433560090702883e+02 0.000000000000000000e+00
2.360377324263038474e+02 0.000000000000000000e+00
2.363628117913832227e+02 0.000000000000000000e+00
2.367127437641723304e+02 0.000000000000000000e+00
2.370211337868480825e+02 0.000000000000000000e+00
2.373561904761904771e+02 0.000000000000000000e+00
2.376765532879818466e+02 0.000000000000000000e+00
