# Supplementary material for: Correlated microtiming deviations in jazz and rock music
Source: PLoS One. 2018 Jan 24;13(1):e0186361. doi: 10.1371/journal.pone.0186361 (PMC5783353; doi:10.1371/journal.pone.0186361)
Supplement: S1 Dataset — (ZIP) [file pone.0186361.s001.zip › R05.dat]

2.577378684807256093e+01 0.000000000000000000e+00
2.617832199546485228e+01 0.000000000000000000e+00
2.659863945578231181e+01 0.000000000000000000e+00
2.699174603174603249e+01 0.000000000000000000e+00
2.740589569160997740e+01 0.000000000000000000e+00
nan -1.000000000000000000e+00
2.822675736961451420e+01 0.000000000000000000e+00
2.862095238095238159e+01 0.000000000000000000e+00
2.901823129251700806e+01 0.000000000000000000e+00
2.941931972789115690e+01 0.000000000000000000e+00
2.981877551020408035e+01 0.000000000000000000e+00
3.021768707482993221e+01 0.000000000000000000e+00
3.060172335600907090e+01 0.000000000000000000e+00
3.098467120181405932e+01 0.000000000000000000e+00
3.136362811791383365e+01 0.000000000000000000e+00
3.175092970521541957e+01 0.000000000000000000e+00
nan -1.000000000000000000e+00
nan -1.000000000000000000e+00
3.294204081632653214e+01 0.000000000000000000e+00
3.334839002267573704e+01 0.000000000000000000e+00
3.372897959183673322e+01 0.000000000000000000e+00
3.412244897959183731e+01 0.000000000000000000e+00
3.452444444444444116e+01 0.000000000000000000e+00
3.490412698412698234e+01 0.000000000000000000e+00
3.531736961451247225e+01 0.000000000000000000e+00
3.571700680272108741e+01 0.000000000000000000e+00
3.611374149659864230e+01 0.000000000000000000e+00
3.650848072562358482e+01 0.000000000000000000e+00
3.688798185941043073e+01 0.000000000000000000e+00
3.727655328798186218e+01 0.000000000000000000e+00
3.766585034013605338e+01 0.000000000000000000e+00
3.806512471655328511e+01 0.000000000000000000e+00
3.848199546485260925e+01 0.000000000000000000e+00
3.888453514739229178e+01 0.000000000000000000e+00
nan -1.000000000000000000e+00
nan -1.000000000000000000e+00
4.009705215419501201e+01 0.000000000000000000e+00
4.048943310657596584e+01 0.000000000000000000e+00
4.088308390022675809e+01 0.000000000000000000e+00
4.129269841269841379e+01 0.000000000000000000e+00
4.169995464852607370e+01 0.000000000000000000e+00
4.208163265306122724e+01 0.000000000000000000e+00
4.247945578231292529e+01 0.000000000000000000e+00
4.287945578231292387e+01 0.000000000000000000e+00
4.325913832199546505e+01 0.000000000000000000e+00
4.363972789115646123e+01 0.000000000000000000e+00
4.402648526077097557e+01 0.000000000000000000e+00
4.441650793650793361e+01 0.000000000000000000e+00
4.480979591836734954e+01 0.000000000000000000e+00
4.519673469387755205e+01 0.000000000000000000e+00
4.559365079365079509e+01 0.000000000000000000e+00
4.599709750566893263e+01 0.000000000000000000e+00
4.638240362811791329e+01 0.000000000000000000e+00
4.678657596371881766e+01 0.000000000000000000e+00
4.718494331065759440e+01 0.000000000000000000e+00
4.759510204081632878e+01 0.000000000000000000e+00
4.801179138321995765e+01 0.000000000000000000e+00
4.839891156462584831e+01 0.000000000000000000e+00
4.880181405895691427e+01 0.000000000000000000e+00
4.920743764172335943e+01 0.000000000000000000e+00
4.959600907029478378e+01 0.000000000000000000e+00
4.998403628117913655e+01 0.000000000000000000e+00
5.038839002267573619e+01 0.000000000000000000e+00
5.077605442176870554e+01 0.000000000000000000e+00
5.120163265306122469e+01 0.000000000000000000e+00
5.159909297052153931e+01 0.000000000000000000e+00
5.199310657596372209e+01 0.000000000000000000e+00
5.239564625850340462e+01 0.000000000000000000e+00
nan -1.000000000000000000e+00
5.318877550999999926e+01 1.000000000000000000e+00
5.359897959100000264e+01 1.000000000000000000e+00
5.398367346899999575e+01 1.000000000000000000e+00
5.438875283446711961e+01 0.000000000000000000e+00
5.478276643990929529e+01 0.000000000000000000e+00
5.517405895691609885e+01 0.000000000000000000e+00
5.557224489795918032e+01 0.000000000000000000e+00
5.596244897959183362e+01 0.000000000000000000e+00
5.634612244897959243e+01 0.000000000000000000e+00
5.672707482993197203e+01 0.000000000000000000e+00
5.711619047619047507e+01 0.000000000000000000e+00
5.751183673469387969e+01 0.000000000000000000e+00
5.789897959100000691e+01 1.000000000000000000e+00
5.830312925170068183e+01 0.000000000000000000e+00
5.870349206349206383e+01 0.000000000000000000e+00
5.910893424036281374e+01 0.000000000000000000e+00
5.949278911564626071e+01 0.000000000000000000e+00
5.989551020408163140e+01 0.000000000000000000e+00
6.029278911564625787e+01 0.000000000000000000e+00
6.069895691609977462e+01 0.000000000000000000e+00
6.108734693877551081e+01 0.000000000000000000e+00
6.148190476190476517e+01 0.000000000000000000e+00
6.188208616780045190e+01 0.000000000000000000e+00
6.225723356009070386e+01 0.000000000000000000e+00
6.265106575963719138e+01 0.000000000000000000e+00
6.303528344671201467e+01 0.000000000000000000e+00
6.344253968253968168e+01 0.000000000000000000e+00
6.383800453514739104e+01 0.000000000000000000e+00
6.422893424036281829e+01 0.000000000000000000e+00
6.463492063492063266e+01 0.000000000000000000e+00
6.503020408163264676e+01 0.000000000000000000e+00
6.542784580498866376e+01 0.000000000000000000e+00
6.581968253968254601e+01 0.000000000000000000e+00
nan -1.000000000000000000e+00
nan -1.000000000000000000e+00
6.699882086167799855e+01 0.000000000000000000e+00
6.738956916099773764e+01 0.000000000000000000e+00
6.779174603174602964e+01 0.000000000000000000e+00
6.820390022675736930e+01 0.000000000000000000e+00
6.858213151927436968e+01 0.000000000000000000e+00
6.897650793650794299e+01 0.000000000000000000e+00
6.936362811791383365e+01 0.000000000000000000e+00
6.975918367299999545e+01 1.000000000000000000e+00
7.012589569160998337e+01 0.000000000000000000e+00
7.053768707482993250e+01 0.000000000000000000e+00
7.094748299319728346e+01 0.000000000000000000e+00
7.135709750566893206e+01 0.000000000000000000e+00
7.176435374149659197e+01 0.000000000000000000e+00
7.215020408163265131e+01 0.000000000000000000e+00
7.254585034013605593e+01 0.000000000000000000e+00
7.294285714199999404e+01 0.000000000000000000e+00
nan -1.000000000000000000e+00
7.374149659863945772e+01 0.000000000000000000e+00
7.414022675736961787e+01 0.000000000000000000e+00
7.453895691609977803e+01 0.000000000000000000e+00
7.492408163265305632e+01 0.000000000000000000e+00
7.531682539682539357e+01 0.000000000000000000e+00
7.571120181405895266e+01 0.000000000000000000e+00
nan -1.000000000000000000e+00
nan -1.000000000000000000e+00
nan -1.000000000000000000e+00
nan -1.000000000000000000e+00
7.769897959099999696e+01 1.000000000000000000e+00
7.809591836699999590e+01 1.000000000000000000e+00
7.847857142799999508e+01 1.000000000000000000e+00
nan -1.000000000000000000e+00
7.926734693800000287e+01 1.000000000000000000e+00
7.965714285699999664e+01 1.000000000000000000e+00
8.003673469299999965e+01 1.000000000000000000e+00
8.042653061199999343e+01 1.000000000000000000e+00
8.082176870748298825e+01 0.000000000000000000e+00
8.120526077097505890e+01 0.000000000000000000e+00
8.160471655328798590e+01 0.000000000000000000e+00
nan -1.000000000000000000e+00
8.245532879818594552e+01 0.000000000000000000e+00
8.280870748299319928e+01 0.000000000000000000e+00
8.320344671201813469e+01 0.000000000000000000e+00
8.359274376417234009e+01 0.000000000000000000e+00
8.398893424036280919e+01 0.000000000000000000e+00
8.437188208616780116e+01 0.000000000000000000e+00
8.476172335600907104e+01 0.000000000000000000e+00
8.515410430839001776e+01 0.000000000000000000e+00
8.555283446712017792e+01 0.000000000000000000e+00
8.595954648526077335e+01 0.000000000000000000e+00
8.637641723356009038e+01 0.000000000000000000e+00
8.674693877500000383e+01 1.000000000000000000e+00
8.711632652999999493e+01 1.000000000000000000e+00
8.751836734600000511e+01 1.000000000000000000e+00
nan -1.000000000000000000e+00
nan -1.000000000000000000e+00
nan -1.000000000000000000e+00
nan -1.000000000000000000e+00
8.949081632600000091e+01 1.000000000000000000e+00
8.989489795899999081e+01 1.000000000000000000e+00
9.028673469299998544e+01 1.000000000000000000e+00
9.067591836734693800e+01 0.000000000000000000e+00
9.106086167800452813e+01 0.000000000000000000e+00
9.145922902494331197e+01 0.000000000000000000e+00
9.185015873015872501e+01 0.000000000000000000e+00
9.224326530612245278e+01 0.000000000000000000e+00
9.262755101999999852e+01 0.000000000000000000e+00
9.301061224489795620e+01 0.000000000000000000e+00
9.341950113378685217e+01 0.000000000000000000e+00
nan -1.000000000000000000e+00
nan -1.000000000000000000e+00
nan -1.000000000000000000e+00
nan -1.000000000000000000e+00
nan -1.000000000000000000e+00
nan -1.000000000000000000e+00
nan -1.000000000000000000e+00
nan -1.000000000000000000e+00
nan -1.000000000000000000e+00
nan -1.000000000000000000e+00
nan -1.000000000000000000e+00
nan -1.000000000000000000e+00
nan -1.000000000000000000e+00
nan -1.000000000000000000e+00
nan -1.000000000000000000e+00
nan -1.000000000000000000e+00
nan -1.000000000000000000e+00
nan -1.000000000000000000e+00
nan -1.000000000000000000e+00
nan -1.000000000000000000e+00
nan -1.000000000000000000e+00
nan -1.000000000000000000e+00
1.021723356009070329e+02 0.000000000000000000e+00
1.025705215419501144e+02 0.000000000000000000e+00
1.029683446712018196e+02 0.000000000000000000e+00
nan -1.000000000000000000e+00
nan -1.000000000000000000e+00
nan -1.000000000000000000e+00
nan -1.000000000000000000e+00
1.049206349206349245e+02 0.000000000000000000e+00
nan -1.000000000000000000e+00
1.057131972789115650e+02 0.000000000000000000e+00
1.060989795910000026e+02 1.000000000000000000e+00
1.064826530610000077e+02 1.000000000000000000e+00
nan -1.000000000000000000e+00
nan -1.000000000000000000e+00
nan -1.000000000000000000e+00
nan -1.000000000000000000e+00
1.084910657596371948e+02 0.000000000000000000e+00
1.088941496598639418e+02 0.000000000000000000e+00
1.092776417233560124e+02 0.000000000000000000e+00
1.096631292517006813e+02 0.000000000000000000e+00
1.100477097505668951e+02 0.000000000000000000e+00
1.104500680272108895e+02 0.000000000000000000e+00
1.108284807256235780e+02 0.000000000000000000e+00
1.112061224479999879e+02 1.000000000000000000e+00
1.116068934240362864e+02 0.000000000000000000e+00
1.120065306122449016e+02 0.000000000000000000e+00
1.123905668934240367e+02 0.000000000000000000e+00
1.127785941043083966e+02 0.000000000000000000e+00
1.131617233560090767e+02 0.000000000000000000e+00
1.135506575963718774e+02 0.000000000000000000e+00
1.139419501133786810e+02 0.000000000000000000e+00
1.143312471655328864e+02 0.000000000000000000e+00
1.147218140589569231e+02 0.000000000000000000e+00
1.151238095238095269e+02 0.000000000000000000e+00
1.155085714285714289e+02 0.000000000000000000e+00
nan -1.000000000000000000e+00
nan -1.000000000000000000e+00
nan -1.000000000000000000e+00
1.170546938775510171e+02 0.000000000000000000e+00
1.174708390022675673e+02 0.000000000000000000e+00
1.178503401360544274e+02 0.000000000000000000e+00
nan -1.000000000000000000e+00
nan -1.000000000000000000e+00
nan -1.000000000000000000e+00
nan -1.000000000000000000e+00
1.198550566893424048e+02 0.000000000000000000e+00
1.202608616780045310e+02 0.000000000000000000e+00
1.206421768707483011e+02 0.000000000000000000e+00
1.210249433106575907e+02 0.000000000000000000e+00
1.214176870748299280e+02 0.000000000000000000e+00
1.218189569160997792e+02 0.000000000000000000e+00
1.222073469387755154e+02 0.000000000000000000e+00
1.226097052154194955e+02 0.000000000000000000e+00
1.230220408163265375e+02 0.000000000000000000e+00
1.233999092970521474e+02 0.000000000000000000e+00
1.238077097505669002e+02 0.000000000000000000e+00
1.241804988662131564e+02 0.000000000000000000e+00
1.245779591836734710e+02 0.000000000000000000e+00
1.249815873015872967e+02 0.000000000000000000e+00
1.253492970521541992e+02 0.000000000000000000e+00
1.257266213151927445e+02 0.000000000000000000e+00
1.261405895691609942e+02 0.000000000000000000e+00
1.265456689342403678e+02 0.000000000000000000e+00
1.269313378684807248e+02 0.000000000000000000e+00
1.273184580498866154e+02 0.000000000000000000e+00
1.277082993197278853e+02 0.000000000000000000e+00
1.281057596371882141e+02 0.000000000000000000e+00
1.284995918367346803e+02 0.000000000000000000e+00
1.288870748299319757e+02 0.000000000000000000e+00
1.292819954648525993e+02 0.000000000000000000e+00
1.296756462585034058e+02 0.000000000000000000e+00
1.300734693877550967e+02 0.000000000000000000e+00
1.304614965986394566e+02 0.000000000000000000e+00
1.308497052154195046e+02 0.000000000000000000e+00
1.312429931972789063e+02 0.000000000000000000e+00
1.316301133786847970e+02 0.000000000000000000e+00
1.320203174603174716e+02 0.000000000000000000e+00
1.324313832199546539e+02 0.000000000000000000e+00
1.328449886621315272e+02 0.000000000000000000e+00
1.332337414965986397e+02 0.000000000000000000e+00
1.336175963718820867e+02 0.000000000000000000e+00
1.340130612244898032e+02 0.000000000000000000e+00
1.344186848072562270e+02 0.000000000000000000e+00
1.348299319727891259e+02 0.000000000000000000e+00
1.352188662131519266e+02 0.000000000000000000e+00
1.356246712018140670e+02 0.000000000000000000e+00
1.360257596371882016e+02 0.000000000000000000e+00
1.364107029478458060e+02 0.000000000000000000e+00
1.367894784580498992e+02 0.000000000000000000e+00
1.371727891156462533e+02 0.000000000000000000e+00
1.375842176870748403e+02 0.000000000000000000e+00
1.379595464852607734e+02 0.000000000000000000e+00
1.383386848072562429e+02 0.000000000000000000e+00
nan -1.000000000000000000e+00
nan -1.000000000000000000e+00
nan -1.000000000000000000e+00
1.399071201814059009e+02 0.000000000000000000e+00
1.403285260770975071e+02 0.000000000000000000e+00
1.407025850340135946e+02 0.000000000000000000e+00
1.411118367346938669e+02 0.000000000000000000e+00
1.415029478458049823e+02 0.000000000000000000e+00
1.419049433106575862e+02 0.000000000000000000e+00
1.423007709750566789e+02 0.000000000000000000e+00
1.426911564625850417e+02 0.000000000000000000e+00
1.430804535147392187e+02 0.000000000000000000e+00
1.434768253968254044e+02 0.000000000000000000e+00
1.438800907029478537e+02 0.000000000000000000e+00
1.442566893424036323e+02 0.000000000000000000e+00
nan -1.000000000000000000e+00
nan -1.000000000000000000e+00
nan -1.000000000000000000e+00
nan -1.000000000000000000e+00
nan -1.000000000000000000e+00
nan -1.000000000000000000e+00
nan -1.000000000000000000e+00
nan -1.000000000000000000e+00
nan -1.000000000000000000e+00
nan -1.000000000000000000e+00
nan -1.000000000000000000e+00
nan -1.000000000000000000e+00
nan -1.000000000000000000e+00
nan -1.000000000000000000e+00
nan -1.000000000000000000e+00
nan -1.000000000000000000e+00
nan -1.000000000000000000e+00
nan -1.000000000000000000e+00
nan -1.000000000000000000e+00
nan -1.000000000000000000e+00
nan -1.000000000000000000e+00
nan -1.000000000000000000e+00
nan -1.000000000000000000e+00
nan -1.000000000000000000e+00
nan -1.000000000000000000e+00
nan -1.000000000000000000e+00
nan -1.000000000000000000e+00
nan -1.000000000000000000e+00
nan -1.000000000000000000e+00
nan -1.000000000000000000e+00
nan -1.000000000000000000e+00
nan -1.000000000000000000e+00
nan -1.000000000000000000e+00
nan -1.000000000000000000e+00
nan -1.000000000000000000e+00
nan -1.000000000000000000e+00
nan -1.000000000000000000e+00
nan -1.000000000000000000e+00
nan -1.000000000000000000e+00
nan -1.000000000000000000e+00
nan -1.000000000000000000e+00
nan -1.000000000000000000e+00
nan -1.000000000000000000e+00
nan -1.000000000000000000e+00
1.617696145124716622e+02 0.000000000000000000e+00
1.621576417233560221e+02 0.000000000000000000e+00
1.625286167800453541e+02 0.000000000000000000e+00
1.629483900226757385e+02 0.000000000000000000e+00
1.633387755100000049e+02 1.000000000000000000e+00
nan -1.000000000000000000e+00
nan -1.000000000000000000e+00
nan -1.000000000000000000e+00
1.649051020400000027e+02 1.000000000000000000e+00
1.653153061220000097e+02 1.000000000000000000e+00
1.657051020400000141e+02 1.000000000000000000e+00
1.660979591830000004e+02 1.000000000000000000e+00
1.664846938770000122e+02 1.000000000000000000e+00
1.668683673460000136e+02 1.000000000000000000e+00
nan -1.000000000000000000e+00
nan -1.000000000000000000e+00
nan -1.000000000000000000e+00
nan -1.000000000000000000e+00
nan -1.000000000000000000e+00
nan -1.000000000000000000e+00
nan -1.000000000000000000e+00
nan -1.000000000000000000e+00
nan -1.000000000000000000e+00
nan -1.000000000000000000e+00
1.711795918360000144e+02 0.000000000000000000e+00
1.715785941043083938e+02 0.000000000000000000e+00
1.719501133786848186e+02 0.000000000000000000e+00
nan -1.000000000000000000e+00
nan -1.000000000000000000e+00
nan -1.000000000000000000e+00
nan -1.000000000000000000e+00
1.739071428569999966e+02 1.000000000000000000e+00
1.742959183670000129e+02 1.000000000000000000e+00
1.746867346930000053e+02 1.000000000000000000e+00
1.750775510199999871e+02 1.000000000000000000e+00
1.754561224480000021e+02 1.000000000000000000e+00
1.758520408159999988e+02 1.000000000000000000e+00
nan -1.000000000000000000e+00
1.766622448969999937e+02 1.000000000000000000e+00
1.770561224479999964e+02 1.000000000000000000e+00
1.774523356009070199e+02 0.000000000000000000e+00
1.778463492063492026e+02 0.000000000000000000e+00
1.782292970521542088e+02 0.000000000000000000e+00
1.786214965986394532e+02 0.000000000000000000e+00
1.789969387749999896e+02 0.000000000000000000e+00
1.793991836734693948e+02 0.000000000000000000e+00
1.797804988662131507e+02 0.000000000000000000e+00
1.801836734690000128e+02 1.000000000000000000e+00
1.805642857140000217e+02 1.000000000000000000e+00
1.809449433106576066e+02 0.000000000000000000e+00
1.812974149659864054e+02 0.000000000000000000e+00
1.816945124716553153e+02 0.000000000000000000e+00
1.820698412698412767e+02 0.000000000000000000e+00
1.824642176870748358e+02 0.000000000000000000e+00
1.828522448979591957e+02 0.000000000000000000e+00
1.832524263038548611e+02 0.000000000000000000e+00
1.836486167800453586e+02 0.000000000000000000e+00
1.840524263038548725e+02 0.000000000000000000e+00
1.844016326530612275e+02 0.000000000000000000e+00
nan -1.000000000000000000e+00
nan -1.000000000000000000e+00
nan -1.000000000000000000e+00
nan -1.000000000000000000e+00
nan -1.000000000000000000e+00
1.867718820861678068e+02 0.000000000000000000e+00
1.871649886621315204e+02 0.000000000000000000e+00
1.875325170068027205e+02 0.000000000000000000e+00
1.878995011337868561e+02 0.000000000000000000e+00
nan -1.000000000000000000e+00
1.886612244890000056e+02 1.000000000000000000e+00
1.890622448969999994e+02 1.000000000000000000e+00
1.894704081630000019e+02 1.000000000000000000e+00
1.898581632650000017e+02 1.000000000000000000e+00
1.902436281179138291e+02 0.000000000000000000e+00
1.906276643990929642e+02 0.000000000000000000e+00
1.910060770975056812e+02 0.000000000000000000e+00
1.913861224489795916e+02 0.000000000000000000e+00
nan -1.000000000000000000e+00
nan -1.000000000000000000e+00
nan -1.000000000000000000e+00
nan -1.000000000000000000e+00
nan -1.000000000000000000e+00
1.938664852607709861e+02 0.000000000000000000e+00
1.942742857142857247e+02 0.000000000000000000e+00
1.946819047619047751e+02 0.000000000000000000e+00
nan -1.000000000000000000e+00
nan -1.000000000000000000e+00
nan -1.000000000000000000e+00
nan -1.000000000000000000e+00
1.964484353741496534e+02 0.000000000000000000e+00
1.968197732426303901e+02 0.000000000000000000e+00
1.971907482993197220e+02 0.000000000000000000e+00
1.975724489790000291e+02 1.000000000000000000e+00
1.979540816319999976e+02 1.000000000000000000e+00
1.983714285709999956e+02 1.000000000000000000e+00
1.987581632650000074e+02 1.000000000000000000e+00
1.991437641723356080e+02 0.000000000000000000e+00
1.995205442176870747e+02 0.000000000000000000e+00
1.998902494331065895e+02 0.000000000000000000e+00
2.002836734690000071e+02 1.000000000000000000e+00
2.006826530609999963e+02 1.000000000000000000e+00
2.010479818594104415e+02 0.000000000000000000e+00
2.014572335600907138e+02 0.000000000000000000e+00
2.018365532879818716e+02 0.000000000000000000e+00
2.022042630385487598e+02 0.000000000000000000e+00
2.026292970521541861e+02 0.000000000000000000e+00
2.030102494331065657e+02 0.000000000000000000e+00
2.033982766439909255e+02 0.000000000000000000e+00
2.037931972789115775e+02 0.000000000000000000e+00
2.041772335600907127e+02 0.000000000000000000e+00
2.045794104308390047e+02 0.000000000000000000e+00
2.049554648526077187e+02 0.000000000000000000e+00
2.053561904761904771e+02 0.000000000000000000e+00
2.057527437641723225e+02 0.000000000000000000e+00
2.061453061224489716e+02 0.000000000000000000e+00
2.065286167800453541e+02 0.000000000000000000e+00
2.069142857142857110e+02 0.000000000000000000e+00
2.073052154195011383e+02 0.000000000000000000e+00
2.076709297052154284e+02 0.000000000000000000e+00
2.080671201814058975e+02 0.000000000000000000e+00
2.084502494331065634e+02 0.000000000000000000e+00
2.088322902494331004e+02 0.000000000000000000e+00
2.092125170068027273e+02 0.000000000000000000e+00
2.095836734693877474e+02 0.000000000000000000e+00
2.099818594104308431e+02 0.000000000000000000e+00
2.103555555555555543e+02 0.000000000000000000e+00
2.107584580498866274e+02 0.000000000000000000e+00
2.111586394557823212e+02 0.000000000000000000e+00
2.115404988662131416e+02 0.000000000000000000e+00
2.119060317460317435e+02 0.000000000000000000e+00
2.122844444444444321e+02 0.000000000000000000e+00
2.126496145124716577e+02 0.000000000000000000e+00
2.130276643990929699e+02 0.000000000000000000e+00
nan -1.000000000000000000e+00
nan -1.000000000000000000e+00
2.142412698412698546e+02 0.000000000000000000e+00
2.146153287981859421e+02 0.000000000000000000e+00
2.149777777777777885e+02 0.000000000000000000e+00
2.153572789115646344e+02 0.000000000000000000e+00
2.157311564625850338e+02 0.000000000000000000e+00
2.161137414965986352e+02 0.000000000000000000e+00
2.164957823129251722e+02 0.000000000000000000e+00
2.168903401360544194e+02 0.000000000000000000e+00
2.172698412698412653e+02 0.000000000000000000e+00
2.176582312925170015e+02 0.000000000000000000e+00
2.180395464852607574e+02 0.000000000000000000e+00
2.184061678004535167e+02 0.000000000000000000e+00
2.187744217687074695e+02 0.000000000000000000e+00
2.191562811791383183e+02 0.000000000000000000e+00
2.195341496598639424e+02 0.000000000000000000e+00
nan -1.000000000000000000e+00
nan -1.000000000000000000e+00
nan -1.000000000000000000e+00
nan -1.000000000000000000e+00
2.214603174603174693e+02 0.000000000000000000e+00
2.218585034013605366e+02 0.000000000000000000e+00
2.222461678004535202e+02 0.000000000000000000e+00
2.226418140589569248e+02 0.000000000000000000e+00
2.230479818594104415e+02 0.000000000000000000e+00
2.234093424036281306e+02 0.000000000000000000e+00
2.237841269841269707e+02 0.000000000000000000e+00
2.241556462585033955e+02 0.000000000000000000e+00
2.245429478458050028e+02 0.000000000000000000e+00
2.249173696145124666e+02 0.000000000000000000e+00
2.253028571428571354e+02 0.000000000000000000e+00
nan -1.000000000000000000e+00
2.260785714280000036e+02 1.000000000000000000e+00
2.264479591829999947e+02 1.000000000000000000e+00
2.268285714280000036e+02 1.000000000000000000e+00
2.272234693869999944e+02 1.000000000000000000e+00
2.275948979590000079e+02 1.000000000000000000e+00
nan -1.000000000000000000e+00
nan -1.000000000000000000e+00
nan -1.000000000000000000e+00
2.291020408159999988e+02 1.000000000000000000e+00
2.294882539682539573e+02 0.000000000000000000e+00
2.298793650793650727e+02 0.000000000000000000e+00
2.302851700680272131e+02 0.000000000000000000e+00
nan -1.000000000000000000e+00
nan -1.000000000000000000e+00
nan -1.000000000000000000e+00
nan -1.000000000000000000e+00
2.321530612240000266e+02 1.000000000000000000e+00
2.325316326530000026e+02 1.000000000000000000e+00
2.329142857140000160e+02 1.000000000000000000e+00
2.332918367340000145e+02 1.000000000000000000e+00
2.336581632650000131e+02 1.000000000000000000e+00
2.340275510200000042e+02 1.000000000000000000e+00
2.344224489790000234e+02 1.000000000000000000e+00
2.348091836729999784e+02 1.000000000000000000e+00
2.351846938770000008e+02 1.000000000000000000e+00
2.355653061220000097e+02 1.000000000000000000e+00
2.359469387750000067e+02 1.000000000000000000e+00
2.363214285709999842e+02 1.000000000000000000e+00
2.366908163259999753e+02 1.000000000000000000e+00
nan -1.000000000000000000e+00
2.378361904761904668e+02 0.000000000000000000e+00
2.382343764172335625e+02 0.000000000000000000e+00
2.386276643990929642e+02 0.000000000000000000e+00
2.390133333333333212e+02 0.000000000000000000e+00
2.394385487528344640e+02 0.000000000000000000e+00
2.398224036281179110e+02 0.000000000000000000e+00
2.401806802721088445e+02 0.000000000000000000e+00
2.405835827664399176e+02 0.000000000000000000e+00
2.409712471655328727e+02 0.000000000000000000e+00
2.413652607709750555e+02 0.000000000000000000e+00
2.417364172335601040e+02 0.000000000000000000e+00
2.421329705215419494e+02 0.000000000000000000e+00
2.425378684807256207e+02 0.000000000000000000e+00
2.429163265299999921e+02 1.000000000000000000e+00
2.432867346929999997e+02 1.000000000000000000e+00
2.436859863945578297e+02 0.000000000000000000e+00
2.440836281179138325e+02 0.000000000000000000e+00
2.444841723356009027e+02 0.000000000000000000e+00
2.448819954648525936e+02 0.000000000000000000e+00
2.452593197278911532e+02 0.000000000000000000e+00
2.456339229024943336e+02 0.000000000000000000e+00
2.460027210884353792e+02 0.000000000000000000e+00
2.463764172335600904e+02 0.000000000000000000e+00
2.467581632650000074e+02 0.000000000000000000e+00
2.471404988662131643e+02 0.000000000000000000e+00
2.475296145124716531e+02 0.000000000000000000e+00
2.479118367346938783e+02 0.000000000000000000e+00
2.482802721088435476e+02 0.000000000000000000e+00
2.486902494331065725e+02 0.000000000000000000e+00
2.490623129251700618e+02 0.000000000000000000e+00
2.494548752834467109e+02 0.000000000000000000e+00
2.498427210884353826e+02 0.000000000000000000e+00
2.502231292517006693e+02 0.000000000000000000e+00
2.506049886621315181e+02 0.000000000000000000e+00
2.509893877551020296e+02 0.000000000000000000e+00
2.513745124716553221e+02 0.000000000000000000e+00
2.517603628117913956e+02 0.000000000000000000e+00
2.521422222222222160e+02 0.000000000000000000e+00
2.525237188208616885e+02 0.000000000000000000e+00
2.529050340136054444e+02 0.000000000000000000e+00
2.532879818594104222e+02 0.000000000000000000e+00
2.536890702947845853e+02 0.000000000000000000e+00
2.540598639455782290e+02 0.000000000000000000e+00
2.544413605442176731e+02 0.000000000000000000e+00
2.548192290249432972e+02 0.000000000000000000e+00
2.551871201814059020e+02 0.000000000000000000e+00
2.555580952380952340e+02 0.000000000000000000e+00
2.559459183670000186e+02 0.000000000000000000e+00
2.563624489795918180e+02 0.000000000000000000e+00
2.567267120181405744e+02 0.000000000000000000e+00
2.571022222222222240e+02 0.000000000000000000e+00
2.574759183673469352e+02 0.000000000000000000e+00
2.578561451247165337e+02 0.000000000000000000e+00
2.582423582766439836e+02 0.000000000000000000e+00
2.586115192743764055e+02 0.000000000000000000e+00
2.590035374149659901e+02 0.000000000000000000e+00
2.593707029478458139e+02 0.000000000000000000e+00
2.597857596371882209e+02 0.000000000000000000e+00
2.601576417233559937e+02 0.000000000000000000e+00
2.605525623582766457e+02 0.000000000000000000e+00
2.609380498866213429e+02 0.000000000000000000e+00
2.613242630385487359e+02 0.000000000000000000e+00
2.616974149659864111e+02 0.000000000000000000e+00
2.620823582766440154e+02 0.000000000000000000e+00
2.624555102040816337e+02 0.000000000000000000e+00
2.628522448979591672e+02 0.000000000000000000e+00
2.632373696145124882e+02 0.000000000000000000e+00
2.636273922902494178e+02 0.000000000000000000e+00
2.640029024943310674e+02 0.000000000000000000e+00
2.643916553287982083e+02 0.000000000000000000e+00
2.647619047619047592e+02 0.000000000000000000e+00
2.651305215419500882e+02 0.000000000000000000e+00
2.655091156462585218e+02 0.000000000000000000e+00
2.658920634920634711e+02 0.000000000000000000e+00
2.662499773242630567e+02 0.000000000000000000e+00
2.666303854875283719e+02 0.000000000000000000e+00
2.669864852607709622e+02 0.000000000000000000e+00
2.674004535147392403e+02 0.000000000000000000e+00
nan -1.000000000000000000e+00
nan -1.000000000000000000e+00
2.684524263038548497e+02 0.000000000000000000e+00
2.688322902494331288e+02 0.000000000000000000e+00
2.692110657596371652e+02 0.000000000000000000e+00
2.696010884353741517e+02 0.000000000000000000e+00
2.699925623582766434e+02 0.000000000000000000e+00
2.703580952380952453e+02 0.000000000000000000e+00
2.707466666666666697e+02 0.000000000000000000e+00
2.711419501133786980e+02 0.000000000000000000e+00
2.715085714285714289e+02 0.000000000000000000e+00
2.718982312925169822e+02 0.000000000000000000e+00
2.722846258503401486e+02 0.000000000000000000e+00
2.726753741496598877e+02 0.000000000000000000e+00
2.730408163259999696e+02 0.000000000000000000e+00
2.734182312925170208e+02 0.000000000000000000e+00
2.737886621315192883e+02 0.000000000000000000e+00
2.741844897959183527e+02 0.000000000000000000e+00
nan -1.000000000000000000e+00
nan -1.000000000000000000e+00
2.753226303854875141e+02 0.000000000000000000e+00
2.757044897959183913e+02 0.000000000000000000e+00
2.760667573696144927e+02 0.000000000000000000e+00
2.764420861678004258e+02 0.000000000000000000e+00
2.767898412698412471e+02 0.000000000000000000e+00
2.771865759637188376e+02 0.000000000000000000e+00
2.775843990929705001e+02 0.000000000000000000e+00
2.780025396825396911e+02 0.000000000000000000e+00
2.783914739229024917e+02 0.000000000000000000e+00
2.787856689342403911e+02 0.000000000000000000e+00
2.791448526077097654e+02 0.000000000000000000e+00
2.795236281179138587e+02 0.000000000000000000e+00
2.799053061224489625e+02 0.000000000000000000e+00
2.802858956916099942e+02 0.000000000000000000e+00
2.806661224489795927e+02 0.000000000000000000e+00
2.810634013605442192e+02 0.000000000000000000e+00
2.814389115646258688e+02 0.000000000000000000e+00
2.818169614512471526e+02 0.000000000000000000e+00
2.821887755100000277e+02 0.000000000000000000e+00
2.825853968253967992e+02 0.000000000000000000e+00
2.829213605442176913e+02 0.000000000000000000e+00
2.833347845804988765e+02 0.000000000000000000e+00
2.837164625850340371e+02 0.000000000000000000e+00
2.841041269841269923e+02 0.000000000000000000e+00
2.844747392290249195e+02 0.000000000000000000e+00
2.848328344671201648e+02 0.000000000000000000e+00
nan -1.000000000000000000e+00
2.855785941043083653e+02 0.000000000000000000e+00
2.859270748299319962e+02 0.000000000000000000e+00
2.863136507936507655e+02 0.000000000000000000e+00
2.867073015873015720e+02 0.000000000000000000e+00
2.871352380952380940e+02 0.000000000000000000e+00
2.875285260770975242e+02 0.000000000000000000e+00
2.879033106575963643e+02 0.000000000000000000e+00
2.882853514739229013e+02 0.000000000000000000e+00
2.886702947845805056e+02 0.000000000000000000e+00
2.890191383219954560e+02 0.000000000000000000e+00
2.894218594104308409e+02 0.000000000000000000e+00
2.897921088435373917e+02 0.000000000000000000e+00
2.901977324263038440e+02 0.000000000000000000e+00
2.905826530609999736e+02 1.000000000000000000e+00
2.909642857140000274e+02 1.000000000000000000e+00
2.913244897949999768e+02 1.000000000000000000e+00
2.917010204079999767e+02 1.000000000000000000e+00
2.920612244890000397e+02 1.000000000000000000e+00
2.924328344670000206e+02 0.000000000000000000e+00
2.928224943309999730e+02 0.000000000000000000e+00
2.932230385487528110e+02 0.000000000000000000e+00
2.935969160997732388e+02 0.000000000000000000e+00
2.939742403628117700e+02 0.000000000000000000e+00
2.943495691609977598e+02 0.000000000000000000e+00
2.947239909297052236e+02 0.000000000000000000e+00
2.951053061220000018e+02 0.000000000000000000e+00
2.954946031746031849e+02 0.000000000000000000e+00
2.958822675736961401e+02 0.000000000000000000e+00
2.962737414965986318e+02 0.000000000000000000e+00
2.966452607709750851e+02 0.000000000000000000e+00
2.970412698412698660e+02 0.000000000000000000e+00
2.974149659859999701e+02 0.000000000000000000e+00
2.977893877551020410e+02 0.000000000000000000e+00
2.981536507929999971e+02 0.000000000000000000e+00
2.985540136054421509e+02 0.000000000000000000e+00
2.989317006802721153e+02 0.000000000000000000e+00
2.993046712018140738e+02 0.000000000000000000e+00
2.996803628117913831e+02 0.000000000000000000e+00
3.000448072562357993e+02 0.000000000000000000e+00
3.003981859410430957e+02 0.000000000000000000e+00
3.007862131519274271e+02 0.000000000000000000e+00
nan -1.000000000000000000e+00
nan -1.000000000000000000e+00
nan -1.000000000000000000e+00
3.022294784580498686e+02 0.000000000000000000e+00
3.025948299319728108e+02 0.000000000000000000e+00
3.029734240362811875e+02 0.000000000000000000e+00
3.033634467120181171e+02 0.000000000000000000e+00
3.037285714280000093e+02 1.000000000000000000e+00
nan -1.000000000000000000e+00
nan -1.000000000000000000e+00
nan -1.000000000000000000e+00
3.052636734693877543e+02 0.000000000000000000e+00
3.056370068027210891e+02 0.000000000000000000e+00
3.060152380952380895e+02 0.000000000000000000e+00
3.063755102040816496e+02 0.000000000000000000e+00
3.067751473922902505e+02 0.000000000000000000e+00
3.071493877551020546e+02 0.000000000000000000e+00
nan -1.000000000000000000e+00
nan -1.000000000000000000e+00
3.082773696145124518e+02 0.000000000000000000e+00
3.086508843537415032e+02 0.000000000000000000e+00
3.090494331065759752e+02 0.000000000000000000e+00
3.094042630385487769e+02 0.000000000000000000e+00
3.097912018140589794e+02 0.000000000000000000e+00
3.101589115646258392e+02 0.000000000000000000e+00
3.105220861678004667e+02 0.000000000000000000e+00
3.108965079365079305e+02 0.000000000000000000e+00
3.112827210884353804e+02 0.000000000000000000e+00
3.116803628117913831e+02 0.000000000000000000e+00
3.120555102040816564e+02 0.000000000000000000e+00
3.124604081632652992e+02 0.000000000000000000e+00
3.128264852607709940e+02 0.000000000000000000e+00
3.131744217687074752e+02 0.000000000000000000e+00
3.135680725623582816e+02 0.000000000000000000e+00
3.139341496598639196e+02 0.000000000000000000e+00
3.143377777777777737e+02 0.000000000000000000e+00
3.147004081632653083e+02 0.000000000000000000e+00
3.150868027209999696e+02 0.000000000000000000e+00
3.154615873015873149e+02 0.000000000000000000e+00
3.158189569160997507e+02 0.000000000000000000e+00
3.161990022675736896e+02 0.000000000000000000e+00
nan -1.000000000000000000e+00
3.169287981859410479e+02 0.000000000000000000e+00
3.173253514739229217e+02 0.000000000000000000e+00
3.177014058956916074e+02 0.000000000000000000e+00
3.180965079365079191e+02 0.000000000000000000e+00
3.184618594104308613e+02 0.000000000000000000e+00
3.188357369614512322e+02 0.000000000000000000e+00
3.192143310657596089e+02 0.000000000000000000e+00
3.195804081632653038e+02 0.000000000000000000e+00
3.199570068027210823e+02 0.000000000000000000e+00
3.203421315192744032e+02 0.000000000000000000e+00
3.207176417233559960e+02 0.000000000000000000e+00
nan -1.000000000000000000e+00
nan -1.000000000000000000e+00
nan -1.000000000000000000e+00
3.221973696145124677e+02 0.000000000000000000e+00
3.225861224489796086e+02 0.000000000000000000e+00
3.229614512471655416e+02 0.000000000000000000e+00
3.233494784580498731e+02 0.000000000000000000e+00
3.237248072562358061e+02 0.000000000000000000e+00
3.241268027210884384e+02 0.000000000000000000e+00
3.244714739229024758e+02 0.000000000000000000e+00
3.248874376417233520e+02 0.000000000000000000e+00
3.252614965986394395e+02 0.000000000000000000e+00
