# Supplementary material for: Correlated microtiming deviations in jazz and rock music
Source: PLoS One. 2018 Jan 24;13(1):e0186361. doi: 10.1371/journal.pone.0186361 (PMC5783353; doi:10.1371/journal.pone.0186361)
Supplement: S1 Dataset — (ZIP) [file pone.0186361.s001.zip › R06.dat]

8.266666666666666607e-01 0.000000000000000000e+00
1.179138321995464755e+00 0.000000000000000000e+00
1.523628117913832236e+00 0.000000000000000000e+00
1.863219954648525967e+00 0.000000000000000000e+00
2.203718820861678029e+00 0.000000000000000000e+00
2.544399092970521359e+00 0.000000000000000000e+00
2.879999999999999893e+00 0.000000000000000000e+00
3.228480725623582792e+00 0.000000000000000000e+00
3.567346938775510345e+00 0.000000000000000000e+00
3.920362811791383351e+00 0.000000000000000000e+00
4.262131519274376501e+00 0.000000000000000000e+00
4.613333333333333286e+00 0.000000000000000000e+00
4.952018140589569128e+00 0.000000000000000000e+00
5.297959183673468964e+00 0.000000000000000000e+00
5.633922902494330920e+00 0.000000000000000000e+00
5.974421768707482983e+00 0.000000000000000000e+00
6.308752834467120429e+00 0.000000000000000000e+00
6.653242630385487466e+00 0.000000000000000000e+00
6.991020408163265643e+00 0.000000000000000000e+00
7.343310657596371804e+00 0.000000000000000000e+00
7.675464852607709609e+00 0.000000000000000000e+00
8.020136054421769245e+00 0.000000000000000000e+00
8.362267573696145817e+00 0.000000000000000000e+00
8.705487528344670878e+00 0.000000000000000000e+00
9.045260770975056985e+00 0.000000000000000000e+00
9.389206349206348889e+00 0.000000000000000000e+00
9.719909297052154784e+00 0.000000000000000000e+00
1.007111111111111157e+01 0.000000000000000000e+00
1.040181405895691569e+01 0.000000000000000000e+00
1.075628117913832149e+01 0.000000000000000000e+00
1.108807256235827587e+01 0.000000000000000000e+00
1.142022675736961368e+01 0.000000000000000000e+00
1.174857142799999998e+01 0.000000000000000000e+00
1.210811791383219926e+01 0.000000000000000000e+00
1.244408163265306122e+01 0.000000000000000000e+00
1.278566893424036266e+01 0.000000000000000000e+00
1.311111111111111072e+01 0.000000000000000000e+00
1.347283446712018140e+01 0.000000000000000000e+00
1.380353741496598552e+01 0.000000000000000000e+00
1.414965986394557795e+01 0.000000000000000000e+00
1.448308390022675773e+01 0.000000000000000000e+00
1.483972789115646229e+01 0.000000000000000000e+00
1.517315192743764207e+01 0.000000000000000000e+00
1.552616780045351419e+01 0.000000000000000000e+00
1.585251700680272080e+01 0.000000000000000000e+00
1.620625850340136154e+01 0.000000000000000000e+00
1.654077097505668803e+01 0.000000000000000000e+00
1.688199546485260782e+01 0.000000000000000000e+00
1.721106575963718655e+01 0.000000000000000000e+00
1.755773242630385411e+01 0.000000000000000000e+00
1.789333333333333442e+01 0.000000000000000000e+00
1.824380952380952436e+01 0.000000000000000000e+00
1.857124716553288124e+01 0.000000000000000000e+00
1.891900226757369552e+01 0.000000000000000000e+00
1.925043083900226648e+01 0.000000000000000000e+00
1.960870748299319644e+01 0.000000000000000000e+00
nan -1.000000000000000000e+00
2.028770975056689352e+01 0.000000000000000000e+00
2.061859410430838935e+01 0.000000000000000000e+00
2.096580498866213205e+01 0.000000000000000000e+00
2.130267573696145078e+01 0.000000000000000000e+00
2.165297052154194901e+01 0.000000000000000000e+00
2.198095238095238102e+01 0.000000000000000000e+00
2.233324263038548807e+01 0.000000000000000000e+00
2.265977324263038639e+01 0.000000000000000000e+00
2.301061224489795976e+01 0.000000000000000000e+00
2.335074829931972928e+01 0.000000000000000000e+00
2.369795918367346843e+01 0.000000000000000000e+00
2.403210884353741505e+01 0.000000000000000000e+00
2.438603174603174750e+01 0.000000000000000000e+00
2.472036281179138228e+01 0.000000000000000000e+00
2.507011337868480894e+01 0.000000000000000000e+00
2.540299319727891003e+01 0.000000000000000000e+00
2.573750566893424008e+01 0.000000000000000000e+00
2.608199546485260711e+01 0.000000000000000000e+00
2.643265306122448877e+01 0.000000000000000000e+00
2.676226757369614617e+01 0.000000000000000000e+00
2.711564625850339993e+01 0.000000000000000000e+00
2.744507936507936563e+01 0.000000000000000000e+00
2.777741496598639515e+01 0.000000000000000000e+00
2.811283446712018019e+01 0.000000000000000000e+00
2.845424036281179170e+01 0.000000000000000000e+00
2.878512471655328753e+01 0.000000000000000000e+00
2.913469387755101891e+01 0.000000000000000000e+00
2.945306122448979735e+01 0.000000000000000000e+00
2.980807256235827651e+01 0.000000000000000000e+00
3.013551020408163339e+01 0.000000000000000000e+00
3.047981859410430872e+01 0.000000000000000000e+00
3.080435374149659822e+01 0.000000000000000000e+00
3.115609977324263014e+01 0.000000000000000000e+00
3.150240362811791428e+01 0.000000000000000000e+00
3.183582766439909406e+01 0.000000000000000000e+00
3.216344671201814265e+01 0.000000000000000000e+00
3.251700680272109167e+01 0.000000000000000000e+00
3.283356009070294590e+01 0.000000000000000000e+00
3.318494331000000130e+01 0.000000000000000000e+00
3.350984126984126732e+01 0.000000000000000000e+00
3.382476190476190681e+01 0.000000000000000000e+00
3.417832199546485583e+01 0.000000000000000000e+00
3.453424036281179355e+01 0.000000000000000000e+00
3.486095238095238358e+01 0.000000000000000000e+00
3.521160997732426523e+01 0.000000000000000000e+00
3.553088435374149867e+01 0.000000000000000000e+00
3.586267573696144950e+01 0.000000000000000000e+00
3.619900226757369666e+01 0.000000000000000000e+00
3.654403628117913883e+01 0.000000000000000000e+00
3.688380952380952493e+01 0.000000000000000000e+00
3.723120181405895579e+01 0.000000000000000000e+00
3.755609977324262871e+01 0.000000000000000000e+00
3.790185941043083773e+01 0.000000000000000000e+00
3.823129251700679987e+01 0.000000000000000000e+00
3.856870748299319729e+01 0.000000000000000000e+00
3.889922902494330970e+01 0.000000000000000000e+00
3.922848072562358368e+01 0.000000000000000000e+00
nan -1.000000000000000000e+00
nan -1.000000000000000000e+00
4.027446712018140573e+01 0.000000000000000000e+00
4.061659863945578053e+01 0.000000000000000000e+00
4.096054421768707243e+01 0.000000000000000000e+00
4.129360544217686879e+01 0.000000000000000000e+00
4.165024943310657335e+01 0.000000000000000000e+00
4.197079365079365232e+01 0.000000000000000000e+00
4.233269841269841294e+01 0.000000000000000000e+00
4.266176870748299166e+01 0.000000000000000000e+00
4.302566893424036465e+01 0.000000000000000000e+00
4.336036281179138285e+01 0.000000000000000000e+00
4.369705215419501343e+01 0.000000000000000000e+00
4.400888888888889028e+01 0.000000000000000000e+00
4.437151927437641774e+01 0.000000000000000000e+00
4.472217687074829939e+01 0.000000000000000000e+00
4.505396825396825733e+01 0.000000000000000000e+00
4.537142857142857366e+01 0.000000000000000000e+00
4.574439909297052509e+01 0.000000000000000000e+00
4.607346938775510381e+01 0.000000000000000000e+00
4.641142857142857281e+01 0.000000000000000000e+00
4.672290249433106624e+01 0.000000000000000000e+00
4.709315192743763845e+01 0.000000000000000000e+00
4.744272108799999899e+01 0.000000000000000000e+00
4.777995464852607910e+01 0.000000000000000000e+00
4.809451247165532806e+01 0.000000000000000000e+00
4.844916099773242735e+01 0.000000000000000000e+00
4.879219954648526425e+01 0.000000000000000000e+00
4.912616780045351561e+01 0.000000000000000000e+00
4.943945578231292615e+01 0.000000000000000000e+00
4.978811791383220253e+01 0.000000000000000000e+00
5.013768707482993392e+01 0.000000000000000000e+00
5.046730158730158422e+01 0.000000000000000000e+00
5.081505668934240560e+01 0.000000000000000000e+00
5.116426303854875357e+01 0.000000000000000000e+00
5.148934240362811465e+01 0.000000000000000000e+00
5.184018140589569157e+01 0.000000000000000000e+00
5.216362811791383081e+01 0.000000000000000000e+00
5.250430839002267902e+01 0.000000000000000000e+00
5.285151927437641461e+01 0.000000000000000000e+00
5.320163265306122469e+01 0.000000000000000000e+00
5.351981859410430786e+01 0.000000000000000000e+00
5.387755102040816269e+01 0.000000000000000000e+00
5.421424036281179326e+01 0.000000000000000000e+00
5.454349206349206014e+01 0.000000000000000000e+00
5.486512471655328937e+01 0.000000000000000000e+00
5.521124716553288181e+01 0.000000000000000000e+00
5.556462585034013557e+01 0.000000000000000000e+00
5.590113378684807088e+01 0.000000000000000000e+00
5.621732426303854879e+01 0.000000000000000000e+00
5.657596371882085862e+01 0.000000000000000000e+00
5.688798185941043073e+01 0.000000000000000000e+00
5.724408163265306371e+01 0.000000000000000000e+00
5.754630385487528343e+01 0.000000000000000000e+00
5.791365079365079538e+01 0.000000000000000000e+00
5.824689342403627990e+01 0.000000000000000000e+00
5.859265306122448891e+01 0.000000000000000000e+00
5.893859410430839318e+01 0.000000000000000000e+00
5.926947845804988901e+01 0.000000000000000000e+00
5.962630385487528173e+01 0.000000000000000000e+00
5.995319727891156703e+01 0.000000000000000000e+00
6.027319727891156731e+01 0.000000000000000000e+00
6.063183673469387713e+01 0.000000000000000000e+00
6.097687074829931930e+01 0.000000000000000000e+00
6.130702947845804829e+01 0.000000000000000000e+00
6.164698412698412966e+01 0.000000000000000000e+00
6.198077097505669286e+01 0.000000000000000000e+00
6.234031746031745769e+01 0.000000000000000000e+00
6.266485260770974719e+01 0.000000000000000000e+00
6.300263038548752803e+01 0.000000000000000000e+00
6.335111111111110915e+01 0.000000000000000000e+00
6.370303854875283633e+01 0.000000000000000000e+00
6.402594104308390399e+01 0.000000000000000000e+00
6.435446712018141113e+01 0.000000000000000000e+00
6.469986394557822962e+01 0.000000000000000000e+00
6.505650793650794128e+01 0.000000000000000000e+00
6.537251700680272393e+01 0.000000000000000000e+00
6.571918367346938794e+01 0.000000000000000000e+00
6.603972789115645980e+01 0.000000000000000000e+00
6.638585034013605934e+01 0.000000000000000000e+00
6.671854875283446518e+01 0.000000000000000000e+00
6.707464852607709815e+01 0.000000000000000000e+00
6.739827664399092555e+01 0.000000000000000000e+00
6.775256235827664852e+01 0.000000000000000000e+00
6.807873015873015277e+01 0.000000000000000000e+00
6.840399092970521622e+01 0.000000000000000000e+00
6.875319727891157129e+01 0.000000000000000000e+00
6.910911564625850190e+01 0.000000000000000000e+00
6.943492063492062982e+01 0.000000000000000000e+00
6.975981859410430275e+01 0.000000000000000000e+00
7.011229024943310151e+01 0.000000000000000000e+00
7.046693877551020080e+01 0.000000000000000000e+00
7.079473922902494110e+01 0.000000000000000000e+00
7.112489795918367008e+01 0.000000000000000000e+00
7.144580498866213247e+01 0.000000000000000000e+00
7.183437641723355682e+01 0.000000000000000000e+00
7.216852607709751055e+01 0.000000000000000000e+00
7.251537414965986272e+01 0.000000000000000000e+00
7.284535147392290355e+01 0.000000000000000000e+00
7.320108843537414600e+01 0.000000000000000000e+00
7.353324263038548736e+01 0.000000000000000000e+00
7.387156462585033978e+01 0.000000000000000000e+00
7.420861678004534667e+01 0.000000000000000000e+00
7.455927437641723543e+01 0.000000000000000000e+00
7.489850340136054285e+01 0.000000000000000000e+00
7.524136054421768449e+01 0.000000000000000000e+00
7.556934240362811295e+01 0.000000000000000000e+00
7.592000000000000171e+01 0.000000000000000000e+00
7.624780045351474200e+01 0.000000000000000000e+00
7.658086167800453836e+01 0.000000000000000000e+00
7.691519274376416604e+01 0.000000000000000000e+00
7.725877551020408873e+01 0.000000000000000000e+00
7.760018140589569668e+01 0.000000000000000000e+00
7.793941043083900411e+01 0.000000000000000000e+00
7.827065759637187625e+01 0.000000000000000000e+00
7.862149659863945317e+01 0.000000000000000000e+00
7.894058956899999657e+01 1.000000000000000000e+00
7.928598639399999115e+01 1.000000000000000000e+00
7.961034013605441828e+01 0.000000000000000000e+00
7.995229024943310492e+01 0.000000000000000000e+00
8.028553287981858944e+01 0.000000000000000000e+00
8.063129251700679845e+01 0.000000000000000000e+00
8.095201814058957268e+01 0.000000000000000000e+00
8.129324263038549248e+01 0.000000000000000000e+00
8.162920634920635621e+01 0.000000000000000000e+00
8.197151927437641916e+01 0.000000000000000000e+00
8.229804988662131393e+01 0.000000000000000000e+00
8.264707482899999036e+01 0.000000000000000000e+00
8.298122448979592036e+01 0.000000000000000000e+00
8.331392290249432619e+01 0.000000000000000000e+00
8.365006802721087809e+01 0.000000000000000000e+00
8.399401360544217710e+01 0.000000000000000000e+00
8.431038548752835027e+01 0.000000000000000000e+00
8.464544217687074479e+01 0.000000000000000000e+00
8.497705215399999190e+01 1.000000000000000000e+00
nan -1.000000000000000000e+00
8.567873015873016129e+01 0.000000000000000000e+00
8.601451247165532266e+01 0.000000000000000000e+00
8.635628117913832114e+01 0.000000000000000000e+00
8.668517006799999081e+01 0.000000000000000000e+00
8.703528344671201467e+01 0.000000000000000000e+00
8.733823129200000324e+01 0.000000000000000000e+00
8.771918367346938794e+01 0.000000000000000000e+00
8.805333333333332746e+01 0.000000000000000000e+00
8.840417233560090438e+01 0.000000000000000000e+00
8.874539682539682417e+01 0.000000000000000000e+00
8.908045351473923290e+01 0.000000000000000000e+00
8.943999999999999773e+01 0.000000000000000000e+00
8.976616780045351618e+01 0.000000000000000000e+00
9.007836734693877645e+01 0.000000000000000000e+00
9.044462585034013102e+01 0.000000000000000000e+00
9.077823129251700607e+01 0.000000000000000000e+00
9.111346938775510296e+01 0.000000000000000000e+00
9.144380952380952010e+01 0.000000000000000000e+00
9.179138321995465333e+01 0.000000000000000000e+00
9.212408163265305916e+01 0.000000000000000000e+00
9.247764172335601529e+01 0.000000000000000000e+00
9.278947845804988503e+01 0.000000000000000000e+00
9.315863945578230698e+01 0.000000000000000000e+00
9.349006802721088150e+01 0.000000000000000000e+00
9.384217687074830394e+01 0.000000000000000000e+00
9.415310657596371868e+01 0.000000000000000000e+00
9.451337868480725035e+01 0.000000000000000000e+00
9.485478458049887251e+01 0.000000000000000000e+00
9.518077097505668860e+01 0.000000000000000000e+00
9.551092970521541758e+01 0.000000000000000000e+00
9.583854875283446972e+01 0.000000000000000000e+00
9.619083900226758033e+01 0.000000000000000000e+00
9.652063492063491879e+01 0.000000000000000000e+00
9.685315192743763646e+01 0.000000000000000000e+00
9.719637188208616863e+01 0.000000000000000000e+00
9.751473922902493996e+01 0.000000000000000000e+00
9.787102040816326110e+01 0.000000000000000000e+00
9.818739229024943427e+01 0.000000000000000000e+00
9.854095238095237619e+01 0.000000000000000000e+00
9.888072562358276230e+01 0.000000000000000000e+00
9.921759637188208103e+01 0.000000000000000000e+00
9.955936507936507951e+01 0.000000000000000000e+00
9.989188208616779718e+01 0.000000000000000000e+00
1.002151473920000058e+02 0.000000000000000000e+00
1.005852154195011394e+02 0.000000000000000000e+00
1.008946938775510205e+02 0.000000000000000000e+00
1.012634920634920661e+02 0.000000000000000000e+00
1.015912925170068064e+02 0.000000000000000000e+00
1.019312471655328807e+02 0.000000000000000000e+00
1.022427210884353741e+02 0.000000000000000000e+00
1.026095238095238074e+02 0.000000000000000000e+00
1.029066666666666663e+02 0.000000000000000000e+00
1.032732879818594114e+02 0.000000000000000000e+00
1.035740589569161045e+02 0.000000000000000000e+00
1.039292517006802683e+02 0.000000000000000000e+00
1.042537868480725649e+02 0.000000000000000000e+00
1.045971882086167852e+02 0.000000000000000000e+00
1.049313378684807248e+02 0.000000000000000000e+00
1.052865306122449027e+02 0.000000000000000000e+00
1.056056235827664409e+02 0.000000000000000000e+00
1.059504761904761949e+02 0.000000000000000000e+00
1.062604988662131547e+02 0.000000000000000000e+00
1.066193197278911526e+02 0.000000000000000000e+00
1.069650793650793617e+02 0.000000000000000000e+00
1.072937868480725569e+02 0.000000000000000000e+00
1.076255782312925220e+02 0.000000000000000000e+00
1.079738775510204079e+02 0.000000000000000000e+00
1.083207256235827600e+02 0.000000000000000000e+00
1.086490702947845790e+02 0.000000000000000000e+00
1.089870294784580551e+02 0.000000000000000000e+00
1.093282539682539749e+02 0.000000000000000000e+00
1.096794557823129281e+02 0.000000000000000000e+00
1.100076190476190447e+02 0.000000000000000000e+00
1.103457596371882090e+02 0.000000000000000000e+00
1.106824489795918396e+02 0.000000000000000000e+00
1.110302040816326468e+02 0.000000000000000000e+00
1.113502040816326542e+02 0.000000000000000000e+00
1.116790929705215376e+02 0.000000000000000000e+00
nan -1.000000000000000000e+00
1.123695238095238125e+02 0.000000000000000000e+00
1.126967800453514741e+02 0.000000000000000000e+00
1.130474376417233628e+02 0.000000000000000000e+00
1.133725170068027239e+02 0.000000000000000000e+00
1.137204535147392335e+02 0.000000000000000000e+00
1.140468027210884401e+02 0.000000000000000000e+00
1.143762358276644022e+02 0.000000000000000000e+00
1.147214512471655325e+02 0.000000000000000000e+00
1.150704761904761853e+02 0.000000000000000000e+00
1.153941043083900269e+02 0.000000000000000000e+00
1.157295238095238119e+02 0.000000000000000000e+00
1.160747392290249422e+02 0.000000000000000000e+00
1.164166893424036289e+02 0.000000000000000000e+00
1.167415873015873018e+02 0.000000000000000000e+00
1.170815419501133761e+02 0.000000000000000000e+00
1.173902947845805045e+02 0.000000000000000000e+00
1.177498412690000009e+02 0.000000000000000000e+00
1.181070294784580454e+02 0.000000000000000000e+00
1.184531519274376450e+02 0.000000000000000000e+00
1.187898412698412756e+02 0.000000000000000000e+00
1.191290702947845830e+02 0.000000000000000000e+00
1.194595918367346883e+02 0.000000000000000000e+00
1.198053514739228973e+02 0.000000000000000000e+00
1.201266213151927502e+02 0.000000000000000000e+00
1.204830839002267595e+02 0.000000000000000000e+00
1.208134240360000007e+02 0.000000000000000000e+00
1.211660770975056636e+02 0.000000000000000000e+00
1.214956916099773281e+02 0.000000000000000000e+00
1.218416326530612253e+02 0.000000000000000000e+00
1.221703401360000072e+02 0.000000000000000000e+00
1.225215419499999996e+02 1.000000000000000000e+00
1.228471655328798136e+02 0.000000000000000000e+00
1.231896598639455789e+02 0.000000000000000000e+00
1.235219954648526084e+02 0.000000000000000000e+00
1.238635827664399045e+02 0.000000000000000000e+00
1.241988208616780014e+02 0.000000000000000000e+00
1.245340589569160983e+02 0.000000000000000000e+00
1.248696598639455715e+02 0.000000000000000000e+00
1.252146938775510137e+02 0.000000000000000000e+00
1.255452154195011332e+02 0.000000000000000000e+00
1.258875283446711961e+02 0.000000000000000000e+00
1.262146031746031696e+02 0.000000000000000000e+00
1.265650793650793702e+02 0.000000000000000000e+00
1.268888888888888857e+02 0.000000000000000000e+00
1.272292063492063505e+02 0.000000000000000000e+00
1.275666213151927479e+02 0.000000000000000000e+00
1.279145578231292575e+02 0.000000000000000000e+00
1.282394557823129162e+02 0.000000000000000000e+00
1.285828571428571365e+02 0.000000000000000000e+00
1.289190022675736884e+02 0.000000000000000000e+00
1.292702040816326416e+02 0.000000000000000000e+00
1.295996371882086180e+02 0.000000000000000000e+00
1.299450340136054365e+02 0.000000000000000000e+00
1.302559637188208512e+02 0.000000000000000000e+00
1.305993650793650716e+02 0.000000000000000000e+00
1.309121088435374247e+02 0.000000000000000000e+00
1.312778231292517148e+02 0.000000000000000000e+00
1.316103401360544183e+02 0.000000000000000000e+00
1.319410430839002402e+02 0.000000000000000000e+00
1.322917006802721005e+02 0.000000000000000000e+00
1.326046258503401418e+02 0.000000000000000000e+00
1.329534693877550922e+02 0.000000000000000000e+00
1.332702040816326416e+02 0.000000000000000000e+00
1.336333786848072691e+02 0.000000000000000000e+00
1.339513832199546357e+02 0.000000000000000000e+00
1.343170975056689258e+02 0.000000000000000000e+00
1.346543310657596351e+02 0.000000000000000000e+00
1.350071655328798101e+02 0.000000000000000000e+00
1.353467573696145223e+02 0.000000000000000000e+00
1.356660317460317344e+02 0.000000000000000000e+00
1.359970975056689326e+02 0.000000000000000000e+00
1.363515646258503295e+02 0.000000000000000000e+00
1.366982312925169936e+02 0.000000000000000000e+00
1.370258503401360599e+02 0.000000000000000000e+00
1.373431292517006739e+02 0.000000000000000000e+00
1.377113832199546550e+02 0.000000000000000000e+00
1.380148752834467132e+02 0.000000000000000000e+00
1.383871201814058907e+02 0.000000000000000000e+00
1.386699319727891293e+02 0.000000000000000000e+00
1.390528798185941071e+02 0.000000000000000000e+00
1.393890249433106590e+02 0.000000000000000000e+00
1.397313378684807219e+02 0.000000000000000000e+00
1.400558730158730043e+02 0.000000000000000000e+00
1.404058049886621404e+02 0.000000000000000000e+00
1.407107482993197323e+02 0.000000000000000000e+00
1.410681179138321966e+02 0.000000000000000000e+00
1.413672562358276537e+02 0.000000000000000000e+00
1.417371428571428567e+02 0.000000000000000000e+00
1.420968707482993239e+02 0.000000000000000000e+00
1.424125170068027160e+02 0.000000000000000000e+00
1.427308843537414873e+02 0.000000000000000000e+00
1.430917006802721119e+02 0.000000000000000000e+00
1.434418140589569077e+02 0.000000000000000000e+00
1.437708843537415078e+02 0.000000000000000000e+00
1.440825396825396751e+02 0.000000000000000000e+00
1.444353741496598502e+02 0.000000000000000000e+00
1.447747845804988742e+02 0.000000000000000000e+00
1.451176417233560016e+02 0.000000000000000000e+00
1.454467120181406017e+02 0.000000000000000000e+00
1.458028117913832205e+02 0.000000000000000000e+00
1.461099319727891270e+02 0.000000000000000000e+00
1.464798185941043016e+02 0.000000000000000000e+00
1.467992743764172303e+02 0.000000000000000000e+00
1.471404988662131643e+02 0.000000000000000000e+00
1.474882539682539573e+02 0.000000000000000000e+00
1.478243990929705092e+02 0.000000000000000000e+00
1.481433106575963734e+02 0.000000000000000000e+00
1.484946938775510148e+02 0.000000000000000000e+00
1.488097959183673424e+02 0.000000000000000000e+00
1.491624489795918294e+02 0.000000000000000000e+00
1.494661224489796041e+02 0.000000000000000000e+00
1.498267573696145121e+02 0.000000000000000000e+00
1.501420408163265279e+02 0.000000000000000000e+00
1.504876190476190345e+02 0.000000000000000000e+00
1.508081632653061206e+02 0.000000000000000000e+00
1.511591836734693857e+02 0.000000000000000000e+00
1.514864399092970473e+02 0.000000000000000000e+00
1.518312925170068013e+02 0.000000000000000000e+00
1.521792290249433108e+02 0.000000000000000000e+00
1.525112018140589498e+02 0.000000000000000000e+00
1.528471655328798136e+02 0.000000000000000000e+00
1.531713378684807196e+02 0.000000000000000000e+00
nan -1.000000000000000000e+00
1.538559637188208740e+02 0.000000000000000000e+00
1.542039002267573835e+02 0.000000000000000000e+00
1.545269841269841322e+02 0.000000000000000000e+00
1.548780045351473973e+02 0.000000000000000000e+00
1.552063492063492163e+02 0.000000000000000000e+00
1.555508390022675655e+02 0.000000000000000000e+00
1.558728344671201853e+02 0.000000000000000000e+00
1.562169614512471583e+02 0.000000000000000000e+00
1.565532879818593983e+02 0.000000000000000000e+00
1.568995918367346860e+02 0.000000000000000000e+00
1.572261224489795950e+02 0.000000000000000000e+00
1.575653514739229024e+02 0.000000000000000000e+00
1.579074829931972772e+02 0.000000000000000000e+00
1.582441723356008936e+02 0.000000000000000000e+00
1.585861224489795802e+02 0.000000000000000000e+00
1.589046712018140681e+02 0.000000000000000000e+00
1.592540589569161114e+02 0.000000000000000000e+00
1.596052607709750646e+02 0.000000000000000000e+00
1.599247165532879933e+02 0.000000000000000000e+00
1.602528798185940957e+02 0.000000000000000000e+00
1.606009977324262934e+02 0.000000000000000000e+00
1.609443990929705137e+02 0.000000000000000000e+00
1.612683900226757316e+02 0.000000000000000000e+00
1.615784126984127056e+02 0.000000000000000000e+00
1.619412244897959283e+02 0.000000000000000000e+00
1.622829931972788984e+02 0.000000000000000000e+00
nan -1.000000000000000000e+00
1.629220861678004439e+02 0.000000000000000000e+00
1.632769160997732456e+02 0.000000000000000000e+00
1.636241269841269741e+02 0.000000000000000000e+00
1.639464852607709702e+02 0.000000000000000000e+00
1.642751927437641655e+02 0.000000000000000000e+00
1.646311111111111245e+02 0.000000000000000000e+00
1.649688888888888982e+02 0.000000000000000000e+00
1.652939682539682451e+02 0.000000000000000000e+00
1.656212244897959067e+02 0.000000000000000000e+00
1.659597278911564615e+02 0.000000000000000000e+00
1.663109297052154147e+02 0.000000000000000000e+00
1.666341950113378800e+02 0.000000000000000000e+00
1.669661678004535190e+02 0.000000000000000000e+00
1.673139229024943404e+02 0.000000000000000000e+00
1.676371882086167773e+02 0.000000000000000000e+00
1.679776870748299302e+02 0.000000000000000000e+00
1.682955102040816371e+02 0.000000000000000000e+00
1.686443537414965874e+02 0.000000000000000000e+00
1.689890249433106533e+02 0.000000000000000000e+00
1.693121088435374020e+02 0.000000000000000000e+00
1.696417233560090665e+02 0.000000000000000000e+00
1.699905668934240452e+02 0.000000000000000000e+00
1.703337868480725490e+02 0.000000000000000000e+00
1.706550566893424161e+02 0.000000000000000000e+00
1.709801360539999848e+02 0.000000000000000000e+00
1.713284353740000086e+02 0.000000000000000000e+00
1.716794557823129139e+02 0.000000000000000000e+00
1.720030839002267555e+02 0.000000000000000000e+00
nan -1.000000000000000000e+00
1.726722902494331038e+02 0.000000000000000000e+00
1.730204081632653015e+02 0.000000000000000000e+00
1.733389569160997610e+02 0.000000000000000000e+00
1.736622222222222263e+02 0.000000000000000000e+00
1.740087074829932021e+02 0.000000000000000000e+00
1.743544671201813969e+02 0.000000000000000000e+00
1.746770068027210812e+02 0.000000000000000000e+00
nan -1.000000000000000000e+00
1.753451247165533005e+02 0.000000000000000000e+00
1.756810884353741358e+02 0.000000000000000000e+00
1.760056235827664466e+02 0.000000000000000000e+00
nan -1.000000000000000000e+00
1.766643083900226827e+02 0.000000000000000000e+00
1.770136961451247259e+02 0.000000000000000000e+00
