# Supplementary material for: Correlated microtiming deviations in jazz and rock music
Source: PLoS One. 2018 Jan 24;13(1):e0186361. doi: 10.1371/journal.pone.0186361 (PMC5783353; doi:10.1371/journal.pone.0186361)
Supplement: S1 Dataset — (ZIP) [file pone.0186361.s001.zip › R07.dat]

4.815655328700000126e+01 0.000000000000000000e+00
4.859882086167800708e+01 0.000000000000000000e+00
4.906267573696145234e+01 0.000000000000000000e+00
4.951854875283446944e+01 0.000000000000000000e+00
4.996117913832199520e+01 0.000000000000000000e+00
5.040362811791383280e+01 0.000000000000000000e+00
5.083845804988661854e+01 0.000000000000000000e+00
5.127600907029478350e+01 0.000000000000000000e+00
5.173260770975056744e+01 0.000000000000000000e+00
5.216018140589569185e+01 0.000000000000000000e+00
5.259827664399092839e+01 0.000000000000000000e+00
5.302367346938775228e+01 0.000000000000000000e+00
5.345541950113378959e+01 0.000000000000000000e+00
5.388517006802720744e+01 0.000000000000000000e+00
5.433251700680271767e+01 0.000000000000000000e+00
5.475628117913831971e+01 0.000000000000000000e+00
5.518421768707482755e+01 0.000000000000000000e+00
5.565224489795918572e+01 0.000000000000000000e+00
5.608163265306122724e+01 0.000000000000000000e+00
5.650376417233560034e+01 0.000000000000000000e+00
5.694693877551020478e+01 0.000000000000000000e+00
5.734331065759636914e+01 0.000000000000000000e+00
5.777777777777777857e+01 0.000000000000000000e+00
5.820770975056689167e+01 0.000000000000000000e+00
5.864217687074830110e+01 0.000000000000000000e+00
5.908408163265306001e+01 0.000000000000000000e+00
5.951854875283446944e+01 0.000000000000000000e+00
5.995247165532880018e+01 0.000000000000000000e+00
6.036498866213151615e+01 0.000000000000000000e+00
6.081727891100000249e+01 0.000000000000000000e+00
6.122793650793650500e+01 0.000000000000000000e+00
6.165786847999999765e+01 0.000000000000000000e+00
6.211591836734693572e+01 0.000000000000000000e+00
6.253913832199546619e+01 0.000000000000000000e+00
6.297306122448979693e+01 0.000000000000000000e+00
6.341659863945578479e+01 0.000000000000000000e+00
6.387682539682539584e+01 0.000000000000000000e+00
6.428952380900000207e+01 0.000000000000000000e+00
6.472634920634921230e+01 0.000000000000000000e+00
6.518911564625850019e+01 0.000000000000000000e+00
6.560707482993197459e+01 0.000000000000000000e+00
6.605424036281179667e+01 0.000000000000000000e+00
6.651718820861678694e+01 0.000000000000000000e+00
6.698739229024943143e+01 0.000000000000000000e+00
6.745959183673468829e+01 0.000000000000000000e+00
6.787265306122448294e+01 0.000000000000000000e+00
6.829877551020408077e+01 0.000000000000000000e+00
6.875102040816327076e+01 0.000000000000000000e+00
6.919981859410431468e+01 0.000000000000000000e+00
6.965206349206349046e+01 0.000000000000000000e+00
7.008907029478457673e+01 0.000000000000000000e+00
7.054530612244897725e+01 0.000000000000000000e+00
7.098775510204082195e+01 0.000000000000000000e+00
7.142675736961450639e+01 0.000000000000000000e+00
7.187773242630385084e+01 0.000000000000000000e+00
7.234340136054422032e+01 0.000000000000000000e+00
7.275374149659863576e+01 0.000000000000000000e+00
7.318875283446712388e+01 0.000000000000000000e+00
7.362394557823128594e+01 0.000000000000000000e+00
7.406403628117914195e+01 0.000000000000000000e+00
7.449850340136053717e+01 0.000000000000000000e+00
7.491537414965986841e+01 0.000000000000000000e+00
7.539646258503401555e+01 0.000000000000000000e+00
7.583546485260771419e+01 0.000000000000000000e+00
7.626757369614512072e+01 0.000000000000000000e+00
7.672072562358276571e+01 0.000000000000000000e+00
7.715809523809524251e+01 0.000000000000000000e+00
7.760126984126983984e+01 0.000000000000000000e+00
7.801614512471655871e+01 0.000000000000000000e+00
7.843501133786847390e+01 0.000000000000000000e+00
7.888925170068027626e+01 0.000000000000000000e+00
7.931972789115646094e+01 0.000000000000000000e+00
7.977287981859410593e+01 0.000000000000000000e+00
8.020045351473922324e+01 0.000000000000000000e+00
8.064344671201814663e+01 0.000000000000000000e+00
8.108263038548753343e+01 0.000000000000000000e+00
8.154140589569161079e+01 0.000000000000000000e+00
8.197532879818594154e+01 0.000000000000000000e+00
8.240380952380952806e+01 0.000000000000000000e+00
8.284462585034013671e+01 0.000000000000000000e+00
8.328217687074830167e+01 0.000000000000000000e+00
8.372263038548753400e+01 0.000000000000000000e+00
8.416036281179138712e+01 0.000000000000000000e+00
8.461024943310657420e+01 0.000000000000000000e+00
8.505714285700000232e+01 0.000000000000000000e+00
8.551002267573696258e+01 0.000000000000000000e+00
8.593814058956915858e+01 0.000000000000000000e+00
8.638458049886621382e+01 0.000000000000000000e+00
8.681015873015873296e+01 0.000000000000000000e+00
nan -1.000000000000000000e+00
8.769015873015872842e+01 0.000000000000000000e+00
8.812226757369614916e+01 0.000000000000000000e+00
8.854185941043084540e+01 0.000000000000000000e+00
8.895056689342403899e+01 0.000000000000000000e+00
nan -1.000000000000000000e+00
8.983673469387754551e+01 0.000000000000000000e+00
9.029224489795917918e+01 0.000000000000000000e+00
9.072671201814058861e+01 0.000000000000000000e+00
9.115628117913831829e+01 0.000000000000000000e+00
9.158240362811791613e+01 0.000000000000000000e+00
9.202303854875283662e+01 0.000000000000000000e+00
9.246276643990930211e+01 0.000000000000000000e+00
9.288743764172335204e+01 0.000000000000000000e+00
9.332716553287981753e+01 0.000000000000000000e+00
9.377360544217687277e+01 0.000000000000000000e+00
9.417650793650793162e+01 0.000000000000000000e+00
9.462766439909296423e+01 0.000000000000000000e+00
9.504834467120181785e+01 0.000000000000000000e+00
9.549823129251700493e+01 0.000000000000000000e+00
9.592072562358276855e+01 0.000000000000000000e+00
9.635247165532879876e+01 0.000000000000000000e+00
9.678113378684807344e+01 0.000000000000000000e+00
9.724897959100000833e+01 0.000000000000000000e+00
9.767709750566893945e+01 0.000000000000000000e+00
9.811229024943310151e+01 0.000000000000000000e+00
9.853442176870748881e+01 0.000000000000000000e+00
9.896616780045351902e+01 0.000000000000000000e+00
9.938775510204081343e+01 0.000000000000000000e+00
9.982022675736961048e+01 0.000000000000000000e+00
1.002291156462585064e+02 0.000000000000000000e+00
1.006430839002267561e+02 0.000000000000000000e+00
1.010800907029478424e+02 0.000000000000000000e+00
1.015176417233560073e+02 0.000000000000000000e+00
1.019484807256235825e+02 0.000000000000000000e+00
1.023477551020408214e+02 0.000000000000000000e+00
1.027717006802721045e+02 0.000000000000000000e+00
1.032250340136054376e+02 0.000000000000000000e+00
1.036613151927437713e+02 0.000000000000000000e+00
1.040673015873015856e+02 0.000000000000000000e+00
1.045300680272108877e+02 0.000000000000000000e+00
1.049391383219954719e+02 0.000000000000000000e+00
1.053433106575963762e+02 0.000000000000000000e+00
1.057799546485260720e+02 0.000000000000000000e+00
1.062073469387755154e+02 0.000000000000000000e+00
1.066356462585033995e+02 0.000000000000000000e+00
1.070574149659863963e+02 0.000000000000000000e+00
1.074840816326530586e+02 0.000000000000000000e+00
1.079125623582766451e+02 0.000000000000000000e+00
1.083234467120181392e+02 0.000000000000000000e+00
1.087453968253968242e+02 0.000000000000000000e+00
1.091883900226757333e+02 0.000000000000000000e+00
1.096257596371882101e+02 0.000000000000000000e+00
1.100371882086167830e+02 0.000000000000000000e+00
1.104484353741496534e+02 0.000000000000000000e+00
1.109028571420000020e+02 0.000000000000000000e+00
1.113391383219954633e+02 0.000000000000000000e+00
1.117580045351473927e+02 0.000000000000000000e+00
1.121598185941043084e+02 0.000000000000000000e+00
1.125792290249433165e+02 0.000000000000000000e+00
1.130022675736961446e+02 0.000000000000000000e+00
1.134097052154195069e+02 0.000000000000000000e+00
1.138338321995464923e+02 0.000000000000000000e+00
1.142565079365079299e+02 0.000000000000000000e+00
1.146637641723356040e+02 0.000000000000000000e+00
1.151080272108843587e+02 0.000000000000000000e+00
1.155141950113378755e+02 0.000000000000000000e+00
1.159345124716553244e+02 0.000000000000000000e+00
1.163602721088435317e+02 0.000000000000000000e+00
1.167697052154195063e+02 0.000000000000000000e+00
1.171929251700680226e+02 0.000000000000000000e+00
nan -1.000000000000000000e+00
nan -1.000000000000000000e+00
nan -1.000000000000000000e+00
nan -1.000000000000000000e+00
nan -1.000000000000000000e+00
nan -1.000000000000000000e+00
nan -1.000000000000000000e+00
1.206144217687074871e+02 0.000000000000000000e+00
1.210585034013605394e+02 0.000000000000000000e+00
1.214780952380952357e+02 0.000000000000000000e+00
1.219379591836734704e+02 0.000000000000000000e+00
1.223938321995464804e+02 0.000000000000000000e+00
1.228048979591836769e+02 0.000000000000000000e+00
1.232462585034013642e+02 0.000000000000000000e+00
1.236605895691610044e+02 0.000000000000000000e+00
1.240881632653061217e+02 0.000000000000000000e+00
1.245545578231292581e+02 0.000000000000000000e+00
1.250082539682539675e+02 0.000000000000000000e+00
1.254163265300000063e+02 0.000000000000000000e+00
1.258309297052154250e+02 0.000000000000000000e+00
1.262666666666666657e+02 0.000000000000000000e+00
nan -1.000000000000000000e+00
1.271426757369614506e+02 0.000000000000000000e+00
1.276063492063492077e+02 0.000000000000000000e+00
1.280038095238095366e+02 0.000000000000000000e+00
1.284250340136054547e+02 0.000000000000000000e+00
1.288444444444444343e+02 0.000000000000000000e+00
nan -1.000000000000000000e+00
nan -1.000000000000000000e+00
nan -1.000000000000000000e+00
nan -1.000000000000000000e+00
nan -1.000000000000000000e+00
1.315103854875283389e+02 0.000000000000000000e+00
1.319256235827664341e+02 0.000000000000000000e+00
1.323684353741496693e+02 0.000000000000000000e+00
1.327649886621315147e+02 0.000000000000000000e+00
1.332123356009070392e+02 0.000000000000000000e+00
1.336439002267573812e+02 0.000000000000000000e+00
1.340765532879818522e+02 0.000000000000000000e+00
1.345146485260771101e+02 0.000000000000000000e+00
nan -1.000000000000000000e+00
1.353678004535147466e+02 0.000000000000000000e+00
1.357955555555555520e+02 0.000000000000000000e+00
1.362318367346938714e+02 0.000000000000000000e+00
nan -1.000000000000000000e+00
1.371107482993197380e+02 0.000000000000000000e+00
1.375590022675737032e+02 0.000000000000000000e+00
1.379717006802721073e+02 0.000000000000000000e+00
1.384076190476190504e+02 0.000000000000000000e+00
1.388402721088435499e+02 0.000000000000000000e+00
1.392908843537414896e+02 0.000000000000000000e+00
1.397317006802720982e+02 0.000000000000000000e+00
1.401743310657596453e+02 0.000000000000000000e+00
nan -1.000000000000000000e+00
nan -1.000000000000000000e+00
nan -1.000000000000000000e+00
nan -1.000000000000000000e+00
1.423274376417233498e+02 0.000000000000000000e+00
1.427387755100000106e+02 0.000000000000000000e+00
1.431907482993197220e+02 0.000000000000000000e+00
1.435882086167800367e+02 0.000000000000000000e+00
1.440145124716553369e+02 0.000000000000000000e+00
1.444555102040816337e+02 0.000000000000000000e+00
1.448607709750566812e+02 0.000000000000000000e+00
1.453035827664399164e+02 0.000000000000000000e+00
1.457289795918367474e+02 0.000000000000000000e+00
1.461500226757369489e+02 0.000000000000000000e+00
1.465861224489795802e+02 0.000000000000000000e+00
1.470276643990929699e+02 0.000000000000000000e+00
1.474572335600907138e+02 0.000000000000000000e+00
1.478784580498866319e+02 0.000000000000000000e+00
1.482947845804988560e+02 0.000000000000000000e+00
nan -1.000000000000000000e+00
1.491974603174603260e+02 0.000000000000000000e+00
1.496083446712018201e+02 0.000000000000000000e+00
1.500331972789115582e+02 0.000000000000000000e+00
1.504741950113378550e+02 0.000000000000000000e+00
1.509122902494331129e+02 0.000000000000000000e+00
nan -1.000000000000000000e+00
1.517721541950113249e+02 0.000000000000000000e+00
1.522078911564625798e+02 0.000000000000000000e+00
1.526367346938775427e+02 0.000000000000000000e+00
1.530374603174603294e+02 0.000000000000000000e+00
1.534677551020408259e+02 0.000000000000000000e+00
1.539112925170068138e+02 0.000000000000000000e+00
1.543560997732426188e+02 0.000000000000000000e+00
1.547711564625850258e+02 0.000000000000000000e+00
1.552107029478458173e+02 0.000000000000000000e+00
1.556056235827664409e+02 0.000000000000000000e+00
1.560275736961451116e+02 0.000000000000000000e+00
1.564673015873015913e+02 0.000000000000000000e+00
nan -1.000000000000000000e+00
nan -1.000000000000000000e+00
nan -1.000000000000000000e+00
nan -1.000000000000000000e+00
1.586351020408163208e+02 0.000000000000000000e+00
1.590461678004535031e+02 0.000000000000000000e+00
1.594813605442176936e+02 0.000000000000000000e+00
1.599354195011337936e+02 0.000000000000000000e+00
1.603444897959183777e+02 0.000000000000000000e+00
nan -1.000000000000000000e+00
1.611867573696145257e+02 0.000000000000000000e+00
1.616322902494331117e+02 0.000000000000000000e+00
1.620698412698412767e+02 0.000000000000000000e+00
1.624912471655328829e+02 0.000000000000000000e+00
1.628798185941043073e+02 0.000000000000000000e+00
nan -1.000000000000000000e+00
1.637182766439909187e+02 0.000000000000000000e+00
1.641473015873015981e+02 0.000000000000000000e+00
1.646102494331065884e+02 0.000000000000000000e+00
1.650189569160997678e+02 0.000000000000000000e+00
1.654721088435374270e+02 0.000000000000000000e+00
1.658697505668934298e+02 0.000000000000000000e+00
1.662909750566893479e+02 0.000000000000000000e+00
1.667209070294784681e+02 0.000000000000000000e+00
1.671299773242630522e+02 0.000000000000000000e+00
1.675582766439909221e+02 0.000000000000000000e+00
1.679804081632653094e+02 0.000000000000000000e+00
1.683987301587301602e+02 0.000000000000000000e+00
1.688293877549999991e+02 0.000000000000000000e+00
1.692489795918367292e+02 0.000000000000000000e+00
nan -1.000000000000000000e+00
1.700812698412698296e+02 0.000000000000000000e+00
1.705364172335600870e+02 0.000000000000000000e+00
1.709273469387755142e+02 0.000000000000000000e+00
1.713618140589569236e+02 0.000000000000000000e+00
1.717621768707483056e+02 0.000000000000000000e+00
1.721541950113378618e+02 0.000000000000000000e+00
1.726022675736961389e+02 0.000000000000000000e+00
1.730013605442176754e+02 0.000000000000000000e+00
1.734351020408163322e+02 0.000000000000000000e+00
1.738661224489795813e+02 0.000000000000000000e+00
1.742918820861677887e+02 0.000000000000000000e+00
1.747357823129251813e+02 0.000000000000000000e+00
nan -1.000000000000000000e+00
1.755804081632653038e+02 0.000000000000000000e+00
1.760041723356009129e+02 0.000000000000000000e+00
1.764293877551020273e+02 0.000000000000000000e+00
1.768673015873015970e+02 0.000000000000000000e+00
1.772756462585034001e+02 0.000000000000000000e+00
1.777182766439909187e+02 0.000000000000000000e+00
1.781756009070294908e+02 0.000000000000000000e+00
1.786165986394557876e+02 0.000000000000000000e+00
1.790260317460317481e+02 0.000000000000000000e+00
1.794991383219954741e+02 0.000000000000000000e+00
1.799051020400000027e+02 0.000000000000000000e+00
1.803014965986394600e+02 0.000000000000000000e+00
1.807388662131519368e+02 0.000000000000000000e+00
1.811697052154194978e+02 0.000000000000000000e+00
1.815907482993197277e+02 0.000000000000000000e+00
1.820192290249433142e+02 0.000000000000000000e+00
1.824584126984127010e+02 0.000000000000000000e+00
1.828830839002267510e+02 0.000000000000000000e+00
1.833113832199546493e+02 0.000000000000000000e+00
1.837329705215419438e+02 0.000000000000000000e+00
nan -1.000000000000000000e+00
nan -1.000000000000000000e+00
nan -1.000000000000000000e+00
nan -1.000000000000000000e+00
nan -1.000000000000000000e+00
nan -1.000000000000000000e+00
nan -1.000000000000000000e+00
nan -1.000000000000000000e+00
1.876239455782312859e+02 0.000000000000000000e+00
1.880511564625850269e+02 0.000000000000000000e+00
1.884741950113378550e+02 0.000000000000000000e+00
1.889280725623582669e+02 0.000000000000000000e+00
1.893683446712018110e+02 0.000000000000000000e+00
1.898071655328798215e+02 0.000000000000000000e+00
nan -1.000000000000000000e+00
1.906688435374149719e+02 0.000000000000000000e+00
1.911014965986394429e+02 0.000000000000000000e+00
1.915248979591836758e+02 0.000000000000000000e+00
nan -1.000000000000000000e+00
nan -1.000000000000000000e+00
1.928021768707482977e+02 0.000000000000000000e+00
1.932553287981859285e+02 0.000000000000000000e+00
1.936792743764172258e+02 0.000000000000000000e+00
1.941086621315192815e+02 0.000000000000000000e+00
1.945482086167800446e+02 0.000000000000000000e+00
1.949650793650793617e+02 0.000000000000000000e+00
nan -1.000000000000000000e+00
nan -1.000000000000000000e+00
nan -1.000000000000000000e+00
1.967078458049886649e+02 0.000000000000000000e+00
1.971252607709750464e+02 0.000000000000000000e+00
1.975697052154195035e+02 0.000000000000000000e+00
nan -1.000000000000000000e+00
1.984306575963718728e+02 0.000000000000000000e+00
1.988468027210884372e+02 0.000000000000000000e+00
1.992678458049886672e+02 0.000000000000000000e+00
1.996404535147392210e+02 0.000000000000000000e+00
2.001095691609977223e+02 0.000000000000000000e+00
2.005318820861677978e+02 0.000000000000000000e+00
2.009783219954648530e+02 0.000000000000000000e+00
2.014069841269841277e+02 0.000000000000000000e+00
2.018456235827664500e+02 0.000000000000000000e+00
2.022755555555555418e+02 0.000000000000000000e+00
2.026697505668934127e+02 0.000000000000000000e+00
2.031098412698412687e+02 0.000000000000000000e+00
2.035143764172335636e+02 0.000000000000000000e+00
2.039314285714285688e+02 0.000000000000000000e+00
2.043996371882086294e+02 0.000000000000000000e+00
2.047796825396825398e+02 0.000000000000000000e+00
2.052380952380952408e+02 0.000000000000000000e+00
2.056752834467120294e+02 0.000000000000000000e+00
2.060836281179138325e+02 0.000000000000000000e+00
2.065093877551020398e+02 0.000000000000000000e+00
2.069351473922902471e+02 0.000000000000000000e+00
2.073592743764172326e+02 0.000000000000000000e+00
2.078024489795918441e+02 0.000000000000000000e+00
2.082100680272108946e+02 0.000000000000000000e+00
2.086369160997732308e+02 0.000000000000000000e+00
2.090621315192743737e+02 0.000000000000000000e+00
nan -1.000000000000000000e+00
2.099132879818594120e+02 0.000000000000000000e+00
2.103455782312925066e+02 0.000000000000000000e+00
2.107735147392290287e+02 0.000000000000000000e+00
2.111885714285714357e+02 0.000000000000000000e+00
2.116045351473922835e+02 0.000000000000000000e+00
2.120146938775510250e+02 0.000000000000000000e+00
2.124306575963718728e+02 0.000000000000000000e+00
2.128654875283446586e+02 0.000000000000000000e+00
2.132609523809523751e+02 0.000000000000000000e+00
nan -1.000000000000000000e+00
2.140986848072562339e+02 0.000000000000000000e+00
2.145694331065759570e+02 0.000000000000000000e+00
2.150026303854875209e+02 0.000000000000000000e+00
2.153984580498866137e+02 0.000000000000000000e+00
2.158345578231292450e+02 0.000000000000000000e+00
2.162398185941043209e+02 0.000000000000000000e+00
2.166563265306122332e+02 0.000000000000000000e+00
2.170750113378684887e+02 0.000000000000000000e+00
2.175083900226757407e+02 0.000000000000000000e+00
2.179397732426303946e+02 0.000000000000000000e+00
2.183392290249433074e+02 0.000000000000000000e+00
2.187658956916099839e+02 0.000000000000000000e+00
2.191717006802720960e+02 0.000000000000000000e+00
2.196101587301587301e+02 0.000000000000000000e+00
2.200141496598639321e+02 0.000000000000000000e+00
2.204527891156462545e+02 0.000000000000000000e+00
2.208774603174603044e+02 0.000000000000000000e+00
2.213050340136054501e+02 0.000000000000000000e+00
2.217251700680272108e+02 0.000000000000000000e+00
2.221293424036281294e+02 0.000000000000000000e+00
2.225480272108843565e+02 0.000000000000000000e+00
2.229658049886621427e+02 0.000000000000000000e+00
2.233616326530612355e+02 0.000000000000000000e+00
2.238262131519274476e+02 0.000000000000000000e+00
2.242271201814058941e+02 0.000000000000000000e+00
2.246768253968253930e+02 0.000000000000000000e+00
2.251321541950113385e+02 0.000000000000000000e+00
2.255330612244897850e+02 0.000000000000000000e+00
2.259704308390022618e+02 0.000000000000000000e+00
nan -1.000000000000000000e+00
2.267296145124716418e+02 0.000000000000000000e+00
2.271923809523809439e+02 0.000000000000000000e+00
2.276232199546485333e+02 0.000000000000000000e+00
2.280489795918367406e+02 0.000000000000000000e+00
2.284564172335601029e+02 0.000000000000000000e+00
2.288687528344671307e+02 0.000000000000000000e+00
2.292729251700680209e+02 0.000000000000000000e+00
2.296972335600906945e+02 0.000000000000000000e+00
2.300914285714285654e+02 0.000000000000000000e+00
2.305710657596371789e+02 0.000000000000000000e+00
2.309844897959183641e+02 0.000000000000000000e+00
2.314325623582766411e+02 0.000000000000000000e+00
2.318432653061224471e+02 0.000000000000000000e+00
2.322663038548752752e+02 0.000000000000000000e+00
2.327047619047619094e+02 0.000000000000000000e+00
2.331325170068027148e+02 0.000000000000000000e+00
2.335450340136054308e+02 0.000000000000000000e+00
2.339858503401360679e+02 0.000000000000000000e+00
2.344161451247165644e+02 0.000000000000000000e+00
2.348466213151927491e+02 0.000000000000000000e+00
2.352486167800453529e+02 0.000000000000000000e+00
2.356578684807256252e+02 0.000000000000000000e+00
2.360850793650793662e+02 0.000000000000000000e+00
2.365186394557823064e+02 0.000000000000000000e+00
nan -1.000000000000000000e+00
nan -1.000000000000000000e+00
nan -1.000000000000000000e+00
2.383557369614512425e+02 0.000000000000000000e+00
2.387970975056689440e+02 0.000000000000000000e+00
2.392199546485260839e+02 0.000000000000000000e+00
2.396382766439909346e+02 0.000000000000000000e+00
2.400504308390022743e+02 0.000000000000000000e+00
nan -1.000000000000000000e+00
2.410546938775510171e+02 0.000000000000000000e+00
2.414679365079365141e+02 0.000000000000000000e+00
2.419294331065759707e+02 0.000000000000000000e+00
2.423564625850340235e+02 0.000000000000000000e+00
2.427624489795918237e+02 0.000000000000000000e+00
2.431963718820861686e+02 0.000000000000000000e+00
2.436092517006802609e+02 0.000000000000000000e+00
2.440304761904761790e+02 0.000000000000000000e+00
2.444526077097505663e+02 0.000000000000000000e+00
nan -1.000000000000000000e+00
2.453153741496598741e+02 0.000000000000000000e+00
2.457197278911564524e+02 0.000000000000000000e+00
2.461498412698412608e+02 0.000000000000000000e+00
2.466064399092970518e+02 0.000000000000000000e+00
2.470392743764172394e+02 0.000000000000000000e+00
2.474788208616780025e+02 0.000000000000000000e+00
2.479205442176870804e+02 0.000000000000000000e+00
2.483248979591836871e+02 0.000000000000000000e+00
2.487564625850340008e+02 0.000000000000000000e+00
2.491807709750567028e+02 0.000000000000000000e+00
2.496380952380952465e+02 0.000000000000000000e+00
2.500640362811791420e+02 0.000000000000000000e+00
2.504564172335601029e+02 0.000000000000000000e+00
2.509059410430839137e+02 0.000000000000000000e+00
2.513306122440000081e+02 0.000000000000000000e+00
2.517389569160997667e+02 0.000000000000000000e+00
2.521732426303854879e+02 0.000000000000000000e+00
2.525819501133786957e+02 0.000000000000000000e+00
2.530291156462585036e+02 0.000000000000000000e+00
2.534291156462585093e+02 0.000000000000000000e+00
2.538690249433106487e+02 0.000000000000000000e+00
2.542973242630385471e+02 0.000000000000000000e+00
2.547448526077097597e+02 0.000000000000000000e+00
nan -1.000000000000000000e+00
2.555860317460317503e+02 0.000000000000000000e+00
2.560059863945578513e+02 0.000000000000000000e+00
2.564522448979591900e+02 0.000000000000000000e+00
2.568658503401360349e+02 0.000000000000000000e+00
nan -1.000000000000000000e+00
2.577128344671201603e+02 0.000000000000000000e+00
2.581540136054421737e+02 0.000000000000000000e+00
2.585736054421768699e+02 0.000000000000000000e+00
2.590285714285714107e+02 0.000000000000000000e+00
2.594572335600906854e+02 0.000000000000000000e+00
2.598630385487528542e+02 0.000000000000000000e+00
nan -1.000000000000000000e+00
2.607018594104308136e+02 0.000000000000000000e+00
2.611628117913832057e+02 0.000000000000000000e+00
2.615907482993197277e+02 0.000000000000000000e+00
2.620406349206349432e+02 0.000000000000000000e+00
2.624832653061224619e+02 0.000000000000000000e+00
2.629146485260770874e+02 0.000000000000000000e+00
2.633523809523809405e+02 0.000000000000000000e+00
2.637498412698412835e+02 0.000000000000000000e+00
2.642057142857142935e+02 0.000000000000000000e+00
2.646619501133786798e+02 0.000000000000000000e+00
