# Supplementary material for: Correlated microtiming deviations in jazz and rock music
Source: PLoS One. 2018 Jan 24;13(1):e0186361. doi: 10.1371/journal.pone.0186361 (PMC5783353; doi:10.1371/journal.pone.0186361)
Supplement: S1 Dataset — (ZIP) [file pone.0186361.s001.zip › R08.dat]

1.215056689342403518e+00 0.000000000000000000e+00
1.472653061224489690e+00 0.000000000000000000e+00
1.736235827664398990e+00 0.000000000000000000e+00
2.006893424036281015e+00 0.000000000000000000e+00
2.274467120181405733e+00 0.000000000000000000e+00
2.522086167800453360e+00 0.000000000000000000e+00
2.760816326530612042e+00 0.000000000000000000e+00
3.032743764172335599e+00 0.000000000000000000e+00
3.285804988662131443e+00 0.000000000000000000e+00
3.539954648526077108e+00 0.000000000000000000e+00
3.798095238095238191e+00 0.000000000000000000e+00
4.060408163265305959e+00 0.000000000000000000e+00
4.321632653061224794e+00 0.000000000000000000e+00
4.564625849999999652e+00 0.000000000000000000e+00
4.831927437641723166e+00 0.000000000000000000e+00
5.086258503401360542e+00 0.000000000000000000e+00
5.332970521541950504e+00 0.000000000000000000e+00
5.590022675736961766e+00 0.000000000000000000e+00
5.842358276643991211e+00 0.000000000000000000e+00
6.103945578231292579e+00 0.000000000000000000e+00
6.370430839002267476e+00 0.000000000000000000e+00
6.614240362811790952e+00 0.000000000000000000e+00
6.871473922902493925e+00 0.000000000000000000e+00
7.147755102040816766e+00 0.000000000000000000e+00
7.406621315192743360e+00 0.000000000000000000e+00
7.641541950113378334e+00 0.000000000000000000e+00
7.900045351473923283e+00 0.000000000000000000e+00
8.143673469387755048e+00 0.000000000000000000e+00
8.395102040816325939e+00 0.000000000000000000e+00
8.641814058956915900e+00 0.000000000000000000e+00
8.906122448979591155e+00 0.000000000000000000e+00
9.148979590999999800e+00 0.000000000000000000e+00
9.421678004535147366e+00 0.000000000000000000e+00
9.680907029478458270e+00 0.000000000000000000e+00
9.932879818594104293e+00 0.000000000000000000e+00
1.019773242630385468e+01 0.000000000000000000e+00
1.045278911564625801e+01 0.000000000000000000e+00
1.071147392290249378e+01 0.000000000000000000e+00
1.096634920634920718e+01 0.000000000000000000e+00
1.123102040816326586e+01 0.000000000000000000e+00
1.147882086167800431e+01 0.000000000000000000e+00
1.172244897959183696e+01 0.000000000000000000e+00
1.193487528300000022e+01 0.000000000000000000e+00
1.222784580498866269e+01 0.000000000000000000e+00
1.249015873015873090e+01 0.000000000000000000e+00
1.273433106575963691e+01 0.000000000000000000e+00
1.298866213151927518e+01 0.000000000000000000e+00
1.326512471655328795e+01 0.000000000000000000e+00
1.352108843537414984e+01 0.000000000000000000e+00
1.377668934240362830e+01 0.000000000000000000e+00
1.400961451247165535e+01 0.000000000000000000e+00
1.428589569160997819e+01 0.000000000000000000e+00
1.454312925170068027e+01 0.000000000000000000e+00
1.477732426303854929e+01 0.000000000000000000e+00
1.503891156462585066e+01 0.000000000000000000e+00
1.530394557823129276e+01 0.000000000000000000e+00
1.554938775510204074e+01 0.000000000000000000e+00
1.578793650793650727e+01 0.000000000000000000e+00
1.605678004535147352e+01 0.000000000000000000e+00
1.633578231292516847e+01 0.000000000000000000e+00
1.658031746031745968e+01 0.000000000000000000e+00
1.682321995464852549e+01 0.000000000000000000e+00
1.707972789115646250e+01 0.000000000000000000e+00
1.734712018140589507e+01 0.000000000000000000e+00
1.758621315192743850e+01 0.000000000000000000e+00
1.784362811791383052e+01 0.000000000000000000e+00
1.808943310657596371e+01 0.000000000000000000e+00
1.835501133786847916e+01 0.000000000000000000e+00
1.861024943310657420e+01 0.000000000000000000e+00
1.885170068027210988e+01 0.000000000000000000e+00
1.910331065759637070e+01 0.000000000000000000e+00
1.937469387755102090e+01 0.000000000000000000e+00
1.962086167800453396e+01 0.000000000000000000e+00
1.986684807256235885e+01 0.000000000000000000e+00
2.012081632653061192e+01 0.000000000000000000e+00
2.038349206349206355e+01 0.000000000000000000e+00
2.063183673469387713e+01 0.000000000000000000e+00
2.086802721088435320e+01 0.000000000000000000e+00
2.112108843537415126e+01 0.000000000000000000e+00
2.137723356009070130e+01 0.000000000000000000e+00
2.166294784580498956e+01 0.000000000000000000e+00
2.190095238095238273e+01 0.000000000000000000e+00
2.215165532879818500e+01 0.000000000000000000e+00
2.240997732426303912e+01 0.000000000000000000e+00
2.266122448979592008e+01 0.000000000000000000e+00
2.290285714285714391e+01 0.000000000000000000e+00
2.317224489795918529e+01 0.000000000000000000e+00
2.341678004535147295e+01 0.000000000000000000e+00
2.366875283446712075e+01 0.000000000000000000e+00
2.392108843537414842e+01 0.000000000000000000e+00
2.418485260770975032e+01 0.000000000000000000e+00
2.444734693877551024e+01 0.000000000000000000e+00
2.469569160997732382e+01 0.000000000000000000e+00
2.493133786848072475e+01 0.000000000000000000e+00
2.519020408163265401e+01 0.000000000000000000e+00
2.544326530612244852e+01 0.000000000000000000e+00
2.570140589569161094e+01 0.000000000000000000e+00
2.595537414965986400e+01 0.000000000000000000e+00
2.622022675736961617e+01 0.000000000000000000e+00
2.648036281179138385e+01 0.000000000000000000e+00
2.674140589569161008e+01 0.000000000000000000e+00
2.698920634920634853e+01 0.000000000000000000e+00
2.724390022675736844e+01 0.000000000000000000e+00
2.751201814058956785e+01 0.000000000000000000e+00
2.776580498866213276e+01 0.000000000000000000e+00
2.801124716553287897e+01 0.000000000000000000e+00
2.826757369614512427e+01 0.000000000000000000e+00
2.853315192743764328e+01 0.000000000000000000e+00
2.879473922902494465e+01 0.000000000000000000e+00
2.903564625850340164e+01 0.000000000000000000e+00
2.929795918367346985e+01 0.000000000000000000e+00
2.957024943310657505e+01 0.000000000000000000e+00
2.983328798185941011e+01 0.000000000000000000e+00
3.008707482993197146e+01 0.000000000000000000e+00
3.033741496598639387e+01 0.000000000000000000e+00
3.060643990929705183e+01 0.000000000000000000e+00
3.086022675736961318e+01 0.000000000000000000e+00
3.111147392290249414e+01 0.000000000000000000e+00
3.135183673469387600e+01 0.000000000000000000e+00
3.161451247165532763e+01 0.000000000000000000e+00
3.186721088435374227e+01 0.000000000000000000e+00
3.211718820861678125e+01 0.000000000000000000e+00
3.235972789115646009e+01 0.000000000000000000e+00
3.263092970521542213e+01 0.000000000000000000e+00
3.287510204081632992e+01 0.000000000000000000e+00
3.311129251700680243e+01 0.000000000000000000e+00
3.337142857142857366e+01 0.000000000000000000e+00
3.362739229024943199e+01 0.000000000000000000e+00
3.388172335600906848e+01 0.000000000000000000e+00
3.412770975056689338e+01 0.000000000000000000e+00
3.439637188208616436e+01 0.000000000000000000e+00
3.466485260770974719e+01 0.000000000000000000e+00
3.490557823129251602e+01 0.000000000000000000e+00
3.515265306122449118e+01 0.000000000000000000e+00
3.540752834467119925e+01 0.000000000000000000e+00
3.568272108843537183e+01 0.000000000000000000e+00
3.593977324263038753e+01 0.000000000000000000e+00
3.618666666666666742e+01 0.000000000000000000e+00
3.644934240362811551e+01 0.000000000000000000e+00
3.670585034013605252e+01 0.000000000000000000e+00
3.697215419501133482e+01 0.000000000000000000e+00
3.722285714285714420e+01 0.000000000000000000e+00
3.748589569160997570e+01 0.000000000000000000e+00
3.775709750566893774e+01 0.000000000000000000e+00
3.799183673469387656e+01 0.000000000000000000e+00
3.825106575963718569e+01 0.000000000000000000e+00
3.851192743764172377e+01 0.000000000000000000e+00
3.877170068027211158e+01 0.000000000000000000e+00
3.902458049886621438e+01 0.000000000000000000e+00
3.926857142857142691e+01 0.000000000000000000e+00
3.952653061224489761e+01 0.000000000000000000e+00
3.979337868480725859e+01 0.000000000000000000e+00
4.004571428571428271e+01 0.000000000000000000e+00
4.029405895691609629e+01 0.000000000000000000e+00
4.055691609977323964e+01 0.000000000000000000e+00
4.080308390022675979e+01 0.000000000000000000e+00
4.103963718820861573e+01 0.000000000000000000e+00
4.129741496598639117e+01 0.000000000000000000e+00
4.153523809523809263e+01 0.000000000000000000e+00
4.179482993197279228e+01 0.000000000000000000e+00
4.205097505668934588e+01 0.000000000000000000e+00
4.230102040799999941e+01 0.000000000000000000e+00
4.254621315192743936e+01 0.000000000000000000e+00
4.281106575963718797e+01 0.000000000000000000e+00
4.306739229024942972e+01 0.000000000000000000e+00
4.330013605442177038e+01 0.000000000000000000e+00
4.354884353741496739e+01 0.000000000000000000e+00
4.381569160997732126e+01 0.000000000000000000e+00
4.407002267573696486e+01 0.000000000000000000e+00
4.431256235827664369e+01 0.000000000000000000e+00
4.457868480725623783e+01 0.000000000000000000e+00
4.483301587301587432e+01 0.000000000000000000e+00
4.506793650793650841e+01 0.000000000000000000e+00
4.532662131519274595e+01 0.000000000000000000e+00
4.556045351473922977e+01 0.000000000000000000e+00
4.582167800453514417e+01 0.000000000000000000e+00
4.608181405895691540e+01 0.000000000000000000e+00
4.632634920634920661e+01 0.000000000000000000e+00
4.658557823129251574e+01 0.000000000000000000e+00
4.684281179138321960e+01 0.000000000000000000e+00
4.710839002267573505e+01 0.000000000000000000e+00
4.735455782312925521e+01 0.000000000000000000e+00
4.761106575963718512e+01 0.000000000000000000e+00
4.787682539682539584e+01 0.000000000000000000e+00
4.812698412698412653e+01 0.000000000000000000e+00
4.838802721088435277e+01 0.000000000000000000e+00
4.864272108843537268e+01 0.000000000000000000e+00
4.889378684807256548e+01 0.000000000000000000e+00
4.913995464852607853e+01 0.000000000000000000e+00
4.940317460317460529e+01 0.000000000000000000e+00
4.963954648526077307e+01 0.000000000000000000e+00
4.989405895691609771e+01 0.000000000000000000e+00
5.015891156462585343e+01 0.000000000000000000e+00
5.042938775510204152e+01 0.000000000000000000e+00
5.068281179138322301e+01 0.000000000000000000e+00
5.095147392290249400e+01 0.000000000000000000e+00
5.120018140589569100e+01 0.000000000000000000e+00
5.144997732426303827e+01 0.000000000000000000e+00
5.169124716553287868e+01 0.000000000000000000e+00
5.196517006802721284e+01 0.000000000000000000e+00
5.219736961451247481e+01 0.000000000000000000e+00
5.244698412698412682e+01 0.000000000000000000e+00
5.270131519274376330e+01 0.000000000000000000e+00
5.296671201814059060e+01 0.000000000000000000e+00
5.323210884353741790e+01 0.000000000000000000e+00
5.348117913832199832e+01 0.000000000000000000e+00
5.373405895691610112e+01 0.000000000000000000e+00
5.400362811791383422e+01 0.000000000000000000e+00
5.424834467120181358e+01 0.000000000000000000e+00
5.448471655328798136e+01 0.000000000000000000e+00
5.474213151927437337e+01 0.000000000000000000e+00
5.499537414965986670e+01 0.000000000000000000e+00
5.524371882086168029e+01 0.000000000000000000e+00
5.548190476190476517e+01 0.000000000000000000e+00
5.573297052154195086e+01 0.000000000000000000e+00
5.599473922902494394e+01 0.000000000000000000e+00
5.624453514739229121e+01 0.000000000000000000e+00
5.648471655328798136e+01 0.000000000000000000e+00
5.672834467120181756e+01 0.000000000000000000e+00
5.700099773242630619e+01 0.000000000000000000e+00
5.725514739229024741e+01 0.000000000000000000e+00
5.749424036281179440e+01 0.000000000000000000e+00
5.775002267573696457e+01 0.000000000000000000e+00
5.801687074829931845e+01 0.000000000000000000e+00
5.827555555555555600e+01 0.000000000000000000e+00
5.851356008999999858e+01 0.000000000000000000e+00
5.875664399092970314e+01 0.000000000000000000e+00
5.902657596371881965e+01 0.000000000000000000e+00
5.927836734693877219e+01 0.000000000000000000e+00
5.952435374149659708e+01 0.000000000000000000e+00
5.975945578231292643e+01 0.000000000000000000e+00
6.003954648526077165e+01 0.000000000000000000e+00
6.029496598639455840e+01 0.000000000000000000e+00
6.053786848072562066e+01 0.000000000000000000e+00
6.078131519274376160e+01 0.000000000000000000e+00
6.104979591836734443e+01 0.000000000000000000e+00
6.128961451247165826e+01 0.000000000000000000e+00
6.153614512471655473e+01 0.000000000000000000e+00
6.177868480725623357e+01 0.000000000000000000e+00
6.204734693877551166e+01 0.000000000000000000e+00
6.229804988662131393e+01 0.000000000000000000e+00
6.254621315192743936e+01 0.000000000000000000e+00
6.279147392290249741e+01 0.000000000000000000e+00
6.306068027210884708e+01 0.000000000000000000e+00
6.330975056689342750e+01 0.000000000000000000e+00
6.355229024943310634e+01 0.000000000000000000e+00
6.382439909297052338e+01 0.000000000000000000e+00
6.407673469387755461e+01 0.000000000000000000e+00
6.432725623582766161e+01 0.000000000000000000e+00
6.457832199546484730e+01 0.000000000000000000e+00
6.482811791383220168e+01 0.000000000000000000e+00
6.510276643990930268e+01 0.000000000000000000e+00
6.535546485260771021e+01 0.000000000000000000e+00
6.559981859410430616e+01 0.000000000000000000e+00
6.585396825396824738e+01 0.000000000000000000e+00
6.609342403628117779e+01 0.000000000000000000e+00
6.639238095238094672e+01 0.000000000000000000e+00
6.662022675736960764e+01 0.000000000000000000e+00
6.686621315192743964e+01 0.000000000000000000e+00
6.714122448979591695e+01 0.000000000000000000e+00
6.739410430839002686e+01 0.000000000000000000e+00
6.763809523809523228e+01 0.000000000000000000e+00
6.788643990929705296e+01 0.000000000000000000e+00
6.815383219954648553e+01 0.000000000000000000e+00
6.840145124716553937e+01 0.000000000000000000e+00
6.864725623582766900e+01 0.000000000000000000e+00
6.890666666666666629e+01 0.000000000000000000e+00
6.916643990929705410e+01 0.000000000000000000e+00
6.942113378684807401e+01 0.000000000000000000e+00
6.966022675736961389e+01 0.000000000000000000e+00
6.993070294784580199e+01 0.000000000000000000e+00
7.019356009070294533e+01 0.000000000000000000e+00
7.044807256235827708e+01 0.000000000000000000e+00
7.068353741496598275e+01 0.000000000000000000e+00
7.093242630385488212e+01 0.000000000000000000e+00
7.119401360544217994e+01 0.000000000000000000e+00
7.144308390022675326e+01 0.000000000000000000e+00
7.168380952380952920e+01 0.000000000000000000e+00
7.193433106575963620e+01 0.000000000000000000e+00
7.220662131519274851e+01 0.000000000000000000e+00
7.245641723356008868e+01 0.000000000000000000e+00
7.269732426303855277e+01 0.000000000000000000e+00
7.295383219954648268e+01 0.000000000000000000e+00
7.321342403628118234e+01 0.000000000000000000e+00
7.346739229024943540e+01 0.000000000000000000e+00
7.370086167800452870e+01 0.000000000000000000e+00
7.394285714199999404e+01 0.000000000000000000e+00
7.419247165532880217e+01 0.000000000000000000e+00
7.444444444444444287e+01 0.000000000000000000e+00
7.468716553287981696e+01 0.000000000000000000e+00
7.493659863945578081e+01 0.000000000000000000e+00
7.521414965986394918e+01 0.000000000000000000e+00
7.546666666666666856e+01 0.000000000000000000e+00
7.570176870748299791e+01 0.000000000000000000e+00
7.594249433106575964e+01 0.000000000000000000e+00
7.621696145124717248e+01 0.000000000000000000e+00
7.646004535147392289e+01 0.000000000000000000e+00
7.668897959183674118e+01 0.000000000000000000e+00
7.694893424036281715e+01 0.000000000000000000e+00
7.722086167800453893e+01 0.000000000000000000e+00
7.746575963718821356e+01 0.000000000000000000e+00
7.771700680272108741e+01 0.000000000000000000e+00
7.795918367346938282e+01 0.000000000000000000e+00
7.825179138321995254e+01 0.000000000000000000e+00
7.850575963718820560e+01 0.000000000000000000e+00
7.874902494331065839e+01 0.000000000000000000e+00
7.899773242630385539e+01 0.000000000000000000e+00
7.926603174603174295e+01 0.000000000000000000e+00
7.951492063492062812e+01 0.000000000000000000e+00
7.975564625850340406e+01 0.000000000000000000e+00
8.000526077097505606e+01 0.000000000000000000e+00
8.026811791383219941e+01 0.000000000000000000e+00
8.051573696145125325e+01 0.000000000000000000e+00
8.076680272108843894e+01 0.000000000000000000e+00
8.102512471655329307e+01 0.000000000000000000e+00
8.128598639455782404e+01 0.000000000000000000e+00
8.154049886621315579e+01 0.000000000000000000e+00
8.177795918367347383e+01 0.000000000000000000e+00
8.202630385487528031e+01 0.000000000000000000e+00
8.230621315192743737e+01 0.000000000000000000e+00
8.255437641723355569e+01 0.000000000000000000e+00
8.280507936507936506e+01 0.000000000000000000e+00
8.305922902494330629e+01 0.000000000000000000e+00
8.334294784580498572e+01 0.000000000000000000e+00
8.359238095238094957e+01 0.000000000000000000e+00
8.384816326530612685e+01 0.000000000000000000e+00
8.409215419501133226e+01 0.000000000000000000e+00
8.436662131519274510e+01 0.000000000000000000e+00
8.460934240362811920e+01 0.000000000000000000e+00
8.485079365079364777e+01 0.000000000000000000e+00
8.509696145124716793e+01 0.000000000000000000e+00
8.536072562358276627e+01 0.000000000000000000e+00
8.560544217687075275e+01 0.000000000000000000e+00
8.585995464852607029e+01 0.000000000000000000e+00
8.610866213151926729e+01 0.000000000000000000e+00
8.639002267573695804e+01 0.000000000000000000e+00
8.664072562358276741e+01 0.000000000000000000e+00
8.689668934240363285e+01 0.000000000000000000e+00
8.714249433106576248e+01 0.000000000000000000e+00
8.740444444444445082e+01 0.000000000000000000e+00
8.765170068027211414e+01 0.000000000000000000e+00
8.789206349206348534e+01 0.000000000000000000e+00
8.815328798185940684e+01 0.000000000000000000e+00
8.841378684807256150e+01 0.000000000000000000e+00
8.864761904761904532e+01 0.000000000000000000e+00
8.888961451247165257e+01 0.000000000000000000e+00
8.916371882086167489e+01 0.000000000000000000e+00
8.940390022675737214e+01 0.000000000000000000e+00
8.964190476190476886e+01 0.000000000000000000e+00
8.990167800453514246e+01 0.000000000000000000e+00
9.014476190476190709e+01 0.000000000000000000e+00
9.039673469387754778e+01 0.000000000000000000e+00
9.065523809523809007e+01 0.000000000000000000e+00
9.090267573696145575e+01 0.000000000000000000e+00
9.114721088435373986e+01 0.000000000000000000e+00
9.142403628117914138e+01 0.000000000000000000e+00
9.167510204081632708e+01 0.000000000000000000e+00
9.192888888888889198e+01 0.000000000000000000e+00
9.216997732426304424e+01 0.000000000000000000e+00
9.244063492063492049e+01 0.000000000000000000e+00
9.268662131519273828e+01 0.000000000000000000e+00
9.293133786848072475e+01 0.000000000000000000e+00
9.318095238095237676e+01 0.000000000000000000e+00
9.343564625850339667e+01 0.000000000000000000e+00
9.367546485260770339e+01 0.000000000000000000e+00
9.391183673469387827e+01 0.000000000000000000e+00
nan -1.000000000000000000e+00
9.445424036281178815e+01 0.000000000000000000e+00
9.468770975056689565e+01 0.000000000000000000e+00
9.493115646258503659e+01 0.000000000000000000e+00
9.517786848072562123e+01 0.000000000000000000e+00
9.543401360544217482e+01 0.000000000000000000e+00
9.568526077097506288e+01 0.000000000000000000e+00
9.592235827664399039e+01 0.000000000000000000e+00
9.617306122448979977e+01 0.000000000000000000e+00
9.645260770975056630e+01 0.000000000000000000e+00
9.669006802721088434e+01 0.000000000000000000e+00
9.694675736961451662e+01 0.000000000000000000e+00
9.718113378684807913e+01 0.000000000000000000e+00
9.743419501133786298e+01 0.000000000000000000e+00
9.767637188208617260e+01 0.000000000000000000e+00
9.794503401360543648e+01 0.000000000000000000e+00
9.818666666666666742e+01 0.000000000000000000e+00
9.845061224489795393e+01 0.000000000000000000e+00
9.870675736961450752e+01 0.000000000000000000e+00
9.894893424036281715e+01 0.000000000000000000e+00
9.920816326499999604e+01 0.000000000000000000e+00
9.946993197278911225e+01 0.000000000000000000e+00
9.972843537414965454e+01 0.000000000000000000e+00
9.997986394557823076e+01 0.000000000000000000e+00
1.002294784580498828e+02 0.000000000000000000e+00
1.004950566893424053e+02 0.000000000000000000e+00
1.007383219954648581e+02 0.000000000000000000e+00
1.009906575963718751e+02 0.000000000000000000e+00
1.012497052154194961e+02 0.000000000000000000e+00
1.014955102040816257e+02 0.000000000000000000e+00
1.017411337868480672e+02 0.000000000000000000e+00
1.019867573696145087e+02 0.000000000000000000e+00
1.022479818594104302e+02 0.000000000000000000e+00
1.024921541950113379e+02 0.000000000000000000e+00
1.027502947845805039e+02 0.000000000000000000e+00
1.029979138321995435e+02 0.000000000000000000e+00
1.032506122448979653e+02 0.000000000000000000e+00
1.035042176870748278e+02 0.000000000000000000e+00
1.037565532879818591e+02 0.000000000000000000e+00
1.040016326530612218e+02 0.000000000000000000e+00
1.042713832199546431e+02 0.000000000000000000e+00
1.045155555555555509e+02 0.000000000000000000e+00
1.047662585034013603e+02 0.000000000000000000e+00
1.049968253968254004e+02 0.000000000000000000e+00
1.052522448979591871e+02 0.000000000000000000e+00
1.055004081632653055e+02 0.000000000000000000e+00
1.057498412698412693e+02 0.000000000000000000e+00
1.059843990929705200e+02 0.000000000000000000e+00
1.062331065759637170e+02 0.000000000000000000e+00
1.064912471655328829e+02 0.000000000000000000e+00
1.067530158730158689e+02 0.000000000000000000e+00
1.069986394557823104e+02 0.000000000000000000e+00
1.072569614512471645e+02 0.000000000000000000e+00
1.075216326530612179e+02 0.000000000000000000e+00
1.077761451247165496e+02 0.000000000000000000e+00
1.080081632653061234e+02 0.000000000000000000e+00
1.082579591836734636e+02 0.000000000000000000e+00
1.085193650793650733e+02 0.000000000000000000e+00
1.087662585034013603e+02 0.000000000000000000e+00
1.090167800453514673e+02 0.000000000000000000e+00
1.092758276643990882e+02 0.000000000000000000e+00
1.095359637188208666e+02 0.000000000000000000e+00
1.097933786848072515e+02 0.000000000000000000e+00
1.100426303854875272e+02 0.000000000000000000e+00
1.103076643990929711e+02 0.000000000000000000e+00
1.105861224489795944e+02 0.000000000000000000e+00
1.108312018140589572e+02 0.000000000000000000e+00
1.110839002267573647e+02 0.000000000000000000e+00
1.113320634920634973e+02 0.000000000000000000e+00
1.115921995464852614e+02 0.000000000000000000e+00
1.118434467120181353e+02 0.000000000000000000e+00
1.120907029478457986e+02 0.000000000000000000e+00
1.123361451247165519e+02 0.000000000000000000e+00
1.126013605442176839e+02 0.000000000000000000e+00
1.128529705215419483e+02 0.000000000000000000e+00
1.131067573696145132e+02 0.000000000000000000e+00
1.133723355999999995e+02 0.000000000000000000e+00
1.136039909297052191e+02 0.000000000000000000e+00
1.138583219954648484e+02 0.000000000000000000e+00
1.141019501133786918e+02 0.000000000000000000e+00
1.143504761904761864e+02 0.000000000000000000e+00
1.146165986394557876e+02 0.000000000000000000e+00
1.148738321995464844e+02 0.000000000000000000e+00
1.151267120181405943e+02 0.000000000000000000e+00
1.153757823129251676e+02 0.000000000000000000e+00
1.156346485260771004e+02 0.000000000000000000e+00
1.158875283446711961e+02 0.000000000000000000e+00
1.161362358276643931e+02 0.000000000000000000e+00
1.163883900226757362e+02 0.000000000000000000e+00
1.166579591836734693e+02 0.000000000000000000e+00
1.169235374149659918e+02 0.000000000000000000e+00
1.171729705215419557e+02 0.000000000000000000e+00
1.174146031746031724e+02 0.000000000000000000e+00
1.176861678004535179e+02 0.000000000000000000e+00
1.179343310657596362e+02 0.000000000000000000e+00
1.181808616780045327e+02 0.000000000000000000e+00
1.184212244897959181e+02 0.000000000000000000e+00
1.186915192743764180e+02 0.000000000000000000e+00
1.189442176870748256e+02 0.000000000000000000e+00
1.191920181405895676e+02 0.000000000000000000e+00
1.194321995464852648e+02 0.000000000000000000e+00
1.197019501133786861e+02 0.000000000000000000e+00
1.199455782312925152e+02 0.000000000000000000e+00
1.201848526077097574e+02 0.000000000000000000e+00
1.204517460309999990e+02 0.000000000000000000e+00
1.206936961451247186e+02 0.000000000000000000e+00
1.209376870748299382e+02 0.000000000000000000e+00
1.211847619047618991e+02 0.000000000000000000e+00
1.214327437641723293e+02 0.000000000000000000e+00
1.216879818594104279e+02 0.000000000000000000e+00
1.219406802721088496e+02 0.000000000000000000e+00
1.221988208616780014e+02 0.000000000000000000e+00
1.224591383219954679e+02 0.000000000000000000e+00
1.226955102040816286e+02 0.000000000000000000e+00
1.229540136054421708e+02 0.000000000000000000e+00
1.231994557823129242e+02 0.000000000000000000e+00
1.234421768707482983e+02 0.000000000000000000e+00
1.237028571428571411e+02 0.000000000000000000e+00
1.239557369614512510e+02 0.000000000000000000e+00
1.242022675736961475e+02 0.000000000000000000e+00
1.244589569160997797e+02 0.000000000000000000e+00
1.247268934240362768e+02 0.000000000000000000e+00
1.249707029478458082e+02 0.000000000000000000e+00
1.252128798185941037e+02 0.000000000000000000e+00
1.254599546485260788e+02 0.000000000000000000e+00
1.257191836734693879e+02 0.000000000000000000e+00
1.259506575963718831e+02 0.000000000000000000e+00
1.262247619047619054e+02 0.000000000000000000e+00
1.264565986394557768e+02 0.000000000000000000e+00
1.267082086167800412e+02 0.000000000000000000e+00
1.269592743764172269e+02 0.000000000000000000e+00
1.272061678004535139e+02 0.000000000000000000e+00
1.274510657596371885e+02 0.000000000000000000e+00
1.277199092970521548e+02 0.000000000000000000e+00
1.279758730158730202e+02 0.000000000000000000e+00
1.282117006802721164e+02 0.000000000000000000e+00
1.284673015873015913e+02 0.000000000000000000e+00
1.287198185941043107e+02 0.000000000000000000e+00
1.289728798185940946e+02 0.000000000000000000e+00
1.292137868480725729e+02 0.000000000000000000e+00
1.294708390022675815e+02 0.000000000000000000e+00
1.297209977324262979e+02 0.000000000000000000e+00
1.299535600907029504e+02 0.000000000000000000e+00
1.301966439909297151e+02 0.000000000000000000e+00
1.304565986394557910e+02 0.000000000000000000e+00
1.307043990929705330e+02 0.000000000000000000e+00
1.309458503401360474e+02 0.000000000000000000e+00
1.312090702947845671e+02 0.000000000000000000e+00
1.314579591836734664e+02 0.000000000000000000e+00
1.317365986394557922e+02 0.000000000000000000e+00
1.319760544217687084e+02 0.000000000000000000e+00
1.322109750566893354e+02 0.000000000000000000e+00
1.324624036281179258e+02 0.000000000000000000e+00
1.327154648526077096e+02 0.000000000000000000e+00
1.329647165532879853e+02 0.000000000000000000e+00
1.332123356009070392e+02 0.000000000000000000e+00
1.334688435374149549e+02 0.000000000000000000e+00
1.337322448979591911e+02 0.000000000000000000e+00
1.339755102040816439e+02 0.000000000000000000e+00
1.342311111111111188e+02 0.000000000000000000e+00
1.345032199546485288e+02 0.000000000000000000e+00
1.347501133786848015e+02 0.000000000000000000e+00
1.350126077097505686e+02 0.000000000000000000e+00
1.352665759637188216e+02 0.000000000000000000e+00
1.355056689342403615e+02 0.000000000000000000e+00
1.357685260770975049e+02 0.000000000000000000e+00
1.360094331065759548e+02 0.000000000000000000e+00
1.362530612244897839e+02 0.000000000000000000e+00
1.365093877551020398e+02 0.000000000000000000e+00
1.367571882086167818e+02 0.000000000000000000e+00
1.370011791383219872e+02 0.000000000000000000e+00
1.372585941043084006e+02 0.000000000000000000e+00
1.375207256235827629e+02 0.000000000000000000e+00
1.377547392290249491e+02 0.000000000000000000e+00
1.380063492063491992e+02 0.000000000000000000e+00
1.382521541950113431e+02 0.000000000000000000e+00
1.385086621315192872e+02 0.000000000000000000e+00
1.387562811791383126e+02 0.000000000000000000e+00
1.390073469387754983e+02 0.000000000000000000e+00
1.392549659863945521e+02 0.000000000000000000e+00
1.394958730158730020e+02 0.000000000000000000e+00
1.397583673469387691e+02 0.000000000000000000e+00
1.400145124716553369e+02 0.000000000000000000e+00
1.402730158730158792e+02 0.000000000000000000e+00
1.405233560090702838e+02 0.000000000000000000e+00
1.407862131519274271e+02 0.000000000000000000e+00
1.410419954648526186e+02 0.000000000000000000e+00
1.413032199546485401e+02 0.000000000000000000e+00
1.415526530612245040e+02 0.000000000000000000e+00
1.418229478458049755e+02 0.000000000000000000e+00
1.420665759637188330e+02 0.000000000000000000e+00
1.423225396825396842e+02 0.000000000000000000e+00
1.425520181405895812e+02 0.000000000000000000e+00
1.428137868480725672e+02 0.000000000000000000e+00
1.430508843537415089e+02 0.000000000000000000e+00
1.433084807256235820e+02 0.000000000000000000e+00
1.435597278911564558e+02 0.000000000000000000e+00
1.438273015873015765e+02 0.000000000000000000e+00
1.440716553287981867e+02 0.000000000000000000e+00
1.443247165532879706e+02 0.000000000000000000e+00
1.445859410430838921e+02 0.000000000000000000e+00
1.448404535147392380e+02 0.000000000000000000e+00
1.450909750566893308e+02 0.000000000000000000e+00
1.453474829931972749e+02 0.000000000000000000e+00
1.456119727891156401e+02 0.000000000000000000e+00
1.458650340136054524e+02 0.000000000000000000e+00
1.461171882086167670e+02 0.000000000000000000e+00
1.463726077097505538e+02 0.000000000000000000e+00
1.466062585034013637e+02 0.000000000000000000e+00
1.468705668934240407e+02 0.000000000000000000e+00
1.471192743764172235e+02 0.000000000000000000e+00
1.473752380952381031e+02 0.000000000000000000e+00
1.476166893424036175e+02 0.000000000000000000e+00
1.478802721088435419e+02 0.000000000000000000e+00
1.481315192743764158e+02 0.000000000000000000e+00
1.483787755102040933e+02 0.000000000000000000e+00
1.486274829931972761e+02 0.000000000000000000e+00
1.488859863945578184e+02 0.000000000000000000e+00
1.491317913832199622e+02 0.000000000000000000e+00
1.493794104308390160e+02 0.000000000000000000e+00
nan -1.000000000000000000e+00
1.498748299319727835e+02 0.000000000000000000e+00
1.501331519274376376e+02 0.000000000000000000e+00
1.503822222222222251e+02 0.000000000000000000e+00
1.506445351473923040e+02 0.000000000000000000e+00
1.509035827664399108e+02 0.000000000000000000e+00
1.511443083900226725e+02 0.000000000000000000e+00
1.513941043083900126e+02 0.000000000000000000e+00
1.516293877551020444e+02 0.000000000000000000e+00
1.518975056689342296e+02 0.000000000000000000e+00
1.521318820861677921e+02 0.000000000000000000e+00
1.523760544217687141e+02 0.000000000000000000e+00
1.526182312925170095e+02 0.000000000000000000e+00
1.528761904761904873e+02 0.000000000000000000e+00
1.531252607709750464e+02 0.000000000000000000e+00
1.533739682539682576e+02 0.000000000000000000e+00
1.536194104308389967e+02 0.000000000000000000e+00
1.538760997732426290e+02 0.000000000000000000e+00
1.541010430839002368e+02 0.000000000000000000e+00
1.543459410430839114e+02 0.000000000000000000e+00
1.545783219954648473e+02 0.000000000000000000e+00
1.548175963718820753e+02 0.000000000000000000e+00
1.550556009070294863e+02 0.000000000000000000e+00
1.552992290249433154e+02 0.000000000000000000e+00
1.555444897959183663e+02 0.000000000000000000e+00
1.558251247165532902e+02 0.000000000000000000e+00
1.560662131519274283e+02 0.000000000000000000e+00
1.563094784580498811e+02 0.000000000000000000e+00
1.565456689342403536e+02 0.000000000000000000e+00
1.568121541950113453e+02 0.000000000000000000e+00
1.570517913832199497e+02 0.000000000000000000e+00
1.572896145124716440e+02 0.000000000000000000e+00
1.575267120181405858e+02 0.000000000000000000e+00
1.577935600907029539e+02 0.000000000000000000e+00
1.580315646258503364e+02 0.000000000000000000e+00
1.582771882086167921e+02 0.000000000000000000e+00
1.585188208616779946e+02 0.000000000000000000e+00
1.587961904761904748e+02 0.000000000000000000e+00
1.590398185941043039e+02 0.000000000000000000e+00
1.592897959183673606e+02 0.000000000000000000e+00
1.595374149659863861e+02 0.000000000000000000e+00
1.598091609977324197e+02 0.000000000000000000e+00
1.600536961451247180e+02 0.000000000000000000e+00
1.602826303854875221e+02 0.000000000000000000e+00
1.605275283446711967e+02 0.000000000000000000e+00
1.607853061224489863e+02 0.000000000000000000e+00
1.610351020408163265e+02 0.000000000000000000e+00
1.612618594104308443e+02 0.000000000000000000e+00
1.615256235827664284e+02 0.000000000000000000e+00
1.617846712018140636e+02 0.000000000000000000e+00
1.620326530612244937e+02 0.000000000000000000e+00
1.622655782312925226e+02 0.000000000000000000e+00
1.625298866213151996e+02 0.000000000000000000e+00
1.628036281179138314e+02 0.000000000000000000e+00
1.630401814058956802e+02 0.000000000000000000e+00
1.632848979591836667e+02 0.000000000000000000e+00
1.635423129251700800e+02 0.000000000000000000e+00
1.638057142857142878e+02 0.000000000000000000e+00
1.640475283446712069e+02 0.000000000000000000e+00
1.643029478458049937e+02 0.000000000000000000e+00
1.645478458049886683e+02 0.000000000000000000e+00
1.648025396825396740e+02 0.000000000000000000e+00
1.650496145124716634e+02 0.000000000000000000e+00
1.652845351473922904e+02 0.000000000000000000e+00
1.655321541950113442e+02 0.000000000000000000e+00
1.657890249433106646e+02 0.000000000000000000e+00
1.660335600907029345e+02 0.000000000000000000e+00
1.662840816326530557e+02 0.000000000000000000e+00
1.665260770975056630e+02 0.000000000000000000e+00
1.667916553287981856e+02 0.000000000000000000e+00
1.670501587301587278e+02 0.000000000000000000e+00
1.672901587301587369e+02 0.000000000000000000e+00
1.675365079365079453e+02 0.000000000000000000e+00
1.677968253968253975e+02 0.000000000000000000e+00
1.680440816326530751e+02 0.000000000000000000e+00
1.682824489795918339e+02 0.000000000000000000e+00
1.685534693877551149e+02 0.000000000000000000e+00
1.688079818594104324e+02 0.000000000000000000e+00
1.690537868480725763e+02 0.000000000000000000e+00
1.693030385487528235e+02 0.000000000000000000e+00
1.695726077097505708e+02 0.000000000000000000e+00
1.698086167800453552e+02 0.000000000000000000e+00
1.700520634920634961e+02 0.000000000000000000e+00
1.703025850340136174e+02 0.000000000000000000e+00
1.705413151927437525e+02 0.000000000000000000e+00
1.707936507936507837e+02 0.000000000000000000e+00
1.710454421768707505e+02 0.000000000000000000e+00
1.712934240362811806e+02 0.000000000000000000e+00
1.715341496598639424e+02 0.000000000000000000e+00
1.717950113378684875e+02 0.000000000000000000e+00
1.720469841269841140e+02 0.000000000000000000e+00
1.722993197278911452e+02 0.000000000000000000e+00
1.725340589569161125e+02 0.000000000000000000e+00
1.728143310657596317e+02 0.000000000000000000e+00
1.730574149659863963e+02 0.000000000000000000e+00
1.733075736961451128e+02 0.000000000000000000e+00
1.735417687074829871e+02 0.000000000000000000e+00
1.738046258503401305e+02 0.000000000000000000e+00
1.740507936507936506e+02 0.000000000000000000e+00
1.742996825396825500e+02 0.000000000000000000e+00
1.745449433106576009e+02 0.000000000000000000e+00
1.747978231292516966e+02 0.000000000000000000e+00
1.750458049886621268e+02 0.000000000000000000e+00
1.752892517006802677e+02 0.000000000000000000e+00
1.755568253968253885e+02 0.000000000000000000e+00
1.758175056689342455e+02 0.000000000000000000e+00
1.760531519274376535e+02 0.000000000000000000e+00
1.762971428571428589e+02 0.000000000000000000e+00
1.765336961451247078e+02 0.000000000000000000e+00
1.768137868480725672e+02 0.000000000000000000e+00
1.770537868480725763e+02 0.000000000000000000e+00
1.772963265306122480e+02 0.000000000000000000e+00
1.775325170068027205e+02 0.000000000000000000e+00
1.777993650793650886e+02 0.000000000000000000e+00
1.780312018140589601e+02 0.000000000000000000e+00
1.782790022675737021e+02 0.000000000000000000e+00
1.785344217687074888e+02 0.000000000000000000e+00
1.787927437641723429e+02 0.000000000000000000e+00
1.790443537414965931e+02 0.000000000000000000e+00
1.792934240362811806e+02 0.000000000000000000e+00
1.795446712018140545e+02 0.000000000000000000e+00
1.798171428571428692e+02 0.000000000000000000e+00
1.800509750566893388e+02 0.000000000000000000e+00
1.802958730158730134e+02 0.000000000000000000e+00
1.805320634920634859e+02 0.000000000000000000e+00
1.807972789115646322e+02 0.000000000000000000e+00
1.810423582766439949e+02 0.000000000000000000e+00
1.812769160997732456e+02 0.000000000000000000e+00
1.815288888888889005e+02 0.000000000000000000e+00
1.817815873015873080e+02 0.000000000000000000e+00
1.820355555555555611e+02 0.000000000000000000e+00
1.822722902494330981e+02 0.000000000000000000e+00
1.825217233560090619e+02 0.000000000000000000e+00
1.827834920634920763e+02 0.000000000000000000e+00
1.830323809523809473e+02 0.000000000000000000e+00
1.832829024943310685e+02 0.000000000000000000e+00
1.835290702947845887e+02 0.000000000000000000e+00
1.838073469387755097e+02 0.000000000000000000e+00
1.840400907029478503e+02 0.000000000000000000e+00
1.842817233560090813e+02 0.000000000000000000e+00
1.845275283446711967e+02 0.000000000000000000e+00
1.847963718820861629e+02 0.000000000000000000e+00
1.850240362811791499e+02 0.000000000000000000e+00
1.852783673469387793e+02 0.000000000000000000e+00
1.855174603174603192e+02 0.000000000000000000e+00
1.857710657596371959e+02 0.000000000000000000e+00
1.860226757369614461e+02 0.000000000000000000e+00
1.862492517006802757e+02 0.000000000000000000e+00
1.865079365079365061e+02 0.000000000000000000e+00
1.867488435374149560e+02 0.000000000000000000e+00
1.869864852607709622e+02 0.000000000000000000e+00
1.872384580498866171e+02 0.000000000000000000e+00
1.875054875283446734e+02 0.000000000000000000e+00
1.877505668934240362e+02 0.000000000000000000e+00
1.879969160997732445e+02 0.000000000000000000e+00
1.882421768707482954e+02 0.000000000000000000e+00
1.884585941043083892e+02 0.000000000000000000e+00
1.887247165532879762e+02 0.000000000000000000e+00
1.889839455782312996e+02 0.000000000000000000e+00
1.892159637188208592e+02 0.000000000000000000e+00
1.894595918367346883e+02 0.000000000000000000e+00
1.897329705215419438e+02 0.000000000000000000e+00
1.899854875283446631e+02 0.000000000000000000e+00
1.902309297052154307e+02 0.000000000000000000e+00
1.904640362811791476e+02 0.000000000000000000e+00
1.907238095238095354e+02 0.000000000000000000e+00
1.909678004535147409e+02 0.000000000000000000e+00
1.912259410430839068e+02 0.000000000000000000e+00
1.914721088435374270e+02 0.000000000000000000e+00
1.917393197278911430e+02 0.000000000000000000e+00
1.919833106575963768e+02 0.000000000000000000e+00
1.922102494331065827e+02 0.000000000000000000e+00
1.924517006802720971e+02 0.000000000000000000e+00
1.927042176870748165e+02 0.000000000000000000e+00
1.929473015873015811e+02 0.000000000000000000e+00
1.931969160997732331e+02 0.000000000000000000e+00
1.934657596371881993e+02 0.000000000000000000e+00
1.936965079365079418e+02 0.000000000000000000e+00
1.939365079365079225e+02 0.000000000000000000e+00
1.941893877551020466e+02 0.000000000000000000e+00
1.944491609977324345e+02 0.000000000000000000e+00
1.946953287981859546e+02 0.000000000000000000e+00
1.949462131519274237e+02 0.000000000000000000e+00
1.951974603174603260e+02 0.000000000000000000e+00
1.954686621315192667e+02 0.000000000000000000e+00
1.957137414965986295e+02 0.000000000000000000e+00
1.959693424036281044e+02 0.000000000000000000e+00
1.962209523809523830e+02 0.000000000000000000e+00
1.964872562358276582e+02 0.000000000000000000e+00
1.967194557823129344e+02 0.000000000000000000e+00
1.969726984126984064e+02 0.000000000000000000e+00
1.972194104308389910e+02 0.000000000000000000e+00
1.974539682539682417e+02 0.000000000000000000e+00
1.977079365079364948e+02 0.000000000000000000e+00
1.979860317460317560e+02 0.000000000000000000e+00
1.982340136054421862e+02 0.000000000000000000e+00
1.984881632653061274e+02 0.000000000000000000e+00
1.987493877551020489e+02 0.000000000000000000e+00
1.990024489795918328e+02 0.000000000000000000e+00
1.992524263038548611e+02 0.000000000000000000e+00
1.994906122448979602e+02 0.000000000000000000e+00
1.997398639455782359e+02 0.000000000000000000e+00
1.999831292517006887e+02 0.000000000000000000e+00
2.002240362811791385e+02 0.000000000000000000e+00
2.004863492063492174e+02 0.000000000000000000e+00
2.007292517006802655e+02 0.000000000000000000e+00
2.009712471655328727e+02 0.000000000000000000e+00
2.012206802721088366e+02 0.000000000000000000e+00
2.014583219954648428e+02 0.000000000000000000e+00
2.017233560090703008e+02 0.000000000000000000e+00
2.019635374149659981e+02 0.000000000000000000e+00
2.022158730158730293e+02 0.000000000000000000e+00
2.024618594104308329e+02 0.000000000000000000e+00
2.027170975056689315e+02 0.000000000000000000e+00
2.029645351473922972e+02 0.000000000000000000e+00
2.032156009070294829e+02 0.000000000000000000e+00
2.034690249433106715e+02 0.000000000000000000e+00
2.037257142857142753e+02 0.000000000000000000e+00
2.039809523809523739e+02 0.000000000000000000e+00
2.042302040816326496e+02 0.000000000000000000e+00
2.044694784580498776e+02 0.000000000000000000e+00
2.047354195011337765e+02 0.000000000000000000e+00
2.049797732426303867e+02 0.000000000000000000e+00
2.052279365079365050e+02 0.000000000000000000e+00
2.054686621315192667e+02 0.000000000000000000e+00
2.057346031746031656e+02 0.000000000000000000e+00
2.059847619047619105e+02 0.000000000000000000e+00
2.062309297052154307e+02 0.000000000000000000e+00
2.064774603174603271e+02 0.000000000000000000e+00
2.067459410430838886e+02 0.000000000000000000e+00
2.070048072562358357e+02 0.000000000000000000e+00
2.072546031746031758e+02 0.000000000000000000e+00
2.074808163265306007e+02 0.000000000000000000e+00
2.077525623582766343e+02 0.000000000000000000e+00
2.079882086167800423e+02 0.000000000000000000e+00
2.082294784580498970e+02 0.000000000000000000e+00
2.084631292517006784e+02 0.000000000000000000e+00
2.087375963718820913e+02 0.000000000000000000e+00
2.089781405895691648e+02 0.000000000000000000e+00
2.092152380952381066e+02 0.000000000000000000e+00
2.094447165532879751e+02 0.000000000000000000e+00
2.097122902494330958e+02 0.000000000000000000e+00
2.099542857142857031e+02 0.000000000000000000e+00
2.101935600907029595e+02 0.000000000000000000e+00
2.104203174603174489e+02 0.000000000000000000e+00
2.106746485260771067e+02 0.000000000000000000e+00
2.109128344671201774e+02 0.000000000000000000e+00
2.111784126984126999e+02 0.000000000000000000e+00
2.114271201814058827e+02 0.000000000000000000e+00
2.116994104308390092e+02 0.000000000000000000e+00
2.119457596371882175e+02 0.000000000000000000e+00
2.121915646258503330e+02 0.000000000000000000e+00
2.124362811791383194e+02 0.000000000000000000e+00
2.127018594104308420e+02 0.000000000000000000e+00
2.129436734693877611e+02 0.000000000000000000e+00
2.131847619047618991e+02 0.000000000000000000e+00
2.134253061224489727e+02 0.000000000000000000e+00
2.136756462585034058e+02 0.000000000000000000e+00
2.139265306122449033e+02 0.000000000000000000e+00
2.141678004535147295e+02 0.000000000000000000e+00
2.144360997732426313e+02 0.000000000000000000e+00
2.146993197278911509e+02 0.000000000000000000e+00
2.149431292517006682e+02 0.000000000000000000e+00
2.151849433106575873e+02 0.000000000000000000e+00
2.154409070294784669e+02 0.000000000000000000e+00
2.157019501133786719e+02 0.000000000000000000e+00
2.159350566893424173e+02 0.000000000000000000e+00
2.161812244897959090e+02 0.000000000000000000e+00
2.164143310657596260e+02 0.000000000000000000e+00
2.166750113378684830e+02 0.000000000000000000e+00
2.169155555555555566e+02 0.000000000000000000e+00
2.171566439909296946e+02 0.000000000000000000e+00
2.174147845804988606e+02 0.000000000000000000e+00
2.176658503401360463e+02 0.000000000000000000e+00
2.179007709750567017e+02 0.000000000000000000e+00
2.181286167800453484e+02 0.000000000000000000e+00
2.183720634920634893e+02 0.000000000000000000e+00
2.186175056689342284e+02 0.000000000000000000e+00
2.188665759637188160e+02 0.000000000000000000e+00
2.191085714285714232e+02 0.000000000000000000e+00
2.193529251700680334e+02 0.000000000000000000e+00
2.196219501133786878e+02 0.000000000000000000e+00
2.198503401360544274e+02 0.000000000000000000e+00
2.201053968253968378e+02 0.000000000000000000e+00
2.203450340136054422e+02 0.000000000000000000e+00
2.206155102040816303e+02 0.000000000000000000e+00
2.208440816326530580e+02 0.000000000000000000e+00
2.210931519274376456e+02 0.000000000000000000e+00
2.213289795918367417e+02 0.000000000000000000e+00
2.215998185941043062e+02 0.000000000000000000e+00
2.218409070294784442e+02 0.000000000000000000e+00
2.220859863945578354e+02 0.000000000000000000e+00
2.223301587301587290e+02 0.000000000000000000e+00
2.225957369614512515e+02 0.000000000000000000e+00
2.228263038548752775e+02 0.000000000000000000e+00
2.230681179138321966e+02 0.000000000000000000e+00
2.233146485260770930e+02 0.000000000000000000e+00
2.235535600907029448e+02 0.000000000000000000e+00
2.238084353741496670e+02 0.000000000000000000e+00
2.240333786848072464e+02 0.000000000000000000e+00
2.242935147392290389e+02 0.000000000000000000e+00
2.245543764172335557e+02 0.000000000000000000e+00
2.247932879818594074e+02 0.000000000000000000e+00
2.250372789115646128e+02 0.000000000000000000e+00
2.252908843537414896e+02 0.000000000000000000e+00
2.255392290249433245e+02 0.000000000000000000e+00
2.257757823129251733e+02 0.000000000000000000e+00
2.260192290249433142e+02 0.000000000000000000e+00
2.262840816326530557e+02 0.000000000000000000e+00
2.265393197278911543e+02 0.000000000000000000e+00
2.267865759637188319e+02 0.000000000000000000e+00
2.270207709750566778e+02 0.000000000000000000e+00
2.272616780045351561e+02 0.000000000000000000e+00
2.275200000000000102e+02 0.000000000000000000e+00
2.277638095238095275e+02 0.000000000000000000e+00
2.279981859410430900e+02 0.000000000000000000e+00
2.282581405895691660e+02 0.000000000000000000e+00
2.285102947845805090e+02 0.000000000000000000e+00
2.287497505668934252e+02 0.000000000000000000e+00
2.289913832199546562e+02 0.000000000000000000e+00
2.292344671201813924e+02 0.000000000000000000e+00
2.294931519274376512e+02 0.000000000000000000e+00
2.297393197278911430e+02 0.000000000000000000e+00
2.299789569160997758e+02 0.000000000000000000e+00
2.302360090702947844e+02 0.000000000000000000e+00
2.304950566893423911e+02 0.000000000000000000e+00
2.307297959183673584e+02 0.000000000000000000e+00
2.309779591836734767e+02 0.000000000000000000e+00
2.312370068027210834e+02 0.000000000000000000e+00
2.314935147392290276e+02 0.000000000000000000e+00
2.317335147392290366e+02 0.000000000000000000e+00
2.319711564625850428e+02 0.000000000000000000e+00
2.322037188208616669e+02 0.000000000000000000e+00
2.324653061224489932e+02 0.000000000000000000e+00
2.326917006802721062e+02 0.000000000000000000e+00
2.329351473922902471e+02 0.000000000000000000e+00
2.331767800453514781e+02 0.000000000000000000e+00
2.334556009070294920e+02 0.000000000000000000e+00
2.336897959183673379e+02 0.000000000000000000e+00
2.339234467120181478e+02 0.000000000000000000e+00
2.341690702947845750e+02 0.000000000000000000e+00
2.344259410430838955e+02 0.000000000000000000e+00
2.346679365079365027e+02 0.000000000000000000e+00
2.349179138321995595e+02 0.000000000000000000e+00
2.351631746031746104e+02 0.000000000000000000e+00
2.354262131519274419e+02 0.000000000000000000e+00
2.356651247165532936e+02 0.000000000000000000e+00
2.359040362811791454e+02 0.000000000000000000e+00
2.361618140589569066e+02 0.000000000000000000e+00
2.364201360544217607e+02 0.000000000000000000e+00
2.366655782312925282e+02 0.000000000000000000e+00
2.368981405895691523e+02 0.000000000000000000e+00
2.371482993197278972e+02 0.000000000000000000e+00
2.374118820861677932e+02 0.000000000000000000e+00
2.376500680272108923e+02 0.000000000000000000e+00
2.378819047619047637e+02 0.000000000000000000e+00
2.381278911564625957e+02 0.000000000000000000e+00
2.383960090702947809e+02 0.000000000000000000e+00
2.386416326530612366e+02 0.000000000000000000e+00
2.388861678004535065e+02 0.000000000000000000e+00
2.391263492063492038e+02 0.000000000000000000e+00
2.393819501133786787e+02 0.000000000000000000e+00
2.396235827664399096e+02 0.000000000000000000e+00
2.398637641723356069e+02 0.000000000000000000e+00
2.401184580498866126e+02 0.000000000000000000e+00
2.403738775510203993e+02 0.000000000000000000e+00
2.406075283446712092e+02 0.000000000000000000e+00
2.408555102040816394e+02 0.000000000000000000e+00
2.411131065759637124e+02 0.000000000000000000e+00
2.413609070294784544e+02 0.000000000000000000e+00
2.415980045351473962e+02 0.000000000000000000e+00
2.418369160997732479e+02 0.000000000000000000e+00
2.421084807256235933e+02 0.000000000000000000e+00
2.423481179138321977e+02 0.000000000000000000e+00
2.425928344671201842e+02 0.000000000000000000e+00
2.428250340136054319e+02 0.000000000000000000e+00
2.430900680272108900e+02 0.000000000000000000e+00
2.433385941043083847e+02 0.000000000000000000e+00
2.435829478458049948e+02 0.000000000000000000e+00
2.438312925170068013e+02 0.000000000000000000e+00
2.440836734690000185e+02 1.000000000000000000e+00
2.443437641723355966e+02 0.000000000000000000e+00
2.445875736961451139e+02 0.000000000000000000e+00
2.448219501133786764e+02 0.000000000000000000e+00
2.450824489795918453e+02 0.000000000000000000e+00
2.453177324263038486e+02 0.000000000000000000e+00
2.455700680272108798e+02 0.000000000000000000e+00
2.458129705215419563e+02 0.000000000000000000e+00
