# Supplementary material for: Correlated microtiming deviations in jazz and rock music
Source: PLoS One. 2018 Jan 24;13(1):e0186361. doi: 10.1371/journal.pone.0186361 (PMC5783353; doi:10.1371/journal.pone.0186361)
Supplement: S1 Dataset — (ZIP) [file pone.0186361.s001.zip › R09.dat]

2.182799092970521428e+02 0.000000000000000000e+00
2.184954195011337958e+02 0.000000000000000000e+00
nan -1.000000000000000000e+00
2.188480725623582828e+02 0.000000000000000000e+00
2.190595918367346826e+02 0.000000000000000000e+00
2.192587755102040887e+02 0.000000000000000000e+00
2.194423582766440006e+02 0.000000000000000000e+00
2.196526077097505549e+02 0.000000000000000000e+00
nan -1.000000000000000000e+00
nan -1.000000000000000000e+00
2.202273015873015822e+02 0.000000000000000000e+00
2.204235827664399210e+02 0.000000000000000000e+00
2.206084353741496500e+02 0.000000000000000000e+00
2.208161451247165417e+02 0.000000000000000000e+00
2.210191836729999864e+02 0.000000000000000000e+00
2.212192290240000148e+02 0.000000000000000000e+00
2.213834013605442124e+02 0.000000000000000000e+00
2.215691609977324390e+02 0.000000000000000000e+00
2.217491156462585025e+02 0.000000000000000000e+00
2.219479365079365039e+02 0.000000000000000000e+00
2.221287981859410365e+02 0.000000000000000000e+00
2.223227210884353724e+02 0.000000000000000000e+00
2.225079365079365061e+02 0.000000000000000000e+00
2.227118367346938896e+02 0.000000000000000000e+00
2.228879818594104449e+02 0.000000000000000000e+00
2.230858956916099771e+02 0.000000000000000000e+00
nan -1.000000000000000000e+00
nan -1.000000000000000000e+00
2.236614965986394452e+02 0.000000000000000000e+00
2.238521541950113374e+02 0.000000000000000000e+00
2.240375510204081593e+02 0.000000000000000000e+00
2.242302040816326496e+02 0.000000000000000000e+00
2.244185034013605389e+02 0.000000000000000000e+00
2.246104308390022766e+02 0.000000000000000000e+00
2.248117913832199406e+02 0.000000000000000000e+00
2.249986394557823246e+02 0.000000000000000000e+00
2.251898412698412812e+02 0.000000000000000000e+00
2.253728798185941002e+02 0.000000000000000000e+00
nan -1.000000000000000000e+00
2.257678004535147522e+02 0.000000000000000000e+00
2.259615419501133715e+02 0.000000000000000000e+00
2.261509297052154182e+02 0.000000000000000000e+00
2.263319727891156390e+02 0.000000000000000000e+00
2.265344217687074888e+02 0.000000000000000000e+00
2.267207256235827799e+02 0.000000000000000000e+00
2.269101133786847981e+02 0.000000000000000000e+00
2.271123809523809598e+02 0.000000000000000000e+00
2.273028571428571354e+02 0.000000000000000000e+00
2.274946031746031849e+02 0.000000000000000000e+00
2.276936054421768745e+02 0.000000000000000000e+00
2.278844444444444548e+02 0.000000000000000000e+00
2.280778231292516978e+02 0.000000000000000000e+00
2.282746485260771010e+02 0.000000000000000000e+00
2.284624036281179258e+02 0.000000000000000000e+00
2.286385487528344811e+02 0.000000000000000000e+00
2.288388208616780162e+02 0.000000000000000000e+00
2.290296598639455681e+02 0.000000000000000000e+00
2.292157823129251710e+02 0.000000000000000000e+00
2.294189569160997735e+02 0.000000000000000000e+00
2.296032653061224380e+02 0.000000000000000000e+00
2.297882993197278836e+02 0.000000000000000000e+00
2.299994557823129355e+02 0.000000000000000000e+00
2.301912018140589566e+02 0.000000000000000000e+00
2.303865759637188262e+02 0.000000000000000000e+00
2.305913832199546505e+02 0.000000000000000000e+00
2.307833106575963598e+02 0.000000000000000000e+00
2.309663492063492072e+02 0.000000000000000000e+00
2.311597278911564501e+02 0.000000000000000000e+00
2.313514739229024997e+02 0.000000000000000000e+00
2.315448526077097426e+02 0.000000000000000000e+00
2.317445804988662132e+02 0.000000000000000000e+00
2.319326984126984144e+02 0.000000000000000000e+00
2.321141043083900115e+02 0.000000000000000000e+00
2.323129251700680413e+02 0.000000000000000000e+00
2.325110204081632617e+02 0.000000000000000000e+00
2.327147392290249570e+02 0.000000000000000000e+00
2.329246258503401350e+02 0.000000000000000000e+00
2.331076643990929824e+02 0.000000000000000000e+00
2.332983219954648462e+02 0.000000000000000000e+00
2.334946031746031849e+02 0.000000000000000000e+00
2.336948752834467200e+02 0.000000000000000000e+00
2.338791836734693845e+02 0.000000000000000000e+00
2.340770975056689451e+02 0.000000000000000000e+00
2.342701133786848118e+02 0.000000000000000000e+00
2.344596825396825466e+02 0.000000000000000000e+00
2.346566893424036380e+02 0.000000000000000000e+00
2.348509750566893501e+02 0.000000000000000000e+00
2.350389115646258631e+02 0.000000000000000000e+00
2.352453514739229092e+02 0.000000000000000000e+00
2.354354648526077085e+02 0.000000000000000000e+00
2.356302947845804852e+02 0.000000000000000000e+00
2.358214965986394418e+02 0.000000000000000000e+00
2.360152380952380895e+02 0.000000000000000000e+00
2.362055328798186054e+02 0.000000000000000000e+00
2.364050793650793594e+02 0.000000000000000000e+00
2.365888435374149594e+02 0.000000000000000000e+00
2.367863945578231153e+02 0.000000000000000000e+00
2.369832199546485185e+02 0.000000000000000000e+00
nan -1.000000000000000000e+00
2.373585487528344800e+02 0.000000000000000000e+00
2.375791383219954582e+02 0.000000000000000000e+00
2.377647165532879683e+02 0.000000000000000000e+00
2.379530158730158860e+02 0.000000000000000000e+00
2.381458503401360645e+02 0.000000000000000000e+00
2.383370521541950211e+02 0.000000000000000000e+00
2.385725170068027126e+02 0.000000000000000000e+00
2.387512018140589589e+02 0.000000000000000000e+00
2.389367800453514690e+02 0.000000000000000000e+00
2.391290702947845830e+02 0.000000000000000000e+00
2.393324263038548736e+02 0.000000000000000000e+00
2.395252607709750521e+02 0.000000000000000000e+00
2.397197278911564524e+02 0.000000000000000000e+00
2.399203628117913922e+02 0.000000000000000000e+00
2.401151927437641689e+02 0.000000000000000000e+00
2.403053061224489682e+02 0.000000000000000000e+00
2.405017687074829951e+02 0.000000000000000000e+00
2.406902494331065725e+02 0.000000000000000000e+00
2.408914285714285768e+02 0.000000000000000000e+00
2.410984126984126874e+02 0.000000000000000000e+00
2.412890702947845796e+02 0.000000000000000000e+00
2.414777324263038452e+02 0.000000000000000000e+00
2.416738321995464958e+02 0.000000000000000000e+00
2.418682993197278961e+02 0.000000000000000000e+00
2.420520634920634961e+02 0.000000000000000000e+00
2.422501587301587165e+02 0.000000000000000000e+00
2.424382766439909176e+02 0.000000000000000000e+00
2.426340136054421635e+02 0.000000000000000000e+00
2.428339229024943222e+02 0.000000000000000000e+00
2.430220408163265233e+02 0.000000000000000000e+00
2.432146938775510137e+02 0.000000000000000000e+00
2.434153287981859535e+02 0.000000000000000000e+00
2.435936507936507951e+02 0.000000000000000000e+00
2.437815873015873080e+02 0.000000000000000000e+00
2.439843990929705342e+02 0.000000000000000000e+00
2.441777777777777771e+02 0.000000000000000000e+00
2.443677097505668883e+02 0.000000000000000000e+00
2.445792290249433165e+02 0.000000000000000000e+00
2.447717006802721187e+02 0.000000000000000000e+00
2.449652607709750498e+02 0.000000000000000000e+00
2.451635374149659867e+02 0.000000000000000000e+00
2.453529251700680334e+02 0.000000000000000000e+00
2.455441269841269900e+02 0.000000000000000000e+00
2.457425850340136151e+02 0.000000000000000000e+00
2.459337868480725717e+02 0.000000000000000000e+00
2.461289795918367247e+02 0.000000000000000000e+00
2.463247165532879706e+02 0.000000000000000000e+00
2.465119274376417309e+02 0.000000000000000000e+00
2.467053061224489738e+02 0.000000000000000000e+00
2.468974149659863997e+02 0.000000000000000000e+00
2.470906122448979545e+02 0.000000000000000000e+00
2.472814512471655348e+02 0.000000000000000000e+00
2.474775510204081570e+02 0.000000000000000000e+00
2.476683900226757373e+02 0.000000000000000000e+00
2.478623129251700732e+02 0.000000000000000000e+00
2.480694784580499004e+02 0.000000000000000000e+00
2.482585034013605423e+02 0.000000000000000000e+00
2.484471655328798079e+02 0.000000000000000000e+00
2.486508843537415032e+02 0.000000000000000000e+00
2.488402721088435499e+02 0.000000000000000000e+00
2.490383673469387702e+02 0.000000000000000000e+00
2.492495238095238221e+02 0.000000000000000000e+00
2.494363718820861777e+02 0.000000000000000000e+00
2.496261224489796007e+02 0.000000000000000000e+00
2.498224036281179110e+02 0.000000000000000000e+00
2.500070748299319803e+02 0.000000000000000000e+00
2.501960997732426222e+02 0.000000000000000000e+00
2.504029024943310731e+02 0.000000000000000000e+00
2.506002721088435408e+02 0.000000000000000000e+00
2.507782312925170061e+02 0.000000000000000000e+00
2.509922902494330970e+02 0.000000000000000000e+00
2.511811337868480791e+02 0.000000000000000000e+00
2.513756009070294795e+02 0.000000000000000000e+00
2.515818594104308374e+02 0.000000000000000000e+00
2.517681632653061286e+02 0.000000000000000000e+00
2.519622675736961526e+02 0.000000000000000000e+00
2.521427664399093089e+02 0.000000000000000000e+00
2.523444897959183777e+02 0.000000000000000000e+00
2.525398639455782188e+02 0.000000000000000000e+00
2.527359637188208694e+02 0.000000000000000000e+00
2.529307936507936461e+02 0.000000000000000000e+00
2.531247165532879819e+02 0.000000000000000000e+00
2.533347845804988765e+02 0.000000000000000000e+00
2.535183673469387884e+02 0.000000000000000000e+00
2.537166439909296969e+02 0.000000000000000000e+00
2.539252607709750578e+02 0.000000000000000000e+00
2.541153741496598570e+02 0.000000000000000000e+00
2.543062131519274374e+02 0.000000000000000000e+00
2.544956009070294840e+02 0.000000000000000000e+00
2.546891609970000161e+02 0.000000000000000000e+00
2.548809070294784647e+02 0.000000000000000000e+00
2.550842630385487553e+02 0.000000000000000000e+00
2.552819954648525993e+02 0.000000000000000000e+00
2.554693877551020478e+02 0.000000000000000000e+00
2.556736507936508076e+02 0.000000000000000000e+00
2.558594104308390058e+02 0.000000000000000000e+00
2.560564172335600688e+02 0.000000000000000000e+00
2.562530612244897839e+02 0.000000000000000000e+00
2.564457142857143026e+02 0.000000000000000000e+00
2.566389115646258574e+02 0.000000000000000000e+00
2.568388208616780162e+02 0.000000000000000000e+00
2.570287528344671273e+02 0.000000000000000000e+00
2.572159637188208876e+02 0.000000000000000000e+00
2.574126077097505458e+02 0.000000000000000000e+00
2.576101587301587301e+02 0.000000000000000000e+00
2.578024489795918157e+02 0.000000000000000000e+00
2.579940136054421487e+02 0.000000000000000000e+00
2.581812244897959090e+02 0.000000000000000000e+00
2.583660770975056948e+02 0.000000000000000000e+00
2.585774149659864065e+02 0.000000000000000000e+00
2.587595464852607847e+02 0.000000000000000000e+00
2.589521995464852466e+02 0.000000000000000000e+00
2.591412244897959454e+02 0.000000000000000000e+00
2.593306122448979636e+02 0.000000000000000000e+00
2.595278004535147147e+02 0.000000000000000000e+00
2.597101133786848095e+02 0.000000000000000000e+00
2.598996825396825443e+02 0.000000000000000000e+00
2.600825396825396751e+02 0.000000000000000000e+00
2.602904308390022834e+02 0.000000000000000000e+00
2.604776417233559869e+02 0.000000000000000000e+00
2.606666666666666856e+02 0.000000000000000000e+00
2.608696598639455715e+02 0.000000000000000000e+00
2.610603174603174352e+02 0.000000000000000000e+00
2.612522448979592014e+02 0.000000000000000000e+00
2.614501587301587051e+02 0.000000000000000000e+00
2.616355555555555839e+02 0.000000000000000000e+00
2.618320181405895823e+02 0.000000000000000000e+00
2.620212244897959408e+02 0.000000000000000000e+00
2.622165986394558104e+02 0.000000000000000000e+00
2.624099773242630249e+02 0.000000000000000000e+00
2.626182312925170095e+02 0.000000000000000000e+00
2.628009070294784806e+02 0.000000000000000000e+00
2.630029931972788972e+02 0.000000000000000000e+00
2.631994557823129526e+02 0.000000000000000000e+00
2.633875736961451253e+02 0.000000000000000000e+00
2.635836734693877474e+02 0.000000000000000000e+00
2.637745124716553278e+02 0.000000000000000000e+00
2.639678911564625992e+02 0.000000000000000000e+00
2.641578231292517103e+02 0.000000000000000000e+00
2.643512018140589817e+02 0.000000000000000000e+00
2.645467573696145109e+02 0.000000000000000000e+00
2.647394104308390297e+02 0.000000000000000000e+00
2.649454875283446995e+02 0.000000000000000000e+00
2.651350566893423775e+02 0.000000000000000000e+00
2.653313378684807162e+02 0.000000000000000000e+00
2.655308843537414987e+02 0.000000000000000000e+00
2.657153741496598514e+02 0.000000000000000000e+00
2.659034920634920809e+02 0.000000000000000000e+00
2.660945124716553210e+02 0.000000000000000000e+00
2.662848072562358084e+02 0.000000000000000000e+00
2.664778231292517034e+02 0.000000000000000000e+00
2.666717460317460109e+02 0.000000000000000000e+00
2.668676643990929733e+02 0.000000000000000000e+00
2.670514285714285734e+02 0.000000000000000000e+00
2.672544217687074593e+02 0.000000000000000000e+00
2.674372789115646469e+02 0.000000000000000000e+00
2.676373696145124654e+02 0.000000000000000000e+00
2.678260317460317310e+02 0.000000000000000000e+00
2.680192290249432858e+02 0.000000000000000000e+00
2.682178684807255991e+02 0.000000000000000000e+00
2.684156009070294999e+02 0.000000000000000000e+00
2.685990022675737237e+02 0.000000000000000000e+00
2.687891156462584945e+02 0.000000000000000000e+00
2.689763265306122548e+02 0.000000000000000000e+00
2.691562811791383183e+02 0.000000000000000000e+00
2.693543764172335386e+02 0.000000000000000000e+00
2.695551927437641666e+02 0.000000000000000000e+00
2.697405895691609885e+02 0.000000000000000000e+00
2.699408616780045236e+02 0.000000000000000000e+00
2.701400453514739297e+02 0.000000000000000000e+00
2.703261678004535042e+02 0.000000000000000000e+00
2.705242630385487246e+02 0.000000000000000000e+00
2.707154648526077381e+02 0.000000000000000000e+00
2.708992290249433381e+02 0.000000000000000000e+00
nan -1.000000000000000000e+00
2.712889342400000032e+02 0.000000000000000000e+00
2.714784580498866262e+02 0.000000000000000000e+00
2.716758276643990939e+02 0.000000000000000000e+00
2.718737414965986545e+02 0.000000000000000000e+00
2.720649433106576112e+02 0.000000000000000000e+00
2.722481632653061183e+02 0.000000000000000000e+00
2.724433560090702713e+02 0.000000000000000000e+00
2.726439909297052395e+02 0.000000000000000000e+00
2.728322902494331288e+02 0.000000000000000000e+00
2.730204081632653015e+02 0.000000000000000000e+00
2.732099773242630363e+02 0.000000000000000000e+00
2.733870294784580324e+02 0.000000000000000000e+00
2.735967346938775790e+02 0.000000000000000000e+00
2.737819501133786844e+02 0.000000000000000000e+00
2.739802267573696213e+02 0.000000000000000000e+00
2.741848526077097290e+02 0.000000000000000000e+00
2.743709750566893604e+02 0.000000000000000000e+00
2.745648979591836678e+02 0.000000000000000000e+00
2.747512018140589589e+02 0.000000000000000000e+00
2.749491156462585195e+02 0.000000000000000000e+00
2.751370521541950325e+02 0.000000000000000000e+00
2.753331519274376546e+02 0.000000000000000000e+00
2.755254421768707402e+02 0.000000000000000000e+00
2.757117460317460313e+02 0.000000000000000000e+00
2.759129251700680356e+02 0.000000000000000000e+00
2.761032199546485231e+02 0.000000000000000000e+00
2.762936961451247271e+02 0.000000000000000000e+00
2.764972335600907059e+02 0.000000000000000000e+00
2.766815419501133988e+02 0.000000000000000000e+00
2.768798185941043357e+02 0.000000000000000000e+00
2.770704761904761995e+02 0.000000000000000000e+00
2.772609523809524035e+02 0.000000000000000000e+00
2.774536054421768654e+02 0.000000000000000000e+00
2.776442630385487291e+02 0.000000000000000000e+00
2.778329251700680516e+02 0.000000000000000000e+00
2.780174149659864042e+02 0.000000000000000000e+00
2.782153287981859648e+02 0.000000000000000000e+00
2.784061678004534883e+02 0.000000000000000000e+00
2.785951927437641871e+02 0.000000000000000000e+00
2.787849433106575816e+02 0.000000000000000000e+00
2.789781405895691364e+02 0.000000000000000000e+00
2.791686167800453404e+02 0.000000000000000000e+00
2.793639909297052100e+02 0.000000000000000000e+00
2.795577324263038577e+02 0.000000000000000000e+00
2.797485714285714380e+02 0.000000000000000000e+00
2.799493877551020660e+02 0.000000000000000000e+00
2.801385941043083676e+02 0.000000000000000000e+00
2.803308843537415100e+02 0.000000000000000000e+00
2.805219047619047501e+02 0.000000000000000000e+00
2.807176417233559960e+02 0.000000000000000000e+00
2.809063038548752615e+02 0.000000000000000000e+00
2.811116553287981787e+02 0.000000000000000000e+00
2.812943310657596498e+02 0.000000000000000000e+00
2.814933333333333394e+02 0.000000000000000000e+00
2.816972335600906945e+02 0.000000000000000000e+00
2.818846258503401145e+02 0.000000000000000000e+00
2.820734693877550967e+02 0.000000000000000000e+00
2.822644897959183936e+02 0.000000000000000000e+00
2.824627664399092737e+02 0.000000000000000000e+00
2.826497959183673743e+02 0.000000000000000000e+00
2.828435374149659651e+02 0.000000000000000000e+00
2.830307482993197254e+02 0.000000000000000000e+00
2.832223129251700584e+02 0.000000000000000000e+00
2.834169614512471753e+02 0.000000000000000000e+00
2.836048979591836883e+02 0.000000000000000000e+00
2.838009977324263104e+02 0.000000000000000000e+00
2.839976417233560255e+02 0.000000000000000000e+00
2.841924716553288022e+02 0.000000000000000000e+00
2.843860317460317333e+02 0.000000000000000000e+00
2.845801360544217573e+02 0.000000000000000000e+00
2.847729705215419358e+02 0.000000000000000000e+00
2.849629024943310469e+02 0.000000000000000000e+00
2.851562811791383183e+02 0.000000000000000000e+00
2.853344217687075002e+02 0.000000000000000000e+00
2.855414058956915824e+02 0.000000000000000000e+00
2.857369614512471685e+02 0.000000000000000000e+00
2.859241723356009288e+02 0.000000000000000000e+00
2.861159183673469215e+02 0.000000000000000000e+00
2.863156462585034205e+02 0.000000000000000000e+00
2.865059410430839080e+02 0.000000000000000000e+00
2.866969614512471480e+02 0.000000000000000000e+00
2.868910657596371721e+02 0.000000000000000000e+00
2.870858956916100055e+02 0.000000000000000000e+00
2.872796371882085964e+02 0.000000000000000000e+00
2.874828117913831989e+02 0.000000000000000000e+00
2.876767346938775631e+02 0.000000000000000000e+00
2.878713832199546232e+02 0.000000000000000000e+00
2.880769160997732570e+02 0.000000000000000000e+00
2.882677551020408373e+02 0.000000000000000000e+00
2.884440816326530808e+02 0.000000000000000000e+00
2.886668480725623454e+02 0.000000000000000000e+00
2.888540589569161057e+02 0.000000000000000000e+00
2.890336507936507928e+02 0.000000000000000000e+00
2.892415419501134011e+02 0.000000000000000000e+00
2.894289342403628211e+02 0.000000000000000000e+00
2.896455328798185747e+02 0.000000000000000000e+00
2.898282086167800458e+02 0.000000000000000000e+00
2.900166893424036516e+02 0.000000000000000000e+00
2.902167800453514701e+02 0.000000000000000000e+00
2.904112471655328704e+02 0.000000000000000000e+00
2.906093424036280908e+02 0.000000000000000000e+00
2.908047165532879603e+02 0.000000000000000000e+00
2.910106122448979704e+02 0.000000000000000000e+00
2.912034467120181489e+02 0.000000000000000000e+00
2.914035374149659674e+02 0.000000000000000000e+00
2.916059863945578172e+02 0.000000000000000000e+00
2.917835827664399062e+02 0.000000000000000000e+00
2.919814965986394668e+02 0.000000000000000000e+00
2.921837641723356001e+02 0.000000000000000000e+00
2.923738775510204277e+02 0.000000000000000000e+00
2.925701587301587097e+02 0.000000000000000000e+00
2.927704308390022447e+02 0.000000000000000000e+00
2.929560090702947832e+02 0.000000000000000000e+00
2.931470294784580233e+02 0.000000000000000000e+00
2.933465759637188057e+02 0.000000000000000000e+00
2.935390476190476079e+02 0.000000000000000000e+00
2.937228117913832079e+02 0.000000000000000000e+00
2.939154648526077267e+02 0.000000000000000000e+00
2.941137414965986636e+02 0.000000000000000000e+00
2.942975056689342637e+02 0.000000000000000000e+00
2.945001360544217732e+02 0.000000000000000000e+00
2.946893424036281317e+02 0.000000000000000000e+00
2.948767346938775518e+02 0.000000000000000000e+00
2.950739229024943029e+02 0.000000000000000000e+00
2.952585941043083722e+02 0.000000000000000000e+00
2.954528798185941127e+02 0.000000000000000000e+00
2.956524263038548952e+02 0.000000000000000000e+00
2.958452607709750737e+02 0.000000000000000000e+00
2.960335600907029630e+02 0.000000000000000000e+00
2.962240362811791101e+02 0.000000000000000000e+00
2.964186848072562270e+02 0.000000000000000000e+00
2.966051700680272347e+02 0.000000000000000000e+00
2.968079818594104040e+02 0.000000000000000000e+00
2.969924716553288135e+02 0.000000000000000000e+00
2.971921995464852557e+02 0.000000000000000000e+00
2.973779591836734539e+02 0.000000000000000000e+00
2.975747845804988856e+02 0.000000000000000000e+00
2.977580045351473927e+02 0.000000000000000000e+00
2.979515646258503239e+02 0.000000000000000000e+00
2.981416780045351516e+02 0.000000000000000000e+00
2.983345124716553300e+02 0.000000000000000000e+00
2.985240816326530648e+02 0.000000000000000000e+00
2.987082086167800412e+02 0.000000000000000000e+00
2.989026757369614415e+02 0.000000000000000000e+00
2.991011337868480950e+02 0.000000000000000000e+00
2.992963265306122480e+02 0.000000000000000000e+00
2.994824489795918225e+02 0.000000000000000000e+00
2.996981405895691637e+02 0.000000000000000000e+00
2.998817233560090472e+02 0.000000000000000000e+00
3.000783673469387622e+02 0.000000000000000000e+00
3.002751927437641939e+02 0.000000000000000000e+00
3.004749206349206361e+02 0.000000000000000000e+00
3.006735600907029493e+02 0.000000000000000000e+00
3.008649433106576225e+02 0.000000000000000000e+00
3.010657596371881937e+02 0.000000000000000000e+00
3.012549659863945521e+02 0.000000000000000000e+00
3.014307482993197027e+02 0.000000000000000000e+00
3.016339229024943052e+02 0.000000000000000000e+00
3.018321995464852421e+02 0.000000000000000000e+00
3.020411791383219793e+02 0.000000000000000000e+00
3.022236734693877338e+02 0.000000000000000000e+00
3.024087074829931794e+02 0.000000000000000000e+00
3.026198639455782313e+02 0.000000000000000000e+00
3.028047165532879603e+02 0.000000000000000000e+00
3.030039002267573665e+02 0.000000000000000000e+00
3.031909297052154102e+02 0.000000000000000000e+00
3.033955555555555748e+02 0.000000000000000000e+00
3.035860317460317219e+02 0.000000000000000000e+00
3.037772335600906786e+02 0.000000000000000000e+00
3.039784126984126829e+02 0.000000000000000000e+00
3.041688888888888869e+02 0.000000000000000000e+00
3.043606349206349364e+02 0.000000000000000000e+00
3.045543764172335841e+02 0.000000000000000000e+00
3.047557369614512481e+02 0.000000000000000000e+00
3.049454875283446995e+02 0.000000000000000000e+00
3.051424943310657341e+02 0.000000000000000000e+00
3.053322448979591854e+02 0.000000000000000000e+00
3.055236281179138587e+02 0.000000000000000000e+00
3.057184580498866353e+02 0.000000000000000000e+00
3.059078458049886535e+02 0.000000000000000000e+00
3.061088435374149412e+02 0.000000000000000000e+00
3.063034920634920582e+02 0.000000000000000000e+00
3.064945124716553551e+02 0.000000000000000000e+00
3.066949659863945499e+02 0.000000000000000000e+00
3.068887074829931976e+02 0.000000000000000000e+00
3.070811791383219997e+02 0.000000000000000000e+00
3.072841723356008856e+02 0.000000000000000000e+00
3.074653968253968515e+02 0.000000000000000000e+00
3.076565986394558081e+02 0.000000000000000000e+00
3.078481632653061411e+02 0.000000000000000000e+00
3.080446258503401396e+02 0.000000000000000000e+00
3.082200453514739138e+02 0.000000000000000000e+00
3.084154195011337833e+02 0.000000000000000000e+00
nan -1.000000000000000000e+00
nan -1.000000000000000000e+00
nan -1.000000000000000000e+00
3.091918367346938794e+02 0.000000000000000000e+00
3.093915646258503216e+02 0.000000000000000000e+00
3.095954648526077335e+02 0.000000000000000000e+00
3.097960997732426449e+02 0.000000000000000000e+00
3.099992743764172474e+02 0.000000000000000000e+00
nan -1.000000000000000000e+00
nan -1.000000000000000000e+00
nan -1.000000000000000000e+00
3.107767800453514724e+02 0.000000000000000000e+00
3.109797732426303583e+02 0.000000000000000000e+00
3.111860317460317447e+02 0.000000000000000000e+00
3.113786848072562634e+02 0.000000000000000000e+00
3.115604535147392085e+02 0.000000000000000000e+00
3.117563718820861709e+02 0.000000000000000000e+00
3.119519274376417002e+02 0.000000000000000000e+00
3.121416780045351516e+02 0.000000000000000000e+00
3.123350566893424229e+02 0.000000000000000000e+00
3.125280725623582612e+02 0.000000000000000000e+00
3.127190929705215581e+02 0.000000000000000000e+00
3.129142857142857110e+02 0.000000000000000000e+00
3.131040362811791624e+02 0.000000000000000000e+00
3.132975963718820935e+02 0.000000000000000000e+00
3.134947845804988447e+02 0.000000000000000000e+00
3.136879818594104563e+02 0.000000000000000000e+00
3.138871655328798056e+02 0.000000000000000000e+00
3.140896145124716554e+02 0.000000000000000000e+00
3.142913378684807526e+02 0.000000000000000000e+00
3.144850793650793435e+02 0.000000000000000000e+00
3.146835374149659970e+02 0.000000000000000000e+00
3.148752834467120465e+02 0.000000000000000000e+00
3.150682993197278847e+02 0.000000000000000000e+00
3.152714739229024872e+02 0.000000000000000000e+00
3.154690249433106715e+02 0.000000000000000000e+00
3.156538775510204005e+02 0.000000000000000000e+00
3.158443537414966045e+02 0.000000000000000000e+00
3.160313832199546482e+02 0.000000000000000000e+00
3.162385487528344470e+02 0.000000000000000000e+00
3.164312018140589657e+02 0.000000000000000000e+00
3.166254875283446495e+02 0.000000000000000000e+00
3.168039909297052077e+02 0.000000000000000000e+00
3.170017233560090517e+02 0.000000000000000000e+00
3.171996371882086123e+02 0.000000000000000000e+00
3.173815873015872739e+02 0.000000000000000000e+00
nan -1.000000000000000000e+00
3.177737868480725751e+02 0.000000000000000000e+00
3.179531972789115457e+02 0.000000000000000000e+00
3.181462131519274408e+02 0.000000000000000000e+00
3.183390476190476193e+02 0.000000000000000000e+00
3.185367800453514633e+02 0.000000000000000000e+00
3.187399546485260657e+02 0.000000000000000000e+00
3.189318820861677750e+02 0.000000000000000000e+00
3.191120181405895551e+02 0.000000000000000000e+00
3.193057596371882028e+02 0.000000000000000000e+00
3.195040362811791397e+02 0.000000000000000000e+00
3.196916099773242763e+02 0.000000000000000000e+00
3.198760997732426290e+02 0.000000000000000000e+00
3.200790929705215149e+02 0.000000000000000000e+00
3.202659410430838989e+02 0.000000000000000000e+00
3.204640362811791192e+02 0.000000000000000000e+00
3.206708390022675985e+02 0.000000000000000000e+00
3.208489795918367236e+02 0.000000000000000000e+00
3.210427210884353713e+02 0.000000000000000000e+00
3.212502494331066032e+02 0.000000000000000000e+00
3.214383673469387759e+02 0.000000000000000000e+00
3.216275736961451344e+02 0.000000000000000000e+00
3.218233106575963802e+02 0.000000000000000000e+00
3.220150566893424298e+02 0.000000000000000000e+00
3.222180498866213156e+02 0.000000000000000000e+00
3.224047165532879831e+02 0.000000000000000000e+00
3.225886621315192997e+02 0.000000000000000000e+00
3.227765986394557558e+02 0.000000000000000000e+00
3.229919274376417206e+02 0.000000000000000000e+00
3.231856689342403683e+02 0.000000000000000000e+00
3.233806802721088616e+02 0.000000000000000000e+00
3.235836734693877474e+02 0.000000000000000000e+00
3.237785034013605241e+02 0.000000000000000000e+00
3.239706122448979499e+02 0.000000000000000000e+00
3.241685260770975106e+02 0.000000000000000000e+00
3.243609977324263127e+02 0.000000000000000000e+00
3.245518367346938930e+02 0.000000000000000000e+00
3.247512018140589589e+02 0.000000000000000000e+00
3.249342403628118063e+02 0.000000000000000000e+00
3.251437641723355796e+02 0.000000000000000000e+00
3.253433106575963620e+02 0.000000000000000000e+00
3.255392290249433245e+02 0.000000000000000000e+00
3.257333333333333485e+02 0.000000000000000000e+00
3.259330612244897907e+02 0.000000000000000000e+00
3.261206349206349273e+02 0.000000000000000000e+00
3.263227210884354008e+02 0.000000000000000000e+00
3.265304308390022925e+02 0.000000000000000000e+00
3.267299773242630181e+02 0.000000000000000000e+00
3.269190022675737168e+02 0.000000000000000000e+00
3.271258049886621393e+02 0.000000000000000000e+00
3.273063038548752957e+02 0.000000000000000000e+00
3.275092970521541815e+02 0.000000000000000000e+00
3.277179138321995424e+02 0.000000000000000000e+00
3.279151020408163504e+02 0.000000000000000000e+00
3.281079365079365289e+02 0.000000000000000000e+00
3.283225396825396842e+02 0.000000000000000000e+00
3.285055782312925317e+02 0.000000000000000000e+00
3.287123809523809541e+02 0.000000000000000000e+00
3.289142857142857110e+02 0.000000000000000000e+00
3.291145578231292461e+02 0.000000000000000000e+00
3.293026757369614756e+02 0.000000000000000000e+00
3.295049433106576089e+02 0.000000000000000000e+00
3.296841723356009197e+02 0.000000000000000000e+00
3.298927891156462806e+02 0.000000000000000000e+00
3.300972335600907286e+02 0.000000000000000000e+00
3.302973242630385471e+02 0.000000000000000000e+00
3.304845351473923074e+02 0.000000000000000000e+00
3.306962358276643954e+02 0.000000000000000000e+00
3.308774603174603044e+02 0.000000000000000000e+00
3.310726530612245142e+02 0.000000000000000000e+00
3.312743764172335545e+02 0.000000000000000000e+00
3.314770068027210641e+02 0.000000000000000000e+00
3.316638548752834481e+02 0.000000000000000000e+00
3.318655782312925453e+02 0.000000000000000000e+00
3.320569614512471617e+02 0.000000000000000000e+00
3.322427210884353599e+02 0.000000000000000000e+00
3.324491609977324060e+02 0.000000000000000000e+00
3.326523356009070085e+02 0.000000000000000000e+00
3.328373696145124541e+02 0.000000000000000000e+00
3.330485260770975060e+02 0.000000000000000000e+00
3.332360997732426426e+02 0.000000000000000000e+00
3.334193197278911498e+02 0.000000000000000000e+00
3.336204988662131541e+02 0.000000000000000000e+00
3.338240362811791329e+02 0.000000000000000000e+00
3.340186848072562498e+02 0.000000000000000000e+00
3.342213151927437593e+02 0.000000000000000000e+00
3.344172335600907218e+02 0.000000000000000000e+00
3.346155102040816587e+02 0.000000000000000000e+00
3.348255782312925248e+02 0.000000000000000000e+00
3.350205895691610181e+02 0.000000000000000000e+00
3.352107029478457889e+02 0.000000000000000000e+00
3.354133333333333553e+02 0.000000000000000000e+00
3.355956462585033933e+02 0.000000000000000000e+00
3.357863038548752570e+02 0.000000000000000000e+00
3.359958276643990871e+02 0.000000000000000000e+00
3.361924716553288022e+02 0.000000000000000000e+00
3.363932879818594301e+02 0.000000000000000000e+00
3.365950113378684705e+02 0.000000000000000000e+00
3.367923809523809382e+02 0.000000000000000000e+00
3.369794104308389819e+02 0.000000000000000000e+00
3.371784126984126715e+02 0.000000000000000000e+00
3.373792290249432995e+02 0.000000000000000000e+00
3.375785941043083653e+02 0.000000000000000000e+00
3.377919274376417320e+02 0.000000000000000000e+00
3.379775056689342136e+02 0.000000000000000000e+00
3.381853968253968219e+02 0.000000000000000000e+00
3.383707936507936438e+02 0.000000000000000000e+00
3.385725170068027410e+02 0.000000000000000000e+00
3.387597278911564445e+02 0.000000000000000000e+00
3.389623582766440109e+02 0.000000000000000000e+00
3.391526530612244983e+02 0.000000000000000000e+00
3.393605442176870497e+02 0.000000000000000000e+00
3.395642630385487450e+02 0.000000000000000000e+00
3.397578231292516762e+02 0.000000000000000000e+00
3.399446712018140602e+02 0.000000000000000000e+00
3.401418594104308113e+02 0.000000000000000000e+00
3.403288888888889119e+02 0.000000000000000000e+00
3.405262585034013796e+02 0.000000000000000000e+00
3.407134693877550831e+02 0.000000000000000000e+00
3.408994104308389979e+02 0.000000000000000000e+00
3.410953287981859603e+02 0.000000000000000000e+00
3.412888888888888914e+02 0.000000000000000000e+00
3.414853514739228899e+02 0.000000000000000000e+00
3.416841723356009197e+02 0.000000000000000000e+00
3.418737414965986545e+02 0.000000000000000000e+00
3.420660317460317401e+02 0.000000000000000000e+00
3.422597732426303878e+02 0.000000000000000000e+00
3.424656689342403411e+02 0.000000000000000000e+00
3.426543310657596635e+02 0.000000000000000000e+00
3.428482539682539709e+02 0.000000000000000000e+00
3.430398185941043039e+02 0.000000000000000000e+00
3.432388208616779934e+02 0.000000000000000000e+00
3.434347392290249559e+02 0.000000000000000000e+00
3.436333786848072691e+02 0.000000000000000000e+00
3.438294784580498913e+02 0.000000000000000000e+00
3.440185034013605332e+02 0.000000000000000000e+00
3.442196825396825375e+02 0.000000000000000000e+00
3.444027210884353849e+02 0.000000000000000000e+00
3.446009977324263218e+02 0.000000000000000000e+00
3.447853061224489579e+02 0.000000000000000000e+00
3.449888435374149935e+02 0.000000000000000000e+00
3.451798639455782336e+02 0.000000000000000000e+00
3.453761451247165724e+02 0.000000000000000000e+00
3.455756916099772980e+02 0.000000000000000000e+00
3.457696145124716622e+02 0.000000000000000000e+00
3.459680725623582589e+02 0.000000000000000000e+00
3.461641723356008811e+02 0.000000000000000000e+00
3.463626303854875346e+02 0.000000000000000000e+00
3.465489342403628257e+02 0.000000000000000000e+00
3.467488435374149844e+02 0.000000000000000000e+00
3.469396825396825648e+02 0.000000000000000000e+00
3.471374149659864088e+02 0.000000000000000000e+00
3.473255328798185815e+02 0.000000000000000000e+00
3.475229024943310492e+02 0.000000000000000000e+00
3.477271655328798374e+02 0.000000000000000000e+00
3.479100226757369683e+02 0.000000000000000000e+00
3.481026757369614302e+02 0.000000000000000000e+00
3.483092970521541929e+02 0.000000000000000000e+00
3.484892517006802564e+02 0.000000000000000000e+00
3.486790022675737077e+02 0.000000000000000000e+00
3.488834467120181557e+02 0.000000000000000000e+00
3.490762811791383342e+02 0.000000000000000000e+00
3.492689342403627961e+02 0.000000000000000000e+00
3.494746485260770896e+02 0.000000000000000000e+00
3.496540589569161170e+02 0.000000000000000000e+00
3.498476190476190482e+02 0.000000000000000000e+00
3.500480725623582998e+02 0.000000000000000000e+00
3.502370975056689417e+02 0.000000000000000000e+00
3.504310204081632492e+02 0.000000000000000000e+00
3.506294784580499027e+02 0.000000000000000000e+00
3.508172335600906990e+02 0.000000000000000000e+00
3.510158730158730123e+02 0.000000000000000000e+00
3.512047165532879944e+02 0.000000000000000000e+00
nan -1.000000000000000000e+00
nan -1.000000000000000000e+00
nan -1.000000000000000000e+00
3.519940136054421487e+02 0.000000000000000000e+00
3.521902947845804874e+02 0.000000000000000000e+00
3.524097959183673652e+02 0.000000000000000000e+00
nan -1.000000000000000000e+00
nan -1.000000000000000000e+00
nan -1.000000000000000000e+00
nan -1.000000000000000000e+00
nan -1.000000000000000000e+00
nan -1.000000000000000000e+00
nan -1.000000000000000000e+00
nan -1.000000000000000000e+00
nan -1.000000000000000000e+00
nan -1.000000000000000000e+00
nan -1.000000000000000000e+00
nan -1.000000000000000000e+00
nan -1.000000000000000000e+00
nan -1.000000000000000000e+00
nan -1.000000000000000000e+00
nan -1.000000000000000000e+00
nan -1.000000000000000000e+00
nan -1.000000000000000000e+00
nan -1.000000000000000000e+00
nan -1.000000000000000000e+00
nan -1.000000000000000000e+00
nan -1.000000000000000000e+00
nan -1.000000000000000000e+00
nan -1.000000000000000000e+00
nan -1.000000000000000000e+00
nan -1.000000000000000000e+00
nan -1.000000000000000000e+00
3.578231292517006636e+02 0.000000000000000000e+00
3.580139682539682440e+02 0.000000000000000000e+00
3.582140589569161193e+02 0.000000000000000000e+00
nan -1.000000000000000000e+00
nan -1.000000000000000000e+00
nan -1.000000000000000000e+00
nan -1.000000000000000000e+00
nan -1.000000000000000000e+00
nan -1.000000000000000000e+00
nan -1.000000000000000000e+00
nan -1.000000000000000000e+00
nan -1.000000000000000000e+00
nan -1.000000000000000000e+00
nan -1.000000000000000000e+00
nan -1.000000000000000000e+00
nan -1.000000000000000000e+00
nan -1.000000000000000000e+00
nan -1.000000000000000000e+00
nan -1.000000000000000000e+00
nan -1.000000000000000000e+00
nan -1.000000000000000000e+00
nan -1.000000000000000000e+00
nan -1.000000000000000000e+00
nan -1.000000000000000000e+00
nan -1.000000000000000000e+00
nan -1.000000000000000000e+00
nan -1.000000000000000000e+00
nan -1.000000000000000000e+00
nan -1.000000000000000000e+00
nan -1.000000000000000000e+00
nan -1.000000000000000000e+00
nan -1.000000000000000000e+00
nan -1.000000000000000000e+00
nan -1.000000000000000000e+00
nan -1.000000000000000000e+00
nan -1.000000000000000000e+00
nan -1.000000000000000000e+00
nan -1.000000000000000000e+00
nan -1.000000000000000000e+00
nan -1.000000000000000000e+00
nan -1.000000000000000000e+00
nan -1.000000000000000000e+00
nan -1.000000000000000000e+00
nan -1.000000000000000000e+00
nan -1.000000000000000000e+00
nan -1.000000000000000000e+00
nan -1.000000000000000000e+00
nan -1.000000000000000000e+00
nan -1.000000000000000000e+00
nan -1.000000000000000000e+00
nan -1.000000000000000000e+00
nan -1.000000000000000000e+00
nan -1.000000000000000000e+00
nan -1.000000000000000000e+00
nan -1.000000000000000000e+00
nan -1.000000000000000000e+00
nan -1.000000000000000000e+00
nan -1.000000000000000000e+00
nan -1.000000000000000000e+00
nan -1.000000000000000000e+00
nan -1.000000000000000000e+00
nan -1.000000000000000000e+00
nan -1.000000000000000000e+00
nan -1.000000000000000000e+00
nan -1.000000000000000000e+00
nan -1.000000000000000000e+00
nan -1.000000000000000000e+00
nan -1.000000000000000000e+00
nan -1.000000000000000000e+00
nan -1.000000000000000000e+00
nan -1.000000000000000000e+00
nan -1.000000000000000000e+00
nan -1.000000000000000000e+00
nan -1.000000000000000000e+00
3.720449886621315159e+02 0.000000000000000000e+00
3.722510657590000278e+02 0.000000000000000000e+00
3.724299319727891202e+02 0.000000000000000000e+00
3.726432653061224300e+02 0.000000000000000000e+00
3.728462585034013728e+02 0.000000000000000000e+00
nan -1.000000000000000000e+00
nan -1.000000000000000000e+00
nan -1.000000000000000000e+00
nan -1.000000000000000000e+00
nan -1.000000000000000000e+00
nan -1.000000000000000000e+00
nan -1.000000000000000000e+00
3.744214058956916347e+02 0.000000000000000000e+00
3.746169614512471640e+02 0.000000000000000000e+00
3.747923809523809382e+02 0.000000000000000000e+00
3.750044444444444594e+02 0.000000000000000000e+00
3.751921995464852557e+02 0.000000000000000000e+00
3.754000907029478640e+02 0.000000000000000000e+00
3.755847619047618764e+02 0.000000000000000000e+00
3.757899319727891339e+02 0.000000000000000000e+00
nan -1.000000000000000000e+00
nan -1.000000000000000000e+00
nan -1.000000000000000000e+00
nan -1.000000000000000000e+00
nan -1.000000000000000000e+00
nan -1.000000000000000000e+00
nan -1.000000000000000000e+00
nan -1.000000000000000000e+00
nan -1.000000000000000000e+00
nan -1.000000000000000000e+00
nan -1.000000000000000000e+00
nan -1.000000000000000000e+00
nan -1.000000000000000000e+00
nan -1.000000000000000000e+00
nan -1.000000000000000000e+00
nan -1.000000000000000000e+00
nan -1.000000000000000000e+00
nan -1.000000000000000000e+00
nan -1.000000000000000000e+00
nan -1.000000000000000000e+00
nan -1.000000000000000000e+00
nan -1.000000000000000000e+00
nan -1.000000000000000000e+00
nan -1.000000000000000000e+00
nan -1.000000000000000000e+00
nan -1.000000000000000000e+00
nan -1.000000000000000000e+00
nan -1.000000000000000000e+00
nan -1.000000000000000000e+00
nan -1.000000000000000000e+00
nan -1.000000000000000000e+00
nan -1.000000000000000000e+00
nan -1.000000000000000000e+00
nan -1.000000000000000000e+00
nan -1.000000000000000000e+00
nan -1.000000000000000000e+00
nan -1.000000000000000000e+00
nan -1.000000000000000000e+00
nan -1.000000000000000000e+00
nan -1.000000000000000000e+00
nan -1.000000000000000000e+00
nan -1.000000000000000000e+00
nan -1.000000000000000000e+00
nan -1.000000000000000000e+00
nan -1.000000000000000000e+00
nan -1.000000000000000000e+00
nan -1.000000000000000000e+00
nan -1.000000000000000000e+00
nan -1.000000000000000000e+00
nan -1.000000000000000000e+00
nan -1.000000000000000000e+00
nan -1.000000000000000000e+00
nan -1.000000000000000000e+00
nan -1.000000000000000000e+00
nan -1.000000000000000000e+00
nan -1.000000000000000000e+00
nan -1.000000000000000000e+00
nan -1.000000000000000000e+00
nan -1.000000000000000000e+00
nan -1.000000000000000000e+00
nan -1.000000000000000000e+00
nan -1.000000000000000000e+00
nan -1.000000000000000000e+00
nan -1.000000000000000000e+00
nan -1.000000000000000000e+00
nan -1.000000000000000000e+00
nan -1.000000000000000000e+00
nan -1.000000000000000000e+00
nan -1.000000000000000000e+00
nan -1.000000000000000000e+00
nan -1.000000000000000000e+00
nan -1.000000000000000000e+00
nan -1.000000000000000000e+00
nan -1.000000000000000000e+00
nan -1.000000000000000000e+00
nan -1.000000000000000000e+00
nan -1.000000000000000000e+00
nan -1.000000000000000000e+00
nan -1.000000000000000000e+00
nan -1.000000000000000000e+00
nan -1.000000000000000000e+00
nan -1.000000000000000000e+00
nan -1.000000000000000000e+00
nan -1.000000000000000000e+00
nan -1.000000000000000000e+00
nan -1.000000000000000000e+00
nan -1.000000000000000000e+00
nan -1.000000000000000000e+00
nan -1.000000000000000000e+00
nan -1.000000000000000000e+00
nan -1.000000000000000000e+00
nan -1.000000000000000000e+00
nan -1.000000000000000000e+00
nan -1.000000000000000000e+00
nan -1.000000000000000000e+00
nan -1.000000000000000000e+00
nan -1.000000000000000000e+00
nan -1.000000000000000000e+00
nan -1.000000000000000000e+00
nan -1.000000000000000000e+00
nan -1.000000000000000000e+00
nan -1.000000000000000000e+00
nan -1.000000000000000000e+00
nan -1.000000000000000000e+00
nan -1.000000000000000000e+00
nan -1.000000000000000000e+00
nan -1.000000000000000000e+00
nan -1.000000000000000000e+00
nan -1.000000000000000000e+00
nan -1.000000000000000000e+00
nan -1.000000000000000000e+00
nan -1.000000000000000000e+00
nan -1.000000000000000000e+00
nan -1.000000000000000000e+00
nan -1.000000000000000000e+00
nan -1.000000000000000000e+00
nan -1.000000000000000000e+00
nan -1.000000000000000000e+00
nan -1.000000000000000000e+00
nan -1.000000000000000000e+00
nan -1.000000000000000000e+00
nan -1.000000000000000000e+00
nan -1.000000000000000000e+00
nan -1.000000000000000000e+00
nan -1.000000000000000000e+00
nan -1.000000000000000000e+00
nan -1.000000000000000000e+00
nan -1.000000000000000000e+00
nan -1.000000000000000000e+00
nan -1.000000000000000000e+00
nan -1.000000000000000000e+00
nan -1.000000000000000000e+00
nan -1.000000000000000000e+00
nan -1.000000000000000000e+00
nan -1.000000000000000000e+00
nan -1.000000000000000000e+00
nan -1.000000000000000000e+00
nan -1.000000000000000000e+00
nan -1.000000000000000000e+00
nan -1.000000000000000000e+00
nan -1.000000000000000000e+00
nan -1.000000000000000000e+00
nan -1.000000000000000000e+00
nan -1.000000000000000000e+00
nan -1.000000000000000000e+00
nan -1.000000000000000000e+00
nan -1.000000000000000000e+00
nan -1.000000000000000000e+00
nan -1.000000000000000000e+00
nan -1.000000000000000000e+00
nan -1.000000000000000000e+00
nan -1.000000000000000000e+00
nan -1.000000000000000000e+00
nan -1.000000000000000000e+00
4.056533333333333076e+02 0.000000000000000000e+00
4.058780952380952272e+02 0.000000000000000000e+00
4.060673015873015856e+02 0.000000000000000000e+00
4.062701133786848118e+02 0.000000000000000000e+00
4.064805442176870542e+02 0.000000000000000000e+00
4.066561451247165451e+02 0.000000000000000000e+00
4.068498866213151928e+02 0.000000000000000000e+00
4.070570521541949915e+02 0.000000000000000000e+00
4.072364625850340190e+02 0.000000000000000000e+00
4.074396371882086214e+02 0.000000000000000000e+00
4.076506122448979568e+02 0.000000000000000000e+00
4.078251247165532618e+02 0.000000000000000000e+00
4.080360997732426540e+02 0.000000000000000000e+00
4.082240362811791101e+02 0.000000000000000000e+00
4.084041723356008902e+02 0.000000000000000000e+00
4.086055328798186110e+02 0.000000000000000000e+00
4.088074376417233680e+02 0.000000000000000000e+00
4.089926530612244733e+02 0.000000000000000000e+00
4.091854875283446518e+02 0.000000000000000000e+00
4.093980952380952658e+02 0.000000000000000000e+00
4.095720634920634780e+02 0.000000000000000000e+00
4.097721541950113533e+02 0.000000000000000000e+00
4.099726077097505481e+02 0.000000000000000000e+00
4.101483900226757555e+02 0.000000000000000000e+00
4.103481179138321977e+02 0.000000000000000000e+00
4.105547392290249604e+02 0.000000000000000000e+00
4.107397732426304060e+02 0.000000000000000000e+00
4.109427664399092919e+02 0.000000000000000000e+00
4.111397732426303833e+02 0.000000000000000000e+00
4.113177324263038486e+02 0.000000000000000000e+00
4.115156462585034092e+02 0.000000000000000000e+00
4.116986848072562566e+02 0.000000000000000000e+00
4.118839002267573619e+02 0.000000000000000000e+00
4.120814512471655462e+02 0.000000000000000000e+00
4.122907936507936597e+02 0.000000000000000000e+00
4.124723809523809450e+02 0.000000000000000000e+00
4.126713832199546346e+02 0.000000000000000000e+00
4.128691156462584786e+02 0.000000000000000000e+00
4.130594104308390229e+02 0.000000000000000000e+00
4.132620408163265324e+02 0.000000000000000000e+00
4.134594104308390001e+02 0.000000000000000000e+00
4.136522448979591786e+02 0.000000000000000000e+00
4.138525170068027137e+02 0.000000000000000000e+00
4.140536961451247180e+02 0.000000000000000000e+00
4.142483446712018349e+02 0.000000000000000000e+00
4.144605895691610158e+02 0.000000000000000000e+00
4.146530612244898180e+02 0.000000000000000000e+00
4.148475283446712183e+02 0.000000000000000000e+00
4.150316553287981947e+02 0.000000000000000000e+00
4.152293877551020387e+02 0.000000000000000000e+00
4.154204081632652787e+02 0.000000000000000000e+00
4.156210430839002470e+02 0.000000000000000000e+00
4.158227664399092873e+02 0.000000000000000000e+00
4.160134240362811511e+02 0.000000000000000000e+00
4.162020861678004735e+02 0.000000000000000000e+00
4.163963718820861573e+02 0.000000000000000000e+00
4.165895691609977121e+02 0.000000000000000000e+00
4.167805895691610090e+02 0.000000000000000000e+00
4.169850340136054569e+02 0.000000000000000000e+00
4.171776870748299189e+02 0.000000000000000000e+00
4.173812244897958976e+02 0.000000000000000000e+00
4.175805895691610203e+02 0.000000000000000000e+00
4.177708843537415078e+02 0.000000000000000000e+00
4.179691609977324447e+02 0.000000000000000000e+00
4.181737868480725524e+02 0.000000000000000000e+00
4.183664399092970712e+02 0.000000000000000000e+00
4.185578231292516875e+02 0.000000000000000000e+00
4.187475736961451389e+02 0.000000000000000000e+00
4.189469387755102048e+02 0.000000000000000000e+00
4.191272562358276446e+02 0.000000000000000000e+00
4.193324263038549020e+02 0.000000000000000000e+00
4.195241723356008947e+02 0.000000000000000000e+00
4.197240816326530535e+02 0.000000000000000000e+00
4.199278004535147488e+02 0.000000000000000000e+00
4.201213605442176799e+02 0.000000000000000000e+00
4.203176417233560187e+02 0.000000000000000000e+00
4.205242630385487246e+02 0.000000000000000000e+00
4.207120181405895778e+02 0.000000000000000000e+00
4.209119274376417366e+02 0.000000000000000000e+00
4.210971428571428419e+02 0.000000000000000000e+00
4.212932426303854641e+02 0.000000000000000000e+00
4.214837188208616681e+02 0.000000000000000000e+00
4.216792743764172542e+02 0.000000000000000000e+00
4.218766439909297219e+02 0.000000000000000000e+00
4.220819954648525822e+02 0.000000000000000000e+00
4.222806349206348955e+02 0.000000000000000000e+00
4.224721995464852853e+02 0.000000000000000000e+00
4.226695691609977530e+02 0.000000000000000000e+00
4.228714739229025099e+02 0.000000000000000000e+00
4.230675736961451321e+02 0.000000000000000000e+00
4.232507936507936392e+02 0.000000000000000000e+00
4.234510657596371743e+02 0.000000000000000000e+00
4.236439002267573528e+02 0.000000000000000000e+00
4.238394557823129389e+02 0.000000000000000000e+00
4.240312018140589316e+02 0.000000000000000000e+00
4.242273015873016107e+02 0.000000000000000000e+00
4.244197732426304128e+02 0.000000000000000000e+00
4.246363718820861664e+02 0.000000000000000000e+00
4.248239455782313030e+02 0.000000000000000000e+00
4.250176870748299507e+02 0.000000000000000000e+00
4.252270294784580642e+02 0.000000000000000000e+00
4.254066213151927514e+02 0.000000000000000000e+00
4.256114285714285757e+02 0.000000000000000000e+00
4.257964625850340212e+02 0.000000000000000000e+00
4.259856689342403797e+02 0.000000000000000000e+00
4.261830385487528474e+02 0.000000000000000000e+00
4.263785941043083767e+02 0.000000000000000000e+00
4.265679818594104518e+02 0.000000000000000000e+00
4.267599092970521610e+02 0.000000000000000000e+00
4.269783219954648530e+02 0.000000000000000000e+00
4.271642630385487678e+02 0.000000000000000000e+00
4.273641723356009265e+02 0.000000000000000000e+00
4.275658956916099669e+02 0.000000000000000000e+00
4.277516553287981651e+02 0.000000000000000000e+00
4.279544671201813912e+02 0.000000000000000000e+00
4.281396825396825534e+02 0.000000000000000000e+00
4.283332426303854845e+02 0.000000000000000000e+00
4.285262585034013796e+02 0.000000000000000000e+00
4.287163718820861504e+02 0.000000000000000000e+00
4.289075736961451071e+02 0.000000000000000000e+00
4.291038548752834458e+02 0.000000000000000000e+00
4.292970521540000277e+02 0.000000000000000000e+00
4.294913832189999994e+02 0.000000000000000000e+00
4.296892517006802450e+02 0.000000000000000000e+00
4.298918820861678114e+02 0.000000000000000000e+00
4.300839909297052372e+02 0.000000000000000000e+00
4.302795464850000258e+02 0.000000000000000000e+00
4.304692970521542179e+02 0.000000000000000000e+00
4.306499773242630340e+02 0.000000000000000000e+00
4.308243083900226793e+02 0.000000000000000000e+00
4.310396371882086441e+02 0.000000000000000000e+00
4.312094331065759434e+02 0.000000000000000000e+00
4.314098866213151950e+02 0.000000000000000000e+00
4.315845804988662167e+02 0.000000000000000000e+00
4.317846712018140352e+02 0.000000000000000000e+00
4.319693424036281044e+02 0.000000000000000000e+00
4.321650793650793503e+02 0.000000000000000000e+00
4.323388662131519027e+02 0.000000000000000000e+00
4.325418594104308454e+02 0.000000000000000000e+00
4.327219954648526254e+02 0.000000000000000000e+00
4.329097505668934218e+02 0.000000000000000000e+00
4.331051247165532914e+02 0.000000000000000000e+00
4.332899773242630204e+02 0.000000000000000000e+00
4.334839002267573846e+02 0.000000000000000000e+00
4.336591383219954423e+02 0.000000000000000000e+00
4.338568707482993432e+02 0.000000000000000000e+00
4.340335600907029630e+02 0.000000000000000000e+00
4.342303854875283378e+02 0.000000000000000000e+00
4.344290249433106510e+02 0.000000000000000000e+00
4.346011791383219816e+02 0.000000000000000000e+00
4.348023582766439858e+02 0.000000000000000000e+00
4.349719727891156253e+02 0.000000000000000000e+00
4.351720634920635007e+02 0.000000000000000000e+00
4.353447619047619241e+02 0.000000000000000000e+00
4.355597278911564558e+02 0.000000000000000000e+00
nan -1.000000000000000000e+00
4.359510204081632878e+02 0.000000000000000000e+00
4.361576417233559937e+02 0.000000000000000000e+00
4.363626303854875346e+02 0.000000000000000000e+00
4.365627210884353531e+02 0.000000000000000000e+00
4.367497505668933968e+02 0.000000000000000000e+00
4.369326077097505845e+02 0.000000000000000000e+00
4.371386848072562543e+02 0.000000000000000000e+00
4.373206349206349159e+02 0.000000000000000000e+00
4.375036734693877634e+02 0.000000000000000000e+00
4.376941496598639674e+02 0.000000000000000000e+00
4.379036734693877406e+02 0.000000000000000000e+00
4.380721995464852512e+02 0.000000000000000000e+00
nan -1.000000000000000000e+00
4.384736507936507905e+02 0.000000000000000000e+00
4.386532426303854777e+02 0.000000000000000000e+00
4.388500680272109093e+02 0.000000000000000000e+00
4.390465306122449078e+02 0.000000000000000000e+00
4.392313832199546368e+02 0.000000000000000000e+00
4.394276643990929756e+02 0.000000000000000000e+00
4.396197732426304015e+02 0.000000000000000000e+00
4.398205895691609726e+02 0.000000000000000000e+00
4.400054421768707584e+02 0.000000000000000000e+00
4.401970068027210914e+02 0.000000000000000000e+00
4.403820408163265370e+02 0.000000000000000000e+00
4.405636281179138223e+02 0.000000000000000000e+00
4.407765986394557558e+02 0.000000000000000000e+00
4.409627210884353872e+02 0.000000000000000000e+00
4.411575510204081638e+02 0.000000000000000000e+00
4.413376870748299439e+02 0.000000000000000000e+00
4.415348752834466950e+02 0.000000000000000000e+00
4.417257142857142753e+02 0.000000000000000000e+00
4.419178231292517012e+02 0.000000000000000000e+00
4.421028571428571468e+02 0.000000000000000000e+00
4.423002267573696145e+02 0.000000000000000000e+00
4.424986848072562111e+02 0.000000000000000000e+00
4.426833560090702804e+02 0.000000000000000000e+00
4.428662131519274112e+02 0.000000000000000000e+00
4.430715646258503284e+02 0.000000000000000000e+00
4.432613151927437798e+02 0.000000000000000000e+00
4.434581405895691546e+02 0.000000000000000000e+00
4.436453514739229149e+02 0.000000000000000000e+00
4.438305668934240202e+02 0.000000000000000000e+00
4.440157823129251824e+02 0.000000000000000000e+00
4.442060770975056698e+02 0.000000000000000000e+00
4.443945578231292757e+02 0.000000000000000000e+00
4.445959183673469397e+02 0.000000000000000000e+00
4.447780498866213179e+02 0.000000000000000000e+00
4.449565532879818761e+02 0.000000000000000000e+00
4.451580952380952567e+02 0.000000000000000000e+00
4.453489342403628370e+02 0.000000000000000000e+00
4.455276190476190550e+02 0.000000000000000000e+00
4.457240816326530535e+02 0.000000000000000000e+00
4.459194557823129230e+02 0.000000000000000000e+00
4.460937868480725683e+02 0.000000000000000000e+00
4.462860770975056539e+02 0.000000000000000000e+00
4.464816326530612400e+02 0.000000000000000000e+00
4.466710204081632583e+02 0.000000000000000000e+00
4.468709297052154170e+02 0.000000000000000000e+00
4.470653968253968173e+02 0.000000000000000000e+00
4.472526077097505777e+02 0.000000000000000000e+00
4.474494331065759525e+02 0.000000000000000000e+00
4.476400907029478731e+02 0.000000000000000000e+00
4.478338321995464639e+02 0.000000000000000000e+00
4.480237641723355750e+02 0.000000000000000000e+00
4.482104308390022425e+02 0.000000000000000000e+00
4.484059863945578286e+02 0.000000000000000000e+00
4.485908390022675576e+02 0.000000000000000000e+00
4.487805895691610090e+02 0.000000000000000000e+00
4.489552834467120306e+02 0.000000000000000000e+00
4.491392290249432904e+02 0.000000000000000000e+00
4.493327891156462783e+02 0.000000000000000000e+00
4.495020408163265415e+02 0.000000000000000000e+00
4.497035827664399221e+02 0.000000000000000000e+00
4.498993197278911680e+02 0.000000000000000000e+00
4.500908843537415009e+02 0.000000000000000000e+00
4.502766439909296992e+02 0.000000000000000000e+00
4.504709297052154398e+02 0.000000000000000000e+00
4.506556009070294522e+02 0.000000000000000000e+00
4.508473469387755017e+02 0.000000000000000000e+00
nan -1.000000000000000000e+00
nan -1.000000000000000000e+00
nan -1.000000000000000000e+00
nan -1.000000000000000000e+00
4.517460317460317469e+02 0.000000000000000000e+00
4.519582766439909278e+02 0.000000000000000000e+00
4.521647165532879740e+02 0.000000000000000000e+00
4.523593650793650909e+02 0.000000000000000000e+00
4.525565532879818420e+02 0.000000000000000000e+00
nan -1.000000000000000000e+00
4.530329251700680402e+02 0.000000000000000000e+00
4.532308390022676008e+02 0.000000000000000000e+00
nan -1.000000000000000000e+00
4.535307029478457821e+02 0.000000000000000000e+00
4.537151927437641916e+02 0.000000000000000000e+00
4.538915192743764351e+02 0.000000000000000000e+00
4.540720181405895914e+02 0.000000000000000000e+00
4.542762811791383228e+02 0.000000000000000000e+00
4.544979591836734585e+02 0.000000000000000000e+00
4.547014965986394373e+02 0.000000000000000000e+00
4.548870748299319757e+02 0.000000000000000000e+00
nan -1.000000000000000000e+00
4.552633106575963780e+02 0.000000000000000000e+00
4.554543310657596180e+02 0.000000000000000000e+00
4.556511564625850497e+02 0.000000000000000000e+00
4.558242176870748494e+02 0.000000000000000000e+00
4.560195918367347190e+02 0.000000000000000000e+00
4.562086167800453609e+02 0.000000000000000000e+00
nan -1.000000000000000000e+00
4.565873922902494542e+02 0.000000000000000000e+00
4.567867573696145200e+02 0.000000000000000000e+00
4.569984580498866080e+02 0.000000000000000000e+00
4.571921995464852557e+02 0.000000000000000000e+00
4.573864852607709963e+02 0.000000000000000000e+00
nan -1.000000000000000000e+00
4.577590929705215217e+02 0.000000000000000000e+00
4.579633560090703099e+02 0.000000000000000000e+00
4.581514739229024826e+02 0.000000000000000000e+00
4.583395918367347122e+02 0.000000000000000000e+00
4.585460317460317583e+02 0.000000000000000000e+00
4.587307029478458276e+02 0.000000000000000000e+00
4.589168253968254021e+02 0.000000000000000000e+00
4.591239909297052009e+02 0.000000000000000000e+00
4.593015873015872899e+02 0.000000000000000000e+00
4.595011337868480723e+02 0.000000000000000000e+00
4.596952380952380963e+02 0.000000000000000000e+00
4.598777324259999659e+02 0.000000000000000000e+00
4.600721995464852512e+02 0.000000000000000000e+00
4.602753741490000152e+02 0.000000000000000000e+00
4.604712925170068161e+02 0.000000000000000000e+00
4.606525170068027251e+02 0.000000000000000000e+00
4.608520634920635075e+02 0.000000000000000000e+00
4.610372789115646128e+02 0.000000000000000000e+00
4.612170521541950166e+02 0.000000000000000000e+00
4.614321995464852648e+02 0.000000000000000000e+00
4.616159637188208649e+02 0.000000000000000000e+00
4.618006349206349341e+02 0.000000000000000000e+00
4.619885714285714471e+02 0.000000000000000000e+00
4.621895691600000191e+02 0.000000000000000000e+00
4.624059863945578286e+02 0.000000000000000000e+00
4.625806802719999951e+02 0.000000000000000000e+00
4.627735147392290287e+02 0.000000000000000000e+00
4.629375056689342500e+02 0.000000000000000000e+00
4.631435827664399199e+02 0.000000000000000000e+00
4.633295238095238346e+02 0.000000000000000000e+00
4.635223582766440131e+02 0.000000000000000000e+00
4.637204535147392335e+02 0.000000000000000000e+00
4.639016780045351425e+02 0.000000000000000000e+00
nan -1.000000000000000000e+00
4.642851700680271847e+02 0.000000000000000000e+00
4.644725623582766616e+02 0.000000000000000000e+00
4.646623129251700561e+02 0.000000000000000000e+00
4.648582312925170186e+02 0.000000000000000000e+00
4.650485260770975060e+02 0.000000000000000000e+00
4.652386394557823337e+02 0.000000000000000000e+00
4.654218594104308409e+02 0.000000000000000000e+00
4.656186848072562157e+02 0.000000000000000000e+00
4.658089795918367599e+02 0.000000000000000000e+00
4.659860317460317560e+02 0.000000000000000000e+00
4.661835827664398835e+02 0.000000000000000000e+00
4.663715192743763964e+02 0.000000000000000000e+00
4.665549206349206202e+02 0.000000000000000000e+00
4.667530158730158973e+02 0.000000000000000000e+00
4.669482086167800503e+02 0.000000000000000000e+00
4.671343310657596248e+02 0.000000000000000000e+00
4.673273469387755199e+02 0.000000000000000000e+00
4.675120181405895892e+02 0.000000000000000000e+00
4.676925170068027455e+02 0.000000000000000000e+00
4.679018594104308590e+02 0.000000000000000000e+00
4.681070294784580597e+02 0.000000000000000000e+00
4.683069387755102184e+02 0.000000000000000000e+00
4.684870748299319985e+02 0.000000000000000000e+00
4.686751927437641712e+02 0.000000000000000000e+00
4.688850793650793776e+02 0.000000000000000000e+00
4.690730158730158905e+02 0.000000000000000000e+00
4.692562358276643977e+02 0.000000000000000000e+00
4.694721088435373986e+02 0.000000000000000000e+00
4.696653061224489534e+02 0.000000000000000000e+00
4.698659410430839216e+02 0.000000000000000000e+00
4.700660317460317401e+02 0.000000000000000000e+00
nan -1.000000000000000000e+00
nan -1.000000000000000000e+00
nan -1.000000000000000000e+00
4.708232199546485504e+02 0.000000000000000000e+00
4.710213151927437707e+02 0.000000000000000000e+00
4.712072562358276855e+02 0.000000000000000000e+00
4.714097052154194785e+02 0.000000000000000000e+00
4.715990929705215535e+02 0.000000000000000000e+00
4.717910204081632628e+02 0.000000000000000000e+00
4.719747845804988629e+02 0.000000000000000000e+00
4.721736054421768927e+02 0.000000000000000000e+00
4.723615419501134056e+02 0.000000000000000000e+00
4.725587301587301567e+02 0.000000000000000000e+00
4.727502947845804897e+02 0.000000000000000000e+00
4.729413151927437866e+02 0.000000000000000000e+00
4.731328798185941196e+02 0.000000000000000000e+00
nan -1.000000000000000000e+00
4.735279818594104313e+02 0.000000000000000000e+00
4.737151927437641916e+02 0.000000000000000000e+00
4.739053061224489625e+02 0.000000000000000000e+00
4.741088435374149412e+02 0.000000000000000000e+00
4.742917006802721289e+02 0.000000000000000000e+00
4.744838095238094979e+02 0.000000000000000000e+00
4.746664852607709690e+02 0.000000000000000000e+00
4.748760090702947991e+02 0.000000000000000000e+00
4.750831746031745979e+02 0.000000000000000000e+00
nan -1.000000000000000000e+00
4.754467120181406017e+02 0.000000000000000000e+00
4.756411791383220020e+02 0.000000000000000000e+00
4.758334693877550876e+02 0.000000000000000000e+00
4.760282993197278643e+02 0.000000000000000000e+00
4.762124263038548975e+02 0.000000000000000000e+00
4.764137414960000001e+02 0.000000000000000000e+00
4.765991836734693834e+02 0.000000000000000000e+00
4.767902040816326803e+02 0.000000000000000000e+00
4.769819501133786730e+02 0.000000000000000000e+00
4.771746031746031917e+02 0.000000000000000000e+00
4.773647165532879626e+02 0.000000000000000000e+00
4.775709750566893490e+02 0.000000000000000000e+00
4.777643537414966204e+02 0.000000000000000000e+00
4.779535600907029220e+02 0.000000000000000000e+00
4.781502040816326371e+02 0.000000000000000000e+00
4.783450340136054706e+02 0.000000000000000000e+00
4.785304308390022925e+02 0.000000000000000000e+00
4.787270748299319507e+02 0.000000000000000000e+00
4.789226303854875368e+02 0.000000000000000000e+00
4.791167346938775609e+02 0.000000000000000000e+00
4.793063038548752957e+02 0.000000000000000000e+00
4.795147392290249400e+02 0.000000000000000000e+00
4.797066666666666492e+02 0.000000000000000000e+00
4.799094784580498754e+02 0.000000000000000000e+00
nan -1.000000000000000000e+00
4.802813605442177050e+02 0.000000000000000000e+00
4.804865306122449056e+02 0.000000000000000000e+00
4.806813605442176822e+02 0.000000000000000000e+00
nan -1.000000000000000000e+00
4.810472562358276605e+02 0.000000000000000000e+00
4.812415419501134011e+02 0.000000000000000000e+00
4.814423582766439722e+02 0.000000000000000000e+00
4.816377324263038417e+02 0.000000000000000000e+00
4.818256689342403547e+02 0.000000000000000000e+00
4.820194104308390024e+02 0.000000000000000000e+00
4.822097052154194898e+02 0.000000000000000000e+00
4.824068934240362978e+02 0.000000000000000000e+00
4.825895691609977121e+02 0.000000000000000000e+00
4.827822222222222308e+02 0.000000000000000000e+00
4.829756009070295022e+02 0.000000000000000000e+00
4.831580952380952567e+02 0.000000000000000000e+00
4.833592743764172610e+02 0.000000000000000000e+00
4.835490249433106555e+02 0.000000000000000000e+00
4.837405895691609885e+02 0.000000000000000000e+00
4.839374149659864202e+02 0.000000000000000000e+00
nan -1.000000000000000000e+00
4.843085714285714403e+02 0.000000000000000000e+00
4.845075736961451298e+02 0.000000000000000000e+00
4.847022222222222467e+02 0.000000000000000000e+00
4.848879818594104449e+02 0.000000000000000000e+00
4.850835374149659742e+02 0.000000000000000000e+00
4.852769160997732456e+02 0.000000000000000000e+00
4.854708390022675530e+02 0.000000000000000000e+00
4.856676643990929847e+02 0.000000000000000000e+00
4.858597732426304106e+02 0.000000000000000000e+00
4.860524263038548725e+02 0.000000000000000000e+00
4.862510657596371857e+02 0.000000000000000000e+00
4.864468027210884316e+02 0.000000000000000000e+00
4.866414512471655485e+02 0.000000000000000000e+00
4.868448072562358107e+02 0.000000000000000000e+00
4.870459863945578149e+02 0.000000000000000000e+00
4.872364625850340190e+02 0.000000000000000000e+00
4.874321995464852648e+02 0.000000000000000000e+00
4.876166893424036175e+02 0.000000000000000000e+00
4.878122448979592036e+02 0.000000000000000000e+00
4.880119727891156458e+02 0.000000000000000000e+00
4.882049886621315409e+02 0.000000000000000000e+00
4.883994557823129412e+02 0.000000000000000000e+00
4.885964625850340326e+02 0.000000000000000000e+00
4.887878458049886490e+02 0.000000000000000000e+00
4.889803174603174512e+02 0.000000000000000000e+00
4.891771428571428828e+02 0.000000000000000000e+00
4.893598185941042971e+02 0.000000000000000000e+00
4.895553741496598832e+02 0.000000000000000000e+00
4.897500226757369433e+02 0.000000000000000000e+00
4.899403174603174875e+02 0.000000000000000000e+00
4.901302494331065986e+02 0.000000000000000000e+00
4.903247165532879990e+02 0.000000000000000000e+00
4.905108390022675735e+02 0.000000000000000000e+00
4.906969614512471480e+02 0.000000000000000000e+00
4.908995918367347144e+02 0.000000000000000000e+00
4.910855328798185724e+02 0.000000000000000000e+00
4.912770975056689622e+02 0.000000000000000000e+00
4.914790022675737191e+02 0.000000000000000000e+00
4.916613151927437571e+02 0.000000000000000000e+00
4.918603174603174466e+02 0.000000000000000000e+00
4.920591383219954764e+02 0.000000000000000000e+00
4.922465306122448965e+02 0.000000000000000000e+00
4.924386394557823223e+02 0.000000000000000000e+00
4.926311111111111245e+02 0.000000000000000000e+00
4.928234013605442101e+02 0.000000000000000000e+00
4.930158730158730123e+02 0.000000000000000000e+00
4.932137868480725729e+02 0.000000000000000000e+00
4.934051700680271892e+02 0.000000000000000000e+00
4.935951020408163004e+02 0.000000000000000000e+00
4.937912018140589794e+02 0.000000000000000000e+00
4.939882086167800708e+02 0.000000000000000000e+00
4.941766893424036198e+02 0.000000000000000000e+00
4.943673469387754835e+02 0.000000000000000000e+00
4.945583673469387804e+02 0.000000000000000000e+00
4.947448526077097313e+02 0.000000000000000000e+00
4.949349659863945590e+02 0.000000000000000000e+00
4.951254421768707630e+02 0.000000000000000000e+00
4.953206349206349159e+02 0.000000000000000000e+00
4.955170975056689144e+02 0.000000000000000000e+00
4.957034013605442055e+02 0.000000000000000000e+00
4.958998639455782040e+02 0.000000000000000000e+00
4.961004988662131723e+02 0.000000000000000000e+00
4.962878911564625923e+02 0.000000000000000000e+00
4.964883446712017872e+02 0.000000000000000000e+00
4.966693877551020364e+02 0.000000000000000000e+00
4.968683900226757260e+02 0.000000000000000000e+00
4.970630385487528429e+02 0.000000000000000000e+00
4.972595011337868414e+02 0.000000000000000000e+00
4.974441723356009106e+02 0.000000000000000000e+00
4.976424489795918475e+02 0.000000000000000000e+00
4.978341950113378402e+02 0.000000000000000000e+00
4.980317460317460245e+02 0.000000000000000000e+00
4.982249433106575793e+02 0.000000000000000000e+00
4.984339229024943165e+02 0.000000000000000000e+00
4.986144217687074729e+02 0.000000000000000000e+00
4.988174149659864156e+02 0.000000000000000000e+00
4.989970068027211028e+02 0.000000000000000000e+00
4.991862131519274612e+02 0.000000000000000000e+00
4.993863038548752797e+02 0.000000000000000000e+00
4.995889342403627893e+02 0.000000000000000000e+00
4.997797732426303696e+02 0.000000000000000000e+00
4.999740589569161102e+02 0.000000000000000000e+00
5.001667120181405721e+02 0.000000000000000000e+00
5.003570068027211164e+02 0.000000000000000000e+00
5.005502040816326712e+02 0.000000000000000000e+00
5.007482993197278915e+02 0.000000000000000000e+00
5.009393197278911316e+02 0.000000000000000000e+00
5.011414058956916051e+02 0.000000000000000000e+00
5.013371428571428510e+02 0.000000000000000000e+00
5.015323356009070039e+02 0.000000000000000000e+00
5.017242630385487701e+02 0.000000000000000000e+00
5.019239909297052122e+02 0.000000000000000000e+00
5.021095691609977507e+02 0.000000000000000000e+00
5.023004081632653310e+02 0.000000000000000000e+00
5.024961451247165769e+02 0.000000000000000000e+00
5.026960544217687357e+02 0.000000000000000000e+00
5.028787301587301499e+02 0.000000000000000000e+00
5.030831746031745979e+02 0.000000000000000000e+00
5.032682086167800435e+02 0.000000000000000000e+00
5.034545124716553346e+02 0.000000000000000000e+00
5.036529705215419312e+02 0.000000000000000000e+00
5.038389115646258460e+02 0.000000000000000000e+00
5.040248526077097608e+02 0.000000000000000000e+00
5.042296598639455851e+02 0.000000000000000000e+00
5.044199546485260726e+02 0.000000000000000000e+00
5.046169614512471640e+02 0.000000000000000000e+00
5.048058049886621461e+02 0.000000000000000000e+00
5.049986394557823246e+02 0.000000000000000000e+00
5.051863945578231210e+02 0.000000000000000000e+00
5.053984580498866421e+02 0.000000000000000000e+00
5.055894784580498822e+02 0.000000000000000000e+00
5.057850340136054683e+02 0.000000000000000000e+00
5.059702494331065736e+02 0.000000000000000000e+00
5.061667120181405721e+02 0.000000000000000000e+00
5.063548299319728017e+02 0.000000000000000000e+00
5.065545578231292438e+02 0.000000000000000000e+00
5.067428571428571331e+02 0.000000000000000000e+00
5.069375056689342500e+02 0.000000000000000000e+00
5.071307029478458048e+02 0.000000000000000000e+00
5.073206349206349159e+02 0.000000000000000000e+00
5.075127437641723418e+02 0.000000000000000000e+00
5.077010430839002311e+02 0.000000000000000000e+00
5.078960544217687243e+02 0.000000000000000000e+00
5.080901587301587483e+02 0.000000000000000000e+00
5.082755555555555702e+02 0.000000000000000000e+00
5.084689342403627847e+02 0.000000000000000000e+00
5.086635827664399017e+02 0.000000000000000000e+00
5.088558730158730441e+02 0.000000000000000000e+00
5.090454421768707221e+02 0.000000000000000000e+00
5.092371882086167716e+02 0.000000000000000000e+00
5.094289342403628211e+02 0.000000000000000000e+00
5.096206802721088707e+02 0.000000000000000000e+00
5.098053514739228831e+02 0.000000000000000000e+00
5.100009070294784692e+02 0.000000000000000000e+00
5.101808616780045327e+02 0.000000000000000000e+00
5.103756916099773093e+02 0.000000000000000000e+00
5.105545578231292438e+02 0.000000000000000000e+00
5.107551927437641552e+02 0.000000000000000000e+00
5.109376870748299098e+02 0.000000000000000000e+00
5.111339682539682485e+02 0.000000000000000000e+00
5.113235374149659833e+02 0.000000000000000000e+00
5.115060317460317378e+02 0.000000000000000000e+00
5.116970521541950347e+02 0.000000000000000000e+00
5.118936961451246930e+02 0.000000000000000000e+00
5.120780045351474428e+02 0.000000000000000000e+00
5.122751927437641370e+02 0.000000000000000000e+00
5.124562358276643863e+02 0.000000000000000000e+00
5.126505215419500701e+02 0.000000000000000000e+00
5.128439002267573414e+02 0.000000000000000000e+00
5.130169614512471981e+02 0.000000000000000000e+00
5.132132426303854800e+02 0.000000000000000000e+00
5.134075283446711637e+02 0.000000000000000000e+00
5.135974603174603317e+02 0.000000000000000000e+00
5.137861224489795404e+02 0.000000000000000000e+00
5.139775056689342136e+02 0.000000000000000000e+00
5.141491156462584513e+02 0.000000000000000000e+00
5.143412244897958772e+02 0.000000000000000000e+00
5.145338775510203959e+02 0.000000000000000000e+00
5.147149206349206452e+02 0.000000000000000000e+00
5.149166439909297424e+02 0.000000000000000000e+00
5.151049433106576316e+02 0.000000000000000000e+00
5.152981405895691296e+02 0.000000000000000000e+00
5.154877097505668644e+02 0.000000000000000000e+00
5.156830839002267339e+02 0.000000000000000000e+00
5.158737414965986545e+02 0.000000000000000000e+00
5.160580498866213475e+02 0.000000000000000000e+00
5.162472562358276491e+02 0.000000000000000000e+00
5.164375510204081365e+02 0.000000000000000000e+00
5.166222222222222626e+02 0.000000000000000000e+00
5.168143310657596885e+02 0.000000000000000000e+00
5.170006349206348659e+02 0.000000000000000000e+00
5.171936507936508178e+02 0.000000000000000000e+00
5.173808616780045213e+02 0.000000000000000000e+00
5.175766893420000088e+02 1.000000000000000000e+00
5.177708843537415078e+02 0.000000000000000000e+00
5.179439455782312507e+02 0.000000000000000000e+00
5.181166439909296741e+02 0.000000000000000000e+00
5.183261678004535042e+02 0.000000000000000000e+00
5.185266213151927559e+02 0.000000000000000000e+00
5.187167346938775836e+02 0.000000000000000000e+00
5.189148299319728039e+02 0.000000000000000000e+00
5.191169160997732206e+02 0.000000000000000000e+00
5.193066666666666151e+02 0.000000000000000000e+00
5.194987755102040410e+02 0.000000000000000000e+00
5.196888888888888687e+02 0.000000000000000000e+00
5.198808163265306348e+02 0.000000000000000000e+00
5.200647619047618946e+02 0.000000000000000000e+00
5.202697505668934355e+02 0.000000000000000000e+00
5.204673015873015629e+02 0.000000000000000000e+00
5.206659410430838761e+02 0.000000000000000000e+00
5.208462585034013728e+02 0.000000000000000000e+00
5.210394557823128707e+02 0.000000000000000000e+00
5.212322902494331629e+02 0.000000000000000000e+00
5.214347392290248990e+02 0.000000000000000000e+00
5.216215873015872830e+02 0.000000000000000000e+00
5.218151473922902142e+02 0.000000000000000000e+00
5.220034467120181034e+02 0.000000000000000000e+00
5.221870294779999995e+02 1.000000000000000000e+00
5.223836734693877588e+02 0.000000000000000000e+00
5.225623582766439768e+02 0.000000000000000000e+00
5.227637188208616408e+02 0.000000000000000000e+00
nan -1.000000000000000000e+00
nan -1.000000000000000000e+00
nan -1.000000000000000000e+00
nan -1.000000000000000000e+00
nan -1.000000000000000000e+00
5.239154648520000137e+02 0.000000000000000000e+00
5.240975963710000087e+02 0.000000000000000000e+00
5.242951473922902323e+02 0.000000000000000000e+00
5.244843537414966477e+02 0.000000000000000000e+00
5.246839002267573733e+02 0.000000000000000000e+00
5.248714739229025099e+02 0.000000000000000000e+00
5.250635827664399358e+02 0.000000000000000000e+00
5.252487981859410411e+02 0.000000000000000000e+00
5.254429024943310651e+02 0.000000000000000000e+00
nan -1.000000000000000000e+00
5.258258503401360713e+02 0.000000000000000000e+00
5.260284807256235808e+02 0.000000000000000000e+00
5.262120634919999702e+02 0.000000000000000000e+00
5.263983673469388123e+02 0.000000000000000000e+00
5.265986394557822905e+02 0.000000000000000000e+00
5.267907482993197164e+02 0.000000000000000000e+00
5.269834013605442351e+02 0.000000000000000000e+00
5.271731519274376296e+02 0.000000000000000000e+00
5.273616326530611786e+02 0.000000000000000000e+00
5.275468480725623976e+02 0.000000000000000000e+00
5.277424036280000337e+02 0.000000000000000000e+00
5.279341496598639196e+02 0.000000000000000000e+00
5.281297052154194489e+02 0.000000000000000000e+00
5.283285260770975356e+02 0.000000000000000000e+00
5.285148299319728267e+02 0.000000000000000000e+00
5.287100226757369228e+02 0.000000000000000000e+00
5.289035827664398539e+02 0.000000000000000000e+00
5.290902494331065782e+02 0.000000000000000000e+00
5.292850793650793548e+02 0.000000000000000000e+00
5.294744671201814299e+02 0.000000000000000000e+00
5.296593197278911020e+02 0.000000000000000000e+00
5.298488888880000331e+02 0.000000000000000000e+00
5.300395464852607574e+02 0.000000000000000000e+00
5.302448979591836178e+02 0.000000000000000000e+00
5.304377324263039100e+02 0.000000000000000000e+00
5.306392743764172337e+02 0.000000000000000000e+00
5.308313832199546596e+02 0.000000000000000000e+00
5.310242176870748381e+02 0.000000000000000000e+00
5.312174149659864497e+02 0.000000000000000000e+00
5.314020861678004621e+02 0.000000000000000000e+00
5.315947392290249809e+02 0.000000000000000000e+00
5.317901133786848504e+02 0.000000000000000000e+00
5.319778684799999837e+02 0.000000000000000000e+00
5.321629024943310924e+02 0.000000000000000000e+00
5.323541043083899922e+02 0.000000000000000000e+00
5.325558276643990894e+02 0.000000000000000000e+00
5.327423129251700402e+02 0.000000000000000000e+00
5.329364172335600642e+02 0.000000000000000000e+00
5.331303401360544285e+02 0.000000000000000000e+00
5.333246258503401123e+02 0.000000000000000000e+00
5.335038548752834231e+02 0.000000000000000000e+00
5.337079365079365516e+02 0.000000000000000000e+00
5.338929705215419972e+02 0.000000000000000000e+00
5.340919727891156299e+02 0.000000000000000000e+00
5.342797278911564263e+02 0.000000000000000000e+00
5.344736507936507905e+02 0.000000000000000000e+00
5.346666666666666288e+02 0.000000000000000000e+00
5.348569614512471162e+02 0.000000000000000000e+00
5.350494331065759752e+02 0.000000000000000000e+00
5.352411791383219679e+02 0.000000000000000000e+00
5.354311111111111359e+02 0.000000000000000000e+00
5.356228571428571286e+02 0.000000000000000000e+00
5.358182312925169981e+02 0.000000000000000000e+00
5.360038095238095366e+02 0.000000000000000000e+00
5.361982766439908801e+02 0.000000000000000000e+00
5.363894784580498936e+02 0.000000000000000000e+00
5.365745124716553391e+02 0.000000000000000000e+00
5.367677097505668371e+02 0.000000000000000000e+00
5.369714285714285325e+02 0.000000000000000000e+00
5.371602721088435146e+02 0.000000000000000000e+00
5.373527437641723736e+02 0.000000000000000000e+00
5.375383219954647984e+02 0.000000000000000000e+00
5.377282539682539664e+02 0.000000000000000000e+00
5.379121995464852262e+02 0.000000000000000000e+00
5.381142857142857565e+02 0.000000000000000000e+00
5.382998639455781813e+02 0.000000000000000000e+00
5.384856235827664932e+02 0.000000000000000000e+00
5.386809977324262491e+02 0.000000000000000000e+00
5.388732879818594483e+02 0.000000000000000000e+00
5.390699319727891634e+02 0.000000000000000000e+00
nan -1.000000000000000000e+00
5.394708390022675530e+02 0.000000000000000000e+00
5.396575056689342773e+02 0.000000000000000000e+00
5.398454421768707334e+02 0.000000000000000000e+00
5.400368253968254066e+02 0.000000000000000000e+00
5.402214965986394191e+02 0.000000000000000000e+00
5.404223129251701039e+02 0.000000000000000000e+00
5.406102494331065600e+02 0.000000000000000000e+00
5.407990929705215422e+02 0.000000000000000000e+00
5.409893877551020296e+02 0.000000000000000000e+00
5.411816780045351152e+02 0.000000000000000000e+00
5.413725170068026955e+02 0.000000000000000000e+00
5.415658956916099669e+02 0.000000000000000000e+00
5.417561904761904543e+02 0.000000000000000000e+00
5.419682539679999991e+02 0.000000000000000000e+00
5.421745124716553619e+02 0.000000000000000000e+00
5.423385034013605264e+02 0.000000000000000000e+00
5.425300680272108593e+02 0.000000000000000000e+00
5.427205442176871202e+02 0.000000000000000000e+00
5.429017687074830292e+02 0.000000000000000000e+00
5.431013151927437548e+02 0.000000000000000000e+00
5.432936054421768404e+02 0.000000000000000000e+00
5.434795464852608120e+02 0.000000000000000000e+00
5.436883446712017758e+02 0.000000000000000000e+00
5.438695691609976848e+02 0.000000000000000000e+00
5.440663945578231733e+02 0.000000000000000000e+00
5.442746485260770442e+02 0.000000000000000000e+00
5.444627664399092737e+02 0.000000000000000000e+00
5.446271201814058713e+02 0.000000000000000000e+00
5.448228571428571740e+02 0.000000000000000000e+00
5.450222222222222399e+02 0.000000000000000000e+00
5.452039909297052418e+02 0.000000000000000000e+00
5.453971882086167398e+02 0.000000000000000000e+00
5.455902040816326917e+02 0.000000000000000000e+00
5.457732426303855391e+02 0.000000000000000000e+00
5.459764172335601415e+02 0.000000000000000000e+00
5.461663492063491958e+02 0.000000000000000000e+00
5.463531972789115798e+02 0.000000000000000000e+00
5.465505668934240475e+02 0.000000000000000000e+00
5.467319727891156163e+02 0.000000000000000000e+00
5.469291609977324242e+02 0.000000000000000000e+00
5.471172789115646538e+02 0.000000000000000000e+00
5.473012244897959135e+02 0.000000000000000000e+00
5.475125623582766821e+02 0.000000000000000000e+00
5.476887074829932089e+02 0.000000000000000000e+00
5.478793650793651295e+02 0.000000000000000000e+00
5.480790929705215149e+02 0.000000000000000000e+00
nan -1.000000000000000000e+00
5.484417233560091063e+02 0.000000000000000000e+00
5.486409070294785124e+02 0.000000000000000000e+00
5.488175963718821322e+02 0.000000000000000000e+00
5.490238548752834049e+02 0.000000000000000000e+00
5.492110657596372221e+02 0.000000000000000000e+00
5.494080725623582566e+02 0.000000000000000000e+00
5.495983673469387440e+02 0.000000000000000000e+00
5.497917460317460154e+02 0.000000000000000000e+00
5.499996371882085668e+02 0.000000000000000000e+00
5.501915646258503330e+02 0.000000000000000000e+00
5.503825850340135730e+02 0.000000000000000000e+00
5.505797732426303810e+02 0.000000000000000000e+00
5.507722448979592400e+02 0.000000000000000000e+00
5.509572789115645719e+02 0.000000000000000000e+00
5.511800453514739502e+02 0.000000000000000000e+00
5.513725170068026955e+02 0.000000000000000000e+00
5.515517460317460063e+02 0.000000000000000000e+00
5.517483900226757214e+02 0.000000000000000000e+00
5.519544671201814481e+02 0.000000000000000000e+00
5.521425850340135639e+02 0.000000000000000000e+00
5.523279818590000332e+02 0.000000000000000000e+00
5.525106575963718569e+02 0.000000000000000000e+00
nan -1.000000000000000000e+00
nan -1.000000000000000000e+00
nan -1.000000000000000000e+00
nan -1.000000000000000000e+00
5.534829931972789154e+02 0.000000000000000000e+00
5.536959637188208490e+02 0.000000000000000000e+00
5.538880725623582748e+02 0.000000000000000000e+00
5.540818140589568657e+02 0.000000000000000000e+00
5.542839002267573960e+02 0.000000000000000000e+00
nan -1.000000000000000000e+00
nan -1.000000000000000000e+00
nan -1.000000000000000000e+00
nan -1.000000000000000000e+00
nan -1.000000000000000000e+00
nan -1.000000000000000000e+00
nan -1.000000000000000000e+00
5.558158730158729668e+02 0.000000000000000000e+00
5.560331972789115298e+02 0.000000000000000000e+00
5.562253061224489556e+02 0.000000000000000000e+00
5.564234013605441760e+02 0.000000000000000000e+00
5.566198639455782313e+02 0.000000000000000000e+00
5.567934693877550671e+02 0.000000000000000000e+00
5.569979138321995151e+02 0.000000000000000000e+00
nan -1.000000000000000000e+00
5.573609070294784260e+02 0.000000000000000000e+00
5.575584580498866671e+02 0.000000000000000000e+00
5.577781405895691478e+02 0.000000000000000000e+00
nan -1.000000000000000000e+00
5.581518367346939158e+02 0.000000000000000000e+00
5.583673469387755404e+02 0.000000000000000000e+00
5.585737868480725865e+02 0.000000000000000000e+00
5.587687981859410229e+02 0.000000000000000000e+00
5.589710657596372130e+02 0.000000000000000000e+00
5.591557369614512254e+02 0.000000000000000000e+00
5.593489342403628370e+02 0.000000000000000000e+00
5.595519274376417798e+02 0.000000000000000000e+00
nan -1.000000000000000000e+00
5.599414058956915596e+02 0.000000000000000000e+00
5.601491156462584513e+02 0.000000000000000000e+00
5.603239909297052463e+02 0.000000000000000000e+00
5.605072108839999601e+02 1.000000000000000000e+00
5.607268934240362341e+02 0.000000000000000000e+00
5.609209977324262582e+02 0.000000000000000000e+00
5.611131065759636840e+02 0.000000000000000000e+00
5.613082993197278938e+02 0.000000000000000000e+00
5.615080272108843928e+02 0.000000000000000000e+00
5.617023129251700766e+02 0.000000000000000000e+00
5.619065759637188648e+02 0.000000000000000000e+00
5.621015873015873012e+02 0.000000000000000000e+00
5.622940589569160466e+02 0.000000000000000000e+00
5.624939682530000482e+02 1.000000000000000000e+00
5.626904308390022607e+02 0.000000000000000000e+00
5.628897959183673265e+02 0.000000000000000000e+00
5.630735600907029266e+02 0.000000000000000000e+00
5.632622222222222490e+02 0.000000000000000000e+00
5.634496145124716122e+02 0.000000000000000000e+00
5.636419047619048115e+02 0.000000000000000000e+00
5.638448979591836405e+02 0.000000000000000000e+00
5.640402721088435101e+02 0.000000000000000000e+00
5.642361904761904725e+02 0.000000000000000000e+00
5.644219501133786707e+02 0.000000000000000000e+00
5.646222222222222626e+02 0.000000000000000000e+00
5.648168707482992659e+02 0.000000000000000000e+00
5.650146031746031667e+02 0.000000000000000000e+00
5.652146938775509852e+02 0.000000000000000000e+00
5.654178684807255877e+02 0.000000000000000000e+00
5.656125170068027046e+02 0.000000000000000000e+00
5.658028117913831920e+02 0.000000000000000000e+00
5.660001814058956597e+02 0.000000000000000000e+00
nan -1.000000000000000000e+00
5.663849433106576043e+02 0.000000000000000000e+00
5.665754195011337515e+02 0.000000000000000000e+00
5.667588208616780321e+02 0.000000000000000000e+00
5.669480272108843337e+02 0.000000000000000000e+00
5.671479365079364925e+02 0.000000000000000000e+00
5.673376870748298870e+02 0.000000000000000000e+00
nan -1.000000000000000000e+00
5.677378684807256377e+02 0.000000000000000000e+00
5.679401360544217141e+02 0.000000000000000000e+00
5.681355102040815837e+02 0.000000000000000000e+00
5.683330612240000619e+02 1.000000000000000000e+00
5.685347845799999504e+02 1.000000000000000000e+00
5.687343310649999921e+02 1.000000000000000000e+00
5.689295238089999884e+02 1.000000000000000000e+00
5.691254421759999786e+02 1.000000000000000000e+00
5.693228117909999355e+02 1.000000000000000000e+00
5.695245351473922710e+02 0.000000000000000000e+00
5.697064852607709327e+02 0.000000000000000000e+00
5.698936961451247498e+02 0.000000000000000000e+00
5.700968707482993523e+02 0.000000000000000000e+00
5.702944217687074797e+02 0.000000000000000000e+00
5.704948752834467314e+02 0.000000000000000000e+00
5.706887981859410957e+02 0.000000000000000000e+00
5.708876190476190686e+02 0.000000000000000000e+00
5.710889795909999975e+02 1.000000000000000000e+00
5.712892517006803246e+02 0.000000000000000000e+00
5.714851700680271733e+02 0.000000000000000000e+00
5.716798185941042902e+02 0.000000000000000000e+00
5.718817687069999920e+02 0.000000000000000000e+00
5.720576870740000004e+02 1.000000000000000000e+00
5.722405442169999787e+02 0.000000000000000000e+00
5.724475283446712410e+02 0.000000000000000000e+00
5.726396371882086669e+02 0.000000000000000000e+00
5.728297505660000297e+02 1.000000000000000000e+00
5.730278458039999805e+02 1.000000000000000000e+00
5.732243083900226566e+02 0.000000000000000000e+00
5.734292970521541974e+02 0.000000000000000000e+00
5.736366439909296560e+02 0.000000000000000000e+00
5.738296598630000744e+02 1.000000000000000000e+00
5.740284807250000085e+02 1.000000000000000000e+00
nan -1.000000000000000000e+00
nan -1.000000000000000000e+00
5.746184126980000428e+02 1.000000000000000000e+00
5.748237641719999829e+02 1.000000000000000000e+00
5.750124263029999838e+02 1.000000000000000000e+00
5.752116099773243150e+02 0.000000000000000000e+00
5.754089795918367827e+02 0.000000000000000000e+00
5.756087074829931680e+02 0.000000000000000000e+00
5.758044444444444707e+02 0.000000000000000000e+00
5.759967346938775563e+02 0.000000000000000000e+00
5.761846712018140124e+02 0.000000000000000000e+00
5.763775056689341909e+02 0.000000000000000000e+00
5.765864852607709281e+02 0.000000000000000000e+00
5.767633560090703213e+02 0.000000000000000000e+00
5.769400453514739411e+02 0.000000000000000000e+00
5.771519274376416888e+02 0.000000000000000000e+00
5.773454875283446199e+02 0.000000000000000000e+00
5.775435827664399540e+02 0.000000000000000000e+00
5.777496598639455669e+02 0.000000000000000000e+00
5.779461224489796223e+02 0.000000000000000000e+00
5.781429478458049971e+02 0.000000000000000000e+00
5.783399546485260316e+02 0.000000000000000000e+00
5.785318820861677978e+02 0.000000000000000000e+00
5.787241723356008833e+02 0.000000000000000000e+00
5.789329705215419608e+02 0.000000000000000000e+00
5.791096598639455806e+02 0.000000000000000000e+00
5.793053968253967696e+02 0.000000000000000000e+00
5.795103854875283105e+02 0.000000000000000000e+00
5.796985034013605400e+02 0.000000000000000000e+00
5.798887981859410274e+02 0.000000000000000000e+00
5.800881632653060933e+02 0.000000000000000000e+00
5.802829931972788700e+02 0.000000000000000000e+00
5.804879818594104108e+02 0.000000000000000000e+00
5.806817233560091154e+02 0.000000000000000000e+00
5.808749206349206133e+02 0.000000000000000000e+00
5.810655782312925339e+02 0.000000000000000000e+00
5.812720181405895801e+02 0.000000000000000000e+00
5.814532426303854891e+02 0.000000000000000000e+00
5.816362811791383365e+02 0.000000000000000000e+00
5.818387301587301863e+02 0.000000000000000000e+00
nan -1.000000000000000000e+00
5.822136961451246862e+02 0.000000000000000000e+00
5.824059863945577717e+02 0.000000000000000000e+00
5.826102494331065600e+02 0.000000000000000000e+00
5.827945578231292529e+02 0.000000000000000000e+00
5.829988208616780412e+02 0.000000000000000000e+00
5.831842176870748062e+02 0.000000000000000000e+00
5.833783219954648303e+02 0.000000000000000000e+00
5.835911111111111040e+02 0.000000000000000000e+00
5.837599999999999909e+02 0.000000000000000000e+00
5.839553741496598604e+02 0.000000000000000000e+00
5.841699773242630727e+02 0.000000000000000000e+00
5.843608163265306530e+02 0.000000000000000000e+00
5.845552834467119965e+02 0.000000000000000000e+00
5.847535600907029902e+02 0.000000000000000000e+00
5.849541950113379016e+02 0.000000000000000000e+00
nan -1.000000000000000000e+00
5.853527437641723736e+02 0.000000000000000000e+00
5.855419501133786753e+02 0.000000000000000000e+00
5.857326077097505959e+02 0.000000000000000000e+00
5.859412244897958999e+02 0.000000000000000000e+00
5.861249886621315000e+02 0.000000000000000000e+00
5.863178231292516784e+02 0.000000000000000000e+00
5.865195464852607756e+02 0.000000000000000000e+00
5.867203628117913468e+02 0.000000000000000000e+00
5.869052154195011326e+02 0.000000000000000000e+00
5.871152834467120556e+02 0.000000000000000000e+00
5.873095691609977393e+02 0.000000000000000000e+00
5.875029478458050107e+02 0.000000000000000000e+00
5.876972335600906945e+02 0.000000000000000000e+00
5.878862585034013364e+02 0.000000000000000000e+00
5.880780045351474428e+02 0.000000000000000000e+00
5.882893424036280976e+02 0.000000000000000000e+00
5.884669387755102434e+02 0.000000000000000000e+00
5.886528798185941014e+02 0.000000000000000000e+00
5.888614965986394054e+02 0.000000000000000000e+00
5.890566893424036152e+02 0.000000000000000000e+00
5.892406349206348750e+02 0.000000000000000000e+00
5.894434467120181580e+02 0.000000000000000000e+00
5.896424489795917907e+02 0.000000000000000000e+00
5.898316553287982060e+02 0.000000000000000000e+00
5.900350113378684682e+02 0.000000000000000000e+00
5.902140589569161193e+02 0.000000000000000000e+00
5.904116099770000119e+02 0.000000000000000000e+00
5.906242176870748608e+02 0.000000000000000000e+00
5.907985487528344493e+02 0.000000000000000000e+00
5.909815873015872967e+02 0.000000000000000000e+00
5.911931065759637249e+02 0.000000000000000000e+00
5.913792290249433563e+02 0.000000000000000000e+00
5.915789569160997416e+02 0.000000000000000000e+00
5.917730612244897657e+02 0.000000000000000000e+00
5.919798639455782450e+02 0.000000000000000000e+00
5.921623582766439995e+02 0.000000000000000000e+00
5.923651700680271688e+02 0.000000000000000000e+00
5.925529251700680788e+02 0.000000000000000000e+00
5.927521088435373713e+02 0.000000000000000000e+00
5.929656235827663977e+02 0.000000000000000000e+00
5.931399546485260998e+02 0.000000000000000000e+00
5.933324263038548452e+02 0.000000000000000000e+00
5.935468480725623976e+02 0.000000000000000000e+00
5.937338775510204414e+02 0.000000000000000000e+00
5.939247165532880217e+02 0.000000000000000000e+00
5.941122902494331584e+02 0.000000000000000000e+00
5.943192743764171837e+02 0.000000000000000000e+00
5.945104761904761972e+02 0.000000000000000000e+00
5.947169160997732433e+02 0.000000000000000000e+00
5.949068480725624113e+02 0.000000000000000000e+00
5.950975056689342182e+02 0.000000000000000000e+00
5.953073922902494814e+02 0.000000000000000000e+00
5.954786394557822859e+02 0.000000000000000000e+00
5.956876190476190231e+02 0.000000000000000000e+00
5.959011337868480496e+02 0.000000000000000000e+00
5.960941496598640015e+02 0.000000000000000000e+00
5.962839002267573960e+02 0.000000000000000000e+00
5.964885260770975037e+02 0.000000000000000000e+00
5.966820861678004349e+02 0.000000000000000000e+00
5.968745578231292939e+02 0.000000000000000000e+00
5.970750113378684318e+02 0.000000000000000000e+00
5.972556916099773616e+02 0.000000000000000000e+00
5.974563265306122730e+02 0.000000000000000000e+00
nan -1.000000000000000000e+00
5.978572335600906626e+02 0.000000000000000000e+00
5.980480725623582430e+02 0.000000000000000000e+00
5.982581405895691660e+02 0.000000000000000000e+00
5.984560544217687266e+02 0.000000000000000000e+00
5.986512471655329364e+02 0.000000000000000000e+00
5.988498866213151359e+02 0.000000000000000000e+00
5.990383673469387986e+02 0.000000000000000000e+00
5.992408163265306484e+02 0.000000000000000000e+00
5.994443537414965704e+02 0.000000000000000000e+00
5.996538775510204005e+02 0.000000000000000000e+00
5.998320181405895255e+02 0.000000000000000000e+00
6.000384580490000417e+02 0.000000000000000000e+00
6.002102494331065827e+02 0.000000000000000000e+00
6.004192290249433199e+02 0.000000000000000000e+00
6.006104308390022197e+02 0.000000000000000000e+00
6.008065306122448419e+02 0.000000000000000000e+00
6.010071655328798670e+02 0.000000000000000000e+00
6.012030839002267157e+02 0.000000000000000000e+00
6.014042630385487200e+02 0.000000000000000000e+00
6.015994557823129298e+02 0.000000000000000000e+00
6.017970068027210573e+02 0.000000000000000000e+00
6.019889342403628234e+02 0.000000000000000000e+00
6.021830385487528474e+02 0.000000000000000000e+00
6.023925623582766775e+02 0.000000000000000000e+00
6.025766893424035970e+02 0.000000000000000000e+00
6.027615419501133829e+02 0.000000000000000000e+00
6.029627210884353872e+02 0.000000000000000000e+00
6.031555555555555657e+02 0.000000000000000000e+00
6.033387755102040728e+02 0.000000000000000000e+00
6.035484807256235626e+02 0.000000000000000000e+00
6.037445804988661848e+02 0.000000000000000000e+00
6.039328798185940741e+02 0.000000000000000000e+00
6.041322448979591400e+02 0.000000000000000000e+00
6.043267120181405971e+02 0.000000000000000000e+00
6.045188208616780230e+02 0.000000000000000000e+00
6.047259863945578218e+02 0.000000000000000000e+00
6.049137414965986181e+02 0.000000000000000000e+00
6.051303401360544285e+02 0.000000000000000000e+00
6.053063038548752957e+02 0.000000000000000000e+00
6.055065759637187739e+02 0.000000000000000000e+00
6.056925170068027455e+02 0.000000000000000000e+00
nan -1.000000000000000000e+00
6.060885260770975265e+02 0.000000000000000000e+00
6.062746485260770442e+02 0.000000000000000000e+00
6.064643990929705524e+02 0.000000000000000000e+00
6.066610430839002674e+02 0.000000000000000000e+00
nan -1.000000000000000000e+00
6.070626757369614097e+02 0.000000000000000000e+00
6.072422675736961537e+02 0.000000000000000000e+00
nan -1.000000000000000000e+00
6.076079818594104154e+02 0.000000000000000000e+00
6.078260317460317310e+02 0.000000000000000000e+00
6.080161451247165587e+02 0.000000000000000000e+00
nan -1.000000000000000000e+00
6.084021768707483488e+02 0.000000000000000000e+00
6.085922902494330629e+02 0.000000000000000000e+00
6.087978231292516966e+02 0.000000000000000000e+00
6.089801360544217914e+02 0.000000000000000000e+00
nan -1.000000000000000000e+00
6.093750566893423866e+02 0.000000000000000000e+00
6.095945578231292075e+02 0.000000000000000000e+00
6.097756009070294567e+02 0.000000000000000000e+00
6.099468480725623749e+02 0.000000000000000000e+00
6.101407709750567392e+02 0.000000000000000000e+00
6.103278004535147829e+02 0.000000000000000000e+00
6.105188208616780230e+02 0.000000000000000000e+00
6.107105668934240157e+02 0.000000000000000000e+00
6.109023129251701221e+02 0.000000000000000000e+00
6.111141950113378698e+02 0.000000000000000000e+00
6.112946938775510262e+02 0.000000000000000000e+00
nan -1.000000000000000000e+00
nan -1.000000000000000000e+00
6.118797278911564490e+02 0.000000000000000000e+00
6.120745578231292257e+02 0.000000000000000000e+00
6.122702947845805284e+02 0.000000000000000000e+00
6.124622222222221808e+02 0.000000000000000000e+00
6.126494331065759980e+02 0.000000000000000000e+00
6.128370068027211346e+02 0.000000000000000000e+00
6.130249433106575907e+02 0.000000000000000000e+00
6.132228571428571513e+02 0.000000000000000000e+00
6.134305668934240430e+02 0.000000000000000000e+00
6.136067120181405699e+02 0.000000000000000000e+00
6.138102494331066055e+02 0.000000000000000000e+00
6.140154195011338061e+02 0.000000000000000000e+00
6.142243990929705433e+02 0.000000000000000000e+00
6.143869387755102025e+02 0.000000000000000000e+00
6.145734240362811533e+02 0.000000000000000000e+00
6.147687981859410229e+02 0.000000000000000000e+00
6.149610884353741085e+02 0.000000000000000000e+00
6.151564625850339780e+02 0.000000000000000000e+00
6.153498412698412494e+02 0.000000000000000000e+00
6.155341496590000361e+02 0.000000000000000000e+00
6.157485714285713811e+02 0.000000000000000000e+00
6.159316099773242286e+02 0.000000000000000000e+00
6.161269841269840981e+02 0.000000000000000000e+00
6.163374149659863406e+02 0.000000000000000000e+00
6.165137414965986409e+02 0.000000000000000000e+00
nan -1.000000000000000000e+00
nan -1.000000000000000000e+00
nan -1.000000000000000000e+00
6.172803628117914059e+02 0.000000000000000000e+00
6.174835374149660083e+02 0.000000000000000000e+00
6.176656689342403297e+02 0.000000000000000000e+00
6.178492517006802700e+02 0.000000000000000000e+00
6.180711111111111222e+02 0.000000000000000000e+00
6.182503401360544331e+02 0.000000000000000000e+00
6.184478911564625605e+02 0.000000000000000000e+00
6.186563265306122048e+02 0.000000000000000000e+00
6.188384580498866399e+02 0.000000000000000000e+00
6.190289342403627870e+02 0.000000000000000000e+00
6.192185034013605218e+02 0.000000000000000000e+00
6.194060770975056585e+02 0.000000000000000000e+00
6.196032653061224664e+02 0.000000000000000000e+00
6.198019047619047797e+02 0.000000000000000000e+00
6.199818594104308431e+02 0.000000000000000000e+00
6.201785034013605582e+02 0.000000000000000000e+00
6.203854875283446972e+02 0.000000000000000000e+00
6.205754195011337515e+02 0.000000000000000000e+00
6.207691609977324561e+02 0.000000000000000000e+00
6.209607256235827890e+02 0.000000000000000000e+00
nan -1.000000000000000000e+00
6.213336961451246907e+02 0.000000000000000000e+00
6.215238095238095184e+02 0.000000000000000000e+00
6.217246258503400895e+02 0.000000000000000000e+00
6.219116553287981333e+02 0.000000000000000000e+00
6.221153741496598286e+02 0.000000000000000000e+00
6.223060317460317492e+02 0.000000000000000000e+00
6.225070294784580938e+02 0.000000000000000000e+00
6.227047619047618809e+02 0.000000000000000000e+00
6.228963265306122139e+02 0.000000000000000000e+00
nan -1.000000000000000000e+00
6.232892517006803246e+02 0.000000000000000000e+00
6.234806349206348841e+02 0.000000000000000000e+00
6.236961451247165087e+02 0.000000000000000000e+00
6.238659410430839216e+02 0.000000000000000000e+00
6.240614965986394509e+02 0.000000000000000000e+00
nan -1.000000000000000000e+00
nan -1.000000000000000000e+00
nan -1.000000000000000000e+00
6.248702040816326644e+02 0.000000000000000000e+00
6.250438095238095002e+02 0.000000000000000000e+00
6.252310204081633174e+02 0.000000000000000000e+00
6.254262131519274135e+02 0.000000000000000000e+00
6.256362811791383365e+02 0.000000000000000000e+00
6.258494331065759297e+02 0.000000000000000000e+00
nan -1.000000000000000000e+00
6.261924716553287453e+02 0.000000000000000000e+00
6.264083446712018031e+02 0.000000000000000000e+00
6.265877551020407736e+02 0.000000000000000000e+00
6.267902040816326235e+02 0.000000000000000000e+00
6.269752380952380690e+02 0.000000000000000000e+00
6.271666213151927423e+02 0.000000000000000000e+00
6.273719727891156026e+02 0.000000000000000000e+00
6.275568253968253885e+02 0.000000000000000000e+00
6.277514739219999456e+02 0.000000000000000000e+00
6.279662585034013773e+02 0.000000000000000000e+00
6.281398639455782131e+02 0.000000000000000000e+00
6.283301587301587006e+02 0.000000000000000000e+00
6.285229931972788791e+02 0.000000000000000000e+00
6.287232653061224710e+02 0.000000000000000000e+00
6.289135600907029584e+02 0.000000000000000000e+00
6.291174603174603135e+02 0.000000000000000000e+00
6.292941496598639333e+02 0.000000000000000000e+00
nan -1.000000000000000000e+00
6.296972335600906945e+02 0.000000000000000000e+00
6.298742857142857474e+02 0.000000000000000000e+00
6.300747392290249991e+02 0.000000000000000000e+00
6.302853514739229013e+02 0.000000000000000000e+00
6.304605895691610158e+02 0.000000000000000000e+00
nan -1.000000000000000000e+00
6.308506122448980022e+02 0.000000000000000000e+00
6.310356462585034478e+02 0.000000000000000000e+00
6.312478911564626287e+02 0.000000000000000000e+00
6.314409070294784669e+02 0.000000000000000000e+00
6.316250340136053865e+02 0.000000000000000000e+00
6.318243990929705660e+02 0.000000000000000000e+00
6.320321088435374577e+02 0.000000000000000000e+00
6.322195011337868209e+02 0.000000000000000000e+00
6.324179591836734744e+02 0.000000000000000000e+00
6.326224036281179224e+02 0.000000000000000000e+00
6.328027210884354190e+02 0.000000000000000000e+00
6.330256689342403433e+02 0.000000000000000000e+00
6.331972789115645810e+02 0.000000000000000000e+00
6.333948299319728221e+02 0.000000000000000000e+00
6.335927437641723827e+02 0.000000000000000000e+00
nan -1.000000000000000000e+00
6.339833106575963484e+02 0.000000000000000000e+00
6.341801360544217232e+02 0.000000000000000000e+00
6.344029024943311015e+02 0.000000000000000000e+00
nan -1.000000000000000000e+00
nan -1.000000000000000000e+00
nan -1.000000000000000000e+00
6.351401360544217596e+02 0.000000000000000000e+00
6.353282539682539891e+02 0.000000000000000000e+00
6.355261678004535497e+02 0.000000000000000000e+00
6.357224489795918316e+02 0.000000000000000000e+00
6.359121995464852262e+02 0.000000000000000000e+00
6.361389569160998008e+02 0.000000000000000000e+00
6.363138321989999895e+02 0.000000000000000000e+00
6.365287981859410138e+02 0.000000000000000000e+00
6.367049433106575407e+02 0.000000000000000000e+00
nan -1.000000000000000000e+00
6.371000453514739092e+02 0.000000000000000000e+00
6.372980952380000872e+02 0.000000000000000000e+00
6.374929705215419062e+02 0.000000000000000000e+00
6.376921541950113124e+02 0.000000000000000000e+00
6.378820861678004803e+02 0.000000000000000000e+00
6.380865306122449283e+02 0.000000000000000000e+00
6.383038548752834913e+02 0.000000000000000000e+00
nan -1.000000000000000000e+00
6.386817233560091154e+02 0.000000000000000000e+00
6.388829024943311197e+02 0.000000000000000000e+00
6.391025850340136003e+02 0.000000000000000000e+00
6.392796371882086532e+02 0.000000000000000000e+00
6.394815419501134102e+02 0.000000000000000000e+00
6.396734693877550626e+02 0.000000000000000000e+00
nan -1.000000000000000000e+00
nan -1.000000000000000000e+00
nan -1.000000000000000000e+00
nan -1.000000000000000000e+00
nan -1.000000000000000000e+00
nan -1.000000000000000000e+00
nan -1.000000000000000000e+00
nan -1.000000000000000000e+00
nan -1.000000000000000000e+00
nan -1.000000000000000000e+00
nan -1.000000000000000000e+00
nan -1.000000000000000000e+00
nan -1.000000000000000000e+00
nan -1.000000000000000000e+00
nan -1.000000000000000000e+00
nan -1.000000000000000000e+00
nan -1.000000000000000000e+00
nan -1.000000000000000000e+00
nan -1.000000000000000000e+00
nan -1.000000000000000000e+00
nan -1.000000000000000000e+00
nan -1.000000000000000000e+00
nan -1.000000000000000000e+00
nan -1.000000000000000000e+00
nan -1.000000000000000000e+00
nan -1.000000000000000000e+00
nan -1.000000000000000000e+00
nan -1.000000000000000000e+00
nan -1.000000000000000000e+00
nan -1.000000000000000000e+00
nan -1.000000000000000000e+00
nan -1.000000000000000000e+00
nan -1.000000000000000000e+00
6.461968253960000084e+02 0.000000000000000000e+00
6.463804081632653151e+02 0.000000000000000000e+00
6.465850340136054228e+02 0.000000000000000000e+00
6.467900226757369637e+02 0.000000000000000000e+00
nan -1.000000000000000000e+00
nan -1.000000000000000000e+00
nan -1.000000000000000000e+00
nan -1.000000000000000000e+00
nan -1.000000000000000000e+00
nan -1.000000000000000000e+00
nan -1.000000000000000000e+00
nan -1.000000000000000000e+00
nan -1.000000000000000000e+00
nan -1.000000000000000000e+00
nan -1.000000000000000000e+00
nan -1.000000000000000000e+00
nan -1.000000000000000000e+00
nan -1.000000000000000000e+00
nan -1.000000000000000000e+00
nan -1.000000000000000000e+00
nan -1.000000000000000000e+00
nan -1.000000000000000000e+00
nan -1.000000000000000000e+00
nan -1.000000000000000000e+00
nan -1.000000000000000000e+00
nan -1.000000000000000000e+00
nan -1.000000000000000000e+00
nan -1.000000000000000000e+00
nan -1.000000000000000000e+00
nan -1.000000000000000000e+00
nan -1.000000000000000000e+00
nan -1.000000000000000000e+00
nan -1.000000000000000000e+00
nan -1.000000000000000000e+00
nan -1.000000000000000000e+00
nan -1.000000000000000000e+00
nan -1.000000000000000000e+00
nan -1.000000000000000000e+00
nan -1.000000000000000000e+00
nan -1.000000000000000000e+00
nan -1.000000000000000000e+00
nan -1.000000000000000000e+00
nan -1.000000000000000000e+00
nan -1.000000000000000000e+00
nan -1.000000000000000000e+00
nan -1.000000000000000000e+00
nan -1.000000000000000000e+00
nan -1.000000000000000000e+00
nan -1.000000000000000000e+00
nan -1.000000000000000000e+00
nan -1.000000000000000000e+00
nan -1.000000000000000000e+00
nan -1.000000000000000000e+00
nan -1.000000000000000000e+00
nan -1.000000000000000000e+00
nan -1.000000000000000000e+00
nan -1.000000000000000000e+00
nan -1.000000000000000000e+00
nan -1.000000000000000000e+00
nan -1.000000000000000000e+00
nan -1.000000000000000000e+00
nan -1.000000000000000000e+00
nan -1.000000000000000000e+00
nan -1.000000000000000000e+00
nan -1.000000000000000000e+00
nan -1.000000000000000000e+00
nan -1.000000000000000000e+00
nan -1.000000000000000000e+00
nan -1.000000000000000000e+00
nan -1.000000000000000000e+00
nan -1.000000000000000000e+00
6.599629931972789336e+02 0.000000000000000000e+00
6.601658049886621029e+02 0.000000000000000000e+00
6.603579138321995288e+02 0.000000000000000000e+00
nan -1.000000000000000000e+00
nan -1.000000000000000000e+00
nan -1.000000000000000000e+00
nan -1.000000000000000000e+00
nan -1.000000000000000000e+00
nan -1.000000000000000000e+00
nan -1.000000000000000000e+00
nan -1.000000000000000000e+00
nan -1.000000000000000000e+00
nan -1.000000000000000000e+00
nan -1.000000000000000000e+00
nan -1.000000000000000000e+00
nan -1.000000000000000000e+00
nan -1.000000000000000000e+00
nan -1.000000000000000000e+00
nan -1.000000000000000000e+00
nan -1.000000000000000000e+00
nan -1.000000000000000000e+00
nan -1.000000000000000000e+00
nan -1.000000000000000000e+00
nan -1.000000000000000000e+00
nan -1.000000000000000000e+00
nan -1.000000000000000000e+00
nan -1.000000000000000000e+00
nan -1.000000000000000000e+00
nan -1.000000000000000000e+00
nan -1.000000000000000000e+00
nan -1.000000000000000000e+00
nan -1.000000000000000000e+00
nan -1.000000000000000000e+00
nan -1.000000000000000000e+00
nan -1.000000000000000000e+00
nan -1.000000000000000000e+00
nan -1.000000000000000000e+00
nan -1.000000000000000000e+00
6.673917460317460382e+02 0.000000000000000000e+00
6.675600907029478321e+02 0.000000000000000000e+00
6.677612698412698364e+02 0.000000000000000000e+00
6.679626303854875005e+02 0.000000000000000000e+00
nan -1.000000000000000000e+00
nan -1.000000000000000000e+00
nan -1.000000000000000000e+00
nan -1.000000000000000000e+00
nan -1.000000000000000000e+00
nan -1.000000000000000000e+00
nan -1.000000000000000000e+00
nan -1.000000000000000000e+00
nan -1.000000000000000000e+00
nan -1.000000000000000000e+00
nan -1.000000000000000000e+00
nan -1.000000000000000000e+00
nan -1.000000000000000000e+00
nan -1.000000000000000000e+00
nan -1.000000000000000000e+00
nan -1.000000000000000000e+00
nan -1.000000000000000000e+00
nan -1.000000000000000000e+00
nan -1.000000000000000000e+00
nan -1.000000000000000000e+00
nan -1.000000000000000000e+00
nan -1.000000000000000000e+00
nan -1.000000000000000000e+00
nan -1.000000000000000000e+00
nan -1.000000000000000000e+00
nan -1.000000000000000000e+00
nan -1.000000000000000000e+00
nan -1.000000000000000000e+00
nan -1.000000000000000000e+00
nan -1.000000000000000000e+00
nan -1.000000000000000000e+00
nan -1.000000000000000000e+00
nan -1.000000000000000000e+00
nan -1.000000000000000000e+00
nan -1.000000000000000000e+00
nan -1.000000000000000000e+00
nan -1.000000000000000000e+00
nan -1.000000000000000000e+00
nan -1.000000000000000000e+00
nan -1.000000000000000000e+00
nan -1.000000000000000000e+00
nan -1.000000000000000000e+00
nan -1.000000000000000000e+00
nan -1.000000000000000000e+00
nan -1.000000000000000000e+00
nan -1.000000000000000000e+00
nan -1.000000000000000000e+00
nan -1.000000000000000000e+00
nan -1.000000000000000000e+00
nan -1.000000000000000000e+00
nan -1.000000000000000000e+00
nan -1.000000000000000000e+00
nan -1.000000000000000000e+00
nan -1.000000000000000000e+00
nan -1.000000000000000000e+00
nan -1.000000000000000000e+00
nan -1.000000000000000000e+00
nan -1.000000000000000000e+00
nan -1.000000000000000000e+00
nan -1.000000000000000000e+00
nan -1.000000000000000000e+00
nan -1.000000000000000000e+00
nan -1.000000000000000000e+00
nan -1.000000000000000000e+00
nan -1.000000000000000000e+00
nan -1.000000000000000000e+00
nan -1.000000000000000000e+00
nan -1.000000000000000000e+00
nan -1.000000000000000000e+00
nan -1.000000000000000000e+00
nan -1.000000000000000000e+00
nan -1.000000000000000000e+00
nan -1.000000000000000000e+00
nan -1.000000000000000000e+00
nan -1.000000000000000000e+00
nan -1.000000000000000000e+00
nan -1.000000000000000000e+00
nan -1.000000000000000000e+00
nan -1.000000000000000000e+00
nan -1.000000000000000000e+00
nan -1.000000000000000000e+00
nan -1.000000000000000000e+00
nan -1.000000000000000000e+00
nan -1.000000000000000000e+00
nan -1.000000000000000000e+00
nan -1.000000000000000000e+00
nan -1.000000000000000000e+00
nan -1.000000000000000000e+00
nan -1.000000000000000000e+00
nan -1.000000000000000000e+00
6.855981859410430843e+02 0.000000000000000000e+00
6.857971882086168307e+02 0.000000000000000000e+00
6.859865759637187921e+02 0.000000000000000000e+00
6.862004535147392517e+02 0.000000000000000000e+00
6.863687981859410456e+02 0.000000000000000000e+00
nan -1.000000000000000000e+00
nan -1.000000000000000000e+00
nan -1.000000000000000000e+00
nan -1.000000000000000000e+00
nan -1.000000000000000000e+00
nan -1.000000000000000000e+00
nan -1.000000000000000000e+00
nan -1.000000000000000000e+00
nan -1.000000000000000000e+00
nan -1.000000000000000000e+00
nan -1.000000000000000000e+00
nan -1.000000000000000000e+00
nan -1.000000000000000000e+00
nan -1.000000000000000000e+00
nan -1.000000000000000000e+00
nan -1.000000000000000000e+00
nan -1.000000000000000000e+00
nan -1.000000000000000000e+00
nan -1.000000000000000000e+00
6.903219954648526482e+02 0.000000000000000000e+00
6.905180952380952704e+02 0.000000000000000000e+00
6.907085714285714175e+02 0.000000000000000000e+00
6.909208163265305984e+02 0.000000000000000000e+00
6.911005895691610021e+02 0.000000000000000000e+00
6.912945124716553664e+02 0.000000000000000000e+00
6.915051020399999970e+02 0.000000000000000000e+00
6.916905215419501474e+02 0.000000000000000000e+00
6.918867346929999940e+02 0.000000000000000000e+00
6.920861678004534951e+02 0.000000000000000000e+00
6.922839002267573960e+02 0.000000000000000000e+00
6.924734693877551308e+02 0.000000000000000000e+00
6.926734693869999546e+02 0.000000000000000000e+00
6.928642176870748699e+02 0.000000000000000000e+00
6.930617687074829973e+02 0.000000000000000000e+00
6.932780045351473746e+02 0.000000000000000000e+00
6.934532426303854891e+02 0.000000000000000000e+00
nan -1.000000000000000000e+00
nan -1.000000000000000000e+00
nan -1.000000000000000000e+00
6.942443537414966386e+02 0.000000000000000000e+00
6.944424489795918589e+02 0.000000000000000000e+00
6.946476190476190595e+02 0.000000000000000000e+00
nan -1.000000000000000000e+00
nan -1.000000000000000000e+00
nan -1.000000000000000000e+00
nan -1.000000000000000000e+00
nan -1.000000000000000000e+00
nan -1.000000000000000000e+00
nan -1.000000000000000000e+00
nan -1.000000000000000000e+00
nan -1.000000000000000000e+00
nan -1.000000000000000000e+00
nan -1.000000000000000000e+00
nan -1.000000000000000000e+00
nan -1.000000000000000000e+00
nan -1.000000000000000000e+00
nan -1.000000000000000000e+00
nan -1.000000000000000000e+00
nan -1.000000000000000000e+00
nan -1.000000000000000000e+00
nan -1.000000000000000000e+00
nan -1.000000000000000000e+00
nan -1.000000000000000000e+00
nan -1.000000000000000000e+00
nan -1.000000000000000000e+00
nan -1.000000000000000000e+00
nan -1.000000000000000000e+00
nan -1.000000000000000000e+00
nan -1.000000000000000000e+00
nan -1.000000000000000000e+00
nan -1.000000000000000000e+00
nan -1.000000000000000000e+00
nan -1.000000000000000000e+00
nan -1.000000000000000000e+00
nan -1.000000000000000000e+00
nan -1.000000000000000000e+00
nan -1.000000000000000000e+00
nan -1.000000000000000000e+00
nan -1.000000000000000000e+00
nan -1.000000000000000000e+00
nan -1.000000000000000000e+00
nan -1.000000000000000000e+00
nan -1.000000000000000000e+00
nan -1.000000000000000000e+00
nan -1.000000000000000000e+00
nan -1.000000000000000000e+00
nan -1.000000000000000000e+00
nan -1.000000000000000000e+00
nan -1.000000000000000000e+00
nan -1.000000000000000000e+00
nan -1.000000000000000000e+00
nan -1.000000000000000000e+00
nan -1.000000000000000000e+00
nan -1.000000000000000000e+00
nan -1.000000000000000000e+00
nan -1.000000000000000000e+00
nan -1.000000000000000000e+00
nan -1.000000000000000000e+00
nan -1.000000000000000000e+00
nan -1.000000000000000000e+00
nan -1.000000000000000000e+00
nan -1.000000000000000000e+00
nan -1.000000000000000000e+00
7.067063945578231596e+02 0.000000000000000000e+00
7.068867120181405426e+02 0.000000000000000000e+00
7.070681179138322250e+02 0.000000000000000000e+00
7.072665759637187648e+02 0.000000000000000000e+00
7.074575963718821185e+02 0.000000000000000000e+00
7.076725623582766502e+02 0.000000000000000000e+00
nan -1.000000000000000000e+00
nan -1.000000000000000000e+00
nan -1.000000000000000000e+00
nan -1.000000000000000000e+00
nan -1.000000000000000000e+00
nan -1.000000000000000000e+00
nan -1.000000000000000000e+00
nan -1.000000000000000000e+00
nan -1.000000000000000000e+00
nan -1.000000000000000000e+00
nan -1.000000000000000000e+00
nan -1.000000000000000000e+00
nan -1.000000000000000000e+00
nan -1.000000000000000000e+00
nan -1.000000000000000000e+00
nan -1.000000000000000000e+00
nan -1.000000000000000000e+00
nan -1.000000000000000000e+00
nan -1.000000000000000000e+00
nan -1.000000000000000000e+00
nan -1.000000000000000000e+00
nan -1.000000000000000000e+00
nan -1.000000000000000000e+00
nan -1.000000000000000000e+00
nan -1.000000000000000000e+00
nan -1.000000000000000000e+00
nan -1.000000000000000000e+00
nan -1.000000000000000000e+00
nan -1.000000000000000000e+00
nan -1.000000000000000000e+00
nan -1.000000000000000000e+00
nan -1.000000000000000000e+00
nan -1.000000000000000000e+00
nan -1.000000000000000000e+00
nan -1.000000000000000000e+00
nan -1.000000000000000000e+00
nan -1.000000000000000000e+00
nan -1.000000000000000000e+00
nan -1.000000000000000000e+00
7.154089795918367827e+02 0.000000000000000000e+00
7.155869387755102480e+02 0.000000000000000000e+00
7.157821315192743441e+02 0.000000000000000000e+00
nan -1.000000000000000000e+00
nan -1.000000000000000000e+00
nan -1.000000000000000000e+00
nan -1.000000000000000000e+00
nan -1.000000000000000000e+00
nan -1.000000000000000000e+00
nan -1.000000000000000000e+00
nan -1.000000000000000000e+00
nan -1.000000000000000000e+00
nan -1.000000000000000000e+00
nan -1.000000000000000000e+00
nan -1.000000000000000000e+00
nan -1.000000000000000000e+00
nan -1.000000000000000000e+00
nan -1.000000000000000000e+00
nan -1.000000000000000000e+00
nan -1.000000000000000000e+00
nan -1.000000000000000000e+00
nan -1.000000000000000000e+00
nan -1.000000000000000000e+00
nan -1.000000000000000000e+00
nan -1.000000000000000000e+00
nan -1.000000000000000000e+00
nan -1.000000000000000000e+00
nan -1.000000000000000000e+00
nan -1.000000000000000000e+00
nan -1.000000000000000000e+00
nan -1.000000000000000000e+00
nan -1.000000000000000000e+00
nan -1.000000000000000000e+00
nan -1.000000000000000000e+00
nan -1.000000000000000000e+00
nan -1.000000000000000000e+00
nan -1.000000000000000000e+00
nan -1.000000000000000000e+00
nan -1.000000000000000000e+00
nan -1.000000000000000000e+00
nan -1.000000000000000000e+00
7.233710657596371902e+02 0.000000000000000000e+00
7.235564625850340690e+02 0.000000000000000000e+00
7.237489342403628143e+02 0.000000000000000000e+00
7.239399546485260544e+02 0.000000000000000000e+00
nan -1.000000000000000000e+00
nan -1.000000000000000000e+00
7.245121088435373622e+02 0.000000000000000000e+00
7.247089342403628507e+02 0.000000000000000000e+00
7.248941496598639560e+02 0.000000000000000000e+00
7.250822675736961855e+02 0.000000000000000000e+00
7.252783673469388077e+02 0.000000000000000000e+00
7.254661224489796041e+02 0.000000000000000000e+00
7.256469841269840799e+02 0.000000000000000000e+00
7.258372789115646810e+02 0.000000000000000000e+00
7.260246712018140443e+02 0.000000000000000000e+00
7.262126077097506140e+02 0.000000000000000000e+00
7.264021768707483488e+02 0.000000000000000000e+00
7.265944671201814344e+02 0.000000000000000000e+00
7.267767800453515292e+02 0.000000000000000000e+00
7.269572789115645719e+02 0.000000000000000000e+00
7.271435827664398630e+02 0.000000000000000000e+00
7.273295238095238346e+02 0.000000000000000000e+00
7.275083900226757123e+02 0.000000000000000000e+00
7.277015873015873240e+02 0.000000000000000000e+00
7.278898866213152132e+02 0.000000000000000000e+00
7.280751020408163185e+02 0.000000000000000000e+00
7.282575963718820731e+02 0.000000000000000000e+00
7.284466213151927150e+02 0.000000000000000000e+00
7.286273015873015311e+02 0.000000000000000000e+00
7.288230385487528338e+02 0.000000000000000000e+00
7.290115192743763828e+02 0.000000000000000000e+00
7.292078004535147784e+02 0.000000000000000000e+00
7.293937414965986363e+02 0.000000000000000000e+00
7.295813151927437730e+02 0.000000000000000000e+00
7.297739682539682917e+02 0.000000000000000000e+00
7.299440362810000806e+02 0.000000000000000000e+00
7.301396825396825534e+02 0.000000000000000000e+00
7.303292517006802882e+02 0.000000000000000000e+00
7.305171882086167443e+02 0.000000000000000000e+00
7.307049433106575407e+02 0.000000000000000000e+00
7.308943310657596157e+02 0.000000000000000000e+00
7.310851700680271961e+02 0.000000000000000000e+00
7.312716553287981469e+02 0.000000000000000000e+00
7.314561451247164996e+02 0.000000000000000000e+00
7.316495238095237710e+02 0.000000000000000000e+00
7.318351020408163095e+02 0.000000000000000000e+00
7.320194104308390024e+02 0.000000000000000000e+00
7.322093424036281704e+02 0.000000000000000000e+00
7.324014512471654825e+02 0.000000000000000000e+00
7.325824943310657318e+02 0.000000000000000000e+00
7.327677097505668371e+02 0.000000000000000000e+00
7.329578231292516648e+02 0.000000000000000000e+00
7.331410430839001720e+02 0.000000000000000000e+00
7.333184580498866580e+02 0.000000000000000000e+00
7.335183673469388168e+02 0.000000000000000000e+00
7.337055782312925203e+02 0.000000000000000000e+00
7.338913378684807185e+02 0.000000000000000000e+00
7.340832653061224846e+02 0.000000000000000000e+00
7.342692063492063426e+02 0.000000000000000000e+00
7.344607709750566755e+02 0.000000000000000000e+00
7.346550566893423593e+02 0.000000000000000000e+00
7.348428117913832693e+02 0.000000000000000000e+00
7.350236734693877452e+02 0.000000000000000000e+00
7.352177777777777692e+02 0.000000000000000000e+00
7.354111564625850406e+02 0.000000000000000000e+00
7.355918367346938567e+02 0.000000000000000000e+00
7.357783219954648075e+02 0.000000000000000000e+00
7.359687981859410684e+02 0.000000000000000000e+00
7.361592743764172155e+02 0.000000000000000000e+00
7.363481179138321977e+02 0.000000000000000000e+00
7.365329705215419835e+02 0.000000000000000000e+00
7.367219954648526254e+02 0.000000000000000000e+00
7.369095691609977621e+02 0.000000000000000000e+00
7.370987755102040637e+02 0.000000000000000000e+00
7.372879818594104790e+02 0.000000000000000000e+00
7.374731972789115844e+02 0.000000000000000000e+00
7.376647619047619173e+02 0.000000000000000000e+00
7.378501587301586824e+02 0.000000000000000000e+00
7.380342857142857156e+02 0.000000000000000000e+00
7.382222222222221717e+02 0.000000000000000000e+00
7.384032653060000939e+02 0.000000000000000000e+00
7.385893877551020523e+02 0.000000000000000000e+00
7.387764172335600961e+02 0.000000000000000000e+00
7.389650793650794185e+02 0.000000000000000000e+00
7.391546485260771533e+02 0.000000000000000000e+00
7.393416780045351970e+02 0.000000000000000000e+00
7.395258049886621166e+02 0.000000000000000000e+00
7.397126530612245006e+02 0.000000000000000000e+00
7.399051247165532459e+02 0.000000000000000000e+00
7.400818140589568657e+02 0.000000000000000000e+00
7.402733786848073123e+02 0.000000000000000000e+00
7.404538775510203550e+02 0.000000000000000000e+00
7.406409070294785124e+02 0.000000000000000000e+00
7.408244897959183390e+02 0.000000000000000000e+00
7.410118820861678159e+02 0.000000000000000000e+00
7.411994557823129526e+02 0.000000000000000000e+00
7.413946485260770487e+02 0.000000000000000000e+00
7.415767800453514837e+02 0.000000000000000000e+00
7.417598185941043312e+02 0.000000000000000000e+00
7.419461224489796223e+02 0.000000000000000000e+00
7.421380498866212747e+02 0.000000000000000000e+00
7.423274376417233498e+02 0.000000000000000000e+00
7.425126530612244551e+02 0.000000000000000000e+00
7.427082086167800981e+02 0.000000000000000000e+00
7.428981405895691523e+02 0.000000000000000000e+00
7.430788208616779684e+02 0.000000000000000000e+00
7.432687528344671364e+02 0.000000000000000000e+00
7.434463492063491685e+02 0.000000000000000000e+00
7.436362811791383365e+02 0.000000000000000000e+00
7.438202267573695963e+02 0.000000000000000000e+00
7.440067120181405471e+02 0.000000000000000000e+00
7.441919274376417661e+02 0.000000000000000000e+00
7.443771428571428714e+02 0.000000000000000000e+00
7.445707029478458026e+02 0.000000000000000000e+00
7.447548299319728358e+02 0.000000000000000000e+00
7.449503854875283650e+02 0.000000000000000000e+00
7.451379591836735017e+02 0.000000000000000000e+00
7.453153741496598741e+02 0.000000000000000000e+00
7.455054875283447018e+02 0.000000000000000000e+00
7.456894331065759616e+02 0.000000000000000000e+00
7.458831746031745524e+02 0.000000000000000000e+00
7.460673015873015856e+02 0.000000000000000000e+00
7.462552380952380418e+02 0.000000000000000000e+00
7.464480725623582202e+02 0.000000000000000000e+00
7.466407256235827390e+02 0.000000000000000000e+00
7.468310204081632264e+02 0.000000000000000000e+00
7.470224036281178996e+02 0.000000000000000000e+00
7.472152380952380781e+02 0.000000000000000000e+00
7.474111564625850406e+02 0.000000000000000000e+00
7.476009070294784351e+02 0.000000000000000000e+00
7.477953741496598923e+02 0.000000000000000000e+00
7.479871201814058850e+02 0.000000000000000000e+00
7.481777777777778056e+02 0.000000000000000000e+00
7.483633560090703440e+02 0.000000000000000000e+00
7.485639909297052554e+02 0.000000000000000000e+00
7.487403174603174421e+02 0.000000000000000000e+00
7.489355102040816519e+02 0.000000000000000000e+00
7.491352380952381509e+02 0.000000000000000000e+00
7.493166439909297196e+02 0.000000000000000000e+00
7.495078458049886194e+02 0.000000000000000000e+00
7.497032199546484890e+02 0.000000000000000000e+00
7.498900680272108730e+02 0.000000000000000000e+00
7.500740136054421328e+02 0.000000000000000000e+00
7.502695691609977757e+02 0.000000000000000000e+00
7.504611337868481087e+02 0.000000000000000000e+00
7.506539682539682872e+02 0.000000000000000000e+00
7.508419047619047433e+02 0.000000000000000000e+00
7.510273015873016220e+02 0.000000000000000000e+00
7.512136054421769131e+02 0.000000000000000000e+00
7.513993650793651113e+02 0.000000000000000000e+00
7.515965532879818056e+02 0.000000000000000000e+00
7.517777777777778283e+02 0.000000000000000000e+00
7.519698866213151405e+02 0.000000000000000000e+00
7.521543764172336068e+02 0.000000000000000000e+00
7.523435827664399085e+02 0.000000000000000000e+00
7.525380498866213657e+02 0.000000000000000000e+00
7.527187301587301818e+02 0.000000000000000000e+00
7.529057596371882255e+02 0.000000000000000000e+00
7.530869841269841345e+02 0.000000000000000000e+00
nan -1.000000000000000000e+00
7.534483446712017667e+02 0.000000000000000000e+00
7.536448072562358220e+02 0.000000000000000000e+00
7.538510657596372084e+02 0.000000000000000000e+00
7.540399092970521906e+02 0.000000000000000000e+00
7.542309297052154307e+02 0.000000000000000000e+00
