# Supplementary material for: Correlated microtiming deviations in jazz and rock music
Source: PLoS One. 2018 Jan 24;13(1):e0186361. doi: 10.1371/journal.pone.0186361 (PMC5783353; doi:10.1371/journal.pone.0186361)
Supplement: S1 Dataset — (ZIP) [file pone.0186361.s001.zip › R10.dat]

1.505850340136054344e+00 0.000000000000000000e+00
1.835283446712018041e+00 0.000000000000000000e+00
2.165442176870748359e+00 0.000000000000000000e+00
2.486349206349206309e+00 0.000000000000000000e+00
2.825578231292516840e+00 0.000000000000000000e+00
3.148117913832199743e+00 0.000000000000000000e+00
3.482630385487528457e+00 0.000000000000000000e+00
nan -1.000000000000000000e+00
nan -1.000000000000000000e+00
4.478911564625850161e+00 0.000000000000000000e+00
4.807800453514738948e+00 0.000000000000000000e+00
5.166984126984126569e+00 0.000000000000000000e+00
5.470294784580499226e+00 0.000000000000000000e+00
5.796825396825396659e+00 0.000000000000000000e+00
nan -1.000000000000000000e+00
nan -1.000000000000000000e+00
nan -1.000000000000000000e+00
7.141043083900227018e+00 0.000000000000000000e+00
7.462494331065759212e+00 0.000000000000000000e+00
7.784126984126984006e+00 0.000000000000000000e+00
8.117913832199546320e+00 0.000000000000000000e+00
8.441360544217687334e+00 0.000000000000000000e+00
8.773514738999999452e+00 0.000000000000000000e+00
nan -1.000000000000000000e+00
nan -1.000000000000000000e+00
9.728435374149659864e+00 0.000000000000000000e+00
1.004009070294784500e+01 0.000000000000000000e+00
1.036027210884353700e+01 0.000000000000000000e+00
1.067936507936507873e+01 0.000000000000000000e+00
1.098086167800453516e+01 0.000000000000000000e+00
1.132553287981859391e+01 0.000000000000000000e+00
1.165115646258503368e+01 0.000000000000000000e+00
1.197931972789115562e+01 0.000000000000000000e+00
1.229315192743764129e+01 0.000000000000000000e+00
1.261242630385487473e+01 0.000000000000000000e+00
1.294947845804988695e+01 0.000000000000000000e+00
1.328417233560090693e+01 0.000000000000000000e+00
1.360634920634920597e+01 0.000000000000000000e+00
1.394920634920634939e+01 0.000000000000000000e+00
1.427156462585034014e+01 0.000000000000000000e+00
1.461333333333333329e+01 0.000000000000000000e+00
1.494548752834467109e+01 0.000000000000000000e+00
1.526494331065759624e+01 0.000000000000000000e+00
1.560798185941043137e+01 0.000000000000000000e+00
1.594049886621315260e+01 0.000000000000000000e+00
1.627138321995465020e+01 0.000000000000000000e+00
1.661206349206349131e+01 0.000000000000000000e+00
1.694204081632653214e+01 0.000000000000000000e+00
1.728344671201814009e+01 0.000000000000000000e+00
1.761360544217686908e+01 0.000000000000000000e+00
1.794104308390022595e+01 0.000000000000000000e+00
1.828172335600907061e+01 0.000000000000000000e+00
1.861696145124716395e+01 0.000000000000000000e+00
1.894312925170067885e+01 0.000000000000000000e+00
1.926439909297052111e+01 0.000000000000000000e+00
1.958258503401360429e+01 0.000000000000000000e+00
1.989605442176870653e+01 0.000000000000000000e+00
2.023673469387755119e+01 0.000000000000000000e+00
2.053315192743764328e+01 0.000000000000000000e+00
2.085841269841269963e+01 0.000000000000000000e+00
2.118712018140589493e+01 0.000000000000000000e+00
2.150929705215419574e+01 0.000000000000000000e+00
2.182947845804988773e+01 0.000000000000000000e+00
2.216653061224489818e+01 0.000000000000000000e+00
2.250630385487528429e+01 0.000000000000000000e+00
2.283374149659864116e+01 0.000000000000000000e+00
2.315410430839002132e+01 0.000000000000000000e+00
2.348353741496598701e+01 0.000000000000000000e+00
2.382113378684807259e+01 0.000000000000000000e+00
2.415383219900000000e+01 0.000000000000000000e+00
2.448507936507936478e+01 0.000000000000000000e+00
2.482068027210884509e+01 0.000000000000000000e+00
2.515827664399093067e+01 0.000000000000000000e+00
2.548462585034013728e+01 0.000000000000000000e+00
2.579882086167800281e+01 0.000000000000000000e+00
2.614004535147392261e+01 0.000000000000000000e+00
2.646875283446712146e+01 0.000000000000000000e+00
2.680072562358276755e+01 0.000000000000000000e+00
2.713142857142857167e+01 0.000000000000000000e+00
2.745741496598639486e+01 0.000000000000000000e+00
2.780063492063491992e+01 0.000000000000000000e+00
2.812698412698412653e+01 0.000000000000000000e+00
2.845351473922902485e+01 0.000000000000000000e+00
2.878494331065759582e+01 0.000000000000000000e+00
2.912580498866213219e+01 0.000000000000000000e+00
2.946430839002267632e+01 0.000000000000000000e+00
2.980027210884353650e+01 0.000000000000000000e+00
3.012734693877550995e+01 0.000000000000000000e+00
3.046077097505668974e+01 0.000000000000000000e+00
3.077424036281179198e+01 0.000000000000000000e+00
3.110385487528344584e+01 0.000000000000000000e+00
3.144253968253968168e+01 0.000000000000000000e+00
3.177759637188208686e+01 0.000000000000000000e+00
3.211120181405895835e+01 0.000000000000000000e+00
3.244825396825396524e+01 0.000000000000000000e+00
3.277750566893423922e+01 0.000000000000000000e+00
3.312199546485260981e+01 0.000000000000000000e+00
3.345977324263038355e+01 0.000000000000000000e+00
nan -1.000000000000000000e+00
3.412843537414966022e+01 0.000000000000000000e+00
3.447038548752834686e+01 0.000000000000000000e+00
3.481160997732425955e+01 0.000000000000000000e+00
3.514321995464852932e+01 0.000000000000000000e+00
3.547573696145124700e+01 0.000000000000000000e+00
3.581188208616779889e+01 0.000000000000000000e+00
3.614585034013605735e+01 0.000000000000000000e+00
3.647274376417233555e+01 0.000000000000000000e+00
3.680126984126984269e+01 0.000000000000000000e+00
3.713995464852607853e+01 0.000000000000000000e+00
3.747700680272108542e+01 0.000000000000000000e+00
3.781170068027211073e+01 0.000000000000000000e+00
3.814693877551020762e+01 0.000000000000000000e+00
3.848108843537414714e+01 0.000000000000000000e+00
3.882557823129251773e+01 0.000000000000000000e+00
3.915555555555555856e+01 0.000000000000000000e+00
3.948843537399999803e+01 0.000000000000000000e+00
3.981841269841270048e+01 0.000000000000000000e+00
4.015274376417233526e+01 0.000000000000000000e+00
4.047346938775510239e+01 0.000000000000000000e+00
4.081451247165532692e+01 0.000000000000000000e+00
4.113723356009070642e+01 0.000000000000000000e+00
4.145886621315192855e+01 0.000000000000000000e+00
4.176761904761904987e+01 0.000000000000000000e+00
4.209088435374149384e+01 0.000000000000000000e+00
4.241777777777777914e+01 0.000000000000000000e+00
4.275428571428571445e+01 0.000000000000000000e+00
4.306104308390022339e+01 0.000000000000000000e+00
nan -1.000000000000000000e+00
nan -1.000000000000000000e+00
nan -1.000000000000000000e+00
4.446058956916099447e+01 0.000000000000000000e+00
4.479981859410430900e+01 0.000000000000000000e+00
4.513850340136054484e+01 0.000000000000000000e+00
4.547609977324263042e+01 0.000000000000000000e+00
4.581424036281179468e+01 0.000000000000000000e+00
4.614621315192744078e+01 0.000000000000000000e+00
4.647782312925170345e+01 0.000000000000000000e+00
4.681306122448979323e+01 0.000000000000000000e+00
4.715029478458049539e+01 0.000000000000000000e+00
4.748789115646258807e+01 0.000000000000000000e+00
4.783020408100000509e+01 0.000000000000000000e+00
4.815002267573696315e+01 0.000000000000000000e+00
4.848780045351473689e+01 0.000000000000000000e+00
4.882049886621314982e+01 0.000000000000000000e+00
4.916371882086167489e+01 0.000000000000000000e+00
4.948752834467120465e+01 0.000000000000000000e+00
4.984489795918367605e+01 0.000000000000000000e+00
5.017251700680272108e+01 0.000000000000000000e+00
5.052154195011338089e+01 0.000000000000000000e+00
5.084734693877550882e+01 0.000000000000000000e+00
5.119383219954648467e+01 0.000000000000000000e+00
5.150911564625850048e+01 0.000000000000000000e+00
5.184616780045351447e+01 0.000000000000000000e+00
5.217959183673469425e+01 0.000000000000000000e+00
5.252154195011338089e+01 0.000000000000000000e+00
5.283755102040816354e+01 0.000000000000000000e+00
5.317732426303854965e+01 0.000000000000000000e+00
5.349859410430838835e+01 0.000000000000000000e+00
5.383909297052154130e+01 0.000000000000000000e+00
5.418757369614512243e+01 0.000000000000000000e+00
5.455165532879818358e+01 0.000000000000000000e+00
5.489197278911564837e+01 0.000000000000000000e+00
5.522412698412698262e+01 0.000000000000000000e+00
5.556136054421768478e+01 0.000000000000000000e+00
5.588970521541950376e+01 0.000000000000000000e+00
5.620390022675736930e+01 0.000000000000000000e+00
5.655365079365079595e+01 0.000000000000000000e+00
nan -1.000000000000000000e+00
5.722448979591836604e+01 0.000000000000000000e+00
5.755501133786847845e+01 0.000000000000000000e+00
5.789188208616779718e+01 0.000000000000000000e+00
5.821786848072562037e+01 0.000000000000000000e+00
5.855401360544217937e+01 0.000000000000000000e+00
5.886784580498866148e+01 0.000000000000000000e+00
5.920199546485260811e+01 0.000000000000000000e+00
nan -1.000000000000000000e+00
5.990167800453514957e+01 0.000000000000000000e+00
6.022748299319727749e+01 0.000000000000000000e+00
6.057705215419500888e+01 0.000000000000000000e+00
6.090485260770974918e+01 0.000000000000000000e+00
6.126131519274376558e+01 0.000000000000000000e+00
6.158276643990929955e+01 0.000000000000000000e+00
6.191709750566893433e+01 0.000000000000000000e+00
6.225088435374149753e+01 0.000000000000000000e+00
6.259102040816326706e+01 0.000000000000000000e+00
6.292099773242630079e+01 0.000000000000000000e+00
6.326494331065759980e+01 0.000000000000000000e+00
6.358712018140589350e+01 0.000000000000000000e+00
6.390439909297052168e+01 0.000000000000000000e+00
6.422585034013604854e+01 0.000000000000000000e+00
6.456217687074830280e+01 0.000000000000000000e+00
nan -1.000000000000000000e+00
nan -1.000000000000000000e+00
nan -1.000000000000000000e+00
nan -1.000000000000000000e+00
nan -1.000000000000000000e+00
6.660190476190476261e+01 0.000000000000000000e+00
6.692825396825396922e+01 0.000000000000000000e+00
6.726621315192743111e+01 0.000000000000000000e+00
6.758857142857142719e+01 0.000000000000000000e+00
6.792798185941043698e+01 0.000000000000000000e+00
6.826285714285714334e+01 0.000000000000000000e+00
6.858721088435373758e+01 0.000000000000000000e+00
6.892009070294784578e+01 0.000000000000000000e+00
6.926566893424036664e+01 0.000000000000000000e+00
6.959800453514739615e+01 0.000000000000000000e+00
6.994757369614512754e+01 0.000000000000000000e+00
7.028444444444444628e+01 0.000000000000000000e+00
7.063873015800000132e+01 0.000000000000000000e+00
7.098086167800452984e+01 0.000000000000000000e+00
7.131882086167800594e+01 0.000000000000000000e+00
7.165750566893423468e+01 0.000000000000000000e+00
7.198367346938775313e+01 0.000000000000000000e+00
7.230113378684806946e+01 0.000000000000000000e+00
7.265414965986394691e+01 0.000000000000000000e+00
7.297705215419500746e+01 0.000000000000000000e+00
7.330920634920634882e+01 0.000000000000000000e+00
7.363555555555555543e+01 0.000000000000000000e+00
7.396154195011338572e+01 0.000000000000000000e+00
7.427863945578231153e+01 0.000000000000000000e+00
7.461278911564626526e+01 0.000000000000000000e+00
7.493115646258503659e+01 0.000000000000000000e+00
7.527528344671202376e+01 0.000000000000000000e+00
nan -1.000000000000000000e+00
nan -1.000000000000000000e+00
nan -1.000000000000000000e+00
7.663310657596372266e+01 0.000000000000000000e+00
7.696834467120181955e+01 0.000000000000000000e+00
7.730321995464852591e+01 0.000000000000000000e+00
7.764172335600906649e+01 0.000000000000000000e+00
7.798167800453514076e+01 0.000000000000000000e+00
7.831528344671201580e+01 0.000000000000000000e+00
7.865251700600001072e+01 0.000000000000000000e+00
7.899319727891156617e+01 0.000000000000000000e+00
7.932498866213151700e+01 0.000000000000000000e+00
7.966131519274377126e+01 0.000000000000000000e+00
8.000761904761904475e+01 0.000000000000000000e+00
8.032907029478458583e+01 0.000000000000000000e+00
8.067319727891155878e+01 0.000000000000000000e+00
8.101097505668934673e+01 0.000000000000000000e+00
8.134893424036280862e+01 0.000000000000000000e+00
8.169233560090702895e+01 0.000000000000000000e+00
8.202575963718820162e+01 0.000000000000000000e+00
8.236607709750566642e+01 0.000000000000000000e+00
8.270167800453515383e+01 0.000000000000000000e+00
8.303709750566893888e+01 0.000000000000000000e+00
8.337287981859410024e+01 0.000000000000000000e+00
8.369451247165532948e+01 0.000000000000000000e+00
8.402358276643991530e+01 0.000000000000000000e+00
8.434721088435374270e+01 0.000000000000000000e+00
8.465759637188209297e+01 0.000000000000000000e+00
8.499464852607709986e+01 0.000000000000000000e+00
8.532281179138321647e+01 0.000000000000000000e+00
8.565061224489795677e+01 0.000000000000000000e+00
8.599092970521542156e+01 0.000000000000000000e+00
nan -1.000000000000000000e+00
8.669496598639456408e+01 0.000000000000000000e+00
8.703655328798186019e+01 0.000000000000000000e+00
8.738829931972789211e+01 0.000000000000000000e+00
8.772371882086167716e+01 0.000000000000000000e+00
8.807945578231291961e+01 0.000000000000000000e+00
8.840580498866212622e+01 0.000000000000000000e+00
8.875120181405895892e+01 0.000000000000000000e+00
8.908843537414965397e+01 0.000000000000000000e+00
nan -1.000000000000000000e+00
8.976925170068027171e+01 0.000000000000000000e+00
9.011102040816327019e+01 0.000000000000000000e+00
9.045478458049886683e+01 0.000000000000000000e+00
9.079002267500000301e+01 0.000000000000000000e+00
9.110603174603174637e+01 0.000000000000000000e+00
9.143655328798186588e+01 0.000000000000000000e+00
nan -1.000000000000000000e+00
9.213405895691610681e+01 0.000000000000000000e+00
9.245532879818594552e+01 0.000000000000000000e+00
9.279401360544217425e+01 0.000000000000000000e+00
9.312634920634920377e+01 0.000000000000000000e+00
9.345922902494331197e+01 0.000000000000000000e+00
9.378757369614513095e+01 0.000000000000000000e+00
9.412897959183673890e+01 0.000000000000000000e+00
9.445986394557823473e+01 0.000000000000000000e+00
9.480453514739228638e+01 0.000000000000000000e+00
9.513578231292517273e+01 0.000000000000000000e+00
9.547591836734693516e+01 0.000000000000000000e+00
9.581043083900226520e+01 0.000000000000000000e+00
9.615002267573696315e+01 0.000000000000000000e+00
9.647782312925170345e+01 0.000000000000000000e+00
9.680979591799999184e+01 0.000000000000000000e+00
9.715083900226757407e+01 0.000000000000000000e+00
9.750929705215419574e+01 0.000000000000000000e+00
9.784943310657595816e+01 0.000000000000000000e+00
9.818956916099773480e+01 0.000000000000000000e+00
9.851591836734694141e+01 0.000000000000000000e+00
9.883773242630385880e+01 0.000000000000000000e+00
9.917315192743764385e+01 0.000000000000000000e+00
9.951473922902493996e+01 0.000000000000000000e+00
nan -1.000000000000000000e+00
1.002020861678004593e+02 0.000000000000000000e+00
1.005371428571428538e+02 0.000000000000000000e+00
1.008774603174603186e+02 0.000000000000000000e+00
1.012085260770975026e+02 0.000000000000000000e+00
1.015248979591836758e+02 0.000000000000000000e+00
1.018523356009070255e+02 0.000000000000000000e+00
1.021982766429999856e+02 0.000000000000000000e+00
nan -1.000000000000000000e+00
1.028827210884353747e+02 0.000000000000000000e+00
1.032132426303854942e+02 0.000000000000000000e+00
1.035675283446712029e+02 0.000000000000000000e+00
1.038982312925170106e+02 0.000000000000000000e+00
1.042321995464852620e+02 0.000000000000000000e+00
1.045601814058956904e+02 0.000000000000000000e+00
1.048734693877551081e+02 0.000000000000000000e+00
1.052136054421768705e+02 0.000000000000000000e+00
1.055461224489795882e+02 0.000000000000000000e+00
1.058688435374149606e+02 0.000000000000000000e+00
1.062037188208616811e+02 0.000000000000000000e+00
1.065228117913832193e+02 0.000000000000000000e+00
1.068391836734693925e+02 0.000000000000000000e+00
1.071929251700680226e+02 0.000000000000000000e+00
1.074918820861678057e+02 0.000000000000000000e+00
nan -1.000000000000000000e+00
1.081487528344671176e+02 0.000000000000000000e+00
1.084751020408163242e+02 0.000000000000000000e+00
1.088010884353741545e+02 0.000000000000000000e+00
1.091308843537414930e+02 0.000000000000000000e+00
1.094799092970521599e+02 0.000000000000000000e+00
1.097939229024943302e+02 0.000000000000000000e+00
1.101222675736961492e+02 0.000000000000000000e+00
1.104585941043083892e+02 0.000000000000000000e+00
1.107822222222222166e+02 0.000000000000000000e+00
1.111007709750566903e+02 0.000000000000000000e+00
1.114331065759637198e+02 0.000000000000000000e+00
1.117672562358276593e+02 0.000000000000000000e+00
1.121055782312925118e+02 0.000000000000000000e+00
1.124273922902494292e+02 0.000000000000000000e+00
1.127548299319727931e+02 0.000000000000000000e+00
1.130902494331065782e+02 0.000000000000000000e+00
1.134205895691609953e+02 0.000000000000000000e+00
1.137373242630385448e+02 0.000000000000000000e+00
1.140698412698412767e+02 0.000000000000000000e+00
1.143949206349206378e+02 0.000000000000000000e+00
1.147272562358276673e+02 0.000000000000000000e+00
1.150532426303854834e+02 0.000000000000000000e+00
1.153853968253968247e+02 0.000000000000000000e+00
1.157097505668934190e+02 0.000000000000000000e+00
1.160293877550000019e+02 0.000000000000000000e+00
1.163437641723355966e+02 0.000000000000000000e+00
1.166737414965986375e+02 0.000000000000000000e+00
1.170053514739229001e+02 0.000000000000000000e+00
1.173491156462584968e+02 0.000000000000000000e+00
1.176596825396825352e+02 0.000000000000000000e+00
1.179883900226757305e+02 0.000000000000000000e+00
1.183112925170068053e+02 0.000000000000000000e+00
1.186242176870748324e+02 0.000000000000000000e+00
1.189473015873015811e+02 0.000000000000000000e+00
1.192743764172335545e+02 0.000000000000000000e+00
1.196052607709750504e+02 0.000000000000000000e+00
1.199459410430839057e+02 0.000000000000000000e+00
1.202570521541950086e+02 0.000000000000000000e+00
1.205697959183673476e+02 0.000000000000000000e+00
1.208970521541950092e+02 0.000000000000000000e+00
1.212159637188208592e+02 0.000000000000000000e+00
1.215323356009070324e+02 0.000000000000000000e+00
1.218583219949999972e+02 0.000000000000000000e+00
1.221877551020408106e+02 0.000000000000000000e+00
1.225171882079999932e+02 0.000000000000000000e+00
1.228331972789115696e+02 0.000000000000000000e+00
1.231439455782312962e+02 0.000000000000000000e+00
1.234784580498866262e+02 0.000000000000000000e+00
1.238084353741496528e+02 0.000000000000000000e+00
1.241155555555555594e+02 0.000000000000000000e+00
1.244419047619047660e+02 0.000000000000000000e+00
1.247711564625850400e+02 0.000000000000000000e+00
1.251085714285714232e+02 0.000000000000000000e+00
1.254153287981859393e+02 0.000000000000000000e+00
1.257358730158730111e+02 0.000000000000000000e+00
1.260660317460317401e+02 0.000000000000000000e+00
1.263813151927437701e+02 0.000000000000000000e+00
1.266975056689342409e+02 0.000000000000000000e+00
1.270247619047619025e+02 0.000000000000000000e+00
1.273525623582766428e+02 0.000000000000000000e+00
1.276814512470000125e+02 0.000000000000000000e+00
1.279898412698412642e+02 0.000000000000000000e+00
1.283127437641723247e+02 0.000000000000000000e+00
1.286394557823129219e+02 0.000000000000000000e+00
1.289552834467120306e+02 0.000000000000000000e+00
1.292727437641723327e+02 0.000000000000000000e+00
1.296010884353741517e+02 0.000000000000000000e+00
1.299276190476190607e+02 0.000000000000000000e+00
1.302559637188208512e+02 0.000000000000000000e+00
1.305750566893424036e+02 0.000000000000000000e+00
1.309037641723355989e+02 0.000000000000000000e+00
1.312328344671201705e+02 0.000000000000000000e+00
1.315611791383219895e+02 0.000000000000000000e+00
1.318775510204081627e+02 0.000000000000000000e+00
1.322051700680272006e+02 0.000000000000000000e+00
1.325389569160997780e+02 0.000000000000000000e+00
1.328649433106575941e+02 0.000000000000000000e+00
1.331791383219954525e+02 0.000000000000000000e+00
1.335045804988662042e+02 0.000000000000000000e+00
nan -1.000000000000000000e+00
nan -1.000000000000000000e+00
nan -1.000000000000000000e+00
1.348578684800000076e+02 0.000000000000000000e+00
1.351727891156462533e+02 0.000000000000000000e+00
1.355127437641723418e+02 0.000000000000000000e+00
1.358334693877551160e+02 0.000000000000000000e+00
1.361438548752834379e+02 0.000000000000000000e+00
nan -1.000000000000000000e+00
nan -1.000000000000000000e+00
nan -1.000000000000000000e+00
1.374819047619047581e+02 0.000000000000000000e+00
1.378002721088435294e+02 0.000000000000000000e+00
1.381168253968253907e+02 0.000000000000000000e+00
1.384295691609977439e+02 0.000000000000000000e+00
1.387457596371882005e+02 0.000000000000000000e+00
nan -1.000000000000000000e+00
1.394131519274376387e+02 0.000000000000000000e+00
1.397327891156462556e+02 0.000000000000000000e+00
1.400614965986394509e+02 0.000000000000000000e+00
1.403624489795918464e+02 0.000000000000000000e+00
1.406797278911564604e+02 0.000000000000000000e+00
1.409964625850340099e+02 0.000000000000000000e+00
1.413313378684807162e+02 0.000000000000000000e+00
1.416468027210884486e+02 0.000000000000000000e+00
1.419611791383219952e+02 0.000000000000000000e+00
1.422670294784580562e+02 0.000000000000000000e+00
1.426017233560000079e+02 0.000000000000000000e+00
1.429204535147392221e+02 0.000000000000000000e+00
1.432475283439999885e+02 0.000000000000000000e+00
1.435568253968253885e+02 0.000000000000000000e+00
1.438913378684807185e+02 0.000000000000000000e+00
1.442193197278911612e+02 0.000000000000000000e+00
1.445442176870748199e+02 0.000000000000000000e+00
1.448627664399093078e+02 0.000000000000000000e+00
1.451740589569160989e+02 0.000000000000000000e+00
1.455014965986394486e+02 0.000000000000000000e+00
1.458311111111111131e+02 0.000000000000000000e+00
1.461518367346938874e+02 0.000000000000000000e+00
1.464823582766439927e+02 0.000000000000000000e+00
1.468018140589569214e+02 0.000000000000000000e+00
1.471346938775510296e+02 0.000000000000000000e+00
1.474579591836734664e+02 0.000000000000000000e+00
1.477743310657596396e+02 0.000000000000000000e+00
1.481097505668934105e+02 0.000000000000000000e+00
1.484371882086167886e+02 0.000000000000000000e+00
1.487620861678004474e+02 0.000000000000000000e+00
1.490924263038548645e+02 0.000000000000000000e+00
1.494165986394557706e+02 0.000000000000000000e+00
1.497541950113378562e+02 0.000000000000000000e+00
1.500769160997732286e+02 0.000000000000000000e+00
1.503972789115646265e+02 0.000000000000000000e+00
1.507256235827664455e+02 0.000000000000000000e+00
1.510599546485260873e+02 0.000000000000000000e+00
1.513882993197278779e+02 0.000000000000000000e+00
1.517122902494330958e+02 0.000000000000000000e+00
1.520439002267573585e+02 0.000000000000000000e+00
1.523833106575963825e+02 0.000000000000000000e+00
1.526985941043083983e+02 0.000000000000000000e+00
1.530240362811791499e+02 0.000000000000000000e+00
1.533525623582766571e+02 0.000000000000000000e+00
1.536892517006802734e+02 0.000000000000000000e+00
1.540219501133786935e+02 0.000000000000000000e+00
1.543493877551020432e+02 0.000000000000000000e+00
1.546634013605442135e+02 0.000000000000000000e+00
1.550062585034013694e+02 0.000000000000000000e+00
1.553365986394557865e+02 0.000000000000000000e+00
1.556600453514739115e+02 0.000000000000000000e+00
1.559925623582766434e+02 0.000000000000000000e+00
1.563238095238095298e+02 0.000000000000000000e+00
1.566472562358276548e+02 0.000000000000000000e+00
1.569812244897959204e+02 0.000000000000000000e+00
1.572979591836734699e+02 0.000000000000000000e+00
1.576370068027210891e+02 0.000000000000000000e+00
1.579595464852607734e+02 0.000000000000000000e+00
1.582793650793650784e+02 0.000000000000000000e+00
1.586019047619047626e+02 0.000000000000000000e+00
1.589367800453514690e+02 0.000000000000000000e+00
1.592614965986394679e+02 0.000000000000000000e+00
1.596097959183673538e+02 0.000000000000000000e+00
nan -1.000000000000000000e+00
1.602766439909296992e+02 0.000000000000000000e+00
1.606097052154194955e+02 0.000000000000000000e+00
1.609371428571428453e+02 0.000000000000000000e+00
1.612540589569161114e+02 0.000000000000000000e+00
1.615865759637188148e+02 0.000000000000000000e+00
1.619160090702947912e+02 0.000000000000000000e+00
1.622234920634920741e+02 0.000000000000000000e+00
nan -1.000000000000000000e+00
1.629249886621315113e+02 0.000000000000000000e+00
1.632716553287981753e+02 0.000000000000000000e+00
1.635989115646258369e+02 0.000000000000000000e+00
1.639227210884353667e+02 0.000000000000000000e+00
1.642610430839002333e+02 0.000000000000000000e+00
1.645688888888888926e+02 0.000000000000000000e+00
1.649034013605442226e+02 0.000000000000000000e+00
1.652371882086167716e+02 0.000000000000000000e+00
1.655769614512471719e+02 0.000000000000000000e+00
1.659033106575963643e+02 0.000000000000000000e+00
1.662309297052154307e+02 0.000000000000000000e+00
1.665494784580498902e+02 0.000000000000000000e+00
1.668916099773242649e+02 0.000000000000000000e+00
1.672183219954648621e+02 0.000000000000000000e+00
1.675470294784580574e+02 0.000000000000000000e+00
1.678693877551020535e+02 0.000000000000000000e+00
1.682039002267573835e+02 0.000000000000000000e+00
1.685453061224489772e+02 0.000000000000000000e+00
1.688743764172335489e+02 0.000000000000000000e+00
1.691952834467120113e+02 0.000000000000000000e+00
1.695201814058956984e+02 0.000000000000000000e+00
1.698370975056689360e+02 0.000000000000000000e+00
nan -1.000000000000000000e+00
nan -1.000000000000000000e+00
nan -1.000000000000000000e+00
1.711742403628117870e+02 0.000000000000000000e+00
1.715011337868480723e+02 0.000000000000000000e+00
1.718251247165532902e+02 0.000000000000000000e+00
1.721326077097505731e+02 0.000000000000000000e+00
1.724721995464852569e+02 0.000000000000000000e+00
1.728050793650793651e+02 0.000000000000000000e+00
1.731472108843537399e+02 0.000000000000000000e+00
1.734904308390022720e+02 0.000000000000000000e+00
1.738184126984126863e+02 0.000000000000000000e+00
1.741433106575963734e+02 0.000000000000000000e+00
1.744585941043083892e+02 0.000000000000000000e+00
1.747967346938775393e+02 0.000000000000000000e+00
1.751083900226757351e+02 0.000000000000000000e+00
1.754331065759637056e+02 0.000000000000000000e+00
nan -1.000000000000000000e+00
1.761164625850340144e+02 0.000000000000000000e+00
1.764377324263038531e+02 0.000000000000000000e+00
1.767804081632652924e+02 0.000000000000000000e+00
1.771042176870748222e+02 0.000000000000000000e+00
1.774530612244898009e+02 0.000000000000000000e+00
1.777645351473922801e+02 0.000000000000000000e+00
1.781108390022675678e+02 0.000000000000000000e+00
1.784288435374149628e+02 0.000000000000000000e+00
1.787789569160997871e+02 0.000000000000000000e+00
1.790969614512471537e+02 0.000000000000000000e+00
1.794332879818594222e+02 0.000000000000000000e+00
1.797511111111111006e+02 0.000000000000000000e+00
1.800803628117913888e+02 0.000000000000000000e+00
1.804123356009070278e+02 0.000000000000000000e+00
nan -1.000000000000000000e+00
nan -1.000000000000000000e+00
nan -1.000000000000000000e+00
1.817220861678004553e+02 0.000000000000000000e+00
1.820671201814058975e+02 0.000000000000000000e+00
1.823934693877550899e+02 0.000000000000000000e+00
1.827152834467120215e+02 0.000000000000000000e+00
1.830249433106575907e+02 0.000000000000000000e+00
1.833607256235827663e+02 0.000000000000000000e+00
nan -1.000000000000000000e+00
nan -1.000000000000000000e+00
1.843544671201813969e+02 0.000000000000000000e+00
1.846931519274376399e+02 0.000000000000000000e+00
1.850251247165532789e+02 0.000000000000000000e+00
nan -1.000000000000000000e+00
nan -1.000000000000000000e+00
nan -1.000000000000000000e+00
nan -1.000000000000000000e+00
1.866461678004535258e+02 0.000000000000000000e+00
1.869346031746031827e+02 0.000000000000000000e+00
1.872580498866213077e+02 0.000000000000000000e+00
1.875691609977324390e+02 0.000000000000000000e+00
1.878996825396825443e+02 0.000000000000000000e+00
1.881991836734693777e+02 0.000000000000000000e+00
1.885498412698412665e+02 0.000000000000000000e+00
1.888669387755101923e+02 0.000000000000000000e+00
1.892025396825396797e+02 0.000000000000000000e+00
1.895092970521541815e+02 0.000000000000000000e+00
1.898441723356009163e+02 0.000000000000000000e+00
1.901538321995464855e+02 0.000000000000000000e+00
1.904785487528344561e+02 0.000000000000000000e+00
1.908099773242630306e+02 0.000000000000000000e+00
1.911363265306122514e+02 0.000000000000000000e+00
1.914728344671201796e+02 0.000000000000000000e+00
