# Supplementary material for: Correlated microtiming deviations in jazz and rock music
Source: PLoS One. 2018 Jan 24;13(1):e0186361. doi: 10.1371/journal.pone.0186361 (PMC5783353; doi:10.1371/journal.pone.0186361)
Supplement: S1 Dataset — (ZIP) [file pone.0186361.s001.zip › R11.dat]

3.134276643990929756e+01 0.000000000000000000e+00
3.171356009070294846e+01 0.000000000000000000e+00
3.210140589569161307e+01 0.000000000000000000e+00
3.249487528344671006e+01 0.000000000000000000e+00
nan -1.000000000000000000e+00
nan -1.000000000000000000e+00
nan -1.000000000000000000e+00
nan -1.000000000000000000e+00
3.439673469387754778e+01 0.000000000000000000e+00
3.478294784580499055e+01 0.000000000000000000e+00
3.517278911564626043e+01 0.000000000000000000e+00
3.554811791383220054e+01 0.000000000000000000e+00
3.594086167800453779e+01 0.000000000000000000e+00
3.632580498866213503e+01 0.000000000000000000e+00
3.670040816326530830e+01 0.000000000000000000e+00
3.708589569099999750e+01 0.000000000000000000e+00
3.746993197278911225e+01 0.000000000000000000e+00
3.788081632653061348e+01 0.000000000000000000e+00
3.827591836734693942e+01 0.000000000000000000e+00
3.864925170068027427e+01 0.000000000000000000e+00
3.904326530612244994e+01 0.000000000000000000e+00
3.942784580498866376e+01 0.000000000000000000e+00
3.979065759637187938e+01 0.000000000000000000e+00
4.017015873015873240e+01 0.000000000000000000e+00
4.055002267500000102e+01 0.000000000000000000e+00
4.092752834467120238e+01 0.000000000000000000e+00
4.129832199546485327e+01 0.000000000000000000e+00
4.169052154195011184e+01 0.000000000000000000e+00
4.206784580498866433e+01 0.000000000000000000e+00
4.245133786848072788e+01 0.000000000000000000e+00
4.282013605442176640e+01 0.000000000000000000e+00
4.320526077097505890e+01 0.000000000000000000e+00
4.358240362811791613e+01 0.000000000000000000e+00
4.396099773242630704e+01 0.000000000000000000e+00
4.433777777777778084e+01 0.000000000000000000e+00
4.472290249433106624e+01 0.000000000000000000e+00
4.511038548752834743e+01 0.000000000000000000e+00
4.548299319727890833e+01 0.000000000000000000e+00
4.586249433106576134e+01 0.000000000000000000e+00
4.624653061224489647e+01 0.000000000000000000e+00
4.661605442176870895e+01 0.000000000000000000e+00
4.699337868480725433e+01 0.000000000000000000e+00
4.738104308390022368e+01 0.000000000000000000e+00
4.775437641723355853e+01 0.000000000000000000e+00
4.812390022675737100e+01 0.000000000000000000e+00
nan -1.000000000000000000e+00
4.889088435374149810e+01 0.000000000000000000e+00
4.927219954648526112e+01 0.000000000000000000e+00
4.965442176870748625e+01 0.000000000000000000e+00
5.004408163200000104e+01 0.000000000000000000e+00
5.043464852607709759e+01 0.000000000000000000e+00
5.082557823129251773e+01 0.000000000000000000e+00
5.119147392290249599e+01 0.000000000000000000e+00
5.156807256235827452e+01 0.000000000000000000e+00
5.194956916099773281e+01 0.000000000000000000e+00
5.233360544217686794e+01 0.000000000000000000e+00
5.272199546485261124e+01 0.000000000000000000e+00
5.312580498866213219e+01 0.000000000000000000e+00
5.349587301587301624e+01 0.000000000000000000e+00
5.386358276643991161e+01 0.000000000000000000e+00
5.425578231292517017e+01 0.000000000000000000e+00
5.463963718820861715e+01 0.000000000000000000e+00
5.501442176870748568e+01 0.000000000000000000e+00
5.538811791383219685e+01 0.000000000000000000e+00
5.576852607709750487e+01 0.000000000000000000e+00
5.614458049886621183e+01 0.000000000000000000e+00
5.654167800453515014e+01 0.000000000000000000e+00
5.691374149659863946e+01 0.000000000000000000e+00
5.730068027210884196e+01 0.000000000000000000e+00
5.768725623582766104e+01 0.000000000000000000e+00
5.806530612244898037e+01 0.000000000000000000e+00
5.845968253968253947e+01 0.000000000000000000e+00
5.884371882086167460e+01 0.000000000000000000e+00
5.925133786848072504e+01 0.000000000000000000e+00
5.963664399092970569e+01 0.000000000000000000e+00
6.004770975056689508e+01 0.000000000000000000e+00
6.041306122448979465e+01 0.000000000000000000e+00
6.080399092970521480e+01 0.000000000000000000e+00
6.118240362811791044e+01 0.000000000000000000e+00
6.155265306122448976e+01 0.000000000000000000e+00
6.192181405895691881e+01 0.000000000000000000e+00
nan -1.000000000000000000e+00
6.271129251700680385e+01 0.000000000000000000e+00
6.308317460317460501e+01 0.000000000000000000e+00
6.346557823129251830e+01 0.000000000000000000e+00
6.387609977324262900e+01 0.000000000000000000e+00
6.427446712018141284e+01 0.000000000000000000e+00
6.466793650793650272e+01 0.000000000000000000e+00
6.505179138321994969e+01 0.000000000000000000e+00
6.544598639455782063e+01 0.000000000000000000e+00
6.585034013605442738e+01 0.000000000000000000e+00
6.622040816326530432e+01 0.000000000000000000e+00
nan -1.000000000000000000e+00
6.700244897959183277e+01 0.000000000000000000e+00
6.738140589500000033e+01 0.000000000000000000e+00
6.775600907029478037e+01 0.000000000000000000e+00
6.813532879818593813e+01 0.000000000000000000e+00
6.852734693877550853e+01 0.000000000000000000e+00
6.892226757369614631e+01 0.000000000000000000e+00
6.932390022600000634e+01 0.000000000000000000e+00
6.969523809523809632e+01 0.000000000000000000e+00
7.009015872999999885e+01 0.000000000000000000e+00
7.048145124716553767e+01 0.000000000000000000e+00
7.088090702947846466e+01 0.000000000000000000e+00
7.126240362811790874e+01 0.000000000000000000e+00
7.167183673469388339e+01 0.000000000000000000e+00
7.206439909297051827e+01 0.000000000000000000e+00
7.245206349206348762e+01 0.000000000000000000e+00
7.284662131519274908e+01 0.000000000000000000e+00
7.326185941043084426e+01 0.000000000000000000e+00
7.365224489795917862e+01 0.000000000000000000e+00
7.403736961451247112e+01 0.000000000000000000e+00
7.443174603174603021e+01 0.000000000000000000e+00
7.483120181405895721e+01 0.000000000000000000e+00
7.521668934240362603e+01 0.000000000000000000e+00
7.559183673469387088e+01 0.000000000000000000e+00
7.597532879818594154e+01 0.000000000000000000e+00
7.636335600907030141e+01 0.000000000000000000e+00
7.673741496598638889e+01 0.000000000000000000e+00
7.712199546485260271e+01 0.000000000000000000e+00
7.750675736961451889e+01 0.000000000000000000e+00
7.790603174603174352e+01 0.000000000000000000e+00
7.828027210884353337e+01 0.000000000000000000e+00
7.866430839002268272e+01 0.000000000000000000e+00
7.903818594104308204e+01 0.000000000000000000e+00
7.944417233560091063e+01 0.000000000000000000e+00
7.983836734693878157e+01 0.000000000000000000e+00
8.021242630385486905e+01 0.000000000000000000e+00
8.059646258499999760e+01 0.000000000000000000e+00
8.100426303854875698e+01 0.000000000000000000e+00
nan -1.000000000000000000e+00
nan -1.000000000000000000e+00
nan -1.000000000000000000e+00
nan -1.000000000000000000e+00
nan -1.000000000000000000e+00
nan -1.000000000000000000e+00
nan -1.000000000000000000e+00
nan -1.000000000000000000e+00
nan -1.000000000000000000e+00
8.486312925100000371e+01 1.000000000000000000e+00
8.523827664300000606e+01 1.000000000000000000e+00
8.562575963700000159e+01 1.000000000000000000e+00
8.601070294784580028e+01 0.000000000000000000e+00
8.637641723356009038e+01 0.000000000000000000e+00
8.674938775510203470e+01 0.000000000000000000e+00
8.713868480700000418e+01 1.000000000000000000e+00
8.754140589499999692e+01 1.000000000000000000e+00
8.788462585034014296e+01 0.000000000000000000e+00
8.828807256235828049e+01 0.000000000000000000e+00
8.866430839002268272e+01 0.000000000000000000e+00
8.905378684807256207e+01 0.000000000000000000e+00
8.942077097499999638e+01 1.000000000000000000e+00
nan -1.000000000000000000e+00
9.019555555555555770e+01 0.000000000000000000e+00
9.058321995464852705e+01 0.000000000000000000e+00
9.094040816326530319e+01 0.000000000000000000e+00
9.134113378684807572e+01 0.000000000000000000e+00
9.172553287981858716e+01 0.000000000000000000e+00
9.210394557823128991e+01 0.000000000000000000e+00
9.250358276643990507e+01 0.000000000000000000e+00
9.286367346938774858e+01 0.000000000000000000e+00
9.324371882086167318e+01 0.000000000000000000e+00
9.363011337799999012e+01 0.000000000000000000e+00
9.399854875283446631e+01 0.000000000000000000e+00
9.436571428571429010e+01 0.000000000000000000e+00
9.474176870700000563e+01 1.000000000000000000e+00
9.511546485200000234e+01 1.000000000000000000e+00
9.549242630385487018e+01 0.000000000000000000e+00
9.586938775510203925e+01 0.000000000000000000e+00
9.625487528344670807e+01 0.000000000000000000e+00
9.665995464852608166e+01 0.000000000000000000e+00
9.703002267573695860e+01 0.000000000000000000e+00
9.742004535147391664e+01 0.000000000000000000e+00
9.779283446712018701e+01 0.000000000000000000e+00
9.817160997732426608e+01 0.000000000000000000e+00
9.854458049886621041e+01 0.000000000000000000e+00
9.892553287981859000e+01 0.000000000000000000e+00
9.929233560090702326e+01 0.000000000000000000e+00
9.965600906999999609e+01 0.000000000000000000e+00
1.000293877551020358e+02 0.000000000000000000e+00
1.004380952380952436e+02 0.000000000000000000e+00
1.008072562349999970e+02 1.000000000000000000e+00
1.011911111109999979e+02 1.000000000000000000e+00
1.015691609970000115e+02 1.000000000000000000e+00
1.019501133779999975e+02 1.000000000000000000e+00
1.023239909297052179e+02 0.000000000000000000e+00
1.027109297052154204e+02 0.000000000000000000e+00
1.030739229024943313e+02 0.000000000000000000e+00
1.034583219954648570e+02 0.000000000000000000e+00
1.038439909297052139e+02 0.000000000000000000e+00
1.042343764172335625e+02 0.000000000000000000e+00
nan -1.000000000000000000e+00
nan -1.000000000000000000e+00
nan -1.000000000000000000e+00
nan -1.000000000000000000e+00
nan -1.000000000000000000e+00
nan -1.000000000000000000e+00
nan -1.000000000000000000e+00
nan -1.000000000000000000e+00
nan -1.000000000000000000e+00
nan -1.000000000000000000e+00
nan -1.000000000000000000e+00
nan -1.000000000000000000e+00
nan -1.000000000000000000e+00
nan -1.000000000000000000e+00
nan -1.000000000000000000e+00
nan -1.000000000000000000e+00
nan -1.000000000000000000e+00
1.112103401360544268e+02 0.000000000000000000e+00
1.115989115646258512e+02 0.000000000000000000e+00
1.119980045351473876e+02 0.000000000000000000e+00
1.123796825396825341e+02 0.000000000000000000e+00
1.127963718820861629e+02 0.000000000000000000e+00
1.131851247165532897e+02 0.000000000000000000e+00
1.135640816326530569e+02 0.000000000000000000e+00
1.139314285714285688e+02 0.000000000000000000e+00
1.143140136049999995e+02 0.000000000000000000e+00
1.147071201814058981e+02 0.000000000000000000e+00
1.150773696145124774e+02 0.000000000000000000e+00
1.154314739229024980e+02 0.000000000000000000e+00
1.158224036281179110e+02 0.000000000000000000e+00
1.162040816326530575e+02 0.000000000000000000e+00
1.165761451247165468e+02 0.000000000000000000e+00
1.169638095238095303e+02 0.000000000000000000e+00
1.173384126984126965e+02 0.000000000000000000e+00
1.177335147392290224e+02 0.000000000000000000e+00
1.180957823129251665e+02 0.000000000000000000e+00
nan -1.000000000000000000e+00
1.188078004529999987e+02 1.000000000000000000e+00
1.191814965979999954e+02 1.000000000000000000e+00
1.195361451247165547e+02 0.000000000000000000e+00
1.199100226757369683e+02 0.000000000000000000e+00
1.202750113378684773e+02 0.000000000000000000e+00
1.206514285714285677e+02 0.000000000000000000e+00
1.210280272108843604e+02 0.000000000000000000e+00
1.214022675736961503e+02 0.000000000000000000e+00
1.217848526077097517e+02 0.000000000000000000e+00
1.221540136054421737e+02 0.000000000000000000e+00
1.225458503401360559e+02 0.000000000000000000e+00
1.229244444444444468e+02 0.000000000000000000e+00
1.232814512471655348e+02 0.000000000000000000e+00
1.236665759637188273e+02 0.000000000000000000e+00
1.240442630385487490e+02 0.000000000000000000e+00
1.243981859410430815e+02 0.000000000000000000e+00
1.248063492063492106e+02 0.000000000000000000e+00
1.251831292517006773e+02 0.000000000000000000e+00
1.255479365079365124e+02 0.000000000000000000e+00
1.259205442176870804e+02 0.000000000000000000e+00
1.262973242630385471e+02 0.000000000000000000e+00
1.266797278911564604e+02 0.000000000000000000e+00
1.270557823129251744e+02 0.000000000000000000e+00
1.274287528344671188e+02 0.000000000000000000e+00
1.278089795918367315e+02 0.000000000000000000e+00
1.282004535147392232e+02 0.000000000000000000e+00
1.285574603174603112e+02 0.000000000000000000e+00
1.289269841269841379e+02 0.000000000000000000e+00
1.293043083900226691e+02 0.000000000000000000e+00
1.296874376417233634e+02 0.000000000000000000e+00
1.300691156462584956e+02 0.000000000000000000e+00
1.304468027210000116e+02 0.000000000000000000e+00
1.308154195011337890e+02 0.000000000000000000e+00
1.311898412698412812e+02 0.000000000000000000e+00
1.315882086167800367e+02 0.000000000000000000e+00
1.319515646258503523e+02 0.000000000000000000e+00
1.323412244889999840e+02 0.000000000000000000e+00
1.327403174603174705e+02 0.000000000000000000e+00
1.331303401360544285e+02 0.000000000000000000e+00
1.335121995464852489e+02 0.000000000000000000e+00
1.338886167800453393e+02 0.000000000000000000e+00
1.342858956916099658e+02 0.000000000000000000e+00
1.346733786848072612e+02 0.000000000000000000e+00
nan -1.000000000000000000e+00
1.354550566893423991e+02 0.000000000000000000e+00
1.358721088435374043e+02 0.000000000000000000e+00
1.362624943310657670e+02 0.000000000000000000e+00
1.366635827664399017e+02 0.000000000000000000e+00
1.370432653061224357e+02 0.000000000000000000e+00
1.374554195011337754e+02 0.000000000000000000e+00
1.378472562358276718e+02 0.000000000000000000e+00
1.382273015873015822e+02 0.000000000000000000e+00
1.385986394557823189e+02 0.000000000000000000e+00
1.389995464852607654e+02 0.000000000000000000e+00
1.393716099773242547e+02 0.000000000000000000e+00
1.397594557823129264e+02 0.000000000000000000e+00
1.401460317460317526e+02 0.000000000000000000e+00
1.405360544217687107e+02 0.000000000000000000e+00
1.409030385479999836e+02 0.000000000000000000e+00
1.413012244897959135e+02 0.000000000000000000e+00
1.416711111111111165e+02 0.000000000000000000e+00
1.420747392290249422e+02 0.000000000000000000e+00
1.424716553287981924e+02 0.000000000000000000e+00
1.428428117913832125e+02 0.000000000000000000e+00
1.432449886621315329e+02 0.000000000000000000e+00
1.436350113378684910e+02 0.000000000000000000e+00
1.440003628117913763e+02 0.000000000000000000e+00
1.443892970521542054e+02 0.000000000000000000e+00
1.447677097499999945e+02 0.000000000000000000e+00
1.451755102040816325e+02 0.000000000000000000e+00
1.455749659863945453e+02 0.000000000000000000e+00
1.459639002267573744e+02 0.000000000000000000e+00
1.463463038548752877e+02 0.000000000000000000e+00
1.467401360544217823e+02 0.000000000000000000e+00
1.471145578231292461e+02 0.000000000000000000e+00
1.475040362811791397e+02 0.000000000000000000e+00
1.479131065759637238e+02 0.000000000000000000e+00
1.483229024943310606e+02 0.000000000000000000e+00
1.487120181405895778e+02 0.000000000000000000e+00
1.490917006802721119e+02 0.000000000000000000e+00
1.494906122448979602e+02 0.000000000000000000e+00
1.498915192743764067e+02 0.000000000000000000e+00
1.502848072562358368e+02 0.000000000000000000e+00
1.506565079365079498e+02 0.000000000000000000e+00
1.510692063492063539e+02 0.000000000000000000e+00
1.514646712018140704e+02 0.000000000000000000e+00
1.518418140589569134e+02 0.000000000000000000e+00
1.522336507929999811e+02 0.000000000000000000e+00
1.526097052154194955e+02 0.000000000000000000e+00
1.530011791383219872e+02 0.000000000000000000e+00
1.534173242630385516e+02 0.000000000000000000e+00
1.537910204081632628e+02 0.000000000000000000e+00
1.541736054421768642e+02 0.000000000000000000e+00
1.545879365079365186e+02 0.000000000000000000e+00
1.549810430839002322e+02 0.000000000000000000e+00
1.553688888888888755e+02 0.000000000000000000e+00
1.557520181405895698e+02 0.000000000000000000e+00
1.561431292517006852e+02 0.000000000000000000e+00
1.565344217687074888e+02 0.000000000000000000e+00
1.569326077097505561e+02 0.000000000000000000e+00
1.573086621315192701e+02 0.000000000000000000e+00
1.577137414965986295e+02 0.000000000000000000e+00
1.580986848072562339e+02 0.000000000000000000e+00
nan -1.000000000000000000e+00
nan -1.000000000000000000e+00
nan -1.000000000000000000e+00
nan -1.000000000000000000e+00
1.600319274376417127e+02 0.000000000000000000e+00
1.604185034013605389e+02 0.000000000000000000e+00
1.607831292517006716e+02 0.000000000000000000e+00
nan -1.000000000000000000e+00
nan -1.000000000000000000e+00
nan -1.000000000000000000e+00
1.623328798185941082e+02 0.000000000000000000e+00
1.627207256235827799e+02 0.000000000000000000e+00
1.631013151927437548e+02 0.000000000000000000e+00
1.634897052154194910e+02 0.000000000000000000e+00
1.638690249433106487e+02 0.000000000000000000e+00
1.642657596371882107e+02 0.000000000000000000e+00
1.646441723356008993e+02 0.000000000000000000e+00
1.650361904761904839e+02 0.000000000000000000e+00
1.654146031746031724e+02 0.000000000000000000e+00
nan -1.000000000000000000e+00
nan -1.000000000000000000e+00
1.665741496598639344e+02 0.000000000000000000e+00
1.669543764172335614e+02 0.000000000000000000e+00
1.673511111111111234e+02 0.000000000000000000e+00
1.676965079365079418e+02 0.000000000000000000e+00
1.680899773242630317e+02 0.000000000000000000e+00
1.684827210884353690e+02 0.000000000000000000e+00
1.688814512471655291e+02 0.000000000000000000e+00
1.692643990929705353e+02 0.000000000000000000e+00
1.696342857142857099e+02 0.000000000000000000e+00
1.700377324263038474e+02 0.000000000000000000e+00
1.704404535147392323e+02 0.000000000000000000e+00
1.708417233560090835e+02 0.000000000000000000e+00
1.712330158730158871e+02 0.000000000000000000e+00
nan -1.000000000000000000e+00
1.720110657596371766e+02 0.000000000000000000e+00
1.723876643990929836e+02 0.000000000000000000e+00
1.727686167800453632e+02 0.000000000000000000e+00
1.731604535147392312e+02 0.000000000000000000e+00
nan -1.000000000000000000e+00
1.739444897959183720e+02 0.000000000000000000e+00
1.743287074829931953e+02 0.000000000000000000e+00
1.747067573696145075e+02 0.000000000000000000e+00
1.750904308390022663e+02 0.000000000000000000e+00
1.754750113378684944e+02 0.000000000000000000e+00
1.758407256235827560e+02 0.000000000000000000e+00
1.762196825396825375e+02 0.000000000000000000e+00
1.765910204081632742e+02 0.000000000000000000e+00
1.769438548752834492e+02 0.000000000000000000e+00
1.773485714285714323e+02 0.000000000000000000e+00
1.777262585029999968e+02 1.000000000000000000e+00
1.781171882079999875e+02 1.000000000000000000e+00
1.785043083900000056e+02 1.000000000000000000e+00
nan -1.000000000000000000e+00
1.792507936507936392e+02 0.000000000000000000e+00
1.796395464852607802e+02 0.000000000000000000e+00
1.800188662131519379e+02 0.000000000000000000e+00
1.803998185941043175e+02 0.000000000000000000e+00
nan -1.000000000000000000e+00
1.811853061220000143e+02 1.000000000000000000e+00
nan -1.000000000000000000e+00
1.820745578231292541e+02 0.000000000000000000e+00
nan -1.000000000000000000e+00
nan -1.000000000000000000e+00
nan -1.000000000000000000e+00
nan -1.000000000000000000e+00
nan -1.000000000000000000e+00
nan -1.000000000000000000e+00
nan -1.000000000000000000e+00
nan -1.000000000000000000e+00
nan -1.000000000000000000e+00
nan -1.000000000000000000e+00
nan -1.000000000000000000e+00
nan -1.000000000000000000e+00
nan -1.000000000000000000e+00
nan -1.000000000000000000e+00
nan -1.000000000000000000e+00
nan -1.000000000000000000e+00
nan -1.000000000000000000e+00
nan -1.000000000000000000e+00
nan -1.000000000000000000e+00
nan -1.000000000000000000e+00
nan -1.000000000000000000e+00
nan -1.000000000000000000e+00
nan -1.000000000000000000e+00
nan -1.000000000000000000e+00
nan -1.000000000000000000e+00
nan -1.000000000000000000e+00
nan -1.000000000000000000e+00
nan -1.000000000000000000e+00
nan -1.000000000000000000e+00
nan -1.000000000000000000e+00
nan -1.000000000000000000e+00
nan -1.000000000000000000e+00
nan -1.000000000000000000e+00
nan -1.000000000000000000e+00
nan -1.000000000000000000e+00
nan -1.000000000000000000e+00
nan -1.000000000000000000e+00
nan -1.000000000000000000e+00
nan -1.000000000000000000e+00
nan -1.000000000000000000e+00
nan -1.000000000000000000e+00
nan -1.000000000000000000e+00
nan -1.000000000000000000e+00
nan -1.000000000000000000e+00
nan -1.000000000000000000e+00
nan -1.000000000000000000e+00
nan -1.000000000000000000e+00
nan -1.000000000000000000e+00
nan -1.000000000000000000e+00
nan -1.000000000000000000e+00
nan -1.000000000000000000e+00
nan -1.000000000000000000e+00
nan -1.000000000000000000e+00
nan -1.000000000000000000e+00
nan -1.000000000000000000e+00
nan -1.000000000000000000e+00
nan -1.000000000000000000e+00
nan -1.000000000000000000e+00
nan -1.000000000000000000e+00
nan -1.000000000000000000e+00
nan -1.000000000000000000e+00
nan -1.000000000000000000e+00
nan -1.000000000000000000e+00
nan -1.000000000000000000e+00
nan -1.000000000000000000e+00
nan -1.000000000000000000e+00
nan -1.000000000000000000e+00
nan -1.000000000000000000e+00
nan -1.000000000000000000e+00
nan -1.000000000000000000e+00
nan -1.000000000000000000e+00
nan -1.000000000000000000e+00
nan -1.000000000000000000e+00
nan -1.000000000000000000e+00
nan -1.000000000000000000e+00
nan -1.000000000000000000e+00
nan -1.000000000000000000e+00
nan -1.000000000000000000e+00
nan -1.000000000000000000e+00
nan -1.000000000000000000e+00
2.138158730158730236e+02 0.000000000000000000e+00
2.142071655328798272e+02 0.000000000000000000e+00
2.146180498866213213e+02 0.000000000000000000e+00
2.149960997732426335e+02 0.000000000000000000e+00
2.154216780045351527e+02 0.000000000000000000e+00
2.158419954648526016e+02 0.000000000000000000e+00
2.162256689342403604e+02 0.000000000000000000e+00
2.166271201814058998e+02 0.000000000000000000e+00
2.170211337868480825e+02 0.000000000000000000e+00
2.174439909290000230e+02 0.000000000000000000e+00
2.178603174603174466e+02 0.000000000000000000e+00
2.182710204081632526e+02 0.000000000000000000e+00
2.186877097505668814e+02 0.000000000000000000e+00
2.191232653061224482e+02 0.000000000000000000e+00
2.195272562358276502e+02 0.000000000000000000e+00
2.199316099773242570e+02 0.000000000000000000e+00
2.203671655328798238e+02 0.000000000000000000e+00
2.208085260770974969e+02 0.000000000000000000e+00
2.212263038548752832e+02 0.000000000000000000e+00
2.216498866213152041e+02 0.000000000000000000e+00
2.220810884353741415e+02 0.000000000000000000e+00
nan -1.000000000000000000e+00
nan -1.000000000000000000e+00
nan -1.000000000000000000e+00
nan -1.000000000000000000e+00
2.241621768707483113e+02 0.000000000000000000e+00
2.245728798185941173e+02 0.000000000000000000e+00
2.249799546485260748e+02 0.000000000000000000e+00
2.253866666666666561e+02 0.000000000000000000e+00
2.257939229024943302e+02 0.000000000000000000e+00
2.261902947845804874e+02 0.000000000000000000e+00
2.265957369614512515e+02 0.000000000000000000e+00
2.269928344671201899e+02 0.000000000000000000e+00
2.274113378684807287e+02 0.000000000000000000e+00
2.278084353741496670e+02 0.000000000000000000e+00
2.281774149649999970e+02 0.000000000000000000e+00
2.285748752834467155e+02 0.000000000000000000e+00
2.289982766439909199e+02 0.000000000000000000e+00
2.293861224489795916e+02 0.000000000000000000e+00
2.297730612244897941e+02 0.000000000000000000e+00
2.301819501133786900e+02 0.000000000000000000e+00
2.305801360544217573e+02 0.000000000000000000e+00
2.309868480725623670e+02 0.000000000000000000e+00
2.313630839002267692e+02 0.000000000000000000e+00
2.317703401360544149e+02 0.000000000000000000e+00
2.321701587301587324e+02 0.000000000000000000e+00
2.325792290249433165e+02 0.000000000000000000e+00
2.329436734693877611e+02 0.000000000000000000e+00
2.333385941043083847e+02 0.000000000000000000e+00
2.337474829931972806e+02 0.000000000000000000e+00
2.341592743764172440e+02 0.000000000000000000e+00
2.345565532879818704e+02 0.000000000000000000e+00
2.349480272108843621e+02 0.000000000000000000e+00
2.353503854875283423e+02 0.000000000000000000e+00
2.357480272108843451e+02 0.000000000000000000e+00
2.361286167800453484e+02 0.000000000000000000e+00
2.365404081632653117e+02 0.000000000000000000e+00
2.369416780045351345e+02 0.000000000000000000e+00
2.373413151927437639e+02 0.000000000000000000e+00
2.377438548752834606e+02 0.000000000000000000e+00
2.381324263038548850e+02 0.000000000000000000e+00
2.385480272108843565e+02 0.000000000000000000e+00
2.389520181405895585e+02 0.000000000000000000e+00
2.393375056689342273e+02 0.000000000000000000e+00
2.397471201814059043e+02 0.000000000000000000e+00
2.401678004535147295e+02 0.000000000000000000e+00
2.405739682530000039e+02 1.000000000000000000e+00
2.409795918359999973e+02 1.000000000000000000e+00
2.413746938775510102e+02 0.000000000000000000e+00
2.417721541950113249e+02 0.000000000000000000e+00
2.421775963718820890e+02 0.000000000000000000e+00
2.425714285714285836e+02 0.000000000000000000e+00
2.429824943310657659e+02 0.000000000000000000e+00
2.433901133779999952e+02 0.000000000000000000e+00
2.438044444444444423e+02 0.000000000000000000e+00
2.441948299319727766e+02 0.000000000000000000e+00
2.445935600907029368e+02 0.000000000000000000e+00
2.449779591836734767e+02 0.000000000000000000e+00
2.453772335600907013e+02 0.000000000000000000e+00
2.457732426303854822e+02 0.000000000000000000e+00
2.461598185941043084e+02 0.000000000000000000e+00
2.465705215419501144e+02 0.000000000000000000e+00
2.469518367346938703e+02 0.000000000000000000e+00
2.473474829931972749e+02 0.000000000000000000e+00
2.477492970521541906e+02 0.000000000000000000e+00
2.481266213151927502e+02 0.000000000000000000e+00
nan -1.000000000000000000e+00
nan -1.000000000000000000e+00
2.493180952380952249e+02 0.000000000000000000e+00
2.497402267573696122e+02 0.000000000000000000e+00
2.501478458049886626e+02 0.000000000000000000e+00
2.505469387755101991e+02 0.000000000000000000e+00
2.509583673469387861e+02 0.000000000000000000e+00
2.513844897959183697e+02 0.000000000000000000e+00
2.517609070290000091e+02 0.000000000000000000e+00
2.521592743764172440e+02 0.000000000000000000e+00
2.525630839002267578e+02 0.000000000000000000e+00
2.529605442176870724e+02 0.000000000000000000e+00
2.533443990929705194e+02 0.000000000000000000e+00
2.537362358276643874e+02 0.000000000000000000e+00
2.541463945578231289e+02 0.000000000000000000e+00
2.545416780045351572e+02 0.000000000000000000e+00
2.549315192743764271e+02 0.000000000000000000e+00
2.553346031746031883e+02 0.000000000000000000e+00
2.557353287981859467e+02 0.000000000000000000e+00
2.561505668934240134e+02 0.000000000000000000e+00
2.565462131519274180e+02 0.000000000000000000e+00
2.569340589569160898e+02 0.000000000000000000e+00
2.573264399092970507e+02 0.000000000000000000e+00
2.577376870748299211e+02 0.000000000000000000e+00
2.581483900226757555e+02 0.000000000000000000e+00
2.585431292517006909e+02 0.000000000000000000e+00
2.589369614512471571e+02 0.000000000000000000e+00
2.593541950113378789e+02 0.000000000000000000e+00
2.597619954648525891e+02 0.000000000000000000e+00
2.601808616780045327e+02 0.000000000000000000e+00
2.605554648520000001e+02 0.000000000000000000e+00
nan -1.000000000000000000e+00
nan -1.000000000000000000e+00
nan -1.000000000000000000e+00
nan -1.000000000000000000e+00
nan -1.000000000000000000e+00
nan -1.000000000000000000e+00
nan -1.000000000000000000e+00
2.637599999999999909e+02 0.000000000000000000e+00
2.641772335600907127e+02 0.000000000000000000e+00
2.645772335600906899e+02 0.000000000000000000e+00
2.649808616780045440e+02 0.000000000000000000e+00
2.653757823129251960e+02 0.000000000000000000e+00
2.657937414965986136e+02 0.000000000000000000e+00
2.662024489795918498e+02 0.000000000000000000e+00
2.665708843537415191e+02 0.000000000000000000e+00
2.669739682539682804e+02 0.000000000000000000e+00
2.673846712018140579e+02 0.000000000000000000e+00
2.677823129251700607e+02 0.000000000000000000e+00
2.681590929705215558e+02 0.000000000000000000e+00
2.685659863945577968e+02 0.000000000000000000e+00
2.689719727891156253e+02 0.000000000000000000e+00
2.693873922902494087e+02 0.000000000000000000e+00
2.697835827664399062e+02 0.000000000000000000e+00
2.701848526077097290e+02 0.000000000000000000e+00
2.705908390022675576e+02 0.000000000000000000e+00
2.709866666666666788e+02 0.000000000000000000e+00
2.713982766439909255e+02 0.000000000000000000e+00
2.718042630385487541e+02 0.000000000000000000e+00
2.722173242630385630e+02 0.000000000000000000e+00
2.726195011337868550e+02 0.000000000000000000e+00
2.729993650793650772e+02 0.000000000000000000e+00
2.733988208616780184e+02 0.000000000000000000e+00
2.738225850340136276e+02 0.000000000000000000e+00
2.742198639455782541e+02 0.000000000000000000e+00
2.745995464852607597e+02 0.000000000000000000e+00
2.750089795918367486e+02 0.000000000000000000e+00
2.754470748299319780e+02 0.000000000000000000e+00
2.758447165532879808e+02 0.000000000000000000e+00
2.762280272108843633e+02 0.000000000000000000e+00
2.766300226757369387e+02 0.000000000000000000e+00
2.770496145124716350e+02 0.000000000000000000e+00
2.774494331065759525e+02 0.000000000000000000e+00
