# Supplementary material for: Correlated microtiming deviations in jazz and rock music
Source: PLoS One. 2018 Jan 24;13(1):e0186361. doi: 10.1371/journal.pone.0186361 (PMC5783353; doi:10.1371/journal.pone.0186361)
Supplement: S1 Dataset — (ZIP) [file pone.0186361.s001.zip › R12.dat]

2.435646258503401285e+01 0.000000000000000000e+00
2.457346938699999939e+01 0.000000000000000000e+00
2.479365079365079438e+01 0.000000000000000000e+00
2.501931972789115477e+01 0.000000000000000000e+00
2.523301587301587290e+01 0.000000000000000000e+00
2.546376417233560119e+01 0.000000000000000000e+00
2.567818594104308261e+01 0.000000000000000000e+00
2.591510204081632551e+01 0.000000000000000000e+00
2.612625850340135969e+01 0.000000000000000000e+00
2.635482993197278745e+01 0.000000000000000000e+00
2.657433106575963677e+01 0.000000000000000000e+00
2.679818594104308360e+01 0.000000000000000000e+00
2.701424036281179042e+01 0.000000000000000000e+00
2.723882086167800409e+01 0.000000000000000000e+00
2.745088435374149682e+01 0.000000000000000000e+00
2.768816326530612315e+01 0.000000000000000000e+00
2.790639455782313050e+01 0.000000000000000000e+00
2.813786848072562208e+01 0.000000000000000000e+00
2.835972789115646364e+01 0.000000000000000000e+00
2.859102040816326706e+01 0.000000000000000000e+00
2.881777777777777771e+01 0.000000000000000000e+00
2.904344671201814165e+01 0.000000000000000000e+00
2.925823129251700649e+01 0.000000000000000000e+00
2.949551020408163282e+01 0.000000000000000000e+00
2.972172335600907189e+01 0.000000000000000000e+00
2.994358276643990990e+01 0.000000000000000000e+00
3.016743764172335673e+01 0.000000000000000000e+00
3.039528344671201765e+01 0.000000000000000000e+00
nan -1.000000000000000000e+00
3.083845804988662209e+01 0.000000000000000000e+00
3.105306122448979522e+01 0.000000000000000000e+00
3.128417233560090693e+01 0.000000000000000000e+00
3.150875283446712061e+01 0.000000000000000000e+00
3.173405895691610112e+01 0.000000000000000000e+00
3.195392290249433032e+01 0.000000000000000000e+00
3.217959183673469425e+01 0.000000000000000000e+00
3.239437641723355910e+01 0.000000000000000000e+00
3.262167800453514843e+01 0.000000000000000000e+00
3.283247165532879563e+01 0.000000000000000000e+00
3.306702947845805340e+01 0.000000000000000000e+00
3.327854875283446745e+01 0.000000000000000000e+00
3.350276643990929415e+01 0.000000000000000000e+00
3.372371882086167716e+01 0.000000000000000000e+00
3.394848072562358254e+01 0.000000000000000000e+00
3.416798185941043187e+01 0.000000000000000000e+00
3.438439909297051855e+01 0.000000000000000000e+00
3.460154195011337919e+01 0.000000000000000000e+00
3.483827664399093038e+01 0.000000000000000000e+00
3.505179138321995680e+01 0.000000000000000000e+00
3.528181405895691825e+01 0.000000000000000000e+00
3.550657596371882363e+01 0.000000000000000000e+00
3.572607709750566585e+01 0.000000000000000000e+00
3.594539682539682701e+01 0.000000000000000000e+00
3.617342403628117609e+01 0.000000000000000000e+00
3.638929705215419830e+01 0.000000000000000000e+00
3.661569160997732553e+01 0.000000000000000000e+00
3.684226757369614802e+01 0.000000000000000000e+00
3.706430839002267419e+01 0.000000000000000000e+00
3.728181405895691825e+01 0.000000000000000000e+00
3.750693877551020705e+01 0.000000000000000000e+00
3.771773242630385425e+01 0.000000000000000000e+00
3.794358276643990990e+01 0.000000000000000000e+00
3.816181405895691370e+01 0.000000000000000000e+00
3.839292517006802541e+01 0.000000000000000000e+00
3.860807256235827367e+01 0.000000000000000000e+00
3.883863945578231380e+01 0.000000000000000000e+00
3.905814058956916313e+01 0.000000000000000000e+00
3.928997732426304168e+01 0.000000000000000000e+00
nan -1.000000000000000000e+00
3.972480725623582742e+01 0.000000000000000000e+00
3.992526077097505777e+01 0.000000000000000000e+00
4.016253968253968054e+01 0.000000000000000000e+00
4.037151927437641774e+01 0.000000000000000000e+00
4.060244897959183419e+01 0.000000000000000000e+00
4.082775510204081826e+01 0.000000000000000000e+00
4.104380952380952152e+01 0.000000000000000000e+00
4.126040816326530347e+01 0.000000000000000000e+00
4.149696145124716651e+01 0.000000000000000000e+00
4.171192743764172661e+01 0.000000000000000000e+00
4.195047619047618781e+01 0.000000000000000000e+00
nan -1.000000000000000000e+00
4.240344671201813753e+01 0.000000000000000000e+00
4.262657596371882107e+01 0.000000000000000000e+00
4.284353741496598644e+01 0.000000000000000000e+00
4.307102040816326394e+01 0.000000000000000000e+00
4.329904761904762012e+01 0.000000000000000000e+00
4.351836734693877418e+01 0.000000000000000000e+00
4.375129251700680300e+01 0.000000000000000000e+00
4.396698412698412994e+01 0.000000000000000000e+00
4.419609977324262928e+01 0.000000000000000000e+00
4.441342403628117808e+01 0.000000000000000000e+00
4.464689342403627847e+01 0.000000000000000000e+00
4.486385487528344385e+01 0.000000000000000000e+00
4.509496598639455556e+01 0.000000000000000000e+00
4.530739229024943171e+01 0.000000000000000000e+00
4.554430839002267817e+01 0.000000000000000000e+00
4.575582766439909221e+01 0.000000000000000000e+00
4.598294784580498629e+01 0.000000000000000000e+00
4.620204081600000734e+01 1.000000000000000000e+00
4.642884353741496284e+01 0.000000000000000000e+00
4.665197278911564638e+01 0.000000000000000000e+00
4.688163265306122440e+01 0.000000000000000000e+00
4.709750566893423951e+01 0.000000000000000000e+00
4.732770975056689622e+01 0.000000000000000000e+00
4.754630385487528343e+01 0.000000000000000000e+00
4.777523809523809462e+01 0.000000000000000000e+00
4.799437641723356052e+01 0.000000000000000000e+00
nan -1.000000000000000000e+00
4.843972789115646549e+01 0.000000000000000000e+00
4.866521541950113061e+01 0.000000000000000000e+00
4.887854875283446887e+01 0.000000000000000000e+00
4.911238095238095269e+01 0.000000000000000000e+00
4.932589569160997911e+01 0.000000000000000000e+00
4.954902494331065554e+01 0.000000000000000000e+00
4.977251700680272251e+01 0.000000000000000000e+00
5.000961451247165712e+01 0.000000000000000000e+00
5.022566893424036039e+01 0.000000000000000000e+00
5.045115646258503261e+01 0.000000000000000000e+00
5.066920634920634825e+01 0.000000000000000000e+00
5.090340136054421549e+01 0.000000000000000000e+00
5.111510204081632480e+01 0.000000000000000000e+00
5.135419501133787179e+01 0.000000000000000000e+00
5.157079365079365374e+01 0.000000000000000000e+00
5.178376417233560147e+01 0.000000000000000000e+00
5.200235827664398869e+01 0.000000000000000000e+00
5.222403628117913854e+01 0.000000000000000000e+00
nan -1.000000000000000000e+00
5.267882086167800537e+01 0.000000000000000000e+00
5.288834467120181415e+01 0.000000000000000000e+00
5.311473922902494138e+01 0.000000000000000000e+00
5.332698412698412938e+01 0.000000000000000000e+00
5.353814058956916000e+01 0.000000000000000000e+00
5.375600907029478748e+01 0.000000000000000000e+00
5.400090702947845500e+01 0.000000000000000000e+00
nan -1.000000000000000000e+00
5.442793650793650784e+01 0.000000000000000000e+00
5.465714285699999664e+01 0.000000000000000000e+00
5.488000000000000256e+01 0.000000000000000000e+00
5.509623582766440109e+01 0.000000000000000000e+00
5.532952380952380622e+01 0.000000000000000000e+00
5.554249433106576106e+01 0.000000000000000000e+00
5.577287981859410593e+01 0.000000000000000000e+00
5.599564625850339894e+01 0.000000000000000000e+00
5.621950113378684932e+01 0.000000000000000000e+00
5.645170068027211130e+01 0.000000000000000000e+00
5.667301587301587062e+01 0.000000000000000000e+00
5.689287981859410337e+01 0.000000000000000000e+00
5.713451247165532720e+01 0.000000000000000000e+00
5.734693877551020336e+01 0.000000000000000000e+00
5.757170068027210874e+01 0.000000000000000000e+00
5.777487528344671119e+01 0.000000000000000000e+00
5.801777777777778056e+01 0.000000000000000000e+00
5.824308390022675752e+01 0.000000000000000000e+00
5.847655328798185792e+01 0.000000000000000000e+00
5.869587301587301909e+01 0.000000000000000000e+00
5.893859410430839318e+01 0.000000000000000000e+00
5.916081632653061462e+01 0.000000000000000000e+00
5.937705215419501314e+01 0.000000000000000000e+00
5.959963718820861800e+01 0.000000000000000000e+00
5.983092970521541787e+01 0.000000000000000000e+00
6.005714285714285694e+01 0.000000000000000000e+00
6.027900226757369495e+01 0.000000000000000000e+00
6.051102040816326877e+01 0.000000000000000000e+00
6.073687074829931731e+01 0.000000000000000000e+00
6.096163265306122270e+01 0.000000000000000000e+00
6.116317460317460331e+01 0.000000000000000000e+00
6.136979591836734471e+01 0.000000000000000000e+00
6.158439909297052139e+01 0.000000000000000000e+00
6.177505668934240646e+01 0.000000000000000000e+00
nan -1.000000000000000000e+00
6.229043083900226918e+01 0.000000000000000000e+00
6.251120181405895693e+01 0.000000000000000000e+00
6.273088435374149441e+01 0.000000000000000000e+00
6.296000000000000085e+01 0.000000000000000000e+00
6.318421768707482755e+01 0.000000000000000000e+00
nan -1.000000000000000000e+00
6.363863945578231096e+01 0.000000000000000000e+00
6.386140589569161108e+01 0.000000000000000000e+00
6.408489795918367804e+01 0.000000000000000000e+00
6.430294784580499368e+01 0.000000000000000000e+00
nan -1.000000000000000000e+00
6.475065759637188023e+01 0.000000000000000000e+00
6.496925170068027455e+01 0.000000000000000000e+00
6.520707482993196891e+01 0.000000000000000000e+00
6.541714285714286348e+01 0.000000000000000000e+00
6.564226757369614518e+01 0.000000000000000000e+00
6.586303854875284003e+01 0.000000000000000000e+00
6.609596371882085464e+01 0.000000000000000000e+00
6.631122448899999711e+01 0.000000000000000000e+00
6.652299319727890747e+01 0.000000000000000000e+00
6.675555555555555998e+01 0.000000000000000000e+00
6.699301587301587801e+01 0.000000000000000000e+00
6.719981859410431468e+01 0.000000000000000000e+00
6.742022675736961901e+01 0.000000000000000000e+00
6.764208616780045702e+01 0.000000000000000000e+00
6.787337868480724978e+01 0.000000000000000000e+00
nan -1.000000000000000000e+00
nan -1.000000000000000000e+00
6.847310657596371186e+01 0.000000000000000000e+00
6.872181405895692308e+01 0.000000000000000000e+00
6.894385487528344925e+01 0.000000000000000000e+00
6.917115646258503148e+01 0.000000000000000000e+00
6.939628117913832739e+01 0.000000000000000000e+00
6.964081632653061149e+01 0.000000000000000000e+00
6.985596371882085975e+01 0.000000000000000000e+00
7.007764172335600961e+01 0.000000000000000000e+00
7.029369614512471287e+01 0.000000000000000000e+00
7.054022675736960935e+01 0.000000000000000000e+00
7.076408163265305973e+01 0.000000000000000000e+00
7.099374149659864486e+01 0.000000000000000000e+00
7.121687074829931419e+01 0.000000000000000000e+00
7.145287981859409854e+01 0.000000000000000000e+00
nan -1.000000000000000000e+00
7.187646258503401953e+01 0.000000000000000000e+00
7.211247165532880388e+01 0.000000000000000000e+00
7.236099773242629851e+01 0.000000000000000000e+00
7.258249433106576021e+01 0.000000000000000000e+00
7.281360544217686481e+01 0.000000000000000000e+00
7.303927437641723941e+01 0.000000000000000000e+00
7.325532879818594267e+01 0.000000000000000000e+00
7.348335600907029175e+01 0.000000000000000000e+00
7.369777777777777317e+01 0.000000000000000000e+00
7.392816326530612514e+01 0.000000000000000000e+00
7.417342403628117609e+01 0.000000000000000000e+00
7.438639455782312382e+01 0.000000000000000000e+00
7.460861678004535236e+01 0.000000000000000000e+00
7.482594104308390115e+01 0.000000000000000000e+00
7.503836734693877020e+01 0.000000000000000000e+00
7.525786848072561952e+01 0.000000000000000000e+00
7.547446712018140147e+01 0.000000000000000000e+00
nan -1.000000000000000000e+00
7.593487528344671489e+01 0.000000000000000000e+00
7.616526077097505265e+01 0.000000000000000000e+00
7.638367346938775881e+01 0.000000000000000000e+00
7.661151927437641973e+01 0.000000000000000000e+00
7.684879818594104961e+01 0.000000000000000000e+00
7.707537414965986500e+01 0.000000000000000000e+00
7.729142857142856826e+01 0.000000000000000000e+00
7.751056689342404127e+01 0.000000000000000000e+00
7.774984126984126931e+01 0.000000000000000000e+00
7.795990929705214967e+01 0.000000000000000000e+00
7.818612244897958874e+01 0.000000000000000000e+00
7.841070294784580597e+01 0.000000000000000000e+00
7.864453514739228979e+01 0.000000000000000000e+00
7.886077097505669542e+01 0.000000000000000000e+00
7.908807256235827765e+01 0.000000000000000000e+00
7.929451247165532379e+01 0.000000000000000000e+00
7.954811791383220054e+01 0.000000000000000000e+00
7.976653061224489250e+01 0.000000000000000000e+00
7.999455782312925578e+01 0.000000000000000000e+00
8.022875283446711592e+01 0.000000000000000000e+00
8.045913832199546789e+01 0.000000000000000000e+00
8.068172335600907275e+01 0.000000000000000000e+00
8.089977324263038838e+01 0.000000000000000000e+00
8.111836734693876849e+01 0.000000000000000000e+00
8.134947845804988731e+01 0.000000000000000000e+00
8.157333333333333769e+01 0.000000000000000000e+00
8.180299319727890861e+01 0.000000000000000000e+00
8.201596371882085634e+01 0.000000000000000000e+00
8.223038548752833776e+01 0.000000000000000000e+00
8.244970521541949893e+01 0.000000000000000000e+00
8.267374149659863747e+01 0.000000000000000000e+00
nan -1.000000000000000000e+00
8.315301587301587460e+01 0.000000000000000000e+00
8.336326530612244312e+01 0.000000000000000000e+00
8.358802721088434851e+01 0.000000000000000000e+00
8.381605442176871179e+01 0.000000000000000000e+00
8.404916099773242877e+01 0.000000000000000000e+00
8.427319727891156731e+01 0.000000000000000000e+00
8.448798185941042505e+01 0.000000000000000000e+00
8.471002267573696543e+01 0.000000000000000000e+00
8.493659863945578081e+01 0.000000000000000000e+00
8.516263038548753173e+01 0.000000000000000000e+00
8.539283446712018133e+01 0.000000000000000000e+00
8.562575963718821015e+01 0.000000000000000000e+00
8.582857142857142208e+01 0.000000000000000000e+00
8.604934240362811693e+01 0.000000000000000000e+00
nan -1.000000000000000000e+00
nan -1.000000000000000000e+00
nan -1.000000000000000000e+00
nan -1.000000000000000000e+00
nan -1.000000000000000000e+00
nan -1.000000000000000000e+00
nan -1.000000000000000000e+00
nan -1.000000000000000000e+00
nan -1.000000000000000000e+00
nan -1.000000000000000000e+00
nan -1.000000000000000000e+00
nan -1.000000000000000000e+00
nan -1.000000000000000000e+00
nan -1.000000000000000000e+00
nan -1.000000000000000000e+00
nan -1.000000000000000000e+00
8.979990929705215308e+01 0.000000000000000000e+00
8.999473922902494394e+01 0.000000000000000000e+00
9.024145124716552857e+01 0.000000000000000000e+00
nan -1.000000000000000000e+00
nan -1.000000000000000000e+00
nan -1.000000000000000000e+00
nan -1.000000000000000000e+00
nan -1.000000000000000000e+00
nan -1.000000000000000000e+00
nan -1.000000000000000000e+00
nan -1.000000000000000000e+00
nan -1.000000000000000000e+00
nan -1.000000000000000000e+00
nan -1.000000000000000000e+00
nan -1.000000000000000000e+00
nan -1.000000000000000000e+00
nan -1.000000000000000000e+00
9.370158730158729554e+01 0.000000000000000000e+00
nan -1.000000000000000000e+00
nan -1.000000000000000000e+00
nan -1.000000000000000000e+00
nan -1.000000000000000000e+00
9.479455782312925294e+01 0.000000000000000000e+00
9.500353741496599014e+01 0.000000000000000000e+00
9.520653061224490443e+01 0.000000000000000000e+00
9.543020408163265245e+01 0.000000000000000000e+00
nan -1.000000000000000000e+00
nan -1.000000000000000000e+00
nan -1.000000000000000000e+00
nan -1.000000000000000000e+00
nan -1.000000000000000000e+00
nan -1.000000000000000000e+00
nan -1.000000000000000000e+00
nan -1.000000000000000000e+00
nan -1.000000000000000000e+00
nan -1.000000000000000000e+00
nan -1.000000000000000000e+00
nan -1.000000000000000000e+00
nan -1.000000000000000000e+00
nan -1.000000000000000000e+00
nan -1.000000000000000000e+00
nan -1.000000000000000000e+00
nan -1.000000000000000000e+00
nan -1.000000000000000000e+00
nan -1.000000000000000000e+00
nan -1.000000000000000000e+00
nan -1.000000000000000000e+00
nan -1.000000000000000000e+00
nan -1.000000000000000000e+00
1.007069387755102099e+02 0.000000000000000000e+00
nan -1.000000000000000000e+00
nan -1.000000000000000000e+00
nan -1.000000000000000000e+00
nan -1.000000000000000000e+00
nan -1.000000000000000000e+00
nan -1.000000000000000000e+00
nan -1.000000000000000000e+00
nan -1.000000000000000000e+00
nan -1.000000000000000000e+00
nan -1.000000000000000000e+00
1.032384580498866171e+02 0.000000000000000000e+00
1.034421768707482983e+02 0.000000000000000000e+00
1.036549659863945578e+02 0.000000000000000000e+00
nan -1.000000000000000000e+00
nan -1.000000000000000000e+00
nan -1.000000000000000000e+00
nan -1.000000000000000000e+00
nan -1.000000000000000000e+00
nan -1.000000000000000000e+00
nan -1.000000000000000000e+00
nan -1.000000000000000000e+00
nan -1.000000000000000000e+00
nan -1.000000000000000000e+00
nan -1.000000000000000000e+00
nan -1.000000000000000000e+00
nan -1.000000000000000000e+00
nan -1.000000000000000000e+00
1.069170068027210903e+02 0.000000000000000000e+00
1.071423129251700743e+02 0.000000000000000000e+00
1.073516553287981878e+02 0.000000000000000000e+00
1.075874829931972840e+02 0.000000000000000000e+00
1.078017233560090773e+02 0.000000000000000000e+00
1.080032653061224437e+02 0.000000000000000000e+00
1.082496145124716520e+02 0.000000000000000000e+00
1.084573242630385437e+02 0.000000000000000000e+00
1.086969614512471622e+02 0.000000000000000000e+00
1.089320634920634916e+02 0.000000000000000000e+00
1.091533786848072509e+02 0.000000000000000000e+00
1.093792290249433137e+02 0.000000000000000000e+00
1.096005442176870730e+02 0.000000000000000000e+00
1.098265759637188239e+02 0.000000000000000000e+00
1.100471655328798164e+02 0.000000000000000000e+00
1.102728344671201768e+02 0.000000000000000000e+00
1.104932426303854811e+02 0.000000000000000000e+00
1.107270748299319791e+02 0.000000000000000000e+00
1.109418594104308369e+02 0.000000000000000000e+00
1.111747845804988657e+02 0.000000000000000000e+00
1.113970068027210942e+02 0.000000000000000000e+00
1.116241269840000001e+02 0.000000000000000000e+00
1.118497959183673487e+02 0.000000000000000000e+00
1.120783673469387764e+02 0.000000000000000000e+00
nan -1.000000000000000000e+00
1.125237188208616743e+02 0.000000000000000000e+00
1.127379591836734676e+02 0.000000000000000000e+00
1.129703401360544177e+02 0.000000000000000000e+00
1.131885714285714215e+02 0.000000000000000000e+00
1.134265759637188182e+02 0.000000000000000000e+00
1.136428117913832239e+02 0.000000000000000000e+00
1.138675736961451292e+02 0.000000000000000000e+00
1.140856235827664449e+02 0.000000000000000000e+00
1.143147392290249371e+02 0.000000000000000000e+00
1.145317006802721096e+02 0.000000000000000000e+00
1.147671655328798153e+02 0.000000000000000000e+00
1.149772335600907098e+02 0.000000000000000000e+00
1.151963718820861686e+02 0.000000000000000000e+00
1.154323809523809530e+02 0.000000000000000000e+00
1.156596825396825352e+02 0.000000000000000000e+00
1.158777324263038508e+02 0.000000000000000000e+00
1.161012244897959249e+02 0.000000000000000000e+00
1.163153061220000097e+02 1.000000000000000000e+00
1.165551020408163225e+02 0.000000000000000000e+00
1.167637188208616834e+02 0.000000000000000000e+00
1.169935600907029425e+02 0.000000000000000000e+00
1.172108843537414913e+02 0.000000000000000000e+00
1.174294784580498856e+02 0.000000000000000000e+00
1.176582312925170015e+02 0.000000000000000000e+00
1.178922448979591877e+02 0.000000000000000000e+00
1.181037641723356018e+02 0.000000000000000000e+00
1.183354195011337850e+02 0.000000000000000000e+00
1.185531065759637244e+02 0.000000000000000000e+00
1.187664399092970484e+02 0.000000000000000000e+00
1.189997278911564678e+02 0.000000000000000000e+00
1.192317460317460274e+02 0.000000000000000000e+00
1.194421768707482983e+02 0.000000000000000000e+00
1.196794557823129281e+02 0.000000000000000000e+00
1.198839002267573761e+02 0.000000000000000000e+00
1.201208163265306155e+02 0.000000000000000000e+00
1.203383219954648524e+02 0.000000000000000000e+00
1.205746938775510273e+02 0.000000000000000000e+00
1.207824036281179190e+02 0.000000000000000000e+00
1.210135147392290236e+02 0.000000000000000000e+00
nan -1.000000000000000000e+00
1.214367346938775540e+02 0.000000000000000000e+00
1.216382766439909346e+02 0.000000000000000000e+00
1.218764625850340195e+02 0.000000000000000000e+00
1.220883446712018099e+02 0.000000000000000000e+00
1.223214285709999984e+02 0.000000000000000000e+00
1.225498412698412665e+02 0.000000000000000000e+00
1.227611791383219924e+02 0.000000000000000000e+00
1.229832199546485327e+02 0.000000000000000000e+00
1.232174149659863929e+02 0.000000000000000000e+00
1.234273015873015851e+02 0.000000000000000000e+00
1.236602267573696139e+02 0.000000000000000000e+00
1.238715646258503398e+02 0.000000000000000000e+00
1.241141043083900257e+02 0.000000000000000000e+00
1.243296145124716503e+02 0.000000000000000000e+00
1.245549206349206344e+02 0.000000000000000000e+00
1.247736961451247168e+02 0.000000000000000000e+00
1.250058956916099788e+02 0.000000000000000000e+00
1.252166893424036260e+02 0.000000000000000000e+00
1.254521541950113317e+02 0.000000000000000000e+00
1.256689342403628160e+02 0.000000000000000000e+00
1.259004081632653111e+02 0.000000000000000000e+00
1.261193650793650818e+02 0.000000000000000000e+00
1.263368707482993187e+02 0.000000000000000000e+00
1.265589115646258449e+02 0.000000000000000000e+00
1.267909297052154187e+02 0.000000000000000000e+00
1.270055328798185883e+02 0.000000000000000000e+00
1.272380952380952408e+02 0.000000000000000000e+00
1.274559637188208683e+02 0.000000000000000000e+00
1.276981405895691637e+02 0.000000000000000000e+00
1.279096598639455777e+02 0.000000000000000000e+00
1.281365986394557694e+02 0.000000000000000000e+00
1.283593650793650909e+02 0.000000000000000000e+00
1.285948299319727823e+02 0.000000000000000000e+00
1.288016326530612332e+02 0.000000000000000000e+00
1.290369160997732365e+02 0.000000000000000000e+00
1.292489795918367292e+02 0.000000000000000000e+00
1.294452607709750680e+02 0.000000000000000000e+00
1.296977777777777874e+02 0.000000000000000000e+00
1.299303401360544115e+02 0.000000000000000000e+00
1.301487528344671318e+02 0.000000000000000000e+00
1.303755102040816212e+02 0.000000000000000000e+00
1.305870294784580494e+02 0.000000000000000000e+00
1.308221315192743646e+02 0.000000000000000000e+00
1.310263945578231244e+02 0.000000000000000000e+00
1.312703854875283582e+02 0.000000000000000000e+00
1.314849886621315136e+02 0.000000000000000000e+00
1.317119274376417195e+02 0.000000000000000000e+00
1.319270748299319678e+02 0.000000000000000000e+00
1.321561904761904884e+02 0.000000000000000000e+00
1.323742403628118041e+02 0.000000000000000000e+00
1.325979591830000004e+02 0.000000000000000000e+00
1.328304761904761904e+02 0.000000000000000000e+00
1.330717460317460450e+02 0.000000000000000000e+00
1.332870748299319814e+02 0.000000000000000000e+00
1.335134693877550944e+02 0.000000000000000000e+00
1.337260770975056801e+02 0.000000000000000000e+00
1.339517460317460404e+02 0.000000000000000000e+00
nan -1.000000000000000000e+00
1.343951020408163401e+02 0.000000000000000000e+00
1.346149659863945658e+02 0.000000000000000000e+00
1.348224943310657693e+02 0.000000000000000000e+00
1.350423582766439949e+02 0.000000000000000000e+00
1.352683900226757316e+02 0.000000000000000000e+00
1.354733786848072441e+02 0.000000000000000000e+00
1.356956009070294726e+02 0.000000000000000000e+00
nan -1.000000000000000000e+00
1.361587301587301511e+02 0.000000000000000000e+00
1.363731519274376467e+02 0.000000000000000000e+00
1.366000907029478526e+02 0.000000000000000000e+00
1.368290249433106567e+02 0.000000000000000000e+00
1.370448979591836860e+02 0.000000000000000000e+00
1.372823582766440040e+02 0.000000000000000000e+00
1.374960544217687186e+02 0.000000000000000000e+00
1.377229931972789245e+02 0.000000000000000000e+00
1.379577324263038633e+02 0.000000000000000000e+00
1.381799546485260635e+02 0.000000000000000000e+00
1.384063492063492049e+02 0.000000000000000000e+00
1.386358276643991019e+02 0.000000000000000000e+00
1.388533333333333246e+02 0.000000000000000000e+00
1.390833560090702861e+02 0.000000000000000000e+00
1.393088435374149583e+02 0.000000000000000000e+00
1.395205442176870747e+02 0.000000000000000000e+00
1.397694331065759741e+02 0.000000000000000000e+00
1.399818594104308431e+02 0.000000000000000000e+00
1.402075283446712035e+02 0.000000000000000000e+00
1.404344671201814094e+02 0.000000000000000000e+00
1.406719274376417275e+02 0.000000000000000000e+00
1.408970521541950234e+02 0.000000000000000000e+00
1.411112925170068024e+02 0.000000000000000000e+00
1.413362358276644102e+02 0.000000000000000000e+00
1.415698866213151916e+02 0.000000000000000000e+00
1.417904761904761983e+02 0.000000000000000000e+00
1.420199546485260669e+02 0.000000000000000000e+00
1.422474376417233657e+02 0.000000000000000000e+00
1.424676643990929676e+02 0.000000000000000000e+00
1.426911564625850417e+02 0.000000000000000000e+00
1.429088435374149526e+02 0.000000000000000000e+00
nan -1.000000000000000000e+00
1.433652607709750555e+02 0.000000000000000000e+00
nan -1.000000000000000000e+00
1.438169614512471526e+02 0.000000000000000000e+00
1.440435374149659822e+02 0.000000000000000000e+00
1.442782766439909210e+02 0.000000000000000000e+00
1.444707482993197232e+02 0.000000000000000000e+00
1.447189115646258415e+02 0.000000000000000000e+00
1.449400453514739127e+02 0.000000000000000000e+00
1.451628117913832341e+02 0.000000000000000000e+00
1.453906575963718808e+02 0.000000000000000000e+00
1.456183219954648393e+02 0.000000000000000000e+00
1.458396371882086271e+02 0.000000000000000000e+00
1.460838095238095207e+02 0.000000000000000000e+00
1.463199999999999932e+02 0.000000000000000000e+00
1.465215419501133738e+02 0.000000000000000000e+00
1.467241723356009118e+02 0.000000000000000000e+00
1.469797732426303867e+02 0.000000000000000000e+00
1.471921995464852557e+02 0.000000000000000000e+00
1.474262131519274419e+02 0.000000000000000000e+00
1.476511564625850212e+02 0.000000000000000000e+00
1.478721088435374043e+02 0.000000000000000000e+00
nan -1.000000000000000000e+00
1.482940589569161034e+02 0.000000000000000000e+00
1.485373242630385562e+02 0.000000000000000000e+00
1.487653514739228910e+02 0.000000000000000000e+00
1.489912018140589680e+02 0.000000000000000000e+00
1.492148752834467018e+02 0.000000000000000000e+00
1.494256689342403490e+02 0.000000000000000000e+00
1.496493424036281112e+02 0.000000000000000000e+00
1.498666666666666742e+02 0.000000000000000000e+00
1.500859863945578354e+02 0.000000000000000000e+00
1.502806122439999967e+02 0.000000000000000000e+00
1.505195464852607756e+02 0.000000000000000000e+00
1.507631746031746047e+02 0.000000000000000000e+00
nan -1.000000000000000000e+00
nan -1.000000000000000000e+00
1.514614058956915983e+02 0.000000000000000000e+00
1.516723809523809621e+02 0.000000000000000000e+00
1.518933333333333451e+02 0.000000000000000000e+00
1.521155555555555452e+02 0.000000000000000000e+00
1.523508390022675769e+02 0.000000000000000000e+00
1.525826757369614484e+02 0.000000000000000000e+00
1.528117913832199406e+02 0.000000000000000000e+00
1.530418367339999861e+02 0.000000000000000000e+00
1.532752834467120238e+02 0.000000000000000000e+00
1.534882539682539573e+02 0.000000000000000000e+00
1.537126530612245006e+02 0.000000000000000000e+00
1.539325170068027262e+02 0.000000000000000000e+00
1.541799546485260635e+02 0.000000000000000000e+00
1.543945578231292473e+02 0.000000000000000000e+00
1.546247619047618969e+02 0.000000000000000000e+00
1.548513378684807265e+02 0.000000000000000000e+00
1.550679365079365084e+02 0.000000000000000000e+00
1.552805442176870656e+02 0.000000000000000000e+00
1.555098412698412744e+02 0.000000000000000000e+00
nan -1.000000000000000000e+00
nan -1.000000000000000000e+00
nan -1.000000000000000000e+00
nan -1.000000000000000000e+00
nan -1.000000000000000000e+00
nan -1.000000000000000000e+00
nan -1.000000000000000000e+00
nan -1.000000000000000000e+00
nan -1.000000000000000000e+00
1.577959183673469283e+02 0.000000000000000000e+00
nan -1.000000000000000000e+00
nan -1.000000000000000000e+00
nan -1.000000000000000000e+00
nan -1.000000000000000000e+00
nan -1.000000000000000000e+00
nan -1.000000000000000000e+00
nan -1.000000000000000000e+00
nan -1.000000000000000000e+00
nan -1.000000000000000000e+00
nan -1.000000000000000000e+00
nan -1.000000000000000000e+00
nan -1.000000000000000000e+00
nan -1.000000000000000000e+00
nan -1.000000000000000000e+00
nan -1.000000000000000000e+00
nan -1.000000000000000000e+00
nan -1.000000000000000000e+00
nan -1.000000000000000000e+00
nan -1.000000000000000000e+00
nan -1.000000000000000000e+00
nan -1.000000000000000000e+00
nan -1.000000000000000000e+00
nan -1.000000000000000000e+00
nan -1.000000000000000000e+00
nan -1.000000000000000000e+00
nan -1.000000000000000000e+00
nan -1.000000000000000000e+00
nan -1.000000000000000000e+00
nan -1.000000000000000000e+00
nan -1.000000000000000000e+00
nan -1.000000000000000000e+00
1.650357142850000116e+02 1.000000000000000000e+00
1.652581632650000074e+02 1.000000000000000000e+00
1.654908163260000151e+02 1.000000000000000000e+00
1.657193877550000138e+02 1.000000000000000000e+00
1.659448979590000022e+02 1.000000000000000000e+00
1.661622448969999937e+02 1.000000000000000000e+00
nan -1.000000000000000000e+00
nan -1.000000000000000000e+00
1.668326530610000020e+02 1.000000000000000000e+00
1.670581632649999904e+02 1.000000000000000000e+00
1.672969387750000010e+02 1.000000000000000000e+00
nan -1.000000000000000000e+00
nan -1.000000000000000000e+00
nan -1.000000000000000000e+00
nan -1.000000000000000000e+00
nan -1.000000000000000000e+00
nan -1.000000000000000000e+00
nan -1.000000000000000000e+00
nan -1.000000000000000000e+00
nan -1.000000000000000000e+00
nan -1.000000000000000000e+00
nan -1.000000000000000000e+00
nan -1.000000000000000000e+00
nan -1.000000000000000000e+00
nan -1.000000000000000000e+00
nan -1.000000000000000000e+00
nan -1.000000000000000000e+00
nan -1.000000000000000000e+00
nan -1.000000000000000000e+00
nan -1.000000000000000000e+00
nan -1.000000000000000000e+00
nan -1.000000000000000000e+00
nan -1.000000000000000000e+00
nan -1.000000000000000000e+00
nan -1.000000000000000000e+00
nan -1.000000000000000000e+00
nan -1.000000000000000000e+00
nan -1.000000000000000000e+00
nan -1.000000000000000000e+00
nan -1.000000000000000000e+00
nan -1.000000000000000000e+00
nan -1.000000000000000000e+00
1.742824489795918339e+02 0.000000000000000000e+00
1.745268027210884441e+02 0.000000000000000000e+00
1.747613605442176947e+02 0.000000000000000000e+00
1.749663492063492072e+02 0.000000000000000000e+00
1.751974603174603260e+02 0.000000000000000000e+00
1.754178684807256161e+02 0.000000000000000000e+00
1.756341043083900217e+02 0.000000000000000000e+00
1.758624943310657613e+02 0.000000000000000000e+00
1.760818140589569225e+02 0.000000000000000000e+00
1.762935147392290389e+02 0.000000000000000000e+00
1.765166439909297083e+02 0.000000000000000000e+00
1.767388662131519368e+02 0.000000000000000000e+00
1.769554648526077187e+02 0.000000000000000000e+00
1.771916553287981912e+02 0.000000000000000000e+00
1.774135147392290150e+02 0.000000000000000000e+00
1.776382766439909346e+02 0.000000000000000000e+00
1.778585034013605366e+02 0.000000000000000000e+00
1.780848979591836780e+02 0.000000000000000000e+00
1.783058503401360610e+02 0.000000000000000000e+00
1.785331519274376433e+02 0.000000000000000000e+00
1.787457596371882005e+02 0.000000000000000000e+00
1.789743310657596282e+02 0.000000000000000000e+00
1.791960090702947923e+02 0.000000000000000000e+00
1.794184126984127090e+02 0.000000000000000000e+00
1.796509750566893331e+02 0.000000000000000000e+00
1.798612244897959158e+02 0.000000000000000000e+00
1.800814512471655462e+02 0.000000000000000000e+00
1.803131065759637295e+02 0.000000000000000000e+00
1.805260770975056630e+02 0.000000000000000000e+00
1.807653514739228910e+02 0.000000000000000000e+00
1.809810430839002322e+02 0.000000000000000000e+00
1.812137868480725729e+02 0.000000000000000000e+00
1.814302040816326667e+02 0.000000000000000000e+00
1.816526077097505549e+02 0.000000000000000000e+00
1.818735600907029379e+02 0.000000000000000000e+00
1.821052154195011212e+02 0.000000000000000000e+00
1.823198185941043050e+02 0.000000000000000000e+00
1.825482086167800446e+02 0.000000000000000000e+00
1.827622675736961355e+02 0.000000000000000000e+00
1.829915646258503443e+02 0.000000000000000000e+00
1.832099773242630363e+02 0.000000000000000000e+00
1.834267573696145064e+02 0.000000000000000000e+00
1.836429931972789120e+02 0.000000000000000000e+00
1.838746485260770953e+02 0.000000000000000000e+00
1.840845351473923017e+02 0.000000000000000000e+00
1.843089342403628166e+02 0.000000000000000000e+00
1.845284353741496659e+02 0.000000000000000000e+00
1.847580952380952510e+02 0.000000000000000000e+00
1.849817687074829848e+02 0.000000000000000000e+00
1.851947392290249468e+02 0.000000000000000000e+00
1.854214965986394645e+02 0.000000000000000000e+00
1.856486167800453586e+02 0.000000000000000000e+00
1.858541496598639355e+02 0.000000000000000000e+00
1.860805442176870770e+02 0.000000000000000000e+00
1.863013151927437718e+02 0.000000000000000000e+00
1.865262585034013512e+02 0.000000000000000000e+00
1.867470294784580460e+02 0.000000000000000000e+00
1.869687074829932101e+02 0.000000000000000000e+00
1.871765986394557899e+02 0.000000000000000000e+00
1.874151473922902369e+02 0.000000000000000000e+00
1.876275736961451344e+02 0.000000000000000000e+00
1.878646712018140477e+02 0.000000000000000000e+00
1.880765532879818522e+02 0.000000000000000000e+00
1.883105668934240384e+02 0.000000000000000000e+00
1.885195464852607756e+02 0.000000000000000000e+00
1.887606349206349137e+02 0.000000000000000000e+00
1.889734240362811875e+02 0.000000000000000000e+00
1.892065306122449044e+02 0.000000000000000000e+00
1.894218594104308409e+02 0.000000000000000000e+00
1.896477097505668894e+02 0.000000000000000000e+00
1.898690249433106487e+02 0.000000000000000000e+00
1.900985034013605457e+02 0.000000000000000000e+00
1.903172789115646140e+02 0.000000000000000000e+00
1.905271655328798204e+02 0.000000000000000000e+00
1.907566439909297173e+02 0.000000000000000000e+00
1.909836734690000242e+02 0.000000000000000000e+00
1.911925623582766320e+02 0.000000000000000000e+00
1.914225850340135935e+02 0.000000000000000000e+00
1.916429931972789120e+02 0.000000000000000000e+00
1.918753741496598764e+02 0.000000000000000000e+00
1.920787301587301670e+02 0.000000000000000000e+00
1.923147392290249513e+02 0.000000000000000000e+00
1.925309750566893285e+02 0.000000000000000000e+00
1.927749659863945624e+02 0.000000000000000000e+00
1.929821315192743896e+02 0.000000000000000000e+00
1.932163265306122355e+02 0.000000000000000000e+00
1.934336507936507985e+02 0.000000000000000000e+00
1.936729251700680265e+02 0.000000000000000000e+00
1.938938775510204096e+02 0.000000000000000000e+00
1.941209977324263036e+02 0.000000000000000000e+00
1.943330612244897964e+02 0.000000000000000000e+00
1.945712471655328670e+02 0.000000000000000000e+00
1.947804081632652924e+02 0.000000000000000000e+00
1.950098866213151894e+02 0.000000000000000000e+00
1.952326530612244824e+02 0.000000000000000000e+00
1.954692063492063596e+02 0.000000000000000000e+00
1.956836281179138268e+02 0.000000000000000000e+00
1.959131065759637238e+02 0.000000000000000000e+00
1.961346031746031713e+02 0.000000000000000000e+00
1.963689795918367338e+02 0.000000000000000000e+00
1.965794104308390047e+02 0.000000000000000000e+00
1.968121541950113453e+02 0.000000000000000000e+00
1.970253061224489670e+02 0.000000000000000000e+00
1.972625850340135969e+02 0.000000000000000000e+00
1.974800907029478481e+02 0.000000000000000000e+00
1.976941496598639390e+02 0.000000000000000000e+00
1.979223582766439904e+02 0.000000000000000000e+00
1.981442176870748426e+02 0.000000000000000000e+00
1.983608163265306246e+02 0.000000000000000000e+00
1.986024489795918271e+02 0.000000000000000000e+00
1.988101587301587188e+02 0.000000000000000000e+00
1.990427210884353713e+02 0.000000000000000000e+00
1.992542403628117995e+02 0.000000000000000000e+00
1.994655782312925112e+02 0.000000000000000000e+00
1.996883446712018042e+02 0.000000000000000000e+00
1.999194557823129230e+02 0.000000000000000000e+00
2.001316326529999969e+02 0.000000000000000000e+00
2.003722448979591775e+02 0.000000000000000000e+00
2.005821315192743839e+02 0.000000000000000000e+00
2.008161451247165417e+02 0.000000000000000000e+00
2.010314739229025065e+02 0.000000000000000000e+00
2.012562358276643977e+02 0.000000000000000000e+00
2.014715646258503341e+02 0.000000000000000000e+00
2.016965079365079418e+02 0.000000000000000000e+00
nan -1.000000000000000000e+00
2.021193877549999911e+02 0.000000000000000000e+00
nan -1.000000000000000000e+00
nan -1.000000000000000000e+00
nan -1.000000000000000000e+00
nan -1.000000000000000000e+00
nan -1.000000000000000000e+00
2.034585034013605309e+02 0.000000000000000000e+00
2.036489795918367349e+02 0.000000000000000000e+00
2.038878911564625867e+02 0.000000000000000000e+00
2.040999546485260794e+02 0.000000000000000000e+00
2.043276190476190379e+02 0.000000000000000000e+00
2.045489795909999771e+02 0.000000000000000000e+00
2.047677097505668939e+02 0.000000000000000000e+00
2.049641723356009209e+02 0.000000000000000000e+00
2.052181405895691739e+02 0.000000000000000000e+00
2.054394557823129333e+02 0.000000000000000000e+00
2.056741950113378721e+02 0.000000000000000000e+00
2.058886167800453393e+02 0.000000000000000000e+00
2.061173696145124836e+02 0.000000000000000000e+00
2.063448526077097540e+02 0.000000000000000000e+00
2.065630839002267578e+02 0.000000000000000000e+00
2.067956462585034103e+02 0.000000000000000000e+00
2.070098866213151894e+02 0.000000000000000000e+00
2.072159637188208592e+02 0.000000000000000000e+00
2.074663038548752922e+02 0.000000000000000000e+00
2.076789115646258495e+02 0.000000000000000000e+00
2.079134693877551001e+02 0.000000000000000000e+00
2.081360544217687050e+02 0.000000000000000000e+00
2.083550113378684898e+02 0.000000000000000000e+00
2.085852154195011394e+02 0.000000000000000000e+00
2.088030839002267669e+02 0.000000000000000000e+00
2.090243990929705262e+02 0.000000000000000000e+00
2.092562358276643977e+02 0.000000000000000000e+00
2.094737414965986488e+02 0.000000000000000000e+00
2.097015873015872955e+02 0.000000000000000000e+00
nan -1.000000000000000000e+00
nan -1.000000000000000000e+00
2.103379591836734619e+02 0.000000000000000000e+00
2.105585487528344686e+02 0.000000000000000000e+00
2.107444897959183550e+02 0.000000000000000000e+00
nan -1.000000000000000000e+00
nan -1.000000000000000000e+00
2.114782766439909381e+02 0.000000000000000000e+00
2.117084807256235877e+02 0.000000000000000000e+00
2.119386848072562373e+02 0.000000000000000000e+00
2.121645351473922858e+02 0.000000000000000000e+00
2.123771428571428430e+02 0.000000000000000000e+00
2.125723356009070244e+02 0.000000000000000000e+00
2.128023582766439858e+02 0.000000000000000000e+00
2.130468934240362842e+02 0.000000000000000000e+00
2.132816326530612230e+02 0.000000000000000000e+00
2.134911564625850247e+02 0.000000000000000000e+00
2.137282539682539664e+02 0.000000000000000000e+00
nan -1.000000000000000000e+00
nan -1.000000000000000000e+00
nan -1.000000000000000000e+00
2.146028117913832318e+02 0.000000000000000000e+00
2.148204988662131427e+02 0.000000000000000000e+00
2.150550566893423934e+02 0.000000000000000000e+00
2.152854421768707596e+02 0.000000000000000000e+00
2.154822675736961344e+02 0.000000000000000000e+00
2.157028571428571411e+02 0.000000000000000000e+00
2.159060317460317435e+02 0.000000000000000000e+00
2.161469387755101934e+02 0.000000000000000000e+00
2.163673469387755119e+02 0.000000000000000000e+00
2.165904761904761813e+02 0.000000000000000000e+00
2.168154195011337890e+02 0.000000000000000000e+00
2.170213151927437707e+02 0.000000000000000000e+00
2.172337414965986397e+02 0.000000000000000000e+00
2.174331065759637056e+02 0.000000000000000000e+00
2.176564172335600915e+02 0.000000000000000000e+00
nan -1.000000000000000000e+00
2.181427664399093089e+02 0.000000000000000000e+00
2.183564625850340235e+02 0.000000000000000000e+00
2.185799546485260691e+02 0.000000000000000000e+00
2.188119727891156572e+02 0.000000000000000000e+00
2.190458049886621268e+02 0.000000000000000000e+00
2.192587755102040887e+02 0.000000000000000000e+00
2.194635827664399130e+02 0.000000000000000000e+00
2.196841723356009197e+02 0.000000000000000000e+00
2.199210884353741449e+02 0.000000000000000000e+00
2.201356916099773287e+02 0.000000000000000000e+00
2.203706122448979556e+02 0.000000000000000000e+00
2.205843083900226702e+02 0.000000000000000000e+00
2.208248526077097438e+02 0.000000000000000000e+00
nan -1.000000000000000000e+00
2.212564172335600858e+02 0.000000000000000000e+00
2.214829931972789154e+02 0.000000000000000000e+00
2.217197278911564524e+02 0.000000000000000000e+00
nan -1.000000000000000000e+00
2.221641723356009095e+02 0.000000000000000000e+00
2.223809523809523796e+02 0.000000000000000000e+00
2.225855782312925157e+02 0.000000000000000000e+00
2.228195918367347019e+02 0.000000000000000000e+00
nan -1.000000000000000000e+00
nan -1.000000000000000000e+00
nan -1.000000000000000000e+00
nan -1.000000000000000000e+00
nan -1.000000000000000000e+00
nan -1.000000000000000000e+00
nan -1.000000000000000000e+00
nan -1.000000000000000000e+00
nan -1.000000000000000000e+00
nan -1.000000000000000000e+00
2.252970521541950006e+02 0.000000000000000000e+00
2.255038548752834515e+02 0.000000000000000000e+00
2.257286167800453427e+02 0.000000000000000000e+00
2.259450340136054365e+02 0.000000000000000000e+00
2.261804988662131564e+02 0.000000000000000000e+00
2.264032653061224494e+02 0.000000000000000000e+00
2.266151473922902539e+02 0.000000000000000000e+00
2.268366439909297014e+02 0.000000000000000000e+00
2.270744671201813958e+02 0.000000000000000000e+00
2.272972335600906888e+02 0.000000000000000000e+00
2.275221768707482966e+02 0.000000000000000000e+00
2.277509297052154125e+02 0.000000000000000000e+00
2.279816780045351550e+02 0.000000000000000000e+00
2.281993650793650659e+02 0.000000000000000000e+00
2.284170521541950052e+02 0.000000000000000000e+00
nan -1.000000000000000000e+00
2.288682086167800378e+02 0.000000000000000000e+00
2.290828117913832216e+02 0.000000000000000000e+00
2.293092063492063630e+02 0.000000000000000000e+00
2.295385034013605434e+02 0.000000000000000000e+00
2.297707029478457912e+02 0.000000000000000000e+00
2.299925623582766434e+02 0.000000000000000000e+00
2.302029931972789143e+02 0.000000000000000000e+00
2.304315646258503421e+02 0.000000000000000000e+00
2.306554195011337924e+02 0.000000000000000000e+00
2.308640362811791249e+02 0.000000000000000000e+00
2.310962358276644011e+02 0.000000000000000000e+00
nan -1.000000000000000000e+00
2.315180045351473836e+02 0.000000000000000000e+00
2.317364172335601040e+02 0.000000000000000000e+00
2.319669841269841299e+02 0.000000000000000000e+00
nan -1.000000000000000000e+00
2.324159637188208478e+02 0.000000000000000000e+00
2.326300226757369671e+02 0.000000000000000000e+00
2.328609523809523694e+02 0.000000000000000000e+00
2.330944217687074911e+02 0.000000000000000000e+00
2.333264399092970507e+02 0.000000000000000000e+00
2.335512018140589703e+02 0.000000000000000000e+00
2.337663492063492185e+02 0.000000000000000000e+00
2.339849433106575987e+02 0.000000000000000000e+00
2.342160544217687175e+02 0.000000000000000000e+00
2.344478911564625889e+02 0.000000000000000000e+00
2.346697505668934127e+02 0.000000000000000000e+00
2.348941496598639560e+02 0.000000000000000000e+00
2.351103854875283332e+02 0.000000000000000000e+00
2.353306122448979636e+02 0.000000000000000000e+00
2.355521088435374111e+02 0.000000000000000000e+00
2.357696145124716622e+02 0.000000000000000000e+00
2.360047165532879774e+02 0.000000000000000000e+00
2.362218594104308522e+02 0.000000000000000000e+00
2.364580498866213247e+02 0.000000000000000000e+00
2.366813605442176822e+02 0.000000000000000000e+00
2.369157369614512447e+02 0.000000000000000000e+00
2.371423129251700743e+02 0.000000000000000000e+00
2.373580045351473871e+02 0.000000000000000000e+00
2.375767800453514837e+02 0.000000000000000000e+00
2.378024489795918441e+02 0.000000000000000000e+00
2.380244897959183561e+02 0.000000000000000000e+00
2.382478004535147420e+02 0.000000000000000000e+00
2.384433560090702997e+02 0.000000000000000000e+00
2.386632199546485253e+02 0.000000000000000000e+00
2.388727437641723270e+02 0.000000000000000000e+00
2.391058503401360440e+02 0.000000000000000000e+00
2.393211791383220088e+02 0.000000000000000000e+00
2.395586394557823269e+02 0.000000000000000000e+00
2.397781405895691478e+02 0.000000000000000000e+00
2.400130612244898032e+02 0.000000000000000000e+00
2.402314739229024951e+02 0.000000000000000000e+00
2.404745578231292598e+02 0.000000000000000000e+00
2.406891609977324151e+02 0.000000000000000000e+00
2.409048526077097563e+02 0.000000000000000000e+00
2.411278004535147375e+02 0.000000000000000000e+00
2.413549206349206315e+02 0.000000000000000000e+00
2.415727891156462590e+02 0.000000000000000000e+00
2.417904761904761983e+02 0.000000000000000000e+00
2.420257596371882016e+02 0.000000000000000000e+00
2.422615873015872978e+02 0.000000000000000000e+00
2.424711111111110995e+02 0.000000000000000000e+00
2.426917006802721062e+02 0.000000000000000000e+00
2.429088435374149526e+02 0.000000000000000000e+00
2.431606349206349194e+02 0.000000000000000000e+00
2.433757823129251676e+02 0.000000000000000000e+00
2.435998185941043062e+02 0.000000000000000000e+00
2.438214965986394418e+02 0.000000000000000000e+00
2.440473469387755188e+02 0.000000000000000000e+00
2.442643083900226770e+02 0.000000000000000000e+00
2.444756462585033887e+02 0.000000000000000000e+00
2.446913378684807299e+02 0.000000000000000000e+00
2.449242630385487587e+02 0.000000000000000000e+00
2.451283446712018019e+02 0.000000000000000000e+00
2.453592743764172326e+02 0.000000000000000000e+00
nan -1.000000000000000000e+00
2.457816326530000026e+02 0.000000000000000000e+00
2.459860317460317560e+02 0.000000000000000000e+00
2.462144217687074956e+02 0.000000000000000000e+00
nan -1.000000000000000000e+00
2.466673469379999801e+02 1.000000000000000000e+00
2.468948979590000192e+02 1.000000000000000000e+00
2.471142857140000046e+02 1.000000000000000000e+00
2.473387755100000049e+02 1.000000000000000000e+00
2.475693877550000082e+02 1.000000000000000000e+00
2.477918367340000145e+02 1.000000000000000000e+00
2.480153061219999984e+02 1.000000000000000000e+00
2.482346938770000122e+02 1.000000000000000000e+00
2.484744897950000109e+02 1.000000000000000000e+00
2.486826530609999963e+02 1.000000000000000000e+00
2.489091836730000011e+02 1.000000000000000000e+00
2.491489795909999714e+02 1.000000000000000000e+00
2.493530612240000153e+02 1.000000000000000000e+00
nan -1.000000000000000000e+00
nan -1.000000000000000000e+00
nan -1.000000000000000000e+00
nan -1.000000000000000000e+00
nan -1.000000000000000000e+00
nan -1.000000000000000000e+00
nan -1.000000000000000000e+00
nan -1.000000000000000000e+00
nan -1.000000000000000000e+00
nan -1.000000000000000000e+00
nan -1.000000000000000000e+00
nan -1.000000000000000000e+00
nan -1.000000000000000000e+00
nan -1.000000000000000000e+00
nan -1.000000000000000000e+00
nan -1.000000000000000000e+00
nan -1.000000000000000000e+00
2.532829024943310685e+02 0.000000000000000000e+00
2.535047619047618923e+02 0.000000000000000000e+00
