# Supplementary material for: Correlated microtiming deviations in jazz and rock music
Source: PLoS One. 2018 Jan 24;13(1):e0186361. doi: 10.1371/journal.pone.0186361 (PMC5783353; doi:10.1371/journal.pone.0186361)
Supplement: S1 Dataset — (ZIP) [file pone.0186361.s001.zip › R13.dat]

8.565986394557823402e+00 0.000000000000000000e+00
8.870566893424037147e+00 0.000000000000000000e+00
9.183492063492064261e+00 0.000000000000000000e+00
9.490068027210885049e+00 0.000000000000000000e+00
9.835827664399092285e+00 0.000000000000000000e+00
1.013841269841269899e+01 0.000000000000000000e+00
1.043283446712018225e+01 0.000000000000000000e+00
1.078566893424036266e+01 0.000000000000000000e+00
1.109206349206349174e+01 0.000000000000000000e+00
1.139301587301587304e+01 0.000000000000000000e+00
1.170412698412698482e+01 0.000000000000000000e+00
1.202195011337868458e+01 0.000000000000000000e+00
1.229750566799999945e+01 0.000000000000000000e+00
1.262820861678004469e+01 0.000000000000000000e+00
1.291936507936507894e+01 0.000000000000000000e+00
1.320253968253968324e+01 0.000000000000000000e+00
1.352217687074830010e+01 0.000000000000000000e+00
1.382312925170067963e+01 0.000000000000000000e+00
1.411374149659863875e+01 0.000000000000000000e+00
1.444625850340135997e+01 0.000000000000000000e+00
1.474231292517006864e+01 0.000000000000000000e+00
1.504285714200000079e+01 0.000000000000000000e+00
1.535528344671201850e+01 0.000000000000000000e+00
1.566004535147392218e+01 0.000000000000000000e+00
1.593396825396825456e+01 0.000000000000000000e+00
nan -1.000000000000000000e+00
1.662058956916099817e+01 0.000000000000000000e+00
1.688054421768707414e+01 0.000000000000000000e+00
1.721160997732426168e+01 0.000000000000000000e+00
1.752036281179138300e+01 0.000000000000000000e+00
1.781641723356009166e+01 0.000000000000000000e+00
1.814802721088435433e+01 0.000000000000000000e+00
1.844734693877551024e+01 0.000000000000000000e+00
1.872816326530612230e+01 0.000000000000000000e+00
1.903473922902494309e+01 0.000000000000000000e+00
1.934566893424036138e+01 0.000000000000000000e+00
1.965043083900226861e+01 0.000000000000000000e+00
1.996625850340135955e+01 0.000000000000000000e+00
2.028172335600907061e+01 0.000000000000000000e+00
2.055147392290249542e+01 0.000000000000000000e+00
2.085224489795918501e+01 0.000000000000000000e+00
2.117496598639455740e+01 0.000000000000000000e+00
2.144798185941042945e+01 0.000000000000000000e+00
2.179120181405895806e+01 0.000000000000000000e+00
2.209578231292517003e+01 0.000000000000000000e+00
2.237913832199546604e+01 0.000000000000000000e+00
2.267845804988662195e+01 0.000000000000000000e+00
2.299482993197278802e+01 0.000000000000000000e+00
2.328707482993197431e+01 0.000000000000000000e+00
2.360000000000000142e+01 0.000000000000000000e+00
2.391600907029478407e+01 0.000000000000000000e+00
2.419183673400000245e+01 0.000000000000000000e+00
2.449342403628117992e+01 0.000000000000000000e+00
2.480907029478457915e+01 0.000000000000000000e+00
2.509551020408163424e+01 0.000000000000000000e+00
2.542222222222222072e+01 0.000000000000000000e+00
2.572571428571428598e+01 0.000000000000000000e+00
2.601020408099999770e+01 0.000000000000000000e+00
2.630240362811791499e+01 0.000000000000000000e+00
2.660517006802720985e+01 0.000000000000000000e+00
2.691700680272108670e+01 0.000000000000000000e+00
2.722213151927437735e+01 0.000000000000000000e+00
2.753015873015873183e+01 0.000000000000000000e+00
2.779845804988662294e+01 0.000000000000000000e+00
2.811555555555555586e+01 0.000000000000000000e+00
2.843047619047619179e+01 0.000000000000000000e+00
2.871419501133786767e+01 0.000000000000000000e+00
2.904997732426303969e+01 0.000000000000000000e+00
2.936290249433106680e+01 0.000000000000000000e+00
2.963464852607709688e+01 0.000000000000000000e+00
2.993977324263038398e+01 0.000000000000000000e+00
3.023365079365079211e+01 0.000000000000000000e+00
3.052498866213151985e+01 0.000000000000000000e+00
3.084390022675736986e+01 0.000000000000000000e+00
3.117442176870748227e+01 0.000000000000000000e+00
3.145306122448979735e+01 0.000000000000000000e+00
3.175183673469387813e+01 0.000000000000000000e+00
3.206458049886621353e+01 0.000000000000000000e+00
3.235664399092970456e+01 0.000000000000000000e+00
3.268063492063492248e+01 0.000000000000000000e+00
3.298557823129251432e+01 0.000000000000000000e+00
3.325460317460317583e+01 0.000000000000000000e+00
3.355482993197279029e+01 0.000000000000000000e+00
3.387337868480725689e+01 0.000000000000000000e+00
3.417251700680272108e+01 0.000000000000000000e+00
3.449106575963718768e+01 0.000000000000000000e+00
3.479401360544217425e+01 0.000000000000000000e+00
3.506956916099773025e+01 0.000000000000000000e+00
3.536997732426303997e+01 0.000000000000000000e+00
3.568217687074830025e+01 0.000000000000000000e+00
3.596122448900000279e+01 0.000000000000000000e+00
3.628117913832199548e+01 0.000000000000000000e+00
3.658412698412698205e+01 0.000000000000000000e+00
3.685986394557823331e+01 0.000000000000000000e+00
3.715537414965986329e+01 0.000000000000000000e+00
3.746575963718820645e+01 0.000000000000000000e+00
3.776507936507936591e+01 0.000000000000000000e+00
3.806984126984126959e+01 0.000000000000000000e+00
3.837206349206348932e+01 0.000000000000000000e+00
3.868752834467120039e+01 0.000000000000000000e+00
3.898358276643990905e+01 0.000000000000000000e+00
3.927292517006802797e+01 0.000000000000000000e+00
3.959727891156462931e+01 0.000000000000000000e+00
3.988716553287981981e+01 0.000000000000000000e+00
4.018666666666666742e+01 0.000000000000000000e+00
4.049251700680272137e+01 0.000000000000000000e+00
4.078439909297052424e+01 0.000000000000000000e+00
4.107718820861678211e+01 0.000000000000000000e+00
4.138195011337868578e+01 0.000000000000000000e+00
4.167274376417233839e+01 0.000000000000000000e+00
4.197097505668934048e+01 0.000000000000000000e+00
4.226993197278911651e+01 0.000000000000000000e+00
4.256888888888888545e+01 0.000000000000000000e+00
4.287857142800000076e+01 1.000000000000000000e+00
4.317653061200000053e+01 1.000000000000000000e+00
4.347551020399999544e+01 1.000000000000000000e+00
4.377346938699999868e+01 1.000000000000000000e+00
4.407691609977324276e+01 0.000000000000000000e+00
4.437986394557822933e+01 0.000000000000000000e+00
4.469968253968254146e+01 0.000000000000000000e+00
4.498140589569160852e+01 0.000000000000000000e+00
4.528145124716553482e+01 0.000000000000000000e+00
4.558512471655328824e+01 0.000000000000000000e+00
4.585795918367347213e+01 0.000000000000000000e+00
4.617795918367347241e+01 0.000000000000000000e+00
4.646675736961451264e+01 0.000000000000000000e+00
4.675791383219954866e+01 0.000000000000000000e+00
4.709605442176870582e+01 0.000000000000000000e+00
4.740226757369614319e+01 0.000000000000000000e+00
4.766639455782313206e+01 0.000000000000000000e+00
4.797188208616780258e+01 0.000000000000000000e+00
nan -1.000000000000000000e+00
nan -1.000000000000000000e+00
4.884571428571428697e+01 0.000000000000000000e+00
4.917224489795918174e+01 0.000000000000000000e+00
4.943963718820861430e+01 0.000000000000000000e+00
4.974784580498866404e+01 0.000000000000000000e+00
5.006276643990929642e+01 0.000000000000000000e+00
5.034757369614512612e+01 0.000000000000000000e+00
5.066993197278911509e+01 0.000000000000000000e+00
5.096616780045351192e+01 0.000000000000000000e+00
5.123877551000000352e+01 0.000000000000000000e+00
5.154848072562358396e+01 0.000000000000000000e+00
nan -1.000000000000000000e+00
nan -1.000000000000000000e+00
5.241632653061224545e+01 0.000000000000000000e+00
5.271963718820861544e+01 0.000000000000000000e+00
5.299174603174603249e+01 0.000000000000000000e+00
5.330376417233559749e+01 0.000000000000000000e+00
5.360580498866212906e+01 0.000000000000000000e+00
5.388734693877550797e+01 0.000000000000000000e+00
5.421442176870748142e+01 0.000000000000000000e+00
5.451464852607709588e+01 0.000000000000000000e+00
5.478185941043084028e+01 0.000000000000000000e+00
5.509061224489796160e+01 0.000000000000000000e+00
5.538467120181405789e+01 0.000000000000000000e+00
5.566222222222221916e+01 0.000000000000000000e+00
5.595482993197278887e+01 0.000000000000000000e+00
5.626630385487528230e+01 0.000000000000000000e+00
5.653351473922902670e+01 0.000000000000000000e+00
5.686312925170067700e+01 0.000000000000000000e+00
5.716879818594104279e+01 0.000000000000000000e+00
5.744943310657596669e+01 0.000000000000000000e+00
5.776290249433106538e+01 0.000000000000000000e+00
5.806149659863945800e+01 0.000000000000000000e+00
5.835047619047619349e+01 0.000000000000000000e+00
5.865142857142857480e+01 0.000000000000000000e+00
5.896108843537415112e+01 0.000000000000000000e+00
5.922993197278911737e+01 0.000000000000000000e+00
5.953505668934240447e+01 0.000000000000000000e+00
5.983546485260770709e+01 0.000000000000000000e+00
6.011809523809523625e+01 0.000000000000000000e+00
6.044861678004534866e+01 0.000000000000000000e+00
6.074829931972789154e+01 0.000000000000000000e+00
6.103999999999999915e+01 0.000000000000000000e+00
6.137070294784580682e+01 0.000000000000000000e+00
6.167183673469387628e+01 0.000000000000000000e+00
6.193904761904762069e+01 0.000000000000000000e+00
6.223909297052153988e+01 0.000000000000000000e+00
6.255238095238095042e+01 0.000000000000000000e+00
6.284897959183673777e+01 0.000000000000000000e+00
6.316643990929705410e+01 0.000000000000000000e+00
6.347555555555555884e+01 0.000000000000000000e+00
6.375346938775510353e+01 0.000000000000000000e+00
6.404970521541950745e+01 0.000000000000000000e+00
6.435011337868481007e+01 0.000000000000000000e+00
6.464072562358276741e+01 0.000000000000000000e+00
6.493659863945578081e+01 0.000000000000000000e+00
6.525242630385487530e+01 0.000000000000000000e+00
6.553287981859411104e+01 0.000000000000000000e+00
6.582965986394557945e+01 0.000000000000000000e+00
6.614675736961451946e+01 0.000000000000000000e+00
6.643464852607709759e+01 0.000000000000000000e+00
6.674557823129251233e+01 0.000000000000000000e+00
6.704562358276643863e+01 0.000000000000000000e+00
6.733424036281179781e+01 0.000000000000000000e+00
6.762902494331065384e+01 0.000000000000000000e+00
6.793070294784580199e+01 0.000000000000000000e+00
6.821950113378684932e+01 0.000000000000000000e+00
6.854349206349206725e+01 0.000000000000000000e+00
6.883700680272109196e+01 0.000000000000000000e+00
6.910730158730159189e+01 0.000000000000000000e+00
6.942730158730158507e+01 0.000000000000000000e+00
6.974591836700000158e+01 0.000000000000000000e+00
7.001530612199999837e+01 0.000000000000000000e+00
7.029569160997732524e+01 0.000000000000000000e+00
7.058158730158730521e+01 0.000000000000000000e+00
7.087074829931972886e+01 0.000000000000000000e+00
7.116643990929705410e+01 0.000000000000000000e+00
7.146684807256235672e+01 0.000000000000000000e+00
7.176616780045351618e+01 0.000000000000000000e+00
7.206657596371881880e+01 0.000000000000000000e+00
7.236662131519274510e+01 0.000000000000000000e+00
7.266412698412698035e+01 0.000000000000000000e+00
7.296798185941042902e+01 0.000000000000000000e+00
7.325877551020408873e+01 0.000000000000000000e+00
7.355408163199999194e+01 0.000000000000000000e+00
7.385687074829931476e+01 0.000000000000000000e+00
7.417269841269840924e+01 0.000000000000000000e+00
7.444489795900000217e+01 0.000000000000000000e+00
7.476353741496598104e+01 0.000000000000000000e+00
7.506140589569160682e+01 0.000000000000000000e+00
7.533968253968254203e+01 0.000000000000000000e+00
7.565387755102041467e+01 0.000000000000000000e+00
7.595519274376417229e+01 0.000000000000000000e+00
7.623256235827663829e+01 0.000000000000000000e+00
7.652299319727890747e+01 0.000000000000000000e+00
7.681886621315192087e+01 0.000000000000000000e+00
7.712507936507935824e+01 0.000000000000000000e+00
7.742820861678004007e+01 0.000000000000000000e+00
7.773823129251699982e+01 0.000000000000000000e+00
7.799691609977324447e+01 0.000000000000000000e+00
7.831111111111111711e+01 0.000000000000000000e+00
7.861950113378685501e+01 0.000000000000000000e+00
7.889693877499999530e+01 0.000000000000000000e+00
7.921632653061224971e+01 0.000000000000000000e+00
7.951673469387755233e+01 0.000000000000000000e+00
7.979555555555555202e+01 0.000000000000000000e+00
8.008362811791383251e+01 0.000000000000000000e+00
8.039292517006802541e+01 0.000000000000000000e+00
8.066739229024943825e+01 0.000000000000000000e+00
8.093968253968253634e+01 0.000000000000000000e+00
8.125408163199999478e+01 0.000000000000000000e+00
8.151927437641722918e+01 0.000000000000000000e+00
8.182167800453514417e+01 0.000000000000000000e+00
8.211863945578231494e+01 0.000000000000000000e+00
8.239437641723355910e+01 0.000000000000000000e+00
8.272217687074829939e+01 0.000000000000000000e+00
8.301369614512471173e+01 0.000000000000000000e+00
8.327473922902494508e+01 0.000000000000000000e+00
8.358276643990929244e+01 0.000000000000000000e+00
8.387628117913831716e+01 0.000000000000000000e+00
8.418013605442176583e+01 0.000000000000000000e+00
8.447709750566893661e+01 0.000000000000000000e+00
8.476988662131519447e+01 0.000000000000000000e+00
8.503854875283447257e+01 0.000000000000000000e+00
8.534081632600000944e+01 0.000000000000000000e+00
8.562739229024943199e+01 0.000000000000000000e+00
8.590639455782313405e+01 0.000000000000000000e+00
8.621405895691610510e+01 0.000000000000000000e+00
8.651773242630385141e+01 0.000000000000000000e+00
8.680634920634921059e+01 0.000000000000000000e+00
nan -1.000000000000000000e+00
8.739265306122449317e+01 0.000000000000000000e+00
8.766675736961451548e+01 0.000000000000000000e+00
8.795936507936508519e+01 0.000000000000000000e+00
8.827047619047618809e+01 0.000000000000000000e+00
8.853678004535147750e+01 0.000000000000000000e+00
8.883882086167800196e+01 0.000000000000000000e+00
8.912653061200001048e+01 0.000000000000000000e+00
8.940353741496598161e+01 0.000000000000000000e+00
8.973260770975056744e+01 0.000000000000000000e+00
9.002902494331065952e+01 0.000000000000000000e+00
9.030820861678004974e+01 0.000000000000000000e+00
9.059446712018140602e+01 0.000000000000000000e+00
9.088961451247165257e+01 0.000000000000000000e+00
9.118530612244897782e+01 0.000000000000000000e+00
9.149206349206349387e+01 0.000000000000000000e+00
9.180063492063491992e+01 0.000000000000000000e+00
9.206367346938775142e+01 0.000000000000000000e+00
9.235918367346938851e+01 0.000000000000000000e+00
9.264616780045351163e+01 0.000000000000000000e+00
9.291863945578231210e+01 0.000000000000000000e+00
9.323367346899999575e+01 0.000000000000000000e+00
9.351002267573696258e+01 0.000000000000000000e+00
9.380335600907029914e+01 0.000000000000000000e+00
9.409541950113379016e+01 0.000000000000000000e+00
9.438548752834466882e+01 0.000000000000000000e+00
9.468244897959183959e+01 0.000000000000000000e+00
9.497922902494330799e+01 0.000000000000000000e+00
9.527020408163265586e+01 0.000000000000000000e+00
9.557170068027211585e+01 0.000000000000000000e+00
9.587047619047619662e+01 0.000000000000000000e+00
9.615818594104308659e+01 0.000000000000000000e+00
9.644099773242629681e+01 0.000000000000000000e+00
9.673650793650793389e+01 0.000000000000000000e+00
9.703020408163264676e+01 0.000000000000000000e+00
9.732716553287981753e+01 0.000000000000000000e+00
9.762975056689342068e+01 0.000000000000000000e+00
9.790657596371882221e+01 0.000000000000000000e+00
9.821079365079364720e+01 0.000000000000000000e+00
9.850630385487528429e+01 0.000000000000000000e+00
9.879473922902494110e+01 0.000000000000000000e+00
9.908061224399999389e+01 0.000000000000000000e+00
9.938612244897959158e+01 0.000000000000000000e+00
9.967328798185941707e+01 0.000000000000000000e+00
9.997641723356008470e+01 0.000000000000000000e+00
1.002630385487528315e+02 0.000000000000000000e+00
1.005570975056689349e+02 0.000000000000000000e+00
1.008453514739229036e+02 0.000000000000000000e+00
1.011243537414966056e+02 0.000000000000000000e+00
nan -1.000000000000000000e+00
nan -1.000000000000000000e+00
1.019510204081632594e+02 0.000000000000000000e+00
1.022639455782312865e+02 0.000000000000000000e+00
1.025209977324263093e+02 0.000000000000000000e+00
1.028382766439909233e+02 0.000000000000000000e+00
1.031352380952380940e+02 0.000000000000000000e+00
1.034000907029478498e+02 0.000000000000000000e+00
1.037215419501133766e+02 0.000000000000000000e+00
1.040234013605442129e+02 0.000000000000000000e+00
1.042840816326530557e+02 0.000000000000000000e+00
1.045977324263038497e+02 0.000000000000000000e+00
1.048912471655328744e+02 0.000000000000000000e+00
1.051751473922902562e+02 0.000000000000000000e+00
1.054643083900226799e+02 0.000000000000000000e+00
1.057821315192743725e+02 0.000000000000000000e+00
1.060584126984126954e+02 0.000000000000000000e+00
1.063611791383220009e+02 0.000000000000000000e+00
1.066463492063491998e+02 0.000000000000000000e+00
1.069255328798185900e+02 0.000000000000000000e+00
1.072344671201814066e+02 0.000000000000000000e+00
1.075268934240362881e+02 0.000000000000000000e+00
1.077979138321995407e+02 0.000000000000000000e+00
1.080892517006802791e+02 0.000000000000000000e+00
1.084165079365079407e+02 0.000000000000000000e+00
nan -1.000000000000000000e+00
1.089543764172335614e+02 0.000000000000000000e+00
1.092576870748299314e+02 0.000000000000000000e+00
1.095204081629999990e+02 0.000000000000000000e+00
1.098274829931972789e+02 0.000000000000000000e+00
1.101137414965986352e+02 0.000000000000000000e+00
1.103856689342403570e+02 0.000000000000000000e+00
1.107163718820861646e+02 0.000000000000000000e+00
1.110120634920634899e+02 0.000000000000000000e+00
1.112809070294784561e+02 0.000000000000000000e+00
1.115771428571428601e+02 0.000000000000000000e+00
1.118746485260770953e+02 0.000000000000000000e+00
1.121362358276643931e+02 0.000000000000000000e+00
1.124435374149659879e+02 0.000000000000000000e+00
1.127390476190476249e+02 0.000000000000000000e+00
1.130343764172335597e+02 0.000000000000000000e+00
1.133269841269841294e+02 0.000000000000000000e+00
1.136185034013605417e+02 0.000000000000000000e+00
1.139024036281179093e+02 0.000000000000000000e+00
nan -1.000000000000000000e+00
1.145006802721088377e+02 0.000000000000000000e+00
1.147724263038548713e+02 0.000000000000000000e+00
1.150570521541950058e+02 0.000000000000000000e+00
1.153155555555555623e+02 0.000000000000000000e+00
1.155989115646258512e+02 0.000000000000000000e+00
1.158955102040816314e+02 0.000000000000000000e+00
1.162066213151927485e+02 0.000000000000000000e+00
1.164749206349206361e+02 0.000000000000000000e+00
1.167838548752834527e+02 0.000000000000000000e+00
1.170728344671201882e+02 0.000000000000000000e+00
1.173476643990929773e+02 0.000000000000000000e+00
1.176774603174603158e+02 0.000000000000000000e+00
1.179698866213151973e+02 0.000000000000000000e+00
1.182318367346938714e+02 0.000000000000000000e+00
1.185347845804988651e+02 0.000000000000000000e+00
1.188326530612244909e+02 0.000000000000000000e+00
1.191181859410430803e+02 0.000000000000000000e+00
1.194053514739229058e+02 0.000000000000000000e+00
1.197307936507936574e+02 0.000000000000000000e+00
1.199972789115646208e+02 0.000000000000000000e+00
1.203080272108843474e+02 0.000000000000000000e+00
1.206060770975056755e+02 0.000000000000000000e+00
1.208741950113378749e+02 0.000000000000000000e+00
1.211854875283446660e+02 0.000000000000000000e+00
1.214848072562358254e+02 0.000000000000000000e+00
1.217509297052154125e+02 0.000000000000000000e+00
1.220542403628117967e+02 0.000000000000000000e+00
1.223513832199546556e+02 0.000000000000000000e+00
1.226183673459999994e+02 0.000000000000000000e+00
1.229088435374149668e+02 0.000000000000000000e+00
1.231932879818594131e+02 0.000000000000000000e+00
1.234635827664399130e+02 0.000000000000000000e+00
1.237623582766439938e+02 0.000000000000000000e+00
1.240660317460317401e+02 0.000000000000000000e+00
1.243199999999999932e+02 0.000000000000000000e+00
1.246458049886621353e+02 0.000000000000000000e+00
1.249324263038548821e+02 0.000000000000000000e+00
1.252052607709750589e+02 0.000000000000000000e+00
1.254927891156462607e+02 0.000000000000000000e+00
1.257937414965986420e+02 0.000000000000000000e+00
1.260890702947845767e+02 0.000000000000000000e+00
1.263622675736961440e+02 0.000000000000000000e+00
nan -1.000000000000000000e+00
1.269623582766439966e+02 0.000000000000000000e+00
1.272544217687074877e+02 0.000000000000000000e+00
1.275493877551020461e+02 0.000000000000000000e+00
1.278438095238095258e+02 0.000000000000000000e+00
1.281286167800453484e+02 0.000000000000000000e+00
1.284400907029478560e+02 0.000000000000000000e+00
1.287176417233559960e+02 0.000000000000000000e+00
1.290135147392290378e+02 0.000000000000000000e+00
1.293028571428571354e+02 0.000000000000000000e+00
1.295912925170067922e+02 0.000000000000000000e+00
1.298835374149659856e+02 0.000000000000000000e+00
1.301748752834467098e+02 0.000000000000000000e+00
1.304689342403628132e+02 0.000000000000000000e+00
1.307622675736961355e+02 0.000000000000000000e+00
1.310579591836734608e+02 0.000000000000000000e+00
1.313440362811791431e+02 0.000000000000000000e+00
1.316243083900226623e+02 0.000000000000000000e+00
1.319343310657596362e+02 0.000000000000000000e+00
1.322205895691610067e+02 0.000000000000000000e+00
1.325106575963718853e+02 0.000000000000000000e+00
1.328025396825396740e+02 0.000000000000000000e+00
1.330877097505668871e+02 0.000000000000000000e+00
1.333799546485260805e+02 0.000000000000000000e+00
1.336625850340136026e+02 0.000000000000000000e+00
1.339551927437641723e+02 0.000000000000000000e+00
1.342372789115646299e+02 0.000000000000000000e+00
1.345322448979591741e+02 0.000000000000000000e+00
1.348128798185940980e+02 0.000000000000000000e+00
1.351152834467120272e+02 0.000000000000000000e+00
1.354118820861677932e+02 0.000000000000000000e+00
1.357010430839002311e+02 0.000000000000000000e+00
1.359940136054421771e+02 0.000000000000000000e+00
1.363080272108843474e+02 0.000000000000000000e+00
1.365639909297052270e+02 0.000000000000000000e+00
1.368625850340136196e+02 0.000000000000000000e+00
1.371785941043083881e+02 0.000000000000000000e+00
1.374492517006802643e+02 0.000000000000000000e+00
1.377672562358276593e+02 0.000000000000000000e+00
1.380752834467120067e+02 0.000000000000000000e+00
1.383602040810000062e+02 0.000000000000000000e+00
1.386926077097505754e+02 0.000000000000000000e+00
1.389928344671201899e+02 0.000000000000000000e+00
1.392564172335600858e+02 0.000000000000000000e+00
1.395539229024943211e+02 0.000000000000000000e+00
1.398577777777777840e+02 0.000000000000000000e+00
1.401353287981859523e+02 0.000000000000000000e+00
1.404312018140589657e+02 0.000000000000000000e+00
1.407482993197278915e+02 0.000000000000000000e+00
1.410187755102040796e+02 0.000000000000000000e+00
1.413208163265306041e+02 0.000000000000000000e+00
1.416150566893423957e+02 0.000000000000000000e+00
1.419043990929705217e+02 0.000000000000000000e+00
1.422207709750566949e+02 0.000000000000000000e+00
1.425271655328798204e+02 0.000000000000000000e+00
1.427900226757369637e+02 0.000000000000000000e+00
1.430909750566893308e+02 0.000000000000000000e+00
1.433910204081632571e+02 0.000000000000000000e+00
1.436682086167800492e+02 0.000000000000000000e+00
1.439713378684807310e+02 0.000000000000000000e+00
1.442635827664398960e+02 0.000000000000000000e+00
1.445389569160997780e+02 0.000000000000000000e+00
1.448424489795918362e+02 0.000000000000000000e+00
1.451356009070294704e+02 0.000000000000000000e+00
1.454069841269841277e+02 0.000000000000000000e+00
1.457246258503401464e+02 0.000000000000000000e+00
1.460370068027210948e+02 0.000000000000000000e+00
1.463100226757369740e+02 0.000000000000000000e+00
1.465853968253968276e+02 0.000000000000000000e+00
1.468836281179138439e+02 0.000000000000000000e+00
1.471684353741496523e+02 0.000000000000000000e+00
1.474619501133786912e+02 0.000000000000000000e+00
1.477638095238095275e+02 0.000000000000000000e+00
1.480292063492063619e+02 0.000000000000000000e+00
1.483272562358276616e+02 0.000000000000000000e+00
1.486153287981859421e+02 0.000000000000000000e+00
1.488901587301587313e+02 0.000000000000000000e+00
1.492190476190476147e+02 0.000000000000000000e+00
1.495049433106576089e+02 0.000000000000000000e+00
1.497756009070294851e+02 0.000000000000000000e+00
1.500772789115646333e+02 0.000000000000000000e+00
nan -1.000000000000000000e+00
1.506111564625850292e+02 0.000000000000000000e+00
1.509077551020408237e+02 0.000000000000000000e+00
1.512123356009070392e+02 0.000000000000000000e+00
1.514904308390022720e+02 0.000000000000000000e+00
1.517951927437641757e+02 0.000000000000000000e+00
1.520916099773242536e+02 0.000000000000000000e+00
1.523620861678004417e+02 0.000000000000000000e+00
1.526784580498866148e+02 0.000000000000000000e+00
1.529786848072562293e+02 0.000000000000000000e+00
1.532397278911564626e+02 0.000000000000000000e+00
1.535287074829931839e+02 0.000000000000000000e+00
1.538100680272108889e+02 0.000000000000000000e+00
1.541073922902494360e+02 0.000000000000000000e+00
1.543902040816326462e+02 0.000000000000000000e+00
1.547073015873016004e+02 0.000000000000000000e+00
1.549746938775510330e+02 0.000000000000000000e+00
1.552763718820861811e+02 0.000000000000000000e+00
1.555595464852607677e+02 0.000000000000000000e+00
1.558351020408163379e+02 0.000000000000000000e+00
1.561574603174603055e+02 0.000000000000000000e+00
1.564464399092970552e+02 0.000000000000000000e+00
1.567158276643990860e+02 0.000000000000000000e+00
1.570107936507936586e+02 0.000000000000000000e+00
1.572946938775510262e+02 0.000000000000000000e+00
1.575673469387755006e+02 0.000000000000000000e+00
1.578693877551020535e+02 0.000000000000000000e+00
1.581612698412698421e+02 0.000000000000000000e+00
1.584542403628117881e+02 0.000000000000000000e+00
1.587356009070294647e+02 0.000000000000000000e+00
1.590220408163265233e+02 0.000000000000000000e+00
1.593086621315192701e+02 0.000000000000000000e+00
1.595969387750000124e+02 0.000000000000000000e+00
1.598797278911564490e+02 0.000000000000000000e+00
1.601532879818594211e+02 0.000000000000000000e+00
1.604471655328798079e+02 0.000000000000000000e+00
1.607303401360544228e+02 0.000000000000000000e+00
1.610198639455782370e+02 0.000000000000000000e+00
1.613162811791383149e+02 0.000000000000000000e+00
1.615981859410430843e+02 0.000000000000000000e+00
1.618760997732426290e+02 0.000000000000000000e+00
1.621532879818594211e+02 0.000000000000000000e+00
1.624279365079365220e+02 0.000000000000000000e+00
1.626982312925169936e+02 0.000000000000000000e+00
1.629756009070294738e+02 0.000000000000000000e+00
1.632491609977324174e+02 0.000000000000000000e+00
1.635259863945578331e+02 0.000000000000000000e+00
1.637988208616779957e+02 0.000000000000000000e+00
1.640912471655328773e+02 0.000000000000000000e+00
1.643424943310657511e+02 0.000000000000000000e+00
1.646262131519274305e+02 0.000000000000000000e+00
1.649342403628117779e+02 0.000000000000000000e+00
1.651912925170068149e+02 0.000000000000000000e+00
1.654900680272108957e+02 0.000000000000000000e+00
1.657757823129251733e+02 0.000000000000000000e+00
1.660330158730158701e+02 0.000000000000000000e+00
1.663332426303854845e+02 0.000000000000000000e+00
1.666185941043083858e+02 0.000000000000000000e+00
1.668843537414965965e+02 0.000000000000000000e+00
1.671747845804988799e+02 0.000000000000000000e+00
1.674775510204081570e+02 0.000000000000000000e+00
1.677367800453514803e+02 0.000000000000000000e+00
1.679965532879818682e+02 0.000000000000000000e+00
1.683209070294784624e+02 0.000000000000000000e+00
1.685890249433106476e+02 0.000000000000000000e+00
1.688881632653061331e+02 0.000000000000000000e+00
1.691590022675736975e+02 0.000000000000000000e+00
1.694236734693877509e+02 0.000000000000000000e+00
1.697306122448979693e+02 0.000000000000000000e+00
1.700117913832199577e+02 0.000000000000000000e+00
1.702697505668934355e+02 0.000000000000000000e+00
1.705678004535147352e+02 0.000000000000000000e+00
nan -1.000000000000000000e+00
1.710512471655328852e+02 0.000000000000000000e+00
1.713899319727891282e+02 0.000000000000000000e+00
1.716591383219954707e+02 0.000000000000000000e+00
1.719330612244897907e+02 0.000000000000000000e+00
1.722463492063492083e+02 0.000000000000000000e+00
1.725304308390022641e+02 0.000000000000000000e+00
1.728059863945578343e+02 0.000000000000000000e+00
1.731234467120181364e+02 0.000000000000000000e+00
1.734302040816326667e+02 0.000000000000000000e+00
1.736838095238095150e+02 0.000000000000000000e+00
1.739755102040816439e+02 0.000000000000000000e+00
1.742470748299319609e+02 0.000000000000000000e+00
1.745079365079365061e+02 0.000000000000000000e+00
1.748007256235827640e+02 0.000000000000000000e+00
1.750860770975056653e+02 0.000000000000000000e+00
1.753756009070294795e+02 0.000000000000000000e+00
1.756602267573696281e+02 0.000000000000000000e+00
1.759381405895691728e+02 0.000000000000000000e+00
1.762274829931972704e+02 0.000000000000000000e+00
1.765126530612244835e+02 0.000000000000000000e+00
1.767972789115646322e+02 0.000000000000000000e+00
1.770855328798186008e+02 0.000000000000000000e+00
nan -1.000000000000000000e+00
1.776643990929705126e+02 0.000000000000000000e+00
1.779067573696145246e+02 0.000000000000000000e+00
1.782000907029478469e+02 0.000000000000000000e+00
1.785164625850340201e+02 0.000000000000000000e+00
1.787677097505668939e+02 0.000000000000000000e+00
1.790737414965986432e+02 0.000000000000000000e+00
1.793661678004535247e+02 0.000000000000000000e+00
1.796393650793650920e+02 0.000000000000000000e+00
1.799609977324263070e+02 0.000000000000000000e+00
1.802575963718820731e+02 0.000000000000000000e+00
1.805026757369614643e+02 0.000000000000000000e+00
1.808052607709750532e+02 0.000000000000000000e+00
1.811034920634920695e+02 0.000000000000000000e+00
1.813872108843537490e+02 0.000000000000000000e+00
1.816662131519274510e+02 0.000000000000000000e+00
1.819747845804988629e+02 0.000000000000000000e+00
1.822445351473922983e+02 0.000000000000000000e+00
1.825478458049886683e+02 0.000000000000000000e+00
1.828466213151927491e+02 0.000000000000000000e+00
1.831105668934240498e+02 0.000000000000000000e+00
1.834165986394557706e+02 0.000000000000000000e+00
1.837108390022675621e+02 0.000000000000000000e+00
1.839787755102040876e+02 0.000000000000000000e+00
1.842621315192743623e+02 0.000000000000000000e+00
1.845663492063492015e+02 0.000000000000000000e+00
1.848493424036281283e+02 0.000000000000000000e+00
1.851452154195011417e+02 0.000000000000000000e+00
1.854332879818594222e+02 0.000000000000000000e+00
1.856997732426303855e+02 0.000000000000000000e+00
1.859831292517006887e+02 0.000000000000000000e+00
1.862755555555555418e+02 0.000000000000000000e+00
1.865600000000000023e+02 0.000000000000000000e+00
1.868518820861677909e+02 0.000000000000000000e+00
1.871390476190476306e+02 0.000000000000000000e+00
1.874091609977324140e+02 0.000000000000000000e+00
1.877032199546485174e+02 0.000000000000000000e+00
1.880009070294784692e+02 0.000000000000000000e+00
1.882840816326530557e+02 0.000000000000000000e+00
1.885284353741496659e+02 0.000000000000000000e+00
1.888239455782313030e+02 0.000000000000000000e+00
1.891111111111111143e+02 0.000000000000000000e+00
1.894008163265306166e+02 0.000000000000000000e+00
1.896923356009070289e+02 0.000000000000000000e+00
1.899871201814058850e+02 0.000000000000000000e+00
1.902614058956916097e+02 0.000000000000000000e+00
1.905596371882086260e+02 0.000000000000000000e+00
1.908460770975056562e+02 0.000000000000000000e+00
1.911287074829932067e+02 0.000000000000000000e+00
1.914115192743764169e+02 0.000000000000000000e+00
1.916999546485260737e+02 0.000000000000000000e+00
1.919972789115646208e+02 0.000000000000000000e+00
1.922746485260771010e+02 0.000000000000000000e+00
1.925578231292516875e+02 0.000000000000000000e+00
1.928497052154195046e+02 0.000000000000000000e+00
1.931348752834467177e+02 0.000000000000000000e+00
1.934214965986394645e+02 0.000000000000000000e+00
1.937048526077097392e+02 0.000000000000000000e+00
1.939907482993197334e+02 0.000000000000000000e+00
1.942726530612245028e+02 0.000000000000000000e+00
1.945589115646258449e+02 0.000000000000000000e+00
1.948409977324263025e+02 0.000000000000000000e+00
1.951248979591836701e+02 0.000000000000000000e+00
1.954251247165532845e+02 0.000000000000000000e+00
1.957097505668934332e+02 0.000000000000000000e+00
1.959923809523809553e+02 0.000000000000000000e+00
1.962793650793650784e+02 0.000000000000000000e+00
1.965590929705215331e+02 0.000000000000000000e+00
1.968547845804988583e+02 0.000000000000000000e+00
1.971386848072562259e+02 0.000000000000000000e+00
1.974254875283446609e+02 0.000000000000000000e+00
1.977148299319727869e+02 0.000000000000000000e+00
1.980061678004535111e+02 0.000000000000000000e+00
nan -1.000000000000000000e+00
nan -1.000000000000000000e+00
nan -1.000000000000000000e+00
1.991713378684807196e+02 0.000000000000000000e+00
1.994507029478457980e+02 0.000000000000000000e+00
1.997463945578231233e+02 0.000000000000000000e+00
2.000368253968254066e+02 0.000000000000000000e+00
2.003254421768707516e+02 0.000000000000000000e+00
2.006438095238095229e+02 0.000000000000000000e+00
2.009549206349206258e+02 0.000000000000000000e+00
2.012078004535147500e+02 0.000000000000000000e+00
2.015114739229024963e+02 0.000000000000000000e+00
2.018048072562358186e+02 0.000000000000000000e+00
2.020845351473923017e+02 0.000000000000000000e+00
2.023905668934240225e+02 0.000000000000000000e+00
2.027007709750566846e+02 0.000000000000000000e+00
2.029708843537414964e+02 0.000000000000000000e+00
2.032765532879818693e+02 0.000000000000000000e+00
2.035765986394557956e+02 0.000000000000000000e+00
2.038548752834467166e+02 0.000000000000000000e+00
2.041676190476190413e+02 0.000000000000000000e+00
2.044692970521541895e+02 0.000000000000000000e+00
2.047332426303854902e+02 0.000000000000000000e+00
2.050298412698412562e+02 0.000000000000000000e+00
2.053317006802721210e+02 0.000000000000000000e+00
2.056139682539682667e+02 0.000000000000000000e+00
2.059156462585034149e+02 0.000000000000000000e+00
2.062176870748299393e+02 0.000000000000000000e+00
2.064769160997732342e+02 0.000000000000000000e+00
2.067749659863945624e+02 0.000000000000000000e+00
2.070634013605442192e+02 0.000000000000000000e+00
2.073382312925170083e+02 0.000000000000000000e+00
2.076667573696145155e+02 0.000000000000000000e+00
2.079481179138321920e+02 0.000000000000000000e+00
2.082267573696145178e+02 0.000000000000000000e+00
2.085148299319727982e+02 0.000000000000000000e+00
nan -1.000000000000000000e+00
nan -1.000000000000000000e+00
2.093502040816326542e+02 0.000000000000000000e+00
2.096504308390022686e+02 0.000000000000000000e+00
2.099310657596371925e+02 0.000000000000000000e+00
2.102352834467120317e+02 0.000000000000000000e+00
2.105367800453514633e+02 0.000000000000000000e+00
2.108023582766439858e+02 0.000000000000000000e+00
2.111125623582766480e+02 0.000000000000000000e+00
2.114020861678004621e+02 0.000000000000000000e+00
2.116794557823129139e+02 0.000000000000000000e+00
2.119619047619047478e+02 0.000000000000000000e+00
nan -1.000000000000000000e+00
2.125046712018140624e+02 0.000000000000000000e+00
2.127887528344671182e+02 0.000000000000000000e+00
2.130995011337868448e+02 0.000000000000000000e+00
2.133795918367347042e+02 0.000000000000000000e+00
2.136899773242630260e+02 0.000000000000000000e+00
2.139775056689342421e+02 0.000000000000000000e+00
2.142661224489795870e+02 0.000000000000000000e+00
2.145757823129251562e+02 0.000000000000000000e+00
2.148740136054421725e+02 0.000000000000000000e+00
2.151430385487528270e+02 0.000000000000000000e+00
2.154439909297052225e+02 0.000000000000000000e+00
2.157364172335601040e+02 0.000000000000000000e+00
2.160210430839002242e+02 0.000000000000000000e+00
2.163278004535147261e+02 0.000000000000000000e+00
2.166218594104308295e+02 0.000000000000000000e+00
2.168830839002267510e+02 0.000000000000000000e+00
2.171740589569160989e+02 0.000000000000000000e+00
2.174728344671201796e+02 0.000000000000000000e+00
2.177409523809523932e+02 0.000000000000000000e+00
2.180565986394557854e+02 0.000000000000000000e+00
2.183453968253968185e+02 0.000000000000000000e+00
2.186113378684807174e+02 0.000000000000000000e+00
2.189141043083900229e+02 0.000000000000000000e+00
2.191918367346938794e+02 0.000000000000000000e+00
2.194766439909297162e+02 0.000000000000000000e+00
2.197570975056689235e+02 0.000000000000000000e+00
2.200580498866213190e+02 0.000000000000000000e+00
2.203455782312925066e+02 0.000000000000000000e+00
2.206331065759637227e+02 0.000000000000000000e+00
2.209235374149659776e+02 0.000000000000000000e+00
2.212230385487528395e+02 0.000000000000000000e+00
2.215082086167800526e+02 0.000000000000000000e+00
2.217917460317460439e+02 0.000000000000000000e+00
2.220928798185940991e+02 0.000000000000000000e+00
2.223787755102040933e+02 0.000000000000000000e+00
2.226641269841269946e+02 0.000000000000000000e+00
2.229616326530612298e+02 0.000000000000000000e+00
2.232458956916099737e+02 0.000000000000000000e+00
2.235209070294784510e+02 0.000000000000000000e+00
2.237908390022675746e+02 0.000000000000000000e+00
2.240729251700680322e+02 0.000000000000000000e+00
2.243418367340000259e+02 1.000000000000000000e+00
2.246153061220000211e+02 1.000000000000000000e+00
2.249019501133786889e+02 0.000000000000000000e+00
2.251784126984126999e+02 0.000000000000000000e+00
2.254501587301587335e+02 0.000000000000000000e+00
2.257295238095238119e+02 0.000000000000000000e+00
2.260159637188208706e+02 0.000000000000000000e+00
2.262673922902494326e+02 0.000000000000000000e+00
2.265583673469387804e+02 0.000000000000000000e+00
2.268738321995464844e+02 0.000000000000000000e+00
2.271356009070294704e+02 0.000000000000000000e+00
2.274439909297052225e+02 0.000000000000000000e+00
2.277373242630385448e+02 0.000000000000000000e+00
2.280128798185941150e+02 0.000000000000000000e+00
2.283180045351473950e+02 0.000000000000000000e+00
2.286176870748299450e+02 0.000000000000000000e+00
2.288834467120181273e+02 0.000000000000000000e+00
2.291718820861678125e+02 0.000000000000000000e+00
2.294735600907029607e+02 0.000000000000000000e+00
nan -1.000000000000000000e+00
2.300126984126984269e+02 0.000000000000000000e+00
2.303370521541950211e+02 0.000000000000000000e+00
2.305966439909296923e+02 0.000000000000000000e+00
2.308908163259999924e+02 0.000000000000000000e+00
2.311814965986394554e+02 0.000000000000000000e+00
2.314563265306122446e+02 0.000000000000000000e+00
2.317687074829931930e+02 0.000000000000000000e+00
2.320458956916099851e+02 0.000000000000000000e+00
2.323098412698412574e+02 0.000000000000000000e+00
2.326104308390022766e+02 0.000000000000000000e+00
2.329082993197278881e+02 0.000000000000000000e+00
2.331521088435374054e+02 0.000000000000000000e+00
2.334220408163265290e+02 0.000000000000000000e+00
2.337313378684807219e+02 0.000000000000000000e+00
2.340136054421768677e+02 0.000000000000000000e+00
2.343076643990929711e+02 0.000000000000000000e+00
2.345895691609977405e+02 0.000000000000000000e+00
2.348689342403628189e+02 0.000000000000000000e+00
2.351847619047618991e+02 0.000000000000000000e+00
2.354766439909297162e+02 0.000000000000000000e+00
2.357440362811791488e+02 0.000000000000000000e+00
2.360502494331065861e+02 0.000000000000000000e+00
2.363165532879818613e+02 0.000000000000000000e+00
2.365926530612244960e+02 0.000000000000000000e+00
2.369155555555555566e+02 0.000000000000000000e+00
2.371963718820861686e+02 0.000000000000000000e+00
2.374806349206349125e+02 0.000000000000000000e+00
2.377804988662131507e+02 0.000000000000000000e+00
2.380624036281179201e+02 0.000000000000000000e+00
2.383508390022675769e+02 0.000000000000000000e+00
2.386412698412698319e+02 0.000000000000000000e+00
2.389306122448979579e+02 0.000000000000000000e+00
2.392212244897959295e+02 0.000000000000000000e+00
2.395053061224489852e+02 0.000000000000000000e+00
2.397882993197278836e+02 0.000000000000000000e+00
2.400709297052154056e+02 0.000000000000000000e+00
2.403613605442176890e+02 0.000000000000000000e+00
2.406817233560090585e+02 0.000000000000000000e+00
2.409424036281179156e+02 0.000000000000000000e+00
2.412415419501133726e+02 0.000000000000000000e+00
2.415443083900226782e+02 0.000000000000000000e+00
2.418111564625850463e+02 0.000000000000000000e+00
2.421229931972789018e+02 0.000000000000000000e+00
2.424081632653061149e+02 0.000000000000000000e+00
2.426831746031745922e+02 0.000000000000000000e+00
2.429792290249433222e+02 0.000000000000000000e+00
2.432660317460317572e+02 0.000000000000000000e+00
2.435428571428571445e+02 0.000000000000000000e+00
2.438390929705215342e+02 0.000000000000000000e+00
2.441603628117913729e+02 0.000000000000000000e+00
2.444206802721088536e+02 0.000000000000000000e+00
2.447256235827664455e+02 0.000000000000000000e+00
2.450095238095238130e+02 0.000000000000000000e+00
2.452863492063492004e+02 0.000000000000000000e+00
2.455985487528344606e+02 0.000000000000000000e+00
2.458887981859410559e+02 0.000000000000000000e+00
2.461652607709750669e+02 0.000000000000000000e+00
2.464558730158730100e+02 0.000000000000000000e+00
2.467381405895691557e+02 0.000000000000000000e+00
2.470262131519274362e+02 0.000000000000000000e+00
2.473222675736961378e+02 0.000000000000000000e+00
2.476023582766439972e+02 0.000000000000000000e+00
2.478684807256235842e+02 0.000000000000000000e+00
2.481783219954648416e+02 0.000000000000000000e+00
2.484732879818594142e+02 0.000000000000000000e+00
2.488079818594104324e+02 0.000000000000000000e+00
nan -1.000000000000000000e+00
nan -1.000000000000000000e+00
nan -1.000000000000000000e+00
nan -1.000000000000000000e+00
nan -1.000000000000000000e+00
2.506871655328798170e+02 0.000000000000000000e+00
2.509799546485260748e+02 0.000000000000000000e+00
2.512616780045351561e+02 0.000000000000000000e+00
2.515490249433106555e+02 0.000000000000000000e+00
2.518458049886621382e+02 0.000000000000000000e+00
2.521258956916099692e+02 0.000000000000000000e+00
2.524067120181405812e+02 0.000000000000000000e+00
2.527004081632653083e+02 0.000000000000000000e+00
2.529824943310657659e+02 0.000000000000000000e+00
2.532712925170067990e+02 0.000000000000000000e+00
2.535350566893424116e+02 0.000000000000000000e+00
2.538358276643990905e+02 0.000000000000000000e+00
2.541346031746031713e+02 0.000000000000000000e+00
2.544221315192743873e+02 0.000000000000000000e+00
2.547056689342403502e+02 0.000000000000000000e+00
2.549968253968253862e+02 0.000000000000000000e+00
2.552814512471655348e+02 0.000000000000000000e+00
2.555697052154195035e+02 0.000000000000000000e+00
2.558557823129251574e+02 0.000000000000000000e+00
2.561425850340136208e+02 0.000000000000000000e+00
2.564217687074830110e+02 0.000000000000000000e+00
2.567145578231292689e+02 0.000000000000000000e+00
2.569957369614512572e+02 0.000000000000000000e+00
2.572731065759637090e+02 0.000000000000000000e+00
2.575562811791382956e+02 0.000000000000000000e+00
2.578296598639455510e+02 0.000000000000000000e+00
2.581184580498866126e+02 0.000000000000000000e+00
2.584016326530611991e+02 0.000000000000000000e+00
2.586799092970521770e+02 0.000000000000000000e+00
2.589639909297052327e+02 0.000000000000000000e+00
2.592506122448979795e+02 0.000000000000000000e+00
2.595279818594104313e+02 0.000000000000000000e+00
2.598104308390022652e+02 0.000000000000000000e+00
2.600977777777777646e+02 0.000000000000000000e+00
2.603840362811791351e+02 0.000000000000000000e+00
