# Supplementary material for: Correlated microtiming deviations in jazz and rock music
Source: PLoS One. 2018 Jan 24;13(1):e0186361. doi: 10.1371/journal.pone.0186361 (PMC5783353; doi:10.1371/journal.pone.0186361)
Supplement: S1 Dataset — (ZIP) [file pone.0186361.s001.zip › R14.dat]

9.492970521541950202e-01 0.000000000000000000e+00
1.247165532000000132e+00 0.000000000000000000e+00
1.530702947845804962e+00 0.000000000000000000e+00
1.818956916099773169e+00 0.000000000000000000e+00
2.090702947845804793e+00 0.000000000000000000e+00
2.368253968253968278e+00 0.000000000000000000e+00
2.641269841269841212e+00 0.000000000000000000e+00
2.905759637188208622e+00 0.000000000000000000e+00
3.178956916099773267e+00 0.000000000000000000e+00
3.456689342403628018e+00 0.000000000000000000e+00
3.731519274376417172e+00 0.000000000000000000e+00
4.002721088435373886e+00 0.000000000000000000e+00
4.273560090702948067e+00 0.000000000000000000e+00
4.546213151927437579e+00 0.000000000000000000e+00
4.815056689342403828e+00 0.000000000000000000e+00
5.079909297052154216e+00 0.000000000000000000e+00
5.366349206349206646e+00 0.000000000000000000e+00
5.638458049886621026e+00 0.000000000000000000e+00
5.920907029478458483e+00 0.000000000000000000e+00
6.196643990929705303e+00 0.000000000000000000e+00
6.467800452999999727e+00 0.000000000000000000e+00
6.742857142000000081e+00 0.000000000000000000e+00
7.023129251700680697e+00 0.000000000000000000e+00
7.296870748299319587e+00 0.000000000000000000e+00
7.576780045351473980e+00 0.000000000000000000e+00
7.839999999999999858e+00 0.000000000000000000e+00
8.113015873015873680e+00 0.000000000000000000e+00
8.387845804988662834e+00 0.000000000000000000e+00
8.676099773242629709e+00 0.000000000000000000e+00
8.942222222222222072e+00 0.000000000000000000e+00
9.214331065759637340e+00 0.000000000000000000e+00
nan -1.000000000000000000e+00
9.758185941043084455e+00 0.000000000000000000e+00
1.003392290249433039e+01 0.000000000000000000e+00
1.030784580498866276e+01 0.000000000000000000e+00
1.058539682539682580e+01 0.000000000000000000e+00
1.085786848072562272e+01 0.000000000000000000e+00
1.113034013605442141e+01 0.000000000000000000e+00
1.140934240362811813e+01 0.000000000000000000e+00
1.168961451247165506e+01 0.000000000000000000e+00
1.196807256235827666e+01 0.000000000000000000e+00
1.224090702947845877e+01 0.000000000000000000e+00
1.252444444444444471e+01 0.000000000000000000e+00
1.279546485260770972e+01 0.000000000000000000e+00
1.307265306122448933e+01 0.000000000000000000e+00
1.335564625850340192e+01 0.000000000000000000e+00
1.362702947845805035e+01 0.000000000000000000e+00
1.390367346938775484e+01 0.000000000000000000e+00
1.418376417233560005e+01 0.000000000000000000e+00
1.446040816326530631e+01 0.000000000000000000e+00
1.473941043083900304e+01 0.000000000000000000e+00
1.500680272108843560e+01 0.000000000000000000e+00
1.527836734693877574e+01 0.000000000000000000e+00
1.555501133786848023e+01 0.000000000000000000e+00
1.583219954648526162e+01 0.000000000000000000e+00
1.610140589569160952e+01 0.000000000000000000e+00
1.638712018140589421e+01 0.000000000000000000e+00
1.667392290249433273e+01 0.000000000000000000e+00
1.694766439909297162e+01 0.000000000000000000e+00
1.722303854875283591e+01 0.000000000000000000e+00
1.749823129251700848e+01 0.000000000000000000e+00
1.776961451247165513e+01 0.000000000000000000e+00
1.803954648526077165e+01 0.000000000000000000e+00
1.832036281179138371e+01 0.000000000000000000e+00
1.860879818594104407e+01 0.000000000000000000e+00
1.888743764172335560e+01 0.000000000000000000e+00
1.916770975056689252e+01 0.000000000000000000e+00
1.944562358276644076e+01 0.000000000000000000e+00
1.971428571428571530e+01 0.000000000000000000e+00
1.998185941043083957e+01 0.000000000000000000e+00
2.026321995464852677e+01 0.000000000000000000e+00
2.053696145124716566e+01 0.000000000000000000e+00
2.082430839002267575e+01 0.000000000000000000e+00
2.109623582766439753e+01 0.000000000000000000e+00
2.137523809523809604e+01 0.000000000000000000e+00
2.165478458049886612e+01 0.000000000000000000e+00
2.193832199546485384e+01 0.000000000000000000e+00
2.221297052154195129e+01 0.000000000000000000e+00
2.249088435374149597e+01 0.000000000000000000e+00
2.276662131519274368e+01 0.000000000000000000e+00
2.304108843537414941e+01 0.000000000000000000e+00
2.332916099773242635e+01 0.000000000000000000e+00
2.361578231292516961e+01 0.000000000000000000e+00
2.388988662131519192e+01 0.000000000000000000e+00
2.416380952380952252e+01 0.000000000000000000e+00
2.443646258503401469e+01 0.000000000000000000e+00
2.471637188208616820e+01 0.000000000000000000e+00
2.499954648526077250e+01 0.000000000000000000e+00
2.527582766439909179e+01 0.000000000000000000e+00
2.556353741496598531e+01 0.000000000000000000e+00
2.584253968253968381e+01 0.000000000000000000e+00
2.611174603174603348e+01 0.000000000000000000e+00
2.638857142857142790e+01 0.000000000000000000e+00
2.666775510204081456e+01 0.000000000000000000e+00
2.694149659863945701e+01 0.000000000000000000e+00
2.721451247165532905e+01 0.000000000000000000e+00
2.749369614512471571e+01 0.000000000000000000e+00
2.776562358276644105e+01 0.000000000000000000e+00
2.804136054421768875e+01 0.000000000000000000e+00
2.831492063492063593e+01 0.000000000000000000e+00
2.858521541950113232e+01 0.000000000000000000e+00
2.886258503401360542e+01 0.000000000000000000e+00
2.913959183673469511e+01 0.000000000000000000e+00
2.941913832199546519e+01 0.000000000000000000e+00
2.969251700680272066e+01 0.000000000000000000e+00
2.997478458049886640e+01 0.000000000000000000e+00
3.025741496598639557e+01 0.000000000000000000e+00
3.053133786848072617e+01 0.000000000000000000e+00
3.080689342403628217e+01 0.000000000000000000e+00
3.108208616780045475e+01 0.000000000000000000e+00
3.135891156462584917e+01 0.000000000000000000e+00
3.162267573696145107e+01 0.000000000000000000e+00
3.190893424036281090e+01 0.000000000000000000e+00
3.218739229024943427e+01 0.000000000000000000e+00
3.246639455782312922e+01 0.000000000000000000e+00
3.273487528344671205e+01 0.000000000000000000e+00
3.301950113378684648e+01 0.000000000000000000e+00
3.329596371882086459e+01 0.000000000000000000e+00
3.357514739229024769e+01 0.000000000000000000e+00
3.385850340136054371e+01 0.000000000000000000e+00
3.414349206349206156e+01 0.000000000000000000e+00
3.442213151927437309e+01 0.000000000000000000e+00
3.469551020408163566e+01 0.000000000000000000e+00
3.496834467120181245e+01 0.000000000000000000e+00
3.524099773242630107e+01 0.000000000000000000e+00
3.551655328798185707e+01 0.000000000000000000e+00
3.579356009070294675e+01 0.000000000000000000e+00
3.606149659863945800e+01 0.000000000000000000e+00
3.634739229024943086e+01 0.000000000000000000e+00
3.662403628117913712e+01 0.000000000000000000e+00
3.689596371882085890e+01 0.000000000000000000e+00
3.717170068027211016e+01 0.000000000000000000e+00
3.743619047619047535e+01 0.000000000000000000e+00
3.771174603174603135e+01 0.000000000000000000e+00
3.798857142857142577e+01 0.000000000000000000e+00
3.825378684807256491e+01 0.000000000000000000e+00
3.852643990929705353e+01 0.000000000000000000e+00
3.880126984126984269e+01 0.000000000000000000e+00
3.908426303854875528e+01 0.000000000000000000e+00
3.937251700680272393e+01 0.000000000000000000e+00
3.964317460317460018e+01 0.000000000000000000e+00
3.991455782312925038e+01 0.000000000000000000e+00
4.019210884353741164e+01 0.000000000000000000e+00
4.046621315192744106e+01 0.000000000000000000e+00
4.073668934240362915e+01 0.000000000000000000e+00
4.100879818594104620e+01 0.000000000000000000e+00
4.128235827664398983e+01 0.000000000000000000e+00
4.155646258503401214e+01 0.000000000000000000e+00
4.183238095238095156e+01 0.000000000000000000e+00
4.210956916099772940e+01 0.000000000000000000e+00
4.238965986394558172e+01 0.000000000000000000e+00
4.265850340136054086e+01 0.000000000000000000e+00
4.293151927437642001e+01 0.000000000000000000e+00
4.320671201814059259e+01 0.000000000000000000e+00
4.348698412698412596e+01 0.000000000000000000e+00
4.376362811791383223e+01 0.000000000000000000e+00
4.404136054421768875e+01 0.000000000000000000e+00
4.429841269841269735e+01 0.000000000000000000e+00
4.458249433106576021e+01 0.000000000000000000e+00
4.485260770975056488e+01 0.000000000000000000e+00
4.512253968253968139e+01 0.000000000000000000e+00
4.538829931972789211e+01 0.000000000000000000e+00
4.566258503401360258e+01 0.000000000000000000e+00
4.593523809523809831e+01 0.000000000000000000e+00
4.619809523809523455e+01 0.000000000000000000e+00
4.645442176870748341e+01 0.000000000000000000e+00
4.672507936507936677e+01 0.000000000000000000e+00
4.699210884353741591e+01 0.000000000000000000e+00
4.727365079365079481e+01 0.000000000000000000e+00
4.753668934240362631e+01 0.000000000000000000e+00
4.781133786848072731e+01 0.000000000000000000e+00
4.808544217687074962e+01 0.000000000000000000e+00
4.836825396825396695e+01 0.000000000000000000e+00
4.864598639455782347e+01 0.000000000000000000e+00
4.892136054421768421e+01 0.000000000000000000e+00
4.918421768707482755e+01 0.000000000000000000e+00
4.946884353741496909e+01 0.000000000000000000e+00
4.975383219954648695e+01 0.000000000000000000e+00
5.002195011337868635e+01 0.000000000000000000e+00
5.030458049886621552e+01 0.000000000000000000e+00
5.058412698412698205e+01 0.000000000000000000e+00
5.085877551020408305e+01 0.000000000000000000e+00
5.113795918367346616e+01 0.000000000000000000e+00
5.141170068027211215e+01 0.000000000000000000e+00
5.168653061224490131e+01 0.000000000000000000e+00
5.196553287981859626e+01 0.000000000000000000e+00
5.224199546485260726e+01 0.000000000000000000e+00
5.250702947845805113e+01 0.000000000000000000e+00
5.278585034013605792e+01 0.000000000000000000e+00
5.305995464852608023e+01 0.000000000000000000e+00
5.334458049886621467e+01 0.000000000000000000e+00
5.360834467120181301e+01 0.000000000000000000e+00
5.388081632653061348e+01 0.000000000000000000e+00
5.416253968253968054e+01 0.000000000000000000e+00
5.444390022675737129e+01 0.000000000000000000e+00
5.471528344671202149e+01 0.000000000000000000e+00
5.498557823129251432e+01 0.000000000000000000e+00
5.526167800453514900e+01 0.000000000000000000e+00
5.553596371882085947e+01 0.000000000000000000e+00
5.580752834467120493e+01 0.000000000000000000e+00
5.608471655328798278e+01 0.000000000000000000e+00
5.635628117913832114e+01 0.000000000000000000e+00
5.663945578231292188e+01 0.000000000000000000e+00
5.690303854875283207e+01 0.000000000000000000e+00
5.718585034013605650e+01 0.000000000000000000e+00
5.744907029478458327e+01 0.000000000000000000e+00
5.772589569160997769e+01 0.000000000000000000e+00
5.799854875283446631e+01 0.000000000000000000e+00
5.828154195011337890e+01 0.000000000000000000e+00
5.856145124716553596e+01 0.000000000000000000e+00
5.883464852607709616e+01 0.000000000000000000e+00
5.911165532879818585e+01 0.000000000000000000e+00
5.937886621315193025e+01 0.000000000000000000e+00
5.965696145124716310e+01 0.000000000000000000e+00
5.992616780045351277e+01 0.000000000000000000e+00
6.021605442176871037e+01 0.000000000000000000e+00
6.048870748299319899e+01 0.000000000000000000e+00
6.076027210884353735e+01 0.000000000000000000e+00
6.103619047619047677e+01 0.000000000000000000e+00
6.131047619047618724e+01 0.000000000000000000e+00
6.158149659863945402e+01 0.000000000000000000e+00
6.185269841269841606e+01 0.000000000000000000e+00
6.213623582766440023e+01 0.000000000000000000e+00
6.239365079365079225e+01 0.000000000000000000e+00
6.267301587301587062e+01 0.000000000000000000e+00
6.294657596371882136e+01 0.000000000000000000e+00
6.322104308390022709e+01 0.000000000000000000e+00
6.349278911564626071e+01 0.000000000000000000e+00
6.376344671201814407e+01 0.000000000000000000e+00
6.403174603174603874e+01 0.000000000000000000e+00
6.431492063492063949e+01 0.000000000000000000e+00
6.457977324263038099e+01 0.000000000000000000e+00
6.485514739229024883e+01 0.000000000000000000e+00
6.513215419501133852e+01 0.000000000000000000e+00
6.540498866213151530e+01 0.000000000000000000e+00
6.567056689342403786e+01 0.000000000000000000e+00
6.594303854875283832e+01 0.000000000000000000e+00
6.621188208616780457e+01 0.000000000000000000e+00
6.647764172335601529e+01 0.000000000000000000e+00
6.675700680272109366e+01 0.000000000000000000e+00
6.703437641723355966e+01 0.000000000000000000e+00
6.731083900226757066e+01 0.000000000000000000e+00
6.758693877551020535e+01 0.000000000000000000e+00
6.786485260770975003e+01 0.000000000000000000e+00
6.813750566893423866e+01 0.000000000000000000e+00
6.841287981859410650e+01 0.000000000000000000e+00
6.868571428571428328e+01 0.000000000000000000e+00
6.894657596371881425e+01 0.000000000000000000e+00
6.922975056689342921e+01 0.000000000000000000e+00
6.950965986394557206e+01 0.000000000000000000e+00
6.978684807256236411e+01 0.000000000000000000e+00
7.005931972789115036e+01 0.000000000000000000e+00
7.033233560090702952e+01 0.000000000000000000e+00
7.060299319727890577e+01 0.000000000000000000e+00
7.086621315192743964e+01 0.000000000000000000e+00
7.113396825396824852e+01 0.000000000000000000e+00
7.141188208616780742e+01 0.000000000000000000e+00
7.168417233560090551e+01 0.000000000000000000e+00
7.196027210884354020e+01 0.000000000000000000e+00
7.223909297052153988e+01 0.000000000000000000e+00
7.251990929705215194e+01 0.000000000000000000e+00
7.278893424036280635e+01 0.000000000000000000e+00
7.306539682539683156e+01 0.000000000000000000e+00
7.334331065759637625e+01 0.000000000000000000e+00
7.361360544217687618e+01 0.000000000000000000e+00
7.389460317460317640e+01 0.000000000000000000e+00
7.417433106575963109e+01 0.000000000000000000e+00
7.444916099773242024e+01 0.000000000000000000e+00
7.471800453514738649e+01 0.000000000000000000e+00
7.498811791383219827e+01 0.000000000000000000e+00
7.527092970521542270e+01 0.000000000000000000e+00
7.553941043083899842e+01 0.000000000000000000e+00
7.581242630385487757e+01 0.000000000000000000e+00
7.609215419501133226e+01 0.000000000000000000e+00
7.636190476190476772e+01 0.000000000000000000e+00
7.661478458049886342e+01 0.000000000000000000e+00
7.690140589569161023e+01 0.000000000000000000e+00
7.717641723356008754e+01 0.000000000000000000e+00
7.744816326530612116e+01 0.000000000000000000e+00
7.771882086167801162e+01 0.000000000000000000e+00
7.799873015873015447e+01 0.000000000000000000e+00
7.827210884353740994e+01 0.000000000000000000e+00
7.854621315192743225e+01 0.000000000000000000e+00
7.882594104308390115e+01 0.000000000000000000e+00
7.909678004535147977e+01 0.000000000000000000e+00
7.937433106575963393e+01 0.000000000000000000e+00
7.964317460317460018e+01 0.000000000000000000e+00
7.991691609977324617e+01 0.000000000000000000e+00
8.019247165532880217e+01 0.000000000000000000e+00
8.046421768707483579e+01 0.000000000000000000e+00
8.073723356009070073e+01 0.000000000000000000e+00
8.101532879818594779e+01 0.000000000000000000e+00
8.129414965986394748e+01 0.000000000000000000e+00
8.157079365079364663e+01 0.000000000000000000e+00
8.184235827664399210e+01 0.000000000000000000e+00
8.211718820861678125e+01 0.000000000000000000e+00
8.239256235827664909e+01 0.000000000000000000e+00
8.266213151927438219e+01 0.000000000000000000e+00
8.293115646258503659e+01 0.000000000000000000e+00
8.320126984126984837e+01 0.000000000000000000e+00
8.347464852607710384e+01 0.000000000000000000e+00
8.375564625850340406e+01 0.000000000000000000e+00
8.403047619047619321e+01 0.000000000000000000e+00
8.430258503401360315e+01 0.000000000000000000e+00
8.458303854875283889e+01 0.000000000000000000e+00
8.485986394557822621e+01 0.000000000000000000e+00
8.512943310657595930e+01 0.000000000000000000e+00
8.541242630385487189e+01 0.000000000000000000e+00
8.568526077097506288e+01 0.000000000000000000e+00
8.596390022675737441e+01 0.000000000000000000e+00
8.623691609977323935e+01 0.000000000000000000e+00
8.650303854875284060e+01 0.000000000000000000e+00
8.677315192743763816e+01 0.000000000000000000e+00
8.704308390022676178e+01 0.000000000000000000e+00
8.730775510204081513e+01 0.000000000000000000e+00
8.757646258500000158e+01 0.000000000000000000e+00
8.784907029478458185e+01 0.000000000000000000e+00
8.812099773242630363e+01 0.000000000000000000e+00
8.839201814058957041e+01 0.000000000000000000e+00
8.866448979591837087e+01 0.000000000000000000e+00
8.895038548752835084e+01 0.000000000000000000e+00
8.923882086167800765e+01 0.000000000000000000e+00
8.950784580498866205e+01 0.000000000000000000e+00
8.979482993197278518e+01 0.000000000000000000e+00
9.007183673469387486e+01 0.000000000000000000e+00
9.034902494331065270e+01 0.000000000000000000e+00
9.061424036281178473e+01 0.000000000000000000e+00
9.089777777777777601e+01 0.000000000000000000e+00
9.118385487528344413e+01 0.000000000000000000e+00
9.146267573696145803e+01 0.000000000000000000e+00
9.173260770975056744e+01 0.000000000000000000e+00
9.201233560090703634e+01 0.000000000000000000e+00
9.228680272108843496e+01 0.000000000000000000e+00
9.255873015873015675e+01 0.000000000000000000e+00
9.283301587301586721e+01 0.000000000000000000e+00
9.310893424036281374e+01 0.000000000000000000e+00
9.338993197278911396e+01 0.000000000000000000e+00
9.367292517006802655e+01 0.000000000000000000e+00
9.394303854875283832e+01 0.000000000000000000e+00
9.422766439909297276e+01 0.000000000000000000e+00
9.451102040816326166e+01 0.000000000000000000e+00
9.478167800453515213e+01 0.000000000000000000e+00
9.506013605442177550e+01 0.000000000000000000e+00
9.533641723356008413e+01 0.000000000000000000e+00
9.561578231292517671e+01 0.000000000000000000e+00
9.589714285714285325e+01 0.000000000000000000e+00
9.617233560090703293e+01 0.000000000000000000e+00
9.645569160997732183e+01 0.000000000000000000e+00
9.672054421768707755e+01 0.000000000000000000e+00
9.698793650793651011e+01 0.000000000000000000e+00
9.725986394557823189e+01 0.000000000000000000e+00
9.754195011337868948e+01 0.000000000000000000e+00
9.781424036281178758e+01 0.000000000000000000e+00
9.809052154195011042e+01 0.000000000000000000e+00
9.836498866213152326e+01 0.000000000000000000e+00
9.863873015873015504e+01 0.000000000000000000e+00
9.890757369614512129e+01 0.000000000000000000e+00
9.918022675736960991e+01 0.000000000000000000e+00
9.946195011337869119e+01 0.000000000000000000e+00
9.974040816326530035e+01 0.000000000000000000e+00
1.000204988662131456e+02 0.000000000000000000e+00
1.002868027210884350e+02 0.000000000000000000e+00
1.005638095238095246e+02 0.000000000000000000e+00
1.008460770975056704e+02 0.000000000000000000e+00
1.011290702947845830e+02 0.000000000000000000e+00
1.013979138321995492e+02 0.000000000000000000e+00
1.016780045351473944e+02 0.000000000000000000e+00
1.019635374149659839e+02 0.000000000000000000e+00
1.022470748299319752e+02 0.000000000000000000e+00
1.025164625850340201e+02 0.000000000000000000e+00
1.027965532879818653e+02 0.000000000000000000e+00
1.030702947845804971e+02 0.000000000000000000e+00
1.033442176870748312e+02 0.000000000000000000e+00
1.035965532879818625e+02 0.000000000000000000e+00
1.038809977324263087e+02 0.000000000000000000e+00
1.041554648526077074e+02 0.000000000000000000e+00
1.044270294784580528e+02 0.000000000000000000e+00
1.046964172335600978e+02 0.000000000000000000e+00
1.049810430839002322e+02 0.000000000000000000e+00
1.052616780045351419e+02 0.000000000000000000e+00
1.055448526077097569e+02 0.000000000000000000e+00
1.058129705215419563e+02 0.000000000000000000e+00
1.060814512471655320e+02 0.000000000000000000e+00
1.063575510204081667e+02 0.000000000000000000e+00
1.066363718820861664e+02 0.000000000000000000e+00
1.069119274376417223e+02 0.000000000000000000e+00
1.071927437641723344e+02 0.000000000000000000e+00
1.074793650793650812e+02 0.000000000000000000e+00
1.077561904761904827e+02 0.000000000000000000e+00
1.080390022675736930e+02 0.000000000000000000e+00
1.083134693877551058e+02 0.000000000000000000e+00
1.085848526077097489e+02 0.000000000000000000e+00
1.088567800453514707e+02 0.000000000000000000e+00
1.091423129251700743e+02 0.000000000000000000e+00
1.094100680272108832e+02 0.000000000000000000e+00
1.096936054421768745e+02 0.000000000000000000e+00
1.099535600907029504e+02 0.000000000000000000e+00
1.102213151927437593e+02 0.000000000000000000e+00
1.104897959183673493e+02 0.000000000000000000e+00
1.107660770975056721e+02 0.000000000000000000e+00
1.110499773242630397e+02 0.000000000000000000e+00
1.113286167800453512e+02 0.000000000000000000e+00
1.116074376417233509e+02 0.000000000000000000e+00
1.118938775510204096e+02 0.000000000000000000e+00
1.121587301587301653e+02 0.000000000000000000e+00
1.124409977324262968e+02 0.000000000000000000e+00
1.127245351473922881e+02 0.000000000000000000e+00
1.130011791383220014e+02 0.000000000000000000e+00
1.132731065759637232e+02 0.000000000000000000e+00
1.135499319727891105e+02 0.000000000000000000e+00
1.138262131519274334e+02 0.000000000000000000e+00
1.141064852607709810e+02 0.000000000000000000e+00
1.143773242630385454e+02 0.000000000000000000e+00
1.146338321995464895e+02 0.000000000000000000e+00
1.149262585034013568e+02 0.000000000000000000e+00
1.152034467120181347e+02 0.000000000000000000e+00
1.154744671201814015e+02 0.000000000000000000e+00
1.157424036281179127e+02 0.000000000000000000e+00
1.160277551020408140e+02 0.000000000000000000e+00
1.163071201814058924e+02 0.000000000000000000e+00
1.165726984126984149e+02 0.000000000000000000e+00
1.168526077097505720e+02 0.000000000000000000e+00
1.171281632653061280e+02 0.000000000000000000e+00
1.174020861678004479e+02 0.000000000000000000e+00
1.176843537414965937e+02 0.000000000000000000e+00
1.179537414965986386e+02 0.000000000000000000e+00
1.182352834467120175e+02 0.000000000000000000e+00
1.185035827664399051e+02 0.000000000000000000e+00
1.187700680272108826e+02 0.000000000000000000e+00
1.190376417233560034e+02 0.000000000000000000e+00
1.193190022675736941e+02 0.000000000000000000e+00
1.195978231292516938e+02 0.000000000000000000e+00
1.198594104308390058e+02 0.000000000000000000e+00
1.201509297052154182e+02 0.000000000000000000e+00
1.204310204081632634e+02 0.000000000000000000e+00
1.207089342403628081e+02 0.000000000000000000e+00
1.209730612244897969e+02 0.000000000000000000e+00
1.212469841269841311e+02 0.000000000000000000e+00
1.215267120181405858e+02 0.000000000000000000e+00
1.218028117913832205e+02 0.000000000000000000e+00
1.220741950113378635e+02 0.000000000000000000e+00
1.223473922902494309e+02 0.000000000000000000e+00
1.226245804988662087e+02 0.000000000000000000e+00
1.228957823129251636e+02 0.000000000000000000e+00
1.231608163265306075e+02 0.000000000000000000e+00
1.234274829931972732e+02 0.000000000000000000e+00
1.236995918367346974e+02 0.000000000000000000e+00
1.239590022675736947e+02 0.000000000000000000e+00
1.242285714285714278e+02 0.000000000000000000e+00
1.244952380952380935e+02 0.000000000000000000e+00
1.247798639455782279e+02 0.000000000000000000e+00
1.250559637188208626e+02 0.000000000000000000e+00
1.253295238095238062e+02 0.000000000000000000e+00
1.255954648526077051e+02 0.000000000000000000e+00
1.258753741496598622e+02 0.000000000000000000e+00
1.261447619047619071e+02 0.000000000000000000e+00
1.264302947845804965e+02 0.000000000000000000e+00
1.267103854875283417e+02 0.000000000000000000e+00
1.269915646258503443e+02 0.000000000000000000e+00
1.272732879818594114e+02 0.000000000000000000e+00
1.275482993197278887e+02 0.000000000000000000e+00
1.278178684807256218e+02 0.000000000000000000e+00
1.280936054421768802e+02 0.000000000000000000e+00
1.283746031746031804e+02 0.000000000000000000e+00
1.286617687074829917e+02 0.000000000000000000e+00
1.289258956916099805e+02 0.000000000000000000e+00
1.292072562358276571e+02 0.000000000000000000e+00
1.294864399092970473e+02 0.000000000000000000e+00
1.297500226757369717e+02 0.000000000000000000e+00
1.300234013605442271e+02 0.000000000000000000e+00
1.302955102040816371e+02 0.000000000000000000e+00
1.305739682539682462e+02 0.000000000000000000e+00
1.308478911564625946e+02 0.000000000000000000e+00
1.311169160997732490e+02 0.000000000000000000e+00
1.313919274376417263e+02 0.000000000000000000e+00
1.316669387755102036e+02 0.000000000000000000e+00
1.319392290249433017e+02 0.000000000000000000e+00
1.322144217687074956e+02 0.000000000000000000e+00
1.324936054421768574e+02 0.000000000000000000e+00
1.327600907029478492e+02 0.000000000000000000e+00
1.330416326530612139e+02 0.000000000000000000e+00
1.333159183673469386e+02 0.000000000000000000e+00
1.335989115646258369e+02 0.000000000000000000e+00
1.338724716553288090e+02 0.000000000000000000e+00
1.341413151927437752e+02 0.000000000000000000e+00
1.344030839002267612e+02 0.000000000000000000e+00
1.346835374149659970e+02 0.000000000000000000e+00
1.349492970521542077e+02 0.000000000000000000e+00
1.352273922902494405e+02 0.000000000000000000e+00
1.354978684807256286e+02 0.000000000000000000e+00
1.357868480725623499e+02 0.000000000000000000e+00
1.360575056689342546e+02 0.000000000000000000e+00
1.363305215419501053e+02 0.000000000000000000e+00
1.366019047619047626e+02 0.000000000000000000e+00
1.368790929705215547e+02 0.000000000000000000e+00
1.371501133786848072e+02 0.000000000000000000e+00
1.374245804988662201e+02 0.000000000000000000e+00
1.376970521541950063e+02 0.000000000000000000e+00
1.379780498866213065e+02 0.000000000000000000e+00
1.382546938775510341e+02 0.000000000000000000e+00
1.385255328798185985e+02 0.000000000000000000e+00
1.387969160997732558e+02 0.000000000000000000e+00
1.390677551020408202e+02 0.000000000000000000e+00
1.393376870748299439e+02 0.000000000000000000e+00
1.396190476190476204e+02 0.000000000000000000e+00
1.398913378684807185e+02 0.000000000000000000e+00
1.401636281179138450e+02 0.000000000000000000e+00
1.404433560090702997e+02 0.000000000000000000e+00
1.407080272108843531e+02 0.000000000000000000e+00
1.409752380952380975e+02 0.000000000000000000e+00
1.412458956916099737e+02 0.000000000000000000e+00
1.415154648526077210e+02 0.000000000000000000e+00
1.418078911564625741e+02 0.000000000000000000e+00
1.420892517006802791e+02 0.000000000000000000e+00
1.423635374149659754e+02 0.000000000000000000e+00
1.426280272108843405e+02 0.000000000000000000e+00
1.429028571428571297e+02 0.000000000000000000e+00
1.431718820861678125e+02 0.000000000000000000e+00
1.434566893424036209e+02 0.000000000000000000e+00
1.437355102040816348e+02 0.000000000000000000e+00
1.440150566893424013e+02 0.000000000000000000e+00
1.442953287981859489e+02 0.000000000000000000e+00
1.445665306122448897e+02 0.000000000000000000e+00
1.448321088435374122e+02 0.000000000000000000e+00
1.451105668934240498e+02 0.000000000000000000e+00
1.453877551020408134e+02 0.000000000000000000e+00
1.456542403628118052e+02 0.000000000000000000e+00
1.459297959183673470e+02 0.000000000000000000e+00
1.462078911564625798e+02 0.000000000000000000e+00
1.464879818594104393e+02 0.000000000000000000e+00
1.467546485260770908e+02 0.000000000000000000e+00
1.470282086167800344e+02 0.000000000000000000e+00
1.473017687074830064e+02 0.000000000000000000e+00
1.475695238095238153e+02 0.000000000000000000e+00
1.478407256235827560e+02 0.000000000000000000e+00
1.481206349206349273e+02 0.000000000000000000e+00
1.483965532879818454e+02 0.000000000000000000e+00
1.486782766439909267e+02 0.000000000000000000e+00
1.489567346938775643e+02 0.000000000000000000e+00
1.492181405895691739e+02 0.000000000000000000e+00
1.495016780045351368e+02 0.000000000000000000e+00
1.497732426303854822e+02 0.000000000000000000e+00
1.500471655328798306e+02 0.000000000000000000e+00
1.503201814058956813e+02 0.000000000000000000e+00
1.506044444444444537e+02 0.000000000000000000e+00
1.508756462585033944e+02 0.000000000000000000e+00
1.511459410430838943e+02 0.000000000000000000e+00
nan -1.000000000000000000e+00
nan -1.000000000000000000e+00
1.519622675736961526e+02 0.000000000000000000e+00
1.522327437641723407e+02 0.000000000000000000e+00
1.525053968253968151e+02 0.000000000000000000e+00
1.527702494331065850e+02 0.000000000000000000e+00
1.530456235827664386e+02 0.000000000000000000e+00
1.533193650793650704e+02 0.000000000000000000e+00
1.535945578231292643e+02 0.000000000000000000e+00
1.538632199546485140e+02 0.000000000000000000e+00
1.541317006802721039e+02 0.000000000000000000e+00
1.544038095238095138e+02 0.000000000000000000e+00
1.546697505668934127e+02 0.000000000000000000e+00
1.549478458049886740e+02 0.000000000000000000e+00
1.552163265306122355e+02 0.000000000000000000e+00
1.554956916099773139e+02 0.000000000000000000e+00
1.557681632653061286e+02 0.000000000000000000e+00
1.560373696145124711e+02 0.000000000000000000e+00
1.563067573696145018e+02 0.000000000000000000e+00
1.565812244897959147e+02 0.000000000000000000e+00
1.568491609977324401e+02 0.000000000000000000e+00
1.571337868480725604e+02 0.000000000000000000e+00
1.574111564625850406e+02 0.000000000000000000e+00
1.576863492063492060e+02 0.000000000000000000e+00
1.579620861678004644e+02 0.000000000000000000e+00
1.582318367346938714e+02 0.000000000000000000e+00
1.585034013605442169e+02 0.000000000000000000e+00
1.587820408163265427e+02 0.000000000000000000e+00
1.590532426303854834e+02 0.000000000000000000e+00
1.593286167800453654e+02 0.000000000000000000e+00
1.595929251700680140e+02 0.000000000000000000e+00
1.598701133786848061e+02 0.000000000000000000e+00
1.601427664399093089e+02 0.000000000000000000e+00
1.604150566893424070e+02 0.000000000000000000e+00
1.606795464852607722e+02 0.000000000000000000e+00
1.609554648526077187e+02 0.000000000000000000e+00
1.612174149659863929e+02 0.000000000000000000e+00
1.614985941043083812e+02 0.000000000000000000e+00
1.617692517006802859e+02 0.000000000000000000e+00
1.620487981859410525e+02 0.000000000000000000e+00
1.623143764172335466e+02 0.000000000000000000e+00
1.625890249433106476e+02 0.000000000000000000e+00
1.628504308390022572e+02 0.000000000000000000e+00
1.631140136054421816e+02 0.000000000000000000e+00
1.633719727891156595e+02 0.000000000000000000e+00
1.636458956916099794e+02 0.000000000000000000e+00
1.639149206349206338e+02 0.000000000000000000e+00
1.641915646258503330e+02 0.000000000000000000e+00
1.644651247165532766e+02 0.000000000000000000e+00
1.647410430839002231e+02 0.000000000000000000e+00
1.650214965986394589e+02 0.000000000000000000e+00
1.652965079365079362e+02 0.000000000000000000e+00
1.655653514739229024e+02 0.000000000000000000e+00
1.658416326530612253e+02 0.000000000000000000e+00
1.661155555555555452e+02 0.000000000000000000e+00
1.663896598639455817e+02 0.000000000000000000e+00
1.666586848072562361e+02 0.000000000000000000e+00
1.669371428571428453e+02 0.000000000000000000e+00
1.672112471655328818e+02 0.000000000000000000e+00
1.674829931972789154e+02 0.000000000000000000e+00
1.677449433106575896e+02 0.000000000000000000e+00
1.680286167799999930e+02 0.000000000000000000e+00
1.683149206349206395e+02 0.000000000000000000e+00
1.685850340136054513e+02 0.000000000000000000e+00
1.688506122448979454e+02 0.000000000000000000e+00
1.691192743764172235e+02 0.000000000000000000e+00
1.693935600907029482e+02 0.000000000000000000e+00
1.696631292517006671e+02 0.000000000000000000e+00
1.699350566893424173e+02 0.000000000000000000e+00
1.702245804988662030e+02 0.000000000000000000e+00
1.705039455782312814e+02 0.000000000000000000e+00
1.707762358276644079e+02 0.000000000000000000e+00
1.710452607709750623e+02 0.000000000000000000e+00
1.713327891156462499e+02 0.000000000000000000e+00
1.716168707482993057e+02 0.000000000000000000e+00
1.718958730158730077e+02 0.000000000000000000e+00
1.721642857140000160e+02 0.000000000000000000e+00
1.724460770975056789e+02 0.000000000000000000e+00
1.727196371882086225e+02 0.000000000000000000e+00
1.729933786848072543e+02 0.000000000000000000e+00
1.732731065759637090e+02 0.000000000000000000e+00
1.735392290249433245e+02 0.000000000000000000e+00
1.738167800453514644e+02 0.000000000000000000e+00
1.740970521541950120e+02 0.000000000000000000e+00
1.743684353741496693e+02 0.000000000000000000e+00
1.746430839002267703e+02 0.000000000000000000e+00
1.749180952380952476e+02 0.000000000000000000e+00
1.752023582766439915e+02 0.000000000000000000e+00
1.754699319727891123e+02 0.000000000000000000e+00
1.757422222222222103e+02 0.000000000000000000e+00
1.760067120181405755e+02 0.000000000000000000e+00
1.762864399092970586e+02 0.000000000000000000e+00
1.765520181405895812e+02 0.000000000000000000e+00
1.768302947845805022e+02 0.000000000000000000e+00
1.771103854875283332e+02 0.000000000000000000e+00
1.773803174603174568e+02 0.000000000000000000e+00
1.776535147392290241e+02 0.000000000000000000e+00
1.779254421768707459e+02 0.000000000000000000e+00
1.782037188208616669e+02 0.000000000000000000e+00
1.784700226757369705e+02 0.000000000000000000e+00
1.787466666666666697e+02 0.000000000000000000e+00
1.790305668934240373e+02 0.000000000000000000e+00
1.793144671201814049e+02 0.000000000000000000e+00
1.795840362811791522e+02 0.000000000000000000e+00
1.798546938775510284e+02 0.000000000000000000e+00
1.801287981859410365e+02 0.000000000000000000e+00
1.803958276643990928e+02 0.000000000000000000e+00
1.806657596371882164e+02 0.000000000000000000e+00
1.809253514739229161e+02 0.000000000000000000e+00
1.812016326530612105e+02 0.000000000000000000e+00
1.814817233560090699e+02 0.000000000000000000e+00
1.817570975056689235e+02 0.000000000000000000e+00
1.820317460317460245e+02 0.000000000000000000e+00
1.823014965986394600e+02 0.000000000000000000e+00
1.825746938775510273e+02 0.000000000000000000e+00
1.828527891156462601e+02 0.000000000000000000e+00
1.831330612244898077e+02 0.000000000000000000e+00
1.834093424036281306e+02 0.000000000000000000e+00
1.836934240362811863e+02 0.000000000000000000e+00
1.839635374149659981e+02 0.000000000000000000e+00
1.842360090702947844e+02 0.000000000000000000e+00
1.845015873015873069e+02 0.000000000000000000e+00
1.847767800453514724e+02 0.000000000000000000e+00
1.850423582766439949e+02 0.000000000000000000e+00
1.853139229024943404e+02 0.000000000000000000e+00
1.855842176870748403e+02 0.000000000000000000e+00
1.858615873015872921e+02 0.000000000000000000e+00
1.861282539682539721e+02 0.000000000000000000e+00
1.864023582766439802e+02 0.000000000000000000e+00
1.866808163265306177e+02 0.000000000000000000e+00
1.869487528344671148e+02 0.000000000000000000e+00
1.872293877551020387e+02 0.000000000000000000e+00
1.875036734693877634e+02 0.000000000000000000e+00
1.877915646258503273e+02 0.000000000000000000e+00
1.880743764172335659e+02 0.000000000000000000e+00
1.883459410430839114e+02 0.000000000000000000e+00
1.886147845804988776e+02 0.000000000000000000e+00
1.888997732426303742e+02 0.000000000000000000e+00
1.891736961451247225e+02 0.000000000000000000e+00
1.894412698412698433e+02 0.000000000000000000e+00
1.897142857142857224e+02 0.000000000000000000e+00
1.899889342403628234e+02 0.000000000000000000e+00
1.902617687074829860e+02 0.000000000000000000e+00
1.905326077097505788e+02 0.000000000000000000e+00
1.908048979591836769e+02 0.000000000000000000e+00
1.910688435374149776e+02 0.000000000000000000e+00
1.913487528344671205e+02 0.000000000000000000e+00
1.916284807256235752e+02 0.000000000000000000e+00
1.918955102040816314e+02 0.000000000000000000e+00
1.921721541950113306e+02 0.000000000000000000e+00
1.924553287981859455e+02 0.000000000000000000e+00
1.927294331065759536e+02 0.000000000000000000e+00
1.930031746031746138e+02 0.000000000000000000e+00
1.932814512471655348e+02 0.000000000000000000e+00
1.935508390022675655e+02 0.000000000000000000e+00
1.938245804988662258e+02 0.000000000000000000e+00
1.940874376417233691e+02 0.000000000000000000e+00
1.943686167800453575e+02 0.000000000000000000e+00
1.946563265306122332e+02 0.000000000000000000e+00
1.949315192743764271e+02 0.000000000000000000e+00
1.951956462585033876e+02 0.000000000000000000e+00
1.954556009070294920e+02 0.000000000000000000e+00
1.957146485260770987e+02 0.000000000000000000e+00
1.959952834467120226e+02 0.000000000000000000e+00
1.962706575963718763e+02 0.000000000000000000e+00
1.965462131519274465e+02 0.000000000000000000e+00
1.968192290249432972e+02 0.000000000000000000e+00
1.970946031746031792e+02 0.000000000000000000e+00
1.973683446712018110e+02 0.000000000000000000e+00
1.976491609977324231e+02 0.000000000000000000e+00
1.979138321995464764e+02 0.000000000000000000e+00
1.981792290249433108e+02 0.000000000000000000e+00
1.984408163265306086e+02 0.000000000000000000e+00
1.987149206349206452e+02 0.000000000000000000e+00
1.989895691609977462e+02 0.000000000000000000e+00
1.992611337868480632e+02 0.000000000000000000e+00
1.995283446712018076e+02 0.000000000000000000e+00
1.997995464852607768e+02 0.000000000000000000e+00
2.000580498866213190e+02 0.000000000000000000e+00
2.003170975056689258e+02 0.000000000000000000e+00
2.005763265306122491e+02 0.000000000000000000e+00
2.008504308390022572e+02 0.000000000000000000e+00
2.011163718820861561e+02 0.000000000000000000e+00
2.013904761904761926e+02 0.000000000000000000e+00
2.016618594104308499e+02 0.000000000000000000e+00
2.019555555555555486e+02 0.000000000000000000e+00
2.022305668934240259e+02 0.000000000000000000e+00
2.025046712018140624e+02 0.000000000000000000e+00
2.027785941043083824e+02 0.000000000000000000e+00
2.030697505668934184e+02 0.000000000000000000e+00
2.033453061224489886e+02 0.000000000000000000e+00
2.036157823129251767e+02 0.000000000000000000e+00
2.038967800453514769e+02 0.000000000000000000e+00
2.041616326530612184e+02 0.000000000000000000e+00
2.044292063492063392e+02 0.000000000000000000e+00
2.047082086167800412e+02 0.000000000000000000e+00
2.049726984126984064e+02 0.000000000000000000e+00
2.052549659863945521e+02 0.000000000000000000e+00
2.055334240362811897e+02 0.000000000000000000e+00
2.058069841269841334e+02 0.000000000000000000e+00
2.060729251700680322e+02 0.000000000000000000e+00
2.063452154195011303e+02 0.000000000000000000e+00
2.066051020399999913e+02 0.000000000000000000e+00
2.068912471655328886e+02 0.000000000000000000e+00
2.071555555555555657e+02 0.000000000000000000e+00
2.074360090702947730e+02 0.000000000000000000e+00
2.077115646258503432e+02 0.000000000000000000e+00
2.079802267573696213e+02 0.000000000000000000e+00
2.082601360544217641e+02 0.000000000000000000e+00
2.085322448979591741e+02 0.000000000000000000e+00
2.088010884353741403e+02 0.000000000000000000e+00
2.090764625850000016e+02 0.000000000000000000e+00
2.093554648526076960e+02 0.000000000000000000e+00
2.096275736961451344e+02 0.000000000000000000e+00
2.099007709750567017e+02 0.000000000000000000e+00
2.101723356009070187e+02 0.000000000000000000e+00
2.104424489795918305e+02 0.000000000000000000e+00
2.107002267573696201e+02 0.000000000000000000e+00
2.109665306122448953e+02 0.000000000000000000e+00
2.112373696145124597e+02 0.000000000000000000e+00
2.115105668934240271e+02 0.000000000000000000e+00
2.117988208616779957e+02 0.000000000000000000e+00
2.120819954648526107e+02 0.000000000000000000e+00
2.123551927437641780e+02 0.000000000000000000e+00
2.126327437641723463e+02 0.000000000000000000e+00
2.129063038548752900e+02 0.000000000000000000e+00
2.131784126984126999e+02 0.000000000000000000e+00
2.134559637188208683e+02 0.000000000000000000e+00
2.137246258503401464e+02 0.000000000000000000e+00
2.140056235827664466e+02 0.000000000000000000e+00
2.142730158730158792e+02 0.000000000000000000e+00
2.145491156462585138e+02 0.000000000000000000e+00
2.148239455782313030e+02 0.000000000000000000e+00
2.150927891156462692e+02 0.000000000000000000e+00
2.153630839002267692e+02 0.000000000000000000e+00
2.156428117913832239e+02 0.000000000000000000e+00
2.159138321995464764e+02 0.000000000000000000e+00
2.161975510204081559e+02 0.000000000000000000e+00
2.164725623582766332e+02 0.000000000000000000e+00
2.167501133786848015e+02 0.000000000000000000e+00
2.170066213151927457e+02 0.000000000000000000e+00
2.172975963718820935e+02 0.000000000000000000e+00
2.175658956916099669e+02 0.000000000000000000e+00
2.178479818594104245e+02 0.000000000000000000e+00
2.181073922902494360e+02 0.000000000000000000e+00
2.183804081632653151e+02 0.000000000000000000e+00
2.186719274376417275e+02 0.000000000000000000e+00
2.189378684807256263e+02 0.000000000000000000e+00
2.192090702947845671e+02 0.000000000000000000e+00
2.194760997732426233e+02 0.000000000000000000e+00
2.197364172335601040e+02 0.000000000000000000e+00
2.200134240362811795e+02 0.000000000000000000e+00
2.202730158730158792e+02 0.000000000000000000e+00
2.205609070294784715e+02 0.000000000000000000e+00
2.208377324263038588e+02 0.000000000000000000e+00
2.211102040816326451e+02 0.000000000000000000e+00
2.213790476190000049e+02 0.000000000000000000e+00
2.216535147392290241e+02 0.000000000000000000e+00
2.219230839002267714e+02 0.000000000000000000e+00
2.221893877551020466e+02 0.000000000000000000e+00
2.224625850340136139e+02 0.000000000000000000e+00
2.227452154195011360e+02 0.000000000000000000e+00
2.230207709750566778e+02 0.000000000000000000e+00
2.232985034013605343e+02 0.000000000000000000e+00
nan -1.000000000000000000e+00
2.238517913832199611e+02 0.000000000000000000e+00
2.241095691609977223e+02 0.000000000000000000e+00
2.243869387755102025e+02 0.000000000000000000e+00
2.246579591836734835e+02 0.000000000000000000e+00
2.249405895691610056e+02 0.000000000000000000e+00
2.252078004535147500e+02 0.000000000000000000e+00
2.254804535147392244e+02 0.000000000000000000e+00
2.257487528344671261e+02 0.000000000000000000e+00
2.260284807256235808e+02 0.000000000000000000e+00
2.262953287981859489e+02 0.000000000000000000e+00
2.265717913832199599e+02 0.000000000000000000e+00
2.268373696145124825e+02 0.000000000000000000e+00
2.271221768707482909e+02 0.000000000000000000e+00
2.273921088435374145e+02 0.000000000000000000e+00
2.276696598639455829e+02 0.000000000000000000e+00
2.279377777777777681e+02 0.000000000000000000e+00
2.282213151927437593e+02 0.000000000000000000e+00
2.284736507936507905e+02 0.000000000000000000e+00
2.287575510204081581e+02 0.000000000000000000e+00
2.290285714285714391e+02 0.000000000000000000e+00
2.293157369614512504e+02 0.000000000000000000e+00
2.295925623582766377e+02 0.000000000000000000e+00
2.298626757369614495e+02 0.000000000000000000e+00
nan -1.000000000000000000e+00
2.304072562358276741e+02 0.000000000000000000e+00
2.306679365079365027e+02 0.000000000000000000e+00
2.309353287981859353e+02 0.000000000000000000e+00
2.312041723356009015e+02 0.000000000000000000e+00
2.314820861678004462e+02 0.000000000000000000e+00
2.317556462585033898e+02 0.000000000000000000e+00
2.320379138321995356e+02 0.000000000000000000e+00
2.323069387755101900e+02 0.000000000000000000e+00
2.325736054421768699e+02 0.000000000000000000e+00
2.328435374149659935e+02 0.000000000000000000e+00
2.331100226757369569e+02 0.000000000000000000e+00
2.333765079365079487e+02 0.000000000000000000e+00
2.336622222222222263e+02 0.000000000000000000e+00
2.339385034013605491e+02 0.000000000000000000e+00
2.342078911564625798e+02 0.000000000000000000e+00
2.344790929705215490e+02 0.000000000000000000e+00
2.347486621315192679e+02 0.000000000000000000e+00
2.350229478458049925e+02 0.000000000000000000e+00
2.352905215419501133e+02 0.000000000000000000e+00
2.355453968253968355e+02 0.000000000000000000e+00
2.358200453514739365e+02 0.000000000000000000e+00
2.360981405895691694e+02 0.000000000000000000e+00
2.363753287981859330e+02 0.000000000000000000e+00
2.366409070294784556e+02 0.000000000000000000e+00
2.369141043083900229e+02 0.000000000000000000e+00
2.371936507936507894e+02 0.000000000000000000e+00
2.374724716553288033e+02 0.000000000000000000e+00
2.377353287981859467e+02 0.000000000000000000e+00
2.380145124716553369e+02 0.000000000000000000e+00
2.382824489795918339e+02 0.000000000000000000e+00
2.385500226757369546e+02 0.000000000000000000e+00
2.388246712018140556e+02 0.000000000000000000e+00
2.390927891156462692e+02 0.000000000000000000e+00
2.393648979591836792e+02 0.000000000000000000e+00
2.396384580498866228e+02 0.000000000000000000e+00
2.399065759637188080e+02 0.000000000000000000e+00
2.401844897959183811e+02 0.000000000000000000e+00
2.404515192743764089e+02 0.000000000000000000e+00
2.407165532879818670e+02 0.000000000000000000e+00
2.409884807256235888e+02 0.000000000000000000e+00
2.412587755102040887e+02 0.000000000000000000e+00
2.415218140589569202e+02 0.000000000000000000e+00
2.417864852607709736e+02 0.000000000000000000e+00
2.420493424036281169e+02 0.000000000000000000e+00
2.423232653061224369e+02 0.000000000000000000e+00
2.425941043083900297e+02 0.000000000000000000e+00
2.428614965986394623e+02 0.000000000000000000e+00
2.431365079365079396e+02 0.000000000000000000e+00
2.434146031746031724e+02 0.000000000000000000e+00
2.436796371882086305e+02 0.000000000000000000e+00
2.439461224489795939e+02 0.000000000000000000e+00
2.442142403628117791e+02 0.000000000000000000e+00
2.445061224489795961e+02 0.000000000000000000e+00
2.447898412698412756e+02 0.000000000000000000e+00
2.450561451247165508e+02 0.000000000000000000e+00
2.453346031746031883e+02 0.000000000000000000e+00
2.456103401360544183e+02 0.000000000000000000e+00
2.458813605442176993e+02 0.000000000000000000e+00
2.461552834467120192e+02 0.000000000000000000e+00
nan -1.000000000000000000e+00
2.467013151927437775e+02 0.000000000000000000e+00
2.469687074829932101e+02 0.000000000000000000e+00
2.472420861678004655e+02 0.000000000000000000e+00
2.475116553287981844e+02 0.000000000000000000e+00
2.477951927437641757e+02 0.000000000000000000e+00
2.480680272108843667e+02 0.000000000000000000e+00
2.483383219954648666e+02 0.000000000000000000e+00
2.486129705215419392e+02 0.000000000000000000e+00
2.488961451247165542e+02 0.000000000000000000e+00
2.491740589569160989e+02 0.000000000000000000e+00
2.494474376417233543e+02 0.000000000000000000e+00
2.497193650793650761e+02 0.000000000000000000e+00
2.499978231292517137e+02 0.000000000000000000e+00
2.502610430839002333e+02 0.000000000000000000e+00
2.505193650793650875e+02 0.000000000000000000e+00
2.507845804988662053e+02 0.000000000000000000e+00
2.510659410430839102e+02 0.000000000000000000e+00
2.513404081632652947e+02 0.000000000000000000e+00
2.516152380952380838e+02 0.000000000000000000e+00
2.518969614512471651e+02 0.000000000000000000e+00
2.521723356009070187e+02 0.000000000000000000e+00
2.524370068027211005e+02 0.000000000000000000e+00
2.527141950113378641e+02 0.000000000000000000e+00
2.529895691609977462e+02 0.000000000000000000e+00
2.532638548752834424e+02 0.000000000000000000e+00
2.535414058956916108e+02 0.000000000000000000e+00
2.538075283446711978e+02 0.000000000000000000e+00
2.540800000000000125e+02 0.000000000000000000e+00
2.543506575963718888e+02 0.000000000000000000e+00
2.546184126984126976e+02 0.000000000000000000e+00
2.548861678004535065e+02 0.000000000000000000e+00
2.551555555555555657e+02 0.000000000000000000e+00
2.554258503401360656e+02 0.000000000000000000e+00
2.556897959183673379e+02 0.000000000000000000e+00
2.559658956916099726e+02 0.000000000000000000e+00
2.562340136054421578e+02 0.000000000000000000e+00
2.565075736961451298e+02 0.000000000000000000e+00
2.567742403620000005e+02 0.000000000000000000e+00
2.570438095238095002e+02 0.000000000000000000e+00
2.572897959183673606e+02 0.000000000000000000e+00
2.575560997732426358e+02 0.000000000000000000e+00
2.578062585034013523e+02 0.000000000000000000e+00
nan -1.000000000000000000e+00
nan -1.000000000000000000e+00
nan -1.000000000000000000e+00
nan -1.000000000000000000e+00
nan -1.000000000000000000e+00
nan -1.000000000000000000e+00
nan -1.000000000000000000e+00
nan -1.000000000000000000e+00
2.601906575963718637e+02 0.000000000000000000e+00
2.604676643990929961e+02 0.000000000000000000e+00
2.607512018140589589e+02 0.000000000000000000e+00
2.610053514739229286e+02 0.000000000000000000e+00
2.612876190476190459e+02 0.000000000000000000e+00
2.615551927437641666e+02 0.000000000000000000e+00
2.618356462585034024e+02 0.000000000000000000e+00
2.621044897959183686e+02 0.000000000000000000e+00
2.623767800453514951e+02 0.000000000000000000e+00
2.626485260770975287e+02 0.000000000000000000e+00
2.629121088435373963e+02 0.000000000000000000e+00
2.631802267573696099e+02 0.000000000000000000e+00
2.634806349206349410e+02 0.000000000000000000e+00
2.637447619047619014e+02 0.000000000000000000e+00
2.640259410430838898e+02 0.000000000000000000e+00
2.642889795918367213e+02 0.000000000000000000e+00
2.645547392290249604e+02 0.000000000000000000e+00
2.648188662131519209e+02 0.000000000000000000e+00
2.650855328798185724e+02 0.000000000000000000e+00
2.653451247165533005e+02 0.000000000000000000e+00
2.656105215419501064e+02 0.000000000000000000e+00
2.658822675736961401e+02 0.000000000000000000e+00
2.661563718820861482e+02 0.000000000000000000e+00
2.664165079365079123e+02 0.000000000000000000e+00
2.666938775510204209e+02 0.000000000000000000e+00
2.669639909297052327e+02 0.000000000000000000e+00
2.672281179138321932e+02 0.000000000000000000e+00
2.674936961451247157e+02 0.000000000000000000e+00
2.677679818594104404e+02 0.000000000000000000e+00
2.680390022675737214e+02 0.000000000000000000e+00
2.683060317460317492e+02 0.000000000000000000e+00
2.685730612244897770e+02 0.000000000000000000e+00
2.688493424036280999e+02 0.000000000000000000e+00
2.691181859410430661e+02 0.000000000000000000e+00
2.693917460317460382e+02 0.000000000000000000e+00
2.696571428571428442e+02 0.000000000000000000e+00
2.699356009069999800e+02 0.000000000000000000e+00
2.702093424036281135e+02 0.000000000000000000e+00
2.704956009070294840e+02 0.000000000000000000e+00
2.707720634920634666e+02 0.000000000000000000e+00
2.710367346938775768e+02 0.000000000000000000e+00
2.713077551019999873e+02 0.000000000000000000e+00
2.715820408163265256e+02 0.000000000000000000e+00
2.718410884353741608e+02 0.000000000000000000e+00
2.721101133786847868e+02 0.000000000000000000e+00
2.723773242630385312e+02 0.000000000000000000e+00
2.726574149659863906e+02 0.000000000000000000e+00
2.729255328798186042e+02 0.000000000000000000e+00
2.731938321995464776e+02 0.000000000000000000e+00
2.734586848072562475e+02 0.000000000000000000e+00
2.737282539682539664e+02 0.000000000000000000e+00
2.739887528344671068e+02 0.000000000000000000e+00
2.742628571428571149e+02 0.000000000000000000e+00
2.745119274376417025e+02 0.000000000000000000e+00
2.747843990929705456e+02 0.000000000000000000e+00
2.750499773242630113e+02 0.000000000000000000e+00
2.753043083900226975e+02 0.000000000000000000e+00
2.755767800453514837e+02 0.000000000000000000e+00
nan -1.000000000000000000e+00
nan -1.000000000000000000e+00
nan -1.000000000000000000e+00
nan -1.000000000000000000e+00
nan -1.000000000000000000e+00
2.771383219954648780e+02 0.000000000000000000e+00
2.774131519274376387e+02 0.000000000000000000e+00
nan -1.000000000000000000e+00
2.779778684807256468e+02 0.000000000000000000e+00
2.782414512471655144e+02 0.000000000000000000e+00
2.785168253968254248e+02 0.000000000000000000e+00
2.787825850340136071e+02 0.000000000000000000e+00
2.790652154195011576e+02 0.000000000000000000e+00
2.793222675736961378e+02 0.000000000000000000e+00
2.796070748299319462e+02 0.000000000000000000e+00
2.798679365079365198e+02 0.000000000000000000e+00
2.801438548752834663e+02 0.000000000000000000e+00
2.804108843537414941e+02 0.000000000000000000e+00
2.807047619047618809e+02 0.000000000000000000e+00
2.809759637188208785e+02 0.000000000000000000e+00
2.812524263038548611e+02 0.000000000000000000e+00
2.815136507936508110e+02 0.000000000000000000e+00
2.817837641723356228e+02 0.000000000000000000e+00
2.820477097505668667e+02 0.000000000000000000e+00
2.823288888888889119e+02 0.000000000000000000e+00
2.825928344671201558e+02 0.000000000000000000e+00
2.828669387755102207e+02 0.000000000000000000e+00
2.831325170068027433e+02 0.000000000000000000e+00
2.834204081632652787e+02 0.000000000000000000e+00
2.836894331065759616e+02 0.000000000000000000e+00
2.839698866213151973e+02 0.000000000000000000e+00
2.842321995464852762e+02 0.000000000000000000e+00
2.844990476190476443e+02 0.000000000000000000e+00
2.847658956916099555e+02 0.000000000000000000e+00
2.850340136054421691e+02 0.000000000000000000e+00
2.852968707482993409e+02 0.000000000000000000e+00
2.855604535147392085e+02 0.000000000000000000e+00
2.858316553287982060e+02 0.000000000000000000e+00
2.861106575963718797e+02 0.000000000000000000e+00
2.863758730158730259e+02 0.000000000000000000e+00
2.866519727891156322e+02 0.000000000000000000e+00
2.869168253968254021e+02 0.000000000000000000e+00
2.872072562358276855e+02 0.000000000000000000e+00
2.874802721088435646e+02 0.000000000000000000e+00
2.877549206349206088e+02 0.000000000000000000e+00
2.880241269841270082e+02 0.000000000000000000e+00
2.882933333333333508e+02 0.000000000000000000e+00
2.885674376417233589e+02 0.000000000000000000e+00
2.888386394557822996e+02 0.000000000000000000e+00
2.891022222222222240e+02 0.000000000000000000e+00
2.893846712018140579e+02 0.000000000000000000e+00
nan -1.000000000000000000e+00
2.899375963718820799e+02 0.000000000000000000e+00
2.901986394557823132e+02 0.000000000000000000e+00
2.904711111111110995e+02 0.000000000000000000e+00
2.907432199546485094e+02 0.000000000000000000e+00
2.910039002267573665e+02 0.000000000000000000e+00
2.912622222222222490e+02 0.000000000000000000e+00
2.915258049886621166e+02 0.000000000000000000e+00
2.917652607709750328e+02 0.000000000000000000e+00
2.920406349206349432e+02 0.000000000000000000e+00
2.923170975056689258e+02 0.000000000000000000e+00
nan -1.000000000000000000e+00
2.928324716553287885e+02 0.000000000000000000e+00
2.930800907020000068e+02 0.000000000000000000e+00
nan -1.000000000000000000e+00
2.936335600907029288e+02 0.000000000000000000e+00
nan -1.000000000000000000e+00
nan -1.000000000000000000e+00
nan -1.000000000000000000e+00
nan -1.000000000000000000e+00
nan -1.000000000000000000e+00
2.952477097505669121e+02 0.000000000000000000e+00
2.955160090702947855e+02 0.000000000000000000e+00
2.957955555555555520e+02 0.000000000000000000e+00
2.960609523809523580e+02 0.000000000000000000e+00
2.963412244897959340e+02 0.000000000000000000e+00
2.966146031746031895e+02 0.000000000000000000e+00
2.968741950113378607e+02 0.000000000000000000e+00
2.971477551020408328e+02 0.000000000000000000e+00
2.974176870748299280e+02 0.000000000000000000e+00
2.976847165532879558e+02 0.000000000000000000e+00
2.979602721088435260e+02 0.000000000000000000e+00
2.982231292517006978e+02 0.000000000000000000e+00
2.985077551020407896e+02 0.000000000000000000e+00
2.987631746031746047e+02 0.000000000000000000e+00
2.990427210884353713e+02 0.000000000000000000e+00
2.993055782312925430e+02 0.000000000000000000e+00
2.995793197278911748e+02 0.000000000000000000e+00
2.998470748299319553e+02 0.000000000000000000e+00
3.001239002267573710e+02 0.000000000000000000e+00
3.003863945578231096e+02 0.000000000000000000e+00
3.006599546485260817e+02 0.000000000000000000e+00
3.009222675736961605e+02 0.000000000000000000e+00
3.011912925170067865e+02 0.000000000000000000e+00
3.014514285714285506e+02 0.000000000000000000e+00
3.017180952380952590e+02 0.000000000000000000e+00
3.019898412698412926e+02 0.000000000000000000e+00
3.022704761904761881e+02 0.000000000000000000e+00
3.025264399092970393e+02 0.000000000000000000e+00
3.027916553287981856e+02 0.000000000000000000e+00
3.030490702947845989e+02 0.000000000000000000e+00
3.033235374149659833e+02 0.000000000000000000e+00
3.035816780045351493e+02 0.000000000000000000e+00
3.038581405895691887e+02 0.000000000000000000e+00
3.041150113378685091e+02 0.000000000000000000e+00
3.044025396825396683e+02 0.000000000000000000e+00
3.046604988662131746e+02 0.000000000000000000e+00
3.049416780045351629e+02 0.000000000000000000e+00
3.052094331065759434e+02 0.000000000000000000e+00
3.054897052154195194e+02 0.000000000000000000e+00
3.057556462585034183e+02 0.000000000000000000e+00
3.060326530612244937e+02 0.000000000000000000e+00
3.063013151927437434e+02 0.000000000000000000e+00
3.065754195011338084e+02 0.000000000000000000e+00
nan -1.000000000000000000e+00
3.071073015873016061e+02 0.000000000000000000e+00
3.073694331065759684e+02 0.000000000000000000e+00
3.076429931972788836e+02 0.000000000000000000e+00
3.079123809523809427e+02 0.000000000000000000e+00
3.081899319727891111e+02 0.000000000000000000e+00
3.084500680272108752e+02 0.000000000000000000e+00
3.087207256235827799e+02 0.000000000000000000e+00
3.089801360544217914e+02 0.000000000000000000e+00
3.092654875283446927e+02 0.000000000000000000e+00
3.095301587301587460e+02 0.000000000000000000e+00
3.098046258503401305e+02 0.000000000000000000e+00
3.100653061224489875e+02 0.000000000000000000e+00
3.103219954648525913e+02 0.000000000000000000e+00
3.106131519274376274e+02 0.000000000000000000e+00
nan -1.000000000000000000e+00
nan -1.000000000000000000e+00
nan -1.000000000000000000e+00
nan -1.000000000000000000e+00
3.119397732426303946e+02 0.000000000000000000e+00
3.122138775510204027e+02 0.000000000000000000e+00
3.124896145124716327e+02 0.000000000000000000e+00
3.127575510204081866e+02 0.000000000000000000e+00
3.130245804988662144e+02 0.000000000000000000e+00
3.132959637188208717e+02 0.000000000000000000e+00
3.135746031746031690e+02 0.000000000000000000e+00
3.138507029478458321e+02 0.000000000000000000e+00
3.141217233560090563e+02 0.000000000000000000e+00
3.143900226757369865e+02 0.000000000000000000e+00
3.146604988662131746e+02 0.000000000000000000e+00
3.149273469387754858e+02 0.000000000000000000e+00
3.152023582766439631e+02 0.000000000000000000e+00
nan -1.000000000000000000e+00
3.157552834467120420e+02 0.000000000000000000e+00
3.160215873015873171e+02 0.000000000000000000e+00
3.162911564625850360e+02 0.000000000000000000e+00
nan -1.000000000000000000e+00
nan -1.000000000000000000e+00
nan -1.000000000000000000e+00
3.173565532879818534e+02 0.000000000000000000e+00
3.176319274376417070e+02 0.000000000000000000e+00
3.179043990929704933e+02 0.000000000000000000e+00
nan -1.000000000000000000e+00
3.184495238095237823e+02 0.000000000000000000e+00
3.187160090702947741e+02 0.000000000000000000e+00
3.189543764172335614e+02 0.000000000000000000e+00
3.192468027210884429e+02 0.000000000000000000e+00
3.195069387755102071e+02 0.000000000000000000e+00
nan -1.000000000000000000e+00
nan -1.000000000000000000e+00
nan -1.000000000000000000e+00
3.206243990929705205e+02 0.000000000000000000e+00
3.208765532879818352e+02 0.000000000000000000e+00
