# Supplementary material for: Correlated microtiming deviations in jazz and rock music
Source: PLoS One. 2018 Jan 24;13(1):e0186361. doi: 10.1371/journal.pone.0186361 (PMC5783353; doi:10.1371/journal.pone.0186361)
Supplement: S1 Dataset — (ZIP) [file pone.0186361.s001.zip › R15.dat]

1.528163265000000104e+00 0.000000000000000000e+00
1.799002267573696079e+00 0.000000000000000000e+00
2.076009070294784653e+00 0.000000000000000000e+00
2.337414965986394755e+00 0.000000000000000000e+00
2.610068027210884267e+00 0.000000000000000000e+00
2.864761904761904621e+00 0.000000000000000000e+00
3.116009070294784689e+00 0.000000000000000000e+00
3.382131519274376608e+00 0.000000000000000000e+00
3.655147392290249542e+00 0.000000000000000000e+00
3.900045351473922839e+00 0.000000000000000000e+00
4.156190476190475991e+00 0.000000000000000000e+00
4.389297052154194745e+00 0.000000000000000000e+00
4.642358276643991033e+00 0.000000000000000000e+00
nan -1.000000000000000000e+00
5.154467120181405626e+00 0.000000000000000000e+00
nan -1.000000000000000000e+00
5.686712018140589464e+00 0.000000000000000000e+00
5.949024943310657676e+00 0.000000000000000000e+00
nan -1.000000000000000000e+00
6.485442176870748199e+00 0.000000000000000000e+00
6.755555555555555536e+00 0.000000000000000000e+00
7.003718820861678296e+00 0.000000000000000000e+00
7.262222222222222356e+00 0.000000000000000000e+00
7.523628117913832014e+00 0.000000000000000000e+00
7.783945578231292295e+00 0.000000000000000000e+00
8.041541950113378689e+00 0.000000000000000000e+00
8.309115646258502963e+00 0.000000000000000000e+00
8.554013605442177592e+00 0.000000000000000000e+00
8.816870748299319160e+00 0.000000000000000000e+00
9.088435374149659296e+00 0.000000000000000000e+00
9.346575963718821711e+00 0.000000000000000000e+00
9.597460317460317469e+00 0.000000000000000000e+00
9.857233560090703506e+00 0.000000000000000000e+00
1.011882086167800487e+01 0.000000000000000000e+00
1.037986394557823111e+01 0.000000000000000000e+00
1.062385487528344719e+01 0.000000000000000000e+00
1.088725623582766389e+01 0.000000000000000000e+00
1.113614512471655260e+01 0.000000000000000000e+00
1.140244897959183668e+01 0.000000000000000000e+00
1.166802721088435391e+01 0.000000000000000000e+00
1.193034013605442212e+01 0.000000000000000000e+00
1.218739229024943249e+01 0.000000000000000000e+00
1.243845804988662174e+01 0.000000000000000000e+00
1.270548752834467088e+01 0.000000000000000000e+00
1.295437641723355959e+01 0.000000000000000000e+00
1.322122448979591880e+01 0.000000000000000000e+00
1.345668934240362802e+01 0.000000000000000000e+00
1.373061224489795862e+01 0.000000000000000000e+00
1.399582766400000011e+01 0.000000000000000000e+00
1.427319727891156376e+01 0.000000000000000000e+00
1.452825396825396886e+01 0.000000000000000000e+00
1.479129251700680214e+01 0.000000000000000000e+00
1.505052154195011305e+01 0.000000000000000000e+00
1.531356009070294810e+01 0.000000000000000000e+00
1.556390022675736873e+01 0.000000000000000000e+00
1.582458049886621332e+01 0.000000000000000000e+00
1.607600907029478421e+01 0.000000000000000000e+00
1.634412698412698361e+01 0.000000000000000000e+00
1.660390022675736788e+01 0.000000000000000000e+00
1.686349206299999892e+01 0.000000000000000000e+00
1.712544217687074877e+01 0.000000000000000000e+00
1.738068027210884381e+01 0.000000000000000000e+00
1.763356009070294661e+01 0.000000000000000000e+00
1.789115646258503389e+01 0.000000000000000000e+00
1.815092970521541815e+01 0.000000000000000000e+00
1.841124716499999892e+01 0.000000000000000000e+00
1.867482993197278773e+01 0.000000000000000000e+00
1.892444444444444329e+01 0.000000000000000000e+00
1.918185941043083886e+01 0.000000000000000000e+00
1.944217687074829826e+01 0.000000000000000000e+00
1.970467120181405818e+01 0.000000000000000000e+00
1.994993197278911623e+01 0.000000000000000000e+00
2.021170068027210931e+01 0.000000000000000000e+00
2.047002267573695988e+01 0.000000000000000000e+00
2.072580498866213006e+01 0.000000000000000000e+00
2.097632653061224417e+01 0.000000000000000000e+00
2.123410430839002316e+01 0.000000000000000000e+00
2.149387755102040742e+01 0.000000000000000000e+00
2.175419501133786682e+01 0.000000000000000000e+00
2.202594104308390044e+01 0.000000000000000000e+00
2.228916099773242721e+01 0.000000000000000000e+00
2.253442176870748170e+01 0.000000000000000000e+00
2.277024943310657434e+01 0.000000000000000000e+00
2.304761904761904745e+01 0.000000000000000000e+00
2.332625850340135898e+01 0.000000000000000000e+00
2.358458049886621311e+01 0.000000000000000000e+00
2.385723356009070173e+01 0.000000000000000000e+00
2.410049886621315096e+01 0.000000000000000000e+00
2.436571428571428655e+01 0.000000000000000000e+00
2.462385487528344541e+01 0.000000000000000000e+00
2.488036281179138243e+01 0.000000000000000000e+00
2.512526077097505706e+01 0.000000000000000000e+00
2.538920634920635067e+01 0.000000000000000000e+00
2.563664399092970569e+01 0.000000000000000000e+00
2.590058956916099930e+01 0.000000000000000000e+00
2.614802721088435433e+01 0.000000000000000000e+00
2.641414965899999956e+01 0.000000000000000000e+00
2.666739229024943469e+01 0.000000000000000000e+00
2.693496598639455897e+01 0.000000000000000000e+00
2.719238095238095099e+01 0.000000000000000000e+00
2.743800453514739246e+01 0.000000000000000000e+00
2.769034013605442013e+01 0.000000000000000000e+00
2.795863945578231125e+01 0.000000000000000000e+00
2.822167800453514630e+01 0.000000000000000000e+00
2.848000000000000043e+01 0.000000000000000000e+00
2.873723356009070429e+01 0.000000000000000000e+00
2.899374149659863775e+01 0.000000000000000000e+00
2.925188208616780017e+01 0.000000000000000000e+00
2.950603174603174494e+01 0.000000000000000000e+00
2.975002267573696102e+01 0.000000000000000000e+00
nan -1.000000000000000000e+00
nan -1.000000000000000000e+00
3.053333333333333499e+01 0.000000000000000000e+00
3.080344671201813966e+01 0.000000000000000000e+00
3.106104308390022695e+01 0.000000000000000000e+00
3.131374149659863804e+01 0.000000000000000000e+00
3.156390022675736873e+01 0.000000000000000000e+00
3.182530612244897839e+01 0.000000000000000000e+00
3.209287981859410621e+01 0.000000000000000000e+00
3.234503401360544217e+01 0.000000000000000000e+00
3.259827664399092839e+01 0.000000000000000000e+00
3.285750566893423752e+01 0.000000000000000000e+00
3.312163265306122639e+01 0.000000000000000000e+00
3.337523809523809604e+01 0.000000000000000000e+00
3.362521541950113146e+01 0.000000000000000000e+00
3.386993197278911794e+01 0.000000000000000000e+00
3.413387755102041154e+01 0.000000000000000000e+00
3.438548752834466882e+01 0.000000000000000000e+00
3.464181405895691768e+01 0.000000000000000000e+00
3.490303854875283207e+01 0.000000000000000000e+00
3.515718820861678040e+01 0.000000000000000000e+00
3.540970521500000245e+01 0.000000000000000000e+00
3.566965986394557575e+01 0.000000000000000000e+00
3.592489795918367435e+01 0.000000000000000000e+00
3.618394557823129531e+01 0.000000000000000000e+00
3.644734693877551024e+01 0.000000000000000000e+00
3.671111111111110858e+01 0.000000000000000000e+00
3.694984126984127215e+01 0.000000000000000000e+00
nan -1.000000000000000000e+00
nan -1.000000000000000000e+00
3.771773242630385425e+01 0.000000000000000000e+00
3.797424036281179127e+01 0.000000000000000000e+00
3.823782312925170146e+01 0.000000000000000000e+00
nan -1.000000000000000000e+00
3.874721088435374128e+01 0.000000000000000000e+00
3.901242630385487331e+01 0.000000000000000000e+00
3.927909297052153903e+01 0.000000000000000000e+00
3.953941043083900553e+01 0.000000000000000000e+00
3.979083900226757464e+01 0.000000000000000000e+00
4.004643990929704955e+01 0.000000000000000000e+00
4.031582766439909449e+01 0.000000000000000000e+00
4.057505668934240362e+01 0.000000000000000000e+00
4.083247165532879563e+01 0.000000000000000000e+00
4.109532879818593898e+01 0.000000000000000000e+00
4.135437641723355995e+01 0.000000000000000000e+00
4.161269841269841407e+01 0.000000000000000000e+00
4.186412698412698319e+01 0.000000000000000000e+00
4.212879818594104364e+01 0.000000000000000000e+00
4.237968253968254118e+01 0.000000000000000000e+00
4.263691609977324504e+01 0.000000000000000000e+00
4.289251700680271995e+01 0.000000000000000000e+00
4.313977324199999686e+01 0.000000000000000000e+00
4.340009070294784266e+01 0.000000000000000000e+00
4.364861678004535150e+01 0.000000000000000000e+00
4.390893424036281090e+01 0.000000000000000000e+00
4.416888888888888687e+01 0.000000000000000000e+00
4.442630385487528599e+01 0.000000000000000000e+00
4.468825396825396723e+01 0.000000000000000000e+00
4.494802720999999934e+01 0.000000000000000000e+00
4.519546485200000063e+01 0.000000000000000000e+00
4.545215419501133880e+01 0.000000000000000000e+00
4.571501133786848214e+01 0.000000000000000000e+00
4.594430839002267675e+01 0.000000000000000000e+00
4.620136054421768534e+01 0.000000000000000000e+00
4.644698412698412682e+01 0.000000000000000000e+00
nan -1.000000000000000000e+00
4.695709750566893348e+01 0.000000000000000000e+00
4.722031746031746025e+01 0.000000000000000000e+00
4.747555555555555884e+01 0.000000000000000000e+00
4.772099773242630505e+01 0.000000000000000000e+00
4.798965986394557603e+01 0.000000000000000000e+00
4.824253968253968594e+01 0.000000000000000000e+00
4.849578231292517216e+01 0.000000000000000000e+00
4.875247165500000079e+01 0.000000000000000000e+00
4.900970521541950120e+01 0.000000000000000000e+00
4.925950113378684847e+01 0.000000000000000000e+00
4.951727891100000534e+01 0.000000000000000000e+00
4.977632653061224488e+01 0.000000000000000000e+00
5.003646258503401612e+01 0.000000000000000000e+00
5.029587301587301340e+01 0.000000000000000000e+00
5.055800453514738990e+01 0.000000000000000000e+00
5.080761904761904901e+01 0.000000000000000000e+00
5.106031746031746366e+01 0.000000000000000000e+00
5.132263038499999652e+01 0.000000000000000000e+00
5.156789115646258637e+01 0.000000000000000000e+00
5.183238095238095156e+01 0.000000000000000000e+00
5.208217687074829882e+01 0.000000000000000000e+00
5.234684807256235928e+01 0.000000000000000000e+00
5.260408163265306314e+01 0.000000000000000000e+00
5.285460317460317725e+01 0.000000000000000000e+00
5.311419501100000673e+01 0.000000000000000000e+00
5.335836734693877759e+01 0.000000000000000000e+00
5.361596371882086487e+01 0.000000000000000000e+00
5.387809523809524137e+01 0.000000000000000000e+00
nan -1.000000000000000000e+00
nan -1.000000000000000000e+00
nan -1.000000000000000000e+00
nan -1.000000000000000000e+00
nan -1.000000000000000000e+00
nan -1.000000000000000000e+00
5.565605442100000033e+01 0.000000000000000000e+00
5.592870748299319672e+01 0.000000000000000000e+00
5.618938775510203953e+01 0.000000000000000000e+00
5.643591836734693601e+01 0.000000000000000000e+00
5.669333333333333513e+01 0.000000000000000000e+00
5.693950113378684819e+01 0.000000000000000000e+00
5.719383219954648467e+01 0.000000000000000000e+00
5.744399092899999459e+01 0.000000000000000000e+00
5.771501133786848214e+01 0.000000000000000000e+00
5.796117913832199520e+01 0.000000000000000000e+00
5.821061224489795904e+01 0.000000000000000000e+00
5.847546485260770766e+01 0.000000000000000000e+00
5.874068027210884679e+01 0.000000000000000000e+00
nan -1.000000000000000000e+00
5.926095238095238216e+01 0.000000000000000000e+00
5.950875283446711705e+01 0.000000000000000000e+00
5.975600907029478748e+01 0.000000000000000000e+00
5.998349206349206497e+01 0.000000000000000000e+00
6.026068027210884281e+01 0.000000000000000000e+00
6.052009070294784721e+01 0.000000000000000000e+00
6.076680272108843184e+01 0.000000000000000000e+00
6.101224489795918515e+01 0.000000000000000000e+00
6.127383219954648297e+01 0.000000000000000000e+00
6.153160997732426551e+01 0.000000000000000000e+00
6.178975056689342438e+01 0.000000000000000000e+00
6.204553287981859455e+01 0.000000000000000000e+00
6.229732426303854709e+01 0.000000000000000000e+00
6.254748299319727778e+01 0.000000000000000000e+00
6.280852607699999623e+01 0.000000000000000000e+00
6.308807256235827765e+01 0.000000000000000000e+00
6.335637188208616521e+01 0.000000000000000000e+00
6.361414965986394776e+01 0.000000000000000000e+00
6.386285714285714477e+01 0.000000000000000000e+00
6.410702947845804545e+01 0.000000000000000000e+00
6.437151927437641064e+01 0.000000000000000000e+00
6.462566893424036607e+01 0.000000000000000000e+00
6.489233560090703179e+01 0.000000000000000000e+00
6.514158730158730748e+01 0.000000000000000000e+00
6.540625850340136083e+01 0.000000000000000000e+00
6.566185941043083574e+01 0.000000000000000000e+00
6.591836734693877986e+01 0.000000000000000000e+00
6.616943310657596555e+01 0.000000000000000000e+00
6.642376417233559494e+01 0.000000000000000000e+00
6.667011337868480325e+01 0.000000000000000000e+00
6.693315192743763475e+01 0.000000000000000000e+00
6.717877551020407623e+01 0.000000000000000000e+00
6.742875283446711876e+01 0.000000000000000000e+00
6.768326530612245051e+01 0.000000000000000000e+00
6.793687074800000403e+01 0.000000000000000000e+00
6.819319727891156901e+01 0.000000000000000000e+00
6.843882086167801049e+01 0.000000000000000000e+00
6.869532879818594040e+01 0.000000000000000000e+00
6.895709750566894058e+01 0.000000000000000000e+00
6.919818594104307863e+01 0.000000000000000000e+00
6.945306122399999538e+01 0.000000000000000000e+00
6.971410430839002004e+01 0.000000000000000000e+00
6.996752834467120863e+01 0.000000000000000000e+00
7.021877551020408248e+01 0.000000000000000000e+00
nan -1.000000000000000000e+00
nan -1.000000000000000000e+00
nan -1.000000000000000000e+00
nan -1.000000000000000000e+00
7.148916099773242649e+01 0.000000000000000000e+00
7.174911564625850247e+01 0.000000000000000000e+00
7.201541950113379187e+01 0.000000000000000000e+00
7.226430839002267703e+01 0.000000000000000000e+00
7.252371882086167432e+01 0.000000000000000000e+00
7.275954648526077051e+01 0.000000000000000000e+00
7.301387755102041410e+01 0.000000000000000000e+00
7.327419501100000332e+01 0.000000000000000000e+00
7.351782312925169549e+01 0.000000000000000000e+00
7.378811791383219543e+01 0.000000000000000000e+00
7.404263038548752718e+01 0.000000000000000000e+00
7.429115646258503602e+01 0.000000000000000000e+00
7.453841269841269934e+01 0.000000000000000000e+00
7.478349206349206213e+01 0.000000000000000000e+00
7.503546485260770282e+01 0.000000000000000000e+00
7.529723355999999512e+01 0.000000000000000000e+00
7.554829931972788870e+01 0.000000000000000000e+00
7.581133786848072020e+01 0.000000000000000000e+00
7.606820861678004064e+01 0.000000000000000000e+00
7.632290249433106055e+01 0.000000000000000000e+00
7.657088435374149071e+01 0.000000000000000000e+00
7.682956916099773537e+01 0.000000000000000000e+00
7.707464852607709815e+01 0.000000000000000000e+00
7.733659863945578650e+01 0.000000000000000000e+00
7.758530612244898350e+01 0.000000000000000000e+00
7.783310657596372550e+01 0.000000000000000000e+00
7.809378684807256832e+01 0.000000000000000000e+00
7.833287981859410820e+01 0.000000000000000000e+00
7.857324263038549361e+01 0.000000000000000000e+00
7.882412698412699115e+01 0.000000000000000000e+00
7.906902494300000228e+01 0.000000000000000000e+00
nan -1.000000000000000000e+00
7.959963718820861800e+01 0.000000000000000000e+00
7.985596371882085975e+01 0.000000000000000000e+00
8.012861678004534838e+01 0.000000000000000000e+00
8.036680272108843326e+01 0.000000000000000000e+00
8.062040816326531001e+01 0.000000000000000000e+00
8.088235827664398414e+01 0.000000000000000000e+00
nan -1.000000000000000000e+00
8.139755102040815871e+01 0.000000000000000000e+00
8.165006802721087809e+01 0.000000000000000000e+00
8.190185941043084483e+01 0.000000000000000000e+00
8.216507936507936449e+01 0.000000000000000000e+00
nan -1.000000000000000000e+00
8.266993197278911509e+01 0.000000000000000000e+00
8.292643990929705922e+01 0.000000000000000000e+00
8.317442176870748938e+01 0.000000000000000000e+00
8.341786848072563032e+01 0.000000000000000000e+00
8.367546485260770339e+01 0.000000000000000000e+00
8.393868480725623726e+01 0.000000000000000000e+00
8.418757369614512243e+01 0.000000000000000000e+00
8.443954648526077733e+01 0.000000000000000000e+00
8.470095238095238699e+01 0.000000000000000000e+00
8.494458049886621609e+01 0.000000000000000000e+00
8.518839002267573335e+01 0.000000000000000000e+00
8.543437641723356535e+01 0.000000000000000000e+00
8.569088435374149526e+01 0.000000000000000000e+00
8.595247165532879308e+01 0.000000000000000000e+00
8.620916099773242536e+01 0.000000000000000000e+00
8.646294784580499027e+01 0.000000000000000000e+00
8.670240362811792068e+01 0.000000000000000000e+00
8.694421768707482556e+01 0.000000000000000000e+00
8.718476190476189913e+01 0.000000000000000000e+00
8.744834467120180932e+01 0.000000000000000000e+00
8.772861678004535690e+01 0.000000000000000000e+00
8.798439909297051997e+01 0.000000000000000000e+00
8.823836734693877304e+01 0.000000000000000000e+00
8.847655328798185792e+01 0.000000000000000000e+00
8.871709750566893149e+01 0.000000000000000000e+00
8.897142857142857508e+01 0.000000000000000000e+00
8.922938775510203868e+01 0.000000000000000000e+00
8.947410430839002515e+01 0.000000000000000000e+00
8.973768707482993534e+01 0.000000000000000000e+00
8.998385487528344129e+01 0.000000000000000000e+00
9.023043083899999317e+01 0.000000000000000000e+00
9.048308390022675951e+01 0.000000000000000000e+00
9.072507936507936677e+01 0.000000000000000000e+00
nan -1.000000000000000000e+00
9.122539682539682815e+01 0.000000000000000000e+00
nan -1.000000000000000000e+00
9.175201814058956984e+01 0.000000000000000000e+00
9.200816326530612344e+01 0.000000000000000000e+00
9.225850340136054228e+01 0.000000000000000000e+00
9.250993197278911850e+01 0.000000000000000000e+00
9.275682539682539129e+01 0.000000000000000000e+00
9.300789115646259120e+01 0.000000000000000000e+00
9.325079365079365346e+01 0.000000000000000000e+00
9.349278911564626071e+01 0.000000000000000000e+00
9.375600907029478037e+01 0.000000000000000000e+00
9.401179138321995765e+01 0.000000000000000000e+00
9.425052154195010701e+01 0.000000000000000000e+00
9.449106575963719479e+01 0.000000000000000000e+00
nan -1.000000000000000000e+00
9.500843537414965567e+01 0.000000000000000000e+00
9.525641723356008583e+01 0.000000000000000000e+00
9.551709750566892865e+01 0.000000000000000000e+00
9.577451247165532777e+01 0.000000000000000000e+00
9.601668934240362319e+01 0.000000000000000000e+00
9.626684807256235388e+01 0.000000000000000000e+00
9.651555555555555088e+01 0.000000000000000000e+00
9.677714285714286291e+01 0.000000000000000000e+00
9.702240362811791385e+01 0.000000000000000000e+00
9.727727891156462192e+01 0.000000000000000000e+00
9.751909297052154102e+01 0.000000000000000000e+00
9.779011337868480780e+01 0.000000000000000000e+00
9.803410430839002743e+01 0.000000000000000000e+00
9.827482993197278915e+01 0.000000000000000000e+00
9.852263038548753116e+01 0.000000000000000000e+00
9.877188208616780685e+01 0.000000000000000000e+00
9.902657596371882676e+01 0.000000000000000000e+00
nan -1.000000000000000000e+00
9.954176870748298711e+01 0.000000000000000000e+00
9.980752834467119783e+01 0.000000000000000000e+00
1.000575056689342404e+02 0.000000000000000000e+00
1.003004081632653026e+02 0.000000000000000000e+00
1.005433106575963649e+02 0.000000000000000000e+00
1.007907482993197306e+02 0.000000000000000000e+00
1.010503401360544160e+02 0.000000000000000000e+00
1.012988662131519249e+02 0.000000000000000000e+00
nan -1.000000000000000000e+00
nan -1.000000000000000000e+00
nan -1.000000000000000000e+00
nan -1.000000000000000000e+00
nan -1.000000000000000000e+00
nan -1.000000000000000000e+00
nan -1.000000000000000000e+00
nan -1.000000000000000000e+00
nan -1.000000000000000000e+00
nan -1.000000000000000000e+00
nan -1.000000000000000000e+00
nan -1.000000000000000000e+00
nan -1.000000000000000000e+00
nan -1.000000000000000000e+00
nan -1.000000000000000000e+00
nan -1.000000000000000000e+00
nan -1.000000000000000000e+00
nan -1.000000000000000000e+00
nan -1.000000000000000000e+00
nan -1.000000000000000000e+00
nan -1.000000000000000000e+00
nan -1.000000000000000000e+00
nan -1.000000000000000000e+00
nan -1.000000000000000000e+00
1.076391836734693896e+02 0.000000000000000000e+00
1.079004081632653111e+02 0.000000000000000000e+00
1.081658049886621313e+02 0.000000000000000000e+00
1.084203174603174631e+02 0.000000000000000000e+00
1.086675736961451264e+02 0.000000000000000000e+00
1.089162811791383234e+02 0.000000000000000000e+00
1.091682539682539641e+02 0.000000000000000000e+00
1.094269387755102088e+02 0.000000000000000000e+00
1.096868934240362847e+02 0.000000000000000000e+00
1.099452154195011389e+02 0.000000000000000000e+00
1.101895691609977348e+02 0.000000000000000000e+00
1.104301133786848084e+02 0.000000000000000000e+00
1.107045804988662070e+02 0.000000000000000000e+00
1.109416780045351487e+02 0.000000000000000000e+00
1.111785941043083881e+02 0.000000000000000000e+00
1.114311111111111074e+02 0.000000000000000000e+00
nan -1.000000000000000000e+00
1.119593650793650852e+02 0.000000000000000000e+00
nan -1.000000000000000000e+00
1.124752834467120124e+02 0.000000000000000000e+00
1.127060317460317407e+02 0.000000000000000000e+00
1.129561904761904714e+02 0.000000000000000000e+00
1.132010884353741460e+02 0.000000000000000000e+00
1.134209523809523859e+02 0.000000000000000000e+00
nan -1.000000000000000000e+00
nan -1.000000000000000000e+00
nan -1.000000000000000000e+00
1.145010430839002282e+02 0.000000000000000000e+00
1.147368707482993244e+02 0.000000000000000000e+00
1.149988208616779986e+02 0.000000000000000000e+00
1.152328344671201847e+02 0.000000000000000000e+00
1.154886167800453478e+02 0.000000000000000000e+00
nan -1.000000000000000000e+00
1.160165079365079350e+02 0.000000000000000000e+00
1.162601360544217641e+02 0.000000000000000000e+00
1.165237188208616743e+02 0.000000000000000000e+00
1.167579138321995487e+02 0.000000000000000000e+00
1.170133333333333354e+02 0.000000000000000000e+00
1.172627664399092993e+02 0.000000000000000000e+00
1.175415873015872990e+02 0.000000000000000000e+00
1.177806802721088388e+02 0.000000000000000000e+00
1.180344671201814037e+02 0.000000000000000000e+00
1.182802721079999912e+02 0.000000000000000000e+00
1.185268027210884298e+02 0.000000000000000000e+00
1.187833106575963740e+02 0.000000000000000000e+00
1.190273015873015936e+02 0.000000000000000000e+00
1.192544217687074877e+02 0.000000000000000000e+00
1.195208616779999886e+02 0.000000000000000000e+00
nan -1.000000000000000000e+00
1.200168707482993256e+02 0.000000000000000000e+00
1.202768253968254015e+02 0.000000000000000000e+00
1.205284353741496659e+02 0.000000000000000000e+00
1.207800453514739161e+02 0.000000000000000000e+00
1.210481632649999995e+02 0.000000000000000000e+00
1.212783673469387793e+02 0.000000000000000000e+00
1.215501133786848129e+02 0.000000000000000000e+00
1.218184126984127005e+02 0.000000000000000000e+00
1.220580498866213190e+02 0.000000000000000000e+00
1.223274376417233498e+02 0.000000000000000000e+00
1.225763265306122491e+02 0.000000000000000000e+00
nan -1.000000000000000000e+00
nan -1.000000000000000000e+00
nan -1.000000000000000000e+00
nan -1.000000000000000000e+00
nan -1.000000000000000000e+00
1.240888888888888886e+02 0.000000000000000000e+00
1.243345124716553300e+02 0.000000000000000000e+00
1.246091609977324310e+02 0.000000000000000000e+00
1.248571428571428612e+02 0.000000000000000000e+00
1.251073015873015919e+02 0.000000000000000000e+00
1.253529251700680334e+02 0.000000000000000000e+00
1.255684353739999892e+02 0.000000000000000000e+00
1.258461678004535145e+02 0.000000000000000000e+00
1.261141043083900257e+02 0.000000000000000000e+00
1.263827664399093038e+02 0.000000000000000000e+00
1.266456235827664329e+02 0.000000000000000000e+00
nan -1.000000000000000000e+00
1.271339682539682485e+02 0.000000000000000000e+00
1.273810430839002237e+02 0.000000000000000000e+00
1.276415419500000041e+02 0.000000000000000000e+00
1.279100226757369683e+02 0.000000000000000000e+00
1.281601814058956847e+02 0.000000000000000000e+00
1.284090702947845841e+02 0.000000000000000000e+00
1.286639455782313064e+02 0.000000000000000000e+00
1.289197278911564695e+02 0.000000000000000000e+00
1.291691609977324333e+02 0.000000000000000000e+00
1.294153287981859535e+02 0.000000000000000000e+00
1.296687528344671136e+02 0.000000000000000000e+00
1.299247165532879933e+02 0.000000000000000000e+00
1.301746938775510216e+02 0.000000000000000000e+00
1.304259410430838955e+02 0.000000000000000000e+00
1.306742857142857019e+02 0.000000000000000000e+00
1.309095691609977337e+02 0.000000000000000000e+00
nan -1.000000000000000000e+00
1.314231292517006864e+02 0.000000000000000000e+00
1.316667573696145155e+02 0.000000000000000000e+00
nan -1.000000000000000000e+00
1.321830385487528474e+02 0.000000000000000000e+00
1.324419047619047660e+02 0.000000000000000000e+00
1.326955102040816428e+02 0.000000000000000000e+00
1.329491156462584911e+02 0.000000000000000000e+00
1.332054421768707471e+02 0.000000000000000000e+00
1.334657596371881993e+02 0.000000000000000000e+00
1.337180952380952306e+02 0.000000000000000000e+00
1.339833106575963768e+02 0.000000000000000000e+00
1.342394557823129162e+02 0.000000000000000000e+00
1.344863492063492174e+02 0.000000000000000000e+00
1.347435827664399142e+02 0.000000000000000000e+00
1.349912018140589680e+02 0.000000000000000000e+00
1.352473469387755074e+02 0.000000000000000000e+00
1.354911564625850247e+02 0.000000000000000000e+00
1.357445804988662132e+02 0.000000000000000000e+00
1.360027210884353792e+02 0.000000000000000000e+00
1.362472562358276775e+02 0.000000000000000000e+00
1.364907029478458185e+02 0.000000000000000000e+00
1.367501133786848015e+02 0.000000000000000000e+00
1.370058956916099646e+02 0.000000000000000000e+00
1.372602267573696224e+02 0.000000000000000000e+00
1.375071201814058952e+02 0.000000000000000000e+00
1.377603628117913956e+02 0.000000000000000000e+00
1.380130612244898032e+02 0.000000000000000000e+00
1.382661224489795870e+02 0.000000000000000000e+00
1.385064852607709724e+02 0.000000000000000000e+00
1.387631746031746047e+02 0.000000000000000000e+00
1.390311111111111018e+02 0.000000000000000000e+00
1.392843537414966022e+02 0.000000000000000000e+00
nan -1.000000000000000000e+00
1.397560090702947946e+02 0.000000000000000000e+00
nan -1.000000000000000000e+00
1.402840816326530557e+02 0.000000000000000000e+00
1.405202721088435283e+02 0.000000000000000000e+00
1.407969160997732558e+02 0.000000000000000000e+00
1.410227664399093044e+02 0.000000000000000000e+00
nan -1.000000000000000000e+00
1.415239909297052066e+02 0.000000000000000000e+00
1.418051700680272234e+02 0.000000000000000000e+00
1.420618594104308272e+02 0.000000000000000000e+00
1.423085714279999934e+02 0.000000000000000000e+00
1.425810430839002265e+02 0.000000000000000000e+00
1.428382766439909233e+02 0.000000000000000000e+00
1.430849886621315079e+02 0.000000000000000000e+00
1.433306122448979636e+02 0.000000000000000000e+00
1.435822222222222138e+02 0.000000000000000000e+00
1.438091609970000206e+02 0.000000000000000000e+00
nan -1.000000000000000000e+00
1.443439455782312848e+02 0.000000000000000000e+00
1.446009977324262934e+02 0.000000000000000000e+00
1.448428117913832125e+02 0.000000000000000000e+00
1.450918820861678000e+02 0.000000000000000000e+00
1.453585487528344800e+02 0.000000000000000000e+00
1.455912925170067922e+02 0.000000000000000000e+00
1.458390929705215342e+02 0.000000000000000000e+00
1.460932426303854754e+02 0.000000000000000000e+00
1.463459410430839114e+02 0.000000000000000000e+00
1.465991836734693834e+02 0.000000000000000000e+00
1.468515192743764146e+02 0.000000000000000000e+00
1.471033106575963814e+02 0.000000000000000000e+00
1.473282539682539607e+02 0.000000000000000000e+00
1.475653514739229024e+02 0.000000000000000000e+00
nan -1.000000000000000000e+00
nan -1.000000000000000000e+00
1.483370521541950211e+02 0.000000000000000000e+00
1.485980952380952260e+02 0.000000000000000000e+00
1.488569614512471730e+02 0.000000000000000000e+00
1.491181859410430945e+02 0.000000000000000000e+00
1.493614512471655189e+02 0.000000000000000000e+00
1.496087074829931964e+02 0.000000000000000000e+00
1.498550566890000084e+02 0.000000000000000000e+00
1.501032199546485231e+02 0.000000000000000000e+00
1.503560997732426188e+02 0.000000000000000000e+00
1.506033560090702963e+02 0.000000000000000000e+00
1.508671201814059089e+02 0.000000000000000000e+00
1.511134693877550887e+02 0.000000000000000000e+00
1.513590929705215444e+02 0.000000000000000000e+00
1.516085260770975083e+02 0.000000000000000000e+00
1.518612244897959158e+02 0.000000000000000000e+00
1.521055782312925260e+02 0.000000000000000000e+00
1.523635374149659754e+02 0.000000000000000000e+00
1.526196825396825432e+02 0.000000000000000000e+00
1.528709297052154170e+02 0.000000000000000000e+00
1.531227210884353838e+02 0.000000000000000000e+00
1.533670748289999892e+02 0.000000000000000000e+00
1.536270294784580415e+02 0.000000000000000000e+00
1.538835374149659856e+02 0.000000000000000000e+00
1.541266213151927502e+02 0.000000000000000000e+00
1.543662585029999832e+02 0.000000000000000000e+00
1.546289342403628098e+02 0.000000000000000000e+00
1.548785487528344618e+02 0.000000000000000000e+00
1.551200000000000045e+02 0.000000000000000000e+00
nan -1.000000000000000000e+00
nan -1.000000000000000000e+00
nan -1.000000000000000000e+00
nan -1.000000000000000000e+00
1.563593650793650909e+02 0.000000000000000000e+00
1.566305668934240316e+02 0.000000000000000000e+00
1.569014058956915960e+02 0.000000000000000000e+00
1.571366893424036277e+02 0.000000000000000000e+00
1.574069841269841277e+02 0.000000000000000000e+00
1.576520634920634905e+02 0.000000000000000000e+00
nan -1.000000000000000000e+00
1.581623582766439995e+02 0.000000000000000000e+00
1.584248526077097381e+02 0.000000000000000000e+00
1.586837188208616851e+02 0.000000000000000000e+00
1.589353287981859353e+02 0.000000000000000000e+00
1.591682539682539641e+02 0.000000000000000000e+00
1.594220408163265290e+02 0.000000000000000000e+00
1.596696598639455829e+02 0.000000000000000000e+00
1.599328798185941025e+02 0.000000000000000000e+00
1.601737868480725524e+02 0.000000000000000000e+00
1.604400907029478560e+02 0.000000000000000000e+00
1.606880725623582862e+02 0.000000000000000000e+00
1.609492970521542077e+02 0.000000000000000000e+00
1.611889342403628120e+02 0.000000000000000000e+00
1.614510657596371743e+02 0.000000000000000000e+00
1.617030385487528292e+02 0.000000000000000000e+00
1.619577324263038633e+02 0.000000000000000000e+00
1.622020861678004451e+02 0.000000000000000000e+00
1.624613151927437684e+02 0.000000000000000000e+00
