# Supplementary material for: Correlated microtiming deviations in jazz and rock music
Source: PLoS One. 2018 Jan 24;13(1):e0186361. doi: 10.1371/journal.pone.0186361 (PMC5783353; doi:10.1371/journal.pone.0186361)
Supplement: S1 Dataset — (ZIP) [file pone.0186361.s001.zip › R16.dat]

1.333097505668934168e+01 0.000000000000000000e+00
1.372952380952381013e+01 0.000000000000000000e+00
1.412916099773242706e+01 0.000000000000000000e+00
1.451718820861677983e+01 0.000000000000000000e+00
1.491428571428571459e+01 0.000000000000000000e+00
1.532952380952380977e+01 0.000000000000000000e+00
1.573278911564625915e+01 0.000000000000000000e+00
1.613079365079365246e+01 0.000000000000000000e+00
1.652662131519274524e+01 0.000000000000000000e+00
1.692027210884353750e+01 0.000000000000000000e+00
1.730902494331065711e+01 0.000000000000000000e+00
1.773931972789115719e+01 0.000000000000000000e+00
1.813786848072562208e+01 0.000000000000000000e+00
1.856090702947845728e+01 0.000000000000000000e+00
1.896798185941043258e+01 0.000000000000000000e+00
1.935655328798186048e+01 0.000000000000000000e+00
1.976036281179138498e+01 0.000000000000000000e+00
2.016453514739228936e+01 0.000000000000000000e+00
2.055619047619047635e+01 0.000000000000000000e+00
2.096852607709750416e+01 0.000000000000000000e+00
2.137052154195011511e+01 0.000000000000000000e+00
2.177287981859410593e+01 0.000000000000000000e+00
2.216018140589569185e+01 0.000000000000000000e+00
2.256580498866212992e+01 0.000000000000000000e+00
2.297451247165532706e+01 0.000000000000000000e+00
2.337777777777777644e+01 0.000000000000000000e+00
2.378158730158730094e+01 0.000000000000000000e+00
2.419555555555555415e+01 0.000000000000000000e+00
2.457306122448979480e+01 0.000000000000000000e+00
2.499156462585034078e+01 0.000000000000000000e+00
2.540843537414966136e+01 0.000000000000000000e+00
2.578811791383219898e+01 0.000000000000000000e+00
2.620789115646258338e+01 0.000000000000000000e+00
2.661043083900226591e+01 0.000000000000000000e+00
2.700063491999999954e+01 0.000000000000000000e+00
2.739882086167800423e+01 0.000000000000000000e+00
2.780045351473922821e+01 0.000000000000000000e+00
2.820480725623582785e+01 0.000000000000000000e+00
2.861768707482993079e+01 0.000000000000000000e+00
2.901605442176870753e+01 0.000000000000000000e+00
2.942095238095238230e+01 0.000000000000000000e+00
2.982040816326530575e+01 0.000000000000000000e+00
3.019247165532879862e+01 0.000000000000000000e+00
3.061696145124716395e+01 0.000000000000000000e+00
3.100825396825396751e+01 0.000000000000000000e+00
3.142766439909297205e+01 0.000000000000000000e+00
3.181986394557823061e+01 0.000000000000000000e+00
3.223238095238095013e+01 0.000000000000000000e+00
3.265469387755101849e+01 0.000000000000000000e+00
3.306521541950113630e+01 0.000000000000000000e+00
3.344634920634920405e+01 0.000000000000000000e+00
3.385251700680272080e+01 0.000000000000000000e+00
3.425088435374149753e+01 0.000000000000000000e+00
3.465251700680271796e+01 0.000000000000000000e+00
3.503564625850339809e+01 0.000000000000000000e+00
3.544907029478458327e+01 0.000000000000000000e+00
3.586829931972788899e+01 0.000000000000000000e+00
3.627918367346939021e+01 0.000000000000000000e+00
3.667755102040815984e+01 0.000000000000000000e+00
3.706684807256235814e+01 0.000000000000000000e+00
3.747482993197279200e+01 0.000000000000000000e+00
3.788063492063491822e+01 0.000000000000000000e+00
3.826603174599999591e+01 0.000000000000000000e+00
nan -1.000000000000000000e+00
3.909224489795918345e+01 0.000000000000000000e+00
3.949061224399999759e+01 0.000000000000000000e+00
3.989097505668934218e+01 0.000000000000000000e+00
4.028680272108843496e+01 0.000000000000000000e+00
4.070947845804988674e+01 0.000000000000000000e+00
4.110730158730158479e+01 0.000000000000000000e+00
4.151002267573696258e+01 0.000000000000000000e+00
4.191092970521541616e+01 0.000000000000000000e+00
4.231092970521542185e+01 0.000000000000000000e+00
4.271637188208616465e+01 0.000000000000000000e+00
4.311891156462584718e+01 0.000000000000000000e+00
4.351383219954648496e+01 0.000000000000000000e+00
4.391455782312925038e+01 0.000000000000000000e+00
4.433251700680271767e+01 0.000000000000000000e+00
4.472852607709750572e+01 0.000000000000000000e+00
4.512145124716553113e+01 0.000000000000000000e+00
4.552108843537414629e+01 0.000000000000000000e+00
4.591691609977324617e+01 0.000000000000000000e+00
4.631256235827664369e+01 0.000000000000000000e+00
4.672888888888888914e+01 0.000000000000000000e+00
4.713832199546484958e+01 0.000000000000000000e+00
4.754539682539682843e+01 0.000000000000000000e+00
4.794848072562358254e+01 0.000000000000000000e+00
4.835301587301587034e+01 0.000000000000000000e+00
4.875736961451246998e+01 0.000000000000000000e+00
4.915501133786847987e+01 0.000000000000000000e+00
4.955954648526076767e+01 0.000000000000000000e+00
4.994303854875283122e+01 0.000000000000000000e+00
5.035537414965986613e+01 0.000000000000000000e+00
5.076462585034013841e+01 0.000000000000000000e+00
5.116226757369614830e+01 0.000000000000000000e+00
5.156426303799999999e+01 0.000000000000000000e+00
5.197768707482993022e+01 0.000000000000000000e+00
5.238077097505669144e+01 0.000000000000000000e+00
5.277115646258503290e+01 0.000000000000000000e+00
5.318439909297052282e+01 0.000000000000000000e+00
5.359002267573696088e+01 0.000000000000000000e+00
5.398657596371882050e+01 0.000000000000000000e+00
5.439328798185940883e+01 0.000000000000000000e+00
5.479219954648526425e+01 0.000000000000000000e+00
5.518566893424036124e+01 0.000000000000000000e+00
5.559401360544217852e+01 0.000000000000000000e+00
5.601160997732426239e+01 0.000000000000000000e+00
5.640562358276643806e+01 0.000000000000000000e+00
5.680344671201814322e+01 0.000000000000000000e+00
5.720435374149659680e+01 0.000000000000000000e+00
5.761034013605441828e+01 0.000000000000000000e+00
5.801070294784580739e+01 0.000000000000000000e+00
5.841687074829931703e+01 0.000000000000000000e+00
5.881886621315192798e+01 0.000000000000000000e+00
5.922448979591836604e+01 0.000000000000000000e+00
5.961941043083900382e+01 0.000000000000000000e+00
6.002412698412698688e+01 0.000000000000000000e+00
6.043301587301587574e+01 0.000000000000000000e+00
6.082775510199999758e+01 0.000000000000000000e+00
6.122358276643991104e+01 0.000000000000000000e+00
6.163283446712018332e+01 0.000000000000000000e+00
6.202884353741496426e+01 0.000000000000000000e+00
6.244208616780045418e+01 0.000000000000000000e+00
6.283718820861678012e+01 0.000000000000000000e+00
6.325043083900227003e+01 0.000000000000000000e+00
6.365913832199546363e+01 0.000000000000000000e+00
6.404934240362811693e+01 0.000000000000000000e+00
nan -1.000000000000000000e+00
6.485750566893423752e+01 0.000000000000000000e+00
6.526367346938775427e+01 0.000000000000000000e+00
6.566331065759636942e+01 0.000000000000000000e+00
6.605836734599999716e+01 0.000000000000000000e+00
6.647727891099999908e+01 0.000000000000000000e+00
6.687981859410430729e+01 0.000000000000000000e+00
6.728199546485261351e+01 0.000000000000000000e+00
6.768290249433105998e+01 0.000000000000000000e+00
6.808471655328797567e+01 0.000000000000000000e+00
6.849052154195011610e+01 0.000000000000000000e+00
6.889070294784580994e+01 0.000000000000000000e+00
6.928653061224490273e+01 0.000000000000000000e+00
6.968852607709750657e+01 0.000000000000000000e+00
7.010376417233560176e+01 0.000000000000000000e+00
7.049668934240362717e+01 0.000000000000000000e+00
7.089560090702947548e+01 0.000000000000000000e+00
7.129124716553288010e+01 0.000000000000000000e+00
7.168870748299319473e+01 0.000000000000000000e+00
7.208634920634921173e+01 0.000000000000000000e+00
7.250013605442177322e+01 0.000000000000000000e+00
7.290993197278910998e+01 0.000000000000000000e+00
7.331736961451247225e+01 0.000000000000000000e+00
7.372063492063492163e+01 0.000000000000000000e+00
7.412480725623582600e+01 0.000000000000000000e+00
7.452897959183673038e+01 0.000000000000000000e+00
7.492734693877551422e+01 0.000000000000000000e+00
7.533115646258502807e+01 0.000000000000000000e+00
7.571573696145124188e+01 0.000000000000000000e+00
7.612535147392290469e+01 0.000000000000000000e+00
7.653659863945578934e+01 0.000000000000000000e+00
7.694258503401360372e+01 0.000000000000000000e+00
7.733823129251700834e+01 0.000000000000000000e+00
7.774675736961451378e+01 0.000000000000000000e+00
7.815219954648526368e+01 0.000000000000000000e+00
7.854784580498866831e+01 0.000000000000000000e+00
7.895619047619047137e+01 0.000000000000000000e+00
7.936163265306122128e+01 0.000000000000000000e+00
7.975873015873015959e+01 0.000000000000000000e+00
8.016290249433106396e+01 0.000000000000000000e+00
8.056417233560090096e+01 0.000000000000000000e+00
8.096072562358276059e+01 0.000000000000000000e+00
8.136743764172335602e+01 0.000000000000000000e+00
8.178249433106576305e+01 0.000000000000000000e+00
8.217741496598640083e+01 0.000000000000000000e+00
8.257197278911564808e+01 0.000000000000000000e+00
8.297451247165533061e+01 0.000000000000000000e+00
8.338249433106575736e+01 0.000000000000000000e+00
8.378213151927437252e+01 0.000000000000000000e+00
8.418321995464852137e+01 0.000000000000000000e+00
8.459192743764172917e+01 0.000000000000000000e+00
8.499609977324263355e+01 0.000000000000000000e+00
8.538920634920634711e+01 0.000000000000000000e+00
8.579356009070295386e+01 0.000000000000000000e+00
8.620662131519274851e+01 0.000000000000000000e+00
8.659768707399999244e+01 0.000000000000000000e+00
8.699464852607709986e+01 0.000000000000000000e+00
8.740734693877550399e+01 0.000000000000000000e+00
8.780045351473923176e+01 0.000000000000000000e+00
8.821369614512471458e+01 0.000000000000000000e+00
8.860879818594104051e+01 0.000000000000000000e+00
8.902222222222222570e+01 0.000000000000000000e+00
8.943092970521541929e+01 0.000000000000000000e+00
8.982367346938775654e+01 0.000000000000000000e+00
nan -1.000000000000000000e+00
9.061079365079365289e+01 0.000000000000000000e+00
9.103945578231292757e+01 0.000000000000000000e+00
9.143111111111110745e+01 0.000000000000000000e+00
9.184399092970521394e+01 0.000000000000000000e+00
9.224544217687075331e+01 0.000000000000000000e+00
9.264562358276643295e+01 0.000000000000000000e+00
9.304054421768707073e+01 0.000000000000000000e+00
9.345360544217686538e+01 0.000000000000000000e+00
9.386630385487528372e+01 0.000000000000000000e+00
9.426630385487528940e+01 0.000000000000000000e+00
9.466176870748299166e+01 0.000000000000000000e+00
9.506049886621315181e+01 0.000000000000000000e+00
9.545723356009069960e+01 0.000000000000000000e+00
9.586702947845805056e+01 0.000000000000000000e+00
9.628281179138322443e+01 0.000000000000000000e+00
9.667283446712018247e+01 0.000000000000000000e+00
9.706340136054421919e+01 0.000000000000000000e+00
9.745614512471655644e+01 0.000000000000000000e+00
9.787410430839001663e+01 0.000000000000000000e+00
9.828879818594104734e+01 0.000000000000000000e+00
9.869024943310657250e+01 0.000000000000000000e+00
9.909804988662131109e+01 0.000000000000000000e+00
9.950712018140589521e+01 0.000000000000000000e+00
9.989496598639455271e+01 0.000000000000000000e+00
1.002851700680272131e+02 0.000000000000000000e+00
1.006866213151927383e+02 0.000000000000000000e+00
1.010922448979591906e+02 0.000000000000000000e+00
1.015063945578231284e+02 0.000000000000000000e+00
1.019136507936507883e+02 0.000000000000000000e+00
1.023216326530612292e+02 0.000000000000000000e+00
1.027283446712018105e+02 0.000000000000000000e+00
1.031241723356009032e+02 0.000000000000000000e+00
1.035033106570000143e+02 0.000000000000000000e+00
1.039252607709750578e+02 0.000000000000000000e+00
1.043161904761904708e+02 0.000000000000000000e+00
1.047294331065759678e+02 0.000000000000000000e+00
1.051294331065759593e+02 0.000000000000000000e+00
1.055325170068027205e+02 0.000000000000000000e+00
1.059245351473922909e+02 0.000000000000000000e+00
1.063397732426303861e+02 0.000000000000000000e+00
1.067521088435374139e+02 0.000000000000000000e+00
1.071522902494331078e+02 0.000000000000000000e+00
1.075492063492063437e+02 0.000000000000000000e+00
1.079457596371882033e+02 0.000000000000000000e+00
1.083428571428571416e+02 0.000000000000000000e+00
1.087510204081632708e+02 0.000000000000000000e+00
1.091490249429999864e+02 0.000000000000000000e+00
1.095602721088435345e+02 0.000000000000000000e+00
1.099490249433106612e+02 0.000000000000000000e+00
1.103417687074829985e+02 0.000000000000000000e+00
1.107600907029478492e+02 0.000000000000000000e+00
1.111727891156462533e+02 0.000000000000000000e+00
1.115765986394557814e+02 0.000000000000000000e+00
1.119840362811791437e+02 0.000000000000000000e+00
1.123931065759637136e+02 0.000000000000000000e+00
1.127831292517006858e+02 0.000000000000000000e+00
1.131702494331065765e+02 0.000000000000000000e+00
1.135727891156462590e+02 0.000000000000000000e+00
1.139816780045351408e+02 0.000000000000000000e+00
1.143923809523809467e+02 0.000000000000000000e+00
1.147996371882086208e+02 0.000000000000000000e+00
1.152097959183673481e+02 0.000000000000000000e+00
1.156159637188208649e+02 0.000000000000000000e+00
