# Supplementary material for: Correlated microtiming deviations in jazz and rock music
Source: PLoS One. 2018 Jan 24;13(1):e0186361. doi: 10.1371/journal.pone.0186361 (PMC5783353; doi:10.1371/journal.pone.0186361)
Supplement: S1 Dataset — (ZIP) [file pone.0186361.s001.zip › R17.dat]

1.564988662131519215e+00 0.000000000000000000e+00
1.883174603174603279e+00 0.000000000000000000e+00
2.215873015873015994e+00 0.000000000000000000e+00
2.525351473922902379e+00 0.000000000000000000e+00
2.844081632653061131e+00 0.000000000000000000e+00
3.165895691609977192e+00 0.000000000000000000e+00
3.463582766439909477e+00 0.000000000000000000e+00
3.776507936507936591e+00 0.000000000000000000e+00
4.095419501133786611e+00 0.000000000000000000e+00
4.394195011337868273e+00 0.000000000000000000e+00
4.706575963718821143e+00 0.000000000000000000e+00
5.006621315192743893e+00 0.000000000000000000e+00
5.322086167800453183e+00 0.000000000000000000e+00
5.644625849999999723e+00 0.000000000000000000e+00
5.954829931972788870e+00 0.000000000000000000e+00
6.257596371882086395e+00 0.000000000000000000e+00
6.577596371882085791e+00 0.000000000000000000e+00
6.891972789115646592e+00 0.000000000000000000e+00
7.212879818594104542e+00 0.000000000000000000e+00
7.521632653061224083e+00 0.000000000000000000e+00
7.838185941043083638e+00 0.000000000000000000e+00
8.154557823129252370e+00 0.000000000000000000e+00
8.462040816326529935e+00 0.000000000000000000e+00
8.765895691609976836e+00 0.000000000000000000e+00
9.088798185941042718e+00 0.000000000000000000e+00
9.396099773242630349e+00 0.000000000000000000e+00
9.713197278911565036e+00 0.000000000000000000e+00
1.001687074829932023e+01 0.000000000000000000e+00
1.033668934240362880e+01 0.000000000000000000e+00
1.062548752834467081e+01 0.000000000000000000e+00
1.094149659863945523e+01 0.000000000000000000e+00
1.125260770975056701e+01 0.000000000000000000e+00
1.158077097505668895e+01 0.000000000000000000e+00
1.187065759637188123e+01 0.000000000000000000e+00
1.218176870748299301e+01 0.000000000000000000e+00
1.248199546485260747e+01 0.000000000000000000e+00
1.280290249433106631e+01 0.000000000000000000e+00
1.312018140589569093e+01 0.000000000000000000e+00
1.343691609977324219e+01 0.000000000000000000e+00
1.374548752799999995e+01 0.000000000000000000e+00
1.406385487528344669e+01 0.000000000000000000e+00
1.437696145124716551e+01 0.000000000000000000e+00
1.470149659863945502e+01 0.000000000000000000e+00
1.501188208616779995e+01 0.000000000000000000e+00
1.533151927437641682e+01 0.000000000000000000e+00
1.564879818500000042e+01 0.000000000000000000e+00
1.596408163265306079e+01 0.000000000000000000e+00
1.628027210884353693e+01 0.000000000000000000e+00
1.660698412698412696e+01 0.000000000000000000e+00
1.690993197278911708e+01 0.000000000000000000e+00
1.722956916099773395e+01 0.000000000000000000e+00
1.753523809523809618e+01 0.000000000000000000e+00
1.786539682539682516e+01 0.000000000000000000e+00
1.818793650793650940e+01 0.000000000000000000e+00
1.849814058956916085e+01 0.000000000000000000e+00
1.882158730158730009e+01 0.000000000000000000e+00
1.914195011337868380e+01 0.000000000000000000e+00
1.945088435374149682e+01 0.000000000000000000e+00
1.977560090702947804e+01 0.000000000000000000e+00
2.009160997732426424e+01 0.000000000000000000e+00
2.042467120181406059e+01 0.000000000000000000e+00
2.075210884353741392e+01 0.000000000000000000e+00
2.105922902494330984e+01 0.000000000000000000e+00
2.137578231292517117e+01 0.000000000000000000e+00
2.171374149659864017e+01 0.000000000000000000e+00
2.202086167800453609e+01 0.000000000000000000e+00
2.234702947845805099e+01 0.000000000000000000e+00
2.265687074829931902e+01 0.000000000000000000e+00
2.298993197278911538e+01 0.000000000000000000e+00
2.331410430839002146e+01 0.000000000000000000e+00
2.362993197278911595e+01 0.000000000000000000e+00
2.395809523809523967e+01 0.000000000000000000e+00
2.428607709750566812e+01 0.000000000000000000e+00
2.458594104308389916e+01 0.000000000000000000e+00
2.491301587301587261e+01 0.000000000000000000e+00
2.523773242630385383e+01 0.000000000000000000e+00
2.555718820800000302e+01 0.000000000000000000e+00
2.587845804988662124e+01 0.000000000000000000e+00
2.618757369614512598e+01 0.000000000000000000e+00
2.650793650793650968e+01 0.000000000000000000e+00
2.682956916099773181e+01 0.000000000000000000e+00
2.713850340136054484e+01 0.000000000000000000e+00
2.745541950113378604e+01 0.000000000000000000e+00
2.778049886621315068e+01 0.000000000000000000e+00
2.810557823129251531e+01 0.000000000000000000e+00
2.843464852607709759e+01 0.000000000000000000e+00
2.874938775510204181e+01 0.000000000000000000e+00
2.907900226757369566e+01 0.000000000000000000e+00
2.939682539682539542e+01 0.000000000000000000e+00
2.972154195011338018e+01 0.000000000000000000e+00
3.005714285714285694e+01 0.000000000000000000e+00
3.036263038548752746e+01 0.000000000000000000e+00
3.068281179138321946e+01 0.000000000000000000e+00
3.101587301587301582e+01 0.000000000000000000e+00
3.131990929705215265e+01 0.000000000000000000e+00
3.163972789115646123e+01 0.000000000000000000e+00
3.195791383219954795e+01 0.000000000000000000e+00
3.227156462585033836e+01 0.000000000000000000e+00
3.260154195011337919e+01 0.000000000000000000e+00
3.291265306122448919e+01 0.000000000000000000e+00
3.323718820861677870e+01 0.000000000000000000e+00
3.356698412698412426e+01 0.000000000000000000e+00
3.388480725623583112e+01 0.000000000000000000e+00
3.419229024943310691e+01 0.000000000000000000e+00
3.451410430839002430e+01 0.000000000000000000e+00
3.482666666666666799e+01 0.000000000000000000e+00
3.515428571428571303e+01 0.000000000000000000e+00
3.546902494331065725e+01 0.000000000000000000e+00
3.579990929705215308e+01 0.000000000000000000e+00
3.612535147392290469e+01 0.000000000000000000e+00
3.645387755102040472e+01 0.000000000000000000e+00
3.676680272108843184e+01 0.000000000000000000e+00
3.710077097505669030e+01 0.000000000000000000e+00
3.741333333333333400e+01 0.000000000000000000e+00
3.775492063492063721e+01 0.000000000000000000e+00
3.805823129251700720e+01 0.000000000000000000e+00
3.838730158730158593e+01 0.000000000000000000e+00
3.871510204081632622e+01 0.000000000000000000e+00
3.903383219954648808e+01 0.000000000000000000e+00
3.934911564625850389e+01 0.000000000000000000e+00
3.967274376417233839e+01 0.000000000000000000e+00
3.998675736961451577e+01 0.000000000000000000e+00
4.031056689342403843e+01 0.000000000000000000e+00
4.062113378684806975e+01 0.000000000000000000e+00
4.096308390022675638e+01 0.000000000000000000e+00
4.129378684807256406e+01 0.000000000000000000e+00
4.160598639455782433e+01 0.000000000000000000e+00
4.193088435374149725e+01 0.000000000000000000e+00
4.225959183599999847e+01 0.000000000000000000e+00
4.256489795918367491e+01 0.000000000000000000e+00
4.289106575963718626e+01 0.000000000000000000e+00
4.320852607709750259e+01 0.000000000000000000e+00
4.354176870699999569e+01 0.000000000000000000e+00
4.388662131519274112e+01 0.000000000000000000e+00
4.419464852607709560e+01 0.000000000000000000e+00
4.452208616780045247e+01 0.000000000000000000e+00
4.483446712018140801e+01 0.000000000000000000e+00
4.515102040816326223e+01 0.000000000000000000e+00
4.548752834467120465e+01 0.000000000000000000e+00
4.580027210884353650e+01 0.000000000000000000e+00
4.613006802721088206e+01 0.000000000000000000e+00
4.645659863945578394e+01 0.000000000000000000e+00
4.676390022675737157e+01 0.000000000000000000e+00
4.708498866213152212e+01 0.000000000000000000e+00
4.741641723356008953e+01 0.000000000000000000e+00
4.772970521541950006e+01 0.000000000000000000e+00
4.805986394557822905e+01 0.000000000000000000e+00
4.837206349206348932e+01 0.000000000000000000e+00
4.871038548752834174e+01 0.000000000000000000e+00
4.904272108800000041e+01 0.000000000000000000e+00
4.936126984126983785e+01 0.000000000000000000e+00
4.968798185941042789e+01 0.000000000000000000e+00
5.001197278911564581e+01 0.000000000000000000e+00
5.033777777777778084e+01 0.000000000000000000e+00
5.067229024943310378e+01 0.000000000000000000e+00
5.099464852600000597e+01 0.000000000000000000e+00
5.132136054421768989e+01 0.000000000000000000e+00
nan -1.000000000000000000e+00
nan -1.000000000000000000e+00
nan -1.000000000000000000e+00
5.262004535147391948e+01 0.000000000000000000e+00
5.293188208616780344e+01 0.000000000000000000e+00
5.326585034013605480e+01 0.000000000000000000e+00
5.359238095238094957e+01 0.000000000000000000e+00
5.392816326530612514e+01 0.000000000000000000e+00
5.426612244897959414e+01 0.000000000000000000e+00
5.459138321995465049e+01 0.000000000000000000e+00
5.491174603174603419e+01 0.000000000000000000e+00
5.525043083900227003e+01 0.000000000000000000e+00
5.556281179138321846e+01 0.000000000000000000e+00
5.590603174603174352e+01 0.000000000000000000e+00
5.621986394557823274e+01 0.000000000000000000e+00
5.656054421768707385e+01 0.000000000000000000e+00
5.689052154195011468e+01 0.000000000000000000e+00
5.721251700680272023e+01 0.000000000000000000e+00
nan -1.000000000000000000e+00
nan -1.000000000000000000e+00
nan -1.000000000000000000e+00
nan -1.000000000000000000e+00
nan -1.000000000000000000e+00
nan -1.000000000000000000e+00
nan -1.000000000000000000e+00
nan -1.000000000000000000e+00
nan -1.000000000000000000e+00
nan -1.000000000000000000e+00
nan -1.000000000000000000e+00
nan -1.000000000000000000e+00
nan -1.000000000000000000e+00
nan -1.000000000000000000e+00
nan -1.000000000000000000e+00
nan -1.000000000000000000e+00
nan -1.000000000000000000e+00
nan -1.000000000000000000e+00
nan -1.000000000000000000e+00
6.371229024943311003e+01 0.000000000000000000e+00
6.404081632653061718e+01 0.000000000000000000e+00
6.436843537414965510e+01 0.000000000000000000e+00
6.469732426303855277e+01 0.000000000000000000e+00
6.502167800453514701e+01 0.000000000000000000e+00
6.534421768707483125e+01 0.000000000000000000e+00
6.567038548752834970e+01 0.000000000000000000e+00
6.601487528344671318e+01 0.000000000000000000e+00
6.633342403628117268e+01 0.000000000000000000e+00
6.665015873015873638e+01 0.000000000000000000e+00
6.698158730158729668e+01 0.000000000000000000e+00
6.731809523809523910e+01 0.000000000000000000e+00
6.764734693877551308e+01 0.000000000000000000e+00
6.796172335600907388e+01 0.000000000000000000e+00
6.829478458049887024e+01 0.000000000000000000e+00
6.863129251700679845e+01 0.000000000000000000e+00
6.895764172335600506e+01 0.000000000000000000e+00
6.926748299319727664e+01 0.000000000000000000e+00
6.958385487528344981e+01 0.000000000000000000e+00
6.990911564625849905e+01 0.000000000000000000e+00
7.025360544217687675e+01 0.000000000000000000e+00
7.057070294784580256e+01 0.000000000000000000e+00
7.090412698412698944e+01 0.000000000000000000e+00
7.124154195011337265e+01 0.000000000000000000e+00
7.157333333333333769e+01 0.000000000000000000e+00
7.188353741496598559e+01 0.000000000000000000e+00
7.221732426303854879e+01 0.000000000000000000e+00
7.254784580498866831e+01 0.000000000000000000e+00
7.286639455782312780e+01 0.000000000000000000e+00
7.319346938775510125e+01 0.000000000000000000e+00
7.351383219954648496e+01 0.000000000000000000e+00
7.385560090702948344e+01 0.000000000000000000e+00
7.418666666666666742e+01 0.000000000000000000e+00
7.449759637188208217e+01 0.000000000000000000e+00
7.483174603174603590e+01 0.000000000000000000e+00
7.516680272108843042e+01 0.000000000000000000e+00
7.548988662131519334e+01 0.000000000000000000e+00
7.581442176870748995e+01 0.000000000000000000e+00
7.614222222222221603e+01 0.000000000000000000e+00
7.647292517006802370e+01 0.000000000000000000e+00
7.680126984126984269e+01 0.000000000000000000e+00
7.710839002267573505e+01 0.000000000000000000e+00
7.744743764172335432e+01 0.000000000000000000e+00
7.777868480725624067e+01 0.000000000000000000e+00
7.809941043083900070e+01 0.000000000000000000e+00
7.842104308390022993e+01 0.000000000000000000e+00
7.873723356009070073e+01 0.000000000000000000e+00
7.907827664399093237e+01 0.000000000000000000e+00
7.941605442176870611e+01 0.000000000000000000e+00
7.972698412698412085e+01 0.000000000000000000e+00
8.004861678004535008e+01 0.000000000000000000e+00
8.037950113378684591e+01 0.000000000000000000e+00
8.070784580498866490e+01 0.000000000000000000e+00
8.101931972789115832e+01 0.000000000000000000e+00
8.133514739229025281e+01 0.000000000000000000e+00
nan -1.000000000000000000e+00
nan -1.000000000000000000e+00
nan -1.000000000000000000e+00
nan -1.000000000000000000e+00
nan -1.000000000000000000e+00
nan -1.000000000000000000e+00
nan -1.000000000000000000e+00
nan -1.000000000000000000e+00
8.429641723356009209e+01 0.000000000000000000e+00
8.461460317460317526e+01 0.000000000000000000e+00
8.495600907029478321e+01 0.000000000000000000e+00
8.525514739229025452e+01 0.000000000000000000e+00
8.560126984126983984e+01 0.000000000000000000e+00
8.590022675736960878e+01 0.000000000000000000e+00
8.622820861678005144e+01 0.000000000000000000e+00
8.656181405895691228e+01 0.000000000000000000e+00
8.689034013605441942e+01 0.000000000000000000e+00
8.721941043083900524e+01 0.000000000000000000e+00
8.752580498866213077e+01 0.000000000000000000e+00
8.784562358276643579e+01 0.000000000000000000e+00
8.815746031746031974e+01 0.000000000000000000e+00
8.848961451247166110e+01 0.000000000000000000e+00
8.883809523809523512e+01 0.000000000000000000e+00
8.916988662131518595e+01 0.000000000000000000e+00
8.949732426303854993e+01 0.000000000000000000e+00
8.982367346938775654e+01 0.000000000000000000e+00
9.013859410430839603e+01 0.000000000000000000e+00
9.048780045351473689e+01 0.000000000000000000e+00
9.083174603174603590e+01 0.000000000000000000e+00
9.113959183673469511e+01 0.000000000000000000e+00
9.147428571428571331e+01 0.000000000000000000e+00
9.180789115646258836e+01 0.000000000000000000e+00
9.212970521541950575e+01 0.000000000000000000e+00
9.246131519274376842e+01 0.000000000000000000e+00
9.278204081632652844e+01 0.000000000000000000e+00
9.312018140589569271e+01 0.000000000000000000e+00
9.345160997732426722e+01 0.000000000000000000e+00
9.376598639455782802e+01 0.000000000000000000e+00
9.407927437641723145e+01 0.000000000000000000e+00
9.440798185941042675e+01 0.000000000000000000e+00
9.474031745999999998e+01 0.000000000000000000e+00
9.507192743764171894e+01 0.000000000000000000e+00
9.538485260770974605e+01 0.000000000000000000e+00
9.572625850340135401e+01 0.000000000000000000e+00
9.605496598639456352e+01 0.000000000000000000e+00
9.637895691609976723e+01 0.000000000000000000e+00
9.670693877551020989e+01 0.000000000000000000e+00
9.704671201814059600e+01 0.000000000000000000e+00
9.737360544217686709e+01 0.000000000000000000e+00
9.770739229024943029e+01 0.000000000000000000e+00
9.802702947845804715e+01 0.000000000000000000e+00
9.835863945578230982e+01 0.000000000000000000e+00
9.868371882086167091e+01 0.000000000000000000e+00
9.900462585034013330e+01 0.000000000000000000e+00
9.933043083900226122e+01 0.000000000000000000e+00
9.966657596371882732e+01 0.000000000000000000e+00
1.000016326530612218e+02 0.000000000000000000e+00
1.003147392290249371e+02 0.000000000000000000e+00
1.006334693877550990e+02 0.000000000000000000e+00
1.009741496598639401e+02 0.000000000000000000e+00
1.013179138321995509e+02 0.000000000000000000e+00
1.016429931972789120e+02 0.000000000000000000e+00
1.019711564625850286e+02 0.000000000000000000e+00
1.022956916099773252e+02 0.000000000000000000e+00
1.026209523809523745e+02 0.000000000000000000e+00
1.029516553287981822e+02 0.000000000000000000e+00
1.032593197278911532e+02 0.000000000000000000e+00
1.035965532879818625e+02 0.000000000000000000e+00
1.039245351473922909e+02 0.000000000000000000e+00
1.042483446712018207e+02 0.000000000000000000e+00
1.045756009070294823e+02 0.000000000000000000e+00
1.048932426303854868e+02 0.000000000000000000e+00
1.052364625850340190e+02 0.000000000000000000e+00
1.055629931972789137e+02 0.000000000000000000e+00
1.058900680272108872e+02 0.000000000000000000e+00
1.062211337868480712e+02 0.000000000000000000e+00
1.065509297052154238e+02 0.000000000000000000e+00
1.068830839002267510e+02 0.000000000000000000e+00
1.072043537414966039e+02 0.000000000000000000e+00
1.075392290249433103e+02 0.000000000000000000e+00
1.078770068027210840e+02 0.000000000000000000e+00
1.082231292517006835e+02 0.000000000000000000e+00
1.085382312925170112e+02 0.000000000000000000e+00
1.088760090702947849e+02 0.000000000000000000e+00
1.092012698412698484e+02 0.000000000000000000e+00
1.095290702947845745e+02 0.000000000000000000e+00
1.098621315192743708e+02 0.000000000000000000e+00
1.102104308390022709e+02 0.000000000000000000e+00
1.105309750566893428e+02 0.000000000000000000e+00
1.108669387755102065e+02 0.000000000000000000e+00
1.111820408163265341e+02 0.000000000000000000e+00
1.115221768707482966e+02 0.000000000000000000e+00
1.118505215419501155e+02 0.000000000000000000e+00
1.121756009070294766e+02 0.000000000000000000e+00
1.124985034013605372e+02 0.000000000000000000e+00
1.128404535147392238e+02 0.000000000000000000e+00
1.131669841269841328e+02 0.000000000000000000e+00
1.134935147392290276e+02 0.000000000000000000e+00
1.138104308390022652e+02 0.000000000000000000e+00
1.141364172335600955e+02 0.000000000000000000e+00
1.144399092970521536e+02 0.000000000000000000e+00
1.147695238095238039e+02 0.000000000000000000e+00
nan -1.000000000000000000e+00
nan -1.000000000000000000e+00
1.157647165532879825e+02 0.000000000000000000e+00
1.160952380952381020e+02 0.000000000000000000e+00
1.164128798185941065e+02 0.000000000000000000e+00
1.167620861678004474e+02 0.000000000000000000e+00
1.170953287981859461e+02 0.000000000000000000e+00
1.174258503401360514e+02 0.000000000000000000e+00
1.177478458049886569e+02 0.000000000000000000e+00
1.180694784580498862e+02 0.000000000000000000e+00
1.183885714285714243e+02 0.000000000000000000e+00
1.187334240362811784e+02 0.000000000000000000e+00
1.190454421768707505e+02 0.000000000000000000e+00
nan -1.000000000000000000e+00
nan -1.000000000000000000e+00
nan -1.000000000000000000e+00
nan -1.000000000000000000e+00
nan -1.000000000000000000e+00
nan -1.000000000000000000e+00
nan -1.000000000000000000e+00
nan -1.000000000000000000e+00
nan -1.000000000000000000e+00
nan -1.000000000000000000e+00
nan -1.000000000000000000e+00
nan -1.000000000000000000e+00
nan -1.000000000000000000e+00
nan -1.000000000000000000e+00
nan -1.000000000000000000e+00
nan -1.000000000000000000e+00
nan -1.000000000000000000e+00
nan -1.000000000000000000e+00
nan -1.000000000000000000e+00
nan -1.000000000000000000e+00
nan -1.000000000000000000e+00
1.261892063492063443e+02 0.000000000000000000e+00
1.265364172335600870e+02 0.000000000000000000e+00
1.268816326530612315e+02 0.000000000000000000e+00
1.272010884353741460e+02 0.000000000000000000e+00
1.275381405895691671e+02 0.000000000000000000e+00
1.278688435374149606e+02 0.000000000000000000e+00
1.282046258503401361e+02 0.000000000000000000e+00
1.285400453514739354e+02 0.000000000000000000e+00
1.288669387755101923e+02 0.000000000000000000e+00
1.291920181405895676e+02 0.000000000000000000e+00
1.295138321995464992e+02 0.000000000000000000e+00
1.298470748299319837e+02 0.000000000000000000e+00
1.301850340136054456e+02 0.000000000000000000e+00
1.305222675736961548e+02 0.000000000000000000e+00
1.308480725619999987e+02 1.000000000000000000e+00
1.311912925169999937e+02 1.000000000000000000e+00
1.315395918359999996e+02 0.000000000000000000e+00
1.318597732426303821e+02 0.000000000000000000e+00
1.321774149659864008e+02 0.000000000000000000e+00
1.325266213151927559e+02 0.000000000000000000e+00
1.328627664399093078e+02 0.000000000000000000e+00
1.332021768707483034e+02 0.000000000000000000e+00
1.335256235827664284e+02 0.000000000000000000e+00
1.338501587301587392e+02 0.000000000000000000e+00
1.341899319727891111e+02 0.000000000000000000e+00
1.345246258503401293e+02 0.000000000000000000e+00
1.348774603170000148e+02 0.000000000000000000e+00
1.351847619047618991e+02 0.000000000000000000e+00
1.355089342403628052e+02 0.000000000000000000e+00
1.358445351473922926e+02 0.000000000000000000e+00
1.361786848072562464e+02 0.000000000000000000e+00
1.364834467120181500e+02 0.000000000000000000e+00
1.368377324263038588e+02 0.000000000000000000e+00
1.371595464852607620e+02 0.000000000000000000e+00
1.374839002267573562e+02 0.000000000000000000e+00
1.378267573696145121e+02 0.000000000000000000e+00
1.381549206349206429e+02 0.000000000000000000e+00
1.384816326530612116e+02 0.000000000000000000e+00
1.388012698412698285e+02 0.000000000000000000e+00
1.391339682539682485e+02 0.000000000000000000e+00
1.394672108843537330e+02 0.000000000000000000e+00
1.398002721088435294e+02 0.000000000000000000e+00
1.401177324263038599e+02 0.000000000000000000e+00
1.404477097505669008e+02 0.000000000000000000e+00
1.407842176870748290e+02 0.000000000000000000e+00
1.411174603174603135e+02 0.000000000000000000e+00
1.414450793650793514e+02 0.000000000000000000e+00
1.417819501133786844e+02 0.000000000000000000e+00
1.421202721088435510e+02 0.000000000000000000e+00
1.424573242630385437e+02 0.000000000000000000e+00
1.427787755102040705e+02 0.000000000000000000e+00
1.431125623582766480e+02 0.000000000000000000e+00
1.434410884353741551e+02 0.000000000000000000e+00
1.437663492060000010e+02 0.000000000000000000e+00
1.440868934240362762e+02 0.000000000000000000e+00
1.444121541950113397e+02 0.000000000000000000e+00
1.447325170068027091e+02 0.000000000000000000e+00
1.450439909297052168e+02 0.000000000000000000e+00
1.453443990929705194e+02 0.000000000000000000e+00
1.456564172335600915e+02 0.000000000000000000e+00
1.459709750566893547e+02 0.000000000000000000e+00
nan -1.000000000000000000e+00
nan -1.000000000000000000e+00
nan -1.000000000000000000e+00
1.472585941043084006e+02 0.000000000000000000e+00
1.476014512471655280e+02 0.000000000000000000e+00
1.479074829931972772e+02 0.000000000000000000e+00
1.482363718820861607e+02 0.000000000000000000e+00
1.485708843537414907e+02 0.000000000000000000e+00
1.489004988662131552e+02 0.000000000000000000e+00
1.492228571428571513e+02 0.000000000000000000e+00
1.495305215419501224e+02 0.000000000000000000e+00
1.498682993197278961e+02 0.000000000000000000e+00
1.502046258503401361e+02 0.000000000000000000e+00
1.505130158730158598e+02 0.000000000000000000e+00
1.508524263038548838e+02 0.000000000000000000e+00
1.511782312925170118e+02 0.000000000000000000e+00
1.515082086167800526e+02 0.000000000000000000e+00
1.518240362811791329e+02 0.000000000000000000e+00
1.521351473922902358e+02 0.000000000000000000e+00
nan -1.000000000000000000e+00
1.528112471655328761e+02 0.000000000000000000e+00
1.531214512471655382e+02 0.000000000000000000e+00
1.534554195011337754e+02 0.000000000000000000e+00
1.537942857142857065e+02 0.000000000000000000e+00
1.541228117913832136e+02 0.000000000000000000e+00
1.544322902494330947e+02 0.000000000000000000e+00
1.547669841269841129e+02 0.000000000000000000e+00
1.550922448979591763e+02 0.000000000000000000e+00
1.554236734693877509e+02 0.000000000000000000e+00
1.557342403628117893e+02 0.000000000000000000e+00
1.560613151927437627e+02 0.000000000000000000e+00
1.563842176870748233e+02 0.000000000000000000e+00
1.567049433106575975e+02 0.000000000000000000e+00
1.570229478458049925e+02 0.000000000000000000e+00
1.573278911564625844e+02 0.000000000000000000e+00
1.576680272108843610e+02 0.000000000000000000e+00
1.580076190476190447e+02 0.000000000000000000e+00
1.583263492063491924e+02 0.000000000000000000e+00
1.586650340136054353e+02 0.000000000000000000e+00
1.589864852607709622e+02 0.000000000000000000e+00
1.593191836734693823e+02 0.000000000000000000e+00
1.596477097505668894e+02 0.000000000000000000e+00
1.599658956916099726e+02 0.000000000000000000e+00
1.602869841269841231e+02 0.000000000000000000e+00
1.606340136054421635e+02 0.000000000000000000e+00
1.609436734693877611e+02 0.000000000000000000e+00
1.612850793650793548e+02 0.000000000000000000e+00
1.616045351473922835e+02 0.000000000000000000e+00
1.619336054421768836e+02 0.000000000000000000e+00
nan -1.000000000000000000e+00
nan -1.000000000000000000e+00
1.628963265306122423e+02 0.000000000000000000e+00
1.632119727891156344e+02 0.000000000000000000e+00
1.635243537414966113e+02 0.000000000000000000e+00
1.638332879818593995e+02 0.000000000000000000e+00
1.641489342403628200e+02 0.000000000000000000e+00
1.644703854875283469e+02 0.000000000000000000e+00
1.647698866213151803e+02 0.000000000000000000e+00
1.650860770975056653e+02 0.000000000000000000e+00
nan -1.000000000000000000e+00
nan -1.000000000000000000e+00
nan -1.000000000000000000e+00
nan -1.000000000000000000e+00
nan -1.000000000000000000e+00
nan -1.000000000000000000e+00
nan -1.000000000000000000e+00
nan -1.000000000000000000e+00
nan -1.000000000000000000e+00
1.684772789115646390e+02 0.000000000000000000e+00
1.687880272108843656e+02 0.000000000000000000e+00
1.691196371882086282e+02 0.000000000000000000e+00
1.694427210884353769e+02 0.000000000000000000e+00
1.697551020408163254e+02 0.000000000000000000e+00
1.700778231292516978e+02 0.000000000000000000e+00
1.703805895691610033e+02 0.000000000000000000e+00
1.707063945578231312e+02 0.000000000000000000e+00
1.710175056689342341e+02 0.000000000000000000e+00
1.713451247165533005e+02 0.000000000000000000e+00
1.716674829931972681e+02 0.000000000000000000e+00
1.719936507936508008e+02 0.000000000000000000e+00
1.723069387755101900e+02 0.000000000000000000e+00
1.726164172335600995e+02 0.000000000000000000e+00
1.729411337868480700e+02 0.000000000000000000e+00
1.732752834467120238e+02 0.000000000000000000e+00
1.735836734693877474e+02 0.000000000000000000e+00
1.739074829931972772e+02 0.000000000000000000e+00
1.742262131519274249e+02 0.000000000000000000e+00
1.745502040816326428e+02 0.000000000000000000e+00
1.748854421768707539e+02 0.000000000000000000e+00
1.751963718820861686e+02 0.000000000000000000e+00
1.755165532879818500e+02 0.000000000000000000e+00
1.758528798185941184e+02 0.000000000000000000e+00
1.761763265306122435e+02 0.000000000000000000e+00
1.764899773242630374e+02 0.000000000000000000e+00
1.768065306122448987e+02 0.000000000000000000e+00
1.771167346938775609e+02 0.000000000000000000e+00
1.774236734693877509e+02 0.000000000000000000e+00
1.777567346938775472e+02 0.000000000000000000e+00
1.780600453514739172e+02 0.000000000000000000e+00
1.784085260770975196e+02 0.000000000000000000e+00
1.787359637188208694e+02 0.000000000000000000e+00
1.790543310657596408e+02 0.000000000000000000e+00
1.793808616780045213e+02 0.000000000000000000e+00
1.797108390022675621e+02 0.000000000000000000e+00
1.800431746031746059e+02 0.000000000000000000e+00
1.803648072562358209e+02 0.000000000000000000e+00
1.806951473922902380e+02 0.000000000000000000e+00
1.810051700680272120e+02 0.000000000000000000e+00
1.813081179138322057e+02 0.000000000000000000e+00
1.816362811791383081e+02 0.000000000000000000e+00
1.819640816326530626e+02 0.000000000000000000e+00
1.822878911564625923e+02 0.000000000000000000e+00
1.825980952380952260e+02 0.000000000000000000e+00
1.829144671201813992e+02 0.000000000000000000e+00
nan -1.000000000000000000e+00
nan -1.000000000000000000e+00
nan -1.000000000000000000e+00
nan -1.000000000000000000e+00
nan -1.000000000000000000e+00
nan -1.000000000000000000e+00
nan -1.000000000000000000e+00
nan -1.000000000000000000e+00
nan -1.000000000000000000e+00
nan -1.000000000000000000e+00
nan -1.000000000000000000e+00
nan -1.000000000000000000e+00
nan -1.000000000000000000e+00
nan -1.000000000000000000e+00
nan -1.000000000000000000e+00
nan -1.000000000000000000e+00
nan -1.000000000000000000e+00
nan -1.000000000000000000e+00
nan -1.000000000000000000e+00
nan -1.000000000000000000e+00
nan -1.000000000000000000e+00
nan -1.000000000000000000e+00
nan -1.000000000000000000e+00
nan -1.000000000000000000e+00
nan -1.000000000000000000e+00
nan -1.000000000000000000e+00
nan -1.000000000000000000e+00
nan -1.000000000000000000e+00
nan -1.000000000000000000e+00
nan -1.000000000000000000e+00
nan -1.000000000000000000e+00
nan -1.000000000000000000e+00
nan -1.000000000000000000e+00
nan -1.000000000000000000e+00
1.943213605440000151e+02 1.000000000000000000e+00
1.946441269840000245e+02 1.000000000000000000e+00
1.949808616779999966e+02 1.000000000000000000e+00
1.953076190470000029e+02 1.000000000000000000e+00
1.956204081629999791e+02 1.000000000000000000e+00
1.959341950109999857e+02 1.000000000000000000e+00
1.962559637180000038e+02 1.000000000000000000e+00
1.965872108840000294e+02 1.000000000000000000e+00
1.969169614509999917e+02 1.000000000000000000e+00
nan -1.000000000000000000e+00
nan -1.000000000000000000e+00
nan -1.000000000000000000e+00
1.981960544209999853e+02 1.000000000000000000e+00
1.985113378679999983e+02 1.000000000000000000e+00
1.988590476190000231e+02 1.000000000000000000e+00
1.992052607699999953e+02 1.000000000000000000e+00
1.995185487520000152e+02 1.000000000000000000e+00
1.998323355999999933e+02 1.000000000000000000e+00
2.001466213150000044e+02 1.000000000000000000e+00
2.004330158730158757e+02 0.000000000000000000e+00
2.007343310657596476e+02 0.000000000000000000e+00
2.010496145124716634e+02 0.000000000000000000e+00
2.013693424029999903e+02 1.000000000000000000e+00
2.016736507929999789e+02 1.000000000000000000e+00
2.020034013599999980e+02 1.000000000000000000e+00
2.023351473920000103e+02 1.000000000000000000e+00
nan -1.000000000000000000e+00
2.029656235827664261e+02 0.000000000000000000e+00
2.032685714285714198e+02 0.000000000000000000e+00
2.035808163259999901e+02 0.000000000000000000e+00
nan -1.000000000000000000e+00
2.042632653059999939e+02 1.000000000000000000e+00
2.045750566890000073e+02 1.000000000000000000e+00
2.049028117909999764e+02 1.000000000000000000e+00
2.052200907020000216e+02 1.000000000000000000e+00
2.055214058949999867e+02 1.000000000000000000e+00
2.058436734690000094e+02 1.000000000000000000e+00
2.061814058950000117e+02 1.000000000000000000e+00
2.064971882079999830e+02 1.000000000000000000e+00
2.068109750559999895e+02 1.000000000000000000e+00
2.071317460309999774e+02 1.000000000000000000e+00
2.074724716549999926e+02 1.000000000000000000e+00
2.077867573690000143e+02 1.000000000000000000e+00
2.081012244897959249e+02 0.000000000000000000e+00
2.084377324263038531e+02 0.000000000000000000e+00
2.087805895691610090e+02 0.000000000000000000e+00
2.090823129249999965e+02 1.000000000000000000e+00
2.094195011337868380e+02 0.000000000000000000e+00
2.097531065759637272e+02 0.000000000000000000e+00
2.100669387755102093e+02 0.000000000000000000e+00
2.104088888888888960e+02 0.000000000000000000e+00
2.107245804979999946e+02 0.000000000000000000e+00
2.110278458049886581e+02 0.000000000000000000e+00
2.113810884350000094e+02 0.000000000000000000e+00
2.117043537409999772e+02 1.000000000000000000e+00
2.120411791383220077e+02 0.000000000000000000e+00
2.123539229024943324e+02 0.000000000000000000e+00
2.126817233560090585e+02 0.000000000000000000e+00
2.130039002267573665e+02 0.000000000000000000e+00
2.133469387755102105e+02 0.000000000000000000e+00
2.136618594104308499e+02 0.000000000000000000e+00
2.139987301587301545e+02 0.000000000000000000e+00
2.143392290249433074e+02 0.000000000000000000e+00
2.146664852607709690e+02 0.000000000000000000e+00
2.149839455782312996e+02 0.000000000000000000e+00
2.152948752834467143e+02 0.000000000000000000e+00
2.156498866213152041e+02 0.000000000000000000e+00
2.159606349206349307e+02 0.000000000000000000e+00
2.162938775510204152e+02 0.000000000000000000e+00
2.166218594104308295e+02 0.000000000000000000e+00
2.169694331065759627e+02 0.000000000000000000e+00
2.172803628117913775e+02 0.000000000000000000e+00
2.175805895691609919e+02 0.000000000000000000e+00
2.178904308390022777e+02 0.000000000000000000e+00
2.182318367346938714e+02 0.000000000000000000e+00
2.185561904761904657e+02 0.000000000000000000e+00
2.188930612244897986e+02 0.000000000000000000e+00
2.192244897959183731e+02 0.000000000000000000e+00
nan -1.000000000000000000e+00
2.199038548750000075e+02 0.000000000000000000e+00
2.202225850340136049e+02 0.000000000000000000e+00
2.205463945578231346e+02 0.000000000000000000e+00
2.208725623582766389e+02 0.000000000000000000e+00
2.212085260770975026e+02 0.000000000000000000e+00
2.215319727891156560e+02 0.000000000000000000e+00
2.218604988659999719e+02 0.000000000000000000e+00
2.221924716553288022e+02 0.000000000000000000e+00
2.225148299319727982e+02 0.000000000000000000e+00
2.228224943310657693e+02 0.000000000000000000e+00
2.231531972789115628e+02 0.000000000000000000e+00
2.234973242630385357e+02 0.000000000000000000e+00
2.238031746031745968e+02 0.000000000000000000e+00
2.241095691609977223e+02 0.000000000000000000e+00
