# Supplementary material for: Correlated microtiming deviations in jazz and rock music
Source: PLoS One. 2018 Jan 24;13(1):e0186361. doi: 10.1371/journal.pone.0186361 (PMC5783353; doi:10.1371/journal.pone.0186361)
Supplement: S1 Dataset — (ZIP) [file pone.0186361.s001.zip › R18.dat]

2.681705215419501087e+01 0.000000000000000000e+00
2.701369614512471529e+01 0.000000000000000000e+00
2.722448979591836604e+01 0.000000000000000000e+00
2.742185941043083730e+01 0.000000000000000000e+00
2.761378684807256079e+01 0.000000000000000000e+00
2.781786848072562535e+01 0.000000000000000000e+00
2.801850340136054385e+01 0.000000000000000000e+00
2.821750566893424050e+01 0.000000000000000000e+00
2.842249433106576006e+01 0.000000000000000000e+00
2.862095238095238159e+01 0.000000000000000000e+00
2.882594104308390115e+01 0.000000000000000000e+00
2.902476190476190610e+01 0.000000000000000000e+00
2.922122448979591880e+01 0.000000000000000000e+00
2.942385487528344612e+01 0.000000000000000000e+00
2.962195011337868422e+01 0.000000000000000000e+00
2.981714285714285850e+01 0.000000000000000000e+00
3.002358276643990820e+01 0.000000000000000000e+00
3.021623582766439853e+01 0.000000000000000000e+00
3.042902494331065810e+01 0.000000000000000000e+00
3.062675736961451278e+01 0.000000000000000000e+00
3.082848072562358155e+01 0.000000000000000000e+00
3.103328798185940940e+01 0.000000000000000000e+00
3.123120181405895579e+01 0.000000000000000000e+00
3.143655328798185877e+01 0.000000000000000000e+00
3.164299319727891202e+01 0.000000000000000000e+00
3.184272108843537552e+01 0.000000000000000000e+00
3.205587301587301852e+01 0.000000000000000000e+00
3.225324263038548622e+01 0.000000000000000000e+00
3.245514739229025025e+01 0.000000000000000000e+00
3.265977324263038639e+01 0.000000000000000000e+00
3.286058956916100016e+01 0.000000000000000000e+00
3.306467120181405761e+01 0.000000000000000000e+00
3.326766439909297191e+01 0.000000000000000000e+00
3.345977324263038355e+01 0.000000000000000000e+00
3.366911564625850417e+01 0.000000000000000000e+00
3.387156462585033978e+01 0.000000000000000000e+00
3.406730158730158564e+01 0.000000000000000000e+00
3.426594104308389888e+01 0.000000000000000000e+00
3.446149659863945658e+01 0.000000000000000000e+00
3.466122448979592008e+01 0.000000000000000000e+00
3.486294784580498884e+01 0.000000000000000000e+00
3.506448979591836945e+01 0.000000000000000000e+00
3.526530612244897611e+01 0.000000000000000000e+00
3.546739229024943540e+01 0.000000000000000000e+00
3.567129251700680470e+01 0.000000000000000000e+00
3.587755102040816269e+01 0.000000000000000000e+00
3.608018140589569356e+01 0.000000000000000000e+00
3.627954648526077364e+01 0.000000000000000000e+00
3.648598639455781978e+01 0.000000000000000000e+00
3.668353741496598985e+01 0.000000000000000000e+00
3.689142857142856968e+01 0.000000000000000000e+00
3.709188208616780003e+01 0.000000000000000000e+00
3.729197278911564695e+01 0.000000000000000000e+00
3.749424036281179440e+01 0.000000000000000000e+00
3.768489795918367236e+01 0.000000000000000000e+00
3.788390022675736901e+01 0.000000000000000000e+00
3.809306122448979437e+01 0.000000000000000000e+00
3.829732426303854709e+01 0.000000000000000000e+00
3.850430839002267902e+01 0.000000000000000000e+00
3.870349206349206383e+01 0.000000000000000000e+00
3.890031746031745996e+01 0.000000000000000000e+00
3.910839002267573505e+01 0.000000000000000000e+00
3.931646258503401015e+01 0.000000000000000000e+00
3.951836734693877418e+01 0.000000000000000000e+00
3.972027210884353821e+01 0.000000000000000000e+00
3.992780045351474172e+01 0.000000000000000000e+00
4.013841269841270076e+01 0.000000000000000000e+00
4.033523809523809689e+01 0.000000000000000000e+00
4.053405895691609828e+01 0.000000000000000000e+00
4.073759637188208416e+01 0.000000000000000000e+00
4.093678004535147608e+01 0.000000000000000000e+00
4.113523809523809405e+01 0.000000000000000000e+00
4.133768707482992966e+01 0.000000000000000000e+00
4.154049886621314869e+01 0.000000000000000000e+00
4.174675736961451378e+01 0.000000000000000000e+00
4.194829931972789439e+01 0.000000000000000000e+00
4.215165532879818500e+01 0.000000000000000000e+00
4.235718820861678324e+01 0.000000000000000000e+00
4.255836734693877332e+01 0.000000000000000000e+00
4.275863945578231551e+01 0.000000000000000000e+00
4.295691609977324532e+01 0.000000000000000000e+00
4.315609977324263014e+01 0.000000000000000000e+00
4.337378684807256235e+01 0.000000000000000000e+00
4.357297052154194716e+01 0.000000000000000000e+00
4.377868480725623357e+01 0.000000000000000000e+00
4.398403628117913655e+01 0.000000000000000000e+00
4.418068027210884452e+01 0.000000000000000000e+00
4.438276643990929671e+01 0.000000000000000000e+00
4.458739229024943285e+01 0.000000000000000000e+00
4.479165532879818556e+01 0.000000000000000000e+00
4.499809523809523881e+01 0.000000000000000000e+00
4.520126984126984127e+01 0.000000000000000000e+00
4.539319727891156475e+01 0.000000000000000000e+00
4.560054421768707300e+01 0.000000000000000000e+00
4.580281179138322045e+01 0.000000000000000000e+00
4.600253968253968395e+01 0.000000000000000000e+00
4.621931972789115406e+01 0.000000000000000000e+00
4.641777777777777914e+01 0.000000000000000000e+00
4.662077097505668632e+01 0.000000000000000000e+00
4.682521541950113431e+01 0.000000000000000000e+00
4.702240362811791385e+01 0.000000000000000000e+00
4.722394557823129446e+01 0.000000000000000000e+00
4.742730158730158507e+01 0.000000000000000000e+00
4.762902494331066094e+01 0.000000000000000000e+00
4.783328798185941366e+01 0.000000000000000000e+00
4.803229024943310321e+01 0.000000000000000000e+00
4.823927437641723515e+01 0.000000000000000000e+00
4.844081632653061575e+01 0.000000000000000000e+00
4.864000000000000057e+01 0.000000000000000000e+00
4.884988662131519277e+01 0.000000000000000000e+00
4.905650793650793418e+01 0.000000000000000000e+00
4.926204081632653242e+01 0.000000000000000000e+00
4.947247165532879620e+01 0.000000000000000000e+00
4.967074829931972602e+01 0.000000000000000000e+00
4.987755102040816269e+01 0.000000000000000000e+00
5.007310657596372039e+01 0.000000000000000000e+00
5.027083900226757152e+01 0.000000000000000000e+00
5.047274376417233555e+01 0.000000000000000000e+00
5.067301587301587062e+01 0.000000000000000000e+00
5.087111111111111228e+01 0.000000000000000000e+00
5.107464852607709815e+01 0.000000000000000000e+00
5.127038548752834402e+01 0.000000000000000000e+00
5.148117913832199832e+01 0.000000000000000000e+00
5.167873015873016129e+01 0.000000000000000000e+00
5.187591836734694084e+01 0.000000000000000000e+00
5.207999999999999829e+01 0.000000000000000000e+00
5.228517006802721312e+01 0.000000000000000000e+00
5.248834467120181557e+01 0.000000000000000000e+00
5.269714285714285751e+01 0.000000000000000000e+00
5.289886621315192627e+01 0.000000000000000000e+00
5.311365079365079112e+01 0.000000000000000000e+00
5.331138321995464935e+01 0.000000000000000000e+00
5.350639455782312837e+01 0.000000000000000000e+00
5.370975056689342608e+01 0.000000000000000000e+00
5.391129251700679959e+01 0.000000000000000000e+00
5.411700680272108599e+01 0.000000000000000000e+00
5.431655328798186133e+01 0.000000000000000000e+00
5.452208616780045247e+01 0.000000000000000000e+00
5.472163265306122781e+01 0.000000000000000000e+00
5.493224489795918686e+01 0.000000000000000000e+00
5.512888888888888772e+01 0.000000000000000000e+00
5.533514739229025281e+01 0.000000000000000000e+00
5.553941043083900553e+01 0.000000000000000000e+00
5.574167800453514587e+01 0.000000000000000000e+00
5.594557823129251517e+01 0.000000000000000000e+00
5.615020408163265131e+01 0.000000000000000000e+00
5.635700680272108798e+01 0.000000000000000000e+00
5.656018140589569043e+01 0.000000000000000000e+00
5.675646258503401498e+01 0.000000000000000000e+00
5.695637188208616664e+01 0.000000000000000000e+00
5.715700680272108514e+01 0.000000000000000000e+00
5.735818594104308232e+01 0.000000000000000000e+00
5.756589569160997399e+01 0.000000000000000000e+00
5.776689342403628302e+01 0.000000000000000000e+00
5.796789115646258495e+01 0.000000000000000000e+00
5.817197278911564950e+01 0.000000000000000000e+00
5.836897959183673379e+01 0.000000000000000000e+00
5.857396825396825335e+01 0.000000000000000000e+00
5.878421768707482897e+01 0.000000000000000000e+00
5.899102040816326564e+01 0.000000000000000000e+00
5.920253968253967969e+01 0.000000000000000000e+00
5.940970521541949978e+01 0.000000000000000000e+00
5.961795918367347014e+01 0.000000000000000000e+00
5.982258503401360628e+01 0.000000000000000000e+00
6.002104308390022425e+01 0.000000000000000000e+00
6.022784580498866092e+01 0.000000000000000000e+00
6.043156462585034205e+01 0.000000000000000000e+00
6.063691609977324504e+01 0.000000000000000000e+00
6.084498866213152013e+01 0.000000000000000000e+00
6.104544217687075047e+01 0.000000000000000000e+00
6.125315192743764214e+01 0.000000000000000000e+00
6.145324263038548906e+01 0.000000000000000000e+00
6.164281179138321676e+01 0.000000000000000000e+00
6.184925170068027001e+01 0.000000000000000000e+00
6.205587301587301852e+01 0.000000000000000000e+00
6.226539682539682730e+01 0.000000000000000000e+00
6.246929705215419659e+01 0.000000000000000000e+00
6.267700680272108826e+01 0.000000000000000000e+00
6.288163265306122440e+01 0.000000000000000000e+00
6.308426303854875528e+01 0.000000000000000000e+00
6.328126984126983956e+01 0.000000000000000000e+00
6.348408163265305859e+01 0.000000000000000000e+00
nan -1.000000000000000000e+00
6.386249433106576134e+01 0.000000000000000000e+00
6.405605442176870667e+01 0.000000000000000000e+00
nan -1.000000000000000000e+00
nan -1.000000000000000000e+00
nan -1.000000000000000000e+00
nan -1.000000000000000000e+00
nan -1.000000000000000000e+00
nan -1.000000000000000000e+00
nan -1.000000000000000000e+00
6.568943310657596157e+01 0.000000000000000000e+00
6.589115646258503034e+01 0.000000000000000000e+00
6.610557823129251176e+01 0.000000000000000000e+00
6.631637188208617317e+01 0.000000000000000000e+00
6.651591836734694141e+01 0.000000000000000000e+00
6.672399092970520940e+01 0.000000000000000000e+00
6.693297052154194660e+01 0.000000000000000000e+00
6.713777777777777089e+01 0.000000000000000000e+00
6.734639455782313178e+01 0.000000000000000000e+00
6.754575963718821185e+01 0.000000000000000000e+00
6.774494331065758956e+01 0.000000000000000000e+00
6.795192743764172860e+01 0.000000000000000000e+00
6.815419501133786184e+01 0.000000000000000000e+00
6.836317460317459904e+01 0.000000000000000000e+00
6.856798185941043755e+01 0.000000000000000000e+00
6.877442176870748369e+01 0.000000000000000000e+00
6.897759637188208615e+01 0.000000000000000000e+00
6.917968253968254544e+01 0.000000000000000000e+00
6.938757369614512527e+01 0.000000000000000000e+00
6.959383219954648325e+01 0.000000000000000000e+00
6.978902494331066464e+01 0.000000000000000000e+00
6.999020408163265472e+01 0.000000000000000000e+00
7.019247165532880217e+01 0.000000000000000000e+00
7.039600907029478094e+01 0.000000000000000000e+00
7.060263038548752945e+01 0.000000000000000000e+00
7.080888888888888744e+01 0.000000000000000000e+00
7.101260770975056857e+01 0.000000000000000000e+00
7.121378684807255866e+01 0.000000000000000000e+00
7.140861678004534951e+01 0.000000000000000000e+00
7.161487528344670750e+01 0.000000000000000000e+00
7.182458049886621154e+01 0.000000000000000000e+00
7.203029478458050505e+01 0.000000000000000000e+00
7.224272108843537410e+01 0.000000000000000000e+00
7.244498866213152155e+01 0.000000000000000000e+00
7.264925170068026716e+01 0.000000000000000000e+00
7.285260770975057198e+01 0.000000000000000000e+00
7.305034013605441601e+01 0.000000000000000000e+00
7.325442176870748767e+01 0.000000000000000000e+00
7.345941043083900013e+01 0.000000000000000000e+00
7.366530612244898180e+01 0.000000000000000000e+00
7.387736961451247453e+01 0.000000000000000000e+00
7.407746031746032145e+01 0.000000000000000000e+00
7.428099773242630022e+01 0.000000000000000000e+00
7.448326530612244767e+01 0.000000000000000000e+00
7.467809523809523853e+01 0.000000000000000000e+00
7.488870748299319757e+01 0.000000000000000000e+00
7.509115646258503318e+01 0.000000000000000000e+00
7.529469387755102616e+01 0.000000000000000000e+00
7.550657596371881652e+01 0.000000000000000000e+00
7.570975056689341898e+01 0.000000000000000000e+00
7.591346938775510012e+01 0.000000000000000000e+00
7.611900226757369126e+01 0.000000000000000000e+00
7.631564625850340633e+01 0.000000000000000000e+00
7.651845804988661826e+01 0.000000000000000000e+00
7.670965986394557490e+01 0.000000000000000000e+00
7.690376417233559891e+01 0.000000000000000000e+00
7.710294784580499083e+01 0.000000000000000000e+00
nan -1.000000000000000000e+00
nan -1.000000000000000000e+00
nan -1.000000000000000000e+00
nan -1.000000000000000000e+00
nan -1.000000000000000000e+00
nan -1.000000000000000000e+00
nan -1.000000000000000000e+00
7.874358276643991417e+01 0.000000000000000000e+00
7.894693877551020478e+01 0.000000000000000000e+00
7.915990929705215251e+01 0.000000000000000000e+00
7.936707482993197971e+01 0.000000000000000000e+00
7.956136054421769188e+01 0.000000000000000000e+00
7.976979591836735040e+01 0.000000000000000000e+00
7.997696145124716338e+01 0.000000000000000000e+00
8.018702947845804374e+01 0.000000000000000000e+00
8.039292517006802541e+01 0.000000000000000000e+00
8.059356009070295102e+01 0.000000000000000000e+00
8.079582766439909847e+01 0.000000000000000000e+00
8.100517006802721198e+01 0.000000000000000000e+00
8.120997732426303628e+01 0.000000000000000000e+00
8.141786848072563032e+01 0.000000000000000000e+00
8.162231292517006409e+01 0.000000000000000000e+00
8.182512471655329023e+01 0.000000000000000000e+00
8.202557823129251346e+01 0.000000000000000000e+00
8.222784580498866092e+01 0.000000000000000000e+00
8.243283446712018758e+01 0.000000000000000000e+00
8.264090702947845557e+01 0.000000000000000000e+00
8.284244897959183618e+01 0.000000000000000000e+00
8.304671201814059600e+01 0.000000000000000000e+00
8.325061224489796530e+01 0.000000000000000000e+00
8.345433106575963222e+01 0.000000000000000000e+00
8.366077097505669258e+01 0.000000000000000000e+00
8.386267573696144950e+01 0.000000000000000000e+00
8.406712018140589748e+01 0.000000000000000000e+00
8.427247165532880047e+01 0.000000000000000000e+00
8.447111111111111370e+01 0.000000000000000000e+00
8.467900226757369353e+01 0.000000000000000000e+00
8.488852607709750941e+01 0.000000000000000000e+00
8.509424036281178871e+01 0.000000000000000000e+00
8.530358276643990223e+01 0.000000000000000000e+00
8.551582766439909733e+01 0.000000000000000000e+00
8.571628117913832057e+01 0.000000000000000000e+00
8.592054421768708039e+01 0.000000000000000000e+00
8.612444444444444969e+01 0.000000000000000000e+00
8.633251700680271767e+01 0.000000000000000000e+00
8.654204081632653356e+01 0.000000000000000000e+00
8.674938775510203470e+01 0.000000000000000000e+00
8.695528344671201637e+01 0.000000000000000000e+00
8.716099773242630988e+01 0.000000000000000000e+00
8.736054421768707812e+01 0.000000000000000000e+00
8.756244897959183504e+01 0.000000000000000000e+00
8.776253968253968196e+01 0.000000000000000000e+00
8.797115646258502863e+01 0.000000000000000000e+00
8.817251700680272108e+01 0.000000000000000000e+00
8.837841269841270275e+01 0.000000000000000000e+00
8.859083900226757180e+01 0.000000000000000000e+00
8.879963718799999128e+01 0.000000000000000000e+00
8.899990929705215592e+01 0.000000000000000000e+00
8.920181405895691285e+01 0.000000000000000000e+00
8.940444444444445082e+01 0.000000000000000000e+00
8.961088435374149697e+01 0.000000000000000000e+00
8.980897959183673152e+01 0.000000000000000000e+00
9.000761904761904475e+01 0.000000000000000000e+00
9.021859410430839432e+01 0.000000000000000000e+00
9.042448979591836178e+01 0.000000000000000000e+00
9.062421768707483238e+01 0.000000000000000000e+00
9.083863945578231380e+01 0.000000000000000000e+00
9.103256235827664966e+01 0.000000000000000000e+00
9.123428571428571843e+01 0.000000000000000000e+00
9.143401360544217482e+01 0.000000000000000000e+00
9.163882086167799912e+01 0.000000000000000000e+00
9.184272108843536842e+01 0.000000000000000000e+00
9.205369614512471799e+01 0.000000000000000000e+00
9.226503401360544387e+01 0.000000000000000000e+00
9.246947845804989186e+01 0.000000000000000000e+00
9.266793650793650272e+01 0.000000000000000000e+00
9.287655328798186360e+01 0.000000000000000000e+00
9.307609977324263184e+01 0.000000000000000000e+00
9.327782312925170061e+01 0.000000000000000000e+00
9.348299319727891543e+01 0.000000000000000000e+00
9.368725623582766104e+01 0.000000000000000000e+00
9.389006802721088718e+01 0.000000000000000000e+00
9.409251700680272279e+01 0.000000000000000000e+00
9.429405895691610340e+01 0.000000000000000000e+00
9.449578231292517216e+01 0.000000000000000000e+00
9.470149659863945146e+01 0.000000000000000000e+00
9.490485260770975628e+01 0.000000000000000000e+00
9.510784580498865637e+01 0.000000000000000000e+00
9.531464852607709304e+01 0.000000000000000000e+00
9.551764172335600733e+01 0.000000000000000000e+00
9.572825396825396638e+01 0.000000000000000000e+00
9.593070294784580199e+01 0.000000000000000000e+00
9.613496598639456181e+01 0.000000000000000000e+00
9.634104308390023164e+01 0.000000000000000000e+00
9.654439909297052225e+01 0.000000000000000000e+00
9.674938775510203470e+01 0.000000000000000000e+00
9.694149659863946056e+01 0.000000000000000000e+00
9.715047619047618355e+01 0.000000000000000000e+00
9.735999999999999943e+01 0.000000000000000000e+00
9.755773242630385766e+01 0.000000000000000000e+00
9.776725623582765934e+01 0.000000000000000000e+00
9.797315192743764101e+01 0.000000000000000000e+00
9.817759637188208899e+01 0.000000000000000000e+00
9.838530612244898066e+01 0.000000000000000000e+00
9.858884353741495943e+01 0.000000000000000000e+00
9.879238095238095241e+01 0.000000000000000000e+00
9.900607709750566698e+01 0.000000000000000000e+00
9.920417233560090153e+01 0.000000000000000000e+00
9.940589569160997030e+01 0.000000000000000000e+00
9.960743764172335091e+01 0.000000000000000000e+00
9.981714285714285495e+01 0.000000000000000000e+00
1.000246712018140585e+02 0.000000000000000000e+00
1.002274829931972846e+02 0.000000000000000000e+00
1.004397278911564655e+02 0.000000000000000000e+00
1.006467120181405903e+02 0.000000000000000000e+00
1.008422675736961480e+02 0.000000000000000000e+00
1.010474376417233628e+02 0.000000000000000000e+00
1.012464399092970524e+02 0.000000000000000000e+00
1.014530612244898009e+02 0.000000000000000000e+00
1.016665759637188273e+02 0.000000000000000000e+00
1.018750113378684858e+02 0.000000000000000000e+00
1.020790929705215433e+02 0.000000000000000000e+00
1.022751927437641655e+02 0.000000000000000000e+00
1.024738321995464787e+02 0.000000000000000000e+00
nan -1.000000000000000000e+00
nan -1.000000000000000000e+00
nan -1.000000000000000000e+00
nan -1.000000000000000000e+00
nan -1.000000000000000000e+00
nan -1.000000000000000000e+00
nan -1.000000000000000000e+00
nan -1.000000000000000000e+00
nan -1.000000000000000000e+00
nan -1.000000000000000000e+00
nan -1.000000000000000000e+00
nan -1.000000000000000000e+00
nan -1.000000000000000000e+00
nan -1.000000000000000000e+00
1.054641269841269775e+02 0.000000000000000000e+00
1.056616780045351476e+02 0.000000000000000000e+00
1.058628571428571377e+02 0.000000000000000000e+00
1.060680272108843525e+02 0.000000000000000000e+00
1.062619501133786883e+02 0.000000000000000000e+00
1.064654875283446671e+02 0.000000000000000000e+00
1.066751927437641712e+02 0.000000000000000000e+00
1.068809070294784647e+02 0.000000000000000000e+00
1.070766439909297105e+02 0.000000000000000000e+00
1.072790929699999936e+02 0.000000000000000000e+00
1.074875283446712046e+02 0.000000000000000000e+00
1.077015873015872955e+02 0.000000000000000000e+00
1.078996825396825443e+02 0.000000000000000000e+00
1.080966893424036215e+02 0.000000000000000000e+00
1.083071201814058924e+02 0.000000000000000000e+00
1.085055782312925174e+02 0.000000000000000000e+00
1.087103854875283417e+02 0.000000000000000000e+00
1.089170068027210903e+02 0.000000000000000000e+00
1.091209070294784595e+02 0.000000000000000000e+00
1.093248072562358288e+02 0.000000000000000000e+00
1.095241723356009089e+02 0.000000000000000000e+00
1.097197278911564666e+02 0.000000000000000000e+00
1.099274376417233583e+02 0.000000000000000000e+00
1.101277097505668934e+02 0.000000000000000000e+00
1.103274376417233498e+02 0.000000000000000000e+00
1.105300680272108877e+02 0.000000000000000000e+00
1.107377777777777794e+02 0.000000000000000000e+00
1.109427664399092919e+02 0.000000000000000000e+00
1.111522902494331078e+02 0.000000000000000000e+00
1.113726984126984121e+02 0.000000000000000000e+00
1.115814965986394611e+02 0.000000000000000000e+00
1.117913832199546533e+02 0.000000000000000000e+00
1.119918367346938766e+02 0.000000000000000000e+00
1.121971882086167795e+02 0.000000000000000000e+00
1.124029024943310588e+02 0.000000000000000000e+00
1.126102494331065742e+02 0.000000000000000000e+00
1.127983673469387753e+02 0.000000000000000000e+00
1.130071655328798244e+02 0.000000000000000000e+00
1.132145124716553255e+02 0.000000000000000000e+00
1.134126077097505600e+02 0.000000000000000000e+00
1.136165079365079436e+02 0.000000000000000000e+00
1.138225850340135992e+02 0.000000000000000000e+00
1.140328344671201819e+02 0.000000000000000000e+00
1.142403628117913854e+02 0.000000000000000000e+00
1.144511564625850326e+02 0.000000000000000000e+00
1.146594104308390030e+02 0.000000000000000000e+00
1.148767346938775518e+02 0.000000000000000000e+00
1.150819047619047666e+02 0.000000000000000000e+00
1.152803628117913775e+02 0.000000000000000000e+00
1.154853514739229041e+02 0.000000000000000000e+00
1.156912471655328858e+02 0.000000000000000000e+00
1.158962358276643982e+02 0.000000000000000000e+00
1.160925170068027228e+02 0.000000000000000000e+00
1.162927891156462579e+02 0.000000000000000000e+00
1.164948752834467172e+02 0.000000000000000000e+00
nan -1.000000000000000000e+00
nan -1.000000000000000000e+00
nan -1.000000000000000000e+00
nan -1.000000000000000000e+00
1.175216326530612179e+02 0.000000000000000000e+00
1.177268027210884327e+02 0.000000000000000000e+00
1.179372335600907036e+02 0.000000000000000000e+00
1.181349659863945618e+02 0.000000000000000000e+00
1.183370521541950069e+02 0.000000000000000000e+00
1.185355102040816320e+02 0.000000000000000000e+00
1.187325170068027234e+02 0.000000000000000000e+00
1.189375056689342358e+02 0.000000000000000000e+00
1.191397732426303833e+02 0.000000000000000000e+00
1.193442176870748312e+02 0.000000000000000000e+00
1.195515646258503466e+02 0.000000000000000000e+00
1.197521995464852580e+02 0.000000000000000000e+00
1.199470294784580489e+02 0.000000000000000000e+00
1.201460317460317526e+02 0.000000000000000000e+00
1.203414058956916080e+02 0.000000000000000000e+00
1.205482086167800446e+02 0.000000000000000000e+00
1.207530158730158689e+02 0.000000000000000000e+00
1.209558276643990951e+02 0.000000000000000000e+00
1.211472108843537399e+02 0.000000000000000000e+00
1.213547392290249434e+02 0.000000000000000000e+00
1.215593650793650795e+02 0.000000000000000000e+00
1.217605442176870696e+02 0.000000000000000000e+00
1.219526530612244954e+02 0.000000000000000000e+00
1.221552834467120192e+02 0.000000000000000000e+00
1.223628117913832227e+02 0.000000000000000000e+00
1.225625396825396791e+02 0.000000000000000000e+00
1.227637188208616834e+02 0.000000000000000000e+00
1.229612698412698393e+02 0.000000000000000000e+00
1.231597278911564644e+02 0.000000000000000000e+00
1.233670748299319797e+02 0.000000000000000000e+00
1.235671655328798124e+02 0.000000000000000000e+00
1.237732426303854822e+02 0.000000000000000000e+00
1.239836734693877531e+02 0.000000000000000000e+00
1.241881179138322011e+02 0.000000000000000000e+00
1.244005442176870702e+02 0.000000000000000000e+00
1.246026303854875295e+02 0.000000000000000000e+00
1.248088888888888874e+02 0.000000000000000000e+00
1.250117006802721136e+02 0.000000000000000000e+00
1.252126984126984155e+02 0.000000000000000000e+00
1.254165986394557848e+02 0.000000000000000000e+00
1.256257596371882101e+02 0.000000000000000000e+00
1.258307482993197226e+02 0.000000000000000000e+00
1.260395464852607716e+02 0.000000000000000000e+00
1.262410884353741523e+02 0.000000000000000000e+00
1.264446258503401310e+02 0.000000000000000000e+00
1.266481632653061240e+02 0.000000000000000000e+00
1.268509750566893359e+02 0.000000000000000000e+00
1.270577777777777726e+02 0.000000000000000000e+00
1.272640362811791448e+02 0.000000000000000000e+00
1.274672108843537472e+02 0.000000000000000000e+00
1.276712925170068047e+02 0.000000000000000000e+00
1.278728344671201853e+02 0.000000000000000000e+00
1.280801814058957007e+02 0.000000000000000000e+00
1.282815419501133647e+02 0.000000000000000000e+00
1.284838095238095264e+02 0.000000000000000000e+00
1.286931519274376399e+02 0.000000000000000000e+00
1.289003174603174671e+02 0.000000000000000000e+00
1.291005895691610021e+02 0.000000000000000000e+00
1.292968707482993125e+02 0.000000000000000000e+00
nan -1.000000000000000000e+00
nan -1.000000000000000000e+00
nan -1.000000000000000000e+00
nan -1.000000000000000000e+00
nan -1.000000000000000000e+00
1.305068480725623488e+02 0.000000000000000000e+00
1.307073015873016004e+02 0.000000000000000000e+00
1.309293424036281124e+02 0.000000000000000000e+00
1.311321541950113385e+02 0.000000000000000000e+00
1.313389569160997610e+02 0.000000000000000000e+00
1.315452154195011474e+02 0.000000000000000000e+00
1.317395011337868596e+02 0.000000000000000000e+00
1.319386848072562373e+02 0.000000000000000000e+00
1.321471201814058816e+02 0.000000000000000000e+00
1.323508390022675769e+02 0.000000000000000000e+00
1.325585487528344686e+02 0.000000000000000000e+00
1.327519274376417115e+02 0.000000000000000000e+00
1.329576417233560051e+02 0.000000000000000000e+00
1.331531972789115628e+02 0.000000000000000000e+00
1.333634467120181455e+02 0.000000000000000000e+00
1.335624489795918350e+02 0.000000000000000000e+00
1.337652607709750612e+02 0.000000000000000000e+00
1.339639002267573744e+02 0.000000000000000000e+00
1.341679818594104177e+02 0.000000000000000000e+00
1.343606349206349080e+02 0.000000000000000000e+00
1.345696145124716452e+02 0.000000000000000000e+00
1.347637188208616692e+02 0.000000000000000000e+00
1.349672562358276764e+02 0.000000000000000000e+00
1.351577324263038520e+02 0.000000000000000000e+00
1.353514739229024997e+02 0.000000000000000000e+00
1.355475736961451219e+02 0.000000000000000000e+00
1.357427664399093032e+02 0.000000000000000000e+00
1.359345124716553244e+02 0.000000000000000000e+00
1.361289795918367247e+02 0.000000000000000000e+00
1.363203628117913695e+02 0.000000000000000000e+00
1.365200907029478401e+02 0.000000000000000000e+00
1.367199999999999989e+02 0.000000000000000000e+00
1.369170068027210903e+02 0.000000000000000000e+00
1.371176417233560016e+02 0.000000000000000000e+00
1.373347845804988765e+02 0.000000000000000000e+00
1.375310657596371868e+02 0.000000000000000000e+00
1.377413151927437696e+02 0.000000000000000000e+00
1.379336054421768836e+02 0.000000000000000000e+00
1.381271655328798147e+02 0.000000000000000000e+00
1.383292517006802598e+02 0.000000000000000000e+00
1.385347845804988651e+02 0.000000000000000000e+00
1.387356009070294647e+02 0.000000000000000000e+00
1.389487528344671148e+02 0.000000000000000000e+00
1.391441269841269843e+02 0.000000000000000000e+00
1.393518367346938760e+02 0.000000000000000000e+00
1.395531972789115684e+02 0.000000000000000000e+00
1.397552834467120135e+02 0.000000000000000000e+00
1.399568253968253941e+02 0.000000000000000000e+00
1.401592743764172440e+02 0.000000000000000000e+00
1.403624489795918464e+02 0.000000000000000000e+00
1.405759637188208728e+02 0.000000000000000000e+00
1.407755102040816269e+02 0.000000000000000000e+00
1.409746938775510330e+02 0.000000000000000000e+00
1.411707936507936552e+02 0.000000000000000000e+00
1.413665306122449010e+02 0.000000000000000000e+00
1.415608163265306132e+02 0.000000000000000000e+00
nan -1.000000000000000000e+00
nan -1.000000000000000000e+00
nan -1.000000000000000000e+00
nan -1.000000000000000000e+00
nan -1.000000000000000000e+00
nan -1.000000000000000000e+00
nan -1.000000000000000000e+00
nan -1.000000000000000000e+00
1.433590929705215444e+02 0.000000000000000000e+00
nan -1.000000000000000000e+00
1.437681632653061286e+02 0.000000000000000000e+00
nan -1.000000000000000000e+00
nan -1.000000000000000000e+00
nan -1.000000000000000000e+00
1.445790476190476284e+02 0.000000000000000000e+00
1.447771428571428487e+02 0.000000000000000000e+00
1.449707029478458082e+02 0.000000000000000000e+00
1.451677097505668996e+02 0.000000000000000000e+00
1.453754195011337913e+02 0.000000000000000000e+00
1.455736961451247282e+02 0.000000000000000000e+00
1.457766893424036141e+02 0.000000000000000000e+00
1.459789569160997758e+02 0.000000000000000000e+00
1.461795918367346871e+02 0.000000000000000000e+00
1.463795011337868459e+02 0.000000000000000000e+00
1.465808616780045384e+02 0.000000000000000000e+00
1.467824036281179190e+02 0.000000000000000000e+00
1.469859410430838977e+02 0.000000000000000000e+00
1.471791383219954525e+02 0.000000000000000000e+00
1.473828571428571479e+02 0.000000000000000000e+00
nan -1.000000000000000000e+00
1.477806802721088388e+02 0.000000000000000000e+00
1.479831292517006887e+02 0.000000000000000000e+00
1.481830385487528474e+02 0.000000000000000000e+00
1.483811337868480678e+02 0.000000000000000000e+00
1.485955555555555634e+02 0.000000000000000000e+00
1.487954648526077222e+02 0.000000000000000000e+00
1.490017233560090801e+02 0.000000000000000000e+00
1.492039909297052134e+02 0.000000000000000000e+00
1.494033560090703077e+02 0.000000000000000000e+00
1.496063492063491935e+02 0.000000000000000000e+00
1.498080725623582907e+02 0.000000000000000000e+00
1.500000000000000000e+02 0.000000000000000000e+00
1.502127891156462454e+02 0.000000000000000000e+00
nan -1.000000000000000000e+00
nan -1.000000000000000000e+00
1.508137868480725672e+02 0.000000000000000000e+00
1.510133333333333212e+02 0.000000000000000000e+00
1.512174149659863929e+02 0.000000000000000000e+00
1.514191383219954616e+02 0.000000000000000000e+00
1.516214058956916233e+02 0.000000000000000000e+00
1.518287528339999994e+02 0.000000000000000000e+00
1.520228571428571342e+02 0.000000000000000000e+00
1.522318367346938714e+02 0.000000000000000000e+00
1.524333786848072521e+02 0.000000000000000000e+00
1.526394557823129219e+02 0.000000000000000000e+00
1.528435374149659935e+02 0.000000000000000000e+00
1.530450793650793742e+02 0.000000000000000000e+00
1.532473469387755074e+02 0.000000000000000000e+00
1.534548752834467109e+02 0.000000000000000000e+00
1.536551473920000035e+02 0.000000000000000000e+00
1.538505215419501155e+02 0.000000000000000000e+00
1.540595011337868527e+02 0.000000000000000000e+00
1.542706575963718763e+02 0.000000000000000000e+00
1.544660317460317458e+02 0.000000000000000000e+00
1.546655782312925282e+02 0.000000000000000000e+00
1.548627664399093078e+02 0.000000000000000000e+00
1.550731972789115787e+02 0.000000000000000000e+00
1.552800000000000011e+02 0.000000000000000000e+00
1.554868027210884236e+02 0.000000000000000000e+00
1.556888888888888971e+02 0.000000000000000000e+00
1.558935147392290332e+02 0.000000000000000000e+00
1.560910657596371891e+02 0.000000000000000000e+00
1.562864399092970586e+02 0.000000000000000000e+00
1.564821768707483045e+02 0.000000000000000000e+00
1.566917006802721062e+02 0.000000000000000000e+00
1.568861678004535065e+02 0.000000000000000000e+00
1.570895238095237971e+02 0.000000000000000000e+00
1.572848979591836667e+02 0.000000000000000000e+00
1.574806349206349125e+02 0.000000000000000000e+00
1.576807256235827595e+02 0.000000000000000000e+00
1.578829931972789211e+02 0.000000000000000000e+00
1.580825396825396751e+02 0.000000000000000000e+00
1.582911564625850360e+02 0.000000000000000000e+00
1.584894331065759729e+02 0.000000000000000000e+00
1.587000453514739320e+02 0.000000000000000000e+00
1.588972335600907115e+02 0.000000000000000000e+00
1.591029478458049766e+02 0.000000000000000000e+00
1.592992290249433154e+02 0.000000000000000000e+00
1.595029478458049823e+02 0.000000000000000000e+00
1.596994104308390092e+02 0.000000000000000000e+00
1.599082086167800583e+02 0.000000000000000000e+00
1.601124716553287897e+02 0.000000000000000000e+00
1.603151020408163276e+02 0.000000000000000000e+00
nan -1.000000000000000000e+00
1.607083900226757294e+02 0.000000000000000000e+00
1.609026757369614415e+02 0.000000000000000000e+00
1.610971428571428703e+02 0.000000000000000000e+00
1.612999546485260680e+02 0.000000000000000000e+00
1.615034920634920752e+02 0.000000000000000000e+00
1.616990476190476329e+02 0.000000000000000000e+00
1.618991383219954514e+02 0.000000000000000000e+00
1.621079365079365004e+02 0.000000000000000000e+00
1.623125623582766366e+02 0.000000000000000000e+00
1.625102947845805090e+02 0.000000000000000000e+00
1.627076643990929767e+02 0.000000000000000000e+00
1.629102947845804863e+02 0.000000000000000000e+00
1.631174603174603135e+02 0.000000000000000000e+00
1.633144671201814049e+02 0.000000000000000000e+00
1.635207256235827629e+02 0.000000000000000000e+00
1.637191836734693879e+02 0.000000000000000000e+00
1.639178231292517012e+02 0.000000000000000000e+00
1.641166439909297026e+02 0.000000000000000000e+00
1.643147392290249513e+02 0.000000000000000000e+00
1.645146485260771101e+02 0.000000000000000000e+00
1.647194557823129344e+02 0.000000000000000000e+00
1.649191836734693766e+02 0.000000000000000000e+00
1.651219954648526027e+02 0.000000000000000000e+00
1.653277097505668962e+02 0.000000000000000000e+00
1.655230839002267658e+02 0.000000000000000000e+00
1.657264399092970564e+02 0.000000000000000000e+00
1.659274376417233441e+02 0.000000000000000000e+00
1.661322448979591968e+02 0.000000000000000000e+00
1.663356009070294874e+02 0.000000000000000000e+00
1.665331519274376433e+02 0.000000000000000000e+00
1.667341496598639594e+02 0.000000000000000000e+00
nan -1.000000000000000000e+00
1.671256235827664511e+02 0.000000000000000000e+00
1.673327891156462499e+02 0.000000000000000000e+00
1.675288888888889005e+02 0.000000000000000000e+00
1.677255328798185872e+02 0.000000000000000000e+00
1.679307029478458162e+02 0.000000000000000000e+00
1.681244444444444355e+02 0.000000000000000000e+00
1.683354195011337993e+02 0.000000000000000000e+00
1.685322448979591741e+02 0.000000000000000000e+00
1.687310657596371755e+02 0.000000000000000000e+00
1.689313378684807390e+02 0.000000000000000000e+00
1.691330612244898077e+02 0.000000000000000000e+00
1.693273469387755199e+02 0.000000000000000000e+00
1.695432199546485208e+02 0.000000000000000000e+00
1.697367800453514803e+02 0.000000000000000000e+00
1.699390476190476136e+02 0.000000000000000000e+00
1.701356916099773287e+02 0.000000000000000000e+00
1.703346938775510182e+02 0.000000000000000000e+00
1.705347845804988651e+02 0.000000000000000000e+00
1.707383219954648439e+02 0.000000000000000000e+00
1.709416780045351345e+02 0.000000000000000000e+00
1.711428571428571388e+02 0.000000000000000000e+00
1.713433106575963620e+02 0.000000000000000000e+00
1.715448526077097426e+02 0.000000000000000000e+00
1.717453061224489659e+02 0.000000000000000000e+00
1.719461224489795939e+02 0.000000000000000000e+00
1.721463945578231289e+02 0.000000000000000000e+00
1.723464852607709759e+02 0.000000000000000000e+00
1.725445804988662246e+02 0.000000000000000000e+00
1.727428571428571331e+02 0.000000000000000000e+00
1.729382312925170027e+02 0.000000000000000000e+00
1.731481179138322091e+02 0.000000000000000000e+00
nan -1.000000000000000000e+00
1.735486621315192792e+02 0.000000000000000000e+00
1.737467573696144996e+02 0.000000000000000000e+00
1.739502947845805068e+02 0.000000000000000000e+00
1.741494784580498845e+02 0.000000000000000000e+00
1.743557369614512425e+02 0.000000000000000000e+00
1.745545578231292438e+02 0.000000000000000000e+00
1.747631746031746047e+02 0.000000000000000000e+00
1.749614512471655416e+02 0.000000000000000000e+00
1.751608163265306075e+02 0.000000000000000000e+00
1.753594557823129207e+02 0.000000000000000000e+00
1.755586394557823269e+02 0.000000000000000000e+00
1.757599999999999909e+02 0.000000000000000000e+00
1.759718820861677955e+02 0.000000000000000000e+00
1.761795918367346871e+02 0.000000000000000000e+00
1.763822222222222251e+02 0.000000000000000000e+00
nan -1.000000000000000000e+00
1.767802267573696042e+02 0.000000000000000000e+00
1.769806802721088559e+02 0.000000000000000000e+00
1.771804081632652981e+02 0.000000000000000000e+00
1.773775963718820776e+02 0.000000000000000000e+00
1.775903854875283514e+02 0.000000000000000000e+00
1.777863038548752854e+02 0.000000000000000000e+00
1.779778684807256184e+02 0.000000000000000000e+00
1.781783219950000046e+02 0.000000000000000000e+00
1.783838548752834470e+02 0.000000000000000000e+00
1.785841269841269821e+02 0.000000000000000000e+00
1.787851247165532982e+02 0.000000000000000000e+00
1.789844897959183641e+02 0.000000000000000000e+00
1.791954648526076994e+02 0.000000000000000000e+00
1.793977324263038611e+02 0.000000000000000000e+00
1.796029024943310617e+02 0.000000000000000000e+00
1.797993650793650886e+02 0.000000000000000000e+00
1.800041723356009129e+02 0.000000000000000000e+00
1.802051700680272006e+02 0.000000000000000000e+00
1.804012698412698512e+02 0.000000000000000000e+00
1.805990022675736952e+02 0.000000000000000000e+00
1.808054421768707414e+02 0.000000000000000000e+00
1.810049886621315238e+02 0.000000000000000000e+00
1.812052607709750589e+02 0.000000000000000000e+00
1.814077097505668803e+02 0.000000000000000000e+00
1.816065306122449101e+02 0.000000000000000000e+00
1.818087981859410434e+02 0.000000000000000000e+00
1.820092517006802666e+02 0.000000000000000000e+00
1.822048072562358243e+02 0.000000000000000000e+00
1.824058049886621404e+02 0.000000000000000000e+00
1.826029931972789200e+02 0.000000000000000000e+00
1.828067120181405869e+02 0.000000000000000000e+00
1.830011791383219872e+02 0.000000000000000000e+00
1.831992743764172360e+02 0.000000000000000000e+00
1.833942857142857008e+02 0.000000000000000000e+00
1.835902040816326632e+02 0.000000000000000000e+00
1.837843083900226873e+02 0.000000000000000000e+00
1.839876643990929779e+02 0.000000000000000000e+00
1.841861224489796030e+02 0.000000000000000000e+00
1.843822222222222251e+02 0.000000000000000000e+00
1.845745124716553391e+02 0.000000000000000000e+00
1.847753287981859387e+02 0.000000000000000000e+00
1.849775963718821004e+02 0.000000000000000000e+00
1.851733333333333462e+02 0.000000000000000000e+00
1.853719727891156595e+02 0.000000000000000000e+00
1.855771428571428601e+02 0.000000000000000000e+00
1.857719727891156367e+02 0.000000000000000000e+00
1.859829478458050005e+02 0.000000000000000000e+00
1.861728798185941116e+02 0.000000000000000000e+00
1.863842176870748233e+02 0.000000000000000000e+00
1.865795918367346928e+02 0.000000000000000000e+00
1.867782312925170061e+02 0.000000000000000000e+00
1.869815873015872967e+02 0.000000000000000000e+00
1.871858503401360565e+02 0.000000000000000000e+00
1.873866666666666561e+02 0.000000000000000000e+00
1.875902040816326632e+02 0.000000000000000000e+00
1.878011791383219986e+02 0.000000000000000000e+00
1.880034467120181318e+02 0.000000000000000000e+00
1.882026303854875380e+02 0.000000000000000000e+00
1.884045351473922949e+02 0.000000000000000000e+00
1.886024489795918271e+02 0.000000000000000000e+00
1.888126984126984098e+02 0.000000000000000000e+00
1.890160544217687004e+02 0.000000000000000000e+00
1.892166893424036402e+02 0.000000000000000000e+00
1.894229478458049982e+02 0.000000000000000000e+00
1.896204988662131541e+02 0.000000000000000000e+00
1.898209523809523773e+02 0.000000000000000000e+00
1.900177777777777806e+02 0.000000000000000000e+00
1.902253061224489841e+02 0.000000000000000000e+00
1.904322902494330947e+02 0.000000000000000000e+00
1.906370975056689474e+02 0.000000000000000000e+00
1.908377324263038588e+02 0.000000000000000000e+00
1.910276643990929699e+02 0.000000000000000000e+00
1.912324716553287942e+02 0.000000000000000000e+00
1.914273015873015993e+02 0.000000000000000000e+00
1.916263038548752888e+02 0.000000000000000000e+00
1.918294784580498913e+02 0.000000000000000000e+00
1.920335600907029345e+02 0.000000000000000000e+00
1.922325623582766525e+02 0.000000000000000000e+00
1.924406349206349205e+02 0.000000000000000000e+00
nan -1.000000000000000000e+00
1.928386394557822996e+02 0.000000000000000000e+00
1.930325623582766355e+02 0.000000000000000000e+00
1.932288435374149742e+02 0.000000000000000000e+00
1.934220408163265290e+02 0.000000000000000000e+00
1.936324716553287999e+02 0.000000000000000000e+00
1.938311111111111131e+02 0.000000000000000000e+00
1.940275736961451116e+02 0.000000000000000000e+00
1.942180498866213156e+02 0.000000000000000000e+00
1.944114285714285586e+02 0.000000000000000000e+00
1.946191383219954787e+02 0.000000000000000000e+00
1.948313832199546596e+02 0.000000000000000000e+00
1.950370975056689247e+02 0.000000000000000000e+00
1.952355555555555497e+02 0.000000000000000000e+00
1.954365532879818659e+02 0.000000000000000000e+00
1.956266666666666652e+02 0.000000000000000000e+00
1.958233106575963802e+02 0.000000000000000000e+00
1.960284807256235808e+02 0.000000000000000000e+00
1.962225850340136049e+02 0.000000000000000000e+00
1.964241269841269855e+02 0.000000000000000000e+00
nan -1.000000000000000000e+00
nan -1.000000000000000000e+00
nan -1.000000000000000000e+00
nan -1.000000000000000000e+00
nan -1.000000000000000000e+00
nan -1.000000000000000000e+00
nan -1.000000000000000000e+00
nan -1.000000000000000000e+00
nan -1.000000000000000000e+00
1.984692970521541895e+02 0.000000000000000000e+00
1.986612244890000056e+02 0.000000000000000000e+00
1.988765532879818636e+02 0.000000000000000000e+00
nan -1.000000000000000000e+00
1.992899773242630488e+02 0.000000000000000000e+00
1.994886167800453620e+02 0.000000000000000000e+00
1.996912471655328716e+02 0.000000000000000000e+00
1.998958730158730077e+02 0.000000000000000000e+00
2.001021315192743657e+02 0.000000000000000000e+00
2.002975056689342352e+02 0.000000000000000000e+00
2.005037641723355932e+02 0.000000000000000000e+00
2.007056689342403502e+02 0.000000000000000000e+00
2.009119274376417366e+02 0.000000000000000000e+00
2.011123809523809598e+02 0.000000000000000000e+00
2.013113832199546493e+02 0.000000000000000000e+00
2.015181859410430718e+02 0.000000000000000000e+00
2.017220861678004553e+02 0.000000000000000000e+00
2.019214512471655212e+02 0.000000000000000000e+00
2.021220861678004610e+02 0.000000000000000000e+00
2.023183673469387713e+02 0.000000000000000000e+00
2.025175510204081775e+02 0.000000000000000000e+00
2.027169160997732433e+02 0.000000000000000000e+00
2.029162811791383092e+02 0.000000000000000000e+00
2.031169160997732490e+02 0.000000000000000000e+00
2.033271655328798317e+02 0.000000000000000000e+00
2.035332426303855016e+02 0.000000000000000000e+00
2.037315192743764101e+02 0.000000000000000000e+00
2.039285260770975015e+02 0.000000000000000000e+00
2.041320634920634802e+02 0.000000000000000000e+00
2.043350566893423945e+02 0.000000000000000000e+00
2.045375056689342443e+02 0.000000000000000000e+00
2.047341496598639594e+02 0.000000000000000000e+00
2.049500226757369603e+02 0.000000000000000000e+00
2.051486621309999805e+02 0.000000000000000000e+00
2.053634467120181455e+02 0.000000000000000000e+00
2.055651700680272143e+02 0.000000000000000000e+00
2.057618140589569293e+02 0.000000000000000000e+00
2.059633560090702815e+02 0.000000000000000000e+00
2.061636281179138450e+02 0.000000000000000000e+00
2.063604535147392198e+02 0.000000000000000000e+00
2.065652607709750441e+02 0.000000000000000000e+00
2.067729705215419642e+02 0.000000000000000000e+00
2.069777777777777885e+02 0.000000000000000000e+00
2.071747845804988799e+02 0.000000000000000000e+00
2.073737868480725695e+02 0.000000000000000000e+00
2.075717006802721016e+02 0.000000000000000000e+00
2.077712471655328841e+02 0.000000000000000000e+00
2.079727891156462647e+02 0.000000000000000000e+00
2.081781405895691535e+02 0.000000000000000000e+00
2.083764172335600904e+02 0.000000000000000000e+00
2.085892063492063357e+02 0.000000000000000000e+00
2.087867573696145200e+02 0.000000000000000000e+00
2.089855782312925214e+02 0.000000000000000000e+00
2.091833106575963654e+02 0.000000000000000000e+00
2.093839455782313053e+02 0.000000000000000000e+00
2.095818594104308374e+02 0.000000000000000000e+00
2.097922902494331083e+02 0.000000000000000000e+00
2.099902040816326405e+02 0.000000000000000000e+00
2.101955555555555577e+02 0.000000000000000000e+00
2.103985487528344720e+02 0.000000000000000000e+00
2.106004535147392289e+02 0.000000000000000000e+00
2.107976417233560085e+02 0.000000000000000000e+00
2.109975510204081672e+02 0.000000000000000000e+00
2.111989115646258597e+02 0.000000000000000000e+00
2.114044444444444366e+02 0.000000000000000000e+00
2.116009070294784635e+02 0.000000000000000000e+00
2.118042630385487541e+02 0.000000000000000000e+00
2.120016326530612218e+02 0.000000000000000000e+00
2.122029931972789143e+02 0.000000000000000000e+00
2.123998185941043175e+02 0.000000000000000000e+00
2.126044444444444537e+02 0.000000000000000000e+00
2.128107029478458117e+02 0.000000000000000000e+00
2.130185941043083915e+02 0.000000000000000000e+00
2.132185034013605502e+02 0.000000000000000000e+00
2.134240362811791272e+02 0.000000000000000000e+00
2.136206802721088422e+02 0.000000000000000000e+00
2.138189569160997792e+02 0.000000000000000000e+00
2.140237641723356035e+02 0.000000000000000000e+00
2.142224036281179167e+02 0.000000000000000000e+00
2.144370068027211005e+02 0.000000000000000000e+00
2.146548752834466995e+02 0.000000000000000000e+00
2.148520634920634791e+02 0.000000000000000000e+00
2.150739229024943313e+02 0.000000000000000000e+00
2.152729251700680209e+02 0.000000000000000000e+00
2.154750113378684944e+02 0.000000000000000000e+00
2.156749206349206247e+02 0.000000000000000000e+00
2.158782766439909437e+02 0.000000000000000000e+00
2.160747392290249422e+02 0.000000000000000000e+00
2.162887981859410331e+02 0.000000000000000000e+00
2.164863492063492174e+02 0.000000000000000000e+00
2.166918820861677943e+02 0.000000000000000000e+00
2.168865306122449113e+02 0.000000000000000000e+00
2.170976870748299348e+02 0.000000000000000000e+00
2.172925170068027114e+02 0.000000000000000000e+00
2.174978684807256286e+02 0.000000000000000000e+00
2.177010430839002311e+02 0.000000000000000000e+00
2.179118367346938783e+02 0.000000000000000000e+00
2.181159183673469499e+02 0.000000000000000000e+00
2.183225396825396842e+02 0.000000000000000000e+00
2.185248072562358175e+02 0.000000000000000000e+00
2.187325170068027091e+02 0.000000000000000000e+00
2.189298866213152053e+02 0.000000000000000000e+00
2.191346938775510296e+02 0.000000000000000000e+00
2.193371428571428510e+02 0.000000000000000000e+00
2.195421315192743634e+02 0.000000000000000000e+00
2.197396825396825477e+02 0.000000000000000000e+00
2.199375963718820799e+02 0.000000000000000000e+00
2.201365986394557694e+02 0.000000000000000000e+00
2.203336054421768608e+02 0.000000000000000000e+00
2.205333333333333314e+02 0.000000000000000000e+00
2.207328798185941139e+02 0.000000000000000000e+00
2.209324263038548679e+02 0.000000000000000000e+00
2.211343310657596248e+02 0.000000000000000000e+00
2.213356916099773173e+02 0.000000000000000000e+00
2.215399546485260771e+02 0.000000000000000000e+00
2.217349659863945703e+02 0.000000000000000000e+00
2.219424943310657454e+02 0.000000000000000000e+00
2.221411337868480587e+02 0.000000000000000000e+00
2.223397732426303719e+02 0.000000000000000000e+00
2.225425850340135980e+02 0.000000000000000000e+00
2.227435827664399142e+02 0.000000000000000000e+00
2.229333333333333371e+02 0.000000000000000000e+00
2.231533786848072509e+02 0.000000000000000000e+00
nan -1.000000000000000000e+00
nan -1.000000000000000000e+00
nan -1.000000000000000000e+00
nan -1.000000000000000000e+00
nan -1.000000000000000000e+00
2.243553741496598661e+02 0.000000000000000000e+00
2.245538321995464912e+02 0.000000000000000000e+00
2.247640816326530739e+02 0.000000000000000000e+00
2.249665306122448953e+02 0.000000000000000000e+00
2.251595464852607620e+02 0.000000000000000000e+00
2.253656235827664318e+02 0.000000000000000000e+00
2.255722448979591945e+02 0.000000000000000000e+00
2.257697959183673504e+02 0.000000000000000000e+00
2.259755102040816439e+02 0.000000000000000000e+00
2.261714285714285779e+02 0.000000000000000000e+00
2.263882086167800480e+02 0.000000000000000000e+00
2.265950113378684705e+02 0.000000000000000000e+00
2.267940136054421885e+02 0.000000000000000000e+00
2.270022675736961446e+02 0.000000000000000000e+00
2.272061678004535281e+02 0.000000000000000000e+00
2.274046258503401248e+02 0.000000000000000000e+00
2.276081632653061320e+02 0.000000000000000000e+00
2.278095238095237960e+02 0.000000000000000000e+00
nan -1.000000000000000000e+00
2.282006349206349114e+02 0.000000000000000000e+00
2.284215873015872944e+02 0.000000000000000000e+00
2.286189569160997621e+02 0.000000000000000000e+00
2.288188662131519209e+02 0.000000000000000000e+00
2.290254875283446836e+02 0.000000000000000000e+00
2.292219501133786821e+02 0.000000000000000000e+00
2.294205895691609953e+02 0.000000000000000000e+00
2.296132426303854857e+02 0.000000000000000000e+00
2.298077097505668860e+02 0.000000000000000000e+00
2.300141496598639321e+02 0.000000000000000000e+00
2.302146031746031838e+02 0.000000000000000000e+00
2.304156009070294715e+02 0.000000000000000000e+00
2.306175056689342284e+02 0.000000000000000000e+00
2.308259410430839011e+02 0.000000000000000000e+00
2.310251247165532789e+02 0.000000000000000000e+00
2.312263038548752832e+02 0.000000000000000000e+00
nan -1.000000000000000000e+00
2.316282993197278870e+02 0.000000000000000000e+00
2.318280272108843576e+02 0.000000000000000000e+00
2.320252154195011371e+02 0.000000000000000000e+00
2.322169614512471583e+02 0.000000000000000000e+00
2.324165079365079407e+02 0.000000000000000000e+00
2.326142403628117847e+02 0.000000000000000000e+00
2.328054421759999855e+02 0.000000000000000000e+00
2.330008163265306109e+02 0.000000000000000000e+00
2.332047165532879944e+02 0.000000000000000000e+00
2.333973696145124848e+02 0.000000000000000000e+00
2.335970975056689269e+02 0.000000000000000000e+00
2.338004535147392176e+02 0.000000000000000000e+00
2.340039909297052247e+02 0.000000000000000000e+00
2.341971882086167795e+02 0.000000000000000000e+00
2.343889342403628007e+02 0.000000000000000000e+00
2.345888435374149594e+02 0.000000000000000000e+00
2.347849433106576100e+02 0.000000000000000000e+00
2.349794104308390104e+02 0.000000000000000000e+00
2.351860317460317447e+02 0.000000000000000000e+00
2.353864852607709679e+02 0.000000000000000000e+00
2.355911111111111040e+02 0.000000000000000000e+00
2.357962811791383331e+02 0.000000000000000000e+00
2.360012698412698455e+02 0.000000000000000000e+00
2.361984580498866251e+02 0.000000000000000000e+00
2.364019954648526038e+02 0.000000000000000000e+00
2.366040816326530489e+02 0.000000000000000000e+00
2.368005442176870758e+02 0.000000000000000000e+00
2.370077097505669030e+02 0.000000000000000000e+00
2.372130612244897918e+02 0.000000000000000000e+00
2.374280272108843519e+02 0.000000000000000000e+00
2.376234013605442215e+02 0.000000000000000000e+00
nan -1.000000000000000000e+00
2.380246712018140727e+02 0.000000000000000000e+00
2.382155102040816246e+02 0.000000000000000000e+00
2.384188662131519152e+02 0.000000000000000000e+00
2.386213151927437650e+02 0.000000000000000000e+00
2.388121541950113453e+02 0.000000000000000000e+00
nan -1.000000000000000000e+00
nan -1.000000000000000000e+00
nan -1.000000000000000000e+00
nan -1.000000000000000000e+00
nan -1.000000000000000000e+00
nan -1.000000000000000000e+00
nan -1.000000000000000000e+00
2.404420861678004542e+02 0.000000000000000000e+00
2.406305668934240316e+02 0.000000000000000000e+00
2.408368253968253896e+02 0.000000000000000000e+00
2.410341950113378573e+02 0.000000000000000000e+00
2.412395464852607745e+02 0.000000000000000000e+00
2.414405442176870622e+02 0.000000000000000000e+00
2.416426303854875357e+02 0.000000000000000000e+00
2.418387301580000042e+02 0.000000000000000000e+00
2.420475283446712069e+02 0.000000000000000000e+00
2.422425396825396717e+02 0.000000000000000000e+00
2.424462585034013671e+02 0.000000000000000000e+00
2.426483446712018122e+02 0.000000000000000000e+00
2.428484353741496591e+02 0.000000000000000000e+00
2.430497959183673515e+02 0.000000000000000000e+00
2.432460770975056619e+02 0.000000000000000000e+00
2.434454421768707562e+02 0.000000000000000000e+00
2.436582312925170015e+02 0.000000000000000000e+00
2.438577777777777840e+02 0.000000000000000000e+00
2.440658503401360520e+02 0.000000000000000000e+00
nan -1.000000000000000000e+00
2.444685714285714369e+02 0.000000000000000000e+00
2.446684807256235956e+02 0.000000000000000000e+00
2.448703854875283525e+02 0.000000000000000000e+00
2.450706575963718876e+02 0.000000000000000000e+00
2.452796371882086248e+02 0.000000000000000000e+00
2.454815419501133817e+02 0.000000000000000000e+00
2.456919727891156526e+02 0.000000000000000000e+00
2.458857142857142719e+02 0.000000000000000000e+00
2.460803628117913888e+02 0.000000000000000000e+00
2.462800907029478594e+02 0.000000000000000000e+00
2.464818140589569282e+02 0.000000000000000000e+00
2.466851700680272188e+02 0.000000000000000000e+00
2.469017687074830008e+02 0.000000000000000000e+00
2.470982312925169992e+02 0.000000000000000000e+00
2.472954195011337788e+02 0.000000000000000000e+00
2.474980498866213168e+02 0.000000000000000000e+00
2.476995918367346974e+02 0.000000000000000000e+00
2.479022222222222354e+02 0.000000000000000000e+00
2.481055782312925260e+02 0.000000000000000000e+00
2.483013151927437718e+02 0.000000000000000000e+00
2.485173696145124609e+02 0.000000000000000000e+00
2.487212698412698444e+02 0.000000000000000000e+00
2.489293424036281124e+02 0.000000000000000000e+00
2.491225396825396956e+02 0.000000000000000000e+00
2.493306122448979636e+02 0.000000000000000000e+00
2.495310657596371868e+02 0.000000000000000000e+00
2.497280725623582782e+02 0.000000000000000000e+00
2.499278004535147488e+02 0.000000000000000000e+00
2.501327891156462613e+02 0.000000000000000000e+00
2.503321541950113271e+02 0.000000000000000000e+00
2.505340589569161125e+02 0.000000000000000000e+00
2.507218140589569089e+02 0.000000000000000000e+00
2.509356916099773116e+02 0.000000000000000000e+00
2.511363265306122514e+02 0.000000000000000000e+00
2.513369614512471628e+02 0.000000000000000000e+00
2.515417687074829871e+02 0.000000000000000000e+00
2.517502040816326598e+02 0.000000000000000000e+00
2.519464852607709702e+02 0.000000000000000000e+00
2.521547392290249547e+02 0.000000000000000000e+00
2.523602721088435317e+02 0.000000000000000000e+00
2.525583673469387804e+02 0.000000000000000000e+00
2.527580952380952510e+02 0.000000000000000000e+00
2.529554648526077187e+02 0.000000000000000000e+00
2.531611791383219838e+02 0.000000000000000000e+00
2.533674376417233418e+02 0.000000000000000000e+00
2.535740589569161045e+02 0.000000000000000000e+00
2.537692517006802859e+02 0.000000000000000000e+00
2.539738775510204221e+02 0.000000000000000000e+00
2.541716099773242661e+02 0.000000000000000000e+00
2.543731519274376467e+02 0.000000000000000000e+00
2.545732426303854936e+02 0.000000000000000000e+00
2.547736961451247168e+02 0.000000000000000000e+00
2.549808616780045440e+02 0.000000000000000000e+00
2.551753287981859444e+02 0.000000000000000000e+00
2.553739682539682576e+02 0.000000000000000000e+00
2.555649886621315261e+02 0.000000000000000000e+00
2.557681632653061286e+02 0.000000000000000000e+00
2.559691609977324163e+02 0.000000000000000000e+00
2.561701587301587324e+02 0.000000000000000000e+00
2.563689795918367622e+02 0.000000000000000000e+00
2.565668934240362660e+02 0.000000000000000000e+00
2.567629931972788881e+02 0.000000000000000000e+00
2.569728798185940946e+02 0.000000000000000000e+00
2.571718820861677841e+02 0.000000000000000000e+00
2.573732426303855050e+02 0.000000000000000000e+00
2.575671655328798124e+02 0.000000000000000000e+00
2.577688888888889096e+02 0.000000000000000000e+00
2.579711564625850428e+02 0.000000000000000000e+00
2.581737868480725524e+02 0.000000000000000000e+00
2.583718820861677727e+02 0.000000000000000000e+00
2.585801360544217573e+02 0.000000000000000000e+00
2.587825850340136071e+02 0.000000000000000000e+00
2.589843083900226475e+02 0.000000000000000000e+00
2.591813151927437389e+02 0.000000000000000000e+00
2.593839455782313053e+02 0.000000000000000000e+00
2.595805895691610203e+02 0.000000000000000000e+00
2.597930158730158610e+02 0.000000000000000000e+00
2.599898412698412926e+02 0.000000000000000000e+00
2.601904761900000267e+02 0.000000000000000000e+00
2.603905668934240225e+02 0.000000000000000000e+00
2.605928344671201558e+02 0.000000000000000000e+00
2.607871201814058963e+02 0.000000000000000000e+00
2.609872108843537148e+02 0.000000000000000000e+00
2.611863945578231210e+02 0.000000000000000000e+00
2.613859410430839034e+02 0.000000000000000000e+00
2.615802267573695872e+02 0.000000000000000000e+00
2.617843083900226588e+02 0.000000000000000000e+00
2.619876643990929779e+02 0.000000000000000000e+00
2.621881179138321727e+02 0.000000000000000000e+00
2.623909297052153988e+02 0.000000000000000000e+00
2.625933786848072486e+02 0.000000000000000000e+00
2.627920181405895619e+02 0.000000000000000000e+00
2.630049886621314954e+02 0.000000000000000000e+00
2.632081632653060979e+02 0.000000000000000000e+00
2.634071655328798442e+02 0.000000000000000000e+00
2.636001814058956825e+02 0.000000000000000000e+00
2.637997278911564649e+02 0.000000000000000000e+00
2.640047165532880058e+02 0.000000000000000000e+00
2.642020861678004735e+02 0.000000000000000000e+00
2.644041723356008902e+02 0.000000000000000000e+00
2.646071655328798329e+02 0.000000000000000000e+00
nan -1.000000000000000000e+00
2.649875736961451480e+02 0.000000000000000000e+00
nan -1.000000000000000000e+00
nan -1.000000000000000000e+00
nan -1.000000000000000000e+00
2.657754195011337970e+02 0.000000000000000000e+00
2.659918367346938908e+02 0.000000000000000000e+00
2.661977324263038440e+02 0.000000000000000000e+00
2.663967346938775336e+02 0.000000000000000000e+00
2.666028117913832034e+02 0.000000000000000000e+00
2.668088888888888732e+02 0.000000000000000000e+00
2.670049886621314954e+02 0.000000000000000000e+00
2.672025396825396797e+02 0.000000000000000000e+00
2.674048072562358129e+02 0.000000000000000000e+00
2.676045351473923120e+02 0.000000000000000000e+00
2.678091609977324197e+02 0.000000000000000000e+00
2.680097959183673311e+02 0.000000000000000000e+00
2.682144217687074956e+02 0.000000000000000000e+00
2.684154195011337833e+02 0.000000000000000000e+00
2.686214965986394532e+02 0.000000000000000000e+00
2.688284807256235922e+02 0.000000000000000000e+00
2.690247619047619310e+02 0.000000000000000000e+00
2.692246712018140329e+02 0.000000000000000000e+00
2.694325623582766411e+02 0.000000000000000000e+00
2.696348299319727744e+02 0.000000000000000000e+00
2.698412698412698205e+02 0.000000000000000000e+00
2.700331972789115866e+02 0.000000000000000000e+00
2.702300226757369614e+02 0.000000000000000000e+00
2.704255782312924907e+02 0.000000000000000000e+00
2.706185941043083858e+02 0.000000000000000000e+00
2.708114285714285643e+02 0.000000000000000000e+00
2.710048072562358357e+02 0.000000000000000000e+00
2.712009070294784578e+02 0.000000000000000000e+00
2.713991836734693948e+02 0.000000000000000000e+00
nan -1.000000000000000000e+00
nan -1.000000000000000000e+00
nan -1.000000000000000000e+00
2.722211337868480996e+02 0.000000000000000000e+00
2.724346485260770692e+02 0.000000000000000000e+00
2.726557823129251688e+02 0.000000000000000000e+00
2.728556916099773275e+02 0.000000000000000000e+00
2.730695691609977303e+02 0.000000000000000000e+00
2.732803628117914059e+02 0.000000000000000000e+00
2.734858956916099828e+02 0.000000000000000000e+00
2.736896145124716782e+02 0.000000000000000000e+00
2.738942403628117859e+02 0.000000000000000000e+00
2.740957823129251665e+02 0.000000000000000000e+00
2.743120181405895437e+02 0.000000000000000000e+00
2.745113832199546664e+02 0.000000000000000000e+00
2.747201814058956870e+02 0.000000000000000000e+00
2.749202721088435624e+02 0.000000000000000000e+00
2.751149206349206224e+02 0.000000000000000000e+00
2.753249886621315454e+02 0.000000000000000000e+00
2.755301587301587460e+02 0.000000000000000000e+00
2.757367800453514519e+02 0.000000000000000000e+00
2.759502947845804783e+02 0.000000000000000000e+00
2.761536507936507974e+02 0.000000000000000000e+00
2.763588208616779980e+02 0.000000000000000000e+00
2.765569160997732183e+02 0.000000000000000000e+00
2.767559183673469647e+02 0.000000000000000000e+00
2.769525623582766229e+02 0.000000000000000000e+00
2.771493877551020546e+02 0.000000000000000000e+00
2.773492970521542134e+02 0.000000000000000000e+00
2.775575510204081411e+02 0.000000000000000000e+00
2.777549206349206088e+02 0.000000000000000000e+00
2.779557369614512368e+02 0.000000000000000000e+00
2.781496598639456010e+02 0.000000000000000000e+00
2.783486621315192906e+02 0.000000000000000000e+00
2.785503854875283309e+02 0.000000000000000000e+00
2.787484807256236081e+02 0.000000000000000000e+00
2.789462131519274521e+02 0.000000000000000000e+00
2.791586394557822928e+02 0.000000000000000000e+00
2.793554648526077244e+02 0.000000000000000000e+00
2.795546485260770737e+02 0.000000000000000000e+00
2.797560090702947946e+02 0.000000000000000000e+00
2.799615419501133715e+02 0.000000000000000000e+00
2.801605442176870611e+02 0.000000000000000000e+00
2.803660770975056948e+02 0.000000000000000000e+00
2.805678004535147352e+02 0.000000000000000000e+00
2.807740589569161216e+02 0.000000000000000000e+00
2.809745124716553164e+02 0.000000000000000000e+00
2.811811337868480791e+02 0.000000000000000000e+00
2.813839455782313053e+02 0.000000000000000000e+00
2.815829478458049948e+02 0.000000000000000000e+00
2.817837641723356228e+02 0.000000000000000000e+00
2.819827664399093123e+02 0.000000000000000000e+00
2.821864852607709508e+02 0.000000000000000000e+00
2.824012698412698228e+02 0.000000000000000000e+00
2.826033560090702963e+02 0.000000000000000000e+00
2.828123356009070335e+02 0.000000000000000000e+00
2.830149659863945431e+02 0.000000000000000000e+00
2.832114285714285984e+02 0.000000000000000000e+00
2.834142403628117677e+02 0.000000000000000000e+00
2.836175963718820867e+02 0.000000000000000000e+00
2.838289342403627984e+02 0.000000000000000000e+00
2.840364625850340303e+02 0.000000000000000000e+00
2.842436281179138291e+02 0.000000000000000000e+00
2.844526077097505663e+02 0.000000000000000000e+00
2.846526984126983848e+02 0.000000000000000000e+00
2.848553287981859512e+02 0.000000000000000000e+00
2.850606802721088684e+02 0.000000000000000000e+00
2.852611337868480632e+02 0.000000000000000000e+00
2.854644897959183822e+02 0.000000000000000000e+00
2.856861678004535179e+02 0.000000000000000000e+00
2.858835374149659856e+02 0.000000000000000000e+00
2.860948752834466973e+02 0.000000000000000000e+00
2.863033106575963984e+02 0.000000000000000000e+00
2.864986848072562111e+02 0.000000000000000000e+00
2.867043990929705046e+02 0.000000000000000000e+00
2.869044897959183800e+02 0.000000000000000000e+00
2.871060317460317606e+02 0.000000000000000000e+00
2.873142857142856883e+02 0.000000000000000000e+00
2.875158276643990689e+02 0.000000000000000000e+00
2.877168253968254135e+02 0.000000000000000000e+00
2.879161904761904793e+02 0.000000000000000000e+00
2.881157369614512618e+02 0.000000000000000000e+00
2.883187301587301477e+02 0.000000000000000000e+00
2.885139229024943575e+02 0.000000000000000000e+00
2.887152834467120215e+02 0.000000000000000000e+00
2.889217233560090676e+02 0.000000000000000000e+00
2.891230839002267317e+02 0.000000000000000000e+00
2.893248072562358288e+02 0.000000000000000000e+00
2.895196371882086055e+02 0.000000000000000000e+00
2.897277097505668735e+02 0.000000000000000000e+00
2.899265306122449033e+02 0.000000000000000000e+00
2.901351473922902642e+02 0.000000000000000000e+00
2.903386848072562429e+02 0.000000000000000000e+00
2.905433106575963507e+02 0.000000000000000000e+00
2.907375963718820913e+02 0.000000000000000000e+00
2.909409523809523535e+02 0.000000000000000000e+00
2.911395918367346667e+02 0.000000000000000000e+00
2.913393197278911657e+02 0.000000000000000000e+00
2.915386848072562316e+02 0.000000000000000000e+00
2.917429478458049630e+02 0.000000000000000000e+00
2.919484807256235968e+02 0.000000000000000000e+00
2.921600000000000250e+02 0.000000000000000000e+00
2.923560997732426472e+02 0.000000000000000000e+00
2.925569160997732183e+02 0.000000000000000000e+00
2.927608163265306302e+02 0.000000000000000000e+00
2.929614512471655416e+02 0.000000000000000000e+00
2.931660770975056494e+02 0.000000000000000000e+00
2.933638095238095502e+02 0.000000000000000000e+00
2.935646258503401214e+02 0.000000000000000000e+00
2.937648979591836564e+02 0.000000000000000000e+00
2.939624489795918407e+02 0.000000000000000000e+00
2.941645351473923142e+02 0.000000000000000000e+00
2.943648072562358493e+02 0.000000000000000000e+00
2.945643537414965749e+02 0.000000000000000000e+00
2.947591836734694084e+02 0.000000000000000000e+00
2.949529251700679993e+02 0.000000000000000000e+00
2.951466666666666470e+02 0.000000000000000000e+00
2.953561904761904771e+02 0.000000000000000000e+00
2.955463038548753048e+02 0.000000000000000000e+00
2.957558276643990780e+02 0.000000000000000000e+00
2.959510204081632878e+02 0.000000000000000000e+00
2.961467573696145337e+02 0.000000000000000000e+00
2.963434013605441919e+02 0.000000000000000000e+00
2.965431292517006909e+02 0.000000000000000000e+00
2.967414058956916278e+02 0.000000000000000000e+00
2.969516553287982106e+02 0.000000000000000000e+00
2.971473922902494564e+02 0.000000000000000000e+00
2.973469387755101820e+02 0.000000000000000000e+00
2.975539229024943211e+02 0.000000000000000000e+00
2.977456689342403706e+02 0.000000000000000000e+00
2.979475736961451275e+02 0.000000000000000000e+00
2.981456689342403479e+02 0.000000000000000000e+00
2.983444897959183777e+02 0.000000000000000000e+00
2.985543764172335841e+02 0.000000000000000000e+00
2.987591836734694084e+02 0.000000000000000000e+00
2.989570975056689122e+02 0.000000000000000000e+00
2.991651700680272370e+02 0.000000000000000000e+00
2.993665306122449010e+02 0.000000000000000000e+00
2.995709750566893490e+02 0.000000000000000000e+00
2.997730612244898225e+02 0.000000000000000000e+00
2.999771428569999898e+02 0.000000000000000000e+00
3.001790476190475943e+02 0.000000000000000000e+00
3.003769614512471549e+02 0.000000000000000000e+00
3.005759637188208444e+02 0.000000000000000000e+00
3.007702494331065850e+02 0.000000000000000000e+00
3.009779591836734767e+02 0.000000000000000000e+00
3.011709750566893149e+02 0.000000000000000000e+00
3.013549206349206315e+02 0.000000000000000000e+00
3.015453968253968355e+02 0.000000000000000000e+00
nan -1.000000000000000000e+00
nan -1.000000000000000000e+00
3.021380498859999761e+02 0.000000000000000000e+00
3.023403174603174648e+02 0.000000000000000000e+00
3.025266213151927559e+02 0.000000000000000000e+00
3.027178231292517125e+02 0.000000000000000000e+00
nan -1.000000000000000000e+00
nan -1.000000000000000000e+00
nan -1.000000000000000000e+00
nan -1.000000000000000000e+00
3.036859863945578013e+02 0.000000000000000000e+00
3.038864399092970530e+02 0.000000000000000000e+00
3.040908843537415009e+02 0.000000000000000000e+00
nan -1.000000000000000000e+00
nan -1.000000000000000000e+00
nan -1.000000000000000000e+00
3.049244444444444184e+02 0.000000000000000000e+00
3.051274376417233611e+02 0.000000000000000000e+00
3.053424036281178928e+02 0.000000000000000000e+00
3.055539229024943211e+02 0.000000000000000000e+00
3.057587301587301454e+02 0.000000000000000000e+00
3.059521088435374168e+02 0.000000000000000000e+00
3.061574603174603340e+02 0.000000000000000000e+00
3.063640816326530398e+02 0.000000000000000000e+00
3.065583673469387804e+02 0.000000000000000000e+00
3.067617233560090426e+02 0.000000000000000000e+00
3.069599999999999795e+02 0.000000000000000000e+00
3.071649886621315204e+02 0.000000000000000000e+00
3.073612698412698592e+02 0.000000000000000000e+00
3.075637188208616521e+02 0.000000000000000000e+00
3.077681632653061001e+02 0.000000000000000000e+00
3.079715192743764192e+02 0.000000000000000000e+00
3.081817687074830019e+02 0.000000000000000000e+00
3.083873015873015788e+02 0.000000000000000000e+00
3.085959183673469397e+02 0.000000000000000000e+00
3.087934693877551240e+02 0.000000000000000000e+00
3.089906575963718751e+02 0.000000000000000000e+00
3.091911111111111268e+02 0.000000000000000000e+00
nan -1.000000000000000000e+00
nan -1.000000000000000000e+00
nan -1.000000000000000000e+00
nan -1.000000000000000000e+00
nan -1.000000000000000000e+00
nan -1.000000000000000000e+00
nan -1.000000000000000000e+00
nan -1.000000000000000000e+00
nan -1.000000000000000000e+00
nan -1.000000000000000000e+00
3.113239002267573596e+02 0.000000000000000000e+00
3.115141950113378471e+02 0.000000000000000000e+00
3.117289795918367190e+02 0.000000000000000000e+00
nan -1.000000000000000000e+00
3.121425850340136208e+02 0.000000000000000000e+00
3.123394104308389956e+02 0.000000000000000000e+00
3.125391383219954378e+02 0.000000000000000000e+00
3.127368707482993386e+02 0.000000000000000000e+00
3.129453061224489829e+02 0.000000000000000000e+00
3.131332426303854959e+02 0.000000000000000000e+00
3.133282539682539891e+02 0.000000000000000000e+00
3.135357823129251642e+02 0.000000000000000000e+00
3.137364172335600756e+02 0.000000000000000000e+00
3.139374149659864202e+02 0.000000000000000000e+00
3.141311564625850110e+02 0.000000000000000000e+00
3.143288888888889119e+02 0.000000000000000000e+00
3.145402267573696236e+02 0.000000000000000000e+00
3.147356009070294931e+02 0.000000000000000000e+00
3.149405895691609771e+02 0.000000000000000000e+00
3.151361451239999951e+02 0.000000000000000000e+00
3.153447619047619241e+02 0.000000000000000000e+00
3.155461224489795882e+02 0.000000000000000000e+00
3.157425850340135867e+02 0.000000000000000000e+00
3.159437641723355910e+02 0.000000000000000000e+00
3.161487528344671318e+02 0.000000000000000000e+00
3.163453968253968469e+02 0.000000000000000000e+00
3.165487528344671091e+02 0.000000000000000000e+00
3.167551927437641552e+02 0.000000000000000000e+00
3.169638095238095161e+02 0.000000000000000000e+00
3.171615419501133601e+02 0.000000000000000000e+00
3.173688888888888755e+02 0.000000000000000000e+00
3.175753287981859216e+02 0.000000000000000000e+00
3.177892063492063244e+02 0.000000000000000000e+00
3.179882086167800708e+02 0.000000000000000000e+00
nan -1.000000000000000000e+00
nan -1.000000000000000000e+00
3.186109750566893695e+02 0.000000000000000000e+00
3.188168707482993227e+02 0.000000000000000000e+00
3.190214965986394304e+02 0.000000000000000000e+00
3.192290249433106624e+02 0.000000000000000000e+00
3.194387301587301522e+02 0.000000000000000000e+00
3.196437188208616931e+02 0.000000000000000000e+00
3.198525170068027137e+02 0.000000000000000000e+00
3.200558730158730327e+02 0.000000000000000000e+00
3.202632199546485481e+02 0.000000000000000000e+00
3.204629478458049903e+02 0.000000000000000000e+00
3.206601360544217414e+02 0.000000000000000000e+00
3.208698412698412881e+02 0.000000000000000000e+00
3.210804535147392471e+02 0.000000000000000000e+00
3.212799999999999727e+02 0.000000000000000000e+00
3.214898866213151791e+02 0.000000000000000000e+00
3.216832653061224505e+02 0.000000000000000000e+00
3.218833560090702690e+02 0.000000000000000000e+00
3.220783673469387622e+02 0.000000000000000000e+00
3.222775510204081684e+02 0.000000000000000000e+00
3.224843537414965908e+02 0.000000000000000000e+00
3.226875283446711933e+02 0.000000000000000000e+00
3.228765532879818352e+02 0.000000000000000000e+00
nan -1.000000000000000000e+00
3.232678458049886672e+02 0.000000000000000000e+00
3.234561451247165564e+02 0.000000000000000000e+00
3.236634920634920718e+02 0.000000000000000000e+00
3.238646712018140761e+02 0.000000000000000000e+00
nan -1.000000000000000000e+00
3.242842630385487723e+02 0.000000000000000000e+00
3.244863492063491890e+02 0.000000000000000000e+00
3.246887981859410388e+02 0.000000000000000000e+00
nan -1.000000000000000000e+00
3.250982312925170277e+02 0.000000000000000000e+00
3.253043083900226975e+02 0.000000000000000000e+00
3.255109297052154034e+02 0.000000000000000000e+00
3.257137414965986295e+02 0.000000000000000000e+00
3.259127437641723191e+02 0.000000000000000000e+00
3.261097505668934105e+02 0.000000000000000000e+00
3.263149206349206111e+02 0.000000000000000000e+00
3.265220861678004667e+02 0.000000000000000000e+00
3.267209070294784397e+02 0.000000000000000000e+00
3.269235374140000090e+02 0.000000000000000000e+00
3.271238095238095411e+02 0.000000000000000000e+00
3.273246258503401123e+02 0.000000000000000000e+00
3.275399546485260771e+02 0.000000000000000000e+00
3.277326077097505390e+02 0.000000000000000000e+00
3.279513832199546641e+02 0.000000000000000000e+00
3.281538321995464571e+02 0.000000000000000000e+00
3.283604535147392198e+02 0.000000000000000000e+00
3.285638095238095389e+02 0.000000000000000000e+00
3.287611791383220066e+02 0.000000000000000000e+00
3.289594557823129435e+02 0.000000000000000000e+00
3.291664399092970257e+02 0.000000000000000000e+00
3.293638095238095502e+02 0.000000000000000000e+00
3.295764172335601074e+02 0.000000000000000000e+00
3.297803174603174625e+02 0.000000000000000000e+00
3.299887528344671068e+02 0.000000000000000000e+00
3.301906575963718637e+02 0.000000000000000000e+00
3.303874829931972954e+02 0.000000000000000000e+00
3.305864852607709850e+02 0.000000000000000000e+00
3.307956462585033819e+02 0.000000000000000000e+00
3.309979138321995720e+02 0.000000000000000000e+00
3.312159637188208876e+02 0.000000000000000000e+00
3.314167800453514587e+02 0.000000000000000000e+00
3.316259410430839125e+02 0.000000000000000000e+00
3.318331065759637113e+02 0.000000000000000000e+00
3.320355555555555611e+02 0.000000000000000000e+00
3.322407256235827617e+02 0.000000000000000000e+00
3.324395464852607915e+02 0.000000000000000000e+00
3.326392743764172337e+02 0.000000000000000000e+00
3.328542403628117654e+02 0.000000000000000000e+00
3.330465306122449078e+02 0.000000000000000000e+00
nan -1.000000000000000000e+00
3.334419954648525959e+02 0.000000000000000000e+00
nan -1.000000000000000000e+00
nan -1.000000000000000000e+00
nan -1.000000000000000000e+00
3.342650340136054297e+02 0.000000000000000000e+00
nan -1.000000000000000000e+00
nan -1.000000000000000000e+00
nan -1.000000000000000000e+00
nan -1.000000000000000000e+00
3.352108843537415055e+02 0.000000000000000000e+00
3.354162358276644227e+02 0.000000000000000000e+00
3.356123356009070449e+02 0.000000000000000000e+00
3.358146031746031781e+02 0.000000000000000000e+00
3.360241269841270082e+02 0.000000000000000000e+00
3.362287528344671159e+02 0.000000000000000000e+00
3.364408163260000038e+02 0.000000000000000000e+00
3.366407256235827390e+02 0.000000000000000000e+00
3.368391836734693925e+02 0.000000000000000000e+00
3.370392743764172110e+02 0.000000000000000000e+00
3.372546031746031758e+02 0.000000000000000000e+00
3.374563265306122730e+02 0.000000000000000000e+00
3.376752834467120010e+02 0.000000000000000000e+00
3.378862585034013364e+02 0.000000000000000000e+00
3.380963265306122594e+02 0.000000000000000000e+00
3.382949659863945726e+02 0.000000000000000000e+00
3.384965079365079532e+02 0.000000000000000000e+00
3.386907936507936370e+02 0.000000000000000000e+00
3.389092063492063289e+02 0.000000000000000000e+00
3.391143764172335864e+02 0.000000000000000000e+00
3.393197278911564467e+02 0.000000000000000000e+00
3.395287074829931839e+02 0.000000000000000000e+00
3.397315192743764101e+02 0.000000000000000000e+00
3.399359637188208580e+02 0.000000000000000000e+00
3.401315192743764442e+02 0.000000000000000000e+00
3.403310657596371698e+02 0.000000000000000000e+00
3.405142857142857338e+02 0.000000000000000000e+00
nan -1.000000000000000000e+00
nan -1.000000000000000000e+00
nan -1.000000000000000000e+00
nan -1.000000000000000000e+00
3.416223129251700925e+02 0.000000000000000000e+00
3.418316553287982060e+02 0.000000000000000000e+00
3.420359183673469374e+02 0.000000000000000000e+00
3.422354648526077199e+02 0.000000000000000000e+00
3.424391836734694152e+02 0.000000000000000000e+00
3.426574149659863906e+02 0.000000000000000000e+00
3.428714739229025099e+02 0.000000000000000000e+00
3.430722902494330810e+02 0.000000000000000000e+00
3.432711111111111109e+02 0.000000000000000000e+00
3.434744671201814299e+02 0.000000000000000000e+00
3.436887074829932089e+02 0.000000000000000000e+00
3.438897052154194967e+02 0.000000000000000000e+00
3.441128344671201944e+02 0.000000000000000000e+00
nan -1.000000000000000000e+00
3.445275283446712251e+02 0.000000000000000000e+00
3.447305215419501110e+02 0.000000000000000000e+00
3.449282539682539550e+02 0.000000000000000000e+00
3.451272562358276446e+02 0.000000000000000000e+00
3.453327891156462783e+02 0.000000000000000000e+00
3.455288888888889005e+02 0.000000000000000000e+00
3.457293424036280953e+02 0.000000000000000000e+00
3.459135827659999904e+02 0.000000000000000000e+00
3.461407709750566823e+02 0.000000000000000000e+00
nan -1.000000000000000000e+00
3.465206349206349046e+02 0.000000000000000000e+00
3.467299773242630181e+02 0.000000000000000000e+00
3.469282539682539550e+02 0.000000000000000000e+00
3.471085714285714516e+02 0.000000000000000000e+00
nan -1.000000000000000000e+00
nan -1.000000000000000000e+00
nan -1.000000000000000000e+00
nan -1.000000000000000000e+00
nan -1.000000000000000000e+00
nan -1.000000000000000000e+00
3.484515192743764374e+02 0.000000000000000000e+00
3.486468934240363069e+02 0.000000000000000000e+00
3.488565986394557967e+02 0.000000000000000000e+00
3.490575963718820844e+02 0.000000000000000000e+00
3.492687528344671364e+02 0.000000000000000000e+00
3.494664852607709804e+02 0.000000000000000000e+00
3.496627664399093192e+02 0.000000000000000000e+00
3.498619501133786684e+02 0.000000000000000000e+00
3.500778231292517262e+02 0.000000000000000000e+00
3.502786394557822973e+02 0.000000000000000000e+00
3.504961451247165769e+02 0.000000000000000000e+00
3.506971428571428646e+02 0.000000000000000000e+00
3.509097505668934218e+02 0.000000000000000000e+00
3.511114739229025190e+02 0.000000000000000000e+00
3.513110204081632446e+02 0.000000000000000000e+00
3.515123809523809655e+02 0.000000000000000000e+00
3.517190022675736714e+02 0.000000000000000000e+00
3.519170975056689485e+02 0.000000000000000000e+00
3.521237188208616544e+02 0.000000000000000000e+00
3.523301587301587574e+02 0.000000000000000000e+00
3.525324263038548906e+02 0.000000000000000000e+00
3.527341496598639310e+02 0.000000000000000000e+00
3.529349659863945590e+02 0.000000000000000000e+00
3.531365079365079396e+02 0.000000000000000000e+00
3.533491156462584968e+02 0.000000000000000000e+00
3.535434013605442374e+02 0.000000000000000000e+00
3.537583673469387691e+02 0.000000000000000000e+00
3.539531972789115457e+02 0.000000000000000000e+00
3.541621768707482829e+02 0.000000000000000000e+00
3.543651700680272256e+02 0.000000000000000000e+00
3.545545578231292438e+02 0.000000000000000000e+00
3.547582766439909392e+02 0.000000000000000000e+00
3.549648979590000408e+02 0.000000000000000000e+00
nan -1.000000000000000000e+00
nan -1.000000000000000000e+00
nan -1.000000000000000000e+00
nan -1.000000000000000000e+00
nan -1.000000000000000000e+00
nan -1.000000000000000000e+00
nan -1.000000000000000000e+00
nan -1.000000000000000000e+00
nan -1.000000000000000000e+00
nan -1.000000000000000000e+00
nan -1.000000000000000000e+00
nan -1.000000000000000000e+00
nan -1.000000000000000000e+00
nan -1.000000000000000000e+00
nan -1.000000000000000000e+00
nan -1.000000000000000000e+00
nan -1.000000000000000000e+00
nan -1.000000000000000000e+00
nan -1.000000000000000000e+00
nan -1.000000000000000000e+00
nan -1.000000000000000000e+00
nan -1.000000000000000000e+00
nan -1.000000000000000000e+00
nan -1.000000000000000000e+00
nan -1.000000000000000000e+00
nan -1.000000000000000000e+00
nan -1.000000000000000000e+00
nan -1.000000000000000000e+00
nan -1.000000000000000000e+00
nan -1.000000000000000000e+00
nan -1.000000000000000000e+00
nan -1.000000000000000000e+00
nan -1.000000000000000000e+00
nan -1.000000000000000000e+00
nan -1.000000000000000000e+00
nan -1.000000000000000000e+00
nan -1.000000000000000000e+00
nan -1.000000000000000000e+00
nan -1.000000000000000000e+00
nan -1.000000000000000000e+00
nan -1.000000000000000000e+00
nan -1.000000000000000000e+00
nan -1.000000000000000000e+00
nan -1.000000000000000000e+00
nan -1.000000000000000000e+00
nan -1.000000000000000000e+00
nan -1.000000000000000000e+00
nan -1.000000000000000000e+00
nan -1.000000000000000000e+00
nan -1.000000000000000000e+00
nan -1.000000000000000000e+00
nan -1.000000000000000000e+00
nan -1.000000000000000000e+00
nan -1.000000000000000000e+00
nan -1.000000000000000000e+00
nan -1.000000000000000000e+00
nan -1.000000000000000000e+00
nan -1.000000000000000000e+00
nan -1.000000000000000000e+00
nan -1.000000000000000000e+00
nan -1.000000000000000000e+00
nan -1.000000000000000000e+00
nan -1.000000000000000000e+00
nan -1.000000000000000000e+00
nan -1.000000000000000000e+00
nan -1.000000000000000000e+00
nan -1.000000000000000000e+00
nan -1.000000000000000000e+00
nan -1.000000000000000000e+00
nan -1.000000000000000000e+00
nan -1.000000000000000000e+00
3.695619047619047706e+02 0.000000000000000000e+00
3.697643537414966204e+02 0.000000000000000000e+00
3.699831292517006887e+02 0.000000000000000000e+00
3.701951927437641530e+02 0.000000000000000000e+00
3.703963718820861573e+02 0.000000000000000000e+00
3.706002721088435123e+02 0.000000000000000000e+00
3.708047165532879603e+02 0.000000000000000000e+00
3.710100680272108775e+02 0.000000000000000000e+00
3.712128798185941037e+02 0.000000000000000000e+00
3.714053514739229058e+02 0.000000000000000000e+00
3.716078004530000385e+02 0.000000000000000000e+00
3.718220408163265347e+02 0.000000000000000000e+00
nan -1.000000000000000000e+00
3.722327437641723122e+02 0.000000000000000000e+00
3.724422675736961423e+02 0.000000000000000000e+00
3.726468934240363069e+02 0.000000000000000000e+00
3.728526077097505436e+02 0.000000000000000000e+00
3.730561451247165792e+02 0.000000000000000000e+00
3.732827210884353804e+02 0.000000000000000000e+00
3.734824489795918225e+02 0.000000000000000000e+00
3.736881632653061160e+02 0.000000000000000000e+00
3.739011337868480496e+02 0.000000000000000000e+00
3.741048526077097449e+02 0.000000000000000000e+00
3.743134693877551058e+02 0.000000000000000000e+00
3.745242630385487246e+02 0.000000000000000000e+00
3.747305215419501110e+02 0.000000000000000000e+00
3.749471201814059214e+02 0.000000000000000000e+00
3.751557369614512254e+02 0.000000000000000000e+00
3.753618140589568952e+02 0.000000000000000000e+00
3.755675283446711887e+02 0.000000000000000000e+00
3.757737868480725751e+02 0.000000000000000000e+00
3.759778684807256468e+02 0.000000000000000000e+00
3.761899319727891111e+02 0.000000000000000000e+00
3.763934693877550899e+02 0.000000000000000000e+00
3.765964625850340326e+02 0.000000000000000000e+00
3.767978231292516966e+02 0.000000000000000000e+00
3.770015419501133920e+02 0.000000000000000000e+00
3.772070748299319689e+02 0.000000000000000000e+00
3.774102494331065714e+02 0.000000000000000000e+00
3.776063492063491935e+02 0.000000000000000000e+00
3.778173242630385289e+02 0.000000000000000000e+00
3.780156009070294658e+02 0.000000000000000000e+00
3.782311111111110904e+02 0.000000000000000000e+00
3.784402721088435442e+02 0.000000000000000000e+00
3.786448979591836519e+02 0.000000000000000000e+00
3.788538775510203891e+02 0.000000000000000000e+00
3.790519727891156663e+02 0.000000000000000000e+00
3.792560544217686811e+02 0.000000000000000000e+00
3.794601360544217528e+02 0.000000000000000000e+00
3.796576870748299370e+02 0.000000000000000000e+00
3.798746485260771237e+02 0.000000000000000000e+00
3.800751020408163185e+02 0.000000000000000000e+00
3.802779138321995447e+02 0.000000000000000000e+00
3.804885260770975037e+02 0.000000000000000000e+00
3.806913378684807299e+02 0.000000000000000000e+00
3.808948752834467086e+02 0.000000000000000000e+00
3.811060317460317606e+02 0.000000000000000000e+00
3.813035827664398880e+02 0.000000000000000000e+00
3.815123809523809655e+02 0.000000000000000000e+00
3.817130158730158769e+02 0.000000000000000000e+00
3.819156462585033864e+02 0.000000000000000000e+00
3.821190022675737055e+02 0.000000000000000000e+00
3.823210884353741221e+02 0.000000000000000000e+00
3.825282539682539777e+02 0.000000000000000000e+00
3.827463038548752934e+02 0.000000000000000000e+00
3.829532879818594324e+02 0.000000000000000000e+00
3.831595464852607620e+02 0.000000000000000000e+00
3.833574603174603226e+02 0.000000000000000000e+00
3.835639002267573687e+02 0.000000000000000000e+00
3.837679818594104404e+02 0.000000000000000000e+00
3.839740589569161102e+02 0.000000000000000000e+00
3.841754195011337742e+02 0.000000000000000000e+00
3.843800453514739388e+02 0.000000000000000000e+00
3.845775963718820663e+02 0.000000000000000000e+00
3.847923809523809382e+02 0.000000000000000000e+00
3.849875736961451480e+02 0.000000000000000000e+00
3.851911111111111268e+02 0.000000000000000000e+00
3.854019047619047456e+02 0.000000000000000000e+00
3.856029024943310901e+02 0.000000000000000000e+00
3.858073469387755381e+02 0.000000000000000000e+00
3.860145124716553369e+02 0.000000000000000000e+00
3.862195011337868209e+02 0.000000000000000000e+00
3.864308390022675894e+02 0.000000000000000000e+00
3.866390929705215171e+02 0.000000000000000000e+00
3.868439002267573414e+02 0.000000000000000000e+00
3.870525170068027023e+02 0.000000000000000000e+00
3.872498866213151700e+02 0.000000000000000000e+00
3.874508843537415146e+02 0.000000000000000000e+00
3.876555102040816223e+02 0.000000000000000000e+00
nan -1.000000000000000000e+00
nan -1.000000000000000000e+00
nan -1.000000000000000000e+00
nan -1.000000000000000000e+00
nan -1.000000000000000000e+00
nan -1.000000000000000000e+00
nan -1.000000000000000000e+00
nan -1.000000000000000000e+00
nan -1.000000000000000000e+00
nan -1.000000000000000000e+00
nan -1.000000000000000000e+00
nan -1.000000000000000000e+00
nan -1.000000000000000000e+00
nan -1.000000000000000000e+00
nan -1.000000000000000000e+00
nan -1.000000000000000000e+00
nan -1.000000000000000000e+00
nan -1.000000000000000000e+00
nan -1.000000000000000000e+00
nan -1.000000000000000000e+00
nan -1.000000000000000000e+00
nan -1.000000000000000000e+00
nan -1.000000000000000000e+00
nan -1.000000000000000000e+00
nan -1.000000000000000000e+00
nan -1.000000000000000000e+00
nan -1.000000000000000000e+00
nan -1.000000000000000000e+00
nan -1.000000000000000000e+00
nan -1.000000000000000000e+00
nan -1.000000000000000000e+00
nan -1.000000000000000000e+00
nan -1.000000000000000000e+00
nan -1.000000000000000000e+00
nan -1.000000000000000000e+00
nan -1.000000000000000000e+00
nan -1.000000000000000000e+00
nan -1.000000000000000000e+00
nan -1.000000000000000000e+00
nan -1.000000000000000000e+00
nan -1.000000000000000000e+00
nan -1.000000000000000000e+00
nan -1.000000000000000000e+00
nan -1.000000000000000000e+00
nan -1.000000000000000000e+00
nan -1.000000000000000000e+00
nan -1.000000000000000000e+00
nan -1.000000000000000000e+00
nan -1.000000000000000000e+00
nan -1.000000000000000000e+00
nan -1.000000000000000000e+00
nan -1.000000000000000000e+00
nan -1.000000000000000000e+00
nan -1.000000000000000000e+00
nan -1.000000000000000000e+00
nan -1.000000000000000000e+00
nan -1.000000000000000000e+00
nan -1.000000000000000000e+00
nan -1.000000000000000000e+00
nan -1.000000000000000000e+00
nan -1.000000000000000000e+00
nan -1.000000000000000000e+00
nan -1.000000000000000000e+00
nan -1.000000000000000000e+00
nan -1.000000000000000000e+00
nan -1.000000000000000000e+00
nan -1.000000000000000000e+00
nan -1.000000000000000000e+00
nan -1.000000000000000000e+00
nan -1.000000000000000000e+00
nan -1.000000000000000000e+00
4.022911564625850360e+02 0.000000000000000000e+00
4.024919727891156640e+02 0.000000000000000000e+00
4.027109297052153920e+02 0.000000000000000000e+00
4.029289795918367076e+02 0.000000000000000000e+00
4.031357823129251869e+02 0.000000000000000000e+00
4.033387755102040728e+02 0.000000000000000000e+00
4.035406802721088297e+02 0.000000000000000000e+00
4.037373242630385448e+02 0.000000000000000000e+00
4.039392290249433017e+02 0.000000000000000000e+00
4.041398639455782131e+02 0.000000000000000000e+00
4.043626303854875346e+02 0.000000000000000000e+00
4.045726984126984007e+02 0.000000000000000000e+00
4.047787755102040705e+02 0.000000000000000000e+00
4.049835827664398948e+02 0.000000000000000000e+00
4.051851247165532754e+02 0.000000000000000000e+00
4.053935600907029198e+02 0.000000000000000000e+00
4.056005442176870588e+02 0.000000000000000000e+00
4.057950113378684591e+02 0.000000000000000000e+00
4.060023582766439745e+02 0.000000000000000000e+00
4.062029931972788859e+02 0.000000000000000000e+00
4.064027210884353849e+02 0.000000000000000000e+00
4.066044444444444252e+02 0.000000000000000000e+00
4.068081632653061206e+02 0.000000000000000000e+00
4.070169614512471412e+02 0.000000000000000000e+00
4.072210430839002129e+02 0.000000000000000000e+00
4.074173242630385516e+02 0.000000000000000000e+00
4.076157823129251483e+02 0.000000000000000000e+00
4.078465306122449192e+02 0.000000000000000000e+00
4.080299319727891429e+02 0.000000000000000000e+00
4.082227664399093214e+02 0.000000000000000000e+00
4.084439002267573642e+02 0.000000000000000000e+00
4.086258503401360827e+02 0.000000000000000000e+00
nan -1.000000000000000000e+00
nan -1.000000000000000000e+00
4.092324716553288226e+02 0.000000000000000000e+00
4.094637641723355728e+02 0.000000000000000000e+00
4.096595011337868755e+02 0.000000000000000000e+00
4.098583219954648484e+02 0.000000000000000000e+00
4.100495238095238051e+02 0.000000000000000000e+00
4.102762811791383228e+02 0.000000000000000000e+00
4.104751020408163527e+02 0.000000000000000000e+00
4.106730158730158564e+02 0.000000000000000000e+00
4.108627664399093078e+02 0.000000000000000000e+00
4.110791836734694016e+02 0.000000000000000000e+00
nan -1.000000000000000000e+00
nan -1.000000000000000000e+00
nan -1.000000000000000000e+00
nan -1.000000000000000000e+00
nan -1.000000000000000000e+00
nan -1.000000000000000000e+00
nan -1.000000000000000000e+00
nan -1.000000000000000000e+00
nan -1.000000000000000000e+00
nan -1.000000000000000000e+00
nan -1.000000000000000000e+00
nan -1.000000000000000000e+00
nan -1.000000000000000000e+00
nan -1.000000000000000000e+00
nan -1.000000000000000000e+00
nan -1.000000000000000000e+00
nan -1.000000000000000000e+00
nan -1.000000000000000000e+00
nan -1.000000000000000000e+00
nan -1.000000000000000000e+00
nan -1.000000000000000000e+00
nan -1.000000000000000000e+00
4.158302040816326439e+02 0.000000000000000000e+00
4.160584126984127238e+02 0.000000000000000000e+00
4.162857142857142776e+02 0.000000000000000000e+00
4.164861678004535293e+02 0.000000000000000000e+00
4.166911564625850133e+02 0.000000000000000000e+00
4.168890702947845739e+02 0.000000000000000000e+00
4.171004081632652856e+02 0.000000000000000000e+00
4.172972335600907172e+02 0.000000000000000000e+00
4.175181859410431002e+02 0.000000000000000000e+00
4.177175510204081661e+02 0.000000000000000000e+00
4.179250793650793412e+02 0.000000000000000000e+00
4.181317006802721039e+02 0.000000000000000000e+00
4.183317913832199793e+02 0.000000000000000000e+00
4.185336961451247362e+02 0.000000000000000000e+00
4.187475736961451389e+02 0.000000000000000000e+00
4.189433106575963848e+02 0.000000000000000000e+00
4.191515646258503125e+02 0.000000000000000000e+00
4.193521995464852807e+02 0.000000000000000000e+00
4.195553741496598832e+02 0.000000000000000000e+00
4.197590929705215217e+02 0.000000000000000000e+00
4.199619047619047478e+02 0.000000000000000000e+00
4.201603628117914013e+02 0.000000000000000000e+00
4.203658956916099783e+02 0.000000000000000000e+00
4.205654421768707607e+02 0.000000000000000000e+00
4.207702494331065850e+02 0.000000000000000000e+00
4.209777777777777601e+02 0.000000000000000000e+00
4.211847619047618991e+02 0.000000000000000000e+00
4.213857596371881868e+02 0.000000000000000000e+00
4.215842176870748403e+02 0.000000000000000000e+00
4.217866666666666902e+02 0.000000000000000000e+00
4.219921995464852671e+02 0.000000000000000000e+00
4.221917460317460495e+02 0.000000000000000000e+00
4.224030839002267612e+02 0.000000000000000000e+00
4.226024489795918271e+02 0.000000000000000000e+00
4.228088888888888732e+02 0.000000000000000000e+00
4.230107936507936301e+02 0.000000000000000000e+00
4.232137868480725729e+02 0.000000000000000000e+00
4.234243990929705319e+02 0.000000000000000000e+00
4.236272108843537580e+02 0.000000000000000000e+00
4.238184126984127147e+02 0.000000000000000000e+00
4.240235827664399153e+02 0.000000000000000000e+00
4.242238548752834504e+02 0.000000000000000000e+00
4.244248526077097381e+02 0.000000000000000000e+00
4.246327437641723463e+02 0.000000000000000000e+00
4.248411791383219906e+02 0.000000000000000000e+00
4.250470748299320007e+02 0.000000000000000000e+00
4.252542403628117995e+02 0.000000000000000000e+00
4.254552380952380872e+02 0.000000000000000000e+00
4.256674829931972681e+02 0.000000000000000000e+00
4.258653968253968287e+02 0.000000000000000000e+00
4.260720181405895914e+02 0.000000000000000000e+00
4.262724716553287863e+02 0.000000000000000000e+00
4.264734693877550740e+02 0.000000000000000000e+00
4.266644897959183709e+02 0.000000000000000000e+00
4.268760090702947991e+02 0.000000000000000000e+00
4.270712018140589521e+02 0.000000000000000000e+00
4.272803628117914059e+02 0.000000000000000000e+00
4.274782766439909096e+02 0.000000000000000000e+00
4.276843537414965795e+02 0.000000000000000000e+00
4.278887981859410274e+02 0.000000000000000000e+00
4.280903401360544080e+02 0.000000000000000000e+00
4.282909750566893194e+02 0.000000000000000000e+00
4.285004988662131495e+02 0.000000000000000000e+00
4.287076643990929483e+02 0.000000000000000000e+00
4.289193650793650932e+02 0.000000000000000000e+00
4.291250793650793867e+02 0.000000000000000000e+00
4.293289795918367417e+02 0.000000000000000000e+00
4.295328798185940968e+02 0.000000000000000000e+00
4.297375056689342614e+02 0.000000000000000000e+00
4.299392290249433017e+02 0.000000000000000000e+00
4.301465759637188171e+02 0.000000000000000000e+00
4.303477551020408214e+02 0.000000000000000000e+00
4.305496598639455783e+02 0.000000000000000000e+00
4.307555555555555316e+02 0.000000000000000000e+00
4.309587301587301340e+02 0.000000000000000000e+00
4.311673469387754949e+02 0.000000000000000000e+00
4.313774149659864179e+02 0.000000000000000000e+00
4.315795011337868345e+02 0.000000000000000000e+00
4.317966439909296810e+02 0.000000000000000000e+00
4.320030839002267840e+02 0.000000000000000000e+00
4.322117006802720880e+02 0.000000000000000000e+00
4.324139682539682781e+02 0.000000000000000000e+00
4.326269387755102116e+02 0.000000000000000000e+00
4.328360997732426085e+02 0.000000000000000000e+00
4.330358276643991076e+02 0.000000000000000000e+00
4.332368253968253953e+02 0.000000000000000000e+00
4.334465306122448851e+02 0.000000000000000000e+00
4.336408163265306257e+02 0.000000000000000000e+00
4.338552380952381213e+02 0.000000000000000000e+00
4.340613151927437912e+02 0.000000000000000000e+00
4.342675736961451207e+02 0.000000000000000000e+00
4.344761904761904816e+02 0.000000000000000000e+00
4.346837188208616567e+02 0.000000000000000000e+00
4.348932426303854868e+02 0.000000000000000000e+00
4.350984126984126874e+02 0.000000000000000000e+00
4.352988662131519391e+02 0.000000000000000000e+00
4.355199999999999818e+02 0.000000000000000000e+00
4.357344217687074774e+02 0.000000000000000000e+00
4.359370521541949870e+02 0.000000000000000000e+00
4.361427664399092805e+02 0.000000000000000000e+00
4.363435827664399085e+02 0.000000000000000000e+00
4.365473015873016038e+02 0.000000000000000000e+00
4.367506575963718660e+02 0.000000000000000000e+00
4.369502040816326485e+02 0.000000000000000000e+00
4.371620861678004530e+02 0.000000000000000000e+00
4.373745124716553505e+02 0.000000000000000000e+00
4.375771428571428601e+02 0.000000000000000000e+00
4.377884807256235717e+02 0.000000000000000000e+00
4.379938321995464889e+02 0.000000000000000000e+00
4.381988208616780298e+02 0.000000000000000000e+00
4.384179591836734744e+02 0.000000000000000000e+00
4.386207709750567005e+02 0.000000000000000000e+00
4.388204988662131427e+02 0.000000000000000000e+00
4.390254875283446836e+02 0.000000000000000000e+00
4.392288435374149458e+02 0.000000000000000000e+00
nan -1.000000000000000000e+00
nan -1.000000000000000000e+00
nan -1.000000000000000000e+00
nan -1.000000000000000000e+00
nan -1.000000000000000000e+00
nan -1.000000000000000000e+00
nan -1.000000000000000000e+00
nan -1.000000000000000000e+00
nan -1.000000000000000000e+00
4.411820408163265483e+02 0.000000000000000000e+00
4.413866666666666561e+02 0.000000000000000000e+00
4.415981859410430843e+02 0.000000000000000000e+00
4.417993650793650886e+02 0.000000000000000000e+00
4.420063492063492276e+02 0.000000000000000000e+00
4.422180498866213156e+02 0.000000000000000000e+00
4.424214058956916347e+02 0.000000000000000000e+00
4.426323809523809700e+02 0.000000000000000000e+00
4.428424489795918362e+02 0.000000000000000000e+00
4.430448979591836860e+02 0.000000000000000000e+00
4.432538775510204232e+02 0.000000000000000000e+00
4.434507029478457980e+02 0.000000000000000000e+00
4.436582312925170299e+02 0.000000000000000000e+00
4.438735600907029379e+02 0.000000000000000000e+00
4.440760090702947878e+02 0.000000000000000000e+00
4.442753741496598536e+02 0.000000000000000000e+00
4.444798185941043016e+02 0.000000000000000000e+00
4.446813605442176822e+02 0.000000000000000000e+00
4.448836281179138155e+02 0.000000000000000000e+00
4.450924263038548929e+02 0.000000000000000000e+00
4.453041269841269809e+02 0.000000000000000000e+00
4.455116553287982128e+02 0.000000000000000000e+00
4.457175510204081661e+02 0.000000000000000000e+00
4.459229024943310833e+02 0.000000000000000000e+00
4.461240816326530876e+02 0.000000000000000000e+00
4.463252607709750350e+02 0.000000000000000000e+00
4.465367800453514633e+02 0.000000000000000000e+00
4.467392290249433131e+02 0.000000000000000000e+00
4.469414965986394463e+02 0.000000000000000000e+00
4.471466666666666470e+02 0.000000000000000000e+00
4.473567346938775700e+02 0.000000000000000000e+00
4.475577324263038577e+02 0.000000000000000000e+00
4.477647165532879967e+02 0.000000000000000000e+00
4.479704308390022902e+02 0.000000000000000000e+00
4.481785034013605582e+02 0.000000000000000000e+00
4.483795011337868459e+02 0.000000000000000000e+00
4.485803174603174739e+02 0.000000000000000000e+00
4.487858503401360508e+02 0.000000000000000000e+00
4.489910204081632514e+02 0.000000000000000000e+00
4.491936507936508178e+02 0.000000000000000000e+00
4.493953741496598582e+02 0.000000000000000000e+00
4.495976417233559914e+02 0.000000000000000000e+00
4.498064399092970689e+02 0.000000000000000000e+00
4.499976417233560255e+02 0.000000000000000000e+00
4.501946485260771169e+02 0.000000000000000000e+00
4.503978231292517194e+02 0.000000000000000000e+00
4.506039002267573892e+02 0.000000000000000000e+00
4.508130612244897861e+02 0.000000000000000000e+00
4.510193197278911725e+02 0.000000000000000000e+00
4.512203174603174602e+02 0.000000000000000000e+00
4.514392743764172451e+02 0.000000000000000000e+00
4.516375510204081820e+02 0.000000000000000000e+00
4.518430839002267589e+02 0.000000000000000000e+00
4.520464399092970780e+02 0.000000000000000000e+00
4.522470748299319894e+02 0.000000000000000000e+00
4.524555102040816337e+02 0.000000000000000000e+00
4.526565079365079214e+02 0.000000000000000000e+00
4.528749206349206133e+02 0.000000000000000000e+00
4.530882539682539800e+02 0.000000000000000000e+00
4.532905215419501133e+02 0.000000000000000000e+00
4.534889795918367099e+02 0.000000000000000000e+00
4.536899773242630545e+02 0.000000000000000000e+00
4.538953287981859148e+02 0.000000000000000000e+00
4.541048526077097449e+02 0.000000000000000000e+00
4.543129251700680129e+02 0.000000000000000000e+00
4.545162811791383319e+02 0.000000000000000000e+00
4.547325170068027091e+02 0.000000000000000000e+00
4.549275283439999953e+02 0.000000000000000000e+00
4.551363265306122230e+02 0.000000000000000000e+00
4.553471201814058986e+02 0.000000000000000000e+00
4.555541043083900377e+02 0.000000000000000000e+00
4.557558276643990780e+02 0.000000000000000000e+00
4.559657142857142844e+02 0.000000000000000000e+00
4.561659863945578195e+02 0.000000000000000000e+00
4.563731519274376183e+02 0.000000000000000000e+00
4.565774149659864065e+02 0.000000000000000000e+00
4.567854875283446745e+02 0.000000000000000000e+00
4.569910204081632514e+02 0.000000000000000000e+00
4.572003628117913649e+02 0.000000000000000000e+00
4.574084353741496329e+02 0.000000000000000000e+00
4.576154195011337720e+02 0.000000000000000000e+00
4.578140589569160852e+02 0.000000000000000000e+00
4.580248526077097608e+02 0.000000000000000000e+00
4.582220408163265120e+02 0.000000000000000000e+00
4.584250340136054547e+02 0.000000000000000000e+00
4.586311111111111245e+02 0.000000000000000000e+00
4.588429931972789291e+02 0.000000000000000000e+00
4.590447165532879694e+02 0.000000000000000000e+00
4.592529705215419540e+02 0.000000000000000000e+00
4.594521541950113601e+02 0.000000000000000000e+00
4.596702040816326758e+02 0.000000000000000000e+00
4.598652154195011121e+02 0.000000000000000000e+00
4.600627664399092964e+02 0.000000000000000000e+00
4.602630385487528315e+02 0.000000000000000000e+00
4.604723809523809450e+02 0.000000000000000000e+00
4.606864399092970643e+02 0.000000000000000000e+00
4.608892517006802905e+02 0.000000000000000000e+00
4.610982312919999799e+02 0.000000000000000000e+00
4.613092063492063630e+02 0.000000000000000000e+00
4.615047619047618923e+02 0.000000000000000000e+00
4.617017687074829837e+02 0.000000000000000000e+00
4.619140136054421646e+02 0.000000000000000000e+00
4.621141043083900399e+02 0.000000000000000000e+00
4.623160090702947969e+02 0.000000000000000000e+00
4.625217233560090904e+02 0.000000000000000000e+00
4.627248979591836928e+02 0.000000000000000000e+00
4.629342403628118063e+02 0.000000000000000000e+00
4.631276190476190209e+02 0.000000000000000000e+00
4.633157369614512504e+02 0.000000000000000000e+00
4.635230839002267658e+02 0.000000000000000000e+00
4.637186394557822950e+02 0.000000000000000000e+00
4.639326984126984144e+02 0.000000000000000000e+00
4.641398639455782131e+02 0.000000000000000000e+00
4.643459410430838830e+02 0.000000000000000000e+00
4.645527437641723623e+02 0.000000000000000000e+00
4.647506575963718660e+02 0.000000000000000000e+00
4.649449433106576066e+02 0.000000000000000000e+00
4.651481179138322091e+02 0.000000000000000000e+00
4.653442176870748312e+02 0.000000000000000000e+00
4.655535600907029448e+02 0.000000000000000000e+00
4.657632653061224346e+02 0.000000000000000000e+00
4.659653514739229081e+02 0.000000000000000000e+00
4.661648979591836905e+02 0.000000000000000000e+00
4.663528344671202035e+02 0.000000000000000000e+00
