# Supplementary material for: Correlated microtiming deviations in jazz and rock music
Source: PLoS One. 2018 Jan 24;13(1):e0186361. doi: 10.1371/journal.pone.0186361 (PMC5783353; doi:10.1371/journal.pone.0186361)
Supplement: S1 Dataset — (ZIP) [file pone.0186361.s001.zip › R19.dat]

8.461678004535147579e+01 0.000000000000000000e+00
8.490648526077097813e+01 0.000000000000000000e+00
8.521160997732425813e+01 0.000000000000000000e+00
8.549859410430839546e+01 0.000000000000000000e+00
8.577551020399999970e+01 0.000000000000000000e+00
8.605968253968254089e+01 0.000000000000000000e+00
8.634793650793650954e+01 0.000000000000000000e+00
8.664526077097505663e+01 0.000000000000000000e+00
8.692770975056689053e+01 0.000000000000000000e+00
8.721124716553288181e+01 0.000000000000000000e+00
8.750421768707482784e+01 0.000000000000000000e+00
8.779283446712018701e+01 0.000000000000000000e+00
8.808308390022675383e+01 0.000000000000000000e+00
8.835646258503400929e+01 0.000000000000000000e+00
8.863020408163265529e+01 0.000000000000000000e+00
nan -1.000000000000000000e+00
8.923628117913831659e+01 0.000000000000000000e+00
8.952507936507936392e+01 0.000000000000000000e+00
8.981786848072562179e+01 0.000000000000000000e+00
9.010521541950113544e+01 0.000000000000000000e+00
9.039365079365079225e+01 0.000000000000000000e+00
9.068353741496598275e+01 0.000000000000000000e+00
9.095691609977323822e+01 0.000000000000000000e+00
9.125242630385487530e+01 0.000000000000000000e+00
nan -1.000000000000000000e+00
9.181242630385487757e+01 0.000000000000000000e+00
9.208471655328797567e+01 0.000000000000000000e+00
9.237278911564625616e+01 0.000000000000000000e+00
9.265142857142856769e+01 0.000000000000000000e+00
9.292861678004534554e+01 0.000000000000000000e+00
9.322448979591837315e+01 0.000000000000000000e+00
9.351274376417234180e+01 0.000000000000000000e+00
9.379011337799998671e+01 0.000000000000000000e+00
9.407328798185940855e+01 0.000000000000000000e+00
9.435446712018141113e+01 0.000000000000000000e+00
9.463873015873015504e+01 0.000000000000000000e+00
9.492408163265305632e+01 0.000000000000000000e+00
9.520925170068026944e+01 0.000000000000000000e+00
9.548517006802721596e+01 0.000000000000000000e+00
9.577578231292517330e+01 0.000000000000000000e+00
9.604444444444445139e+01 0.000000000000000000e+00
9.633378684799998837e+01 0.000000000000000000e+00
9.660916099773243104e+01 0.000000000000000000e+00
9.689868480725623101e+01 0.000000000000000000e+00
9.718240362811791044e+01 0.000000000000000000e+00
9.746176870748298882e+01 0.000000000000000000e+00
9.772408163200000786e+01 0.000000000000000000e+00
9.803029478458050505e+01 0.000000000000000000e+00
9.831981859399999735e+01 0.000000000000000000e+00
9.860970521541949552e+01 0.000000000000000000e+00
9.889959183673470022e+01 0.000000000000000000e+00
9.917895691600000418e+01 1.000000000000000000e+00
9.947210884353741278e+01 0.000000000000000000e+00
9.976344671201813696e+01 0.000000000000000000e+00
1.000475283446712069e+02 0.000000000000000000e+00
1.003377777777777737e+02 0.000000000000000000e+00
1.006196825396825432e+02 0.000000000000000000e+00
1.009082993197278881e+02 0.000000000000000000e+00
1.011891156462585002e+02 0.000000000000000000e+00
1.014784580498866262e+02 0.000000000000000000e+00
1.017672562358276593e+02 0.000000000000000000e+00
1.020609523809523864e+02 0.000000000000000000e+00
1.023412244897959198e+02 0.000000000000000000e+00
1.026327437641723321e+02 0.000000000000000000e+00
1.029186394557823121e+02 0.000000000000000000e+00
1.032058049886621376e+02 0.000000000000000000e+00
1.035016780045351510e+02 0.000000000000000000e+00
1.037852154195011281e+02 0.000000000000000000e+00
1.040624036281179201e+02 0.000000000000000000e+00
1.043550113378684756e+02 0.000000000000000000e+00
1.046394557823129219e+02 0.000000000000000000e+00
1.049336961451247134e+02 0.000000000000000000e+00
1.052117913829999907e+02 0.000000000000000000e+00
1.054965986394557831e+02 0.000000000000000000e+00
1.057725170068027154e+02 0.000000000000000000e+00
1.060642176870748301e+02 0.000000000000000000e+00
1.063443083900226753e+02 0.000000000000000000e+00
1.066378231292517000e+02 0.000000000000000000e+00
1.069213605442176913e+02 0.000000000000000000e+00
1.072148752834467160e+02 0.000000000000000000e+00
1.074909750566893365e+02 0.000000000000000000e+00
1.077861224489795973e+02 0.000000000000000000e+00
1.080718367346938749e+02 0.000000000000000000e+00
1.083624489795918322e+02 0.000000000000000000e+00
1.086416326530612224e+02 0.000000000000000000e+00
1.089355102040816377e+02 0.000000000000000000e+00
1.092078004535147358e+02 0.000000000000000000e+00
1.094995011329999954e+02 0.000000000000000000e+00
1.097719727891156509e+02 0.000000000000000000e+00
1.100696598639455743e+02 0.000000000000000000e+00
1.103455782312925209e+02 0.000000000000000000e+00
1.106292970521542003e+02 0.000000000000000000e+00
1.109068480725623544e+02 0.000000000000000000e+00
1.112090702947845813e+02 0.000000000000000000e+00
1.114808163265306149e+02 0.000000000000000000e+00
1.117692517006802717e+02 0.000000000000000000e+00
1.120449886621315159e+02 0.000000000000000000e+00
1.123466666666666640e+02 0.000000000000000000e+00
1.126245804988662087e+02 0.000000000000000000e+00
1.129017687074829865e+02 0.000000000000000000e+00
1.131992743764172360e+02 0.000000000000000000e+00
1.134907936507936483e+02 0.000000000000000000e+00
1.137726984126984178e+02 0.000000000000000000e+00
1.140705668934240293e+02 0.000000000000000000e+00
1.143557369614512425e+02 0.000000000000000000e+00
1.146311111111111103e+02 0.000000000000000000e+00
1.149195464852607671e+02 0.000000000000000000e+00
1.152101587301587244e+02 0.000000000000000000e+00
1.154960544217687044e+02 0.000000000000000000e+00
1.157953741496598639e+02 0.000000000000000000e+00
nan -1.000000000000000000e+00
nan -1.000000000000000000e+00
nan -1.000000000000000000e+00
1.169355102040816377e+02 0.000000000000000000e+00
1.172214058956916034e+02 0.000000000000000000e+00
1.175112925170068081e+02 0.000000000000000000e+00
1.177990022675736981e+02 0.000000000000000000e+00
1.180919727891156441e+02 0.000000000000000000e+00
1.183782312920000095e+02 0.000000000000000000e+00
1.186728344671201825e+02 0.000000000000000000e+00
1.189572789110000031e+02 0.000000000000000000e+00
1.192426303854875300e+02 0.000000000000000000e+00
1.195114739229024963e+02 0.000000000000000000e+00
1.198006349206349199e+02 0.000000000000000000e+00
1.200726077089999961e+02 0.000000000000000000e+00
1.203568253968253998e+02 0.000000000000000000e+00
1.206372789115646214e+02 0.000000000000000000e+00
1.209242630385487587e+02 0.000000000000000000e+00
1.212068934240362807e+02 0.000000000000000000e+00
1.214886167800453478e+02 0.000000000000000000e+00
1.217587755100000066e+02 0.000000000000000000e+00
1.220455328798185946e+02 0.000000000000000000e+00
1.223307029478458077e+02 0.000000000000000000e+00
1.226205895691609982e+02 0.000000000000000000e+00
1.229102947845805005e+02 0.000000000000000000e+00
1.231958276643990899e+02 0.000000000000000000e+00
1.234731972789115702e+02 0.000000000000000000e+00
1.237580045351473927e+02 0.000000000000000000e+00
1.240433560090702940e+02 0.000000000000000000e+00
1.243248979591836729e+02 0.000000000000000000e+00
1.246124263038548747e+02 0.000000000000000000e+00
1.248907029478458099e+02 0.000000000000000000e+00
1.251784126984126999e+02 0.000000000000000000e+00
1.254663038548752780e+02 0.000000000000000000e+00
1.257465759637188256e+02 0.000000000000000000e+00
1.260335600907029487e+02 0.000000000000000000e+00
1.263196371882086169e+02 0.000000000000000000e+00
1.266144217687074871e+02 0.000000000000000000e+00
1.269066666666666663e+02 0.000000000000000000e+00
1.271952834467120113e+02 0.000000000000000000e+00
1.274829931972789154e+02 0.000000000000000000e+00
1.277766893424036283e+02 0.000000000000000000e+00
1.280711111111111222e+02 0.000000000000000000e+00
1.283608163265306246e+02 0.000000000000000000e+00
1.286461678004535258e+02 0.000000000000000000e+00
1.289336961451247134e+02 0.000000000000000000e+00
1.292203174603174602e+02 0.000000000000000000e+00
1.295116553287981844e+02 0.000000000000000000e+00
1.297931972789115775e+02 0.000000000000000000e+00
1.300897959183673436e+02 0.000000000000000000e+00
1.303597278911564672e+02 0.000000000000000000e+00
1.306539682539682588e+02 0.000000000000000000e+00
1.309334240359999910e+02 0.000000000000000000e+00
1.312139682539682610e+02 0.000000000000000000e+00
1.314887981859410502e+02 0.000000000000000000e+00
1.317679818594104404e+02 0.000000000000000000e+00
1.320504308390022743e+02 0.000000000000000000e+00
1.323330612244897964e+02 0.000000000000000000e+00
1.326151473922902539e+02 0.000000000000000000e+00
1.329004988662131552e+02 0.000000000000000000e+00
1.331744217680000020e+02 0.000000000000000000e+00
1.334594104308390001e+02 0.000000000000000000e+00
1.337420408163265222e+02 0.000000000000000000e+00
1.340237641723356035e+02 0.000000000000000000e+00
1.342895238095238142e+02 0.000000000000000000e+00
1.345792290249433165e+02 0.000000000000000000e+00
1.348663945578231278e+02 0.000000000000000000e+00
1.351475736961451162e+02 0.000000000000000000e+00
1.354300226757369501e+02 0.000000000000000000e+00
1.357226303854875198e+02 0.000000000000000000e+00
1.360058049879999942e+02 0.000000000000000000e+00
1.362953287981859489e+02 0.000000000000000000e+00
1.365694331065759570e+02 0.000000000000000000e+00
1.368600453514739286e+02 0.000000000000000000e+00
1.371481179138322091e+02 0.000000000000000000e+00
1.374439909297052225e+02 0.000000000000000000e+00
1.377117460309999899e+02 0.000000000000000000e+00
1.379927437641723316e+02 0.000000000000000000e+00
1.382811791383219884e+02 0.000000000000000000e+00
1.385549206349206486e+02 0.000000000000000000e+00
1.388424489795918362e+02 0.000000000000000000e+00
1.391303401360544285e+02 0.000000000000000000e+00
1.394191383219954616e+02 0.000000000000000000e+00
1.397037641723356103e+02 0.000000000000000000e+00
1.399860317460317560e+02 0.000000000000000000e+00
1.402748299319727892e+02 0.000000000000000000e+00
1.405474829931972920e+02 0.000000000000000000e+00
1.408449886621315272e+02 0.000000000000000000e+00
1.411301587300000051e+02 0.000000000000000000e+00
1.414155102040816416e+02 0.000000000000000000e+00
1.417128344671201887e+02 0.000000000000000000e+00
1.419858503401360679e+02 0.000000000000000000e+00
1.422478004535147420e+02 0.000000000000000000e+00
1.425229931972789075e+02 0.000000000000000000e+00
1.428041723356008958e+02 0.000000000000000000e+00
1.430878911564625753e+02 0.000000000000000000e+00
nan -1.000000000000000000e+00
nan -1.000000000000000000e+00
1.439368707482993273e+02 0.000000000000000000e+00
1.442356462585034080e+02 0.000000000000000000e+00
1.445200907029478401e+02 0.000000000000000000e+00
1.448103401360544353e+02 0.000000000000000000e+00
1.450915192743764237e+02 0.000000000000000000e+00
1.453817687074829905e+02 0.000000000000000000e+00
1.456643990929705126e+02 0.000000000000000000e+00
1.459504761904761949e+02 0.000000000000000000e+00
1.462321995464852478e+02 0.000000000000000000e+00
1.465264399092970393e+02 0.000000000000000000e+00
1.467898412698412756e+02 0.000000000000000000e+00
1.470844444444444434e+02 0.000000000000000000e+00
1.473596371879999936e+02 0.000000000000000000e+00
1.476409977324263139e+02 0.000000000000000000e+00
1.479127437641723475e+02 0.000000000000000000e+00
1.482044444444444480e+02 0.000000000000000000e+00
1.484841723356009027e+02 0.000000000000000000e+00
1.487651700680272029e+02 0.000000000000000000e+00
1.490394557823129276e+02 0.000000000000000000e+00
1.493393197278911657e+02 0.000000000000000000e+00
1.496068934240362864e+02 0.000000000000000000e+00
1.498940589569160977e+02 0.000000000000000000e+00
1.501830385479999848e+02 0.000000000000000000e+00
1.504682086167800321e+02 0.000000000000000000e+00
1.507392290249433131e+02 0.000000000000000000e+00
1.510211337868480825e+02 0.000000000000000000e+00
1.512907029478458014e+02 0.000000000000000000e+00
1.515863945578231267e+02 0.000000000000000000e+00
1.518710204081632753e+02 0.000000000000000000e+00
1.521364172335600813e+02 0.000000000000000000e+00
1.523941950113378709e+02 0.000000000000000000e+00
1.526906122448979488e+02 0.000000000000000000e+00
1.529627210884353872e+02 0.000000000000000000e+00
1.532428117913832182e+02 0.000000000000000000e+00
1.535216326530612321e+02 0.000000000000000000e+00
1.537924716553287965e+02 0.000000000000000000e+00
1.540751020408163185e+02 0.000000000000000000e+00
1.543542857142857088e+02 0.000000000000000000e+00
1.546280272108843405e+02 0.000000000000000000e+00
1.549133786840000084e+02 0.000000000000000000e+00
1.551883900220000214e+02 0.000000000000000000e+00
1.554692063489999896e+02 0.000000000000000000e+00
1.557456689342403706e+02 0.000000000000000000e+00
1.560279365079365164e+02 0.000000000000000000e+00
1.562993197270000110e+02 0.000000000000000000e+00
1.565863038548752968e+02 0.000000000000000000e+00
1.568575056689342375e+02 0.000000000000000000e+00
1.571435827664399199e+02 0.000000000000000000e+00
1.574153287979999902e+02 0.000000000000000000e+00
1.576983219954648519e+02 0.000000000000000000e+00
1.579711564620000104e+02 0.000000000000000000e+00
1.582550566893424104e+02 0.000000000000000000e+00
1.585320634920000202e+02 0.000000000000000000e+00
1.588146938775510080e+02 0.000000000000000000e+00
1.590817233560090642e+02 0.000000000000000000e+00
1.593763265306122321e+02 0.000000000000000000e+00
1.596575056679999989e+02 0.000000000000000000e+00
1.599506575960000134e+02 0.000000000000000000e+00
1.602189569160997848e+02 0.000000000000000000e+00
1.605010430839002140e+02 0.000000000000000000e+00
nan -1.000000000000000000e+00
nan -1.000000000000000000e+00
nan -1.000000000000000000e+00
nan -1.000000000000000000e+00
1.619314285714285688e+02 0.000000000000000000e+00
1.622149659863945601e+02 0.000000000000000000e+00
1.625039455782312814e+02 0.000000000000000000e+00
1.627954648526077222e+02 0.000000000000000000e+00
1.630773696145124632e+02 0.000000000000000000e+00
1.633549206349206315e+02 0.000000000000000000e+00
1.636390022669999951e+02 0.000000000000000000e+00
1.639199999999999875e+02 0.000000000000000000e+00
1.642013605442176924e+02 0.000000000000000000e+00
1.644879818594104393e+02 0.000000000000000000e+00
1.647740589569160932e+02 0.000000000000000000e+00
1.650548752834467052e+02 0.000000000000000000e+00
1.653398639449999905e+02 0.000000000000000000e+00
1.656317460317460188e+02 0.000000000000000000e+00
1.659138321995464764e+02 0.000000000000000000e+00
1.662033560090702906e+02 0.000000000000000000e+00
1.664930612244897929e+02 0.000000000000000000e+00
1.667795011337868516e+02 0.000000000000000000e+00
1.670648526077097529e+02 0.000000000000000000e+00
1.673480272108843678e+02 0.000000000000000000e+00
1.676297505668934207e+02 0.000000000000000000e+00
1.679161904761904793e+02 0.000000000000000000e+00
1.682022675736961332e+02 0.000000000000000000e+00
1.684874376417233464e+02 0.000000000000000000e+00
1.687785941043083824e+02 0.000000000000000000e+00
1.690621315192743737e+02 0.000000000000000000e+00
1.693338775510204073e+02 0.000000000000000000e+00
1.696201360544217778e+02 0.000000000000000000e+00
1.698960544217686959e+02 0.000000000000000000e+00
1.701739682539682406e+02 0.000000000000000000e+00
1.704542403628117881e+02 0.000000000000000000e+00
1.707375963718820913e+02 0.000000000000000000e+00
1.710193197278911441e+02 0.000000000000000000e+00
1.713021315192743828e+02 0.000000000000000000e+00
1.715805895691609919e+02 0.000000000000000000e+00
1.718612244897959158e+02 0.000000000000000000e+00
1.721389569160997723e+02 0.000000000000000000e+00
1.724234013605442044e+02 0.000000000000000000e+00
1.726962358276643954e+02 0.000000000000000000e+00
1.729774149659863838e+02 0.000000000000000000e+00
1.732504308390022629e+02 0.000000000000000000e+00
1.735303401360544342e+02 0.000000000000000000e+00
1.737982766439909312e+02 0.000000000000000000e+00
1.740883446712018099e+02 0.000000000000000000e+00
1.743593650790000140e+02 0.000000000000000000e+00
1.746374603174603237e+02 0.000000000000000000e+00
1.749030385487528463e+02 0.000000000000000000e+00
1.751807709750567028e+02 0.000000000000000000e+00
1.754490702947845762e+02 0.000000000000000000e+00
1.757311564625850338e+02 0.000000000000000000e+00
1.759954648526077108e+02 0.000000000000000000e+00
1.762806349206349239e+02 0.000000000000000000e+00
1.765514739220000138e+02 0.000000000000000000e+00
1.768324716553287885e+02 0.000000000000000000e+00
1.770978684807256229e+02 0.000000000000000000e+00
1.773703401360544092e+02 0.000000000000000000e+00
1.776393650793650920e+02 0.000000000000000000e+00
1.779209070294784567e+02 0.000000000000000000e+00
1.781826757359999931e+02 0.000000000000000000e+00
1.784540589569161000e+02 0.000000000000000000e+00
1.787278004535147318e+02 0.000000000000000000e+00
1.790117006802720994e+02 0.000000000000000000e+00
1.792852607709750430e+02 0.000000000000000000e+00
1.795619047619047706e+02 0.000000000000000000e+00
1.798274829931972647e+02 0.000000000000000000e+00
1.801064852607709668e+02 0.000000000000000000e+00
1.803827664390000223e+02 0.000000000000000000e+00
1.806548752834466995e+02 0.000000000000000000e+00
1.809262585034013568e+02 0.000000000000000000e+00
1.812116099773242581e+02 0.000000000000000000e+00
1.814788208616780025e+02 0.000000000000000000e+00
1.817679818594104404e+02 0.000000000000000000e+00
1.820417233560090722e+02 0.000000000000000000e+00
1.823279818594104427e+02 0.000000000000000000e+00
1.825977324263038497e+02 0.000000000000000000e+00
1.828812698412698410e+02 0.000000000000000000e+00
1.831421315192743862e+02 0.000000000000000000e+00
1.834343764172335511e+02 0.000000000000000000e+00
1.836968707482993182e+02 0.000000000000000000e+00
1.839867573696145087e+02 0.000000000000000000e+00
1.842635827664398960e+02 0.000000000000000000e+00
1.845429478458050028e+02 0.000000000000000000e+00
1.848150566893424127e+02 0.000000000000000000e+00
1.851014965986394429e+02 0.000000000000000000e+00
1.853792290249432995e+02 0.000000000000000000e+00
1.856616780045351334e+02 0.000000000000000000e+00
1.859337868480725717e+02 0.000000000000000000e+00
1.862200453514739138e+02 0.000000000000000000e+00
1.864899773242630374e+02 0.000000000000000000e+00
1.867805895691610090e+02 0.000000000000000000e+00
1.870478004535147534e+02 0.000000000000000000e+00
1.873258956916099862e+02 0.000000000000000000e+00
1.876041723349999870e+02 0.000000000000000000e+00
1.878846258503401430e+02 0.000000000000000000e+00
1.881556462579999902e+02 0.000000000000000000e+00
1.884292063492063392e+02 0.000000000000000000e+00
1.887060317460317549e+02 0.000000000000000000e+00
1.889834013605442067e+02 0.000000000000000000e+00
1.892509750566893558e+02 0.000000000000000000e+00
1.895301587301587176e+02 0.000000000000000000e+00
1.898062585034013523e+02 0.000000000000000000e+00
1.900892517006802791e+02 0.000000000000000000e+00
1.903606349206349080e+02 0.000000000000000000e+00
1.906429024943310537e+02 0.000000000000000000e+00
1.909222675736961321e+02 0.000000000000000000e+00
1.911954648526076994e+02 0.000000000000000000e+00
1.914657596371881993e+02 0.000000000000000000e+00
1.917427664399093032e+02 0.000000000000000000e+00
1.920174149650000004e+02 0.000000000000000000e+00
1.922946031746031679e+02 0.000000000000000000e+00
1.925678004535147352e+02 0.000000000000000000e+00
1.928428117913832125e+02 0.000000000000000000e+00
1.931194557823129117e+02 0.000000000000000000e+00
1.934026303854875266e+02 0.000000000000000000e+00
1.936765532879818466e+02 0.000000000000000000e+00
1.939559183673469249e+02 0.000000000000000000e+00
1.942343764172335625e+02 0.000000000000000000e+00
1.945122902494331072e+02 0.000000000000000000e+00
1.947811337868480734e+02 0.000000000000000000e+00
1.950606802721088400e+02 0.000000000000000000e+00
1.953400453514739183e+02 0.000000000000000000e+00
1.956237641719999942e+02 0.000000000000000000e+00
1.958991383219954514e+02 0.000000000000000000e+00
1.961765079365079316e+02 0.000000000000000000e+00
1.964544217687074763e+02 0.000000000000000000e+00
1.967363265306122457e+02 0.000000000000000000e+00
1.970118820861677875e+02 0.000000000000000000e+00
1.972878004535147340e+02 0.000000000000000000e+00
1.975604535140000166e+02 0.000000000000000000e+00
1.978370975056689360e+02 0.000000000000000000e+00
1.981012244897959249e+02 0.000000000000000000e+00
1.983738775510203993e+02 0.000000000000000000e+00
1.986441723356008993e+02 0.000000000000000000e+00
1.989297052154194887e+02 0.000000000000000000e+00
1.991952834467120113e+02 0.000000000000000000e+00
1.994708390022675815e+02 0.000000000000000000e+00
1.997512925170067888e+02 0.000000000000000000e+00
2.000342857142857156e+02 0.000000000000000000e+00
2.002973242630385471e+02 0.000000000000000000e+00
2.005683446712018281e+02 0.000000000000000000e+00
2.008379138321995470e+02 0.000000000000000000e+00
2.011163718820861561e+02 0.000000000000000000e+00
2.013882993197278779e+02 0.000000000000000000e+00
2.016607709750566926e+02 0.000000000000000000e+00
2.019330612244897907e+02 0.000000000000000000e+00
2.022075283446712035e+02 0.000000000000000000e+00
2.024694784580498776e+02 0.000000000000000000e+00
2.027528344671201808e+02 0.000000000000000000e+00
2.030294784580498799e+02 0.000000000000000000e+00
2.033053968253968264e+02 0.000000000000000000e+00
2.035802267570000197e+02 0.000000000000000000e+00
2.038595918367346940e+02 0.000000000000000000e+00
2.041402267573696179e+02 0.000000000000000000e+00
2.044201360544217607e+02 0.000000000000000000e+00
2.046940589569161091e+02 0.000000000000000000e+00
2.049770521541950075e+02 0.000000000000000000e+00
2.052544217687074877e+02 0.000000000000000000e+00
2.055379591836734789e+02 0.000000000000000000e+00
2.058093424036281078e+02 0.000000000000000000e+00
2.060926984126984109e+02 0.000000000000000000e+00
2.063726077097505538e+02 0.000000000000000000e+00
2.066517913832199440e+02 0.000000000000000000e+00
2.069253514739229161e+02 0.000000000000000000e+00
2.072014512471655223e+02 0.000000000000000000e+00
2.074822675736961344e+02 0.000000000000000000e+00
2.077614512471655246e+02 0.000000000000000000e+00
2.080386394557823166e+02 0.000000000000000000e+00
2.083160090702947969e+02 0.000000000000000000e+00
2.085906575963718694e+02 0.000000000000000000e+00
2.088716553287981981e+02 0.000000000000000000e+00
2.091468480725623635e+02 0.000000000000000000e+00
2.094254875283446609e+02 0.000000000000000000e+00
2.097046712018140511e+02 0.000000000000000000e+00
2.099882086167800423e+02 0.000000000000000000e+00
2.102612244897959215e+02 0.000000000000000000e+00
2.105404081632653117e+02 0.000000000000000000e+00
2.108165079365079464e+02 0.000000000000000000e+00
2.110958730158730248e+02 0.000000000000000000e+00
2.113658049886621200e+02 0.000000000000000000e+00
2.116429931972789120e+02 0.000000000000000000e+00
2.119192743764172349e+02 0.000000000000000000e+00
2.121933786848072430e+02 0.000000000000000000e+00
2.124689342403628132e+02 0.000000000000000000e+00
2.127446712018140715e+02 0.000000000000000000e+00
2.130211337868480825e+02 0.000000000000000000e+00
2.133039455782312928e+02 0.000000000000000000e+00
2.135807709750000072e+02 0.000000000000000000e+00
2.138684807256235842e+02 0.000000000000000000e+00
2.141556462585033955e+02 0.000000000000000000e+00
2.144214058956916062e+02 0.000000000000000000e+00
nan -1.000000000000000000e+00
2.149853968253968333e+02 0.000000000000000000e+00
2.152460770975056619e+02 0.000000000000000000e+00
2.155232653061224539e+02 0.000000000000000000e+00
2.157912018140589510e+02 0.000000000000000000e+00
2.160721995464852512e+02 0.000000000000000000e+00
2.163419501133786866e+02 0.000000000000000000e+00
2.166225850340136105e+02 0.000000000000000000e+00
2.168952380952380850e+02 0.000000000000000000e+00
2.171731519274376296e+02 0.000000000000000000e+00
2.174421768707483125e+02 0.000000000000000000e+00
2.177246258503401464e+02 0.000000000000000000e+00
2.179885714285714187e+02 0.000000000000000000e+00
2.182626757369614552e+02 0.000000000000000000e+00
2.185389569160997780e+02 0.000000000000000000e+00
2.188183219954648564e+02 0.000000000000000000e+00
2.190920634920634882e+02 0.000000000000000000e+00
2.193665306122449010e+02 0.000000000000000000e+00
2.196431746031746002e+02 0.000000000000000000e+00
2.199267120181405915e+02 0.000000000000000000e+00
2.201980952380952488e+02 0.000000000000000000e+00
2.204749206349206361e+02 0.000000000000000000e+00
2.207517460317460234e+02 0.000000000000000000e+00
2.210336507936507928e+02 0.000000000000000000e+00
2.212999546479999822e+02 0.000000000000000000e+00
2.215814965986394611e+02 0.000000000000000000e+00
2.218577777777777840e+02 0.000000000000000000e+00
2.221342403628117950e+02 0.000000000000000000e+00
2.224036281179138257e+02 0.000000000000000000e+00
2.226837188208616851e+02 0.000000000000000000e+00
2.229540136054421851e+02 0.000000000000000000e+00
2.232395464852607745e+02 0.000000000000000000e+00
2.235172789115646310e+02 0.000000000000000000e+00
2.237993650793650886e+02 0.000000000000000000e+00
2.240709297052154056e+02 0.000000000000000000e+00
2.243548299319728017e+02 0.000000000000000000e+00
2.246240362811791442e+02 0.000000000000000000e+00
2.249026757369614415e+02 0.000000000000000000e+00
2.251800453514739218e+02 0.000000000000000000e+00
2.254648526077097586e+02 0.000000000000000000e+00
2.257380498866213259e+02 0.000000000000000000e+00
2.260172335600907161e+02 0.000000000000000000e+00
2.262984126984127045e+02 0.000000000000000000e+00
2.265823129251700720e+02 0.000000000000000000e+00
2.268529705215419483e+02 0.000000000000000000e+00
2.271361451247165633e+02 0.000000000000000000e+00
2.274084353741496614e+02 0.000000000000000000e+00
2.276896145124716497e+02 0.000000000000000000e+00
2.279609977324263070e+02 0.000000000000000000e+00
2.282405442176870736e+02 0.000000000000000000e+00
2.285117460317460427e+02 0.000000000000000000e+00
2.287907482993197164e+02 0.000000000000000000e+00
2.290628571428571547e+02 0.000000000000000000e+00
2.293433106575963620e+02 0.000000000000000000e+00
2.296183219954648393e+02 0.000000000000000000e+00
2.299042176870748335e+02 0.000000000000000000e+00
2.301726984126984235e+02 0.000000000000000000e+00
2.304556916099773218e+02 0.000000000000000000e+00
2.307325170068027091e+02 0.000000000000000000e+00
2.310127891156462567e+02 0.000000000000000000e+00
2.312850793650793548e+02 0.000000000000000000e+00
2.315697052149999990e+02 0.000000000000000000e+00
2.318429024943310708e+02 0.000000000000000000e+00
2.321277097500000082e+02 0.000000000000000000e+00
2.323945578231292473e+02 0.000000000000000000e+00
2.326722902494331038e+02 0.000000000000000000e+00
2.329431292517006682e+02 0.000000000000000000e+00
2.332228571428571513e+02 0.000000000000000000e+00
2.334929705215419631e+02 0.000000000000000000e+00
2.337739682539682633e+02 0.000000000000000000e+00
2.340471655328798306e+02 0.000000000000000000e+00
2.343325170068027319e+02 0.000000000000000000e+00
2.345988208616780071e+02 0.000000000000000000e+00
2.348868934240362876e+02 0.000000000000000000e+00
2.351586394557823212e+02 0.000000000000000000e+00
2.354370975056689304e+02 0.000000000000000000e+00
2.357117460317460313e+02 0.000000000000000000e+00
2.359931065759637079e+02 0.000000000000000000e+00
2.362675736961451207e+02 0.000000000000000000e+00
2.365454875283446654e+02 0.000000000000000000e+00
2.368195918367347019e+02 0.000000000000000000e+00
2.371014965986394429e+02 0.000000000000000000e+00
2.373761451247165439e+02 0.000000000000000000e+00
2.376553287981859341e+02 0.000000000000000000e+00
2.379261678004535270e+02 0.000000000000000000e+00
2.382066213151927343e+02 0.000000000000000000e+00
2.384827210880000052e+02 0.000000000000000000e+00
2.387637188208616692e+02 0.000000000000000000e+00
2.390418140589569020e+02 0.000000000000000000e+00
2.393229931972789188e+02 0.000000000000000000e+00
2.396014512471655280e+02 0.000000000000000000e+00
2.398858956916099885e+02 0.000000000000000000e+00
2.401634467120181284e+02 0.000000000000000000e+00
2.404415419501133897e+02 0.000000000000000000e+00
2.407127437641723304e+02 0.000000000000000000e+00
2.410002721088435464e+02 0.000000000000000000e+00
2.412727437641723327e+02 0.000000000000000000e+00
2.415542857142857258e+02 0.000000000000000000e+00
2.418312925170068013e+02 0.000000000000000000e+00
2.421124716553287897e+02 0.000000000000000000e+00
2.423854875283446688e+02 0.000000000000000000e+00
2.426692063492063482e+02 0.000000000000000000e+00
2.429418594104308511e+02 0.000000000000000000e+00
2.432246712018140613e+02 0.000000000000000000e+00
2.435022222222222297e+02 0.000000000000000000e+00
2.437863038540000105e+02 1.000000000000000000e+00
2.440576870740000288e+02 1.000000000000000000e+00
2.443370521540000198e+02 1.000000000000000000e+00
2.446171428570000046e+02 1.000000000000000000e+00
2.449095691599999896e+02 1.000000000000000000e+00
2.451845804980000025e+02 1.000000000000000000e+00
2.454494331059999865e+02 1.000000000000000000e+00
nan -1.000000000000000000e+00
2.459951020400000061e+02 0.000000000000000000e+00
2.462804535147392357e+02 0.000000000000000000e+00
2.465696145124716452e+02 0.000000000000000000e+00
2.468413605442176788e+02 0.000000000000000000e+00
2.471160090702947798e+02 0.000000000000000000e+00
2.473890249429999812e+02 0.000000000000000000e+00
2.476749206349206247e+02 0.000000000000000000e+00
2.479466666666666583e+02 0.000000000000000000e+00
2.482278458049886751e+02 0.000000000000000000e+00
2.484999546479999992e+02 0.000000000000000000e+00
2.487805895691610090e+02 0.000000000000000000e+00
2.490505215419501042e+02 0.000000000000000000e+00
2.493280725623582725e+02 0.000000000000000000e+00
2.495980045351473962e+02 0.000000000000000000e+00
2.498799092970521656e+02 0.000000000000000000e+00
2.501540136054421737e+02 0.000000000000000000e+00
2.504315646258503421e+02 0.000000000000000000e+00
2.507062131519274431e+02 0.000000000000000000e+00
2.509904761904761870e+02 0.000000000000000000e+00
2.512569614512471787e+02 0.000000000000000000e+00
2.515366893424036334e+02 0.000000000000000000e+00
2.518078911564625741e+02 0.000000000000000000e+00
2.520903401360544080e+02 0.000000000000000000e+00
2.523718820861678012e+02 0.000000000000000000e+00
2.526588662131519243e+02 0.000000000000000000e+00
2.529344217687074945e+02 0.000000000000000000e+00
2.532188662131519266e+02 0.000000000000000000e+00
2.535016780045351368e+02 0.000000000000000000e+00
2.537785034013605525e+02 0.000000000000000000e+00
2.540596825396825409e+02 0.000000000000000000e+00
2.543432199546485322e+02 0.000000000000000000e+00
2.546127891156462510e+02 0.000000000000000000e+00
2.548899773242630431e+02 0.000000000000000000e+00
2.551689795918367452e+02 0.000000000000000000e+00
2.554443537414965988e+02 0.000000000000000000e+00
2.557150113378684750e+02 0.000000000000000000e+00
2.559936507936508008e+02 0.000000000000000000e+00
2.562679365079364970e+02 0.000000000000000000e+00
2.565554648526077131e+02 0.000000000000000000e+00
2.568248526077097722e+02 0.000000000000000000e+00
2.571013151927437548e+02 0.000000000000000000e+00
2.573756009070294795e+02 0.000000000000000000e+00
2.576558730158729986e+02 0.000000000000000000e+00
2.579207256235827685e+02 0.000000000000000000e+00
2.582006349206349114e+02 0.000000000000000000e+00
2.584683900226757487e+02 0.000000000000000000e+00
2.587417687074830042e+02 0.000000000000000000e+00
2.590095238095237846e+02 0.000000000000000000e+00
2.592856235827664477e+02 0.000000000000000000e+00
2.595624489795918635e+02 0.000000000000000000e+00
2.598405442176870679e+02 0.000000000000000000e+00
2.601119274376417252e+02 0.000000000000000000e+00
2.603896598639455533e+02 0.000000000000000000e+00
2.606626757369614324e+02 0.000000000000000000e+00
2.609382312925170027e+02 0.000000000000000000e+00
2.612014512471655507e+02 0.000000000000000000e+00
2.614790022675737191e+02 0.000000000000000000e+00
2.617498412690000009e+02 0.000000000000000000e+00
2.620275736961451116e+02 0.000000000000000000e+00
2.622964172335600779e+02 0.000000000000000000e+00
2.625708843537415191e+02 0.000000000000000000e+00
2.628578684799999792e+02 0.000000000000000000e+00
2.631145578231292461e+02 0.000000000000000000e+00
2.633661678004535247e+02 0.000000000000000000e+00
2.636368253968253725e+02 0.000000000000000000e+00
2.639165532879818556e+02 0.000000000000000000e+00
2.641953741496598695e+02 0.000000000000000000e+00
2.644627664399092737e+02 0.000000000000000000e+00
2.647428571428571331e+02 0.000000000000000000e+00
2.650113378684807230e+02 0.000000000000000000e+00
2.652888888888888914e+02 0.000000000000000000e+00
2.655629931970000257e+02 0.000000000000000000e+00
2.658389115646258460e+02 0.000000000000000000e+00
2.661048526077097449e+02 0.000000000000000000e+00
2.663795011337868459e+02 0.000000000000000000e+00
2.666403628117913627e+02 0.000000000000000000e+00
2.669280725623582953e+02 0.000000000000000000e+00
2.671856689342403683e+02 0.000000000000000000e+00
2.674704761904761767e+02 0.000000000000000000e+00
2.677503854875283196e+02 0.000000000000000000e+00
2.680214058956916006e+02 0.000000000000000000e+00
2.682975056689342637e+02 0.000000000000000000e+00
2.685797732426303810e+02 0.000000000000000000e+00
2.688531519274376365e+02 0.000000000000000000e+00
2.691321541950113101e+02 0.000000000000000000e+00
2.694144217687074843e+02 0.000000000000000000e+00
2.696946938775510034e+02 0.000000000000000000e+00
2.699593650793650568e+02 0.000000000000000000e+00
2.702436281179138291e+02 0.000000000000000000e+00
2.705104761904761972e+02 0.000000000000000000e+00
2.707889342403628348e+02 0.000000000000000000e+00
2.710603174603174352e+02 0.000000000000000000e+00
2.713467573696145223e+02 0.000000000000000000e+00
2.716108843537414828e+02 0.000000000000000000e+00
2.718940589569161261e+02 0.000000000000000000e+00
2.721654421768707266e+02 0.000000000000000000e+00
2.724466213151927718e+02 0.000000000000000000e+00
2.727143764172335523e+02 0.000000000000000000e+00
2.729986394557823246e+02 0.000000000000000000e+00
2.732685714285714198e+02 0.000000000000000000e+00
2.735448526077097426e+02 0.000000000000000000e+00
2.738191383219954673e+02 0.000000000000000000e+00
2.741019501133786775e+02 0.000000000000000000e+00
2.743775056689342478e+02 0.000000000000000000e+00
2.746566893424036380e+02 0.000000000000000000e+00
2.749302494331065532e+02 0.000000000000000000e+00
2.752116099773242581e+02 0.000000000000000000e+00
2.754822675736961628e+02 0.000000000000000000e+00
2.757598185941043312e+02 0.000000000000000000e+00
2.760339229024943393e+02 0.000000000000000000e+00
2.763145578231292347e+02 0.000000000000000000e+00
2.765790476190476284e+02 0.000000000000000000e+00
2.768605895691609931e+02 0.000000000000000000e+00
2.771258049886621393e+02 0.000000000000000000e+00
2.774066213151927514e+02 0.000000000000000000e+00
2.776727437641723100e+02 0.000000000000000000e+00
2.779444897959183436e+02 0.000000000000000000e+00
2.782077097505668917e+02 0.000000000000000000e+00
2.784790929705215490e+02 0.000000000000000000e+00
2.787468480725623863e+02 0.000000000000000000e+00
2.790278458049886581e+02 0.000000000000000000e+00
2.793015873015872899e+02 0.000000000000000000e+00
2.795814965986394327e+02 0.000000000000000000e+00
2.798497959179999839e+02 0.000000000000000000e+00
2.801277097500000082e+02 0.000000000000000000e+00
2.803976417233560028e+02 0.000000000000000000e+00
2.806784580490000280e+02 0.000000000000000000e+00
2.809462131509999949e+02 0.000000000000000000e+00
2.812203174603174602e+02 0.000000000000000000e+00
2.814860770970000203e+02 0.000000000000000000e+00
2.817636281179138109e+02 0.000000000000000000e+00
2.820382766430000174e+02 0.000000000000000000e+00
2.823125623579999797e+02 0.000000000000000000e+00
2.825848526077097631e+02 0.000000000000000000e+00
2.828609523809523694e+02 0.000000000000000000e+00
2.831216326530612264e+02 0.000000000000000000e+00
2.833980952380952658e+02 0.000000000000000000e+00
2.836629478458049789e+02 0.000000000000000000e+00
2.839424943310657454e+02 0.000000000000000000e+00
2.842165986394558104e+02 0.000000000000000000e+00
2.844946938775510148e+02 0.000000000000000000e+00
2.847651700679999749e+02 0.000000000000000000e+00
2.850390929705215513e+02 0.000000000000000000e+00
2.853055782312925430e+02 0.000000000000000000e+00
2.855862131519274385e+02 0.000000000000000000e+00
2.858557823129251574e+02 0.000000000000000000e+00
2.861407709750566823e+02 0.000000000000000000e+00
2.864099773242630249e+02 0.000000000000000000e+00
2.866855328798185951e+02 0.000000000000000000e+00
2.869570975056689122e+02 0.000000000000000000e+00
2.872350113378684568e+02 0.000000000000000000e+00
2.875022222222222013e+02 0.000000000000000000e+00
2.877808616780045554e+02 0.000000000000000000e+00
2.880482539682539596e+02 0.000000000000000000e+00
2.883256235827664682e+02 0.000000000000000000e+00
2.885986394557822905e+02 0.000000000000000000e+00
2.888689342403628189e+02 0.000000000000000000e+00
2.891432199546485435e+02 0.000000000000000000e+00
2.894218594104308409e+02 0.000000000000000000e+00
2.896868934240362705e+02 0.000000000000000000e+00
2.899606349206349023e+02 0.000000000000000000e+00
2.902147845804988719e+02 0.000000000000000000e+00
2.904856235827664364e+02 0.000000000000000000e+00
2.907475736961451389e+02 0.000000000000000000e+00
2.910240362811791215e+02 0.000000000000000000e+00
2.912901587301587369e+02 0.000000000000000000e+00
2.915744217687075093e+02 0.000000000000000000e+00
2.918399999999999750e+02 0.000000000000000000e+00
2.921148299319727926e+02 0.000000000000000000e+00
2.923851247165532641e+02 0.000000000000000000e+00
2.926615873015873035e+02 0.000000000000000000e+00
2.929371428571428737e+02 0.000000000000000000e+00
2.932088888888889073e+02 0.000000000000000000e+00
2.934855328798186065e+02 0.000000000000000000e+00
2.937641723356009038e+02 0.000000000000000000e+00
2.940282993197278643e+02 0.000000000000000000e+00
2.943074829931972545e+02 0.000000000000000000e+00
2.945797732426303810e+02 0.000000000000000000e+00
2.948593197278911475e+02 0.000000000000000000e+00
2.951328798185941196e+02 0.000000000000000000e+00
2.954165986394557990e+02 0.000000000000000000e+00
2.956825396825396979e+02 0.000000000000000000e+00
2.959664399092970370e+02 0.000000000000000000e+00
2.962381859410430707e+02 0.000000000000000000e+00
2.965180952380952135e+02 0.000000000000000000e+00
2.967876643990929892e+02 0.000000000000000000e+00
2.970579591836734608e+02 0.000000000000000000e+00
2.973307936507936233e+02 0.000000000000000000e+00
2.976090702947846012e+02 0.000000000000000000e+00
2.978882539682539914e+02 0.000000000000000000e+00
2.981683446712017940e+02 0.000000000000000000e+00
2.984446258503401168e+02 0.000000000000000000e+00
2.987252607709750691e+02 0.000000000000000000e+00
2.989944671201814117e+02 0.000000000000000000e+00
2.992687528344671364e+02 0.000000000000000000e+00
2.995403174599999829e+02 0.000000000000000000e+00
2.998202267573695963e+02 0.000000000000000000e+00
3.000936054421768517e+02 0.000000000000000000e+00
3.003677097505669167e+02 0.000000000000000000e+00
3.006369160997732592e+02 0.000000000000000000e+00
3.009173696145124950e+02 0.000000000000000000e+00
3.011985487528344834e+02 0.000000000000000000e+00
3.014782766439909096e+02 0.000000000000000000e+00
3.017485714285714380e+02 0.000000000000000000e+00
3.020373696145124995e+02 0.000000000000000000e+00
3.023121995464852603e+02 0.000000000000000000e+00
nan -1.000000000000000000e+00
3.028386394557822996e+02 0.000000000000000000e+00
3.031190929699999970e+02 0.000000000000000000e+00
3.033970068020000213e+02 0.000000000000000000e+00
3.036676643989999889e+02 0.000000000000000000e+00
3.039468480725623749e+02 0.000000000000000000e+00
3.042285714280000093e+02 0.000000000000000000e+00
3.045090249433106351e+02 0.000000000000000000e+00
3.047809523809523853e+02 0.000000000000000000e+00
3.050499773239999968e+02 0.000000000000000000e+00
3.053278911564626128e+02 0.000000000000000000e+00
3.055970975050000220e+02 0.000000000000000000e+00
3.058712018140589635e+02 0.000000000000000000e+00
3.061405895690000420e+02 0.000000000000000000e+00
3.064136054421768449e+02 0.000000000000000000e+00
3.066866213151927241e+02 0.000000000000000000e+00
3.069661678004534906e+02 0.000000000000000000e+00
3.072333786848072350e+02 0.000000000000000000e+00
3.075062131509999972e+02 0.000000000000000000e+00
3.077766893424036425e+02 0.000000000000000000e+00
3.080486167800453359e+02 0.000000000000000000e+00
3.083229024943310606e+02 0.000000000000000000e+00
3.086033560090702963e+02 0.000000000000000000e+00
3.088776417233560210e+02 0.000000000000000000e+00
3.091508390022675599e+02 0.000000000000000000e+00
3.094263945578231301e+02 0.000000000000000000e+00
3.096990476190476329e+02 0.000000000000000000e+00
3.099727891156462647e+02 0.000000000000000000e+00
3.102481632653061183e+02 0.000000000000000000e+00
3.105226303854875027e+02 0.000000000000000000e+00
3.107974603174603203e+02 0.000000000000000000e+00
3.110712018140589521e+02 0.000000000000000000e+00
3.113465759637188057e+02 0.000000000000000000e+00
3.116204988662131541e+02 0.000000000000000000e+00
3.118897052154194967e+02 0.000000000000000000e+00
3.121681632653061342e+02 0.000000000000000000e+00
3.124473469387755244e+02 0.000000000000000000e+00
3.127141950113378925e+02 0.000000000000000000e+00
3.129968253968253862e+02 0.000000000000000000e+00
3.132692970521541724e+02 0.000000000000000000e+00
3.135404988662131700e+02 0.000000000000000000e+00
3.138140589569160852e+02 0.000000000000000000e+00
3.140845351473922733e+02 0.000000000000000000e+00
3.143488435369999934e+02 0.000000000000000000e+00
3.146193197278911384e+02 0.000000000000000000e+00
3.148885260770974810e+02 0.000000000000000000e+00
3.151637188208616749e+02 0.000000000000000000e+00
3.154387301587301522e+02 0.000000000000000000e+00
3.157064852600000222e+02 0.000000000000000000e+00
3.159707936507936665e+02 0.000000000000000000e+00
3.162485260770000082e+02 0.000000000000000000e+00
3.165228117913832193e+02 0.000000000000000000e+00
3.168003628117913877e+02 0.000000000000000000e+00
3.170610430839002447e+02 0.000000000000000000e+00
3.173320634920634689e+02 0.000000000000000000e+00
3.176023582766439972e+02 0.000000000000000000e+00
3.178751927437641598e+02 0.000000000000000000e+00
3.181460317460317242e+02 0.000000000000000000e+00
3.184190476190476033e+02 0.000000000000000000e+00
3.186975056689342409e+02 0.000000000000000000e+00
3.189697959183673674e+02 0.000000000000000000e+00
3.192491609977324174e+02 0.000000000000000000e+00
3.195185487528344765e+02 0.000000000000000000e+00
3.197939229024943302e+02 0.000000000000000000e+00
3.200682086167800549e+02 0.000000000000000000e+00
3.203437641723356251e+02 0.000000000000000000e+00
3.206224036281179224e+02 0.000000000000000000e+00
3.209019501133786889e+02 0.000000000000000000e+00
3.211793197278911407e+02 0.000000000000000000e+00
3.214503401360544217e+02 0.000000000000000000e+00
3.217257142857142753e+02 0.000000000000000000e+00
3.219972789115646492e+02 0.000000000000000000e+00
3.222653968253968060e+02 0.000000000000000000e+00
3.225338775509999891e+02 0.000000000000000000e+00
3.228096145119999960e+02 0.000000000000000000e+00
3.230820861678004690e+02 0.000000000000000000e+00
3.233516553287981878e+02 0.000000000000000000e+00
3.236264852607709486e+02 0.000000000000000000e+00
3.238989569160997917e+02 0.000000000000000000e+00
3.241734240362811761e+02 0.000000000000000000e+00
3.244422675729999810e+02 0.000000000000000000e+00
3.247198185941043107e+02 0.000000000000000000e+00
3.249950113378685046e+02 0.000000000000000000e+00
3.252734693877550853e+02 0.000000000000000000e+00
3.255435827664398971e+02 0.000000000000000000e+00
3.258160544217686834e+02 0.000000000000000000e+00
3.260923356009070062e+02 0.000000000000000000e+00
3.263622675729999969e+02 0.000000000000000000e+00
3.266399999999999864e+02 0.000000000000000000e+00
3.269195464850000121e+02 0.000000000000000000e+00
3.271941950113378539e+02 0.000000000000000000e+00
3.274791836734693788e+02 0.000000000000000000e+00
3.277627210884353985e+02 0.000000000000000000e+00
3.280491609977324288e+02 0.000000000000000000e+00
3.283167346938775495e+02 0.000000000000000000e+00
3.285975510204081615e+02 0.000000000000000000e+00
3.288838095229999681e+02 0.000000000000000000e+00
3.291424943310657341e+02 0.000000000000000000e+00
nan -1.000000000000000000e+00
nan -1.000000000000000000e+00
3.300286621315192974e+02 0.000000000000000000e+00
3.302926077097505413e+02 0.000000000000000000e+00
3.305730612244897770e+02 0.000000000000000000e+00
3.308464399092970325e+02 0.000000000000000000e+00
3.311176417233560301e+02 0.000000000000000000e+00
3.313948299319727653e+02 0.000000000000000000e+00
3.316678458049886444e+02 0.000000000000000000e+00
3.319388662131519254e+02 0.000000000000000000e+00
3.322086167800453609e+02 0.000000000000000000e+00
3.324760090702947650e+02 0.000000000000000000e+00
3.327481179138321750e+02 0.000000000000000000e+00
3.330229478458049925e+02 0.000000000000000000e+00
3.332959637188208717e+02 0.000000000000000000e+00
3.335669841269841527e+02 0.000000000000000000e+00
3.338407256235827845e+02 0.000000000000000000e+00
3.341166439909297310e+02 0.000000000000000000e+00
3.343927437641723373e+02 0.000000000000000000e+00
3.346624943310657727e+02 0.000000000000000000e+00
3.349353287981859353e+02 0.000000000000000000e+00
3.352067120181405926e+02 0.000000000000000000e+00
3.354708390022675530e+02 0.000000000000000000e+00
3.357453061219999881e+02 0.000000000000000000e+00
3.360179591836734971e+02 0.000000000000000000e+00
3.362855328798186179e+02 0.000000000000000000e+00
3.365520181405895528e+02 0.000000000000000000e+00
3.368270294784580301e+02 0.000000000000000000e+00
3.370989569160997803e+02 0.000000000000000000e+00
3.373757823129251960e+02 0.000000000000000000e+00
3.376451700680271983e+02 0.000000000000000000e+00
3.379218140589568975e+02 0.000000000000000000e+00
3.381975510204081843e+02 0.000000000000000000e+00
3.384714739229024758e+02 0.000000000000000000e+00
3.387473922902494223e+02 0.000000000000000000e+00
3.390171428571428578e+02 0.000000000000000000e+00
3.392950566893424025e+02 0.000000000000000000e+00
3.395713378684807253e+02 0.000000000000000000e+00
3.398456235827664500e+02 0.000000000000000000e+00
3.401197278911564581e+02 0.000000000000000000e+00
3.403845804988662280e+02 0.000000000000000000e+00
3.406610430839002106e+02 0.000000000000000000e+00
3.409275283446712024e+02 0.000000000000000000e+00
3.411963718820861686e+02 0.000000000000000000e+00
3.414722902494331152e+02 0.000000000000000000e+00
3.417451247165532777e+02 0.000000000000000000e+00
3.420059863939999900e+02 0.000000000000000000e+00
3.422780952379999917e+02 0.000000000000000000e+00
3.425523809523809291e+02 0.000000000000000000e+00
3.428244897959183390e+02 0.000000000000000000e+00
3.431049433106575748e+02 0.000000000000000000e+00
3.433786848072562634e+02 0.000000000000000000e+00
3.436558730158729986e+02 0.000000000000000000e+00
3.439316099773242854e+02 0.000000000000000000e+00
3.442098866213152064e+02 0.000000000000000000e+00
3.444827210884353690e+02 0.000000000000000000e+00
3.447615419501133829e+02 0.000000000000000000e+00
3.450361904760000016e+02 0.000000000000000000e+00
3.453168253968253794e+02 0.000000000000000000e+00
3.455996371882085896e+02 0.000000000000000000e+00
3.458797278911564490e+02 0.000000000000000000e+00
3.461560090702947718e+02 0.000000000000000000e+00
3.464192290249433199e+02 0.000000000000000000e+00
nan -1.000000000000000000e+00
3.469819501133786730e+02 0.000000000000000000e+00
3.472638548752834708e+02 0.000000000000000000e+00
3.475497505660000002e+02 0.000000000000000000e+00
3.478296598639455510e+02 0.000000000000000000e+00
3.481231746031746184e+02 0.000000000000000000e+00
3.484043537414966067e+02 0.000000000000000000e+00
3.486933333333333280e+02 0.000000000000000000e+00
3.489728798185940946e+02 0.000000000000000000e+00
3.492614965986394395e+02 0.000000000000000000e+00
3.495415873009999927e+02 0.000000000000000000e+00
3.498249433106576021e+02 0.000000000000000000e+00
3.501039455780000367e+02 0.000000000000000000e+00
3.503905668934240225e+02 0.000000000000000000e+00
3.506741043083900422e+02 0.000000000000000000e+00
3.509614512471655416e+02 0.000000000000000000e+00
3.512366439900000046e+02 0.000000000000000000e+00
3.515221768707482966e+02 0.000000000000000000e+00
3.517926530612244846e+02 0.000000000000000000e+00
3.520812698412698296e+02 0.000000000000000000e+00
3.523522902494331106e+02 0.000000000000000000e+00
3.526352834467120374e+02 0.000000000000000000e+00
3.529128344671202058e+02 0.000000000000000000e+00
3.531898412698412812e+02 0.000000000000000000e+00
3.534659410430838875e+02 0.000000000000000000e+00
3.537443990929705251e+02 0.000000000000000000e+00
3.540253968253968537e+02 0.000000000000000000e+00
3.543074829931972545e+02 0.000000000000000000e+00
3.545837641723355773e+02 0.000000000000000000e+00
3.548662131519274112e+02 0.000000000000000000e+00
3.551444897959183891e+02 0.000000000000000000e+00
3.554285714285714448e+02 0.000000000000000000e+00
3.556968707482993182e+02 0.000000000000000000e+00
3.559795011337868686e+02 0.000000000000000000e+00
3.562536054421768767e+02 0.000000000000000000e+00
3.565387755102040614e+02 0.000000000000000000e+00
3.568172335600906990e+02 0.000000000000000000e+00
3.570996825396825329e+02 0.000000000000000000e+00
3.573803174603174853e+02 0.000000000000000000e+00
3.576725623582766502e+02 0.000000000000000000e+00
3.579468480725623749e+02 0.000000000000000000e+00
3.582294784580498686e+02 0.000000000000000000e+00
3.585099319727891043e+02 0.000000000000000000e+00
3.587945578231292529e+02 0.000000000000000000e+00
3.590668480725623795e+02 0.000000000000000000e+00
3.593502040816326257e+02 0.000000000000000000e+00
3.596330158730158928e+02 0.000000000000000000e+00
3.599229024943310833e+02 0.000000000000000000e+00
3.601988208616780298e+02 0.000000000000000000e+00
3.604848979591836837e+02 0.000000000000000000e+00
3.607706122448979613e+02 0.000000000000000000e+00
3.610575963718820844e+02 0.000000000000000000e+00
3.613351473922902528e+02 0.000000000000000000e+00
3.616252154195011599e+02 0.000000000000000000e+00
3.619092970521542156e+02 0.000000000000000000e+00
3.621839455782313166e+02 0.000000000000000000e+00
3.624531519274376592e+02 0.000000000000000000e+00
3.627328798185940855e+02 0.000000000000000000e+00
3.630113378684807230e+02 0.000000000000000000e+00
3.632985034013605627e+02 0.000000000000000000e+00
3.635827664399092782e+02 0.000000000000000000e+00
3.638688435374149890e+02 0.000000000000000000e+00
3.641641723356008811e+02 0.000000000000000000e+00
