# Supplementary material for: Correlated microtiming deviations in jazz and rock music
Source: PLoS One. 2018 Jan 24;13(1):e0186361. doi: 10.1371/journal.pone.0186361 (PMC5783353; doi:10.1371/journal.pone.0186361)
Supplement: S1 Dataset — (ZIP) [file pone.0186361.s001.zip › R20.dat]

1.497687074829932019e+00 0.000000000000000000e+00
1.665487528344671286e+00 0.000000000000000000e+00
1.818594104308389969e+00 0.000000000000000000e+00
1.981133786848072509e+00 0.000000000000000000e+00
2.126077097000000027e+00 1.000000000000000000e+00
2.280997732426303770e+00 0.000000000000000000e+00
2.439002267573695981e+00 0.000000000000000000e+00
2.593922902494330884e+00 0.000000000000000000e+00
nan -1.000000000000000000e+00
2.901587301587301493e+00 0.000000000000000000e+00
3.063401360544217855e+00 0.000000000000000000e+00
3.235736961451247229e+00 0.000000000000000000e+00
3.387392290249433113e+00 0.000000000000000000e+00
3.543764172335600815e+00 0.000000000000000000e+00
3.701950113378684737e+00 0.000000000000000000e+00
3.857777777777777750e+00 0.000000000000000000e+00
4.005079365000000280e+00 1.000000000000000000e+00
4.163990929705215116e+00 0.000000000000000000e+00
4.315283446712018467e+00 0.000000000000000000e+00
4.482176870748299180e+00 0.000000000000000000e+00
4.642902494331066166e+00 0.000000000000000000e+00
4.787845804988662302e+00 0.000000000000000000e+00
4.948752833999999545e+00 1.000000000000000000e+00
5.105124716000000618e+00 1.000000000000000000e+00
5.258594104000000158e+00 1.000000000000000000e+00
5.413877551020408241e+00 0.000000000000000000e+00
5.573151927437641540e+00 0.000000000000000000e+00
5.740770975056689096e+00 0.000000000000000000e+00
5.885532879818594409e+00 0.000000000000000000e+00
6.050068027210884658e+00 0.000000000000000000e+00
nan -1.000000000000000000e+00
6.382403628117914174e+00 0.000000000000000000e+00
6.532426303854875549e+00 0.000000000000000000e+00
6.691700680272108848e+00 0.000000000000000000e+00
6.844807256235827531e+00 0.000000000000000000e+00
7.008072562358276691e+00 0.000000000000000000e+00
7.165532878999999689e+00 1.000000000000000000e+00
7.313197278911564680e+00 0.000000000000000000e+00
7.470657596371881759e+00 0.000000000000000000e+00
7.624126984126983864e+00 0.000000000000000000e+00
nan -1.000000000000000000e+00
7.935963718820861601e+00 0.000000000000000000e+00
8.091791383219954170e+00 0.000000000000000000e+00
8.262312925170068212e+00 0.000000000000000000e+00
8.410702947845804189e+00 0.000000000000000000e+00
8.566530612244898535e+00 0.000000000000000000e+00
nan -1.000000000000000000e+00
nan -1.000000000000000000e+00
nan -1.000000000000000000e+00
9.200544217687074422e+00 0.000000000000000000e+00
9.354195011337868237e+00 0.000000000000000000e+00
9.518911564625851085e+00 0.000000000000000000e+00
9.664036281179138044e+00 0.000000000000000000e+00
9.828027210884354048e+00 0.000000000000000000e+00
9.980226757369614177e+00 0.000000000000000000e+00
1.014331065759637163e+01 0.000000000000000000e+00
1.029551020408163353e+01 0.000000000000000000e+00
1.045315192743764143e+01 0.000000000000000000e+00
1.061460317460317526e+01 0.000000000000000000e+00
1.077315192743764172e+01 0.000000000000000000e+00
1.091845804988662216e+01 0.000000000000000000e+00
1.107918367346938737e+01 0.000000000000000000e+00
nan -1.000000000000000000e+00
nan -1.000000000000000000e+00
nan -1.000000000000000000e+00
1.171537414965986379e+01 0.000000000000000000e+00
1.186648526077097543e+01 0.000000000000000000e+00
1.202684807256235899e+01 0.000000000000000000e+00
1.217578231292517010e+01 0.000000000000000000e+00
1.233070294784580412e+01 0.000000000000000000e+00
1.248725623582766353e+01 0.000000000000000000e+00
1.263927437641723373e+01 0.000000000000000000e+00
1.279018140500000023e+01 1.000000000000000000e+00
1.294965986394557866e+01 0.000000000000000000e+00
1.310113378684807195e+01 0.000000000000000000e+00
1.326312925170068091e+01 0.000000000000000000e+00
nan -1.000000000000000000e+00
nan -1.000000000000000000e+00
nan -1.000000000000000000e+00
1.389569160997732489e+01 0.000000000000000000e+00
1.403990929705215507e+01 0.000000000000000000e+00
1.419863945578231323e+01 0.000000000000000000e+00
1.435011337868480652e+01 0.000000000000000000e+00
1.451156462585034035e+01 0.000000000000000000e+00
1.467040816299999939e+01 0.000000000000000000e+00
1.481197278911564652e+01 0.000000000000000000e+00
1.497342403628117857e+01 0.000000000000000000e+00
1.512580498866213219e+01 0.000000000000000000e+00
1.527818594104308403e+01 0.000000000000000000e+00
1.543292517006802633e+01 0.000000000000000000e+00
1.558965986394557746e+01 0.000000000000000000e+00
1.575873015873015959e+01 0.000000000000000000e+00
1.590984126984126945e+01 0.000000000000000000e+00
1.606077097505668760e+01 0.000000000000000000e+00
1.624435374149659950e+01 0.000000000000000000e+00
1.640163265306122398e+01 0.000000000000000000e+00
1.654839002199999953e+01 1.000000000000000000e+00
1.670675736961451108e+01 0.000000000000000000e+00
1.685333333333333172e+01 0.000000000000000000e+00
1.701532879818594068e+01 0.000000000000000000e+00
1.717170068027211016e+01 0.000000000000000000e+00
1.732662131519274240e+01 0.000000000000000000e+00
1.747882086167800608e+01 0.000000000000000000e+00
1.763337868480725490e+01 0.000000000000000000e+00
1.778358276599999854e+01 1.000000000000000000e+00
1.794321995464852648e+01 0.000000000000000000e+00
1.809505668934240319e+01 0.000000000000000000e+00
1.826158730158730137e+01 0.000000000000000000e+00
1.840108843537414884e+01 0.000000000000000000e+00
1.856399092970521636e+01 0.000000000000000000e+00
nan -1.000000000000000000e+00
1.888780045351473902e+01 0.000000000000000000e+00
1.903419501133786795e+01 0.000000000000000000e+00
1.919074829931972914e+01 0.000000000000000000e+00
1.933950113378684676e+01 0.000000000000000000e+00
1.950530612244897810e+01 0.000000000000000000e+00
1.964752834467120124e+01 0.000000000000000000e+00
1.980462585034013756e+01 0.000000000000000000e+00
1.995446712018140545e+01 0.000000000000000000e+00
2.012263038548752903e+01 0.000000000000000000e+00
2.027374149659863889e+01 0.000000000000000000e+00
2.043301587301587219e+01 0.000000000000000000e+00
2.058793650793650798e+01 0.000000000000000000e+00
2.074866213151927496e+01 0.000000000000000000e+00
2.089215419501133653e+01 0.000000000000000000e+00
2.105505668934240404e+01 0.000000000000000000e+00
2.121015873015873154e+01 0.000000000000000000e+00
2.137723356009070130e+01 0.000000000000000000e+00
2.151854875283446589e+01 0.000000000000000000e+00
2.167836734693877432e+01 0.000000000000000000e+00
2.182512471655328667e+01 0.000000000000000000e+00
2.199020408163265472e+01 0.000000000000000000e+00
2.213931972789115576e+01 0.000000000000000000e+00
2.229623582766440038e+01 0.000000000000000000e+00
2.245605442176870881e+01 0.000000000000000000e+00
2.261569160997732553e+01 0.000000000000000000e+00
2.276775510199999886e+01 1.000000000000000000e+00
2.292643990929705211e+01 0.000000000000000000e+00
2.307918367346938737e+01 0.000000000000000000e+00
2.324517006802721042e+01 0.000000000000000000e+00
2.339482993100000030e+01 0.000000000000000000e+00
2.356136054421768833e+01 0.000000000000000000e+00
2.371882086167800452e+01 0.000000000000000000e+00
2.387700680272108755e+01 0.000000000000000000e+00
2.403512471599999856e+01 0.000000000000000000e+00
2.419265306122449033e+01 0.000000000000000000e+00
2.434321995464852506e+01 0.000000000000000000e+00
2.450575963718820915e+01 0.000000000000000000e+00
2.466176870748299166e+01 0.000000000000000000e+00
2.480507936507936506e+01 0.000000000000000000e+00
2.496707482993197402e+01 0.000000000000000000e+00
2.511945578231292586e+01 0.000000000000000000e+00
2.527530612199999638e+01 1.000000000000000000e+00
2.543183673469387784e+01 0.000000000000000000e+00
2.558639455782313021e+01 0.000000000000000000e+00
2.575165532879818642e+01 0.000000000000000000e+00
2.590530612244898023e+01 0.000000000000000000e+00
2.605714285714285694e+01 0.000000000000000000e+00
nan -1.000000000000000000e+00
2.638857142857142790e+01 0.000000000000000000e+00
2.653079365079365104e+01 0.000000000000000000e+00
2.668770975056689210e+01 0.000000000000000000e+00
2.684136054421768591e+01 0.000000000000000000e+00
2.699954648526077250e+01 0.000000000000000000e+00
2.715054421699999665e+01 1.000000000000000000e+00
2.730539682539682644e+01 0.000000000000000000e+00
2.746176870748299237e+01 0.000000000000000000e+00
2.761487528344671105e+01 0.000000000000000000e+00
2.776598639400000224e+01 1.000000000000000000e+00
2.791746031746031775e+01 0.000000000000000000e+00
2.807238095238095354e+01 0.000000000000000000e+00
2.823836734693877659e+01 0.000000000000000000e+00
2.838294784580498842e+01 0.000000000000000000e+00
2.853442176870748170e+01 0.000000000000000000e+00
nan -1.000000000000000000e+00
2.886385487528344740e+01 0.000000000000000000e+00
2.901297052154194844e+01 0.000000000000000000e+00
2.917315192743764030e+01 0.000000000000000000e+00
2.932698412698412582e+01 0.000000000000000000e+00
2.949532879818594111e+01 0.000000000000000000e+00
2.964752834467120124e+01 0.000000000000000000e+00
2.980263038548752874e+01 0.000000000000000000e+00
2.996226757369614546e+01 0.000000000000000000e+00
3.012662131519274311e+01 0.000000000000000000e+00
3.027918367346938666e+01 0.000000000000000000e+00
3.043718820861678154e+01 0.000000000000000000e+00
3.059537414965986457e+01 0.000000000000000000e+00
3.074866213151927496e+01 0.000000000000000000e+00
3.089523809523809561e+01 0.000000000000000000e+00
3.105015873015873140e+01 0.000000000000000000e+00
nan -1.000000000000000000e+00
3.137469387755102090e+01 0.000000000000000000e+00
3.151818594104308247e+01 0.000000000000000000e+00
3.167528344671201879e+01 0.000000000000000000e+00
3.182857142857142918e+01 0.000000000000000000e+00
3.198494331065759511e+01 0.000000000000000000e+00
3.213115646258503233e+01 0.000000000000000000e+00
3.229333333333333655e+01 0.000000000000000000e+00
3.244643990929705524e+01 0.000000000000000000e+00
3.260335600907029630e+01 0.000000000000000000e+00
3.275936507899999839e+01 1.000000000000000000e+00
3.291936507936507894e+01 0.000000000000000000e+00
3.307011337868480894e+01 0.000000000000000000e+00
3.323174603174603448e+01 0.000000000000000000e+00
3.336997732426303997e+01 0.000000000000000000e+00
3.352854875199999896e+01 0.000000000000000000e+00
nan -1.000000000000000000e+00
3.385106575963718711e+01 0.000000000000000000e+00
3.399927437641723316e+01 0.000000000000000000e+00
3.416181405895691370e+01 0.000000000000000000e+00
3.431782312925169975e+01 0.000000000000000000e+00
3.448435374149659793e+01 0.000000000000000000e+00
3.463383219954648240e+01 0.000000000000000000e+00
3.478385487528344555e+01 0.000000000000000000e+00
3.494149659863945345e+01 0.000000000000000000e+00
3.509641723356008924e+01 0.000000000000000000e+00
3.524589569160998082e+01 0.000000000000000000e+00
3.539410430839001975e+01 0.000000000000000000e+00
3.554666666666666686e+01 0.000000000000000000e+00
3.571047619047619293e+01 0.000000000000000000e+00
3.584997732426303685e+01 0.000000000000000000e+00
3.600961451247165712e+01 0.000000000000000000e+00
3.614585034013605735e+01 0.000000000000000000e+00
nan -1.000000000000000000e+00
3.650129251699999600e+01 1.000000000000000000e+00
3.665795918367346928e+01 0.000000000000000000e+00
3.681034013605442112e+01 0.000000000000000000e+00
3.697469387755101877e+01 0.000000000000000000e+00
3.712507936507936535e+01 0.000000000000000000e+00
3.727891156462585087e+01 0.000000000000000000e+00
3.743746031746032088e+01 0.000000000000000000e+00
3.759147392290249456e+01 0.000000000000000000e+00
3.774294784500000333e+01 1.000000000000000000e+00
3.790058956916099930e+01 0.000000000000000000e+00
3.805242630385487246e+01 0.000000000000000000e+00
3.821424036281179326e+01 0.000000000000000000e+00
3.835519274376417087e+01 0.000000000000000000e+00
3.851174603174602851e+01 0.000000000000000000e+00
nan -1.000000000000000000e+00
3.883537414965986301e+01 0.000000000000000000e+00
3.898539682539682616e+01 0.000000000000000000e+00
3.914829931972789012e+01 0.000000000000000000e+00
3.930013605442177038e+01 0.000000000000000000e+00
3.946648526077097330e+01 0.000000000000000000e+00
3.961650793650793645e+01 0.000000000000000000e+00
3.977505668934240646e+01 0.000000000000000000e+00
nan -1.000000000000000000e+00
nan -1.000000000000000000e+00
nan -1.000000000000000000e+00
nan -1.000000000000000000e+00
nan -1.000000000000000000e+00
4.072145124716553255e+01 0.000000000000000000e+00
4.087619047619047308e+01 0.000000000000000000e+00
4.101424036281179042e+01 0.000000000000000000e+00
4.116734693877550910e+01 0.000000000000000000e+00
4.132916099773242280e+01 0.000000000000000000e+00
nan -1.000000000000000000e+00
4.166276643990929784e+01 0.000000000000000000e+00
4.181369614512471600e+01 0.000000000000000000e+00
4.199020408163265472e+01 0.000000000000000000e+00
4.214276643990929472e+01 0.000000000000000000e+00
4.230185941043083631e+01 0.000000000000000000e+00
4.245804988662131763e+01 0.000000000000000000e+00
4.262331065759637028e+01 0.000000000000000000e+00
nan -1.000000000000000000e+00
4.293351473922902528e+01 0.000000000000000000e+00
4.308897959183673265e+01 0.000000000000000000e+00
4.325260770975056346e+01 0.000000000000000000e+00
4.340662131519274425e+01 0.000000000000000000e+00
4.356535147392290241e+01 0.000000000000000000e+00
4.372335600907029374e+01 0.000000000000000000e+00
4.388625850340135770e+01 0.000000000000000000e+00
4.403337868480725348e+01 0.000000000000000000e+00
4.419247165532879507e+01 0.000000000000000000e+00
4.434866213151927639e+01 0.000000000000000000e+00
4.451736961451247510e+01 0.000000000000000000e+00
4.467265306122448720e+01 0.000000000000000000e+00
4.482702947845805141e+01 0.000000000000000000e+00
4.497868480725623641e+01 0.000000000000000000e+00
4.514158730158730037e+01 0.000000000000000000e+00
4.528943310657596300e+01 0.000000000000000000e+00
4.544616780045351589e+01 0.000000000000000000e+00
nan -1.000000000000000000e+00
nan -1.000000000000000000e+00
nan -1.000000000000000000e+00
nan -1.000000000000000000e+00
nan -1.000000000000000000e+00
4.641614512471655019e+01 0.000000000000000000e+00
4.656290249433106254e+01 0.000000000000000000e+00
4.672399092970521650e+01 0.000000000000000000e+00
4.687854875283446887e+01 0.000000000000000000e+00
4.704362811791383336e+01 0.000000000000000000e+00
4.719927437641723600e+01 0.000000000000000000e+00
4.735691609977324390e+01 0.000000000000000000e+00
4.751256235827664653e+01 0.000000000000000000e+00
4.767328798185940997e+01 0.000000000000000000e+00
4.782380952300000132e+01 1.000000000000000000e+00
4.798312925170068155e+01 0.000000000000000000e+00
4.813768707482993392e+01 0.000000000000000000e+00
4.830512471655328710e+01 0.000000000000000000e+00
4.845968253968253947e+01 0.000000000000000000e+00
4.861514739229024684e+01 0.000000000000000000e+00
4.876861678004534895e+01 0.000000000000000000e+00
4.892879818594104080e+01 0.000000000000000000e+00
4.908027210884353764e+01 0.000000000000000000e+00
4.924172335600906791e+01 0.000000000000000000e+00
4.939972789115645924e+01 0.000000000000000000e+00
4.956263038548753030e+01 0.000000000000000000e+00
nan -1.000000000000000000e+00
4.987356009070294505e+01 0.000000000000000000e+00
5.003174603174603163e+01 0.000000000000000000e+00
5.019120181405895664e+01 0.000000000000000000e+00
5.034340136054422032e+01 0.000000000000000000e+00
5.050938775510203982e+01 0.000000000000000000e+00
5.066575963718820930e+01 0.000000000000000000e+00
5.082920634920635194e+01 0.000000000000000000e+00
5.098249433106575879e+01 0.000000000000000000e+00
5.114031746031746195e+01 0.000000000000000000e+00
5.128852607709750799e+01 0.000000000000000000e+00
5.145451247165532749e+01 0.000000000000000000e+00
nan -1.000000000000000000e+00
5.176888888888888829e+01 0.000000000000000000e+00
5.192326530612245250e+01 0.000000000000000000e+00
5.209124716553287726e+01 0.000000000000000000e+00
5.224380952380952436e+01 0.000000000000000000e+00
5.240489795918367122e+01 0.000000000000000000e+00
5.256526077097505834e+01 0.000000000000000000e+00
5.272725623582766730e+01 0.000000000000000000e+00
5.287619047619047308e+01 0.000000000000000000e+00
5.304054421768707783e+01 0.000000000000000000e+00
5.319165532879818414e+01 0.000000000000000000e+00
5.336163265306122128e+01 0.000000000000000000e+00
5.351455782312925180e+01 0.000000000000000000e+00
5.367365079365079339e+01 0.000000000000000000e+00
5.382911564625850076e+01 0.000000000000000000e+00
5.398875283446712103e+01 0.000000000000000000e+00
5.413913832199546761e+01 0.000000000000000000e+00
5.429732426303854709e+01 0.000000000000000000e+00
5.444934240362811551e+01 0.000000000000000000e+00
5.461641723356009237e+01 0.000000000000000000e+00
5.476952380899999895e+01 1.000000000000000000e+00
nan -1.000000000000000000e+00
nan -1.000000000000000000e+00
5.524934240362811977e+01 0.000000000000000000e+00
5.540426303854875556e+01 0.000000000000000000e+00
5.556662131519274084e+01 0.000000000000000000e+00
5.572136054399999949e+01 0.000000000000000000e+00
5.589224489795918061e+01 0.000000000000000000e+00
5.603410430839002032e+01 0.000000000000000000e+00
5.619301587301587375e+01 0.000000000000000000e+00
5.636934240362811721e+01 0.000000000000000000e+00
5.652879818594104222e+01 0.000000000000000000e+00
5.667882086167800537e+01 0.000000000000000000e+00
5.683120181405895721e+01 0.000000000000000000e+00
5.699011337868481064e+01 0.000000000000000000e+00
5.715065759637187881e+01 0.000000000000000000e+00
5.729886621315192485e+01 0.000000000000000000e+00
5.745759637188208302e+01 0.000000000000000000e+00
5.761360544217686908e+01 0.000000000000000000e+00
5.777596371882086146e+01 0.000000000000000000e+00
5.792888888888889198e+01 0.000000000000000000e+00
5.809814058956916227e+01 0.000000000000000000e+00
5.824925170068026858e+01 0.000000000000000000e+00
5.841197278911564439e+01 0.000000000000000000e+00
5.856362811791382939e+01 0.000000000000000000e+00
5.871709750566893149e+01 0.000000000000000000e+00
5.887455782312925123e+01 0.000000000000000000e+00
5.903818594104308204e+01 0.000000000000000000e+00
5.918798185899999709e+01 1.000000000000000000e+00
5.934893424036280862e+01 0.000000000000000000e+00
5.950566893424036152e+01 0.000000000000000000e+00
5.966911564625850417e+01 0.000000000000000000e+00
5.982603174603174523e+01 0.000000000000000000e+00
5.998149659863945260e+01 0.000000000000000000e+00
6.014185941043083972e+01 0.000000000000000000e+00
6.029732426303854709e+01 0.000000000000000000e+00
6.044734693877551024e+01 0.000000000000000000e+00
6.061224489795918657e+01 0.000000000000000000e+00
nan -1.000000000000000000e+00
6.093405895691609686e+01 0.000000000000000000e+00
6.108553287981859370e+01 0.000000000000000000e+00
6.124263038548753002e+01 0.000000000000000000e+00
6.138739229024943000e+01 0.000000000000000000e+00
6.154938775510203897e+01 0.000000000000000000e+00
nan -1.000000000000000000e+00
nan -1.000000000000000000e+00
nan -1.000000000000000000e+00
6.219827664399092981e+01 0.000000000000000000e+00
6.235011337868481007e+01 0.000000000000000000e+00
6.250956916099773508e+01 0.000000000000000000e+00
6.266702947845804772e+01 0.000000000000000000e+00
6.282956916099773537e+01 0.000000000000000000e+00
6.298086167800000368e+01 1.000000000000000000e+00
6.314086167800453353e+01 0.000000000000000000e+00
6.329741496598639117e+01 0.000000000000000000e+00
6.346412698412698461e+01 0.000000000000000000e+00
6.361487528344671460e+01 0.000000000000000000e+00
6.377287981859410593e+01 0.000000000000000000e+00
6.394340136054421464e+01 0.000000000000000000e+00
6.410938775510203413e+01 0.000000000000000000e+00
nan -1.000000000000000000e+00
6.441705215419500519e+01 0.000000000000000000e+00
6.457088435374149071e+01 0.000000000000000000e+00
6.473687074829932442e+01 0.000000000000000000e+00
6.489179138321995310e+01 0.000000000000000000e+00
6.504780045351473916e+01 0.000000000000000000e+00
6.520308390022675837e+01 0.000000000000000000e+00
6.535696145100000365e+01 0.000000000000000000e+00
6.550621315192744021e+01 0.000000000000000000e+00
6.567219954648525970e+01 0.000000000000000000e+00
nan -1.000000000000000000e+00
nan -1.000000000000000000e+00
nan -1.000000000000000000e+00
nan -1.000000000000000000e+00
nan -1.000000000000000000e+00
nan -1.000000000000000000e+00
nan -1.000000000000000000e+00
6.695292517006802768e+01 0.000000000000000000e+00
6.710548752834466768e+01 0.000000000000000000e+00
6.727219954648525402e+01 0.000000000000000000e+00
6.741823129251700664e+01 0.000000000000000000e+00
6.758276643990929244e+01 0.000000000000000000e+00
nan -1.000000000000000000e+00
nan -1.000000000000000000e+00
nan -1.000000000000000000e+00
6.821696145124717248e+01 0.000000000000000000e+00
6.837079365079364379e+01 0.000000000000000000e+00
6.855020408163265699e+01 0.000000000000000000e+00
6.869460317460317356e+01 0.000000000000000000e+00
6.885804988662131620e+01 0.000000000000000000e+00
nan -1.000000000000000000e+00
nan -1.000000000000000000e+00
nan -1.000000000000000000e+00
6.951328798185940627e+01 0.000000000000000000e+00
6.966294784580499311e+01 0.000000000000000000e+00
6.983673469387754551e+01 0.000000000000000000e+00
6.997115646258502863e+01 0.000000000000000000e+00
7.013478458049885944e+01 0.000000000000000000e+00
nan -1.000000000000000000e+00
nan -1.000000000000000000e+00
nan -1.000000000000000000e+00
7.076390022675737157e+01 0.000000000000000000e+00
7.091628117913832341e+01 0.000000000000000000e+00
7.108498866213152212e+01 0.000000000000000000e+00
7.122140589569160340e+01 0.000000000000000000e+00
7.138521541950113658e+01 0.000000000000000000e+00
7.153052154195010814e+01 0.000000000000000000e+00
nan -1.000000000000000000e+00
nan -1.000000000000000000e+00
7.202702947845804715e+01 0.000000000000000000e+00
7.217541950113378846e+01 0.000000000000000000e+00
7.235011337868481007e+01 0.000000000000000000e+00
7.250430839002267192e+01 0.000000000000000000e+00
7.266068027210884850e+01 0.000000000000000000e+00
7.281941043083899956e+01 0.000000000000000000e+00
7.297469387755101877e+01 0.000000000000000000e+00
nan -1.000000000000000000e+00
7.328616780045351220e+01 0.000000000000000000e+00
7.343927437641723088e+01 0.000000000000000000e+00
7.360961451247165144e+01 0.000000000000000000e+00
7.375546485260771590e+01 0.000000000000000000e+00
7.391600907029479117e+01 0.000000000000000000e+00
7.406603174603174011e+01 0.000000000000000000e+00
7.423201814058957382e+01 0.000000000000000000e+00
7.438839002267573619e+01 0.000000000000000000e+00
7.455020408163265699e+01 0.000000000000000000e+00
7.469877551020408646e+01 0.000000000000000000e+00
7.486839002267574017e+01 0.000000000000000000e+00
7.502204081632653754e+01 0.000000000000000000e+00
7.517369614512472253e+01 0.000000000000000000e+00
7.532916099773242991e+01 0.000000000000000000e+00
7.547755102040815700e+01 0.000000000000000000e+00
7.562648526077097699e+01 0.000000000000000000e+00
7.578575963718820674e+01 0.000000000000000000e+00
7.594394557823129333e+01 0.000000000000000000e+00
7.610630385487527860e+01 0.000000000000000000e+00
7.625487528344670807e+01 0.000000000000000000e+00
7.640870748299319359e+01 0.000000000000000000e+00
7.659120181405896233e+01 0.000000000000000000e+00
7.674993197278911339e+01 0.000000000000000000e+00
7.689451247165533232e+01 0.000000000000000000e+00
7.705396825396825022e+01 0.000000000000000000e+00
7.720943310657595759e+01 0.000000000000000000e+00
7.737378684807256946e+01 0.000000000000000000e+00
7.752634920634920945e+01 0.000000000000000000e+00
7.768598639455782973e+01 0.000000000000000000e+00
7.784181405895691341e+01 0.000000000000000000e+00
7.799927437641723316e+01 0.000000000000000000e+00
7.814748299319727209e+01 0.000000000000000000e+00
7.831151927399999124e+01 0.000000000000000000e+00
7.846585034013605764e+01 0.000000000000000000e+00
7.863165532879818898e+01 0.000000000000000000e+00
7.877297052154195001e+01 0.000000000000000000e+00
7.893097505668934843e+01 0.000000000000000000e+00
nan -1.000000000000000000e+00
7.926476190476191164e+01 0.000000000000000000e+00
7.940952380952380452e+01 0.000000000000000000e+00
7.957115646258503716e+01 0.000000000000000000e+00
7.972226757369614347e+01 0.000000000000000000e+00
7.989043083900226350e+01 0.000000000000000000e+00
8.004299319727891771e+01 0.000000000000000000e+00
8.019682539682540323e+01 0.000000000000000000e+00
8.034122448979591979e+01 0.000000000000000000e+00
8.052081632653060694e+01 0.000000000000000000e+00
8.066884353741497193e+01 0.000000000000000000e+00
8.083079365000000394e+01 0.000000000000000000e+00
8.098702947845805511e+01 0.000000000000000000e+00
8.114721088435373986e+01 0.000000000000000000e+00
8.129124716553288010e+01 0.000000000000000000e+00
8.146031746031745513e+01 0.000000000000000000e+00
8.162430839002267646e+01 0.000000000000000000e+00
8.179700680272108571e+01 0.000000000000000000e+00
nan -1.000000000000000000e+00
8.210031746031745570e+01 0.000000000000000000e+00
8.225414965986394122e+01 0.000000000000000000e+00
8.241342403628118518e+01 0.000000000000000000e+00
8.256362811791383649e+01 0.000000000000000000e+00
8.272616780045350993e+01 0.000000000000000000e+00
8.288054421768707414e+01 0.000000000000000000e+00
8.303709750566893888e+01 0.000000000000000000e+00
8.318730158730159019e+01 0.000000000000000000e+00
8.334408163199999819e+01 0.000000000000000000e+00
8.350294784580498231e+01 0.000000000000000000e+00
8.366621315192743680e+01 0.000000000000000000e+00
8.380988662131518652e+01 0.000000000000000000e+00
8.396825396825396126e+01 0.000000000000000000e+00
nan -1.000000000000000000e+00
8.430290249399999425e+01 0.000000000000000000e+00
8.444625850340136708e+01 0.000000000000000000e+00
8.461024943310657420e+01 0.000000000000000000e+00
8.476426303854874789e+01 0.000000000000000000e+00
8.492589569160998053e+01 0.000000000000000000e+00
8.508390022675736475e+01 0.000000000000000000e+00
8.522920634920635052e+01 0.000000000000000000e+00
8.538956916099773764e+01 0.000000000000000000e+00
8.554122448979592264e+01 0.000000000000000000e+00
8.568580498866212736e+01 0.000000000000000000e+00
8.584616780045351447e+01 0.000000000000000000e+00
8.600108843537414316e+01 0.000000000000000000e+00
8.616163265306121843e+01 0.000000000000000000e+00
8.631147392290249343e+01 0.000000000000000000e+00
8.646712018140588896e+01 0.000000000000000000e+00
8.664834467120181216e+01 0.000000000000000000e+00
8.680671201814058691e+01 0.000000000000000000e+00
8.694893424036281715e+01 0.000000000000000000e+00
8.710095238095237846e+01 0.000000000000000000e+00
8.726204081632653242e+01 0.000000000000000000e+00
8.741696145124716111e+01 0.000000000000000000e+00
8.757097505668934900e+01 0.000000000000000000e+00
8.771791383219954241e+01 0.000000000000000000e+00
8.787464852607709531e+01 0.000000000000000000e+00
8.802884353741497137e+01 0.000000000000000000e+00
8.818122448979592320e+01 0.000000000000000000e+00
8.833414965986393952e+01 0.000000000000000000e+00
8.848961451247166110e+01 0.000000000000000000e+00
8.865922902494331481e+01 0.000000000000000000e+00
8.879854875283446347e+01 0.000000000000000000e+00
8.895256235827663716e+01 0.000000000000000000e+00
nan -1.000000000000000000e+00
8.927401360544217823e+01 0.000000000000000000e+00
8.942512471655328454e+01 0.000000000000000000e+00
8.958911564625850588e+01 0.000000000000000000e+00
8.974294784580499140e+01 0.000000000000000000e+00
8.991111111111111143e+01 0.000000000000000000e+00
9.005950113378685273e+01 0.000000000000000000e+00
9.021968253968253748e+01 0.000000000000000000e+00
nan -1.000000000000000000e+00
nan -1.000000000000000000e+00
nan -1.000000000000000000e+00
nan -1.000000000000000000e+00
nan -1.000000000000000000e+00
9.116426303854875357e+01 0.000000000000000000e+00
9.130575963718820276e+01 0.000000000000000000e+00
9.146104308390022197e+01 0.000000000000000000e+00
9.160653061224489591e+01 0.000000000000000000e+00
9.174058956916100271e+01 0.000000000000000000e+00
nan -1.000000000000000000e+00
9.209705215419501201e+01 0.000000000000000000e+00
9.224036281179138541e+01 0.000000000000000000e+00
9.241777777777777203e+01 0.000000000000000000e+00
9.256126984126984780e+01 0.000000000000000000e+00
9.272018140589568702e+01 0.000000000000000000e+00
9.287927437641722861e+01 0.000000000000000000e+00
9.304526077097506231e+01 0.000000000000000000e+00
9.318721088399999530e+01 1.000000000000000000e+00
9.335437641723356705e+01 0.000000000000000000e+00
9.350857142857142890e+01 0.000000000000000000e+00
9.367365079365079339e+01 0.000000000000000000e+00
9.383092970521542497e+01 0.000000000000000000e+00
9.398839002267573051e+01 0.000000000000000000e+00
9.414349206349206156e+01 0.000000000000000000e+00
9.430621315192743737e+01 0.000000000000000000e+00
9.445383219899999006e+01 1.000000000000000000e+00
9.462040816326531001e+01 0.000000000000000000e+00
9.477097505668933763e+01 0.000000000000000000e+00
9.493931972789116003e+01 0.000000000000000000e+00
9.509351473922902187e+01 0.000000000000000000e+00
9.524934240362811977e+01 0.000000000000000000e+00
9.540807256235827083e+01 0.000000000000000000e+00
9.556861678004534610e+01 0.000000000000000000e+00
9.572861678004535690e+01 0.000000000000000000e+00
9.588244897959184243e+01 0.000000000000000000e+00
9.603900226757369296e+01 0.000000000000000000e+00
9.620680272108843667e+01 0.000000000000000000e+00
9.636081632653061035e+01 0.000000000000000000e+00
9.651827664399093010e+01 0.000000000000000000e+00
9.669986394557822962e+01 0.000000000000000000e+00
9.685170068027210277e+01 0.000000000000000000e+00
9.699845804988662223e+01 0.000000000000000000e+00
9.715192743764171723e+01 0.000000000000000000e+00
9.730557823129251460e+01 0.000000000000000000e+00
9.746920634920634541e+01 0.000000000000000000e+00
9.762485260770975515e+01 0.000000000000000000e+00
9.777541950113378277e+01 0.000000000000000000e+00
9.793433106575963620e+01 0.000000000000000000e+00
9.809251700680272279e+01 0.000000000000000000e+00
9.824725623582766332e+01 0.000000000000000000e+00
9.840326530612244937e+01 0.000000000000000000e+00
9.856253968253967912e+01 0.000000000000000000e+00
9.872798185941043414e+01 0.000000000000000000e+00
9.888090702947846466e+01 0.000000000000000000e+00
9.903582766439909335e+01 0.000000000000000000e+00
9.919165532879819125e+01 0.000000000000000000e+00
9.935764172335601074e+01 0.000000000000000000e+00
9.950911564625850758e+01 0.000000000000000000e+00
9.967092970521541417e+01 0.000000000000000000e+00
9.981950113378684364e+01 0.000000000000000000e+00
9.998530612244897497e+01 0.000000000000000000e+00
1.001333333333333400e+02 0.000000000000000000e+00
1.002944217687074797e+02 0.000000000000000000e+00
1.004536961451247095e+02 0.000000000000000000e+00
1.006176870748299308e+02 0.000000000000000000e+00
1.007658956916099839e+02 0.000000000000000000e+00
1.009231746031746013e+02 0.000000000000000000e+00
1.010998639455782353e+02 0.000000000000000000e+00
1.012460770975056619e+02 0.000000000000000000e+00
1.013919274376417263e+02 0.000000000000000000e+00
1.015499319727891105e+02 0.000000000000000000e+00
nan -1.000000000000000000e+00
nan -1.000000000000000000e+00
nan -1.000000000000000000e+00
1.022182312925170038e+02 0.000000000000000000e+00
1.023669841269841214e+02 0.000000000000000000e+00
1.025287981859410422e+02 0.000000000000000000e+00
1.026788208616780054e+02 0.000000000000000000e+00
1.028341043083900246e+02 0.000000000000000000e+00
1.029986394557823104e+02 0.000000000000000000e+00
1.031515646258503409e+02 0.000000000000000000e+00
1.033032199539999993e+02 1.000000000000000000e+00
1.034675736961451236e+02 0.000000000000000000e+00
1.036210430839002328e+02 0.000000000000000000e+00
1.037901133786848078e+02 0.000000000000000000e+00
1.039482993197278944e+02 0.000000000000000000e+00
1.041012244897959249e+02 0.000000000000000000e+00
1.042537868480725649e+02 0.000000000000000000e+00
1.044217687074829968e+02 0.000000000000000000e+00
1.045737868480725581e+02 0.000000000000000000e+00
1.047350566893424002e+02 0.000000000000000000e+00
1.048845351473922847e+02 0.000000000000000000e+00
1.050566893424036294e+02 0.000000000000000000e+00
1.052108843529999973e+02 1.000000000000000000e+00
1.053703401360544234e+02 0.000000000000000000e+00
1.055288888888888863e+02 0.000000000000000000e+00
1.056870748299319729e+02 0.000000000000000000e+00
1.058351020408163237e+02 0.000000000000000000e+00
1.059967346938775563e+02 0.000000000000000000e+00
nan -1.000000000000000000e+00
1.063361451247165519e+02 0.000000000000000000e+00
1.064712925170068019e+02 0.000000000000000000e+00
1.066282086167800429e+02 0.000000000000000000e+00
1.067943764172335648e+02 0.000000000000000000e+00
1.069667120181405835e+02 0.000000000000000000e+00
1.071080725620000038e+02 1.000000000000000000e+00
1.072723809523809564e+02 0.000000000000000000e+00
1.074164172335600966e+02 0.000000000000000000e+00
1.075856689342403598e+02 0.000000000000000000e+00
1.077362358276644017e+02 0.000000000000000000e+00
1.079025850340136117e+02 0.000000000000000000e+00
1.080598639455782290e+02 0.000000000000000000e+00
1.082274829931972846e+02 0.000000000000000000e+00
1.083744217687074780e+02 0.000000000000000000e+00
1.085365986394557893e+02 0.000000000000000000e+00
1.086917006802721062e+02 0.000000000000000000e+00
1.088556916099773275e+02 0.000000000000000000e+00
1.090135147392290236e+02 0.000000000000000000e+00
1.091677097505668996e+02 0.000000000000000000e+00
1.093226303854875283e+02 0.000000000000000000e+00
1.094895238095238028e+02 0.000000000000000000e+00
1.096358276639999900e+02 1.000000000000000000e+00
1.097955555555555520e+02 0.000000000000000000e+00
1.099403174603174591e+02 0.000000000000000000e+00
1.101182766439909244e+02 0.000000000000000000e+00
1.102712018140589549e+02 0.000000000000000000e+00
1.104321088435374207e+02 0.000000000000000000e+00
nan -1.000000000000000000e+00
nan -1.000000000000000000e+00
nan -1.000000000000000000e+00
1.110526984126984189e+02 0.000000000000000000e+00
1.112228571428571371e+02 0.000000000000000000e+00
1.113645351473922886e+02 0.000000000000000000e+00
1.115080272108843502e+02 0.000000000000000000e+00
1.116725623582766502e+02 0.000000000000000000e+00
1.118117006802721107e+02 0.000000000000000000e+00
1.119809523809523739e+02 0.000000000000000000e+00
nan -1.000000000000000000e+00
1.123040362811791368e+02 0.000000000000000000e+00
1.124878004535147369e+02 0.000000000000000000e+00
nan -1.000000000000000000e+00
1.127847619047619077e+02 0.000000000000000000e+00
1.129416780045351487e+02 0.000000000000000000e+00
1.131011337868480666e+02 0.000000000000000000e+00
1.132596825396825437e+02 0.000000000000000000e+00
1.134109750566893382e+02 0.000000000000000000e+00
1.135722448979591803e+02 0.000000000000000000e+00
1.137269841269841208e+02 0.000000000000000000e+00
1.139018594104308448e+02 0.000000000000000000e+00
1.140487981849999954e+02 1.000000000000000000e+00
1.142140589569161051e+02 0.000000000000000000e+00
1.143738775510204135e+02 0.000000000000000000e+00
1.145458503401360559e+02 0.000000000000000000e+00
1.146886167800453507e+02 0.000000000000000000e+00
1.148524263038548696e+02 0.000000000000000000e+00
1.150037188208616783e+02 0.000000000000000000e+00
1.151702494331065765e+02 0.000000000000000000e+00
1.153182766439909273e+02 0.000000000000000000e+00
1.154750113378684802e+02 0.000000000000000000e+00
1.156346485260771004e+02 0.000000000000000000e+00
1.157968253968253975e+02 0.000000000000000000e+00
1.159531972789115599e+02 0.000000000000000000e+00
1.161104761904761915e+02 0.000000000000000000e+00
nan -1.000000000000000000e+00
1.164435374149659879e+02 0.000000000000000000e+00
1.165881179138321926e+02 0.000000000000000000e+00
1.167419501133786781e+02 0.000000000000000000e+00
1.169208163265306126e+02 0.000000000000000000e+00
1.170704761904761853e+02 0.000000000000000000e+00
nan -1.000000000000000000e+00
1.173899319727891140e+02 0.000000000000000000e+00
1.175377777777777766e+02 0.000000000000000000e+00
1.177166439909297111e+02 0.000000000000000000e+00
1.178659410430838932e+02 0.000000000000000000e+00
1.180304761904761932e+02 0.000000000000000000e+00
nan -1.000000000000000000e+00
nan -1.000000000000000000e+00
nan -1.000000000000000000e+00
1.186713832199546488e+02 0.000000000000000000e+00
1.188154195011337890e+02 0.000000000000000000e+00
1.189980952380952317e+02 0.000000000000000000e+00
1.191377777777777709e+02 0.000000000000000000e+00
1.193115646258503375e+02 0.000000000000000000e+00
nan -1.000000000000000000e+00
nan -1.000000000000000000e+00
nan -1.000000000000000000e+00
nan -1.000000000000000000e+00
nan -1.000000000000000000e+00
nan -1.000000000000000000e+00
nan -1.000000000000000000e+00
nan -1.000000000000000000e+00
nan -1.000000000000000000e+00
nan -1.000000000000000000e+00
nan -1.000000000000000000e+00
1.212237641723356063e+02 0.000000000000000000e+00
1.213765079365079345e+02 0.000000000000000000e+00
1.215622675736961469e+02 0.000000000000000000e+00
1.216943310657596413e+02 0.000000000000000000e+00
1.218623129251700732e+02 0.000000000000000000e+00
nan -1.000000000000000000e+00
nan -1.000000000000000000e+00
nan -1.000000000000000000e+00
nan -1.000000000000000000e+00
nan -1.000000000000000000e+00
nan -1.000000000000000000e+00
nan -1.000000000000000000e+00
nan -1.000000000000000000e+00
nan -1.000000000000000000e+00
1.234842630385487467e+02 0.000000000000000000e+00
1.236250340136054433e+02 0.000000000000000000e+00
1.237846712018140636e+02 0.000000000000000000e+00
1.239256235827664341e+02 0.000000000000000000e+00
1.240995918367346889e+02 0.000000000000000000e+00
1.242407256235827617e+02 0.000000000000000000e+00
1.244121541950113397e+02 0.000000000000000000e+00
1.245712471655328812e+02 0.000000000000000000e+00
1.247383219954648581e+02 0.000000000000000000e+00
1.248832653061224534e+02 0.000000000000000000e+00
1.250532426303854834e+02 0.000000000000000000e+00
1.252090702947845813e+02 0.000000000000000000e+00
1.253701587301587352e+02 0.000000000000000000e+00
1.255410430839002203e+02 0.000000000000000000e+00
1.256856235827664392e+02 0.000000000000000000e+00
1.258503401360544274e+02 0.000000000000000000e+00
1.260065306122449016e+02 0.000000000000000000e+00
1.261491156462585081e+02 0.000000000000000000e+00
1.263176417233560045e+02 0.000000000000000000e+00
1.264663945578231363e+02 0.000000000000000000e+00
1.266434467120181466e+02 0.000000000000000000e+00
1.267869387755102082e+02 0.000000000000000000e+00
1.269491156462585053e+02 0.000000000000000000e+00
1.271076643990929682e+02 0.000000000000000000e+00
1.272658503401360548e+02 0.000000000000000000e+00
1.274238548752834532e+02 0.000000000000000000e+00
1.275874829931972840e+02 0.000000000000000000e+00
1.277376870748299353e+02 0.000000000000000000e+00
1.279091156462584991e+02 0.000000000000000000e+00
1.280580498866213190e+02 0.000000000000000000e+00
1.282187755102040683e+02 0.000000000000000000e+00
1.283731519274376467e+02 0.000000000000000000e+00
1.285375056689342443e+02 0.000000000000000000e+00
1.286820408160000113e+02 1.000000000000000000e+00
1.288462585034013728e+02 0.000000000000000000e+00
1.289962811791383217e+02 0.000000000000000000e+00
1.291769614512471662e+02 0.000000000000000000e+00
1.293139229024943404e+02 0.000000000000000000e+00
1.294790022675736907e+02 0.000000000000000000e+00
nan -1.000000000000000000e+00
1.298069841269841334e+02 0.000000000000000000e+00
1.299541043083900149e+02 0.000000000000000000e+00
1.301186394557823007e+02 0.000000000000000000e+00
1.302701133786848118e+02 0.000000000000000000e+00
1.304424489795918305e+02 0.000000000000000000e+00
1.305921088435374031e+02 0.000000000000000000e+00
1.307522902494331163e+02 0.000000000000000000e+00
1.309052154195011326e+02 0.000000000000000000e+00
1.310724716553287976e+02 0.000000000000000000e+00
1.312186848072562384e+02 0.000000000000000000e+00
1.313877551020408134e+02 0.000000000000000000e+00
1.315473922902494337e+02 0.000000000000000000e+00
1.317008616780045429e+02 0.000000000000000000e+00
1.318419954648526016e+02 0.000000000000000000e+00
1.320107029478458003e+02 0.000000000000000000e+00
nan -1.000000000000000000e+00
1.323221768707483079e+02 0.000000000000000000e+00
1.324765532879818579e+02 0.000000000000000000e+00
1.326419954648526129e+02 0.000000000000000000e+00
1.327891156462584945e+02 0.000000000000000000e+00
1.329614512471655416e+02 0.000000000000000000e+00
1.331083900226757351e+02 0.000000000000000000e+00
1.332692970521542009e+02 0.000000000000000000e+00
1.334227664399093101e+02 0.000000000000000000e+00
1.335831292517006830e+02 0.000000000000000000e+00
1.337298866213151882e+02 0.000000000000000000e+00
1.338917006802720948e+02 0.000000000000000000e+00
1.340399092970521622e+02 0.000000000000000000e+00
1.342102494331065827e+02 0.000000000000000000e+00
1.343550113378684898e+02 0.000000000000000000e+00
1.345146485260771101e+02 0.000000000000000000e+00
1.346860770975056596e+02 0.000000000000000000e+00
1.348486167800453472e+02 0.000000000000000000e+00
1.349899319727891225e+02 0.000000000000000000e+00
1.351571882086167875e+02 0.000000000000000000e+00
1.353068480725623601e+02 0.000000000000000000e+00
1.354746485260770896e+02 0.000000000000000000e+00
1.356306575963718899e+02 0.000000000000000000e+00
1.357814058956916199e+02 0.000000000000000000e+00
1.359412244897959283e+02 0.000000000000000000e+00
1.361006802721088320e+02 0.000000000000000000e+00
1.362490702947845875e+02 0.000000000000000000e+00
1.364072562358276741e+02 0.000000000000000000e+00
1.365654421768707607e+02 0.000000000000000000e+00
1.367169160997732433e+02 0.000000000000000000e+00
1.368613151927437741e+02 0.000000000000000000e+00
1.370287528344671273e+02 0.000000000000000000e+00
nan -1.000000000000000000e+00
1.373569160997732297e+02 0.000000000000000000e+00
1.374996825396825386e+02 0.000000000000000000e+00
1.376576870748299370e+02 0.000000000000000000e+00
1.378118820861677989e+02 0.000000000000000000e+00
1.379753287981859273e+02 0.000000000000000000e+00
1.381264399092970621e+02 0.000000000000000000e+00
1.382893424036281260e+02 0.000000000000000000e+00
1.384411791383219850e+02 0.000000000000000000e+00
1.385995464852607597e+02 0.000000000000000000e+00
1.387443083900226668e+02 0.000000000000000000e+00
1.389075736961451355e+02 0.000000000000000000e+00
1.390595918367346826e+02 0.000000000000000000e+00
1.392331972789115753e+02 0.000000000000000000e+00
1.393775963718820776e+02 0.000000000000000000e+00
1.395314285714285631e+02 0.000000000000000000e+00
nan -1.000000000000000000e+00
1.398652154195011406e+02 0.000000000000000000e+00
1.400085260770975140e+02 0.000000000000000000e+00
1.401648979591836621e+02 0.000000000000000000e+00
1.403180045351473950e+02 0.000000000000000000e+00
1.404834467120181500e+02 0.000000000000000000e+00
1.406269387755102116e+02 0.000000000000000000e+00
1.408054421768707414e+02 0.000000000000000000e+00
1.409692517006802746e+02 0.000000000000000000e+00
nan -1.000000000000000000e+00
nan -1.000000000000000000e+00
nan -1.000000000000000000e+00
nan -1.000000000000000000e+00
nan -1.000000000000000000e+00
nan -1.000000000000000000e+00
nan -1.000000000000000000e+00
nan -1.000000000000000000e+00
1.423715192743764248e+02 0.000000000000000000e+00
1.424988662131519277e+02 0.000000000000000000e+00
1.426641269841269946e+02 0.000000000000000000e+00
1.428101587301587188e+02 0.000000000000000000e+00
1.429745124716553164e+02 0.000000000000000000e+00
1.431223582766439790e+02 0.000000000000000000e+00
1.432814512471655348e+02 0.000000000000000000e+00
1.434389115646258404e+02 0.000000000000000000e+00
1.436047165532879717e+02 0.000000000000000000e+00
1.437453061224489659e+02 0.000000000000000000e+00
1.439118367346938783e+02 0.000000000000000000e+00
nan -1.000000000000000000e+00
1.442499773242630283e+02 0.000000000000000000e+00
1.443902040816326462e+02 0.000000000000000000e+00
1.445424036281179099e+02 0.000000000000000000e+00
nan -1.000000000000000000e+00
nan -1.000000000000000000e+00
nan -1.000000000000000000e+00
1.451637188208616749e+02 0.000000000000000000e+00
1.453077551020408293e+02 0.000000000000000000e+00
1.454875283446712046e+02 0.000000000000000000e+00
1.456328344671201762e+02 0.000000000000000000e+00
1.457896598629999971e+02 0.000000000000000000e+00
1.459546485260771078e+02 0.000000000000000000e+00
1.461166439909297026e+02 0.000000000000000000e+00
1.462617687074829860e+02 0.000000000000000000e+00
1.464264852607709884e+02 0.000000000000000000e+00
1.466142403628117847e+02 0.000000000000000000e+00
1.467535600907029618e+02 0.000000000000000000e+00
nan -1.000000000000000000e+00
1.470715646258503284e+02 0.000000000000000000e+00
1.472090702947845671e+02 0.000000000000000000e+00
1.473895691609977234e+02 0.000000000000000000e+00
1.475350566893424116e+02 0.000000000000000000e+00
1.476963265306122537e+02 0.000000000000000000e+00
1.478298412698412676e+02 0.000000000000000000e+00
nan -1.000000000000000000e+00
nan -1.000000000000000000e+00
1.483259863945578161e+02 0.000000000000000000e+00
1.484714739229025042e+02 0.000000000000000000e+00
1.486398185941042982e+02 0.000000000000000000e+00
nan -1.000000000000000000e+00
1.489605442176870724e+02 0.000000000000000000e+00
1.490998639455782211e+02 0.000000000000000000e+00
1.492887074829932033e+02 0.000000000000000000e+00
1.494358276643990848e+02 0.000000000000000000e+00
1.495943764172335477e+02 0.000000000000000000e+00
1.497496598630000051e+02 0.000000000000000000e+00
1.499199999999999875e+02 0.000000000000000000e+00
1.500654875283446756e+02 0.000000000000000000e+00
1.502311111111111188e+02 0.000000000000000000e+00
1.503836734693877588e+02 0.000000000000000000e+00
1.505583673469387804e+02 0.000000000000000000e+00
1.507149206349206452e+02 0.000000000000000000e+00
1.508761904761904873e+02 0.000000000000000000e+00
1.510291156462585036e+02 0.000000000000000000e+00
1.511978231292517023e+02 0.000000000000000000e+00
1.513471201814058986e+02 0.000000000000000000e+00
1.515118367346938726e+02 0.000000000000000000e+00
1.516587755102040944e+02 0.000000000000000000e+00
1.518503401360544274e+02 0.000000000000000000e+00
1.520078004535147329e+02 0.000000000000000000e+00
1.521641723356009095e+02 0.000000000000000000e+00
1.523199999999999932e+02 0.000000000000000000e+00
1.524780045351473916e+02 0.000000000000000000e+00
1.526233106575963632e+02 0.000000000000000000e+00
1.527822222222222308e+02 0.000000000000000000e+00
1.529569160997732524e+02 0.000000000000000000e+00
1.531040362811791340e+02 0.000000000000000000e+00
1.532573242630385550e+02 0.000000000000000000e+00
1.534253061224489727e+02 0.000000000000000000e+00
1.535805895691609919e+02 0.000000000000000000e+00
nan -1.000000000000000000e+00
nan -1.000000000000000000e+00
nan -1.000000000000000000e+00
nan -1.000000000000000000e+00
1.543909297052154272e+02 0.000000000000000000e+00
1.545324263038548622e+02 0.000000000000000000e+00
1.546962358276643954e+02 0.000000000000000000e+00
nan -1.000000000000000000e+00
nan -1.000000000000000000e+00
nan -1.000000000000000000e+00
1.553231746031746070e+02 0.000000000000000000e+00
1.554728344671201796e+02 0.000000000000000000e+00
1.556596825396825352e+02 0.000000000000000000e+00
1.557939229024943302e+02 0.000000000000000000e+00
1.559617233560090597e+02 0.000000000000000000e+00
nan -1.000000000000000000e+00
nan -1.000000000000000000e+00
nan -1.000000000000000000e+00
nan -1.000000000000000000e+00
nan -1.000000000000000000e+00
1.569449433106576066e+02 0.000000000000000000e+00
1.570804535147392187e+02 0.000000000000000000e+00
1.572469841269841311e+02 0.000000000000000000e+00
nan -1.000000000000000000e+00
1.575559183670000039e+02 0.000000000000000000e+00
1.577001360544217619e+02 0.000000000000000000e+00
1.578602267570000208e+02 0.000000000000000000e+00
1.580128798185941150e+02 0.000000000000000000e+00
1.581790022670000155e+02 0.000000000000000000e+00
1.583239909297052179e+02 0.000000000000000000e+00
1.584808163259999958e+02 0.000000000000000000e+00
1.586324716549999891e+02 1.000000000000000000e+00
nan -1.000000000000000000e+00
nan -1.000000000000000000e+00
1.591443083900226725e+02 0.000000000000000000e+00
1.592901587301587369e+02 0.000000000000000000e+00
1.594693877551020478e+02 0.000000000000000000e+00
1.596270294784580415e+02 0.000000000000000000e+00
1.597895691609977291e+02 0.000000000000000000e+00
1.599415873015873046e+02 0.000000000000000000e+00
1.601034013605442112e+02 0.000000000000000000e+00
1.602547845800000061e+02 1.000000000000000000e+00
1.604121541950113397e+02 0.000000000000000000e+00
1.605732426303854936e+02 0.000000000000000000e+00
1.607368707482993102e+02 0.000000000000000000e+00
1.608783673469387736e+02 0.000000000000000000e+00
1.610398185941043039e+02 0.000000000000000000e+00
nan -1.000000000000000000e+00
1.613696145124716566e+02 0.000000000000000000e+00
1.615241723356008947e+02 0.000000000000000000e+00
1.616867120181405824e+02 0.000000000000000000e+00
1.618367346938775597e+02 0.000000000000000000e+00
1.620019954648525982e+02 0.000000000000000000e+00
1.621696145124716679e+02 0.000000000000000000e+00
1.623140136054421703e+02 0.000000000000000000e+00
1.624747392289999937e+02 0.000000000000000000e+00
1.626254875283446779e+02 0.000000000000000000e+00
1.627756916099773150e+02 0.000000000000000000e+00
1.629378684807256263e+02 0.000000000000000000e+00
1.630956916099773366e+02 0.000000000000000000e+00
1.632689342403628245e+02 0.000000000000000000e+00
1.634147845804988606e+02 0.000000000000000000e+00
1.635791383219954582e+02 0.000000000000000000e+00
nan -1.000000000000000000e+00
1.639076643990929654e+02 0.000000000000000000e+00
1.640643990929705183e+02 0.000000000000000000e+00
1.642289342403628041e+02 0.000000000000000000e+00
1.643784126984126885e+02 0.000000000000000000e+00
1.645473015873015754e+02 0.000000000000000000e+00
1.646984126984127101e+02 0.000000000000000000e+00
1.648613151927437741e+02 0.000000000000000000e+00
1.650162358276643886e+02 0.000000000000000000e+00
1.651742403628117870e+02 0.000000000000000000e+00
1.653253514739228933e+02 0.000000000000000000e+00
1.654875283446712046e+02 0.000000000000000000e+00
1.656417233560090665e+02 0.000000000000000000e+00
1.658106122448979534e+02 0.000000000000000000e+00
1.659577324263038633e+02 0.000000000000000000e+00
1.661151927437641689e+02 0.000000000000000000e+00
1.662583219954648541e+02 0.000000000000000000e+00
nan -1.000000000000000000e+00
1.665973696145124734e+02 0.000000000000000000e+00
1.667566439909297173e+02 0.000000000000000000e+00
1.669070294784580426e+02 0.000000000000000000e+00
1.670739229024943313e+02 0.000000000000000000e+00
1.672299319727891032e+02 0.000000000000000000e+00
1.673853968253968389e+02 0.000000000000000000e+00
1.675414058956916108e+02 0.000000000000000000e+00
1.677099319727891213e+02 0.000000000000000000e+00
1.678643083900226713e+02 0.000000000000000000e+00
1.680188662131519379e+02 0.000000000000000000e+00
1.681817687074830019e+02 0.000000000000000000e+00
1.683390476190476193e+02 0.000000000000000000e+00
1.684843537414965908e+02 0.000000000000000000e+00
1.686385487528344811e+02 0.000000000000000000e+00
1.688206802721088309e+02 0.000000000000000000e+00
1.689721541950113419e+02 0.000000000000000000e+00
1.691187301587301590e+02 0.000000000000000000e+00
1.692803628117913775e+02 0.000000000000000000e+00
1.694338321995464867e+02 0.000000000000000000e+00
1.695990929705215535e+02 0.000000000000000000e+00
1.697572789115646117e+02 0.000000000000000000e+00
1.699071201814059009e+02 0.000000000000000000e+00
1.700680272108843667e+02 0.000000000000000000e+00
1.702276643990929585e+02 0.000000000000000000e+00
1.703836734693877588e+02 0.000000000000000000e+00
1.705431292517006909e+02 0.000000000000000000e+00
1.706980498866213054e+02 0.000000000000000000e+00
1.708660317460317515e+02 0.000000000000000000e+00
1.710160544217687004e+02 0.000000000000000000e+00
1.711673469387755233e+02 0.000000000000000000e+00
1.713278911564625844e+02 0.000000000000000000e+00
1.715011337868480723e+02 0.000000000000000000e+00
1.716493424036281112e+02 0.000000000000000000e+00
1.718102494331065770e+02 0.000000000000000000e+00
1.719584580498866160e+02 0.000000000000000000e+00
1.721184580498866126e+02 0.000000000000000000e+00
1.722804535147392357e+02 0.000000000000000000e+00
1.724304761904761847e+02 0.000000000000000000e+00
1.725873922902494257e+02 0.000000000000000000e+00
1.727406802721088468e+02 0.000000000000000000e+00
1.728912471655328886e+02 0.000000000000000000e+00
1.730525170068027307e+02 0.000000000000000000e+00
1.732027210884353678e+02 0.000000000000000000e+00
1.733656235827664318e+02 0.000000000000000000e+00
1.735154648526077210e+02 0.000000000000000000e+00
1.736720181405895573e+02 0.000000000000000000e+00
nan -1.000000000000000000e+00
1.740159637188208706e+02 0.000000000000000000e+00
1.741603628117913729e+02 0.000000000000000000e+00
1.743169160997732376e+02 0.000000000000000000e+00
1.744674829931972795e+02 0.000000000000000000e+00
1.746321995464852534e+02 0.000000000000000000e+00
1.747820408163265427e+02 0.000000000000000000e+00
1.749360544217687163e+02 0.000000000000000000e+00
1.750951473922902437e+02 0.000000000000000000e+00
1.752491609977324174e+02 0.000000000000000000e+00
1.754037188208616840e+02 0.000000000000000000e+00
1.755615419501133658e+02 0.000000000000000000e+00
1.757151927437641632e+02 0.000000000000000000e+00
1.758833560090702974e+02 0.000000000000000000e+00
1.760308390022675837e+02 0.000000000000000000e+00
1.761870294784580437e+02 0.000000000000000000e+00
nan -1.000000000000000000e+00
1.765186394557823064e+02 0.000000000000000000e+00
1.766646712018140590e+02 0.000000000000000000e+00
1.768288435374149685e+02 0.000000000000000000e+00
1.769739682539682519e+02 0.000000000000000000e+00
1.771448526077097370e+02 0.000000000000000000e+00
1.772952380952380906e+02 0.000000000000000000e+00
1.774559637188208683e+02 0.000000000000000000e+00
1.776161451247165530e+02 0.000000000000000000e+00
1.777736054421768586e+02 0.000000000000000000e+00
nan -1.000000000000000000e+00
nan -1.000000000000000000e+00
nan -1.000000000000000000e+00
nan -1.000000000000000000e+00
nan -1.000000000000000000e+00
nan -1.000000000000000000e+00
nan -1.000000000000000000e+00
1.790234920634920570e+02 0.000000000000000000e+00
nan -1.000000000000000000e+00
1.793184580498866296e+02 0.000000000000000000e+00
nan -1.000000000000000000e+00
1.796794557823129139e+02 0.000000000000000000e+00
nan -1.000000000000000000e+00
1.799736961451247055e+02 0.000000000000000000e+00
1.801340589569161068e+02 0.000000000000000000e+00
1.802900680272108787e+02 0.000000000000000000e+00
1.804371882086167886e+02 0.000000000000000000e+00
1.805971882086167852e+02 0.000000000000000000e+00
1.807450340136054479e+02 0.000000000000000000e+00
1.809160997732426210e+02 0.000000000000000000e+00
1.810541496598639526e+02 0.000000000000000000e+00
1.812143310657596373e+02 0.000000000000000000e+00
1.813647165532879910e+02 0.000000000000000000e+00
1.815537414965986329e+02 0.000000000000000000e+00
1.817012244897959192e+02 0.000000000000000000e+00
1.818675736961451150e+02 0.000000000000000000e+00
1.820150566893424013e+02 0.000000000000000000e+00
1.821761451247165553e+02 0.000000000000000000e+00
1.823310657596371982e+02 0.000000000000000000e+00
1.824827210884353690e+02 0.000000000000000000e+00
1.826387301587301693e+02 0.000000000000000000e+00
1.827951020408163174e+02 0.000000000000000000e+00
1.829471201814058929e+02 0.000000000000000000e+00
1.831042176870748222e+02 0.000000000000000000e+00
1.832629478458050016e+02 0.000000000000000000e+00
1.834258503401360656e+02 0.000000000000000000e+00
1.835749659863945453e+02 0.000000000000000000e+00
1.837393197278911430e+02 0.000000000000000000e+00
1.838829931972789211e+02 0.000000000000000000e+00
1.840761904761904759e+02 0.000000000000000000e+00
1.842294784580498970e+02 0.000000000000000000e+00
1.843820408163265370e+02 0.000000000000000000e+00
1.845400453514739354e+02 0.000000000000000000e+00
1.847060317460317549e+02 0.000000000000000000e+00
1.848533333333333246e+02 0.000000000000000000e+00
1.850140589569161023e+02 0.000000000000000000e+00
1.851720634920635007e+02 0.000000000000000000e+00
1.853278911564625844e+02 0.000000000000000000e+00
1.854739229024943370e+02 0.000000000000000000e+00
1.856373696145124654e+02 0.000000000000000000e+00
1.857895691609977291e+02 0.000000000000000000e+00
1.859642630385487507e+02 0.000000000000000000e+00
1.861073922902494360e+02 0.000000000000000000e+00
1.862637641723356126e+02 0.000000000000000000e+00
1.864339229024943450e+02 0.000000000000000000e+00
1.865893877551020523e+02 0.000000000000000000e+00
1.867412244897959113e+02 0.000000000000000000e+00
1.869041269841269752e+02 0.000000000000000000e+00
1.870496145124716634e+02 0.000000000000000000e+00
1.872190476190476147e+02 0.000000000000000000e+00
1.873679818594104347e+02 0.000000000000000000e+00
1.875307029478458105e+02 0.000000000000000000e+00
1.876819954648526050e+02 0.000000000000000000e+00
1.878467120181405789e+02 0.000000000000000000e+00
1.880018140589569100e+02 0.000000000000000000e+00
1.881612698412698421e+02 0.000000000000000000e+00
1.883238095238095298e+02 0.000000000000000000e+00
1.884796371882086135e+02 0.000000000000000000e+00
1.886151473922902539e+02 0.000000000000000000e+00
1.887867573696145200e+02 0.000000000000000000e+00
nan -1.000000000000000000e+00
nan -1.000000000000000000e+00
nan -1.000000000000000000e+00
1.894380045351473996e+02 0.000000000000000000e+00
1.895827664399093067e+02 0.000000000000000000e+00
1.897580045351473927e+02 0.000000000000000000e+00
1.899083900226757464e+02 0.000000000000000000e+00
1.900678458049886501e+02 0.000000000000000000e+00
1.902285714285714278e+02 0.000000000000000000e+00
1.903820408163265370e+02 0.000000000000000000e+00
1.905375056689342443e+02 0.000000000000000000e+00
1.906973242630385528e+02 0.000000000000000000e+00
1.908457142857142799e+02 0.000000000000000000e+00
1.910089795918367486e+02 0.000000000000000000e+00
1.911566439909296946e+02 0.000000000000000000e+00
1.913130158730158712e+02 0.000000000000000000e+00
1.914579591836734664e+02 0.000000000000000000e+00
1.916339682530000061e+02 0.000000000000000000e+00
1.917979138321995549e+02 0.000000000000000000e+00
1.919548299319727960e+02 0.000000000000000000e+00
1.921050340136054331e+02 0.000000000000000000e+00
1.922715646258503455e+02 0.000000000000000000e+00
1.924270294784580528e+02 0.000000000000000000e+00
1.925812244897959147e+02 0.000000000000000000e+00
1.927410430839002231e+02 0.000000000000000000e+00
1.928970975050000050e+02 0.000000000000000000e+00
1.930510657596371971e+02 0.000000000000000000e+00
1.932117913832199463e+02 0.000000000000000000e+00
1.933679818594104347e+02 0.000000000000000000e+00
1.935332426303855016e+02 0.000000000000000000e+00
1.936798185941043187e+02 0.000000000000000000e+00
1.938401814058956916e+02 0.000000000000000000e+00
1.940174149659864042e+02 0.000000000000000000e+00
1.941768707482993079e+02 0.000000000000000000e+00
1.943254421768707516e+02 0.000000000000000000e+00
1.944843537414965908e+02 0.000000000000000000e+00
1.946298412698412790e+02 0.000000000000000000e+00
1.947929251700680311e+02 0.000000000000000000e+00
1.949440362811791374e+02 0.000000000000000000e+00
1.951069387755102014e+02 0.000000000000000000e+00
1.952627664399092851e+02 0.000000000000000000e+00
1.954167800453514872e+02 0.000000000000000000e+00
1.955702494331065679e+02 0.000000000000000000e+00
1.957266213151927445e+02 0.000000000000000000e+00
1.958828117913832330e+02 0.000000000000000000e+00
1.960471655328798306e+02 0.000000000000000000e+00
1.961953741496598695e+02 0.000000000000000000e+00
1.963571882086167761e+02 0.000000000000000000e+00
1.964949206340000103e+02 1.000000000000000000e+00
1.966819047619047751e+02 0.000000000000000000e+00
1.968426303854875243e+02 0.000000000000000000e+00
1.970053514739229001e+02 0.000000000000000000e+00
1.971541043083900320e+02 0.000000000000000000e+00
1.973209977324262923e+02 0.000000000000000000e+00
1.974615873015873149e+02 0.000000000000000000e+00
1.976364625850340246e+02 0.000000000000000000e+00
nan -1.000000000000000000e+00
1.979666213151927536e+02 0.000000000000000000e+00
1.980926984126984109e+02 0.000000000000000000e+00
1.982510657596371857e+02 0.000000000000000000e+00
1.983970975056689383e+02 0.000000000000000000e+00
1.985647165532879797e+02 0.000000000000000000e+00
1.987000453514739320e+02 0.000000000000000000e+00
1.988638548752834367e+02 0.000000000000000000e+00
nan -1.000000000000000000e+00
1.991733333333333462e+02 0.000000000000000000e+00
1.993219047619047615e+02 0.000000000000000000e+00
1.994809977324263173e+02 0.000000000000000000e+00
1.996241269841269741e+02 0.000000000000000000e+00
1.997888435374149765e+02 0.000000000000000000e+00
1.999346938775510125e+02 0.000000000000000000e+00
2.001028571428571468e+02 0.000000000000000000e+00
2.002548752834467223e+02 0.000000000000000000e+00
2.004326530612244994e+02 0.000000000000000000e+00
2.005817687074829792e+02 0.000000000000000000e+00
2.007472108843537342e+02 0.000000000000000000e+00
2.008965079365079305e+02 0.000000000000000000e+00
2.010650340136054410e+02 0.000000000000000000e+00
2.012204988662131484e+02 0.000000000000000000e+00
2.013834013605442124e+02 0.000000000000000000e+00
2.015374149659863861e+02 0.000000000000000000e+00
2.017153741496598514e+02 0.000000000000000000e+00
2.018617687074829803e+02 0.000000000000000000e+00
2.020259410430838898e+02 0.000000000000000000e+00
2.021783219954648416e+02 0.000000000000000000e+00
2.023432199546485322e+02 0.000000000000000000e+00
2.025041269841269980e+02 0.000000000000000000e+00
2.026514285714285677e+02 0.000000000000000000e+00
2.028150566893424127e+02 0.000000000000000000e+00
2.029638095238095161e+02 0.000000000000000000e+00
2.031121995464852716e+02 0.000000000000000000e+00
2.032716553287981753e+02 0.000000000000000000e+00
2.034247619047619082e+02 0.000000000000000000e+00
2.035932879818594188e+02 0.000000000000000000e+00
2.037360544217686993e+02 0.000000000000000000e+00
2.038946031746031622e+02 0.000000000000000000e+00
nan -1.000000000000000000e+00
2.042370975056689417e+02 0.000000000000000000e+00
2.043833106575963825e+02 0.000000000000000000e+00
2.045360544217687107e+02 0.000000000000000000e+00
2.046895238095238199e+02 0.000000000000000000e+00
2.048631292517006841e+02 0.000000000000000000e+00
2.050131519274376330e+02 0.000000000000000000e+00
2.051706122448979670e+02 0.000000000000000000e+00
2.053271655328798317e+02 0.000000000000000000e+00
2.054839002267573562e+02 0.000000000000000000e+00
2.056353741496598673e+02 0.000000000000000000e+00
2.057850340136054399e+02 0.000000000000000000e+00
2.059386848072562373e+02 0.000000000000000000e+00
2.061081179138321886e+02 0.000000000000000000e+00
2.062510657596371857e+02 0.000000000000000000e+00
2.064157823129251597e+02 0.000000000000000000e+00
2.065853968253968276e+02 0.000000000000000000e+00
2.067452154195011360e+02 0.000000000000000000e+00
2.069006802721088434e+02 0.000000000000000000e+00
2.070599546485260873e+02 0.000000000000000000e+00
2.072065306122449044e+02 0.000000000000000000e+00
2.073774149659863895e+02 0.000000000000000000e+00
2.075187301587301647e+02 0.000000000000000000e+00
2.076816326530612287e+02 0.000000000000000000e+00
2.078394557823129389e+02 0.000000000000000000e+00
2.079941950113378653e+02 0.000000000000000000e+00
nan -1.000000000000000000e+00
nan -1.000000000000000000e+00
nan -1.000000000000000000e+00
nan -1.000000000000000000e+00
nan -1.000000000000000000e+00
nan -1.000000000000000000e+00
nan -1.000000000000000000e+00
2.092497052154195103e+02 0.000000000000000000e+00
2.093872108843537490e+02 0.000000000000000000e+00
2.095535600907029448e+02 0.000000000000000000e+00
2.097157369614512561e+02 0.000000000000000000e+00
2.098782766439909437e+02 0.000000000000000000e+00
2.100206802720000212e+02 1.000000000000000000e+00
2.101902947845804874e+02 0.000000000000000000e+00
2.103437641723355966e+02 0.000000000000000000e+00
2.105023129251700595e+02 0.000000000000000000e+00
2.106470748290000188e+02 1.000000000000000000e+00
2.108130612244897861e+02 0.000000000000000000e+00
2.109701587301587438e+02 0.000000000000000000e+00
