# Supplementary material for: Correlated microtiming deviations in jazz and rock music
Source: PLoS One. 2018 Jan 24;13(1):e0186361. doi: 10.1371/journal.pone.0186361 (PMC5783353; doi:10.1371/journal.pone.0186361)
Supplement: S1 Dataset — (ZIP) [file pone.0186361.s001.zip › R21.dat]

3.377777777777777768e+00 0.000000000000000000e+00
3.646984126984126995e+00 0.000000000000000000e+00
3.947936507936507855e+00 0.000000000000000000e+00
4.208253968253968580e+00 0.000000000000000000e+00
4.495782312925170388e+00 0.000000000000000000e+00
4.771519274376417208e+00 0.000000000000000000e+00
5.052879818594104400e+00 0.000000000000000000e+00
5.330430839002267440e+00 0.000000000000000000e+00
5.632834467120181543e+00 0.000000000000000000e+00
5.918730158730158841e+00 0.000000000000000000e+00
6.180861678004535342e+00 0.000000000000000000e+00
6.457505668934240717e+00 0.000000000000000000e+00
6.761723356009070152e+00 0.000000000000000000e+00
7.038367346938775526e+00 0.000000000000000000e+00
7.307573696145124309e+00 0.000000000000000000e+00
7.574965986394557760e+00 0.000000000000000000e+00
7.875555555555555642e+00 0.000000000000000000e+00
8.149115646258502821e+00 0.000000000000000000e+00
8.418321995464852492e+00 0.000000000000000000e+00
8.693696145124716779e+00 0.000000000000000000e+00
8.980498866213151743e+00 0.000000000000000000e+00
9.253877551020408987e+00 0.000000000000000000e+00
9.520725623582766417e+00 0.000000000000000000e+00
9.781950113378684364e+00 0.000000000000000000e+00
1.007600907029478421e+01 0.000000000000000000e+00
1.033596371882086196e+01 0.000000000000000000e+00
1.061587301587301546e+01 0.000000000000000000e+00
1.088689342403628046e+01 0.000000000000000000e+00
1.116934240362811792e+01 0.000000000000000000e+00
1.146721088435374192e+01 0.000000000000000000e+00
1.172825396825396815e+01 0.000000000000000000e+00
1.199564625850340072e+01 0.000000000000000000e+00
1.228625850340135983e+01 0.000000000000000000e+00
1.255546485200000006e+01 0.000000000000000000e+00
1.283356009070294768e+01 0.000000000000000000e+00
1.310911564599999934e+01 0.000000000000000000e+00
1.339972789115646279e+01 0.000000000000000000e+00
1.367473922902494365e+01 0.000000000000000000e+00
1.395065759637188130e+01 0.000000000000000000e+00
1.422603174603174558e+01 0.000000000000000000e+00
1.452263038548752760e+01 0.000000000000000000e+00
1.478167800453514680e+01 0.000000000000000000e+00
1.506285714285714228e+01 0.000000000000000000e+00
1.533442176870748241e+01 0.000000000000000000e+00
1.561560090702947790e+01 0.000000000000000000e+00
1.589043083900226705e+01 0.000000000000000000e+00
1.617124716553287911e+01 0.000000000000000000e+00
1.644553287981859313e+01 0.000000000000000000e+00
1.674412698412698575e+01 0.000000000000000000e+00
1.700716553287981725e+01 0.000000000000000000e+00
1.727056689299999803e+01 0.000000000000000000e+00
1.754086167800453566e+01 0.000000000000000000e+00
1.783582766439909406e+01 0.000000000000000000e+00
1.809142857142857252e+01 0.000000000000000000e+00
1.835174603099999757e+01 0.000000000000000000e+00
1.863002267573696003e+01 0.000000000000000000e+00
1.892589569160997698e+01 0.000000000000000000e+00
1.920126984126984127e+01 0.000000000000000000e+00
1.946394557823129290e+01 0.000000000000000000e+00
1.974040816326530745e+01 0.000000000000000000e+00
2.003863945578231309e+01 0.000000000000000000e+00
2.030566893424036223e+01 0.000000000000000000e+00
2.057505668934240362e+01 0.000000000000000000e+00
2.085333333333333172e+01 0.000000000000000000e+00
2.114321995464852577e+01 0.000000000000000000e+00
2.141224489795918373e+01 0.000000000000000000e+00
2.168380952380952209e+01 0.000000000000000000e+00
2.195936507936507809e+01 0.000000000000000000e+00
2.225324263038548622e+01 0.000000000000000000e+00
2.252390022675736958e+01 0.000000000000000000e+00
2.280036281179138413e+01 0.000000000000000000e+00
2.307646258503401526e+01 0.000000000000000000e+00
2.336471655328798036e+01 0.000000000000000000e+00
2.363138321995464963e+01 0.000000000000000000e+00
2.390204081632652944e+01 0.000000000000000000e+00
2.418267573696144979e+01 0.000000000000000000e+00
2.446820861678004633e+01 0.000000000000000000e+00
2.473868480725623442e+01 0.000000000000000000e+00
2.502802721088435334e+01 0.000000000000000000e+00
2.529922902494331183e+01 0.000000000000000000e+00
2.558494331065759653e+01 0.000000000000000000e+00
2.586122448979591937e+01 0.000000000000000000e+00
2.612662131519274311e+01 0.000000000000000000e+00
2.639600907029478449e+01 0.000000000000000000e+00
2.668444444444444485e+01 0.000000000000000000e+00
2.695473922902494479e+01 0.000000000000000000e+00
2.724099773242630462e+01 0.000000000000000000e+00
2.752653061224489761e+01 0.000000000000000000e+00
2.780680272108843454e+01 0.000000000000000000e+00
2.807346938775510381e+01 0.000000000000000000e+00
2.835029478458049823e+01 0.000000000000000000e+00
2.862403628117913712e+01 0.000000000000000000e+00
2.891446712018140630e+01 0.000000000000000000e+00
2.917986394557823004e+01 0.000000000000000000e+00
2.946122448979591724e+01 0.000000000000000000e+00
2.974240362811791272e+01 0.000000000000000000e+00
3.003247165532879848e+01 0.000000000000000000e+00
3.029006802721088576e+01 0.000000000000000000e+00
3.056507936507936662e+01 0.000000000000000000e+00
3.083918367346938894e+01 0.000000000000000000e+00
3.111981859410430928e+01 0.000000000000000000e+00
3.138503401360544132e+01 0.000000000000000000e+00
3.166947845804988759e+01 0.000000000000000000e+00
3.194285714285714306e+01 0.000000000000000000e+00
3.224000000000000199e+01 0.000000000000000000e+00
3.251120181405895693e+01 0.000000000000000000e+00
3.278621315192743424e+01 0.000000000000000000e+00
3.306630385487528656e+01 0.000000000000000000e+00
3.335709750566893206e+01 0.000000000000000000e+00
3.361632653061224829e+01 0.000000000000000000e+00
3.390022675736961588e+01 0.000000000000000000e+00
3.417578231292517188e+01 0.000000000000000000e+00
3.445641723356008868e+01 0.000000000000000000e+00
3.472036281179138228e+01 0.000000000000000000e+00
3.499428571428571644e+01 0.000000000000000000e+00
3.526530612244897611e+01 0.000000000000000000e+00
3.554086167800453211e+01 0.000000000000000000e+00
3.580480725623582572e+01 0.000000000000000000e+00
3.606893424036281459e+01 0.000000000000000000e+00
3.635609977324263298e+01 0.000000000000000000e+00
3.664961451247165769e+01 0.000000000000000000e+00
3.691718820861677841e+01 0.000000000000000000e+00
3.718512471655328966e+01 0.000000000000000000e+00
3.745070294784580511e+01 0.000000000000000000e+00
3.774004535147392403e+01 0.000000000000000000e+00
3.800562358276643948e+01 0.000000000000000000e+00
3.828444444444444628e+01 0.000000000000000000e+00
3.856326530612244596e+01 0.000000000000000000e+00
3.885496598639456067e+01 0.000000000000000000e+00
3.911564625850340349e+01 0.000000000000000000e+00
3.941079365079365004e+01 0.000000000000000000e+00
3.969541950113378448e+01 0.000000000000000000e+00
3.999129251700680499e+01 0.000000000000000000e+00
4.026539682539682730e+01 0.000000000000000000e+00
4.054875283446712331e+01 0.000000000000000000e+00
4.082956916099773537e+01 0.000000000000000000e+00
4.111238095238095269e+01 0.000000000000000000e+00
4.137668934240362972e+01 0.000000000000000000e+00
4.164770975056689650e+01 0.000000000000000000e+00
4.193541950113378647e+01 0.000000000000000000e+00
4.222077097505668775e+01 0.000000000000000000e+00
4.247600907029478634e+01 0.000000000000000000e+00
4.275410430839001918e+01 0.000000000000000000e+00
4.303419501133787151e+01 0.000000000000000000e+00
4.332045351473922778e+01 0.000000000000000000e+00
4.357750566893424349e+01 0.000000000000000000e+00
4.385705215419501002e+01 0.000000000000000000e+00
4.414131519274376103e+01 0.000000000000000000e+00
4.442811791383219600e+01 0.000000000000000000e+00
4.470603174603174779e+01 0.000000000000000000e+00
4.498902494331066038e+01 0.000000000000000000e+00
4.526349206349206611e+01 0.000000000000000000e+00
4.554195011337868237e+01 0.000000000000000000e+00
4.580934240362811494e+01 0.000000000000000000e+00
4.607365079365079197e+01 0.000000000000000000e+00
4.635210884353741534e+01 0.000000000000000000e+00
4.664272108843537268e+01 0.000000000000000000e+00
4.691138321995465077e+01 0.000000000000000000e+00
4.718820861678004519e+01 0.000000000000000000e+00
4.746376417233560119e+01 0.000000000000000000e+00
4.774566893424036351e+01 0.000000000000000000e+00
4.800907029478457844e+01 0.000000000000000000e+00
4.830222222222221973e+01 0.000000000000000000e+00
4.858176870748299336e+01 0.000000000000000000e+00
4.887746031746031861e+01 0.000000000000000000e+00
4.914485260770975117e+01 0.000000000000000000e+00
4.941641723356008953e+01 0.000000000000000000e+00
4.968344671201813867e+01 0.000000000000000000e+00
4.995845804988662309e+01 0.000000000000000000e+00
5.022730158730158934e+01 0.000000000000000000e+00
5.049324263038548821e+01 0.000000000000000000e+00
5.076916099773242763e+01 0.000000000000000000e+00
5.105523809523809575e+01 0.000000000000000000e+00
5.132244897959184016e+01 0.000000000000000000e+00
5.159201814058956614e+01 0.000000000000000000e+00
5.186467120181406187e+01 0.000000000000000000e+00
5.214022675736961787e+01 0.000000000000000000e+00
5.241070294784580597e+01 0.000000000000000000e+00
5.268462585000000331e+01 0.000000000000000000e+00
5.296090702947845585e+01 0.000000000000000000e+00
5.325405895691609715e+01 0.000000000000000000e+00
5.350385487528344441e+01 0.000000000000000000e+00
5.378358276643990621e+01 0.000000000000000000e+00
5.405206349206348904e+01 0.000000000000000000e+00
5.434049886621315295e+01 0.000000000000000000e+00
5.459174603174603391e+01 0.000000000000000000e+00
5.487292517006802939e+01 0.000000000000000000e+00
5.514249433106576248e+01 0.000000000000000000e+00
5.542929705215419744e+01 0.000000000000000000e+00
5.567655328798186076e+01 0.000000000000000000e+00
5.596807256235827310e+01 0.000000000000000000e+00
5.622965986394557802e+01 0.000000000000000000e+00
5.650829931972788955e+01 0.000000000000000000e+00
5.676244897959183788e+01 0.000000000000000000e+00
5.703473922902494309e+01 0.000000000000000000e+00
5.729886621315192485e+01 0.000000000000000000e+00
5.759256235827664483e+01 0.000000000000000000e+00
5.785741496598639344e+01 0.000000000000000000e+00
5.813115646258503233e+01 0.000000000000000000e+00
5.838748299319728119e+01 0.000000000000000000e+00
5.867428571428571615e+01 0.000000000000000000e+00
5.893133786848072475e+01 0.000000000000000000e+00
5.920253968253967969e+01 0.000000000000000000e+00
5.947029478458049567e+01 0.000000000000000000e+00
5.975038548752834799e+01 0.000000000000000000e+00
6.002231292517006978e+01 0.000000000000000000e+00
6.029405895691609629e+01 0.000000000000000000e+00
6.053460317460317697e+01 0.000000000000000000e+00
6.080707482993197033e+01 0.000000000000000000e+00
nan -1.000000000000000000e+00
nan -1.000000000000000000e+00
nan -1.000000000000000000e+00
nan -1.000000000000000000e+00
nan -1.000000000000000000e+00
nan -1.000000000000000000e+00
6.264000000000000057e+01 0.000000000000000000e+00
nan -1.000000000000000000e+00
6.329832199546485327e+01 0.000000000000000000e+00
6.356625850340135742e+01 0.000000000000000000e+00
6.382802721088435050e+01 0.000000000000000000e+00
6.410068027210884622e+01 0.000000000000000000e+00
6.436879818594104563e+01 0.000000000000000000e+00
6.463274376417233213e+01 0.000000000000000000e+00
6.489795918367346417e+01 0.000000000000000000e+00
6.517877551020407623e+01 0.000000000000000000e+00
6.543854875283446404e+01 0.000000000000000000e+00
6.571156462585034319e+01 0.000000000000000000e+00
6.598095238095237391e+01 0.000000000000000000e+00
6.626630385487528940e+01 0.000000000000000000e+00
6.653859410430838750e+01 0.000000000000000000e+00
6.681269841269840981e+01 0.000000000000000000e+00
6.708408163265306712e+01 0.000000000000000000e+00
6.737287981859410024e+01 0.000000000000000000e+00
6.763120181405895437e+01 0.000000000000000000e+00
6.790204081632653299e+01 0.000000000000000000e+00
6.816435374149659765e+01 0.000000000000000000e+00
6.844789115646258892e+01 0.000000000000000000e+00
6.870458049886620699e+01 0.000000000000000000e+00
6.897705215399999190e+01 0.000000000000000000e+00
6.923700680272108343e+01 0.000000000000000000e+00
6.952526077097505208e+01 0.000000000000000000e+00
6.977324263038548224e+01 0.000000000000000000e+00
7.005986394557822905e+01 0.000000000000000000e+00
7.032380952380952976e+01 0.000000000000000000e+00
7.060861678004535236e+01 0.000000000000000000e+00
7.086476190476190595e+01 0.000000000000000000e+00
7.113941043083900695e+01 0.000000000000000000e+00
7.139464852607709133e+01 0.000000000000000000e+00
7.167546485260770339e+01 0.000000000000000000e+00
7.193287981859410252e+01 0.000000000000000000e+00
7.220299319727891429e+01 0.000000000000000000e+00
7.248761904761904873e+01 0.000000000000000000e+00
7.277496598639456238e+01 0.000000000000000000e+00
7.302675736961451491e+01 0.000000000000000000e+00
7.330213151927438275e+01 0.000000000000000000e+00
7.357097505668934900e+01 0.000000000000000000e+00
7.386394557823129503e+01 0.000000000000000000e+00
7.412281179138321363e+01 0.000000000000000000e+00
7.441687074829931703e+01 0.000000000000000000e+00
7.468625850340136196e+01 0.000000000000000000e+00
7.496816326530611718e+01 0.000000000000000000e+00
7.522158730158730577e+01 0.000000000000000000e+00
7.549297052154194887e+01 0.000000000000000000e+00
7.576544217687074934e+01 0.000000000000000000e+00
7.604172335600907218e+01 0.000000000000000000e+00
7.630403628117913684e+01 0.000000000000000000e+00
7.657360544200000163e+01 0.000000000000000000e+00
7.684480725623582487e+01 0.000000000000000000e+00
7.713977324263038327e+01 0.000000000000000000e+00
7.740408163265306030e+01 0.000000000000000000e+00
7.768671201814059657e+01 0.000000000000000000e+00
7.794684807256236070e+01 0.000000000000000000e+00
7.822748299319728460e+01 0.000000000000000000e+00
7.849070294784580426e+01 0.000000000000000000e+00
7.877387755102040501e+01 0.000000000000000000e+00
7.905160997732426154e+01 0.000000000000000000e+00
7.932589569160997200e+01 0.000000000000000000e+00
7.959219954648526141e+01 0.000000000000000000e+00
7.985777777699999547e+01 0.000000000000000000e+00
8.011900226699999905e+01 0.000000000000000000e+00
8.041269841269841834e+01 0.000000000000000000e+00
8.066902494331066009e+01 0.000000000000000000e+00
8.093877551020408134e+01 0.000000000000000000e+00
8.120108843537414600e+01 0.000000000000000000e+00
8.148843537414965965e+01 0.000000000000000000e+00
8.175510204081632537e+01 0.000000000000000000e+00
8.204680272108844008e+01 0.000000000000000000e+00
8.230911564625850474e+01 0.000000000000000000e+00
8.259664399092970655e+01 0.000000000000000000e+00
8.286421768707482727e+01 0.000000000000000000e+00
8.313034013600000094e+01 0.000000000000000000e+00
8.339664399092970370e+01 0.000000000000000000e+00
8.369324263038548395e+01 0.000000000000000000e+00
8.395356009070295045e+01 0.000000000000000000e+00
8.422421768707482670e+01 0.000000000000000000e+00
8.449650793650793901e+01 0.000000000000000000e+00
8.478458049886621950e+01 0.000000000000000000e+00
8.504199546485260441e+01 0.000000000000000000e+00
8.532027210799999750e+01 0.000000000000000000e+00
8.558131519274375876e+01 0.000000000000000000e+00
8.587936507936507269e+01 0.000000000000000000e+00
8.614004535147392971e+01 0.000000000000000000e+00
8.641868480725624124e+01 0.000000000000000000e+00
8.669405895691609487e+01 0.000000000000000000e+00
8.697868480725622931e+01 0.000000000000000000e+00
8.724063492063491765e+01 0.000000000000000000e+00
8.751165532799998914e+01 0.000000000000000000e+00
8.778249433106576305e+01 0.000000000000000000e+00
8.806331065759637511e+01 0.000000000000000000e+00
8.831818594104308318e+01 0.000000000000000000e+00
8.860081632653060524e+01 0.000000000000000000e+00
8.886331065759637227e+01 0.000000000000000000e+00
8.915410430839001776e+01 0.000000000000000000e+00
8.941478458049886058e+01 0.000000000000000000e+00
8.968997732426304026e+01 0.000000000000000000e+00
8.995591836734693914e+01 0.000000000000000000e+00
9.024471655328798647e+01 0.000000000000000000e+00
9.051428571428571956e+01 0.000000000000000000e+00
9.080054421768707584e+01 0.000000000000000000e+00
9.107990929705215422e+01 0.000000000000000000e+00
9.136507936507936734e+01 0.000000000000000000e+00
9.162285714285714278e+01 0.000000000000000000e+00
9.190095238095237562e+01 0.000000000000000000e+00
9.217959183673468715e+01 0.000000000000000000e+00
9.244988662131518709e+01 0.000000000000000000e+00
9.270131519274376330e+01 0.000000000000000000e+00
9.296725623582766218e+01 0.000000000000000000e+00
9.323700680272108343e+01 0.000000000000000000e+00
9.351582766439909733e+01 0.000000000000000000e+00
9.377705215419500462e+01 0.000000000000000000e+00
9.406421768707483011e+01 0.000000000000000000e+00
9.433342403628117268e+01 0.000000000000000000e+00
9.461260770975056289e+01 0.000000000000000000e+00
9.488253968253968651e+01 0.000000000000000000e+00
9.517551020408163254e+01 0.000000000000000000e+00
9.544743764172335432e+01 0.000000000000000000e+00
9.571718820861677557e+01 0.000000000000000000e+00
9.597260770975056232e+01 0.000000000000000000e+00
9.624961451200000795e+01 1.000000000000000000e+00
9.652462585034012932e+01 0.000000000000000000e+00
9.679492063492062925e+01 0.000000000000000000e+00
9.705687074829931760e+01 0.000000000000000000e+00
9.732045351473922778e+01 0.000000000000000000e+00
9.758022675736961560e+01 0.000000000000000000e+00
9.785632653061225028e+01 0.000000000000000000e+00
9.810829931972789097e+01 0.000000000000000000e+00
9.838893424036281488e+01 0.000000000000000000e+00
9.865904761904761244e+01 0.000000000000000000e+00
9.894167800453514872e+01 0.000000000000000000e+00
9.919727891156462363e+01 0.000000000000000000e+00
9.949859410430839546e+01 0.000000000000000000e+00
9.975437641723355853e+01 0.000000000000000000e+00
1.000404535147392266e+02 0.000000000000000000e+00
1.002875283446712018e+02 0.000000000000000000e+00
1.005770521541950160e+02 0.000000000000000000e+00
1.008322902494331004e+02 0.000000000000000000e+00
1.011209070294784595e+02 0.000000000000000000e+00
1.013873922902494371e+02 0.000000000000000000e+00
1.016604081632653021e+02 0.000000000000000000e+00
1.019138321995464906e+02 0.000000000000000000e+00
1.021933786848072572e+02 0.000000000000000000e+00
1.024493424036281226e+02 0.000000000000000000e+00
1.027426757369614450e+02 0.000000000000000000e+00
1.030138775510204141e+02 0.000000000000000000e+00
1.032979591836734699e+02 0.000000000000000000e+00
1.035780498866213151e+02 0.000000000000000000e+00
1.038550566893424048e+02 0.000000000000000000e+00
1.041258956916099834e+02 0.000000000000000000e+00
1.044099773242630391e+02 0.000000000000000000e+00
1.046808163265306177e+02 0.000000000000000000e+00
1.049581859410430837e+02 0.000000000000000000e+00
1.052290249433106624e+02 0.000000000000000000e+00
1.054851700680272160e+02 0.000000000000000000e+00
1.057645351473922943e+02 0.000000000000000000e+00
1.060431746031746059e+02 0.000000000000000000e+00
1.063149206349206395e+02 0.000000000000000000e+00
1.065953741496598610e+02 0.000000000000000000e+00
1.068498866213151928e+02 0.000000000000000000e+00
1.071287074829931925e+02 0.000000000000000000e+00
1.074049886621315153e+02 0.000000000000000000e+00
1.076899773242630403e+02 0.000000000000000000e+00
1.079608163265306189e+02 0.000000000000000000e+00
1.082392743764172280e+02 0.000000000000000000e+00
1.085097505668934303e+02 0.000000000000000000e+00
1.088076190476190419e+02 0.000000000000000000e+00
1.090693877551020421e+02 0.000000000000000000e+00
1.093552834467120221e+02 0.000000000000000000e+00
1.096315646258503449e+02 0.000000000000000000e+00
1.099212698412698472e+02 0.000000000000000000e+00
1.101844897959183669e+02 0.000000000000000000e+00
1.104656689342403695e+02 0.000000000000000000e+00
1.107350566893424002e+02 0.000000000000000000e+00
1.110262131519274362e+02 0.000000000000000000e+00
1.112810884353741443e+02 0.000000000000000000e+00
1.115441269841269900e+02 0.000000000000000000e+00
1.118249433106576021e+02 0.000000000000000000e+00
1.121090249433106578e+02 0.000000000000000000e+00
1.123595464852607648e+02 0.000000000000000000e+00
1.126472562358276690e+02 0.000000000000000000e+00
1.129240816326530563e+02 0.000000000000000000e+00
1.132059863945578257e+02 0.000000000000000000e+00
1.134702947845805028e+02 0.000000000000000000e+00
1.137458503401360588e+02 0.000000000000000000e+00
1.140188662131519237e+02 0.000000000000000000e+00
1.142993197278911595e+02 0.000000000000000000e+00
1.145621768707483028e+02 0.000000000000000000e+00
1.148382766439909233e+02 0.000000000000000000e+00
1.151205442176870690e+02 0.000000000000000000e+00
1.153999092970521474e+02 0.000000000000000000e+00
1.156553287981859341e+02 0.000000000000000000e+00
1.159312471655328807e+02 0.000000000000000000e+00
1.161970068027210914e+02 0.000000000000000000e+00
1.164845351473922932e+02 0.000000000000000000e+00
1.167403174603174563e+02 0.000000000000000000e+00
1.170245804988662144e+02 0.000000000000000000e+00
1.173023129251700709e+02 0.000000000000000000e+00
1.175956462585034075e+02 0.000000000000000000e+00
1.178492517006802700e+02 0.000000000000000000e+00
1.181375056689342387e+02 0.000000000000000000e+00
1.184116099773242610e+02 0.000000000000000000e+00
1.186877097505668957e+02 0.000000000000000000e+00
1.189445804988662161e+02 0.000000000000000000e+00
1.192266666666666737e+02 0.000000000000000000e+00
1.195047619047619065e+02 0.000000000000000000e+00
1.197770521541950046e+02 0.000000000000000000e+00
1.200310204081632719e+02 0.000000000000000000e+00
1.203053061224489824e+02 0.000000000000000000e+00
1.205645351473922915e+02 0.000000000000000000e+00
1.208439002267573699e+02 0.000000000000000000e+00
1.211105668934240356e+02 0.000000000000000000e+00
1.213913832199546476e+02 0.000000000000000000e+00
1.216553287981859341e+02 0.000000000000000000e+00
1.219392290249433159e+02 0.000000000000000000e+00
1.222053514739229030e+02 0.000000000000000000e+00
1.224747392290249479e+02 0.000000000000000000e+00
1.227499319727891134e+02 0.000000000000000000e+00
1.230285714285714249e+02 0.000000000000000000e+00
1.232894331065759701e+02 0.000000000000000000e+00
1.235604535147392227e+02 0.000000000000000000e+00
1.238396371882086129e+02 0.000000000000000000e+00
1.241191836734693936e+02 0.000000000000000000e+00
1.243804081632653009e+02 0.000000000000000000e+00
1.246485260770975003e+02 0.000000000000000000e+00
1.249028571428571439e+02 0.000000000000000000e+00
1.251891156462585002e+02 0.000000000000000000e+00
1.254632199546485225e+02 0.000000000000000000e+00
1.257402267573696122e+02 0.000000000000000000e+00
1.260103401360544240e+02 0.000000000000000000e+00
1.262982312925170021e+02 0.000000000000000000e+00
1.265638095238095246e+02 0.000000000000000000e+00
1.268299319727891117e+02 0.000000000000000000e+00
1.270947845804988674e+02 0.000000000000000000e+00
1.273716099773242689e+02 0.000000000000000000e+00
1.276341043083900217e+02 0.000000000000000000e+00
1.279375963718820799e+02 0.000000000000000000e+00
1.281988208616780014e+02 0.000000000000000000e+00
1.284600453514739229e+02 0.000000000000000000e+00
1.287198185940000030e+02 0.000000000000000000e+00
1.290020861678004565e+02 0.000000000000000000e+00
1.292625850340135969e+02 0.000000000000000000e+00
1.295408616780045463e+02 0.000000000000000000e+00
1.298040816326530660e+02 0.000000000000000000e+00
1.300925170068027228e+02 0.000000000000000000e+00
1.303555555555555543e+02 0.000000000000000000e+00
1.306307482993197198e+02 0.000000000000000000e+00
1.308894331065759502e+02 0.000000000000000000e+00
1.311775056689342307e+02 0.000000000000000000e+00
1.314385487528344640e+02 0.000000000000000000e+00
1.317248072562358345e+02 0.000000000000000000e+00
1.319947392290249297e+02 0.000000000000000000e+00
1.322695691609977189e+02 0.000000000000000000e+00
1.325456689342403536e+02 0.000000000000000000e+00
1.328322902494331004e+02 0.000000000000000000e+00
1.330840816326530671e+02 0.000000000000000000e+00
1.333532879818594097e+02 0.000000000000000000e+00
1.336087074829931964e+02 0.000000000000000000e+00
1.338924263038548759e+02 0.000000000000000000e+00
1.341612698412698421e+02 0.000000000000000000e+00
1.344435374149659879e+02 0.000000000000000000e+00
1.347143764172335523e+02 0.000000000000000000e+00
1.349944671201814117e+02 0.000000000000000000e+00
1.352731065759637090e+02 0.000000000000000000e+00
1.355408616780045463e+02 0.000000000000000000e+00
1.358044444444444423e+02 0.000000000000000000e+00
1.360936054421768802e+02 0.000000000000000000e+00
1.363649886621315090e+02 0.000000000000000000e+00
1.366369160997732308e+02 0.000000000000000000e+00
1.369035827664399108e+02 0.000000000000000000e+00
1.371898412698412812e+02 0.000000000000000000e+00
1.374771882086167807e+02 0.000000000000000000e+00
1.377460317460317469e+02 0.000000000000000000e+00
1.380166893424036232e+02 0.000000000000000000e+00
1.382933333333333223e+02 0.000000000000000000e+00
1.385585487528344686e+02 0.000000000000000000e+00
1.388350113378684796e+02 0.000000000000000000e+00
1.391058503401360440e+02 0.000000000000000000e+00
1.394000907029478356e+02 0.000000000000000000e+00
1.396778231292516921e+02 0.000000000000000000e+00
1.399521088435374168e+02 0.000000000000000000e+00
1.402198639455782256e+02 0.000000000000000000e+00
1.404936054421768574e+02 0.000000000000000000e+00
1.407664399092970484e+02 0.000000000000000000e+00
1.410409070294784613e+02 0.000000000000000000e+00
1.413173696145124723e+02 0.000000000000000000e+00
1.415996371882086180e+02 0.000000000000000000e+00
1.418750113378684716e+02 0.000000000000000000e+00
1.421422222222222160e+02 0.000000000000000000e+00
1.424110657596371823e+02 0.000000000000000000e+00
1.427000453514739320e+02 0.000000000000000000e+00
1.429855782312925214e+02 0.000000000000000000e+00
1.432547845800000061e+02 0.000000000000000000e+00
1.435247165532879876e+02 0.000000000000000000e+00
nan -1.000000000000000000e+00
1.440019954648525982e+02 0.000000000000000000e+00
1.443031292517006818e+02 0.000000000000000000e+00
1.445634467120181341e+02 0.000000000000000000e+00
1.448511564625850383e+02 0.000000000000000000e+00
1.451267120181405801e+02 0.000000000000000000e+00
1.454080725623582850e+02 0.000000000000000000e+00
1.456858049886621416e+02 0.000000000000000000e+00
1.459880272108843542e+02 0.000000000000000000e+00
1.462737414965986318e+02 0.000000000000000000e+00
1.465358730158730225e+02 0.000000000000000000e+00
1.468126984126984098e+02 0.000000000000000000e+00
1.471169160997732490e+02 0.000000000000000000e+00
1.473935600907029482e+02 0.000000000000000000e+00
1.476627664399092907e+02 0.000000000000000000e+00
1.479299773242630351e+02 0.000000000000000000e+00
1.482303854875283378e+02 0.000000000000000000e+00
1.485043083900226861e+02 0.000000000000000000e+00
1.487733333333333405e+02 0.000000000000000000e+00
1.490481632649999995e+02 0.000000000000000000e+00
1.493356916099773173e+02 0.000000000000000000e+00
1.496090702947845728e+02 0.000000000000000000e+00
1.498759183673469408e+02 0.000000000000000000e+00
1.501371428571428623e+02 0.000000000000000000e+00
1.504310204081632776e+02 0.000000000000000000e+00
1.506911564625850417e+02 0.000000000000000000e+00
1.509708843537414964e+02 0.000000000000000000e+00
1.512420861678004655e+02 0.000000000000000000e+00
1.515243537414966113e+02 0.000000000000000000e+00
1.518222222222222229e+02 0.000000000000000000e+00
1.520834467120181444e+02 0.000000000000000000e+00
1.523510204081632651e+02 0.000000000000000000e+00
1.525834013605442294e+02 0.000000000000000000e+00
1.528509750566893501e+02 0.000000000000000000e+00
1.531328798185940911e+02 0.000000000000000000e+00
1.534009977324263048e+02 0.000000000000000000e+00
1.536821768707482931e+02 0.000000000000000000e+00
1.539452154195011246e+02 0.000000000000000000e+00
1.542271201814058941e+02 0.000000000000000000e+00
1.545055782312925032e+02 0.000000000000000000e+00
1.547934693877550956e+02 0.000000000000000000e+00
1.550554195011337981e+02 0.000000000000000000e+00
1.553233560090702952e+02 0.000000000000000000e+00
1.555900226757369751e+02 0.000000000000000000e+00
1.558552380952380929e+02 0.000000000000000000e+00
1.561251700680272165e+02 0.000000000000000000e+00
1.564056235827664523e+02 0.000000000000000000e+00
1.566730158729999971e+02 0.000000000000000000e+00
1.569529251700680277e+02 0.000000000000000000e+00
1.572344671201813924e+02 0.000000000000000000e+00
1.575118367339999850e+02 0.000000000000000000e+00
1.577774149659863951e+02 0.000000000000000000e+00
1.580703854875283412e+02 0.000000000000000000e+00
1.583403174603174648e+02 0.000000000000000000e+00
1.586071655328798045e+02 0.000000000000000000e+00
1.588792743764172428e+02 0.000000000000000000e+00
1.591608163265306075e+02 0.000000000000000000e+00
1.594329251700680175e+02 0.000000000000000000e+00
1.597024943310657648e+02 0.000000000000000000e+00
1.599814965986394668e+02 0.000000000000000000e+00
1.602688435374149662e+02 0.000000000000000000e+00
1.605287981859410422e+02 0.000000000000000000e+00
1.608038095238095195e+02 0.000000000000000000e+00
1.610721088435374213e+02 0.000000000000000000e+00
1.613534693877550978e+02 0.000000000000000000e+00
1.616183219954648393e+02 0.000000000000000000e+00
1.618731972789115616e+02 0.000000000000000000e+00
1.621335147392290139e+02 0.000000000000000000e+00
1.624212244897959181e+02 0.000000000000000000e+00
1.626967800453514599e+02 0.000000000000000000e+00
1.629781405895691648e+02 0.000000000000000000e+00
1.632556916099773332e+02 0.000000000000000000e+00
1.635580952380952340e+02 0.000000000000000000e+00
1.638438095238095116e+02 0.000000000000000000e+00
1.641059410430839023e+02 0.000000000000000000e+00
1.643827664399092896e+02 0.000000000000000000e+00
1.646869841269841288e+02 0.000000000000000000e+00
1.649636281179138280e+02 0.000000000000000000e+00
1.652328344671201705e+02 0.000000000000000000e+00
1.654998639455782268e+02 0.000000000000000000e+00
1.658002721088435294e+02 0.000000000000000000e+00
1.660743764172335659e+02 0.000000000000000000e+00
1.663434013605442203e+02 0.000000000000000000e+00
1.666187755102040740e+02 0.000000000000000000e+00
1.669055782312925089e+02 0.000000000000000000e+00
1.671791383219954525e+02 0.000000000000000000e+00
1.674458049886621325e+02 0.000000000000000000e+00
1.677070294784580540e+02 0.000000000000000000e+00
1.680010884353741574e+02 0.000000000000000000e+00
1.682612244897959215e+02 0.000000000000000000e+00
1.685409523809523762e+02 0.000000000000000000e+00
1.688121541950113453e+02 0.000000000000000000e+00
1.690946031746031792e+02 0.000000000000000000e+00
1.693924716553287908e+02 0.000000000000000000e+00
1.696535147392290241e+02 0.000000000000000000e+00
1.699321541950113499e+02 0.000000000000000000e+00
1.702327437641723407e+02 0.000000000000000000e+00
nan -1.000000000000000000e+00
1.707410430839002231e+02 0.000000000000000000e+00
1.710013605442176754e+02 0.000000000000000000e+00
1.712892517006802677e+02 0.000000000000000000e+00
1.715646258503401498e+02 0.000000000000000000e+00
1.718459863945578263e+02 0.000000000000000000e+00
1.721237188208616828e+02 0.000000000000000000e+00
1.724259410430838955e+02 0.000000000000000000e+00
1.727118367346938896e+02 0.000000000000000000e+00
1.729737868480725638e+02 0.000000000000000000e+00
1.732506122448979511e+02 0.000000000000000000e+00
1.735548299319727903e+02 0.000000000000000000e+00
1.738314739229024894e+02 0.000000000000000000e+00
1.741006802721088320e+02 0.000000000000000000e+00
1.743678911564625764e+02 0.000000000000000000e+00
1.746679365079365027e+02 0.000000000000000000e+00
1.749422222222222274e+02 0.000000000000000000e+00
1.752114285714285700e+02 0.000000000000000000e+00
1.754862585029999877e+02 0.000000000000000000e+00
1.757736054421768586e+02 0.000000000000000000e+00
1.760469841269841140e+02 0.000000000000000000e+00
1.763138321995464821e+02 0.000000000000000000e+00
1.765750566893424036e+02 0.000000000000000000e+00
1.768689342403628189e+02 0.000000000000000000e+00
1.771290702947845830e+02 0.000000000000000000e+00
1.774087981859410377e+02 0.000000000000000000e+00
1.776801814058956950e+02 0.000000000000000000e+00
1.779624489795918407e+02 0.000000000000000000e+00
1.782603174603174523e+02 0.000000000000000000e+00
1.784781859410430798e+02 0.000000000000000000e+00
1.787455782312925123e+02 0.000000000000000000e+00
1.790458049886621268e+02 0.000000000000000000e+00
1.793199092970521633e+02 0.000000000000000000e+00
1.795889342403628177e+02 0.000000000000000000e+00
1.798643083900226713e+02 0.000000000000000000e+00
1.801511111111111063e+02 0.000000000000000000e+00
1.804244897959183618e+02 0.000000000000000000e+00
1.806913378684807299e+02 0.000000000000000000e+00
1.809525623582766514e+02 0.000000000000000000e+00
1.812248526077097495e+02 0.000000000000000000e+00
1.814967800453514712e+02 0.000000000000000000e+00
1.817645351473922801e+02 0.000000000000000000e+00
1.820279365079365164e+02 0.000000000000000000e+00
1.823236281179138416e+02 0.000000000000000000e+00
1.825928344671201842e+02 0.000000000000000000e+00
1.828740136054421725e+02 0.000000000000000000e+00
1.831435827664399199e+02 0.000000000000000000e+00
1.834211337868480598e+02 0.000000000000000000e+00
1.836899773242630260e+02 0.000000000000000000e+00
1.839568253968253941e+02 0.000000000000000000e+00
1.842136961451247146e+02 0.000000000000000000e+00
1.844897959183673493e+02 0.000000000000000000e+00
1.847524716553288044e+02 0.000000000000000000e+00
1.850351020408163265e+02 0.000000000000000000e+00
1.852941496598639333e+02 0.000000000000000000e+00
1.855847619047619048e+02 0.000000000000000000e+00
1.858369160997732479e+02 0.000000000000000000e+00
1.861166439909297026e+02 0.000000000000000000e+00
1.863814965986394441e+02 0.000000000000000000e+00
1.866539682539682588e+02 0.000000000000000000e+00
1.869211791383220032e+02 0.000000000000000000e+00
1.871914739229025031e+02 0.000000000000000000e+00
1.874499773242630454e+02 0.000000000000000000e+00
1.877451247165532777e+02 0.000000000000000000e+00
1.880170521541949995e+02 0.000000000000000000e+00
1.882871655328798113e+02 0.000000000000000000e+00
1.885480272108843565e+02 0.000000000000000000e+00
1.888272108843537467e+02 0.000000000000000000e+00
1.890962358276644011e+02 0.000000000000000000e+00
1.893687074829931873e+02 0.000000000000000000e+00
1.896330158730158644e+02 0.000000000000000000e+00
1.899172789115646367e+02 0.000000000000000000e+00
1.901863038548752911e+02 0.000000000000000000e+00
1.904604081632652992e+02 0.000000000000000000e+00
1.907216326530612207e+02 0.000000000000000000e+00
1.910000907029478583e+02 0.000000000000000000e+00
1.912645804988662235e+02 0.000000000000000000e+00
1.915595464852607677e+02 0.000000000000000000e+00
1.918312925170068013e+02 0.000000000000000000e+00
1.921059410430839023e+02 0.000000000000000000e+00
1.923782312925170004e+02 0.000000000000000000e+00
1.926530612244897895e+02 0.000000000000000000e+00
1.929188208616780003e+02 0.000000000000000000e+00
1.932001814058957052e+02 0.000000000000000000e+00
1.934710204081632696e+02 0.000000000000000000e+00
1.937438548752834606e+02 0.000000000000000000e+00
1.940054421768707584e+02 0.000000000000000000e+00
1.942809977324263002e+02 0.000000000000000000e+00
1.945521995464852694e+02 0.000000000000000000e+00
1.948232199546485219e+02 0.000000000000000000e+00
1.950795464852607779e+02 0.000000000000000000e+00
1.953549206349206315e+02 0.000000000000000000e+00
1.956330158730158644e+02 0.000000000000000000e+00
1.959009523809523898e+02 0.000000000000000000e+00
1.961627210884353758e+02 0.000000000000000000e+00
1.964473469387754960e+02 0.000000000000000000e+00
1.967049433106575975e+02 0.000000000000000000e+00
1.969881179138322125e+02 0.000000000000000000e+00
1.972491609977324174e+02 0.000000000000000000e+00
1.975181859410430718e+02 0.000000000000000000e+00
1.977853968253968162e+02 0.000000000000000000e+00
1.980585941043083835e+02 0.000000000000000000e+00
1.983265306122449090e+02 0.000000000000000000e+00
1.986017233560090745e+02 0.000000000000000000e+00
1.988596825396825523e+02 0.000000000000000000e+00
1.991205442176870690e+02 0.000000000000000000e+00
1.993705215419501258e+02 0.000000000000000000e+00
1.996391836734693754e+02 0.000000000000000000e+00
1.998936961451247214e+02 0.000000000000000000e+00
2.001632653061224403e+02 0.000000000000000000e+00
2.004364625850340076e+02 0.000000000000000000e+00
2.007290702947845773e+02 0.000000000000000000e+00
2.009886621315192770e+02 0.000000000000000000e+00
2.012716553287981753e+02 0.000000000000000000e+00
2.015348752834467234e+02 0.000000000000000000e+00
2.018140589569161136e+02 0.000000000000000000e+00
2.020723809523809393e+02 0.000000000000000000e+00
2.023375963718820856e+02 0.000000000000000000e+00
2.025966439909296923e+02 0.000000000000000000e+00
2.028707482993197289e+02 0.000000000000000000e+00
2.031205442176870690e+02 0.000000000000000000e+00
2.033801360544217687e+02 0.000000000000000000e+00
nan -1.000000000000000000e+00
2.039983673469387782e+02 0.000000000000000000e+00
2.042750113378684773e+02 0.000000000000000000e+00
2.045442176870748199e+02 0.000000000000000000e+00
2.048114285714285643e+02 0.000000000000000000e+00
2.051121995464852716e+02 0.000000000000000000e+00
2.053857596371882153e+02 0.000000000000000000e+00
2.056549659863945578e+02 0.000000000000000000e+00
2.059303401360544115e+02 0.000000000000000000e+00
2.062171428571428464e+02 0.000000000000000000e+00
2.064905215419501019e+02 0.000000000000000000e+00
2.067573696145124700e+02 0.000000000000000000e+00
2.070185941043083915e+02 0.000000000000000000e+00
2.073126530612244949e+02 0.000000000000000000e+00
2.075726077097505708e+02 0.000000000000000000e+00
2.078523356009070255e+02 0.000000000000000000e+00
2.081237188208616828e+02 0.000000000000000000e+00
2.084059863945578286e+02 0.000000000000000000e+00
2.087038548752834402e+02 0.000000000000000000e+00
2.089648979591836735e+02 0.000000000000000000e+00
2.092324716553287942e+02 0.000000000000000000e+00
2.094746485260770896e+02 0.000000000000000000e+00
2.097487528344671261e+02 0.000000000000000000e+00
2.100179591836734687e+02 0.000000000000000000e+00
2.102933333333333223e+02 0.000000000000000000e+00
2.105801360544217573e+02 0.000000000000000000e+00
2.108535147392290128e+02 0.000000000000000000e+00
2.111203628117913809e+02 0.000000000000000000e+00
2.113814058956916142e+02 0.000000000000000000e+00
2.116754648526077176e+02 0.000000000000000000e+00
2.119356009070294817e+02 0.000000000000000000e+00
2.122155102040816246e+02 0.000000000000000000e+00
2.124867120181405937e+02 0.000000000000000000e+00
2.127689795918367395e+02 0.000000000000000000e+00
2.130668480725623510e+02 0.000000000000000000e+00
2.133280725623582725e+02 0.000000000000000000e+00
2.136315646258503307e+02 0.000000000000000000e+00
