# Supplementary material for: Correlated microtiming deviations in jazz and rock music
Source: PLoS One. 2018 Jan 24;13(1):e0186361. doi: 10.1371/journal.pone.0186361 (PMC5783353; doi:10.1371/journal.pone.0186361)
Supplement: S1 Dataset — (ZIP) [file pone.0186361.s001.zip › R22.dat]

6.349206349206348854e-01 0.000000000000000000e+00
8.382766439909297151e-01 0.000000000000000000e+00
1.034195011337868397e+00 0.000000000000000000e+00
1.221405895691610066e+00 0.000000000000000000e+00
1.410068027210884312e+00 0.000000000000000000e+00
1.600725623582766488e+00 0.000000000000000000e+00
1.779229024943310700e+00 0.000000000000000000e+00
1.955736961451247202e+00 0.000000000000000000e+00
2.147845804988662177e+00 0.000000000000000000e+00
2.328163265306122387e+00 0.000000000000000000e+00
2.522811791383219759e+00 0.000000000000000000e+00
2.713106575963718736e+00 0.000000000000000000e+00
2.914829931972789279e+00 0.000000000000000000e+00
3.084263038548753055e+00 0.000000000000000000e+00
3.265668934240362642e+00 0.000000000000000000e+00
3.432199546485260822e+00 0.000000000000000000e+00
3.643174603174603288e+00 0.000000000000000000e+00
3.833106575963718843e+00 0.000000000000000000e+00
4.024126984126984219e+00 0.000000000000000000e+00
4.211882086167800132e+00 0.000000000000000000e+00
4.398911564625850090e+00 0.000000000000000000e+00
4.596825396825396481e+00 0.000000000000000000e+00
4.780770975056689132e+00 0.000000000000000000e+00
4.970340136054422153e+00 0.000000000000000000e+00
5.165170068027211236e+00 0.000000000000000000e+00
5.350929705215419219e+00 0.000000000000000000e+00
5.550839002267573541e+00 0.000000000000000000e+00
5.736235827664398990e+00 0.000000000000000000e+00
5.919999999999999929e+00 0.000000000000000000e+00
6.113015873015872792e+00 0.000000000000000000e+00
6.304761904761904567e+00 0.000000000000000000e+00
6.485986394557823331e+00 0.000000000000000000e+00
6.679183673469387905e+00 0.000000000000000000e+00
6.877278911564626007e+00 0.000000000000000000e+00
7.070839002267574003e+00 0.000000000000000000e+00
7.264399092970521110e+00 0.000000000000000000e+00
7.447619047619047805e+00 0.000000000000000000e+00
7.644263038548753109e+00 0.000000000000000000e+00
7.825306122448979274e+00 0.000000000000000000e+00
8.017777777777777004e+00 0.000000000000000000e+00
8.208253968253968580e+00 0.000000000000000000e+00
8.395646258503401071e+00 0.000000000000000000e+00
8.585215419501134093e+00 0.000000000000000000e+00
8.772970521541950006e+00 0.000000000000000000e+00
8.958004535147392033e+00 0.000000000000000000e+00
9.152471655328797695e+00 0.000000000000000000e+00
9.343129251700680982e+00 0.000000000000000000e+00
9.524353741496598857e+00 0.000000000000000000e+00
9.721904761904761827e+00 0.000000000000000000e+00
9.905850340136053589e+00 0.000000000000000000e+00
1.009596371882086174e+01 0.000000000000000000e+00
1.028553287981859476e+01 0.000000000000000000e+00
1.047020408163265337e+01 0.000000000000000000e+00
1.066213151927437686e+01 0.000000000000000000e+00
1.085460317460317547e+01 0.000000000000000000e+00
1.104598639455782383e+01 0.000000000000000000e+00
1.124154195011337798e+01 0.000000000000000000e+00
1.142258503401360592e+01 0.000000000000000000e+00
1.161814058956916185e+01 0.000000000000000000e+00
1.180208616780045361e+01 0.000000000000000000e+00
1.198294784580498806e+01 0.000000000000000000e+00
1.217959183673469425e+01 0.000000000000000000e+00
1.236571428571428655e+01 0.000000000000000000e+00
1.254748299319727955e+01 0.000000000000000000e+00
1.273578231292517060e+01 0.000000000000000000e+00
1.292317460317460309e+01 0.000000000000000000e+00
1.311183673469387756e+01 0.000000000000000000e+00
1.330213151927437565e+01 0.000000000000000000e+00
1.349569160997732453e+01 0.000000000000000000e+00
1.369251700680272066e+01 0.000000000000000000e+00
1.388081632653061170e+01 0.000000000000000000e+00
1.405877551020408234e+01 0.000000000000000000e+00
1.425596371882086189e+01 0.000000000000000000e+00
1.444263038548752753e+01 0.000000000000000000e+00
1.463800453514739175e+01 0.000000000000000000e+00
1.483083900226757379e+01 0.000000000000000000e+00
1.501877551020408141e+01 0.000000000000000000e+00
1.521088435374149661e+01 0.000000000000000000e+00
1.540226757369614496e+01 0.000000000000000000e+00
1.558458049886621311e+01 0.000000000000000000e+00
1.578539682539682509e+01 0.000000000000000000e+00
1.597043083900226712e+01 0.000000000000000000e+00
1.616634920634920647e+01 0.000000000000000000e+00
1.635011337868480652e+01 0.000000000000000000e+00
1.654276643990929685e+01 0.000000000000000000e+00
1.673922902494330955e+01 0.000000000000000000e+00
1.692099773242630434e+01 0.000000000000000000e+00
1.709859410430838977e+01 0.000000000000000000e+00
1.730068027210884196e+01 0.000000000000000000e+00
1.748607709750566741e+01 0.000000000000000000e+00
1.768199546485260854e+01 0.000000000000000000e+00
1.786829931972789254e+01 0.000000000000000000e+00
1.804897959183673350e+01 0.000000000000000000e+00
1.825215419501133951e+01 0.000000000000000000e+00
1.844299319727891273e+01 0.000000000000000000e+00
1.862748299319727963e+01 0.000000000000000000e+00
1.882303854875283378e+01 0.000000000000000000e+00
1.901387755102040700e+01 0.000000000000000000e+00
1.920634920634920562e+01 0.000000000000000000e+00
1.938866213151927553e+01 0.000000000000000000e+00
1.957442176870748440e+01 0.000000000000000000e+00
1.976816326530612145e+01 0.000000000000000000e+00
1.994956916099773281e+01 0.000000000000000000e+00
2.013551020408163339e+01 0.000000000000000000e+00
2.033287981859410465e+01 0.000000000000000000e+00
2.052390022675736958e+01 0.000000000000000000e+00
2.071619047619047649e+01 0.000000000000000000e+00
2.089832199546485114e+01 0.000000000000000000e+00
2.109097505668934147e+01 0.000000000000000000e+00
2.128054421768707627e+01 0.000000000000000000e+00
2.147283446712018318e+01 0.000000000000000000e+00
2.165387755102040757e+01 0.000000000000000000e+00
2.184598639455782276e+01 0.000000000000000000e+00
2.203156462585033992e+01 0.000000000000000000e+00
2.221823129251700735e+01 0.000000000000000000e+00
2.241269841269841123e+01 0.000000000000000000e+00
2.260734693877551038e+01 0.000000000000000000e+00
2.279074829931972701e+01 0.000000000000000000e+00
2.299229024943310762e+01 0.000000000000000000e+00
nan -1.000000000000000000e+00
nan -1.000000000000000000e+00
nan -1.000000000000000000e+00
nan -1.000000000000000000e+00
nan -1.000000000000000000e+00
nan -1.000000000000000000e+00
nan -1.000000000000000000e+00
nan -1.000000000000000000e+00
nan -1.000000000000000000e+00
nan -1.000000000000000000e+00
nan -1.000000000000000000e+00
nan -1.000000000000000000e+00
nan -1.000000000000000000e+00
nan -1.000000000000000000e+00
nan -1.000000000000000000e+00
nan -1.000000000000000000e+00
nan -1.000000000000000000e+00
nan -1.000000000000000000e+00
2.657995464852607626e+01 0.000000000000000000e+00
2.677551020408163396e+01 0.000000000000000000e+00
2.697070294784580469e+01 0.000000000000000000e+00
2.715918367346938922e+01 0.000000000000000000e+00
2.734548752834466967e+01 0.000000000000000000e+00
2.753904761904761855e+01 0.000000000000000000e+00
2.772770975056689480e+01 0.000000000000000000e+00
2.791292517006802854e+01 0.000000000000000000e+00
2.810684807256235729e+01 0.000000000000000000e+00
2.829605442176870866e+01 0.000000000000000000e+00
2.849614512471655203e+01 0.000000000000000000e+00
2.868498866213151999e+01 0.000000000000000000e+00
2.886857142857142833e+01 0.000000000000000000e+00
2.906068027210884352e+01 0.000000000000000000e+00
2.924843537414966121e+01 0.000000000000000000e+00
2.942911564625850218e+01 0.000000000000000000e+00
2.962684807256235686e+01 0.000000000000000000e+00
2.981405895691609942e+01 0.000000000000000000e+00
3.000634920634920633e+01 0.000000000000000000e+00
3.019174603174603178e+01 0.000000000000000000e+00
3.036934240362811721e+01 0.000000000000000000e+00
3.056653061224489676e+01 0.000000000000000000e+00
3.075501133786848129e+01 0.000000000000000000e+00
3.094149659863945701e+01 0.000000000000000000e+00
3.113977324263038682e+01 0.000000000000000000e+00
3.132408163265306200e+01 0.000000000000000000e+00
3.151927437641723273e+01 0.000000000000000000e+00
3.171047619047618937e+01 0.000000000000000000e+00
3.188680272108843639e+01 0.000000000000000000e+00
3.206603174603174722e+01 0.000000000000000000e+00
3.227863945578231153e+01 0.000000000000000000e+00
3.245514739229025025e+01 0.000000000000000000e+00
3.265505668934240191e+01 0.000000000000000000e+00
3.284063492063491907e+01 0.000000000000000000e+00
3.303782312925169862e+01 0.000000000000000000e+00
3.322848072562358368e+01 0.000000000000000000e+00
3.342476190476190823e+01 0.000000000000000000e+00
3.361687074829931987e+01 0.000000000000000000e+00
3.381460317460317810e+01 0.000000000000000000e+00
3.400018140589568816e+01 0.000000000000000000e+00
3.419537414965986244e+01 0.000000000000000000e+00
3.438312925170068013e+01 0.000000000000000000e+00
3.457832199546485441e+01 0.000000000000000000e+00
3.477369614512471685e+01 0.000000000000000000e+00
3.494693877551020478e+01 0.000000000000000000e+00
3.515138321995464565e+01 0.000000000000000000e+00
3.535219954648525942e+01 0.000000000000000000e+00
3.552780045351473603e+01 0.000000000000000000e+00
3.572480725623582742e+01 0.000000000000000000e+00
3.592108843537415197e+01 0.000000000000000000e+00
3.611138321995464651e+01 0.000000000000000000e+00
3.629605442176870866e+01 0.000000000000000000e+00
3.648018140589569214e+01 0.000000000000000000e+00
3.667156462585033694e+01 0.000000000000000000e+00
3.685551020408163225e+01 0.000000000000000000e+00
3.704925170068027285e+01 0.000000000000000000e+00
3.724027210884353423e+01 0.000000000000000000e+00
3.742748299319728034e+01 0.000000000000000000e+00
3.761723356009070329e+01 0.000000000000000000e+00
3.781696145124716679e+01 0.000000000000000000e+00
3.801034013605442397e+01 0.000000000000000000e+00
3.820099773242630192e+01 0.000000000000000000e+00
3.839455782312925436e+01 0.000000000000000000e+00
3.857614512471655388e+01 0.000000000000000000e+00
3.877532879818593869e+01 0.000000000000000000e+00
3.896925170068027455e+01 0.000000000000000000e+00
3.915882086167800225e+01 0.000000000000000000e+00
3.935310657596372153e+01 0.000000000000000000e+00
3.955011337868480581e+01 0.000000000000000000e+00
3.973732426303855192e+01 0.000000000000000000e+00
3.993995464852607569e+01 0.000000000000000000e+00
4.013587301587301681e+01 0.000000000000000000e+00
4.033723356009070216e+01 0.000000000000000000e+00
4.052208616780045247e+01 0.000000000000000000e+00
4.071274376417233754e+01 0.000000000000000000e+00
4.090557823129251602e+01 0.000000000000000000e+00
4.109351473922902187e+01 0.000000000000000000e+00
4.128888888888889142e+01 0.000000000000000000e+00
4.147972789115646464e+01 0.000000000000000000e+00
4.166331065759636942e+01 0.000000000000000000e+00
4.185687074829932186e+01 0.000000000000000000e+00
4.205043083900226719e+01 0.000000000000000000e+00
4.223927437641723515e+01 0.000000000000000000e+00
4.242321995464852336e+01 0.000000000000000000e+00
4.262276643990929870e+01 0.000000000000000000e+00
4.281922902494331140e+01 0.000000000000000000e+00
4.301224489795918515e+01 0.000000000000000000e+00
4.319600907029478520e+01 0.000000000000000000e+00
4.339102040816326422e+01 0.000000000000000000e+00
4.358476190476190482e+01 0.000000000000000000e+00
4.378213151927437963e+01 0.000000000000000000e+00
4.397061224399999446e+01 0.000000000000000000e+00
4.415328798185941395e+01 0.000000000000000000e+00
4.434485260770975401e+01 0.000000000000000000e+00
4.454167800453515014e+01 0.000000000000000000e+00
4.472181405895691597e+01 0.000000000000000000e+00
4.492172335600906763e+01 0.000000000000000000e+00
4.511891156462584718e+01 0.000000000000000000e+00
4.531464852607710014e+01 0.000000000000000000e+00
4.550385487528344441e+01 0.000000000000000000e+00
4.570086167800453580e+01 0.000000000000000000e+00
4.590458049886620984e+01 0.000000000000000000e+00
4.609868480725623385e+01 0.000000000000000000e+00
4.628734693877551365e+01 0.000000000000000000e+00
4.648199546485260925e+01 0.000000000000000000e+00
4.666956916099773167e+01 0.000000000000000000e+00
4.686548752834467280e+01 0.000000000000000000e+00
4.705142857142857338e+01 0.000000000000000000e+00
4.723628117913832369e+01 0.000000000000000000e+00
4.742240362811791243e+01 0.000000000000000000e+00
4.760380952380952380e+01 0.000000000000000000e+00
4.779446712018140886e+01 0.000000000000000000e+00
4.799437641723356052e+01 0.000000000000000000e+00
nan -1.000000000000000000e+00
nan -1.000000000000000000e+00
nan -1.000000000000000000e+00
nan -1.000000000000000000e+00
nan -1.000000000000000000e+00
nan -1.000000000000000000e+00
nan -1.000000000000000000e+00
nan -1.000000000000000000e+00
nan -1.000000000000000000e+00
nan -1.000000000000000000e+00
nan -1.000000000000000000e+00
nan -1.000000000000000000e+00
nan -1.000000000000000000e+00
nan -1.000000000000000000e+00
5.083791383219954696e+01 0.000000000000000000e+00
5.103619047619047677e+01 0.000000000000000000e+00
5.124371882086168029e+01 0.000000000000000000e+00
5.143129251700680271e+01 0.000000000000000000e+00
5.161578231292516961e+01 0.000000000000000000e+00
5.178739229024943569e+01 0.000000000000000000e+00
5.199147392290249314e+01 0.000000000000000000e+00
5.217814058956916057e+01 0.000000000000000000e+00
5.236390022675737299e+01 0.000000000000000000e+00
5.256126984126984070e+01 0.000000000000000000e+00
5.275229024943310918e+01 0.000000000000000000e+00
5.294458049886621609e+01 0.000000000000000000e+00
5.314684807256235644e+01 0.000000000000000000e+00
5.333532879818594097e+01 0.000000000000000000e+00
5.354158730158729895e+01 0.000000000000000000e+00
5.372553287981859427e+01 0.000000000000000000e+00
5.391056689342403274e+01 0.000000000000000000e+00
5.409977324263038412e+01 0.000000000000000000e+00
5.429206349206349103e+01 0.000000000000000000e+00
5.448108843537414714e+01 0.000000000000000000e+00
5.467972789115646037e+01 0.000000000000000000e+00
5.487673469300000306e+01 0.000000000000000000e+00
5.507573696145124842e+01 0.000000000000000000e+00
5.527346938775509955e+01 0.000000000000000000e+00
nan -1.000000000000000000e+00
nan -1.000000000000000000e+00
nan -1.000000000000000000e+00
nan -1.000000000000000000e+00
nan -1.000000000000000000e+00
nan -1.000000000000000000e+00
nan -1.000000000000000000e+00
nan -1.000000000000000000e+00
nan -1.000000000000000000e+00
nan -1.000000000000000000e+00
5.734748299319728204e+01 0.000000000000000000e+00
5.754684807256235501e+01 0.000000000000000000e+00
5.773841269841269508e+01 0.000000000000000000e+00
5.792907029478458014e+01 0.000000000000000000e+00
5.812916099773242706e+01 0.000000000000000000e+00
5.831292517006802711e+01 0.000000000000000000e+00
5.851755102040816325e+01 0.000000000000000000e+00
5.870530612244898094e+01 0.000000000000000000e+00
5.890122448979591496e+01 0.000000000000000000e+00
5.908317460317460501e+01 0.000000000000000000e+00
5.928743764172335773e+01 0.000000000000000000e+00
5.948081632600000290e+01 0.000000000000000000e+00
5.967401360544217681e+01 0.000000000000000000e+00
5.986321995464852819e+01 0.000000000000000000e+00
6.005206349206348904e+01 0.000000000000000000e+00
nan -1.000000000000000000e+00
nan -1.000000000000000000e+00
nan -1.000000000000000000e+00
nan -1.000000000000000000e+00
nan -1.000000000000000000e+00
nan -1.000000000000000000e+00
nan -1.000000000000000000e+00
nan -1.000000000000000000e+00
nan -1.000000000000000000e+00
nan -1.000000000000000000e+00
nan -1.000000000000000000e+00
nan -1.000000000000000000e+00
nan -1.000000000000000000e+00
nan -1.000000000000000000e+00
nan -1.000000000000000000e+00
nan -1.000000000000000000e+00
6.336925170068027313e+01 0.000000000000000000e+00
6.357115646258503716e+01 0.000000000000000000e+00
6.375437641723355853e+01 0.000000000000000000e+00
6.393034013605441856e+01 0.000000000000000000e+00
6.412770975056689338e+01 0.000000000000000000e+00
6.432344671201813924e+01 0.000000000000000000e+00
6.450176870748299507e+01 0.000000000000000000e+00
6.469841269841269593e+01 0.000000000000000000e+00
6.490086167800453154e+01 0.000000000000000000e+00
6.509623582766440109e+01 0.000000000000000000e+00
6.528417233560091404e+01 0.000000000000000000e+00
6.547936507936508121e+01 0.000000000000000000e+00
6.566095238095238074e+01 0.000000000000000000e+00
6.584979591836734869e+01 0.000000000000000000e+00
6.603863945578231665e+01 0.000000000000000000e+00
6.623528344671201751e+01 0.000000000000000000e+00
6.642521541950112862e+01 0.000000000000000000e+00
6.661804988662132132e+01 0.000000000000000000e+00
6.679764172335600847e+01 0.000000000000000000e+00
6.698793650793651011e+01 0.000000000000000000e+00
6.718748299319727835e+01 0.000000000000000000e+00
6.737922902494331368e+01 0.000000000000000000e+00
6.755428571428571161e+01 0.000000000000000000e+00
nan -1.000000000000000000e+00
nan -1.000000000000000000e+00
nan -1.000000000000000000e+00
nan -1.000000000000000000e+00
nan -1.000000000000000000e+00
nan -1.000000000000000000e+00
nan -1.000000000000000000e+00
nan -1.000000000000000000e+00
nan -1.000000000000000000e+00
6.944961451247165485e+01 0.000000000000000000e+00
6.965460317460318151e+01 0.000000000000000000e+00
6.984253968253968026e+01 0.000000000000000000e+00
7.002884353741497137e+01 0.000000000000000000e+00
7.023129251700680697e+01 0.000000000000000000e+00
7.042902494331065100e+01 0.000000000000000000e+00
7.061369614512472026e+01 0.000000000000000000e+00
7.080961451247165428e+01 0.000000000000000000e+00
7.101478458049886910e+01 0.000000000000000000e+00
7.120471655328798022e+01 0.000000000000000000e+00
7.139229024943310264e+01 0.000000000000000000e+00
7.158893424036281772e+01 0.000000000000000000e+00
7.178249433106576305e+01 0.000000000000000000e+00
7.198476190476191050e+01 0.000000000000000000e+00
7.217034013605442055e+01 0.000000000000000000e+00
7.237115646258503432e+01 0.000000000000000000e+00
7.254331065759636488e+01 0.000000000000000000e+00
nan -1.000000000000000000e+00
nan -1.000000000000000000e+00
nan -1.000000000000000000e+00
nan -1.000000000000000000e+00
nan -1.000000000000000000e+00
nan -1.000000000000000000e+00
nan -1.000000000000000000e+00
nan -1.000000000000000000e+00
nan -1.000000000000000000e+00
nan -1.000000000000000000e+00
nan -1.000000000000000000e+00
nan -1.000000000000000000e+00
nan -1.000000000000000000e+00
nan -1.000000000000000000e+00
nan -1.000000000000000000e+00
7.567183673469388339e+01 0.000000000000000000e+00
7.586430839002267135e+01 0.000000000000000000e+00
7.605768707482992852e+01 0.000000000000000000e+00
7.625560090702947491e+01 0.000000000000000000e+00
7.645043083900226577e+01 0.000000000000000000e+00
7.663492063492063266e+01 0.000000000000000000e+00
7.682975056689342352e+01 0.000000000000000000e+00
7.701659863945577911e+01 0.000000000000000000e+00
7.720380952380952522e+01 0.000000000000000000e+00
7.738539682539682474e+01 0.000000000000000000e+00
7.758439909297052850e+01 0.000000000000000000e+00
7.777269841269841777e+01 0.000000000000000000e+00
7.796498866213151757e+01 0.000000000000000000e+00
7.815891156462585343e+01 0.000000000000000000e+00
7.835229024943311060e+01 0.000000000000000000e+00
7.853351473922901960e+01 0.000000000000000000e+00
7.873197278911564467e+01 0.000000000000000000e+00
7.893151927437641291e+01 0.000000000000000000e+00
7.912380952380952692e+01 0.000000000000000000e+00
7.931301587301587119e+01 0.000000000000000000e+00
7.950040816326530546e+01 0.000000000000000000e+00
7.970013605442176186e+01 0.000000000000000000e+00
7.989315192743764271e+01 0.000000000000000000e+00
8.007401360544217539e+01 0.000000000000000000e+00
8.026848072562357572e+01 0.000000000000000000e+00
8.046058956916100158e+01 0.000000000000000000e+00
8.066049886621314613e+01 0.000000000000000000e+00
8.085442176870748199e+01 0.000000000000000000e+00
8.103691609977323651e+01 0.000000000000000000e+00
8.123519274376417343e+01 0.000000000000000000e+00
8.142077097505668348e+01 0.000000000000000000e+00
8.160961451247165144e+01 0.000000000000000000e+00
8.180680272099999684e+01 0.000000000000000000e+00
8.200943310657596896e+01 0.000000000000000000e+00
8.220480725623582430e+01 0.000000000000000000e+00
8.240253968253968253e+01 0.000000000000000000e+00
8.257723356009070415e+01 0.000000000000000000e+00
8.278802721088435135e+01 0.000000000000000000e+00
8.298086167800452984e+01 0.000000000000000000e+00
8.317460317460317754e+01 0.000000000000000000e+00
8.337433106575963393e+01 0.000000000000000000e+00
8.355410430839002345e+01 0.000000000000000000e+00
8.375111111111111484e+01 0.000000000000000000e+00
8.393922902494331595e+01 0.000000000000000000e+00
8.414984126984127499e+01 0.000000000000000000e+00
8.432108843537415055e+01 0.000000000000000000e+00
8.451356009070295272e+01 0.000000000000000000e+00
8.470657596371881937e+01 0.000000000000000000e+00
8.491229024943311288e+01 0.000000000000000000e+00
8.509968253968253293e+01 0.000000000000000000e+00
8.529197278911564695e+01 0.000000000000000000e+00
8.548099773242630306e+01 0.000000000000000000e+00
8.567256235827665023e+01 0.000000000000000000e+00
8.587809523809524137e+01 0.000000000000000000e+00
8.607111111111110802e+01 0.000000000000000000e+00
8.626195011337868834e+01 0.000000000000000000e+00
8.645170068027211130e+01 0.000000000000000000e+00
8.664362811791383479e+01 0.000000000000000000e+00
8.684643990929704671e+01 0.000000000000000000e+00
8.703528344671201467e+01 0.000000000000000000e+00
8.722848072562358368e+01 0.000000000000000000e+00
8.742312925170068638e+01 0.000000000000000000e+00
8.761433106575964302e+01 0.000000000000000000e+00
8.780426303854875414e+01 0.000000000000000000e+00
8.800562358276644659e+01 0.000000000000000000e+00
8.819863945578231323e+01 0.000000000000000000e+00
8.839746031746031463e+01 0.000000000000000000e+00
8.858448979591837258e+01 0.000000000000000000e+00
8.877804988662131791e+01 0.000000000000000000e+00
8.896489795918367349e+01 0.000000000000000000e+00
8.916444444444444173e+01 0.000000000000000000e+00
8.935201814058956415e+01 0.000000000000000000e+00
8.955247165532880160e+01 0.000000000000000000e+00
8.975002267573695747e+01 0.000000000000000000e+00
8.993451247165532436e+01 0.000000000000000000e+00
9.012934240362811522e+01 0.000000000000000000e+00
9.030784580498865921e+01 0.000000000000000000e+00
9.050811791383219429e+01 0.000000000000000000e+00
9.069714285714285040e+01 0.000000000000000000e+00
9.088036281179138598e+01 0.000000000000000000e+00
9.107918367346938737e+01 0.000000000000000000e+00
9.127056689342403217e+01 0.000000000000000000e+00
9.145795918367346644e+01 0.000000000000000000e+00
9.164734693877551308e+01 0.000000000000000000e+00
9.184126984126983473e+01 0.000000000000000000e+00
9.203174603174603874e+01 0.000000000000000000e+00
9.222367346938774801e+01 0.000000000000000000e+00
9.241378684807256150e+01 0.000000000000000000e+00
9.261678004535147579e+01 0.000000000000000000e+00
9.280598639455782006e+01 0.000000000000000000e+00
9.300843537414965567e+01 0.000000000000000000e+00
9.319238095238095809e+01 0.000000000000000000e+00
9.337687074829932499e+01 0.000000000000000000e+00
9.356843537414965795e+01 0.000000000000000000e+00
nan -1.000000000000000000e+00
nan -1.000000000000000000e+00
9.415981859410430843e+01 0.000000000000000000e+00
9.435464852607709929e+01 0.000000000000000000e+00
9.453913832199546619e+01 0.000000000000000000e+00
9.472435374149659992e+01 0.000000000000000000e+00
9.490303854875283207e+01 0.000000000000000000e+00
9.510548752834466768e+01 0.000000000000000000e+00
9.529414965986394748e+01 0.000000000000000000e+00
9.548353741496597991e+01 0.000000000000000000e+00
9.568145124700001247e+01 0.000000000000000000e+00
9.587120181405896346e+01 0.000000000000000000e+00
9.606693877551020933e+01 0.000000000000000000e+00
9.625306122448979806e+01 0.000000000000000000e+00
9.643791383219954128e+01 0.000000000000000000e+00
9.662548752834467791e+01 0.000000000000000000e+00
9.681596371882086771e+01 0.000000000000000000e+00
9.700716553287982435e+01 0.000000000000000000e+00
9.720780045351473575e+01 0.000000000000000000e+00
9.739755102040815871e+01 0.000000000000000000e+00
9.758693877551020535e+01 0.000000000000000000e+00
9.777832199546485015e+01 0.000000000000000000e+00
9.796117913832199520e+01 0.000000000000000000e+00
9.815582766439909790e+01 0.000000000000000000e+00
9.835083900226757692e+01 0.000000000000000000e+00
9.853151927437642144e+01 0.000000000000000000e+00
9.872907029478457730e+01 0.000000000000000000e+00
9.892498866213152553e+01 0.000000000000000000e+00
9.911727891156462533e+01 0.000000000000000000e+00
9.930285714285714960e+01 0.000000000000000000e+00
9.948607709750567096e+01 0.000000000000000000e+00
9.967528344671201523e+01 0.000000000000000000e+00
9.986757369614512925e+01 0.000000000000000000e+00
1.000607709750566841e+02 0.000000000000000000e+00
1.002590476190476210e+02 0.000000000000000000e+00
1.004591383219954679e+02 0.000000000000000000e+00
1.006474376417233572e+02 0.000000000000000000e+00
1.008386394557823138e+02 0.000000000000000000e+00
1.010298412698412704e+02 0.000000000000000000e+00
1.012235827664399039e+02 0.000000000000000000e+00
1.014131519274376387e+02 0.000000000000000000e+00
1.016005442176870730e+02 0.000000000000000000e+00
1.017975510204081644e+02 0.000000000000000000e+00
1.019854875283446773e+02 0.000000000000000000e+00
1.021705215419501087e+02 0.000000000000000000e+00
1.023571882086167761e+02 0.000000000000000000e+00
1.025458503401360559e+02 0.000000000000000000e+00
1.027375963718820913e+02 0.000000000000000000e+00
1.029231746031746013e+02 0.000000000000000000e+00
1.031118367346938811e+02 0.000000000000000000e+00
1.033126530612244949e+02 0.000000000000000000e+00
nan -1.000000000000000000e+00
nan -1.000000000000000000e+00
nan -1.000000000000000000e+00
nan -1.000000000000000000e+00
nan -1.000000000000000000e+00
nan -1.000000000000000000e+00
nan -1.000000000000000000e+00
nan -1.000000000000000000e+00
nan -1.000000000000000000e+00
nan -1.000000000000000000e+00
nan -1.000000000000000000e+00
nan -1.000000000000000000e+00
nan -1.000000000000000000e+00
nan -1.000000000000000000e+00
nan -1.000000000000000000e+00
nan -1.000000000000000000e+00
1.065658049879999965e+02 0.000000000000000000e+00
1.067617233560090710e+02 0.000000000000000000e+00
1.069443990929705279e+02 0.000000000000000000e+00
1.071223582766439932e+02 0.000000000000000000e+00
1.073133786848072617e+02 0.000000000000000000e+00
1.075040362811791397e+02 0.000000000000000000e+00
1.076890702947845853e+02 0.000000000000000000e+00
1.078922448979591877e+02 0.000000000000000000e+00
1.080847165532879757e+02 0.000000000000000000e+00
1.082712018140589549e+02 0.000000000000000000e+00
1.084767346938775461e+02 0.000000000000000000e+00
1.086659410430839046e+02 0.000000000000000000e+00
1.088631292517006841e+02 0.000000000000000000e+00
1.090452607709750623e+02 0.000000000000000000e+00
1.092371882086167858e+02 0.000000000000000000e+00
1.094240362811791414e+02 0.000000000000000000e+00
1.096192290249433086e+02 0.000000000000000000e+00
1.098011791383219986e+02 0.000000000000000000e+00
1.099980045351473876e+02 0.000000000000000000e+00
1.101939229024943359e+02 0.000000000000000000e+00
1.103631746031745990e+02 0.000000000000000000e+00
1.105726984126984149e+02 0.000000000000000000e+00
nan -1.000000000000000000e+00
nan -1.000000000000000000e+00
nan -1.000000000000000000e+00
nan -1.000000000000000000e+00
nan -1.000000000000000000e+00
nan -1.000000000000000000e+00
nan -1.000000000000000000e+00
nan -1.000000000000000000e+00
nan -1.000000000000000000e+00
1.124796371882086135e+02 0.000000000000000000e+00
1.126964172335600978e+02 0.000000000000000000e+00
1.128736507936507962e+02 0.000000000000000000e+00
1.130586848072562418e+02 0.000000000000000000e+00
1.132495238089999958e+02 0.000000000000000000e+00
1.134514285714285649e+02 0.000000000000000000e+00
1.136312018140589544e+02 0.000000000000000000e+00
1.138282086167800458e+02 0.000000000000000000e+00
1.140272108843537353e+02 0.000000000000000000e+00
1.142245804988662172e+02 0.000000000000000000e+00
1.144065306122448931e+02 0.000000000000000000e+00
1.146165986394557876e+02 0.000000000000000000e+00
1.147902040816326519e+02 0.000000000000000000e+00
1.149970068027210885e+02 0.000000000000000000e+00
1.151858503401360565e+02 0.000000000000000000e+00
1.153775963718820918e+02 0.000000000000000000e+00
1.155570068027210908e+02 0.000000000000000000e+00
nan -1.000000000000000000e+00
1.159404988662131473e+02 0.000000000000000000e+00
1.161590929705215416e+02 0.000000000000000000e+00
1.163268934240362853e+02 0.000000000000000000e+00
nan -1.000000000000000000e+00
nan -1.000000000000000000e+00
nan -1.000000000000000000e+00
nan -1.000000000000000000e+00
nan -1.000000000000000000e+00
nan -1.000000000000000000e+00
nan -1.000000000000000000e+00
1.178610430839002277e+02 0.000000000000000000e+00
1.180482539682539738e+02 0.000000000000000000e+00
1.182459863945578178e+02 0.000000000000000000e+00
1.184388208616780105e+02 0.000000000000000000e+00
1.186401814058956887e+02 0.000000000000000000e+00
1.188575056689342375e+02 0.000000000000000000e+00
1.190370975056689389e+02 0.000000000000000000e+00
1.192228571428571371e+02 0.000000000000000000e+00
1.194029931972789171e+02 0.000000000000000000e+00
1.196181405895691654e+02 0.000000000000000000e+00
1.198040816326530660e+02 0.000000000000000000e+00
1.199987301587301545e+02 0.000000000000000000e+00
1.201955555555555577e+02 0.000000000000000000e+00
1.203833106575963683e+02 0.000000000000000000e+00
1.205734240362811818e+02 0.000000000000000000e+00
1.207775056689342392e+02 0.000000000000000000e+00
1.209683446712018196e+02 0.000000000000000000e+00
1.211639002267573630e+02 0.000000000000000000e+00
1.213445804988662076e+02 0.000000000000000000e+00
1.215365079365079310e+02 0.000000000000000000e+00
1.217297052154195001e+02 0.000000000000000000e+00
1.219207256235827685e+02 0.000000000000000000e+00
1.221072108843537478e+02 0.000000000000000000e+00
1.222998639455782381e+02 0.000000000000000000e+00
1.224941496598639503e+02 0.000000000000000000e+00
1.226820861678004491e+02 0.000000000000000000e+00
1.228950566893423968e+02 0.000000000000000000e+00
nan -1.000000000000000000e+00
nan -1.000000000000000000e+00
1.234505215419501098e+02 0.000000000000000000e+00
1.236457142857142912e+02 0.000000000000000000e+00
1.238189569160997792e+02 0.000000000000000000e+00
1.240150566893424013e+02 0.000000000000000000e+00
nan -1.000000000000000000e+00
1.243860317460317475e+02 0.000000000000000000e+00
1.245857596371882039e+02 0.000000000000000000e+00
nan -1.000000000000000000e+00
1.249997278911564678e+02 0.000000000000000000e+00
1.251947392290249468e+02 0.000000000000000000e+00
1.253806802721088474e+02 0.000000000000000000e+00
1.255736961451247140e+02 0.000000000000000000e+00
1.257743310657596396e+02 0.000000000000000000e+00
1.259671655328798181e+02 0.000000000000000000e+00
1.261699773242630442e+02 0.000000000000000000e+00
1.263584580498866217e+02 0.000000000000000000e+00
1.265516553287981907e+02 0.000000000000000000e+00
1.267415873015873018e+02 0.000000000000000000e+00
1.269369614512471713e+02 0.000000000000000000e+00
1.271196371882086140e+02 0.000000000000000000e+00
1.273155555555555623e+02 0.000000000000000000e+00
1.275031292517006847e+02 0.000000000000000000e+00
1.276966893424036300e+02 0.000000000000000000e+00
1.278795464852607751e+02 0.000000000000000000e+00
nan -1.000000000000000000e+00
nan -1.000000000000000000e+00
nan -1.000000000000000000e+00
1.286532426303854777e+02 0.000000000000000000e+00
nan -1.000000000000000000e+00
nan -1.000000000000000000e+00
nan -1.000000000000000000e+00
nan -1.000000000000000000e+00
nan -1.000000000000000000e+00
nan -1.000000000000000000e+00
nan -1.000000000000000000e+00
nan -1.000000000000000000e+00
1.303591836734693743e+02 0.000000000000000000e+00
1.305512925170068002e+02 0.000000000000000000e+00
1.307557369614512481e+02 0.000000000000000000e+00
1.309317006802721153e+02 0.000000000000000000e+00
nan -1.000000000000000000e+00
1.313346031746031883e+02 0.000000000000000000e+00
1.315426757369614563e+02 0.000000000000000000e+00
1.317545578231292609e+02 0.000000000000000000e+00
nan -1.000000000000000000e+00
nan -1.000000000000000000e+00
1.324112471655328704e+02 0.000000000000000000e+00
1.326147845804988776e+02 0.000000000000000000e+00
1.327985487528344777e+02 0.000000000000000000e+00
nan -1.000000000000000000e+00
nan -1.000000000000000000e+00
1.333177324263038486e+02 0.000000000000000000e+00
1.335205442176870747e+02 0.000000000000000000e+00
1.337010430839002311e+02 0.000000000000000000e+00
1.338940589569160977e+02 0.000000000000000000e+00
1.340945124716553210e+02 0.000000000000000000e+00
1.342942403628117916e+02 0.000000000000000000e+00
1.344907029478458185e+02 0.000000000000000000e+00
1.346849886621315306e+02 0.000000000000000000e+00
1.348803628117913718e+02 0.000000000000000000e+00
1.350617687074829973e+02 0.000000000000000000e+00
1.352469841269841311e+02 0.000000000000000000e+00
1.354478004535147306e+02 0.000000000000000000e+00
1.356335600907029573e+02 0.000000000000000000e+00
1.358222222222222229e+02 0.000000000000000000e+00
1.360177777777777806e+02 0.000000000000000000e+00
1.362234920634920741e+02 0.000000000000000000e+00
1.364123356009070278e+02 0.000000000000000000e+00
1.365950113370000167e+02 0.000000000000000000e+00
1.367876643990929608e+02 0.000000000000000000e+00
1.369839455780000037e+02 0.000000000000000000e+00
1.371755102040816325e+02 0.000000000000000000e+00
1.373774149659863895e+02 0.000000000000000000e+00
1.375653514739229024e+02 0.000000000000000000e+00
1.377552834459999929e+02 0.000000000000000000e+00
1.379555555555555486e+02 0.000000000000000000e+00
1.381407709750566823e+02 0.000000000000000000e+00
1.383221768707483079e+02 0.000000000000000000e+00
1.385206349206349330e+02 0.000000000000000000e+00
1.387058503401360667e+02 0.000000000000000000e+00
1.388899773242630431e+02 0.000000000000000000e+00
nan -1.000000000000000000e+00
nan -1.000000000000000000e+00
1.394735600907029607e+02 0.000000000000000000e+00
1.396611337868480689e+02 0.000000000000000000e+00
1.398454421768707618e+02 0.000000000000000000e+00
1.400415419501133840e+02 0.000000000000000000e+00
1.402271201814058941e+02 0.000000000000000000e+00
1.404237641723356091e+02 0.000000000000000000e+00
1.406104308390022766e+02 0.000000000000000000e+00
1.408056235827664295e+02 0.000000000000000000e+00
1.410024489795918328e+02 0.000000000000000000e+00
1.411829478458049891e+02 0.000000000000000000e+00
1.413750566893424150e+02 0.000000000000000000e+00
1.415698866213151916e+02 0.000000000000000000e+00
1.417467573696144996e+02 0.000000000000000000e+00
1.419394104308389899e+02 0.000000000000000000e+00
nan -1.000000000000000000e+00
1.423339682539682656e+02 0.000000000000000000e+00
1.425262585034013512e+02 0.000000000000000000e+00
1.427063945578231312e+02 0.000000000000000000e+00
1.428999546485260908e+02 0.000000000000000000e+00
1.430918820861678000e+02 0.000000000000000000e+00
1.432839909297052259e+02 0.000000000000000000e+00
1.434679365079365141e+02 0.000000000000000000e+00
1.436609523809523807e+02 0.000000000000000000e+00
1.438521541950113374e+02 0.000000000000000000e+00
1.440546031746031872e+02 0.000000000000000000e+00
1.442292970521542088e+02 0.000000000000000000e+00
1.444146938775510307e+02 0.000000000000000000e+00
1.446155102040816303e+02 0.000000000000000000e+00
1.447963718820861629e+02 0.000000000000000000e+00
1.449803174603174512e+02 0.000000000000000000e+00
1.451551927437641609e+02 0.000000000000000000e+00
1.453621768707483000e+02 0.000000000000000000e+00
1.455513832199546584e+02 0.000000000000000000e+00
1.457324263038548793e+02 0.000000000000000000e+00
1.459316099773242570e+02 0.000000000000000000e+00
1.461251700680272165e+02 0.000000000000000000e+00
1.463223582766439961e+02 0.000000000000000000e+00
1.465142857142857054e+02 0.000000000000000000e+00
1.467040362811791283e+02 0.000000000000000000e+00
1.468945124716553323e+02 0.000000000000000000e+00
1.470806349206349068e+02 0.000000000000000000e+00
1.472647619047619116e+02 0.000000000000000000e+00
1.474534240362811772e+02 0.000000000000000000e+00
1.476453514739229149e+02 0.000000000000000000e+00
1.478258503401360429e+02 0.000000000000000000e+00
1.480074376417233566e+02 0.000000000000000000e+00
nan -1.000000000000000000e+00
1.483807709750566914e+02 0.000000000000000000e+00
1.485906575963718694e+02 0.000000000000000000e+00
1.487800453514739161e+02 0.000000000000000000e+00
1.489652607709750498e+02 0.000000000000000000e+00
1.491519274370000119e+02 0.000000000000000000e+00
1.493531065759637215e+02 0.000000000000000000e+00
1.495453968253968355e+02 0.000000000000000000e+00
1.497353287981859467e+02 0.000000000000000000e+00
nan -1.000000000000000000e+00
1.501231746031745899e+02 0.000000000000000000e+00
1.503172789115646140e+02 0.000000000000000000e+00
nan -1.000000000000000000e+00
nan -1.000000000000000000e+00
nan -1.000000000000000000e+00
nan -1.000000000000000000e+00
nan -1.000000000000000000e+00
nan -1.000000000000000000e+00
nan -1.000000000000000000e+00
nan -1.000000000000000000e+00
nan -1.000000000000000000e+00
nan -1.000000000000000000e+00
nan -1.000000000000000000e+00
nan -1.000000000000000000e+00
nan -1.000000000000000000e+00
nan -1.000000000000000000e+00
nan -1.000000000000000000e+00
nan -1.000000000000000000e+00
nan -1.000000000000000000e+00
nan -1.000000000000000000e+00
nan -1.000000000000000000e+00
nan -1.000000000000000000e+00
nan -1.000000000000000000e+00
nan -1.000000000000000000e+00
nan -1.000000000000000000e+00
nan -1.000000000000000000e+00
nan -1.000000000000000000e+00
nan -1.000000000000000000e+00
1.555655328798185906e+02 0.000000000000000000e+00
1.557549206349206372e+02 0.000000000000000000e+00
1.559305215419500996e+02 0.000000000000000000e+00
nan -1.000000000000000000e+00
nan -1.000000000000000000e+00
nan -1.000000000000000000e+00
nan -1.000000000000000000e+00
nan -1.000000000000000000e+00
nan -1.000000000000000000e+00
nan -1.000000000000000000e+00
nan -1.000000000000000000e+00
nan -1.000000000000000000e+00
nan -1.000000000000000000e+00
nan -1.000000000000000000e+00
nan -1.000000000000000000e+00
nan -1.000000000000000000e+00
nan -1.000000000000000000e+00
nan -1.000000000000000000e+00
nan -1.000000000000000000e+00
nan -1.000000000000000000e+00
nan -1.000000000000000000e+00
nan -1.000000000000000000e+00
nan -1.000000000000000000e+00
nan -1.000000000000000000e+00
nan -1.000000000000000000e+00
1.604355555555555668e+02 0.000000000000000000e+00
1.606285714285714334e+02 0.000000000000000000e+00
1.608241269841269911e+02 0.000000000000000000e+00
1.610087981859410320e+02 0.000000000000000000e+00
1.611999999999999886e+02 0.000000000000000000e+00
1.613997278911564592e+02 0.000000000000000000e+00
1.615894784580498822e+02 0.000000000000000000e+00
1.617697959183673504e+02 0.000000000000000000e+00
1.619675283446711944e+02 0.000000000000000000e+00
1.621594557820000091e+02 0.000000000000000000e+00
1.623568253968253998e+02 0.000000000000000000e+00
1.625317006802721096e+02 0.000000000000000000e+00
1.627274376417233555e+02 0.000000000000000000e+00
nan -1.000000000000000000e+00
1.630984126984126874e+02 0.000000000000000000e+00
1.632867120181405767e+02 0.000000000000000000e+00
1.634840816326530728e+02 0.000000000000000000e+00
1.636838095238095150e+02 0.000000000000000000e+00
nan -1.000000000000000000e+00
nan -1.000000000000000000e+00
nan -1.000000000000000000e+00
nan -1.000000000000000000e+00
nan -1.000000000000000000e+00
nan -1.000000000000000000e+00
nan -1.000000000000000000e+00
1.651475736961451162e+02 0.000000000000000000e+00
1.653364172335600983e+02 0.000000000000000000e+00
1.655225396825396729e+02 0.000000000000000000e+00
nan -1.000000000000000000e+00
nan -1.000000000000000000e+00
1.661124716553287897e+02 0.000000000000000000e+00
1.663031292517006818e+02 0.000000000000000000e+00
1.664859863945578127e+02 0.000000000000000000e+00
1.666822675736961514e+02 0.000000000000000000e+00
1.668878004535147284e+02 0.000000000000000000e+00
1.670759183673469295e+02 0.000000000000000000e+00
1.672774603174603101e+02 0.000000000000000000e+00
1.674614058956915983e+02 0.000000000000000000e+00
1.676504308390022686e+02 0.000000000000000000e+00
1.678360090702947787e+02 0.000000000000000000e+00
1.680337414965986511e+02 0.000000000000000000e+00
1.682087981859410490e+02 0.000000000000000000e+00
1.684156009070294715e+02 0.000000000000000000e+00
1.685995464852607597e+02 0.000000000000000000e+00
1.687889342403628063e+02 0.000000000000000000e+00
1.689783219954648530e+02 0.000000000000000000e+00
nan -1.000000000000000000e+00
nan -1.000000000000000000e+00
nan -1.000000000000000000e+00
nan -1.000000000000000000e+00
nan -1.000000000000000000e+00
nan -1.000000000000000000e+00
nan -1.000000000000000000e+00
nan -1.000000000000000000e+00
nan -1.000000000000000000e+00
nan -1.000000000000000000e+00
nan -1.000000000000000000e+00
nan -1.000000000000000000e+00
nan -1.000000000000000000e+00
nan -1.000000000000000000e+00
nan -1.000000000000000000e+00
1.721068480725623715e+02 0.000000000000000000e+00
1.723058503401360610e+02 0.000000000000000000e+00
1.724876190476190345e+02 0.000000000000000000e+00
1.726757369614512356e+02 0.000000000000000000e+00
nan -1.000000000000000000e+00
1.730666666666666629e+02 0.000000000000000000e+00
1.732593197278911532e+02 0.000000000000000000e+00
1.734516099773242672e+02 0.000000000000000000e+00
1.736555102040816223e+02 0.000000000000000000e+00
1.738476190476190482e+02 0.000000000000000000e+00
1.740429931972789177e+02 0.000000000000000000e+00
1.742452607709750509e+02 0.000000000000000000e+00
1.744377324263038531e+02 0.000000000000000000e+00
1.746405442176870793e+02 0.000000000000000000e+00
1.748243083900226793e+02 0.000000000000000000e+00
1.750135147392290378e+02 0.000000000000000000e+00
1.751892970521541883e+02 0.000000000000000000e+00
1.753948299319727937e+02 0.000000000000000000e+00
1.755740589569161045e+02 0.000000000000000000e+00
1.757792290249433051e+02 0.000000000000000000e+00
1.759691609977324163e+02 0.000000000000000000e+00
nan -1.000000000000000000e+00
nan -1.000000000000000000e+00
nan -1.000000000000000000e+00
nan -1.000000000000000000e+00
nan -1.000000000000000000e+00
nan -1.000000000000000000e+00
nan -1.000000000000000000e+00
nan -1.000000000000000000e+00
nan -1.000000000000000000e+00
nan -1.000000000000000000e+00
nan -1.000000000000000000e+00
1.782456235827664273e+02 0.000000000000000000e+00
1.784585941043083892e+02 0.000000000000000000e+00
1.786643083900226827e+02 0.000000000000000000e+00
1.788663945578231278e+02 0.000000000000000000e+00
1.790563265306122389e+02 0.000000000000000000e+00
1.792656689342403524e+02 0.000000000000000000e+00
1.794516099773242672e+02 0.000000000000000000e+00
1.796515192743764260e+02 0.000000000000000000e+00
nan -1.000000000000000000e+00
1.800333786848072464e+02 0.000000000000000000e+00
1.802178684807256275e+02 0.000000000000000000e+00
1.804136054421768733e+02 0.000000000000000000e+00
1.806026303854875152e+02 0.000000000000000000e+00
1.808134240362811909e+02 0.000000000000000000e+00
1.810051700680272120e+02 0.000000000000000000e+00
1.811974603174603260e+02 0.000000000000000000e+00
1.813890249433106590e+02 0.000000000000000000e+00
nan -1.000000000000000000e+00
nan -1.000000000000000000e+00
nan -1.000000000000000000e+00
nan -1.000000000000000000e+00
nan -1.000000000000000000e+00
nan -1.000000000000000000e+00
nan -1.000000000000000000e+00
nan -1.000000000000000000e+00
nan -1.000000000000000000e+00
nan -1.000000000000000000e+00
nan -1.000000000000000000e+00
nan -1.000000000000000000e+00
nan -1.000000000000000000e+00
nan -1.000000000000000000e+00
nan -1.000000000000000000e+00
nan -1.000000000000000000e+00
nan -1.000000000000000000e+00
nan -1.000000000000000000e+00
nan -1.000000000000000000e+00
nan -1.000000000000000000e+00
nan -1.000000000000000000e+00
nan -1.000000000000000000e+00
nan -1.000000000000000000e+00
nan -1.000000000000000000e+00
nan -1.000000000000000000e+00
nan -1.000000000000000000e+00
nan -1.000000000000000000e+00
nan -1.000000000000000000e+00
nan -1.000000000000000000e+00
nan -1.000000000000000000e+00
nan -1.000000000000000000e+00
nan -1.000000000000000000e+00
nan -1.000000000000000000e+00
nan -1.000000000000000000e+00
nan -1.000000000000000000e+00
nan -1.000000000000000000e+00
nan -1.000000000000000000e+00
nan -1.000000000000000000e+00
nan -1.000000000000000000e+00
nan -1.000000000000000000e+00
nan -1.000000000000000000e+00
nan -1.000000000000000000e+00
nan -1.000000000000000000e+00
nan -1.000000000000000000e+00
nan -1.000000000000000000e+00
nan -1.000000000000000000e+00
1.904469841269841197e+02 0.000000000000000000e+00
1.906429024943310537e+02 0.000000000000000000e+00
1.908413605442176788e+02 0.000000000000000000e+00
1.910572335600907081e+02 0.000000000000000000e+00
1.912527891156462658e+02 0.000000000000000000e+00
1.914365532879818659e+02 0.000000000000000000e+00
1.916139682539682667e+02 0.000000000000000000e+00
1.918048072562358186e+02 0.000000000000000000e+00
1.919941950113378653e+02 0.000000000000000000e+00
1.921803174603174682e+02 0.000000000000000000e+00
1.923831292517006943e+02 0.000000000000000000e+00
1.925743310657596510e+02 0.000000000000000000e+00
1.927624489795918237e+02 0.000000000000000000e+00
1.929672562358276764e+02 0.000000000000000000e+00
1.931560997732426301e+02 0.000000000000000000e+00
1.933532879818594097e+02 0.000000000000000000e+00
1.935357823129251642e+02 0.000000000000000000e+00
1.937277097505669019e+02 0.000000000000000000e+00
1.939145578231292575e+02 0.000000000000000000e+00
1.941097505668934105e+02 0.000000000000000000e+00
1.942911564625850360e+02 0.000000000000000000e+00
1.944885260770975037e+02 0.000000000000000000e+00
1.946846258503401259e+02 0.000000000000000000e+00
1.948538775510204175e+02 0.000000000000000000e+00
1.950635827664399073e+02 0.000000000000000000e+00
1.952692970521542009e+02 0.000000000000000000e+00
1.954550566893423991e+02 0.000000000000000000e+00
1.956429931972789120e+02 0.000000000000000000e+00
1.958285714285714221e+02 0.000000000000000000e+00
1.960021768707482863e+02 0.000000000000000000e+00
1.961977324263038440e+02 0.000000000000000000e+00
nan -1.000000000000000000e+00
1.965775963718820947e+02 0.000000000000000000e+00
1.967660770975056721e+02 0.000000000000000000e+00
1.969668934240362717e+02 0.000000000000000000e+00
1.971858503401360565e+02 0.000000000000000000e+00
1.973630839002267692e+02 0.000000000000000000e+00
1.975482993197279029e+02 0.000000000000000000e+00
1.977315192743764101e+02 0.000000000000000000e+00
1.979412244897959283e+02 0.000000000000000000e+00
1.981211791383219918e+02 0.000000000000000000e+00
1.983181859410430832e+02 0.000000000000000000e+00
1.985173696145124609e+02 0.000000000000000000e+00
1.987147392290249570e+02 0.000000000000000000e+00
1.988965079365079305e+02 0.000000000000000000e+00
1.991063945578231369e+02 0.000000000000000000e+00
1.992800000000000011e+02 0.000000000000000000e+00
1.994864399092970473e+02 0.000000000000000000e+00
1.996752834467120294e+02 0.000000000000000000e+00
1.998668480725623624e+02 0.000000000000000000e+00
2.000440816326530751e+02 0.000000000000000000e+00
nan -1.000000000000000000e+00
2.004292063492063392e+02 0.000000000000000000e+00
2.006434467120181466e+02 0.000000000000000000e+00
2.008152380952381009e+02 0.000000000000000000e+00
nan -1.000000000000000000e+00
nan -1.000000000000000000e+00
nan -1.000000000000000000e+00
nan -1.000000000000000000e+00
nan -1.000000000000000000e+00
nan -1.000000000000000000e+00
nan -1.000000000000000000e+00
2.023495691609977314e+02 0.000000000000000000e+00
2.025367800453514633e+02 0.000000000000000000e+00
2.027345124716553357e+02 0.000000000000000000e+00
2.029273469387755142e+02 0.000000000000000000e+00
2.031283446712018019e+02 0.000000000000000000e+00
2.033454875283446768e+02 0.000000000000000000e+00
2.035250793650793639e+02 0.000000000000000000e+00
2.037101133786848095e+02 0.000000000000000000e+00
2.038947845804988788e+02 0.000000000000000000e+00
2.041053968253968378e+02 0.000000000000000000e+00
2.042909750566893479e+02 0.000000000000000000e+00
2.044859863945578127e+02 0.000000000000000000e+00
2.046824489795918396e+02 0.000000000000000000e+00
2.048703854875283525e+02 0.000000000000000000e+00
2.050606802721088400e+02 0.000000000000000000e+00
2.052647619047619116e+02 0.000000000000000000e+00
2.054448979591836633e+02 0.000000000000000000e+00
2.056511564625850212e+02 0.000000000000000000e+00
2.058318367346938658e+02 0.000000000000000000e+00
2.060234013605442271e+02 0.000000000000000000e+00
2.062167800453514701e+02 0.000000000000000000e+00
2.064076190476190504e+02 0.000000000000000000e+00
2.065939229024943415e+02 0.000000000000000000e+00
2.067862131519274271e+02 0.000000000000000000e+00
2.069804988662131393e+02 0.000000000000000000e+00
2.071682539682539641e+02 0.000000000000000000e+00
