# Supplementary material for: Correlated microtiming deviations in jazz and rock music
Source: PLoS One. 2018 Jan 24;13(1):e0186361. doi: 10.1371/journal.pone.0186361 (PMC5783353; doi:10.1371/journal.pone.0186361)
Supplement: S1 Dataset — (ZIP) [file pone.0186361.s001.zip › R23.dat]

3.473015873015873112e+00 0.000000000000000000e+00
3.779410430839002188e+00 0.000000000000000000e+00
4.084535147392290177e+00 0.000000000000000000e+00
4.362630385487528351e+00 0.000000000000000000e+00
4.660317460317460636e+00 0.000000000000000000e+00
4.966712018140589713e+00 0.000000000000000000e+00
5.252970521541950433e+00 0.000000000000000000e+00
5.537777777777777466e+00 0.000000000000000000e+00
5.856870748299320084e+00 0.000000000000000000e+00
6.137868480725623854e+00 0.000000000000000000e+00
6.437732426303854893e+00 0.000000000000000000e+00
6.718004535147392708e+00 0.000000000000000000e+00
7.022766439909297276e+00 0.000000000000000000e+00
7.316825396825397121e+00 0.000000000000000000e+00
7.607256235827664526e+00 0.000000000000000000e+00
7.895147392290249755e+00 0.000000000000000000e+00
8.208435374149660291e+00 0.000000000000000000e+00
8.497414965986394009e+00 0.000000000000000000e+00
8.795646258503401427e+00 0.000000000000000000e+00
9.079727891156462505e+00 0.000000000000000000e+00
9.375963718820861104e+00 0.000000000000000000e+00
9.671111111111111214e+00 0.000000000000000000e+00
9.968798185941043499e+00 0.000000000000000000e+00
1.024217686999999977e+01 0.000000000000000000e+00
1.054494331065759560e+01 0.000000000000000000e+00
1.082648526077097451e+01 0.000000000000000000e+00
1.114267573696145064e+01 0.000000000000000000e+00
1.143709750566893391e+01 0.000000000000000000e+00
1.173659863945578152e+01 0.000000000000000000e+00
1.203900226757369651e+01 0.000000000000000000e+00
1.234340136054421855e+01 0.000000000000000000e+00
1.262367346938775547e+01 0.000000000000000000e+00
1.293188208616779988e+01 0.000000000000000000e+00
1.322612244897959144e+01 0.000000000000000000e+00
1.352780045351473959e+01 0.000000000000000000e+00
1.380117913832199505e+01 0.000000000000000000e+00
1.410176870748299294e+01 0.000000000000000000e+00
1.438058956916099795e+01 0.000000000000000000e+00
1.467410430839002267e+01 0.000000000000000000e+00
1.494730158730158642e+01 0.000000000000000000e+00
1.525297052154195043e+01 0.000000000000000000e+00
1.554104308390022737e+01 0.000000000000000000e+00
1.584961451247165520e+01 0.000000000000000000e+00
1.612716553287981824e+01 0.000000000000000000e+00
1.641396825300000017e+01 0.000000000000000000e+00
1.671056689342403700e+01 0.000000000000000000e+00
1.700970521541950120e+01 0.000000000000000000e+00
1.729541950113378590e+01 0.000000000000000000e+00
1.761297052099999760e+01 0.000000000000000000e+00
1.789931972789115733e+01 0.000000000000000000e+00
1.821387755102040984e+01 0.000000000000000000e+00
1.850176870748299152e+01 0.000000000000000000e+00
1.879219954648526070e+01 0.000000000000000000e+00
1.908208616780045475e+01 0.000000000000000000e+00
1.938068027210884381e+01 0.000000000000000000e+00
1.965442176870748270e+01 0.000000000000000000e+00
1.996426303854875428e+01 0.000000000000000000e+00
2.024616780045351305e+01 0.000000000000000000e+00
2.056907029478458071e+01 0.000000000000000000e+00
2.085387755102040686e+01 0.000000000000000000e+00
2.114394557823129261e+01 0.000000000000000000e+00
2.144616780045351589e+01 0.000000000000000000e+00
2.175727891156462590e+01 0.000000000000000000e+00
2.203337868480725703e+01 0.000000000000000000e+00
2.234104308390022808e+01 0.000000000000000000e+00
2.261877551020408106e+01 0.000000000000000000e+00
2.294240362811791556e+01 0.000000000000000000e+00
2.322757369614512513e+01 0.000000000000000000e+00
2.351727891156462746e+01 0.000000000000000000e+00
2.381859410430838864e+01 0.000000000000000000e+00
2.411682539682539783e+01 0.000000000000000000e+00
2.440181405895691569e+01 0.000000000000000000e+00
2.470929705215419503e+01 0.000000000000000000e+00
2.499918367346938908e+01 0.000000000000000000e+00
2.530698412599999969e+01 0.000000000000000000e+00
2.558494331065759653e+01 0.000000000000000000e+00
2.587120181405895636e+01 0.000000000000000000e+00
2.616689342403628160e+01 0.000000000000000000e+00
2.646385487528344527e+01 0.000000000000000000e+00
2.674975056689342523e+01 0.000000000000000000e+00
2.705814058956915957e+01 0.000000000000000000e+00
2.735727891156462732e+01 0.000000000000000000e+00
2.766385487528344811e+01 0.000000000000000000e+00
2.794430839002267675e+01 0.000000000000000000e+00
2.824780045351473845e+01 0.000000000000000000e+00
2.854040816326530461e+01 0.000000000000000000e+00
2.883392290249432932e+01 0.000000000000000000e+00
2.911219954648526098e+01 0.000000000000000000e+00
2.941605442176870611e+01 0.000000000000000000e+00
2.970394557823129134e+01 0.000000000000000000e+00
3.001451247165532976e+01 0.000000000000000000e+00
3.029623582766440038e+01 0.000000000000000000e+00
3.058793650793650798e+01 0.000000000000000000e+00
3.087909297052154045e+01 0.000000000000000000e+00
3.117732426303854965e+01 0.000000000000000000e+00
3.146684807256235672e+01 0.000000000000000000e+00
3.177541950113378633e+01 0.000000000000000000e+00
3.206857142857143117e+01 0.000000000000000000e+00
3.235736961451247140e+01 0.000000000000000000e+00
3.262802721088435476e+01 0.000000000000000000e+00
3.291555555555555657e+01 0.000000000000000000e+00
3.319655328798185678e+01 0.000000000000000000e+00
3.349297052154194887e+01 0.000000000000000000e+00
3.376181405895691512e+01 0.000000000000000000e+00
3.407564625799999902e+01 0.000000000000000000e+00
3.436063492063492220e+01 0.000000000000000000e+00
3.467537414965986642e+01 0.000000000000000000e+00
3.495546485260771163e+01 0.000000000000000000e+00
3.524244897959183476e+01 0.000000000000000000e+00
3.553215419501133709e+01 0.000000000000000000e+00
3.580897959183673152e+01 0.000000000000000000e+00
3.608362811791383251e+01 0.000000000000000000e+00
3.639219954648525857e+01 0.000000000000000000e+00
3.667990929705215564e+01 0.000000000000000000e+00
3.698884353741496511e+01 0.000000000000000000e+00
3.726621315192743822e+01 0.000000000000000000e+00
3.755845804988662451e+01 0.000000000000000000e+00
3.784380952380952579e+01 0.000000000000000000e+00
3.813424036281178786e+01 0.000000000000000000e+00
3.840979591836734386e+01 0.000000000000000000e+00
3.870766439909296963e+01 0.000000000000000000e+00
3.899791383219954355e+01 0.000000000000000000e+00
3.929469387755101906e+01 0.000000000000000000e+00
3.957514739229024769e+01 0.000000000000000000e+00
3.986231292517006608e+01 0.000000000000000000e+00
4.016743764172335318e+01 0.000000000000000000e+00
4.046530612244897895e+01 0.000000000000000000e+00
4.074176870748298995e+01 0.000000000000000000e+00
4.105668934240362944e+01 0.000000000000000000e+00
4.134712018140589862e+01 0.000000000000000000e+00
4.165170068027210704e+01 0.000000000000000000e+00
4.192181405895691881e+01 0.000000000000000000e+00
4.221006802721088746e+01 0.000000000000000000e+00
4.250684807256235587e+01 0.000000000000000000e+00
4.278603174603174608e+01 0.000000000000000000e+00
4.306358276643990735e+01 0.000000000000000000e+00
4.337814058956916341e+01 0.000000000000000000e+00
4.366548752834466995e+01 0.000000000000000000e+00
4.397460317460317469e+01 0.000000000000000000e+00
4.424544217687074621e+01 0.000000000000000000e+00
4.454095238095238329e+01 0.000000000000000000e+00
4.483392290249432932e+01 0.000000000000000000e+00
4.512326530612244824e+01 0.000000000000000000e+00
4.541006802721088320e+01 0.000000000000000000e+00
4.573115646258503375e+01 0.000000000000000000e+00
4.602104308390022425e+01 0.000000000000000000e+00
4.632671201814059003e+01 0.000000000000000000e+00
4.661768707482993079e+01 0.000000000000000000e+00
4.693097505668934133e+01 0.000000000000000000e+00
4.721668934240362603e+01 0.000000000000000000e+00
4.750476190476190652e+01 0.000000000000000000e+00
4.778176870748299621e+01 0.000000000000000000e+00
4.809451247165532806e+01 0.000000000000000000e+00
4.837768707482992880e+01 0.000000000000000000e+00
4.868009070294784379e+01 0.000000000000000000e+00
4.896598639455782376e+01 0.000000000000000000e+00
4.925424036281179241e+01 0.000000000000000000e+00
4.954412698412698290e+01 0.000000000000000000e+00
4.983365079365079708e+01 0.000000000000000000e+00
5.012317460317460416e+01 0.000000000000000000e+00
5.040362811791383280e+01 0.000000000000000000e+00
5.070258503401360883e+01 0.000000000000000000e+00
5.098721088435374327e+01 0.000000000000000000e+00
5.127092970521542270e+01 0.000000000000000000e+00
5.157206349206349216e+01 0.000000000000000000e+00
5.184471655328798079e+01 0.000000000000000000e+00
5.213442176870748312e+01 0.000000000000000000e+00
5.240798185941043386e+01 0.000000000000000000e+00
5.270657596371881937e+01 0.000000000000000000e+00
5.298956916099773196e+01 0.000000000000000000e+00
5.329160997732426353e+01 0.000000000000000000e+00
5.357097505668934190e+01 0.000000000000000000e+00
5.387083900226757294e+01 0.000000000000000000e+00
5.415637188208616948e+01 0.000000000000000000e+00
5.444281179138322102e+01 0.000000000000000000e+00
5.471600907029478122e+01 0.000000000000000000e+00
5.502693877551020307e+01 0.000000000000000000e+00
5.531755102040816041e+01 0.000000000000000000e+00
5.561578231292516961e+01 0.000000000000000000e+00
5.589877551020408220e+01 0.000000000000000000e+00
5.619682539682539613e+01 0.000000000000000000e+00
5.648598639455781978e+01 0.000000000000000000e+00
5.677188208616779974e+01 0.000000000000000000e+00
5.704653061224490074e+01 0.000000000000000000e+00
5.734222222222221887e+01 0.000000000000000000e+00
5.762340136054421436e+01 0.000000000000000000e+00
5.793306122448979778e+01 0.000000000000000000e+00
5.821514739229024826e+01 0.000000000000000000e+00
5.851972789115646378e+01 0.000000000000000000e+00
5.880852607709750401e+01 0.000000000000000000e+00
5.911183673469387401e+01 0.000000000000000000e+00
5.938775510204081343e+01 0.000000000000000000e+00
5.967854875283446603e+01 0.000000000000000000e+00
5.995936507936507809e+01 0.000000000000000000e+00
6.027664399092970626e+01 0.000000000000000000e+00
6.056743764172335887e+01 0.000000000000000000e+00
6.086476190476190595e+01 0.000000000000000000e+00
6.115827664399093067e+01 0.000000000000000000e+00
6.145160997732426011e+01 0.000000000000000000e+00
6.172789115646258296e+01 0.000000000000000000e+00
6.203102040816326479e+01 0.000000000000000000e+00
6.232671201814059003e+01 0.000000000000000000e+00
6.262077097505668632e+01 0.000000000000000000e+00
6.290848072562358340e+01 0.000000000000000000e+00
6.320199546485260811e+01 0.000000000000000000e+00
6.350077097505668888e+01 0.000000000000000000e+00
6.380480725623582572e+01 0.000000000000000000e+00
6.408580498866213304e+01 0.000000000000000000e+00
6.439709750566893831e+01 0.000000000000000000e+00
6.468662131519273828e+01 0.000000000000000000e+00
6.500045351473923461e+01 0.000000000000000000e+00
6.529269841269841379e+01 0.000000000000000000e+00
6.557587301587301454e+01 0.000000000000000000e+00
6.587972789115646322e+01 0.000000000000000000e+00
6.616743764172335318e+01 0.000000000000000000e+00
6.646131519274376842e+01 0.000000000000000000e+00
6.674376417233560232e+01 0.000000000000000000e+00
6.701950113378684648e+01 0.000000000000000000e+00
6.732317460317460700e+01 0.000000000000000000e+00
6.760707482993197459e+01 0.000000000000000000e+00
6.790657596371882221e+01 0.000000000000000000e+00
6.819283446712017849e+01 0.000000000000000000e+00
6.849396825396824795e+01 0.000000000000000000e+00
6.878458049886621950e+01 0.000000000000000000e+00
6.908988662131518765e+01 0.000000000000000000e+00
6.938412698412697921e+01 0.000000000000000000e+00
6.968512471600000424e+01 0.000000000000000000e+00
6.996607709750567494e+01 0.000000000000000000e+00
7.025741496598639912e+01 0.000000000000000000e+00
7.054839002267573278e+01 0.000000000000000000e+00
7.084081632653061433e+01 0.000000000000000000e+00
7.111963718820861402e+01 0.000000000000000000e+00
7.142367346938775086e+01 0.000000000000000000e+00
7.169795918367347554e+01 0.000000000000000000e+00
7.199637188208616578e+01 0.000000000000000000e+00
7.227065759637187625e+01 0.000000000000000000e+00
7.255292517006802200e+01 0.000000000000000000e+00
7.284916099773242593e+01 0.000000000000000000e+00
7.314648526077097301e+01 0.000000000000000000e+00
7.342058956916099532e+01 0.000000000000000000e+00
7.373315192743764612e+01 0.000000000000000000e+00
7.402793650793650215e+01 0.000000000000000000e+00
7.432943310657596214e+01 0.000000000000000000e+00
7.461496598639455158e+01 0.000000000000000000e+00
7.490158730158729838e+01 0.000000000000000000e+00
7.520308390022675837e+01 0.000000000000000000e+00
7.549297052154194887e+01 0.000000000000000000e+00
7.576761904761904987e+01 0.000000000000000000e+00
7.607564625850339723e+01 0.000000000000000000e+00
7.636353741496598957e+01 0.000000000000000000e+00
7.666158730158730350e+01 0.000000000000000000e+00
7.693950113378684819e+01 0.000000000000000000e+00
7.721396825396826102e+01 0.000000000000000000e+00
7.751727891156463102e+01 0.000000000000000000e+00
7.782204081632653470e+01 0.000000000000000000e+00
7.810031746031745570e+01 0.000000000000000000e+00
7.839482993100000385e+01 0.000000000000000000e+00
7.868680272108844065e+01 0.000000000000000000e+00
7.898013605442176299e+01 0.000000000000000000e+00
7.925841269841269821e+01 0.000000000000000000e+00
7.955319727891156845e+01 0.000000000000000000e+00
7.984634920634920263e+01 0.000000000000000000e+00
8.014167800453515156e+01 0.000000000000000000e+00
8.041505668934240703e+01 0.000000000000000000e+00
8.071800453514738649e+01 0.000000000000000000e+00
8.099410430839002117e+01 0.000000000000000000e+00
8.129777777777778169e+01 0.000000000000000000e+00
8.157170068027211585e+01 0.000000000000000000e+00
8.186467120181406187e+01 0.000000000000000000e+00
8.215764172335600790e+01 0.000000000000000000e+00
8.245242630385487814e+01 0.000000000000000000e+00
8.271619047619047649e+01 0.000000000000000000e+00
8.302893424036281544e+01 0.000000000000000000e+00
8.330902494331066066e+01 0.000000000000000000e+00
8.360979591836735381e+01 0.000000000000000000e+00
8.387337868480724978e+01 0.000000000000000000e+00
8.416435374149659765e+01 0.000000000000000000e+00
8.446566893424036948e+01 0.000000000000000000e+00
8.475464852607709076e+01 0.000000000000000000e+00
8.503401360544218335e+01 0.000000000000000000e+00
8.533732426303855334e+01 0.000000000000000000e+00
8.561795918367346303e+01 0.000000000000000000e+00
8.591891156462584433e+01 0.000000000000000000e+00
8.620263038548752377e+01 0.000000000000000000e+00
8.650956916099772798e+01 0.000000000000000000e+00
8.679818594104308715e+01 0.000000000000000000e+00
8.710621315192743452e+01 0.000000000000000000e+00
8.738938775510203527e+01 0.000000000000000000e+00
8.769868480725624238e+01 0.000000000000000000e+00
8.798603174603174182e+01 0.000000000000000000e+00
8.828317460317460075e+01 0.000000000000000000e+00
8.855564625850340121e+01 0.000000000000000000e+00
8.886167800453515042e+01 0.000000000000000000e+00
8.915283446712018645e+01 0.000000000000000000e+00
8.945269841269841038e+01 0.000000000000000000e+00
8.971555555555555372e+01 0.000000000000000000e+00
9.002666666666667084e+01 0.000000000000000000e+00
9.031600907029478265e+01 0.000000000000000000e+00
9.061315192743764158e+01 0.000000000000000000e+00
9.088435374149659651e+01 0.000000000000000000e+00
9.119002267573695519e+01 0.000000000000000000e+00
9.148625850340135912e+01 0.000000000000000000e+00
9.177505668934240646e+01 0.000000000000000000e+00
9.204897959183674061e+01 0.000000000000000000e+00
9.236716553287982379e+01 0.000000000000000000e+00
9.266031746031745797e+01 0.000000000000000000e+00
9.296580498866212849e+01 0.000000000000000000e+00
9.324498866213151871e+01 0.000000000000000000e+00
9.354231292517006580e+01 0.000000000000000000e+00
9.383274376417233498e+01 0.000000000000000000e+00
9.412861678004534838e+01 0.000000000000000000e+00
9.439655328798185963e+01 0.000000000000000000e+00
9.470657596371881937e+01 0.000000000000000000e+00
9.499011337868481064e+01 0.000000000000000000e+00
9.530013605442177038e+01 0.000000000000000000e+00
9.558095238095238244e+01 0.000000000000000000e+00
9.588752834467119612e+01 0.000000000000000000e+00
9.618086167800453268e+01 0.000000000000000000e+00
9.646857142857142264e+01 0.000000000000000000e+00
9.676879818594103710e+01 0.000000000000000000e+00
9.708244897959183106e+01 0.000000000000000000e+00
9.736834467120181102e+01 0.000000000000000000e+00
9.766693877551020364e+01 0.000000000000000000e+00
9.794684807256236070e+01 0.000000000000000000e+00
9.824308390022675042e+01 0.000000000000000000e+00
9.853460317399999724e+01 0.000000000000000000e+00
9.883138321995464537e+01 0.000000000000000000e+00
9.910784580498865637e+01 0.000000000000000000e+00
9.941478458049886058e+01 0.000000000000000000e+00
9.969451247165532948e+01 0.000000000000000000e+00
1.000012698412698455e+02 0.000000000000000000e+00
1.002775510204081684e+02 0.000000000000000000e+00
1.005794104308390047e+02 0.000000000000000000e+00
1.008705668934240407e+02 0.000000000000000000e+00
1.011629931972789080e+02 0.000000000000000000e+00
1.014358276643990990e+02 0.000000000000000000e+00
1.017474829931972806e+02 0.000000000000000000e+00
1.020313832199546482e+02 0.000000000000000000e+00
1.023370521541950069e+02 0.000000000000000000e+00
1.026245804988662087e+02 0.000000000000000000e+00
1.029200907029478458e+02 0.000000000000000000e+00
1.032123356009070250e+02 0.000000000000000000e+00
1.035091156462585076e+02 0.000000000000000000e+00
1.037790476190476170e+02 0.000000000000000000e+00
1.040727437641723299e+02 0.000000000000000000e+00
1.043608163265306104e+02 0.000000000000000000e+00
1.046684807256235814e+02 0.000000000000000000e+00
1.049427664399092919e+02 0.000000000000000000e+00
1.052426303854875300e+02 0.000000000000000000e+00
1.055397732420000096e+02 0.000000000000000000e+00
1.058472562358276576e+02 0.000000000000000000e+00
1.061280725623582697e+02 0.000000000000000000e+00
1.064261224489795978e+02 0.000000000000000000e+00
nan -1.000000000000000000e+00
1.070207709750566920e+02 0.000000000000000000e+00
1.073226303854875283e+02 0.000000000000000000e+00
1.076090702947845870e+02 0.000000000000000000e+00
1.079239909297052122e+02 0.000000000000000000e+00
1.082256689342403604e+02 0.000000000000000000e+00
1.084827210884353690e+02 0.000000000000000000e+00
1.087929251700680311e+02 0.000000000000000000e+00
1.090788208616780111e+02 0.000000000000000000e+00
1.093817687074829905e+02 0.000000000000000000e+00
1.096691156462585042e+02 0.000000000000000000e+00
1.099597278911564615e+02 0.000000000000000000e+00
1.102670294784580562e+02 0.000000000000000000e+00
1.105629024943310696e+02 0.000000000000000000e+00
1.108457142857142799e+02 0.000000000000000000e+00
1.111631746031745962e+02 0.000000000000000000e+00
1.114679365079365141e+02 0.000000000000000000e+00
1.117690702947845836e+02 0.000000000000000000e+00
1.120651247165532851e+02 0.000000000000000000e+00
1.123660770975056664e+02 0.000000000000000000e+00
1.126730158730158706e+02 0.000000000000000000e+00
1.129672562358276622e+02 0.000000000000000000e+00
1.132589569160997769e+02 0.000000000000000000e+00
1.135637188208616806e+02 0.000000000000000000e+00
1.138597732426303821e+02 0.000000000000000000e+00
1.141551020408163311e+02 0.000000000000000000e+00
1.144469841269841339e+02 0.000000000000000000e+00
1.147461224489795910e+02 0.000000000000000000e+00
1.150445351473922955e+02 0.000000000000000000e+00
1.153344217687074860e+02 0.000000000000000000e+00
1.156217687074829996e+02 0.000000000000000000e+00
1.159372335600907036e+02 0.000000000000000000e+00
1.162323355999999990e+02 1.000000000000000000e+00
1.165280725623582754e+02 0.000000000000000000e+00
1.168125170068027217e+02 0.000000000000000000e+00
1.171091156462585019e+02 0.000000000000000000e+00
nan -1.000000000000000000e+00
1.177097505668934190e+02 0.000000000000000000e+00
1.179793197278911521e+02 0.000000000000000000e+00
1.183061224479999964e+02 0.000000000000000000e+00
1.185964625850340184e+02 0.000000000000000000e+00
1.188963265306122423e+02 0.000000000000000000e+00
1.191760544217687112e+02 0.000000000000000000e+00
1.194746485260771038e+02 0.000000000000000000e+00
1.197668934240362830e+02 0.000000000000000000e+00
1.200683900226757430e+02 0.000000000000000000e+00
1.203499319727891219e+02 0.000000000000000000e+00
1.206695691609977388e+02 0.000000000000000000e+00
1.209578231292517074e+02 0.000000000000000000e+00
1.212712925170067990e+02 0.000000000000000000e+00
1.215722448979591803e+02 0.000000000000000000e+00
1.218588662131519271e+02 0.000000000000000000e+00
1.221632653061224545e+02 0.000000000000000000e+00
1.224624036281179116e+02 0.000000000000000000e+00
1.227414058956916136e+02 0.000000000000000000e+00
1.230499773242630397e+02 0.000000000000000000e+00
1.233445804988662076e+02 0.000000000000000000e+00
1.236487981859410468e+02 0.000000000000000000e+00
1.239441269841269815e+02 0.000000000000000000e+00
1.242376417233560062e+02 0.000000000000000000e+00
1.245333333333333314e+02 0.000000000000000000e+00
1.248486167800453472e+02 0.000000000000000000e+00
1.251412244897959170e+02 0.000000000000000000e+00
1.254637641723356012e+02 0.000000000000000000e+00
nan -1.000000000000000000e+00
nan -1.000000000000000000e+00
nan -1.000000000000000000e+00
nan -1.000000000000000000e+00
nan -1.000000000000000000e+00
nan -1.000000000000000000e+00
nan -1.000000000000000000e+00
1.279508390022675712e+02 0.000000000000000000e+00
1.282536054421768767e+02 0.000000000000000000e+00
1.285569160997732467e+02 0.000000000000000000e+00
1.288439002267573699e+02 0.000000000000000000e+00
1.291497505668934309e+02 0.000000000000000000e+00
1.294479818594104188e+02 0.000000000000000000e+00
1.297329705215419438e+02 0.000000000000000000e+00
1.300107029478458003e+02 0.000000000000000000e+00
1.303140136054421703e+02 0.000000000000000000e+00
1.306004535147392289e+02 0.000000000000000000e+00
1.309160997732426210e+02 0.000000000000000000e+00
1.311891156462585002e+02 0.000000000000000000e+00
1.314909750566893365e+02 0.000000000000000000e+00
1.317688888888888812e+02 0.000000000000000000e+00
1.320696598639455885e+02 0.000000000000000000e+00
1.323375963718820856e+02 0.000000000000000000e+00
1.326427210884353656e+02 0.000000000000000000e+00
1.329436734693877611e+02 0.000000000000000000e+00
1.332517006802721085e+02 0.000000000000000000e+00
1.335285260770974958e+02 0.000000000000000000e+00
1.338253061224489784e+02 0.000000000000000000e+00
1.341081179138321886e+02 0.000000000000000000e+00
1.344081632653061149e+02 0.000000000000000000e+00
1.346878911564625980e+02 0.000000000000000000e+00
1.349835827664399233e+02 0.000000000000000000e+00
1.352839909297052259e+02 0.000000000000000000e+00
1.355787755102040819e+02 0.000000000000000000e+00
1.358532426303854947e+02 0.000000000000000000e+00
1.361560090702947718e+02 0.000000000000000000e+00
1.364468027210884316e+02 0.000000000000000000e+00
1.367459410430838886e+02 0.000000000000000000e+00
1.370225850340136162e+02 0.000000000000000000e+00
1.373347845804988765e+02 0.000000000000000000e+00
1.376244897959183788e+02 0.000000000000000000e+00
1.379268934240362796e+02 0.000000000000000000e+00
1.382013605442176924e+02 0.000000000000000000e+00
1.385028571428571524e+02 0.000000000000000000e+00
1.387927437641723429e+02 0.000000000000000000e+00
1.390920634920634882e+02 0.000000000000000000e+00
1.393739682539682576e+02 0.000000000000000000e+00
1.396888888888888971e+02 0.000000000000000000e+00
1.399760544217687084e+02 0.000000000000000000e+00
1.402799092970521428e+02 0.000000000000000000e+00
1.405529251700680220e+02 0.000000000000000000e+00
1.408455328798185917e+02 0.000000000000000000e+00
1.411303401360544285e+02 0.000000000000000000e+00
1.414321995464852648e+02 0.000000000000000000e+00
1.417052154195011440e+02 0.000000000000000000e+00
1.420290249433106453e+02 0.000000000000000000e+00
1.423194557823129287e+02 0.000000000000000000e+00
1.426292970521541861e+02 0.000000000000000000e+00
1.429130158730158655e+02 0.000000000000000000e+00
1.432141496598639492e+02 0.000000000000000000e+00
1.435111111111111200e+02 0.000000000000000000e+00
1.438024489795918441e+02 0.000000000000000000e+00
1.440845351473923017e+02 0.000000000000000000e+00
1.443985487528344720e+02 0.000000000000000000e+00
1.446773696145124575e+02 0.000000000000000000e+00
1.449814058956916085e+02 0.000000000000000000e+00
1.452709297052154227e+02 0.000000000000000000e+00
1.455722448979591945e+02 0.000000000000000000e+00
1.458637641723356069e+02 0.000000000000000000e+00
1.461616326530612184e+02 0.000000000000000000e+00
1.464386394557823223e+02 0.000000000000000000e+00
1.467446712018140715e+02 0.000000000000000000e+00
1.470356462585033910e+02 0.000000000000000000e+00
1.473327891156462499e+02 0.000000000000000000e+00
1.476161451247165530e+02 0.000000000000000000e+00
1.479083900226757464e+02 0.000000000000000000e+00
1.482017233560090688e+02 0.000000000000000000e+00
1.484946938775510148e+02 0.000000000000000000e+00
1.487717006802721187e+02 0.000000000000000000e+00
1.490806349206349068e+02 0.000000000000000000e+00
1.493794104308390160e+02 0.000000000000000000e+00
1.496847165532879842e+02 0.000000000000000000e+00
1.499833106575963768e+02 0.000000000000000000e+00
1.502811791383219884e+02 0.000000000000000000e+00
1.505736054421768699e+02 0.000000000000000000e+00
1.508517006802721028e+02 0.000000000000000000e+00
1.511225396825396956e+02 0.000000000000000000e+00
1.514311111111111074e+02 0.000000000000000000e+00
1.517155555555555679e+02 0.000000000000000000e+00
1.520275736961451116e+02 0.000000000000000000e+00
1.523107482993197266e+02 0.000000000000000000e+00
1.525944671201814060e+02 0.000000000000000000e+00
1.528903401360544194e+02 0.000000000000000000e+00
1.531916553287981912e+02 0.000000000000000000e+00
1.534628571428571320e+02 0.000000000000000000e+00
1.537656235827664375e+02 0.000000000000000000e+00
1.540424489795918248e+02 0.000000000000000000e+00
1.543521088435374224e+02 0.000000000000000000e+00
1.546309297052154079e+02 0.000000000000000000e+00
1.549188208616780003e+02 0.000000000000000000e+00
1.552123356009070392e+02 0.000000000000000000e+00
1.555140136054421873e+02 0.000000000000000000e+00
1.557988208616779957e+02 0.000000000000000000e+00
1.561126530612244778e+02 0.000000000000000000e+00
1.564027210884353849e+02 0.000000000000000000e+00
1.566984126984127101e+02 0.000000000000000000e+00
1.569728798185940946e+02 0.000000000000000000e+00
1.572772789115646219e+02 0.000000000000000000e+00
1.575591836734693914e+02 0.000000000000000000e+00
1.578530612244898066e+02 0.000000000000000000e+00
1.581324263038548850e+02 0.000000000000000000e+00
1.584350113378684739e+02 0.000000000000000000e+00
1.587138321995464878e+02 0.000000000000000000e+00
1.590200453514739252e+02 0.000000000000000000e+00
1.592956009070294670e+02 0.000000000000000000e+00
1.595818594104308374e+02 0.000000000000000000e+00
1.598766439909296935e+02 0.000000000000000000e+00
1.601750566893423979e+02 0.000000000000000000e+00
1.604498866213151871e+02 0.000000000000000000e+00
1.607461224489796052e+02 0.000000000000000000e+00
1.610280272108843462e+02 0.000000000000000000e+00
1.613402267573696065e+02 0.000000000000000000e+00
1.616255782312925078e+02 0.000000000000000000e+00
1.619092970521541872e+02 0.000000000000000000e+00
1.622000907029478469e+02 0.000000000000000000e+00
1.624930612244897929e+02 0.000000000000000000e+00
1.627673469387755176e+02 0.000000000000000000e+00
1.630670294784580392e+02 0.000000000000000000e+00
1.633371428571428510e+02 0.000000000000000000e+00
1.636469841269841368e+02 0.000000000000000000e+00
1.639154648526076983e+02 0.000000000000000000e+00
1.642071655328798272e+02 0.000000000000000000e+00
1.644917913832199474e+02 0.000000000000000000e+00
1.647970975056689440e+02 0.000000000000000000e+00
1.650869841269841345e+02 0.000000000000000000e+00
1.653852154195011224e+02 0.000000000000000000e+00
1.656901587301587426e+02 0.000000000000000000e+00
1.659869387755101968e+02 0.000000000000000000e+00
1.662681179138322136e+02 0.000000000000000000e+00
1.665503854875283309e+02 0.000000000000000000e+00
1.668348299310000016e+02 1.000000000000000000e+00
1.671123809523809598e+02 0.000000000000000000e+00
1.673930158730158837e+02 0.000000000000000000e+00
1.677055782312925203e+02 0.000000000000000000e+00
1.679907482993197334e+02 0.000000000000000000e+00
1.682944217687074797e+02 0.000000000000000000e+00
1.685819501133786957e+02 0.000000000000000000e+00
1.688745578231292654e+02 0.000000000000000000e+00
1.691650340129999961e+02 0.000000000000000000e+00
1.694494331065759525e+02 0.000000000000000000e+00
1.697262585034013682e+02 0.000000000000000000e+00
1.700295691609977382e+02 0.000000000000000000e+00
1.703163718820861732e+02 0.000000000000000000e+00
1.706129705215419392e+02 0.000000000000000000e+00
1.709202721088435339e+02 0.000000000000000000e+00
1.712045351473922778e+02 0.000000000000000000e+00
1.715038548752834515e+02 0.000000000000000000e+00
1.717955555555555520e+02 0.000000000000000000e+00
1.720720181405895630e+02 0.000000000000000000e+00
1.723740589569160875e+02 0.000000000000000000e+00
1.726456235827664329e+02 0.000000000000000000e+00
1.729462131519274237e+02 0.000000000000000000e+00
1.732270294784580358e+02 0.000000000000000000e+00
1.735203628117913865e+02 0.000000000000000000e+00
1.738138775510203970e+02 0.000000000000000000e+00
1.741090249433106578e+02 0.000000000000000000e+00
1.743834920634920707e+02 0.000000000000000000e+00
1.746799092970521485e+02 0.000000000000000000e+00
nan -1.000000000000000000e+00
1.752847165532879785e+02 0.000000000000000000e+00
1.755517460317460348e+02 0.000000000000000000e+00
1.758472562358276718e+02 0.000000000000000000e+00
1.761694331065759513e+02 0.000000000000000000e+00
1.764634920634920547e+02 0.000000000000000000e+00
1.767236281179138189e+02 0.000000000000000000e+00
1.770363718820861720e+02 0.000000000000000000e+00
1.773124716553288067e+02 0.000000000000000000e+00
1.776185034013605559e+02 0.000000000000000000e+00
1.779105668934240327e+02 0.000000000000000000e+00
1.781882993197278893e+02 0.000000000000000000e+00
1.784874376417233464e+02 0.000000000000000000e+00
1.787967346938775393e+02 0.000000000000000000e+00
1.790664852607709747e+02 0.000000000000000000e+00
1.793580045351473871e+02 0.000000000000000000e+00
1.796522448979591786e+02 0.000000000000000000e+00
1.799617233560090597e+02 0.000000000000000000e+00
1.802459863940000275e+02 1.000000000000000000e+00
1.805376870748299325e+02 0.000000000000000000e+00
1.808355555555555441e+02 0.000000000000000000e+00
1.811267120181405801e+02 0.000000000000000000e+00
1.814009977324263048e+02 0.000000000000000000e+00
1.816897959183673379e+02 0.000000000000000000e+00
1.819765986394557729e+02 0.000000000000000000e+00
1.822913378684807242e+02 0.000000000000000000e+00
1.825775963718820947e+02 0.000000000000000000e+00
1.828509750566893501e+02 0.000000000000000000e+00
1.831521088435374054e+02 0.000000000000000000e+00
1.834450793650793514e+02 0.000000000000000000e+00
1.837342403628117893e+02 0.000000000000000000e+00
1.840415419501133840e+02 0.000000000000000000e+00
nan -1.000000000000000000e+00
1.846267573696145234e+02 0.000000000000000000e+00
1.849135600907029584e+02 0.000000000000000000e+00
1.852087074829931908e+02 0.000000000000000000e+00
1.855034920634920752e+02 0.000000000000000000e+00
1.857984580498866194e+02 0.000000000000000000e+00
1.860758276643990996e+02 0.000000000000000000e+00
1.863390476190476193e+02 0.000000000000000000e+00
nan -1.000000000000000000e+00
1.869552834467120306e+02 0.000000000000000000e+00
1.872486167800453529e+02 0.000000000000000000e+00
1.875481179138321863e+02 0.000000000000000000e+00
1.878378231292516887e+02 0.000000000000000000e+00
1.881277097505669076e+02 0.000000000000000000e+00
1.884076190476190504e+02 0.000000000000000000e+00
1.887143764172335523e+02 0.000000000000000000e+00
1.889993650793650772e+02 0.000000000000000000e+00
1.893113832199546493e+02 0.000000000000000000e+00
1.895894784580498822e+02 0.000000000000000000e+00
1.898839002267573619e+02 0.000000000000000000e+00
1.901799546485260635e+02 0.000000000000000000e+00
1.904658503401360576e+02 0.000000000000000000e+00
1.907408616780045350e+02 0.000000000000000000e+00
1.910416326530612139e+02 0.000000000000000000e+00
1.913162811791383149e+02 0.000000000000000000e+00
1.916159637188208649e+02 0.000000000000000000e+00
1.918942403628117859e+02 0.000000000000000000e+00
1.921884807256235774e+02 0.000000000000000000e+00
nan -1.000000000000000000e+00
1.927845804988662053e+02 0.000000000000000000e+00
1.930612244897959044e+02 0.000000000000000000e+00
1.933592743764172326e+02 0.000000000000000000e+00
nan -1.000000000000000000e+00
1.939517460317460404e+02 0.000000000000000000e+00
1.942452607709750509e+02 0.000000000000000000e+00
1.945302494331065759e+02 0.000000000000000000e+00
nan -1.000000000000000000e+00
1.951294331065759593e+02 0.000000000000000000e+00
1.953980952380952374e+02 0.000000000000000000e+00
1.956990476190476329e+02 0.000000000000000000e+00
1.959880272108843542e+02 0.000000000000000000e+00
1.963004081632653026e+02 0.000000000000000000e+00
1.965921088435374031e+02 0.000000000000000000e+00
1.968905215419501076e+02 0.000000000000000000e+00
1.971882086167800594e+02 0.000000000000000000e+00
1.974911564625850247e+02 0.000000000000000000e+00
1.977766893424036141e+02 0.000000000000000000e+00
1.980848979591836780e+02 0.000000000000000000e+00
1.983751473922902449e+02 0.000000000000000000e+00
1.986857142857142833e+02 0.000000000000000000e+00
1.989543764172335614e+02 0.000000000000000000e+00
1.992433560090702827e+02 0.000000000000000000e+00
1.995477551020408100e+02 0.000000000000000000e+00
1.998459863945578263e+02 0.000000000000000000e+00
2.001168253968253907e+02 0.000000000000000000e+00
2.004299319727891202e+02 0.000000000000000000e+00
2.007239909297052236e+02 0.000000000000000000e+00
2.010269387755102173e+02 0.000000000000000000e+00
2.013139229024943404e+02 0.000000000000000000e+00
2.016070748299319746e+02 0.000000000000000000e+00
2.019047619047618980e+02 0.000000000000000000e+00
2.022147845804988719e+02 0.000000000000000000e+00
