# Supplementary material for: Correlated microtiming deviations in jazz and rock music
Source: PLoS One. 2018 Jan 24;13(1):e0186361. doi: 10.1371/journal.pone.0186361 (PMC5783353; doi:10.1371/journal.pone.0186361)
Supplement: S1 Dataset — (ZIP) [file pone.0186361.s001.zip › R24.dat]

8.540589569160997874e-01 0.000000000000000000e+00
nan -1.000000000000000000e+00
nan -1.000000000000000000e+00
nan -1.000000000000000000e+00
1.774331065759637172e+00 0.000000000000000000e+00
2.004716553287981817e+00 0.000000000000000000e+00
2.247074829931972939e+00 0.000000000000000000e+00
2.475283446712018165e+00 0.000000000000000000e+00
2.711292517006802516e+00 0.000000000000000000e+00
2.932970521541950149e+00 0.000000000000000000e+00
3.171337868480725408e+00 0.000000000000000000e+00
3.397732426303854858e+00 0.000000000000000000e+00
3.625941043083900084e+00 0.000000000000000000e+00
3.855963718820861530e+00 0.000000000000000000e+00
4.094512471655328945e+00 0.000000000000000000e+00
4.332698412698412938e+00 0.000000000000000000e+00
4.558548752834466811e+00 0.000000000000000000e+00
4.790022675736961055e+00 0.000000000000000000e+00
5.023673469387754942e+00 0.000000000000000000e+00
5.256961451247165407e+00 0.000000000000000000e+00
5.494058956916100023e+00 0.000000000000000000e+00
5.721179138321995872e+00 0.000000000000000000e+00
5.956281179138321669e+00 0.000000000000000000e+00
6.173605442176870461e+00 0.000000000000000000e+00
6.415782312925170316e+00 0.000000000000000000e+00
6.643628117913832121e+00 0.000000000000000000e+00
6.878911564625850517e+00 0.000000000000000000e+00
7.112743764172335226e+00 0.000000000000000000e+00
7.341678004535147295e+00 0.000000000000000000e+00
7.575328798185941181e+00 0.000000000000000000e+00
7.819863945578231501e+00 0.000000000000000000e+00
8.049342403628118703e+00 0.000000000000000000e+00
8.279909297052153505e+00 0.000000000000000000e+00
8.509569160997733306e+00 0.000000000000000000e+00
8.730158730158729341e+00 0.000000000000000000e+00
8.967074829931972246e+00 0.000000000000000000e+00
9.215056689342404184e+00 0.000000000000000000e+00
9.441814058956916611e+00 0.000000000000000000e+00
9.682902494331065313e+00 0.000000000000000000e+00
9.919092970521541375e+00 0.000000000000000000e+00
1.015600907029478428e+01 0.000000000000000000e+00
1.038784580498866283e+01 0.000000000000000000e+00
1.062839002267573640e+01 0.000000000000000000e+00
1.086222222222222200e+01 0.000000000000000000e+00
1.110839002267573683e+01 0.000000000000000000e+00
1.133333333333333393e+01 0.000000000000000000e+00
1.157405895691609921e+01 0.000000000000000000e+00
1.180716553287981796e+01 0.000000000000000000e+00
1.203446712018140552e+01 0.000000000000000000e+00
1.227791383219954646e+01 0.000000000000000000e+00
1.250539682539682573e+01 0.000000000000000000e+00
1.273977324263038469e+01 0.000000000000000000e+00
1.297614512471655246e+01 0.000000000000000000e+00
1.321523809523809589e+01 0.000000000000000000e+00
1.344653061224489754e+01 0.000000000000000000e+00
1.367637188208616728e+01 0.000000000000000000e+00
1.391691609977324262e+01 0.000000000000000000e+00
1.415183673469387671e+01 0.000000000000000000e+00
1.438040816326530624e+01 0.000000000000000000e+00
1.462167800453514666e+01 0.000000000000000000e+00
1.487709750566893341e+01 0.000000000000000000e+00
1.508662131519274396e+01 0.000000000000000000e+00
1.532172335600906976e+01 0.000000000000000000e+00
1.555120181405895607e+01 0.000000000000000000e+00
1.577977324263038561e+01 0.000000000000000000e+00
1.603192743764172334e+01 0.000000000000000000e+00
1.627827664399092811e+01 0.000000000000000000e+00
1.652879818594104222e+01 0.000000000000000000e+00
1.675682539682539840e+01 0.000000000000000000e+00
1.699628117913832170e+01 0.000000000000000000e+00
1.723791383219954554e+01 0.000000000000000000e+00
1.748353741496598701e+01 0.000000000000000000e+00
1.770702947845805042e+01 0.000000000000000000e+00
1.795102040816326650e+01 0.000000000000000000e+00
1.819083900226757322e+01 0.000000000000000000e+00
1.843392290249433074e+01 0.000000000000000000e+00
1.866702947845805127e+01 0.000000000000000000e+00
1.890467120181405747e+01 0.000000000000000000e+00
1.913814058956916142e+01 0.000000000000000000e+00
1.937451247165532919e+01 0.000000000000000000e+00
1.960399092970521551e+01 0.000000000000000000e+00
1.984526077097505592e+01 0.000000000000000000e+00
2.007891156462585158e+01 0.000000000000000000e+00
2.031510204081632764e+01 0.000000000000000000e+00
2.055074829931972857e+01 0.000000000000000000e+00
2.078312925170067871e+01 0.000000000000000000e+00
2.102621315192743623e+01 0.000000000000000000e+00
2.125587301587301425e+01 0.000000000000000000e+00
2.149460317460317427e+01 0.000000000000000000e+00
2.174367346938775469e+01 0.000000000000000000e+00
2.198095238095238102e+01 0.000000000000000000e+00
2.221532879818593997e+01 0.000000000000000000e+00
2.244426303854875115e+01 0.000000000000000000e+00
2.266539682539682588e+01 0.000000000000000000e+00
2.290902494331065853e+01 0.000000000000000000e+00
2.313541950113378576e+01 0.000000000000000000e+00
2.337179138321995353e+01 0.000000000000000000e+00
2.360689342403628288e+01 0.000000000000000000e+00
2.385124716553287882e+01 0.000000000000000000e+00
2.409741496598639543e+01 0.000000000000000000e+00
2.434775510204081783e+01 0.000000000000000000e+00
2.458013605442176797e+01 0.000000000000000000e+00
2.482993197278911524e+01 0.000000000000000000e+00
2.506975056689342551e+01 0.000000000000000000e+00
2.530866213151927369e+01 0.000000000000000000e+00
2.554739229024943370e+01 0.000000000000000000e+00
2.578412698412698489e+01 0.000000000000000000e+00
2.602448979591836675e+01 0.000000000000000000e+00
2.626793650793650770e+01 0.000000000000000000e+00
2.650013605442176967e+01 0.000000000000000000e+00
2.673269841269841152e+01 0.000000000000000000e+00
2.696925170068027100e+01 0.000000000000000000e+00
2.720870748299319786e+01 0.000000000000000000e+00
2.743619047619047535e+01 0.000000000000000000e+00
2.767365079365079339e+01 0.000000000000000000e+00
2.791020408163265287e+01 0.000000000000000000e+00
2.814911564625850460e+01 0.000000000000000000e+00
2.837931972789115775e+01 0.000000000000000000e+00
2.861224489795918302e+01 0.000000000000000000e+00
2.885460317460317370e+01 0.000000000000000000e+00
2.908770975056689423e+01 0.000000000000000000e+00
2.933133786848072688e+01 0.000000000000000000e+00
2.957605442176870625e+01 0.000000000000000000e+00
2.980988662131519362e+01 0.000000000000000000e+00
3.005786848072562378e+01 0.000000000000000000e+00
3.029623582766440038e+01 0.000000000000000000e+00
3.053714285714285737e+01 0.000000000000000000e+00
3.076988662131519447e+01 0.000000000000000000e+00
3.101405895691609871e+01 0.000000000000000000e+00
3.125478458049886754e+01 0.000000000000000000e+00
3.150004535147392204e+01 0.000000000000000000e+00
3.172897959183673322e+01 0.000000000000000000e+00
3.197986394557823076e+01 0.000000000000000000e+00
3.220444444444444798e+01 0.000000000000000000e+00
3.245188208616779946e+01 0.000000000000000000e+00
3.269170068027210618e+01 0.000000000000000000e+00
3.292480725623583027e+01 0.000000000000000000e+00
3.316807256235827595e+01 0.000000000000000000e+00
3.341170068027211215e+01 0.000000000000000000e+00
3.364371882086167886e+01 0.000000000000000000e+00
3.388825396825397007e+01 0.000000000000000000e+00
3.411138321995464651e+01 0.000000000000000000e+00
3.436480725623582799e+01 0.000000000000000000e+00
3.460226757369614603e+01 0.000000000000000000e+00
3.483301587301587432e+01 0.000000000000000000e+00
3.507283446712018105e+01 0.000000000000000000e+00
3.530775510204081513e+01 0.000000000000000000e+00
3.553705215419500973e+01 0.000000000000000000e+00
3.578340136054421805e+01 0.000000000000000000e+00
3.600526077097505606e+01 0.000000000000000000e+00
3.625052154195011411e+01 0.000000000000000000e+00
3.649342403628117637e+01 0.000000000000000000e+00
3.673106575963718967e+01 0.000000000000000000e+00
3.695891156462585059e+01 0.000000000000000000e+00
3.721541950113378761e+01 0.000000000000000000e+00
3.744725623582766616e+01 0.000000000000000000e+00
3.769904761904761870e+01 0.000000000000000000e+00
3.792943310657596356e+01 0.000000000000000000e+00
3.817469387755102161e+01 0.000000000000000000e+00
3.840126984126984411e+01 0.000000000000000000e+00
3.864090702947845557e+01 0.000000000000000000e+00
3.887564625850340150e+01 0.000000000000000000e+00
3.911854875283446376e+01 0.000000000000000000e+00
3.937070294784580682e+01 0.000000000000000000e+00
3.960979591836734670e+01 0.000000000000000000e+00
3.984145124716552999e+01 0.000000000000000000e+00
4.008634920634920462e+01 0.000000000000000000e+00
4.031800453514739502e+01 0.000000000000000000e+00
4.055238095238095042e+01 0.000000000000000000e+00
4.079981859410430900e+01 0.000000000000000000e+00
4.104634920634920547e+01 0.000000000000000000e+00
4.128888888888889142e+01 0.000000000000000000e+00
4.154231292517006580e+01 0.000000000000000000e+00
4.177070294784580540e+01 0.000000000000000000e+00
4.201360544217686765e+01 0.000000000000000000e+00
4.223836734693877304e+01 0.000000000000000000e+00
4.247383219954648581e+01 0.000000000000000000e+00
4.270639455782313121e+01 0.000000000000000000e+00
4.294331065759637056e+01 0.000000000000000000e+00
4.319074829931972914e+01 0.000000000000000000e+00
4.342911564625850218e+01 0.000000000000000000e+00
4.366439909297051969e+01 0.000000000000000000e+00
4.390621315192743879e+01 0.000000000000000000e+00
4.414349206349206156e+01 0.000000000000000000e+00
4.438530612244898066e+01 0.000000000000000000e+00
4.461242630385487473e+01 0.000000000000000000e+00
4.486222222222222200e+01 0.000000000000000000e+00
4.511147392290249769e+01 0.000000000000000000e+00
4.535600907029478179e+01 0.000000000000000000e+00
4.558857142857142719e+01 0.000000000000000000e+00
4.581496598639455442e+01 0.000000000000000000e+00
4.605532879818593983e+01 0.000000000000000000e+00
4.629024943310657392e+01 0.000000000000000000e+00
4.654476190476190567e+01 0.000000000000000000e+00
4.678639455782312950e+01 0.000000000000000000e+00
4.703219954648525913e+01 0.000000000000000000e+00
4.727927437641723429e+01 0.000000000000000000e+00
4.751600907029478549e+01 0.000000000000000000e+00
4.775818594104308090e+01 0.000000000000000000e+00
4.800199546485260527e+01 0.000000000000000000e+00
4.824380952380952436e+01 0.000000000000000000e+00
4.847800453514739161e+01 0.000000000000000000e+00
4.871201814058957069e+01 0.000000000000000000e+00
4.896308390022675638e+01 0.000000000000000000e+00
4.921959183673469340e+01 0.000000000000000000e+00
4.945904761904761671e+01 0.000000000000000000e+00
4.970031746031745712e+01 0.000000000000000000e+00
4.994539682539682701e+01 0.000000000000000000e+00
5.020172335600906877e+01 0.000000000000000000e+00
5.043102040816326337e+01 0.000000000000000000e+00
5.067845804988662195e+01 0.000000000000000000e+00
5.092517006802721369e+01 0.000000000000000000e+00
5.116680272108843752e+01 0.000000000000000000e+00
5.139863945578231608e+01 0.000000000000000000e+00
5.165278911564625730e+01 0.000000000000000000e+00
5.190585034013605537e+01 0.000000000000000000e+00
5.214458049886621183e+01 0.000000000000000000e+00
5.238512471655328540e+01 0.000000000000000000e+00
5.263183673469387713e+01 0.000000000000000000e+00
5.287201814058956728e+01 0.000000000000000000e+00
5.311437641723355796e+01 0.000000000000000000e+00
5.335528344671201495e+01 0.000000000000000000e+00
5.360453514739229064e+01 0.000000000000000000e+00
5.384253968253968026e+01 0.000000000000000000e+00
5.408925170068027199e+01 0.000000000000000000e+00
5.432489795918367292e+01 0.000000000000000000e+00
5.456961451247165229e+01 0.000000000000000000e+00
5.480834467120181586e+01 0.000000000000000000e+00
5.505904761904761813e+01 0.000000000000000000e+00
5.529306122448979721e+01 0.000000000000000000e+00
5.554539682539682843e+01 0.000000000000000000e+00
5.578086167800453410e+01 0.000000000000000000e+00
5.602594104308389689e+01 0.000000000000000000e+00
5.625668934240362518e+01 0.000000000000000000e+00
5.649959183673469454e+01 0.000000000000000000e+00
5.674249433106575680e+01 0.000000000000000000e+00
5.698467120181405932e+01 0.000000000000000000e+00
5.721215419501133681e+01 0.000000000000000000e+00
5.745632653061224460e+01 0.000000000000000000e+00
5.770249433106575765e+01 0.000000000000000000e+00
5.794902494331065412e+01 0.000000000000000000e+00
5.818049886621314926e+01 0.000000000000000000e+00
5.843029478458049653e+01 0.000000000000000000e+00
5.867156462585033694e+01 0.000000000000000000e+00
5.891936507936507894e+01 0.000000000000000000e+00
5.915900226757369751e+01 0.000000000000000000e+00
5.939664399092970370e+01 0.000000000000000000e+00
5.964208616780045702e+01 0.000000000000000000e+00
5.987065759637188478e+01 0.000000000000000000e+00
6.011773242630385283e+01 0.000000000000000000e+00
6.035337868480725376e+01 0.000000000000000000e+00
6.059029478458050022e+01 0.000000000000000000e+00
6.083845804988661854e+01 0.000000000000000000e+00
6.106231292517006892e+01 0.000000000000000000e+00
6.131736961451247225e+01 0.000000000000000000e+00
6.155192743764172292e+01 0.000000000000000000e+00
6.179247165532879649e+01 0.000000000000000000e+00
nan -1.000000000000000000e+00
6.228281179138321733e+01 0.000000000000000000e+00
nan -1.000000000000000000e+00
6.278802721088435135e+01 0.000000000000000000e+00
6.302530612244898123e+01 0.000000000000000000e+00
6.327310657596371612e+01 0.000000000000000000e+00
nan -1.000000000000000000e+00
6.378122448979591752e+01 0.000000000000000000e+00
6.400253968253967685e+01 0.000000000000000000e+00
6.423927437641722804e+01 0.000000000000000000e+00
nan -1.000000000000000000e+00
nan -1.000000000000000000e+00
nan -1.000000000000000000e+00
nan -1.000000000000000000e+00
nan -1.000000000000000000e+00
6.572825396825396638e+01 0.000000000000000000e+00
6.597387755102040785e+01 0.000000000000000000e+00
6.624598639455781779e+01 0.000000000000000000e+00
6.645823129251701289e+01 0.000000000000000000e+00
nan -1.000000000000000000e+00
nan -1.000000000000000000e+00
nan -1.000000000000000000e+00
nan -1.000000000000000000e+00
nan -1.000000000000000000e+00
nan -1.000000000000000000e+00
nan -1.000000000000000000e+00
nan -1.000000000000000000e+00
nan -1.000000000000000000e+00
6.897378684807256377e+01 0.000000000000000000e+00
6.922866213151927184e+01 0.000000000000000000e+00
6.945378684807256775e+01 0.000000000000000000e+00
6.968979591836735210e+01 0.000000000000000000e+00
6.992580498866213645e+01 0.000000000000000000e+00
7.017414965986394293e+01 0.000000000000000000e+00
7.040453514739229490e+01 0.000000000000000000e+00
7.064308390022675610e+01 0.000000000000000000e+00
7.087582766439909676e+01 0.000000000000000000e+00
7.111510204081632480e+01 0.000000000000000000e+00
7.135346938775509784e+01 0.000000000000000000e+00
7.159256235827663772e+01 0.000000000000000000e+00
7.183927437641723657e+01 0.000000000000000000e+00
7.209687074829932385e+01 0.000000000000000000e+00
7.233596371882086373e+01 0.000000000000000000e+00
7.257360544217686993e+01 0.000000000000000000e+00
7.279963718820862084e+01 0.000000000000000000e+00
7.305378684807256207e+01 0.000000000000000000e+00
7.328961451247165826e+01 0.000000000000000000e+00
7.351455782312925180e+01 0.000000000000000000e+00
7.375401360544218221e+01 0.000000000000000000e+00
7.399836734693877816e+01 0.000000000000000000e+00
7.424018140589569725e+01 0.000000000000000000e+00
7.447891156462584661e+01 0.000000000000000000e+00
7.472290249433106624e+01 0.000000000000000000e+00
7.495981859410430559e+01 0.000000000000000000e+00
7.519619047619048047e+01 0.000000000000000000e+00
7.543981859410430957e+01 0.000000000000000000e+00
7.568326530612245051e+01 0.000000000000000000e+00
7.594387755099999993e+01 0.000000000000000000e+00
7.618866213151927980e+01 0.000000000000000000e+00
7.643845804988661996e+01 0.000000000000000000e+00
7.667664399092970484e+01 0.000000000000000000e+00
7.692027210884353394e+01 0.000000000000000000e+00
7.716244897959184357e+01 0.000000000000000000e+00
7.739682539682539186e+01 0.000000000000000000e+00
7.763156462585034490e+01 0.000000000000000000e+00
7.786721088435373872e+01 0.000000000000000000e+00
7.811065759637187966e+01 0.000000000000000000e+00
7.835628117913832114e+01 0.000000000000000000e+00
7.859827664399092839e+01 0.000000000000000000e+00
7.883863945578231380e+01 0.000000000000000000e+00
7.907755102040816553e+01 0.000000000000000000e+00
7.930956916099773935e+01 0.000000000000000000e+00
7.954557823129252370e+01 0.000000000000000000e+00
7.979029478458049596e+01 0.000000000000000000e+00
8.003501133786848243e+01 0.000000000000000000e+00
8.028081632653061206e+01 0.000000000000000000e+00
8.051083900226757351e+01 0.000000000000000000e+00
8.076226757369614973e+01 0.000000000000000000e+00
8.099120181405895380e+01 0.000000000000000000e+00
8.122648526077097131e+01 0.000000000000000000e+00
8.147229024943310094e+01 0.000000000000000000e+00
8.171918367346938794e+01 0.000000000000000000e+00
8.195628117913831545e+01 0.000000000000000000e+00
8.221297052154194773e+01 0.000000000000000000e+00
8.244952380952381077e+01 0.000000000000000000e+00
8.270022675736962015e+01 0.000000000000000000e+00
8.293151927437641291e+01 0.000000000000000000e+00
8.316843537414966647e+01 0.000000000000000000e+00
8.340353741496598161e+01 0.000000000000000000e+00
8.365804988662131336e+01 0.000000000000000000e+00
8.390839002267573221e+01 0.000000000000000000e+00
8.415419501133786184e+01 0.000000000000000000e+00
8.439238095238094672e+01 0.000000000000000000e+00
8.463873015873015504e+01 0.000000000000000000e+00
8.487183673469387202e+01 0.000000000000000000e+00
8.510058956916100215e+01 0.000000000000000000e+00
8.533768707482992966e+01 0.000000000000000000e+00
8.558893424036281772e+01 0.000000000000000000e+00
8.582512471655329023e+01 0.000000000000000000e+00
8.608054421768707698e+01 0.000000000000000000e+00
8.629841269841270446e+01 0.000000000000000000e+00
8.654240362811790988e+01 0.000000000000000000e+00
8.676934240362811579e+01 0.000000000000000000e+00
8.701333333333333542e+01 0.000000000000000000e+00
8.727111111111111086e+01 0.000000000000000000e+00
8.750476190476190652e+01 0.000000000000000000e+00
8.775437641723355853e+01 0.000000000000000000e+00
8.799038548752834288e+01 0.000000000000000000e+00
8.823727891156462988e+01 0.000000000000000000e+00
8.846929705215418949e+01 0.000000000000000000e+00
8.870893424036280805e+01 0.000000000000000000e+00
8.893768707482993818e+01 0.000000000000000000e+00
8.917804988662130938e+01 0.000000000000000000e+00
8.941750566893423979e+01 0.000000000000000000e+00
8.965206349206349046e+01 0.000000000000000000e+00
8.990294784580498799e+01 0.000000000000000000e+00
9.014530612244898578e+01 0.000000000000000000e+00
9.038802721088435987e+01 0.000000000000000000e+00
9.062494331065759923e+01 0.000000000000000000e+00
9.086476190476190595e+01 0.000000000000000000e+00
9.109623582766440109e+01 0.000000000000000000e+00
9.132444444444443832e+01 0.000000000000000000e+00
9.157732426303854822e+01 0.000000000000000000e+00
9.183292517006802314e+01 0.000000000000000000e+00
9.206294784580498458e+01 0.000000000000000000e+00
9.231637188208617317e+01 0.000000000000000000e+00
9.255818594104307806e+01 0.000000000000000000e+00
9.278421768707482897e+01 0.000000000000000000e+00
9.302712018140589123e+01 0.000000000000000000e+00
9.327963718820861061e+01 0.000000000000000000e+00
9.352780045351474314e+01 0.000000000000000000e+00
9.376925170068027171e+01 0.000000000000000000e+00
9.400834467120181159e+01 0.000000000000000000e+00
9.426140589569160966e+01 0.000000000000000000e+00
9.449904761904761585e+01 0.000000000000000000e+00
9.473541950113379073e+01 0.000000000000000000e+00
9.497306122448979693e+01 0.000000000000000000e+00
9.522666666666667368e+01 0.000000000000000000e+00
9.545941043083900013e+01 0.000000000000000000e+00
9.570448979591836292e+01 0.000000000000000000e+00
9.593904761904761358e+01 0.000000000000000000e+00
9.618467120181405505e+01 0.000000000000000000e+00
9.642176870748299677e+01 0.000000000000000000e+00
9.665197278911564638e+01 0.000000000000000000e+00
9.688761904761905441e+01 0.000000000000000000e+00
9.713070294784580483e+01 0.000000000000000000e+00
9.738086167800453552e+01 0.000000000000000000e+00
9.762721088435374384e+01 0.000000000000000000e+00
9.786757369614512925e+01 0.000000000000000000e+00
9.810285714285714675e+01 0.000000000000000000e+00
9.834086167800452927e+01 0.000000000000000000e+00
9.859337868480726286e+01 0.000000000000000000e+00
9.883301587301586721e+01 0.000000000000000000e+00
9.907519274376417684e+01 0.000000000000000000e+00
9.933478458049886228e+01 0.000000000000000000e+00
9.956643990929704557e+01 0.000000000000000000e+00
9.980172335600907729e+01 0.000000000000000000e+00
1.000529705215419511e+02 0.000000000000000000e+00
1.002924263038548816e+02 0.000000000000000000e+00
1.005255328798185985e+02 0.000000000000000000e+00
1.007700680272108826e+02 0.000000000000000000e+00
1.010218594104308352e+02 0.000000000000000000e+00
1.012564172335600858e+02 0.000000000000000000e+00
1.015018594104308391e+02 0.000000000000000000e+00
1.017273469387755114e+02 0.000000000000000000e+00
1.019735147392290315e+02 0.000000000000000000e+00
1.022140589569161051e+02 0.000000000000000000e+00
1.024631292517006784e+02 0.000000000000000000e+00
1.026978684807256172e+02 0.000000000000000000e+00
1.029567346938775501e+02 0.000000000000000000e+00
1.031862131519274328e+02 0.000000000000000000e+00
1.034356462585033967e+02 0.000000000000000000e+00
1.036723809523809479e+02 0.000000000000000000e+00
1.039149206349206338e+02 0.000000000000000000e+00
1.041509297052154182e+02 0.000000000000000000e+00
1.043878458049886575e+02 0.000000000000000000e+00
1.046274829931972761e+02 0.000000000000000000e+00
1.048718367346938720e+02 0.000000000000000000e+00
1.051111111111111143e+02 0.000000000000000000e+00
1.053532879818594097e+02 0.000000000000000000e+00
1.055936507936507951e+02 0.000000000000000000e+00
1.058425396825396803e+02 0.000000000000000000e+00
1.060823582766439870e+02 0.000000000000000000e+00
1.063227210884353724e+02 0.000000000000000000e+00
1.065703401360544262e+02 0.000000000000000000e+00
1.068039909297052219e+02 0.000000000000000000e+00
1.070520408160000017e+02 0.000000000000000000e+00
1.073117460317460257e+02 0.000000000000000000e+00
1.075502947845805011e+02 0.000000000000000000e+00
1.078097052154194984e+02 0.000000000000000000e+00
1.080591383219954622e+02 0.000000000000000000e+00
1.083004081632653026e+02 0.000000000000000000e+00
1.085425850340136122e+02 0.000000000000000000e+00
1.087934693877550956e+02 0.000000000000000000e+00
1.090550566893424076e+02 0.000000000000000000e+00
1.092948752834467143e+02 0.000000000000000000e+00
1.095388662131519339e+02 0.000000000000000000e+00
1.097868480725623641e+02 0.000000000000000000e+00
1.100168707482993256e+02 0.000000000000000000e+00
1.102632199546485197e+02 0.000000000000000000e+00
1.104983219954648490e+02 0.000000000000000000e+00
1.107497505668934252e+02 0.000000000000000000e+00
1.109853968253968191e+02 0.000000000000000000e+00
1.112299319727891174e+02 0.000000000000000000e+00
1.114733786848072583e+02 0.000000000000000000e+00
1.117195464852607643e+02 0.000000000000000000e+00
1.119600907029478520e+02 0.000000000000000000e+00
1.121988208616780014e+02 0.000000000000000000e+00
1.124393650793650750e+02 0.000000000000000000e+00
1.126958730158730191e+02 0.000000000000000000e+00
1.129384126984127050e+02 0.000000000000000000e+00
1.131749659863945539e+02 0.000000000000000000e+00
1.134173242630385516e+02 0.000000000000000000e+00
1.136629478458049931e+02 0.000000000000000000e+00
1.139067573696145104e+02 0.000000000000000000e+00
1.141467573696145195e+02 0.000000000000000000e+00
1.143996371882086152e+02 0.000000000000000000e+00
1.146401814058956887e+02 0.000000000000000000e+00
1.148870748299319757e+02 0.000000000000000000e+00
1.151321541950113385e+02 0.000000000000000000e+00
1.153707029478457997e+02 0.000000000000000000e+00
1.156219501133786878e+02 0.000000000000000000e+00
1.158770068027210840e+02 0.000000000000000000e+00
1.161023129251700681e+02 0.000000000000000000e+00
1.163515646258503438e+02 0.000000000000000000e+00
1.166044444444444395e+02 0.000000000000000000e+00
1.168522448979591815e+02 0.000000000000000000e+00
1.170902494331065782e+02 0.000000000000000000e+00
1.173264399092970507e+02 0.000000000000000000e+00
1.175644444444444474e+02 0.000000000000000000e+00
1.178111564625850320e+02 0.000000000000000000e+00
1.180547845804988611e+02 0.000000000000000000e+00
1.182924263038548816e+02 0.000000000000000000e+00
1.185358730158730225e+02 0.000000000000000000e+00
1.187894784580498850e+02 0.000000000000000000e+00
1.190316553287981804e+02 0.000000000000000000e+00
1.192770975056689338e+02 0.000000000000000000e+00
1.195234467120181421e+02 0.000000000000000000e+00
1.197612698412698364e+02 0.000000000000000000e+00
1.200141496598639463e+02 0.000000000000000000e+00
1.202438095238095173e+02 0.000000000000000000e+00
1.205044897959183743e+02 0.000000000000000000e+00
nan -1.000000000000000000e+00
nan -1.000000000000000000e+00
nan -1.000000000000000000e+00
nan -1.000000000000000000e+00
nan -1.000000000000000000e+00
nan -1.000000000000000000e+00
nan -1.000000000000000000e+00
nan -1.000000000000000000e+00
nan -1.000000000000000000e+00
1.228649433106575941e+02 0.000000000000000000e+00
1.231299773242630380e+02 0.000000000000000000e+00
1.233821315192743810e+02 0.000000000000000000e+00
1.236286621315192775e+02 0.000000000000000000e+00
1.238590476190476153e+02 0.000000000000000000e+00
1.240966893424036215e+02 0.000000000000000000e+00
1.243459410430838972e+02 0.000000000000000000e+00
1.245861224489795944e+02 0.000000000000000000e+00
1.248344671201814009e+02 0.000000000000000000e+00
1.250641269841269860e+02 0.000000000000000000e+00
1.253024943310657591e+02 0.000000000000000000e+00
1.255272562358276645e+02 0.000000000000000000e+00
nan -1.000000000000000000e+00
nan -1.000000000000000000e+00
nan -1.000000000000000000e+00
nan -1.000000000000000000e+00
1.267323356009070352e+02 0.000000000000000000e+00
1.269980952380952317e+02 0.000000000000000000e+00
1.272406349206349176e+02 0.000000000000000000e+00
1.274804535147392244e+02 0.000000000000000000e+00
1.277193650793650761e+02 0.000000000000000000e+00
1.279593650793650852e+02 0.000000000000000000e+00
1.281999092970521588e+02 0.000000000000000000e+00
1.284486167800453416e+02 0.000000000000000000e+00
1.286880725623582862e+02 0.000000000000000000e+00
1.289375056689342500e+02 0.000000000000000000e+00
1.291787755102040762e+02 0.000000000000000000e+00
1.294062585034013466e+02 0.000000000000000000e+00
nan -1.000000000000000000e+00
nan -1.000000000000000000e+00
nan -1.000000000000000000e+00
1.304039909297052020e+02 0.000000000000000000e+00
1.306385487528344811e+02 0.000000000000000000e+00
1.308805442176870883e+02 0.000000000000000000e+00
1.311170975056689372e+02 0.000000000000000000e+00
1.313647165532879910e+02 0.000000000000000000e+00
1.316078004535147272e+02 0.000000000000000000e+00
1.318510657596371800e+02 0.000000000000000000e+00
1.320988662131519220e+02 0.000000000000000000e+00
1.323417687074829985e+02 0.000000000000000000e+00
1.325819501133786957e+02 0.000000000000000000e+00
1.328290249433106567e+02 0.000000000000000000e+00
1.330643083900226884e+02 0.000000000000000000e+00
1.333055782312925146e+02 0.000000000000000000e+00
1.335473922902494337e+02 0.000000000000000000e+00
1.337973696145124620e+02 0.000000000000000000e+00
1.340491609977324288e+02 0.000000000000000000e+00
1.342882539682539687e+02 0.000000000000000000e+00
1.345376870748299325e+02 0.000000000000000000e+00
1.347836734693877645e+02 0.000000000000000000e+00
1.350225850340136162e+02 0.000000000000000000e+00
1.352596825396825295e+02 0.000000000000000000e+00
1.354998639455782268e+02 0.000000000000000000e+00
1.357427664399093032e+02 0.000000000000000000e+00
1.359840362811791294e+02 0.000000000000000000e+00
1.362383673469387873e+02 0.000000000000000000e+00
1.364752834467120124e+02 0.000000000000000000e+00
1.367201814058956870e+02 0.000000000000000000e+00
1.369607256235827606e+02 0.000000000000000000e+00
1.372067120181405926e+02 0.000000000000000000e+00
1.374409070294784669e+02 0.000000000000000000e+00
1.376899773242630260e+02 0.000000000000000000e+00
1.379316099773242570e+02 0.000000000000000000e+00
1.381821315192743782e+02 0.000000000000000000e+00
1.384263038548752718e+02 0.000000000000000000e+00
1.386819047619047751e+02 0.000000000000000000e+00
1.389153741496598684e+02 0.000000000000000000e+00
1.391664399092970541e+02 0.000000000000000000e+00
1.394019047619047740e+02 0.000000000000000000e+00
1.396535147392290241e+02 0.000000000000000000e+00
1.399020408163265188e+02 0.000000000000000000e+00
1.401478458049886626e+02 0.000000000000000000e+00
1.403871201814058907e+02 0.000000000000000000e+00
1.406394557823129219e+02 0.000000000000000000e+00
1.408801814058956836e+02 0.000000000000000000e+00
1.411185487528344709e+02 0.000000000000000000e+00
1.413645351473923029e+02 0.000000000000000000e+00
1.416079818594104438e+02 0.000000000000000000e+00
1.418485260770975174e+02 0.000000000000000000e+00
1.420832653061224562e+02 0.000000000000000000e+00
1.423239909297052179e+02 0.000000000000000000e+00
1.425707029478458026e+02 0.000000000000000000e+00
1.428143310657596317e+02 0.000000000000000000e+00
1.430568707482993318e+02 0.000000000000000000e+00
1.432970521541950006e+02 0.000000000000000000e+00
1.435468480725623692e+02 0.000000000000000000e+00
1.437872108843537546e+02 0.000000000000000000e+00
1.440422675736961367e+02 0.000000000000000000e+00
1.442868027210884350e+02 0.000000000000000000e+00
1.445434920634920672e+02 0.000000000000000000e+00
1.447758730158730032e+02 0.000000000000000000e+00
1.450149659863945715e+02 0.000000000000000000e+00
1.452694784580498890e+02 0.000000000000000000e+00
1.455123809523809655e+02 0.000000000000000000e+00
1.457307936507936574e+02 0.000000000000000000e+00
nan -1.000000000000000000e+00
1.462806349206349239e+02 0.000000000000000000e+00
1.464981405895691751e+02 0.000000000000000000e+00
1.467428571428571331e+02 0.000000000000000000e+00
1.469853968253968333e+02 0.000000000000000000e+00
1.472319274376417297e+02 0.000000000000000000e+00
1.474868027210884236e+02 0.000000000000000000e+00
1.477273469387754972e+02 0.000000000000000000e+00
1.479849433106575987e+02 0.000000000000000000e+00
1.482318367346938714e+02 0.000000000000000000e+00
1.484721995464852569e+02 0.000000000000000000e+00
1.487250793650793526e+02 0.000000000000000000e+00
1.489723356009070301e+02 0.000000000000000000e+00
1.492175963718820810e+02 0.000000000000000000e+00
1.494701133786848004e+02 0.000000000000000000e+00
1.497175510204081661e+02 0.000000000000000000e+00
1.499780498866213065e+02 0.000000000000000000e+00
1.502193197278911612e+02 0.000000000000000000e+00
1.504627664399093021e+02 0.000000000000000000e+00
1.507125623582766423e+02 0.000000000000000000e+00
1.509596371882086032e+02 0.000000000000000000e+00
1.512065306122449044e+02 0.000000000000000000e+00
1.514450793650793514e+02 0.000000000000000000e+00
1.516956009070294726e+02 0.000000000000000000e+00
1.519434013605442146e+02 0.000000000000000000e+00
1.521921088435374259e+02 0.000000000000000000e+00
1.524368253968253839e+02 0.000000000000000000e+00
1.526868027210884406e+02 0.000000000000000000e+00
1.529215419501133795e+02 0.000000000000000000e+00
1.531602721088435430e+02 0.000000000000000000e+00
1.534109750566893524e+02 0.000000000000000000e+00
1.536562358276644034e+02 0.000000000000000000e+00
1.539120181405895664e+02 0.000000000000000000e+00
1.541678004535147295e+02 0.000000000000000000e+00
1.544090702947845841e+02 0.000000000000000000e+00
1.546548752834466995e+02 0.000000000000000000e+00
1.548916099773242649e+02 0.000000000000000000e+00
1.551308843537414930e+02 0.000000000000000000e+00
1.553785034013605468e+02 0.000000000000000000e+00
1.556315646258503307e+02 0.000000000000000000e+00
1.558733786848072498e+02 0.000000000000000000e+00
1.561340589569161068e+02 0.000000000000000000e+00
1.563756916099773377e+02 0.000000000000000000e+00
1.566276643990929642e+02 0.000000000000000000e+00
1.568832653061224391e+02 0.000000000000000000e+00
1.571337868480725604e+02 0.000000000000000000e+00
1.573683446712018110e+02 0.000000000000000000e+00
1.576232199546485333e+02 0.000000000000000000e+00
1.578623129251700732e+02 0.000000000000000000e+00
1.581034013605442112e+02 0.000000000000000000e+00
1.583434013605442203e+02 0.000000000000000000e+00
1.585930158730158723e+02 0.000000000000000000e+00
1.588359183673469488e+02 0.000000000000000000e+00
1.590884353741496682e+02 0.000000000000000000e+00
1.593255328798185815e+02 0.000000000000000000e+00
1.595800453514739274e+02 0.000000000000000000e+00
1.598291156462585150e+02 0.000000000000000000e+00
1.600743764172335659e+02 0.000000000000000000e+00
1.603207256235827742e+02 0.000000000000000000e+00
1.605639909297052270e+02 0.000000000000000000e+00
1.608116099773242524e+02 0.000000000000000000e+00
1.610657596371882221e+02 0.000000000000000000e+00
1.612896145124716440e+02 0.000000000000000000e+00
1.615339682539682542e+02 0.000000000000000000e+00
1.617750566893423922e+02 0.000000000000000000e+00
1.620324716553288056e+02 0.000000000000000000e+00
1.622891609977324379e+02 0.000000000000000000e+00
1.625335147392290196e+02 0.000000000000000000e+00
1.627854875283446745e+02 0.000000000000000000e+00
1.630439909297052168e+02 0.000000000000000000e+00
1.632858049886621359e+02 0.000000000000000000e+00
1.635243537414966113e+02 0.000000000000000000e+00
1.637766893424036141e+02 0.000000000000000000e+00
1.640424489795918248e+02 0.000000000000000000e+00
1.642770068027210755e+02 0.000000000000000000e+00
1.645353287981859296e+02 0.000000000000000000e+00
1.647776870748299416e+02 0.000000000000000000e+00
1.650392743764172394e+02 0.000000000000000000e+00
1.652870748299319814e+02 0.000000000000000000e+00
1.655428571428571445e+02 0.000000000000000000e+00
1.657982766439909312e+02 0.000000000000000000e+00
1.660662131519274283e+02 0.000000000000000000e+00
1.663125623582766366e+02 0.000000000000000000e+00
1.665625396825396933e+02 0.000000000000000000e+00
1.668096145124716543e+02 0.000000000000000000e+00
1.670730158730158621e+02 0.000000000000000000e+00
1.673385941043083847e+02 0.000000000000000000e+00
nan -1.000000000000000000e+00
1.678508843537414919e+02 0.000000000000000000e+00
1.680974149659863883e+02 0.000000000000000000e+00
1.683434013605442203e+02 0.000000000000000000e+00
1.685933786848072486e+02 0.000000000000000000e+00
1.688370068027210777e+02 0.000000000000000000e+00
1.690721088435374213e+02 0.000000000000000000e+00
1.693338775510204073e+02 0.000000000000000000e+00
1.695816780045351493e+02 0.000000000000000000e+00
1.698242176870748210e+02 0.000000000000000000e+00
1.700640362811791420e+02 0.000000000000000000e+00
1.703149206349206395e+02 0.000000000000000000e+00
1.705489342403628257e+02 0.000000000000000000e+00
1.707980045351473848e+02 0.000000000000000000e+00
1.710510657596371971e+02 0.000000000000000000e+00
1.712841723356009140e+02 0.000000000000000000e+00
1.715287074829931839e+02 0.000000000000000000e+00
1.717935600907029539e+02 0.000000000000000000e+00
1.720335600907029345e+02 0.000000000000000000e+00
1.722800907029478594e+02 0.000000000000000000e+00
1.725224489795918430e+02 0.000000000000000000e+00
1.727606349206349137e+02 0.000000000000000000e+00
1.729962811790000217e+02 0.000000000000000000e+00
1.732458956916099737e+02 0.000000000000000000e+00
1.734973242630385357e+02 0.000000000000000000e+00
1.737404081632653003e+02 0.000000000000000000e+00
1.739838548752834413e+02 0.000000000000000000e+00
1.742238548752834504e+02 0.000000000000000000e+00
1.744674829931972795e+02 0.000000000000000000e+00
1.747118367346938896e+02 0.000000000000000000e+00
1.749616326530612298e+02 0.000000000000000000e+00
1.752192290249433029e+02 0.000000000000000000e+00
1.754650340136054467e+02 0.000000000000000000e+00
1.757168253968253850e+02 0.000000000000000000e+00
1.759669841269841299e+02 0.000000000000000000e+00
1.762227664399092930e+02 0.000000000000000000e+00
1.764653061224489932e+02 0.000000000000000000e+00
1.767049433106575975e+02 0.000000000000000000e+00
1.769327891156462726e+02 0.000000000000000000e+00
1.771878458049886547e+02 0.000000000000000000e+00
1.774361904761904896e+02 0.000000000000000000e+00
1.776859863945578297e+02 0.000000000000000000e+00
1.779375963718820799e+02 0.000000000000000000e+00
1.781855782312925101e+02 0.000000000000000000e+00
1.784250340136054547e+02 0.000000000000000000e+00
1.786748299319727948e+02 0.000000000000000000e+00
1.789166439909297139e+02 0.000000000000000000e+00
1.791649886621315204e+02 0.000000000000000000e+00
1.794062585034013466e+02 0.000000000000000000e+00
1.796531519274376478e+02 0.000000000000000000e+00
1.799038548752834572e+02 0.000000000000000000e+00
1.801409523809523705e+02 0.000000000000000000e+00
1.803780498866213122e+02 0.000000000000000000e+00
1.806280272108843405e+02 0.000000000000000000e+00
1.808622222222222149e+02 0.000000000000000000e+00
1.810991383219954685e+02 0.000000000000000000e+00
1.813402267573696065e+02 0.000000000000000000e+00
1.815907482993197277e+02 0.000000000000000000e+00
1.818492517006802700e+02 0.000000000000000000e+00
1.820845351473923017e+02 0.000000000000000000e+00
1.823248979591836871e+02 0.000000000000000000e+00
1.825619954648526004e+02 0.000000000000000000e+00
1.828039909297052077e+02 0.000000000000000000e+00
1.830574149659863963e+02 0.000000000000000000e+00
1.832974149659864054e+02 0.000000000000000000e+00
1.835530158729999926e+02 0.000000000000000000e+00
1.838176870748299336e+02 0.000000000000000000e+00
1.840573242630385380e+02 0.000000000000000000e+00
1.842987755102040808e+02 0.000000000000000000e+00
1.845405895691609999e+02 0.000000000000000000e+00
1.847762358276644079e+02 0.000000000000000000e+00
1.850302040816326610e+02 0.000000000000000000e+00
1.852829024943310685e+02 0.000000000000000000e+00
1.855152834467120044e+02 0.000000000000000000e+00
1.857583673469387691e+02 0.000000000000000000e+00
1.860105215419501121e+02 0.000000000000000000e+00
1.862648526077097415e+02 0.000000000000000000e+00
1.865039455782312814e+02 0.000000000000000000e+00
1.867479365079365152e+02 0.000000000000000000e+00
1.869999092970521417e+02 0.000000000000000000e+00
1.872513378684807321e+02 0.000000000000000000e+00
1.874927891156462465e+02 0.000000000000000000e+00
1.877389569160997667e+02 0.000000000000000000e+00
1.879787755102040876e+02 0.000000000000000000e+00
1.882207709750566949e+02 0.000000000000000000e+00
1.884580498866213247e+02 0.000000000000000000e+00
1.886985941043083983e+02 0.000000000000000000e+00
1.889418594104308511e+02 0.000000000000000000e+00
1.891769614512471662e+02 0.000000000000000000e+00
1.894254875283446609e+02 0.000000000000000000e+00
1.896656689342403581e+02 0.000000000000000000e+00
1.899091156462584991e+02 0.000000000000000000e+00
1.901473015873015981e+02 0.000000000000000000e+00
1.904023582766439802e+02 0.000000000000000000e+00
1.906361904761904782e+02 0.000000000000000000e+00
1.908814512471655291e+02 0.000000000000000000e+00
1.911332426303854959e+02 0.000000000000000000e+00
1.913852154195011224e+02 0.000000000000000000e+00
1.916319274376417354e+02 0.000000000000000000e+00
1.918795464852607608e+02 0.000000000000000000e+00
1.921242630385487473e+02 0.000000000000000000e+00
1.923622675736961583e+02 0.000000000000000000e+00
1.926049886621315181e+02 0.000000000000000000e+00
1.928480725623582828e+02 0.000000000000000000e+00
1.930936961451247100e+02 0.000000000000000000e+00
1.933467573696145223e+02 0.000000000000000000e+00
1.935813151927437730e+02 0.000000000000000000e+00
1.938332879818593995e+02 0.000000000000000000e+00
1.940805442176870770e+02 0.000000000000000000e+00
1.943152834467120158e+02 0.000000000000000000e+00
1.945607256235827549e+02 0.000000000000000000e+00
1.948061678004535224e+02 0.000000000000000000e+00
1.950637641723355955e+02 0.000000000000000000e+00
1.952965079365079362e+02 0.000000000000000000e+00
1.955336054421768779e+02 0.000000000000000000e+00
1.957826757369614654e+02 0.000000000000000000e+00
1.960275736961451116e+02 0.000000000000000000e+00
1.962663038548752752e+02 0.000000000000000000e+00
1.965099319727891043e+02 0.000000000000000000e+00
1.967493877551020489e+02 0.000000000000000000e+00
1.969931972789115662e+02 0.000000000000000000e+00
1.972308390022675724e+02 0.000000000000000000e+00
1.974927891156462465e+02 0.000000000000000000e+00
1.977326077097505674e+02 0.000000000000000000e+00
1.979736961451247055e+02 0.000000000000000000e+00
1.982180498866213156e+02 0.000000000000000000e+00
1.984565986394557910e+02 0.000000000000000000e+00
1.987151020408163333e+02 0.000000000000000000e+00
1.989570975056689406e+02 0.000000000000000000e+00
1.992054421768707471e+02 0.000000000000000000e+00
1.994519727891156435e+02 0.000000000000000000e+00
1.997024943310657648e+02 0.000000000000000000e+00
1.999441269841269957e+02 0.000000000000000000e+00
2.001886621315192656e+02 0.000000000000000000e+00
2.004264852607709884e+02 0.000000000000000000e+00
2.006820861678004633e+02 0.000000000000000000e+00
2.009177324263038429e+02 0.000000000000000000e+00
2.011619047619047649e+02 0.000000000000000000e+00
2.013971882086167682e+02 0.000000000000000000e+00
2.016497052154194876e+02 0.000000000000000000e+00
2.018960544217686959e+02 0.000000000000000000e+00
2.021400453514739297e+02 0.000000000000000000e+00
2.023809523809523796e+02 0.000000000000000000e+00
2.026278458049886524e+02 0.000000000000000000e+00
2.028760090702947707e+02 0.000000000000000000e+00
2.031156462585034035e+02 0.000000000000000000e+00
2.033678004535147466e+02 0.000000000000000000e+00
2.036141496598639549e+02 0.000000000000000000e+00
2.038623129251700732e+02 0.000000000000000000e+00
2.040932426303854754e+02 0.000000000000000000e+00
2.043330612244897964e+02 0.000000000000000000e+00
2.045756009070294681e+02 0.000000000000000000e+00
2.048166893424036346e+02 0.000000000000000000e+00
2.050604988662131518e+02 0.000000000000000000e+00
2.053024943310657591e+02 0.000000000000000000e+00
2.055441269841269900e+02 0.000000000000000000e+00
2.057788662131519288e+02 0.000000000000000000e+00
2.060304761904761790e+02 0.000000000000000000e+00
2.062790022675737021e+02 0.000000000000000000e+00
2.065287981859410422e+02 0.000000000000000000e+00
2.067693424036281158e+02 0.000000000000000000e+00
2.070162358276643886e+02 0.000000000000000000e+00
2.072692970521542009e+02 0.000000000000000000e+00
2.075167346938775381e+02 0.000000000000000000e+00
2.077610884353741483e+02 0.000000000000000000e+00
2.080041723356009129e+02 0.000000000000000000e+00
2.082410884353741380e+02 0.000000000000000000e+00
2.084868934240362819e+02 0.000000000000000000e+00
2.087379591836734676e+02 0.000000000000000000e+00
2.089884807256235888e+02 0.000000000000000000e+00
2.092339229024943279e+02 0.000000000000000000e+00
2.094719274376417104e+02 0.000000000000000000e+00
2.097168253968253850e+02 0.000000000000000000e+00
2.099533786848072623e+02 0.000000000000000000e+00
2.101975510204081559e+02 0.000000000000000000e+00
2.104406349206349205e+02 0.000000000000000000e+00
2.106862585034013478e+02 0.000000000000000000e+00
2.109378684807256263e+02 0.000000000000000000e+00
2.111892970521541883e+02 0.000000000000000000e+00
2.114222222222222172e+02 0.000000000000000000e+00
2.116558730158730270e+02 0.000000000000000000e+00
2.118940589569160977e+02 0.000000000000000000e+00
2.121375056689342387e+02 0.000000000000000000e+00
2.123678911564625764e+02 0.000000000000000000e+00
2.126044444444444537e+02 0.000000000000000000e+00
2.128529705209999747e+02 0.000000000000000000e+00
2.130975056679999966e+02 0.000000000000000000e+00
2.133516553287981878e+02 0.000000000000000000e+00
2.135831292517006830e+02 0.000000000000000000e+00
2.138178684807256218e+02 0.000000000000000000e+00
2.140631292517006727e+02 0.000000000000000000e+00
2.143102040816326621e+02 0.000000000000000000e+00
2.145529251700680220e+02 0.000000000000000000e+00
2.148096145124716543e+02 0.000000000000000000e+00
2.150320181405895710e+02 0.000000000000000000e+00
2.152761904761904646e+02 0.000000000000000000e+00
2.155323356009070324e+02 0.000000000000000000e+00
2.157616326530612127e+02 0.000000000000000000e+00
2.159902040816326405e+02 0.000000000000000000e+00
2.162251247165532959e+02 0.000000000000000000e+00
2.164689342403628132e+02 0.000000000000000000e+00
2.167410430839002231e+02 0.000000000000000000e+00
2.169901133786848106e+02 0.000000000000000000e+00
2.172270294784580358e+02 0.000000000000000000e+00
2.174750113378684944e+02 0.000000000000000000e+00
2.177202721088435453e+02 0.000000000000000000e+00
2.179675283446711944e+02 0.000000000000000000e+00
2.182126077097505572e+02 0.000000000000000000e+00
2.184408163265306086e+02 0.000000000000000000e+00
2.186960544217687072e+02 0.000000000000000000e+00
2.189422222222222274e+02 0.000000000000000000e+00
2.191932879818594131e+02 0.000000000000000000e+00
2.194225850340135935e+02 0.000000000000000000e+00
2.196640362811791363e+02 0.000000000000000000e+00
2.199002267573696088e+02 0.000000000000000000e+00
2.201424036281179042e+02 0.000000000000000000e+00
2.203695238095237983e+02 0.000000000000000000e+00
2.206155102040816303e+02 0.000000000000000000e+00
2.208611337868480859e+02 0.000000000000000000e+00
2.211120181405895551e+02 0.000000000000000000e+00
2.213605442176870781e+02 0.000000000000000000e+00
2.216018140589569043e+02 0.000000000000000000e+00
2.218478004535147363e+02 0.000000000000000000e+00
2.220839909297052088e+02 0.000000000000000000e+00
