# Supplementary material for: Correlated microtiming deviations in jazz and rock music
Source: PLoS One. 2018 Jan 24;13(1):e0186361. doi: 10.1371/journal.pone.0186361 (PMC5783353; doi:10.1371/journal.pone.0186361)
Supplement: S1 Dataset — (ZIP) [file pone.0186361.s001.zip › R25.dat]

7.290702947845805193e-01 0.000000000000000000e+00
9.964625850340136370e-01 0.000000000000000000e+00
1.294875283446712100e+00 0.000000000000000000e+00
1.571519274376417252e+00 0.000000000000000000e+00
1.853061223999999951e+00 0.000000000000000000e+00
2.137142857142857011e+00 0.000000000000000000e+00
2.430294784580498746e+00 0.000000000000000000e+00
2.723265306122448770e+00 0.000000000000000000e+00
3.004807256235827673e+00 0.000000000000000000e+00
3.281269841269841336e+00 0.000000000000000000e+00
3.559002267573696088e+00 0.000000000000000000e+00
3.833106575963718843e+00 0.000000000000000000e+00
4.115555555555555856e+00 0.000000000000000000e+00
4.386938775510204280e+00 0.000000000000000000e+00
4.684988662131519099e+00 0.000000000000000000e+00
4.947664399092970733e+00 0.000000000000000000e+00
5.245895691609977263e+00 0.000000000000000000e+00
5.512018140589568738e+00 0.000000000000000000e+00
5.801360544217686765e+00 0.000000000000000000e+00
6.085986394557822976e+00 0.000000000000000000e+00
6.357913832199546533e+00 0.000000000000000000e+00
6.627482993197278738e+00 0.000000000000000000e+00
6.920816326530612628e+00 0.000000000000000000e+00
7.201995464852608109e+00 0.000000000000000000e+00
7.488253968253967940e+00 0.000000000000000000e+00
7.753287981859410039e+00 0.000000000000000000e+00
8.046802721088434751e+00 0.000000000000000000e+00
8.326893424036281743e+00 0.000000000000000000e+00
8.608616780045352357e+00 0.000000000000000000e+00
nan -1.000000000000000000e+00
nan -1.000000000000000000e+00
nan -1.000000000000000000e+00
9.751473922902494706e+00 0.000000000000000000e+00
1.002430839002267504e+01 0.000000000000000000e+00
1.032761904761904681e+01 0.000000000000000000e+00
1.060952380952380913e+01 0.000000000000000000e+00
1.089233560090703001e+01 0.000000000000000000e+00
1.117424036281179056e+01 0.000000000000000000e+00
1.145832199546485342e+01 0.000000000000000000e+00
1.175346938775510175e+01 0.000000000000000000e+00
1.203083900226757308e+01 0.000000000000000000e+00
1.231909297052154173e+01 0.000000000000000000e+00
1.259628117913832135e+01 0.000000000000000000e+00
1.287401360544217610e+01 0.000000000000000000e+00
1.315990929705215429e+01 0.000000000000000000e+00
1.344435374149659879e+01 0.000000000000000000e+00
1.373768707482993179e+01 0.000000000000000000e+00
1.401777777777777700e+01 0.000000000000000000e+00
1.430639455782312908e+01 0.000000000000000000e+00
1.458702947845804943e+01 0.000000000000000000e+00
1.487836734693877538e+01 0.000000000000000000e+00
1.515918367346938744e+01 0.000000000000000000e+00
1.544653061224489754e+01 0.000000000000000000e+00
1.572390022675736887e+01 0.000000000000000000e+00
1.601560090702948003e+01 0.000000000000000000e+00
1.630040816326530617e+01 0.000000000000000000e+00
1.659392290249433088e+01 0.000000000000000000e+00
1.687401360544217610e+01 0.000000000000000000e+00
1.715972789115646435e+01 0.000000000000000000e+00
1.744199546485260655e+01 0.000000000000000000e+00
1.772988662131519177e+01 0.000000000000000000e+00
1.801233560090702923e+01 0.000000000000000000e+00
1.829732426303854709e+01 0.000000000000000000e+00
1.858993197278911680e+01 0.000000000000000000e+00
1.887292517006802584e+01 0.000000000000000000e+00
1.915845804988662238e+01 0.000000000000000000e+00
1.943963718820861786e+01 0.000000000000000000e+00
1.972589569160997769e+01 0.000000000000000000e+00
2.001306122448979607e+01 0.000000000000000000e+00
2.029043083900226918e+01 0.000000000000000000e+00
2.057596371882086217e+01 0.000000000000000000e+00
2.087546485260770979e+01 0.000000000000000000e+00
2.116190476190476133e+01 0.000000000000000000e+00
2.145306122448979735e+01 0.000000000000000000e+00
2.173151927437641717e+01 0.000000000000000000e+00
2.202031746031746096e+01 0.000000000000000000e+00
2.230548752834467052e+01 0.000000000000000000e+00
2.258068027210884310e+01 0.000000000000000000e+00
2.287238095238095070e+01 0.000000000000000000e+00
2.314993197278911552e+01 0.000000000000000000e+00
2.345070294784580511e+01 0.000000000000000000e+00
2.372698412698412795e+01 0.000000000000000000e+00
2.401668934240362674e+01 0.000000000000000000e+00
2.429732426303854709e+01 0.000000000000000000e+00
2.458594104308389916e+01 0.000000000000000000e+00
2.487637188208616834e+01 0.000000000000000000e+00
2.515900226757369751e+01 0.000000000000000000e+00
2.545269841269841393e+01 0.000000000000000000e+00
2.574439909297052154e+01 0.000000000000000000e+00
2.602594104308390044e+01 0.000000000000000000e+00
2.631365079365079396e+01 0.000000000000000000e+00
2.659990929705215379e+01 0.000000000000000000e+00
2.688126984126984098e+01 0.000000000000000000e+00
2.716770975056689252e+01 0.000000000000000000e+00
2.744870748299319629e+01 0.000000000000000000e+00
2.774530612244898009e+01 0.000000000000000000e+00
2.803900226757369651e+01 0.000000000000000000e+00
2.832580498866213148e+01 0.000000000000000000e+00
2.861460317460317526e+01 0.000000000000000000e+00
2.889414965986394535e+01 0.000000000000000000e+00
2.919002267573696230e+01 0.000000000000000000e+00
2.947029478458049923e+01 0.000000000000000000e+00
2.976000000000000156e+01 0.000000000000000000e+00
3.004553287981859455e+01 0.000000000000000000e+00
3.033632653061224360e+01 0.000000000000000000e+00
3.062893424036281331e+01 0.000000000000000000e+00
3.091519274376417314e+01 0.000000000000000000e+00
3.119963718820861587e+01 0.000000000000000000e+00
3.149496598639455769e+01 0.000000000000000000e+00
3.176834467120181316e+01 0.000000000000000000e+00
3.206167800453514616e+01 0.000000000000000000e+00
3.234049886621315295e+01 0.000000000000000000e+00
3.262929705215419318e+01 0.000000000000000000e+00
3.290975056689342182e+01 0.000000000000000000e+00
3.319473922902494678e+01 0.000000000000000000e+00
3.347501133786848015e+01 0.000000000000000000e+00
3.376616780045351618e+01 0.000000000000000000e+00
3.404444444444444429e+01 0.000000000000000000e+00
3.432834467120181188e+01 0.000000000000000000e+00
3.461460317460317526e+01 0.000000000000000000e+00
3.491047619047618866e+01 0.000000000000000000e+00
3.518965986394557888e+01 0.000000000000000000e+00
3.547319727891156305e+01 0.000000000000000000e+00
3.576380952380952039e+01 0.000000000000000000e+00
3.604335600907029402e+01 0.000000000000000000e+00
3.632870748299319530e+01 0.000000000000000000e+00
3.661224489795918657e+01 0.000000000000000000e+00
3.688671201814059231e+01 0.000000000000000000e+00
3.717133786848072674e+01 0.000000000000000000e+00
3.745396825396825591e+01 0.000000000000000000e+00
3.773859410430839034e+01 0.000000000000000000e+00
3.801632653061224687e+01 0.000000000000000000e+00
3.832453514739228950e+01 0.000000000000000000e+00
3.861260770975057000e+01 0.000000000000000000e+00
3.889306122448979863e+01 0.000000000000000000e+00
3.916190476190476488e+01 0.000000000000000000e+00
3.946848072562358567e+01 0.000000000000000000e+00
3.974984126984126931e+01 0.000000000000000000e+00
4.003718820861678296e+01 0.000000000000000000e+00
4.031619047619047791e+01 0.000000000000000000e+00
4.061170068027210789e+01 0.000000000000000000e+00
4.088000000000000256e+01 0.000000000000000000e+00
4.116662131519274226e+01 0.000000000000000000e+00
4.145650793650793986e+01 0.000000000000000000e+00
4.173804988662131166e+01 0.000000000000000000e+00
4.201814058956916398e+01 0.000000000000000000e+00
4.230675736961450895e+01 0.000000000000000000e+00
4.258848072562358311e+01 0.000000000000000000e+00
4.288217687074829598e+01 0.000000000000000000e+00
4.315029478458049539e+01 0.000000000000000000e+00
4.343673469387755404e+01 0.000000000000000000e+00
4.372027210800000319e+01 0.000000000000000000e+00
4.402412698412698688e+01 0.000000000000000000e+00
4.430276643990929841e+01 0.000000000000000000e+00
4.458122448979592178e+01 0.000000000000000000e+00
4.485242630385487672e+01 0.000000000000000000e+00
4.513977324263038327e+01 0.000000000000000000e+00
4.542040816326530717e+01 0.000000000000000000e+00
4.570176870748299081e+01 0.000000000000000000e+00
4.597641723356009180e+01 0.000000000000000000e+00
4.626321995464852677e+01 0.000000000000000000e+00
4.653804988662131592e+01 0.000000000000000000e+00
4.683827664399093038e+01 0.000000000000000000e+00
4.711147392290249769e+01 0.000000000000000000e+00
4.740045351473922608e+01 0.000000000000000000e+00
4.768507936507936762e+01 0.000000000000000000e+00
4.797133786848072390e+01 0.000000000000000000e+00
4.824707482993197516e+01 0.000000000000000000e+00
4.854476190476190567e+01 0.000000000000000000e+00
4.882829931972788984e+01 0.000000000000000000e+00
4.910875283446711848e+01 0.000000000000000000e+00
4.939011337868480922e+01 0.000000000000000000e+00
4.968126984126983814e+01 0.000000000000000000e+00
4.996607709750566784e+01 0.000000000000000000e+00
5.024816326530612542e+01 0.000000000000000000e+00
5.053097505668934275e+01 0.000000000000000000e+00
5.081777777777777771e+01 0.000000000000000000e+00
5.109968253968254004e+01 0.000000000000000000e+00
5.139446712018140317e+01 0.000000000000000000e+00
5.167165532879818812e+01 0.000000000000000000e+00
5.195954648526077335e+01 0.000000000000000000e+00
5.223002267573696145e+01 0.000000000000000000e+00
5.251700680272109167e+01 0.000000000000000000e+00
5.279800453514739189e+01 0.000000000000000000e+00
5.308607709750567238e+01 0.000000000000000000e+00
5.336417233560090523e+01 0.000000000000000000e+00
5.364208616780045702e+01 0.000000000000000000e+00
5.393306122448979778e+01 0.000000000000000000e+00
5.421115646258503062e+01 0.000000000000000000e+00
nan -1.000000000000000000e+00
nan -1.000000000000000000e+00
5.507120181399999836e+01 0.000000000000000000e+00
5.535092970521542100e+01 0.000000000000000000e+00
5.563356009070295016e+01 0.000000000000000000e+00
5.592888888888889198e+01 0.000000000000000000e+00
5.619863945578231323e+01 0.000000000000000000e+00
5.649741496598639401e+01 0.000000000000000000e+00
5.678131519274376160e+01 0.000000000000000000e+00
5.707555555555555316e+01 0.000000000000000000e+00
5.735999999999999943e+01 0.000000000000000000e+00
5.765750566893424178e+01 0.000000000000000000e+00
nan -1.000000000000000000e+00
5.822911564600000389e+01 0.000000000000000000e+00
5.851718820861677983e+01 0.000000000000000000e+00
5.880580498866213190e+01 0.000000000000000000e+00
5.908607709750567238e+01 0.000000000000000000e+00
5.937124716553287840e+01 0.000000000000000000e+00
5.965986394557823047e+01 0.000000000000000000e+00
nan -1.000000000000000000e+00
nan -1.000000000000000000e+00
6.051396825300000160e+01 0.000000000000000000e+00
6.079927437641723031e+01 0.000000000000000000e+00
6.108866213100000664e+01 0.000000000000000000e+00
6.136780045351473944e+01 0.000000000000000000e+00
6.164299319727891202e+01 0.000000000000000000e+00
6.193360544217686936e+01 0.000000000000000000e+00
6.221759637100000617e+01 0.000000000000000000e+00
6.250340136054421691e+01 0.000000000000000000e+00
6.279020408163265188e+01 0.000000000000000000e+00
6.307138321995464736e+01 0.000000000000000000e+00
6.334494331065759809e+01 0.000000000000000000e+00
6.362285714285714278e+01 0.000000000000000000e+00
6.390294784580498799e+01 0.000000000000000000e+00
6.419319727891156901e+01 0.000000000000000000e+00
nan -1.000000000000000000e+00
nan -1.000000000000000000e+00
6.505160997732426154e+01 0.000000000000000000e+00
6.532643990929705069e+01 0.000000000000000000e+00
6.561034013605441828e+01 0.000000000000000000e+00
6.588934240362812034e+01 0.000000000000000000e+00
6.615800453514739843e+01 0.000000000000000000e+00
6.644970521541949893e+01 0.000000000000000000e+00
6.674829931972789154e+01 0.000000000000000000e+00
6.702693877551020307e+01 0.000000000000000000e+00
6.730176870748299223e+01 0.000000000000000000e+00
6.758875283446711535e+01 0.000000000000000000e+00
6.786303854875284003e+01 0.000000000000000000e+00
nan -1.000000000000000000e+00
nan -1.000000000000000000e+00
nan -1.000000000000000000e+00
6.899247165532879933e+01 0.000000000000000000e+00
6.926040816326531058e+01 0.000000000000000000e+00
6.956426303854875925e+01 0.000000000000000000e+00
6.985342403628118291e+01 0.000000000000000000e+00
7.013460317460317128e+01 0.000000000000000000e+00
7.039600907029478094e+01 0.000000000000000000e+00
7.069024943310657250e+01 0.000000000000000000e+00
7.097814058956916483e+01 0.000000000000000000e+00
7.127147392290250139e+01 0.000000000000000000e+00
7.154829931972788870e+01 0.000000000000000000e+00
7.184090702947845841e+01 0.000000000000000000e+00
7.213478458049885944e+01 0.000000000000000000e+00
7.241741496598639571e+01 0.000000000000000000e+00
7.268625850340136196e+01 0.000000000000000000e+00
7.297687074829931930e+01 0.000000000000000000e+00
7.326530612244897611e+01 0.000000000000000000e+00
7.355029478458050107e+01 0.000000000000000000e+00
7.383746031746031235e+01 0.000000000000000000e+00
7.413242630385487075e+01 0.000000000000000000e+00
7.440725623582765991e+01 0.000000000000000000e+00
7.469405895691609487e+01 0.000000000000000000e+00
7.498231292517006352e+01 0.000000000000000000e+00
7.527020408163265586e+01 0.000000000000000000e+00
7.556027210884353451e+01 0.000000000000000000e+00
7.583782312925170288e+01 0.000000000000000000e+00
7.612317460317460416e+01 0.000000000000000000e+00
7.641215419501133965e+01 0.000000000000000000e+00
7.669750566893424093e+01 0.000000000000000000e+00
7.698648526077097642e+01 0.000000000000000000e+00
7.726167800453514189e+01 0.000000000000000000e+00
7.755029478458050107e+01 0.000000000000000000e+00
7.783020408163265813e+01 0.000000000000000000e+00
7.812426303854874732e+01 0.000000000000000000e+00
7.839818594104308147e+01 0.000000000000000000e+00
7.868662131519273828e+01 0.000000000000000000e+00
7.896526077097504981e+01 0.000000000000000000e+00
7.925532879818594267e+01 0.000000000000000000e+00
7.953632653061224289e+01 0.000000000000000000e+00
7.982512471655329023e+01 0.000000000000000000e+00
8.010594104308390229e+01 0.000000000000000000e+00
8.038494331065759013e+01 0.000000000000000000e+00
8.066521541950113772e+01 0.000000000000000000e+00
8.095365079365079453e+01 0.000000000000000000e+00
8.123827664399092896e+01 0.000000000000000000e+00
8.152145124716552971e+01 0.000000000000000000e+00
8.180553287981859967e+01 0.000000000000000000e+00
8.209306122448980148e+01 0.000000000000000000e+00
8.237732426303854538e+01 0.000000000000000000e+00
8.265941043083900297e+01 0.000000000000000000e+00
8.293151927437641291e+01 0.000000000000000000e+00
8.322448979591837315e+01 0.000000000000000000e+00
8.350802721088435021e+01 0.000000000000000000e+00
8.379319727891156333e+01 0.000000000000000000e+00
8.408108843537415567e+01 0.000000000000000000e+00
8.436589569160997826e+01 0.000000000000000000e+00
8.465052154195011269e+01 0.000000000000000000e+00
8.493750566893423581e+01 0.000000000000000000e+00
8.521632653061224971e+01 0.000000000000000000e+00
8.550167800453515099e+01 0.000000000000000000e+00
8.579537414965986386e+01 0.000000000000000000e+00
8.607510204081633276e+01 0.000000000000000000e+00
8.635573696145124245e+01 0.000000000000000000e+00
8.663963718820861004e+01 0.000000000000000000e+00
nan -1.000000000000000000e+00
nan -1.000000000000000000e+00
8.751401360544217312e+01 0.000000000000000000e+00
8.780553287981859967e+01 0.000000000000000000e+00
8.808526077097505436e+01 0.000000000000000000e+00
8.838022675736961276e+01 0.000000000000000000e+00
8.865600906999999609e+01 0.000000000000000000e+00
8.894439909297052793e+01 0.000000000000000000e+00
8.922594104308390683e+01 0.000000000000000000e+00
8.951927437641722918e+01 0.000000000000000000e+00
8.980045351473923176e+01 0.000000000000000000e+00
9.008689342403627620e+01 0.000000000000000000e+00
9.035755102040816666e+01 0.000000000000000000e+00
9.064961451247165769e+01 0.000000000000000000e+00
9.092861678004534554e+01 0.000000000000000000e+00
9.122013605442177209e+01 0.000000000000000000e+00
9.149714285714286177e+01 0.000000000000000000e+00
9.179555555555555202e+01 0.000000000000000000e+00
9.208870748299320041e+01 0.000000000000000000e+00
9.237351473922902301e+01 0.000000000000000000e+00
9.265795918367346928e+01 0.000000000000000000e+00
9.294204081632652503e+01 0.000000000000000000e+00
9.323555555555554974e+01 0.000000000000000000e+00
9.352217687074829655e+01 0.000000000000000000e+00
9.380480725623583282e+01 0.000000000000000000e+00
9.409106575963718910e+01 0.000000000000000000e+00
9.438421768707482329e+01 0.000000000000000000e+00
9.466086167800453666e+01 0.000000000000000000e+00
9.494766439909297162e+01 0.000000000000000000e+00
9.523755102040816212e+01 0.000000000000000000e+00
9.551800453514739786e+01 0.000000000000000000e+00
9.580444444444444230e+01 0.000000000000000000e+00
9.608743764172335489e+01 0.000000000000000000e+00
9.637623582766440222e+01 0.000000000000000000e+00
9.666249433106575850e+01 0.000000000000000000e+00
9.694204081632652503e+01 0.000000000000000000e+00
9.722249433106576078e+01 0.000000000000000000e+00
9.751528344671201864e+01 0.000000000000000000e+00
9.780081632653060808e+01 0.000000000000000000e+00
9.807927437641723145e+01 0.000000000000000000e+00
9.837133786848072248e+01 0.000000000000000000e+00
9.866195011337867982e+01 0.000000000000000000e+00
9.895147392290249400e+01 0.000000000000000000e+00
9.922975056689342921e+01 0.000000000000000000e+00
9.952018140589569839e+01 0.000000000000000000e+00
9.980716553287982151e+01 0.000000000000000000e+00
1.000896145124716554e+02 0.000000000000000000e+00
1.003767800453514809e+02 0.000000000000000000e+00
1.006565079365079356e+02 0.000000000000000000e+00
1.009471201814058929e+02 0.000000000000000000e+00
1.012341043083900161e+02 0.000000000000000000e+00
1.015207256235827629e+02 0.000000000000000000e+00
1.018029931972789086e+02 0.000000000000000000e+00
1.020923356009070346e+02 0.000000000000000000e+00
1.023743310650000069e+02 0.000000000000000000e+00
1.026619501133786798e+02 0.000000000000000000e+00
1.029529251700680277e+02 0.000000000000000000e+00
1.032390022675736958e+02 0.000000000000000000e+00
1.035250793650793639e+02 0.000000000000000000e+00
1.038120634920634870e+02 0.000000000000000000e+00
1.040981405895691552e+02 0.000000000000000000e+00
1.043905668934240367e+02 0.000000000000000000e+00
1.046719274376417275e+02 0.000000000000000000e+00
1.049587301587301624e+02 0.000000000000000000e+00
1.052409977324263082e+02 0.000000000000000000e+00
1.055216326530612179e+02 0.000000000000000000e+00
1.058129705215419563e+02 0.000000000000000000e+00
1.061106575963718797e+02 0.000000000000000000e+00
1.064056235827664381e+02 0.000000000000000000e+00
1.066873469387755051e+02 0.000000000000000000e+00
1.069634467120181398e+02 0.000000000000000000e+00
1.072509750566893416e+02 0.000000000000000000e+00
1.075343310657596305e+02 0.000000000000000000e+00
1.078285714285714221e+02 0.000000000000000000e+00
1.081106575963718797e+02 0.000000000000000000e+00
1.083865759637188262e+02 0.000000000000000000e+00
1.086739229024943256e+02 0.000000000000000000e+00
1.089634467120181398e+02 0.000000000000000000e+00
1.092415419501133726e+02 0.000000000000000000e+00
1.095230839002267516e+02 0.000000000000000000e+00
1.097990022675736981e+02 0.000000000000000000e+00
1.100847165532879757e+02 0.000000000000000000e+00
1.103593650793650767e+02 0.000000000000000000e+00
1.106478004535147335e+02 0.000000000000000000e+00
1.109329705215419466e+02 0.000000000000000000e+00
1.112130612244897918e+02 0.000000000000000000e+00
1.114944217687074826e+02 0.000000000000000000e+00
1.117846712018140636e+02 0.000000000000000000e+00
1.120575056689342404e+02 0.000000000000000000e+00
1.123499319727891219e+02 0.000000000000000000e+00
1.126282086167800429e+02 0.000000000000000000e+00
1.129061224489795876e+02 0.000000000000000000e+00
1.131860317460317447e+02 0.000000000000000000e+00
1.134757369614512470e+02 0.000000000000000000e+00
1.137469387755102019e+02 0.000000000000000000e+00
1.140435374149659822e+02 0.000000000000000000e+00
1.143091156462585047e+02 0.000000000000000000e+00
1.146082539682539618e+02 0.000000000000000000e+00
1.148954195011337873e+02 0.000000000000000000e+00
1.151896598639455789e+02 0.000000000000000000e+00
1.154610430839002220e+02 0.000000000000000000e+00
1.157429478458049914e+02 0.000000000000000000e+00
1.160079818594104353e+02 0.000000000000000000e+00
1.163033106575963700e+02 0.000000000000000000e+00
1.165879365079365044e+02 0.000000000000000000e+00
1.168752834467120181e+02 0.000000000000000000e+00
1.171590022675736975e+02 0.000000000000000000e+00
1.174479818594104330e+02 0.000000000000000000e+00
1.177275283446711995e+02 0.000000000000000000e+00
1.180165079365079350e+02 0.000000000000000000e+00
1.182917006802721147e+02 0.000000000000000000e+00
1.185790476190476141e+02 0.000000000000000000e+00
1.188495238095238165e+02 0.000000000000000000e+00
1.191245351473922938e+02 0.000000000000000000e+00
1.194122448979591837e+02 0.000000000000000000e+00
1.197048526077097534e+02 0.000000000000000000e+00
1.199791383219954639e+02 0.000000000000000000e+00
1.202663038548752894e+02 0.000000000000000000e+00
1.205336961451247220e+02 0.000000000000000000e+00
1.208190476190476232e+02 0.000000000000000000e+00
1.211034920634920695e+02 0.000000000000000000e+00
1.213863038548752797e+02 0.000000000000000000e+00
1.216604081632653021e+02 0.000000000000000000e+00
1.219519274376417286e+02 0.000000000000000000e+00
1.222254875283446722e+02 0.000000000000000000e+00
1.225010430839002282e+02 0.000000000000000000e+00
1.227898412698412756e+02 0.000000000000000000e+00
1.230846258499999948e+02 0.000000000000000000e+00
nan -1.000000000000000000e+00
nan -1.000000000000000000e+00
nan -1.000000000000000000e+00
1.242438775509999971e+02 0.000000000000000000e+00
1.245329705215419551e+02 0.000000000000000000e+00
1.248255102039999969e+02 0.000000000000000000e+00
1.251049433106576032e+02 0.000000000000000000e+00
1.253867346929999940e+02 0.000000000000000000e+00
1.256640362811791363e+02 0.000000000000000000e+00
1.259606349206349165e+02 0.000000000000000000e+00
1.262398185941043067e+02 0.000000000000000000e+00
1.265316326529999884e+02 0.000000000000000000e+00
1.268263038548752775e+02 0.000000000000000000e+00
1.271163265299999949e+02 0.000000000000000000e+00
1.273899319727891140e+02 0.000000000000000000e+00
1.276796371882086163e+02 0.000000000000000000e+00
1.279571428570000080e+02 1.000000000000000000e+00
1.282448979589999851e+02 1.000000000000000000e+00
1.285193877549999968e+02 1.000000000000000000e+00
1.288192290240000091e+02 0.000000000000000000e+00
1.291045804988662269e+02 0.000000000000000000e+00
1.293910204081632571e+02 0.000000000000000000e+00
nan -1.000000000000000000e+00
1.299479365079365039e+02 0.000000000000000000e+00
1.302278458049886751e+02 0.000000000000000000e+00
1.305132653059999939e+02 0.000000000000000000e+00
1.307907482993197164e+02 0.000000000000000000e+00
1.310806349206349068e+02 0.000000000000000000e+00
1.313748752834466984e+02 0.000000000000000000e+00
1.316551020400000027e+02 0.000000000000000000e+00
1.319457596371882175e+02 0.000000000000000000e+00
1.322336507936507815e+02 0.000000000000000000e+00
1.325306122448979522e+02 0.000000000000000000e+00
1.328130612239999948e+02 0.000000000000000000e+00
1.330915192743764237e+02 0.000000000000000000e+00
1.333819501133786787e+02 0.000000000000000000e+00
nan -1.000000000000000000e+00
1.339530612240000096e+02 0.000000000000000000e+00
1.342193877550000138e+02 0.000000000000000000e+00
1.345053968253968151e+02 0.000000000000000000e+00
1.347804081632652924e+02 0.000000000000000000e+00
1.350688435374149776e+02 0.000000000000000000e+00
1.353485714285714323e+02 0.000000000000000000e+00
1.356275510199999985e+02 0.000000000000000000e+00
1.359102040816326564e+02 0.000000000000000000e+00
1.361895691609977348e+02 0.000000000000000000e+00
nan -1.000000000000000000e+00
nan -1.000000000000000000e+00
nan -1.000000000000000000e+00
nan -1.000000000000000000e+00
nan -1.000000000000000000e+00
1.379120181405895664e+02 0.000000000000000000e+00
1.381725170068027353e+02 0.000000000000000000e+00
1.384575056689342318e+02 0.000000000000000000e+00
1.387444897959183550e+02 0.000000000000000000e+00
1.390300226757369728e+02 0.000000000000000000e+00
1.393126530612244949e+02 0.000000000000000000e+00
1.396065306122449101e+02 0.000000000000000000e+00
1.398788208616780082e+02 0.000000000000000000e+00
1.401536507936507974e+02 0.000000000000000000e+00
1.404399092970521679e+02 0.000000000000000000e+00
1.407205442176870633e+02 0.000000000000000000e+00
1.410082539682539675e+02 0.000000000000000000e+00
1.412968707482993125e+02 0.000000000000000000e+00
1.415738775510204164e+02 0.000000000000000000e+00
1.418595918367346940e+02 0.000000000000000000e+00
1.421338775510204187e+02 0.000000000000000000e+00
1.424146938775510307e+02 0.000000000000000000e+00
1.427024036281179065e+02 0.000000000000000000e+00
1.429892063492063414e+02 0.000000000000000000e+00
1.432723809523809564e+02 0.000000000000000000e+00
1.435550113378684784e+02 0.000000000000000000e+00
1.438298412698412676e+02 0.000000000000000000e+00
1.441206349206349273e+02 0.000000000000000000e+00
1.444038095238095138e+02 0.000000000000000000e+00
1.446777324263038622e+02 0.000000000000000000e+00
1.449596371882086032e+02 0.000000000000000000e+00
1.452489795918367292e+02 0.000000000000000000e+00
1.455288888888889005e+02 0.000000000000000000e+00
1.458084353741496670e+02 0.000000000000000000e+00
1.460986848072562339e+02 0.000000000000000000e+00
1.463862131519274499e+02 0.000000000000000000e+00
1.466641269841269946e+02 0.000000000000000000e+00
1.469502040816326485e+02 0.000000000000000000e+00
1.472315646258503534e+02 0.000000000000000000e+00
1.475372335600906979e+02 0.000000000000000000e+00
1.478162358276643999e+02 0.000000000000000000e+00
1.481046712018140568e+02 0.000000000000000000e+00
1.483795011337868459e+02 0.000000000000000000e+00
1.486688435374149719e+02 0.000000000000000000e+00
1.489418594104308511e+02 0.000000000000000000e+00
1.492302947845805079e+02 0.000000000000000000e+00
1.495158276643990973e+02 0.000000000000000000e+00
1.498136961451247089e+02 0.000000000000000000e+00
1.500928798185940991e+02 0.000000000000000000e+00
1.503809523809523796e+02 0.000000000000000000e+00
1.506572335600907024e+02 0.000000000000000000e+00
1.509400453514739127e+02 0.000000000000000000e+00
1.512277551020408168e+02 0.000000000000000000e+00
1.515258049886621450e+02 0.000000000000000000e+00
1.518055328798185997e+02 0.000000000000000000e+00
1.520952380952381020e+02 0.000000000000000000e+00
1.523697052154195148e+02 0.000000000000000000e+00
1.526505215419501269e+02 0.000000000000000000e+00
1.529260770975056687e+02 0.000000000000000000e+00
1.532125170068027273e+02 0.000000000000000000e+00
1.534868027210884236e+02 0.000000000000000000e+00
1.537726984126984178e+02 0.000000000000000000e+00
1.540653061224489875e+02 0.000000000000000000e+00
1.543361451247165519e+02 0.000000000000000000e+00
nan -1.000000000000000000e+00
nan -1.000000000000000000e+00
nan -1.000000000000000000e+00
nan -1.000000000000000000e+00
1.557498412698412835e+02 0.000000000000000000e+00
1.560455328798185803e+02 0.000000000000000000e+00
1.563165532879818613e+02 0.000000000000000000e+00
1.566066213151927400e+02 0.000000000000000000e+00
1.568912471655328886e+02 0.000000000000000000e+00
1.571731519274376296e+02 0.000000000000000000e+00
1.574503401360544217e+02 0.000000000000000000e+00
1.577411337868480814e+02 0.000000000000000000e+00
1.580195918367346906e+02 0.000000000000000000e+00
1.582931519274376342e+02 0.000000000000000000e+00
1.585714285714285836e+02 0.000000000000000000e+00
1.588604081632653049e+02 0.000000000000000000e+00
1.591287074829932067e+02 0.000000000000000000e+00
1.594146031746031724e+02 0.000000000000000000e+00
1.596981405895691637e+02 0.000000000000000000e+00
1.599958276643990871e+02 0.000000000000000000e+00
1.602760997732426347e+02 0.000000000000000000e+00
1.605618140589569123e+02 0.000000000000000000e+00
1.608319274376417241e+02 0.000000000000000000e+00
1.611203628117913809e+02 0.000000000000000000e+00
1.613973696145124848e+02 0.000000000000000000e+00
1.616841723356009197e+02 0.000000000000000000e+00
1.619738775510204221e+02 0.000000000000000000e+00
1.622677551020408089e+02 0.000000000000000000e+00
1.625496598639455783e+02 0.000000000000000000e+00
1.628411791383219906e+02 0.000000000000000000e+00
1.631212698412698501e+02 0.000000000000000000e+00
1.634046258503401248e+02 0.000000000000000000e+00
1.636841723356009197e+02 0.000000000000000000e+00
1.639729705215419528e+02 0.000000000000000000e+00
1.642624943310657670e+02 0.000000000000000000e+00
1.645547392290249320e+02 0.000000000000000000e+00
1.648506122448979454e+02 0.000000000000000000e+00
1.651401360544217596e+02 0.000000000000000000e+00
1.654078911564625969e+02 0.000000000000000000e+00
1.656986848072562282e+02 0.000000000000000000e+00
1.659746031746031747e+02 0.000000000000000000e+00
1.662624943310657670e+02 0.000000000000000000e+00
1.665431292517006909e+02 0.000000000000000000e+00
1.668431746031746172e+02 0.000000000000000000e+00
1.671185487528344709e+02 0.000000000000000000e+00
1.674066213151927514e+02 0.000000000000000000e+00
1.676850793650793605e+02 0.000000000000000000e+00
1.679682539682539755e+02 0.000000000000000000e+00
1.682476190476190538e+02 0.000000000000000000e+00
1.685389569160997780e+02 0.000000000000000000e+00
1.688117913832199406e+02 0.000000000000000000e+00
1.691049433106576032e+02 0.000000000000000000e+00
1.693877551020408134e+02 0.000000000000000000e+00
1.696703854875283355e+02 0.000000000000000000e+00
1.699401360544217710e+02 0.000000000000000000e+00
1.702341950113378743e+02 0.000000000000000000e+00
1.705041269841269980e+02 0.000000000000000000e+00
1.708007256235827640e+02 0.000000000000000000e+00
1.710955102040816200e+02 0.000000000000000000e+00
1.713748752834466984e+02 0.000000000000000000e+00
1.716493424036281112e+02 0.000000000000000000e+00
1.719370521541950154e+02 0.000000000000000000e+00
1.722091609977324254e+02 0.000000000000000000e+00
1.724999546485260851e+02 0.000000000000000000e+00
1.727796825396825398e+02 0.000000000000000000e+00
1.730614058956916210e+02 0.000000000000000000e+00
1.733438548752834549e+02 0.000000000000000000e+00
1.736243083900226623e+02 0.000000000000000000e+00
1.739049433106575862e+02 0.000000000000000000e+00
1.741946485259999804e+02 0.000000000000000000e+00
1.744658503401360576e+02 0.000000000000000000e+00
1.747424943310657568e+02 0.000000000000000000e+00
1.750225850340136162e+02 0.000000000000000000e+00
1.753217233560090733e+02 0.000000000000000000e+00
1.756048979591836599e+02 0.000000000000000000e+00
1.759042176870748335e+02 0.000000000000000000e+00
1.761786848072562464e+02 0.000000000000000000e+00
1.764649433106575884e+02 0.000000000000000000e+00
1.767370521541949984e+02 0.000000000000000000e+00
1.770240362811791499e+02 0.000000000000000000e+00
1.772970521541950006e+02 0.000000000000000000e+00
1.775954648526077051e+02 0.000000000000000000e+00
1.778733786848072498e+02 0.000000000000000000e+00
1.781587301587301511e+02 0.000000000000000000e+00
1.784531519274376308e+02 0.000000000000000000e+00
1.787453968253968242e+02 0.000000000000000000e+00
1.790229478458049925e+02 0.000000000000000000e+00
1.793017687074830064e+02 0.000000000000000000e+00
1.795831292517006830e+02 0.000000000000000000e+00
1.798750113378684716e+02 0.000000000000000000e+00
1.801569160997732411e+02 0.000000000000000000e+00
1.804473469387754960e+02 0.000000000000000000e+00
1.807330612244898020e+02 0.000000000000000000e+00
1.810140589569161023e+02 0.000000000000000000e+00
1.812979591836734699e+02 0.000000000000000000e+00
1.815816780045351493e+02 0.000000000000000000e+00
1.818661224489795813e+02 0.000000000000000000e+00
1.821531065759637329e+02 0.000000000000000000e+00
1.824263038548752718e+02 0.000000000000000000e+00
1.827109297052154204e+02 0.000000000000000000e+00
1.830028117913832091e+02 0.000000000000000000e+00
1.832965079365079362e+02 0.000000000000000000e+00
1.835733333333333235e+02 0.000000000000000000e+00
1.838604988662131632e+02 0.000000000000000000e+00
1.841411337868480587e+02 0.000000000000000000e+00
1.844335600907029402e+02 0.000000000000000000e+00
1.847212698412698444e+02 0.000000000000000000e+00
1.849979138321995435e+02 0.000000000000000000e+00
1.852673015873015743e+02 0.000000000000000000e+00
1.855573696145124813e+02 0.000000000000000000e+00
1.858336507936508042e+02 0.000000000000000000e+00
1.861246258503401236e+02 0.000000000000000000e+00
1.864010884353741631e+02 0.000000000000000000e+00
1.866929705215419517e+02 0.000000000000000000e+00
1.869632653061224516e+02 0.000000000000000000e+00
1.872565986394557740e+02 0.000000000000000000e+00
1.875497505668934366e+02 0.000000000000000000e+00
1.878409070294784442e+02 0.000000000000000000e+00
1.881208163265306155e+02 0.000000000000000000e+00
1.884117913832199633e+02 0.000000000000000000e+00
1.886907936507936370e+02 0.000000000000000000e+00
1.889841269841269877e+02 0.000000000000000000e+00
1.892575056689342432e+02 0.000000000000000000e+00
1.895486621315192792e+02 0.000000000000000000e+00
nan -1.000000000000000000e+00
1.901284353741496602e+02 0.000000000000000000e+00
nan -1.000000000000000000e+00
nan -1.000000000000000000e+00
nan -1.000000000000000000e+00
nan -1.000000000000000000e+00
nan -1.000000000000000000e+00
1.918650340136054524e+02 0.000000000000000000e+00
1.921725170068027353e+02 0.000000000000000000e+00
1.924707482993197232e+02 0.000000000000000000e+00
1.927573696145124700e+02 0.000000000000000000e+00
1.930380045351473939e+02 0.000000000000000000e+00
1.933104761904761801e+02 0.000000000000000000e+00
1.936081632653061320e+02 0.000000000000000000e+00
1.938889795918367440e+02 0.000000000000000000e+00
1.941910204081632685e+02 0.000000000000000000e+00
1.944667573696144984e+02 0.000000000000000000e+00
1.947506575963718944e+02 0.000000000000000000e+00
1.950296598639455681e+02 0.000000000000000000e+00
1.953141043083900286e+02 0.000000000000000000e+00
1.955900226757369751e+02 0.000000000000000000e+00
1.958931519274376285e+02 0.000000000000000000e+00
1.961601814058956847e+02 0.000000000000000000e+00
1.964506122448979681e+02 0.000000000000000000e+00
1.967403174603174705e+02 0.000000000000000000e+00
1.970389115646258631e+02 0.000000000000000000e+00
1.973110204081632730e+02 0.000000000000000000e+00
1.975876643990929722e+02 0.000000000000000000e+00
1.978735600907029379e+02 0.000000000000000000e+00
1.981567346938775529e+02 0.000000000000000000e+00
1.984370068027211005e+02 0.000000000000000000e+00
1.987325170068027091e+02 0.000000000000000000e+00
1.990224036281178996e+02 0.000000000000000000e+00
1.992952380952380906e+02 0.000000000000000000e+00
1.995918367346938851e+02 0.000000000000000000e+00
1.998684807256235842e+02 0.000000000000000000e+00
2.001498412698412608e+02 0.000000000000000000e+00
2.004442630385487405e+02 0.000000000000000000e+00
2.007134693877551115e+02 0.000000000000000000e+00
2.010112244890000284e+02 0.000000000000000000e+00
2.013113832199546493e+02 0.000000000000000000e+00
2.016059863945578172e+02 0.000000000000000000e+00
2.018809977324262945e+02 0.000000000000000000e+00
2.021576417233560221e+02 0.000000000000000000e+00
2.024301133786848084e+02 0.000000000000000000e+00
2.027350566893424002e+02 0.000000000000000000e+00
2.030182312925170152e+02 0.000000000000000000e+00
2.033171882086167841e+02 0.000000000000000000e+00
2.035965532879818625e+02 0.000000000000000000e+00
2.038813605440000174e+02 0.000000000000000000e+00
2.041741496598639571e+02 0.000000000000000000e+00
2.044529705215419426e+02 0.000000000000000000e+00
2.047325170068027091e+02 0.000000000000000000e+00
2.050049886621315238e+02 0.000000000000000000e+00
2.053021315192743828e+02 0.000000000000000000e+00
nan -1.000000000000000000e+00
2.058682993197278961e+02 0.000000000000000000e+00
2.061581859410430866e+02 0.000000000000000000e+00
2.064419047619047660e+02 0.000000000000000000e+00
2.067279818594104199e+02 0.000000000000000000e+00
2.069986394557823246e+02 0.000000000000000000e+00
2.072923356009070233e+02 0.000000000000000000e+00
2.075717006802721016e+02 0.000000000000000000e+00
2.078532426303854947e+02 0.000000000000000000e+00
2.081507482993197300e+02 0.000000000000000000e+00
nan -1.000000000000000000e+00
2.086962358276643954e+02 0.000000000000000000e+00
2.089710657596371846e+02 0.000000000000000000e+00
2.092801814058956893e+02 0.000000000000000000e+00
2.095898412698412585e+02 0.000000000000000000e+00
nan -1.000000000000000000e+00
nan -1.000000000000000000e+00
nan -1.000000000000000000e+00
2.106908163259999753e+02 0.000000000000000000e+00
2.109872108843537433e+02 0.000000000000000000e+00
2.112673015873015743e+02 0.000000000000000000e+00
2.115421315192743634e+02 0.000000000000000000e+00
2.118175056679999955e+02 0.000000000000000000e+00
2.121003174603174557e+02 0.000000000000000000e+00
2.123914739220000172e+02 0.000000000000000000e+00
2.126753741496598593e+02 0.000000000000000000e+00
2.129717913832199656e+02 0.000000000000000000e+00
2.132446258503401282e+02 0.000000000000000000e+00
2.135278004535147431e+02 0.000000000000000000e+00
2.138102494331065770e+02 0.000000000000000000e+00
2.140938775509999914e+02 0.000000000000000000e+00
2.143718820861678012e+02 0.000000000000000000e+00
2.146602040809999892e+02 0.000000000000000000e+00
2.149260770975056687e+02 0.000000000000000000e+00
2.152351927437641734e+02 0.000000000000000000e+00
2.155074829931972715e+02 0.000000000000000000e+00
2.158077097505668860e+02 0.000000000000000000e+00
2.160774603174603214e+02 0.000000000000000000e+00
2.163581632650000017e+02 0.000000000000000000e+00
2.166242176870748324e+02 0.000000000000000000e+00
2.169165079359999879e+02 0.000000000000000000e+00
2.172038095238095252e+02 0.000000000000000000e+00
2.174944217687074968e+02 0.000000000000000000e+00
2.177743310657596396e+02 0.000000000000000000e+00
2.180479591829999890e+02 0.000000000000000000e+00
2.183181859410430832e+02 0.000000000000000000e+00
2.185979138321995379e+02 0.000000000000000000e+00
2.188878004535147284e+02 0.000000000000000000e+00
2.192003628117913934e+02 0.000000000000000000e+00
nan -1.000000000000000000e+00
2.197418594104308340e+02 0.000000000000000000e+00
2.200165079365079350e+02 0.000000000000000000e+00
2.203091836729999784e+02 0.000000000000000000e+00
2.205832199546485128e+02 0.000000000000000000e+00
2.208673015873015970e+02 0.000000000000000000e+00
2.211404988662131643e+02 0.000000000000000000e+00
2.214340136054421748e+02 0.000000000000000000e+00
nan -1.000000000000000000e+00
2.219838548752834413e+02 0.000000000000000000e+00
2.222721088435374099e+02 0.000000000000000000e+00
2.225496598639455783e+02 0.000000000000000000e+00
nan -1.000000000000000000e+00
nan -1.000000000000000000e+00
nan -1.000000000000000000e+00
2.236852607709750487e+02 0.000000000000000000e+00
2.239773242630385539e+02 0.000000000000000000e+00
2.242762811791383228e+02 0.000000000000000000e+00
2.245384126984126851e+02 0.000000000000000000e+00
2.248293877551020330e+02 0.000000000000000000e+00
2.251029478458049766e+02 0.000000000000000000e+00
2.253926530612244790e+02 0.000000000000000000e+00
2.256640362811791363e+02 0.000000000000000000e+00
2.259599092970521497e+02 0.000000000000000000e+00
2.262396371882086044e+02 0.000000000000000000e+00
2.265191836734693993e+02 0.000000000000000000e+00
2.268047165532879887e+02 0.000000000000000000e+00
2.270893424036281090e+02 0.000000000000000000e+00
2.273665306122449010e+02 0.000000000000000000e+00
2.276477097505668894e+02 0.000000000000000000e+00
2.279247165532879933e+02 0.000000000000000000e+00
2.282165986394557819e+02 0.000000000000000000e+00
2.284905215419501019e+02 0.000000000000000000e+00
2.287805895691610090e+02 0.000000000000000000e+00
2.290499773242630397e+02 0.000000000000000000e+00
2.293411337868480757e+02 0.000000000000000000e+00
2.296228571428571570e+02 0.000000000000000000e+00
2.299076643990929654e+02 0.000000000000000000e+00
2.301908390022675803e+02 0.000000000000000000e+00
2.304810884353741471e+02 0.000000000000000000e+00
2.307617233560090710e+02 0.000000000000000000e+00
2.310510657596371971e+02 0.000000000000000000e+00
2.313217233560090733e+02 0.000000000000000000e+00
2.316143310657596430e+02 0.000000000000000000e+00
2.318891609977324322e+02 0.000000000000000000e+00
2.321792290249433108e+02 0.000000000000000000e+00
2.324493424036281226e+02 0.000000000000000000e+00
2.327495691609977371e+02 0.000000000000000000e+00
2.330214965986394589e+02 0.000000000000000000e+00
2.333112018140589612e+02 0.000000000000000000e+00
2.335876643990929722e+02 0.000000000000000000e+00
2.338733786848072498e+02 0.000000000000000000e+00
2.341578231292517103e+02 0.000000000000000000e+00
2.344460770975056789e+02 0.000000000000000000e+00
2.347303401360544228e+02 0.000000000000000000e+00
2.350178684807256104e+02 0.000000000000000000e+00
2.352914285714285825e+02 0.000000000000000000e+00
2.355814965986394611e+02 0.000000000000000000e+00
2.358546938775510284e+02 0.000000000000000000e+00
2.361492970521541963e+02 0.000000000000000000e+00
2.364277551020408055e+02 0.000000000000000000e+00
2.367170975056689315e+02 0.000000000000000000e+00
2.369924716553287851e+02 0.000000000000000000e+00
2.372792743764172201e+02 0.000000000000000000e+00
2.375484807256235911e+02 0.000000000000000000e+00
2.378438095238095116e+02 0.000000000000000000e+00
2.381204535147392392e+02 0.000000000000000000e+00
2.384119727891156515e+02 0.000000000000000000e+00
2.386907936507936370e+02 0.000000000000000000e+00
2.389786848072562293e+02 0.000000000000000000e+00
2.392647619047619116e+02 0.000000000000000000e+00
2.395606349206349250e+02 0.000000000000000000e+00
2.398303854875283321e+02 0.000000000000000000e+00
2.401090249433106578e+02 0.000000000000000000e+00
2.403941950113378709e+02 0.000000000000000000e+00
2.406797278911564604e+02 0.000000000000000000e+00
2.409532879818594040e+02 0.000000000000000000e+00
2.412397278911564626e+02 0.000000000000000000e+00
2.415170975056689429e+02 0.000000000000000000e+00
2.418120634920634870e+02 0.000000000000000000e+00
2.420885260770974980e+02 0.000000000000000000e+00
2.423720634920634893e+02 0.000000000000000000e+00
2.426501587301587222e+02 0.000000000000000000e+00
2.429396825396825363e+02 0.000000000000000000e+00
2.432130612244897918e+02 0.000000000000000000e+00
2.434938775510204039e+02 0.000000000000000000e+00
2.437683446712018167e+02 0.000000000000000000e+00
2.440667573696145212e+02 0.000000000000000000e+00
2.443374149659863974e+02 0.000000000000000000e+00
2.446282086167800571e+02 0.000000000000000000e+00
2.449050340136054444e+02 0.000000000000000000e+00
2.451874829931972783e+02 0.000000000000000000e+00
2.454628571428571320e+02 0.000000000000000000e+00
2.457520181405895698e+02 0.000000000000000000e+00
2.460341043083900274e+02 0.000000000000000000e+00
2.463279818594104427e+02 0.000000000000000000e+00
2.465990022675736952e+02 0.000000000000000000e+00
2.468907029478457957e+02 0.000000000000000000e+00
2.471570068027210993e+02 0.000000000000000000e+00
2.474405442176870622e+02 0.000000000000000000e+00
2.477329705215419438e+02 0.000000000000000000e+00
2.480105215419501121e+02 0.000000000000000000e+00
2.482886167800453450e+02 0.000000000000000000e+00
2.485705215419501144e+02 0.000000000000000000e+00
2.488560544217687038e+02 0.000000000000000000e+00
2.491443083900226725e+02 0.000000000000000000e+00
2.494138775510204198e+02 0.000000000000000000e+00
2.496972335600906945e+02 0.000000000000000000e+00
2.499731519274376410e+02 0.000000000000000000e+00
2.502639455782313007e+02 0.000000000000000000e+00
2.505433106575963791e+02 0.000000000000000000e+00
nan -1.000000000000000000e+00
2.511256235827664511e+02 0.000000000000000000e+00
2.514131519274376387e+02 0.000000000000000000e+00
2.516814512471655405e+02 0.000000000000000000e+00
