# Supplementary material for: Correlated microtiming deviations in jazz and rock music
Source: PLoS One. 2018 Jan 24;13(1):e0186361. doi: 10.1371/journal.pone.0186361 (PMC5783353; doi:10.1371/journal.pone.0186361)
Supplement: S1 Dataset — (ZIP) [file pone.0186361.s001.zip › R26.dat]

4.546049886621315039e+01 0.000000000000000000e+00
4.592344671201814066e+01 0.000000000000000000e+00
4.637623582766440222e+01 0.000000000000000000e+00
nan -1.000000000000000000e+00
nan -1.000000000000000000e+00
nan -1.000000000000000000e+00
4.825995464852607597e+01 0.000000000000000000e+00
4.870603174603174779e+01 0.000000000000000000e+00
4.915646258503401356e+01 0.000000000000000000e+00
nan -1.000000000000000000e+00
nan -1.000000000000000000e+00
nan -1.000000000000000000e+00
nan -1.000000000000000000e+00
nan -1.000000000000000000e+00
nan -1.000000000000000000e+00
5.238240362811791329e+01 0.000000000000000000e+00
5.283138321995464537e+01 0.000000000000000000e+00
5.327365079365079481e+01 0.000000000000000000e+00
5.374149659863945772e+01 0.000000000000000000e+00
nan -1.000000000000000000e+00
nan -1.000000000000000000e+00
nan -1.000000000000000000e+00
5.560199546485260669e+01 0.000000000000000000e+00
5.607365079365079197e+01 0.000000000000000000e+00
5.652408163265305774e+01 0.000000000000000000e+00
5.698394557823129247e+01 0.000000000000000000e+00
5.744253968253968168e+01 0.000000000000000000e+00
5.791492063492063380e+01 0.000000000000000000e+00
5.836263038548752746e+01 0.000000000000000000e+00
nan -1.000000000000000000e+00
5.925387755102040899e+01 0.000000000000000000e+00
5.974004535147392403e+01 0.000000000000000000e+00
6.019718820861677955e+01 0.000000000000000000e+00
6.063891156462585030e+01 0.000000000000000000e+00
6.110004535147392346e+01 0.000000000000000000e+00
6.156444444444444741e+01 0.000000000000000000e+00
6.200798185941042817e+01 0.000000000000000000e+00
6.246004535147392289e+01 0.000000000000000000e+00
6.292879818594104080e+01 0.000000000000000000e+00
6.336108843537414970e+01 0.000000000000000000e+00
6.381405895691609942e+01 0.000000000000000000e+00
6.428027210884353337e+01 0.000000000000000000e+00
6.473614512471655758e+01 0.000000000000000000e+00
6.518276643990930097e+01 0.000000000000000000e+00
6.565877551020408021e+01 0.000000000000000000e+00
6.612643990929704785e+01 0.000000000000000000e+00
6.659156462585033864e+01 0.000000000000000000e+00
nan -1.000000000000000000e+00
nan -1.000000000000000000e+00
nan -1.000000000000000000e+00
6.839473922902494962e+01 0.000000000000000000e+00
6.884680272108843724e+01 0.000000000000000000e+00
6.931029478458049198e+01 0.000000000000000000e+00
6.976072562358277196e+01 0.000000000000000000e+00
7.021641723356009379e+01 0.000000000000000000e+00
7.064126984126984610e+01 0.000000000000000000e+00
7.110693877551020137e+01 0.000000000000000000e+00
7.155736961451246714e+01 0.000000000000000000e+00
7.200798185941043528e+01 0.000000000000000000e+00
7.245823129251701289e+01 0.000000000000000000e+00
7.291591836734693288e+01 0.000000000000000000e+00
7.336634920634921286e+01 0.000000000000000000e+00
7.380734693877550967e+01 0.000000000000000000e+00
7.428317460317460075e+01 0.000000000000000000e+00
7.472344671201814492e+01 0.000000000000000000e+00
7.516716553287982094e+01 0.000000000000000000e+00
7.563936507936507780e+01 0.000000000000000000e+00
7.610140589569161307e+01 0.000000000000000000e+00
7.654258503401361224e+01 0.000000000000000000e+00
7.698285714285714221e+01 0.000000000000000000e+00
7.741913832199546164e+01 0.000000000000000000e+00
7.788390022675737612e+01 0.000000000000000000e+00
7.834521541950113033e+01 0.000000000000000000e+00
7.880018140589568532e+01 0.000000000000000000e+00
7.925768707482993136e+01 0.000000000000000000e+00
7.971773242630385425e+01 0.000000000000000000e+00
8.017505668934239793e+01 0.000000000000000000e+00
8.062530612244897554e+01 0.000000000000000000e+00
8.106993197278912078e+01 0.000000000000000000e+00
8.155718820861677898e+01 0.000000000000000000e+00
8.198131519274376444e+01 0.000000000000000000e+00
8.243301587301587574e+01 0.000000000000000000e+00
8.287836734693877361e+01 0.000000000000000000e+00
8.334258503401360940e+01 0.000000000000000000e+00
8.379700680272108571e+01 0.000000000000000000e+00
8.423383219954648382e+01 0.000000000000000000e+00
8.469986394557822962e+01 0.000000000000000000e+00
8.515501133786848698e+01 0.000000000000000000e+00
8.559945578231292984e+01 0.000000000000000000e+00
8.604571428571428271e+01 0.000000000000000000e+00
8.648979591836734926e+01 0.000000000000000000e+00
8.695310657596371584e+01 0.000000000000000000e+00
8.740535147392290583e+01 0.000000000000000000e+00
8.787736961451247453e+01 0.000000000000000000e+00
8.830603174603174921e+01 0.000000000000000000e+00
8.876408163265305973e+01 0.000000000000000000e+00
8.922757369614512868e+01 0.000000000000000000e+00
nan -1.000000000000000000e+00
9.013696145124715997e+01 0.000000000000000000e+00
9.060716553287981867e+01 0.000000000000000000e+00
9.102929705215419176e+01 0.000000000000000000e+00
9.148825396825397149e+01 0.000000000000000000e+00
9.193197278911564752e+01 0.000000000000000000e+00
9.239147392290249172e+01 0.000000000000000000e+00
9.283646258503401327e+01 0.000000000000000000e+00
9.330358276643990223e+01 0.000000000000000000e+00
9.374820861678004746e+01 0.000000000000000000e+00
9.421696145124717248e+01 0.000000000000000000e+00
9.466158730158730350e+01 0.000000000000000000e+00
9.512580498866212508e+01 0.000000000000000000e+00
9.555519274376416661e+01 0.000000000000000000e+00
9.604825396825397377e+01 0.000000000000000000e+00
9.646730158730159133e+01 0.000000000000000000e+00
9.694839002267573846e+01 0.000000000000000000e+00
9.743564625850339667e+01 0.000000000000000000e+00
9.789333333333333087e+01 0.000000000000000000e+00
9.832707482993197345e+01 0.000000000000000000e+00
9.877188208616780685e+01 0.000000000000000000e+00
nan -1.000000000000000000e+00
9.972208616780045531e+01 0.000000000000000000e+00
1.001650793650793645e+02 0.000000000000000000e+00
1.006285714285714334e+02 0.000000000000000000e+00
1.010906122448979545e+02 0.000000000000000000e+00
1.015343310657596305e+02 0.000000000000000000e+00
1.019814965986394526e+02 0.000000000000000000e+00
1.024224943310657636e+02 0.000000000000000000e+00
1.028825396825396865e+02 0.000000000000000000e+00
1.033469387755102105e+02 0.000000000000000000e+00
1.038048072562358328e+02 0.000000000000000000e+00
1.042456235827664415e+02 0.000000000000000000e+00
1.047123809523809541e+02 0.000000000000000000e+00
1.051590022675736975e+02 0.000000000000000000e+00
1.056168707482993199e+02 0.000000000000000000e+00
1.060607709750566841e+02 0.000000000000000000e+00
1.065024943310657619e+02 0.000000000000000000e+00
1.069521995464852608e+02 0.000000000000000000e+00
1.074073469387755040e+02 0.000000000000000000e+00
1.078575963718820816e+02 0.000000000000000000e+00
1.083103854875283503e+02 0.000000000000000000e+00
1.087793197278911634e+02 0.000000000000000000e+00
1.092415419501133726e+02 0.000000000000000000e+00
1.096760090702947821e+02 0.000000000000000000e+00
1.101137414965986352e+02 0.000000000000000000e+00
1.106039002260000075e+02 1.000000000000000000e+00
1.110240362810000079e+02 1.000000000000000000e+00
1.114643083900226799e+02 0.000000000000000000e+00
1.119381405895691586e+02 0.000000000000000000e+00
1.124097959183673510e+02 0.000000000000000000e+00
1.128546031746031701e+02 0.000000000000000000e+00
1.133119274376417280e+02 0.000000000000000000e+00
1.137837641723355944e+02 0.000000000000000000e+00
nan -1.000000000000000000e+00
nan -1.000000000000000000e+00
nan -1.000000000000000000e+00
nan -1.000000000000000000e+00
nan -1.000000000000000000e+00
nan -1.000000000000000000e+00
1.170117006802721136e+02 0.000000000000000000e+00
1.174534240362811772e+02 0.000000000000000000e+00
1.179071201814059009e+02 0.000000000000000000e+00
1.183383219950000012e+02 0.000000000000000000e+00
1.187963718820861629e+02 0.000000000000000000e+00
1.192520634920634990e+02 0.000000000000000000e+00
1.197099319727891213e+02 0.000000000000000000e+00
1.201652607709750527e+02 0.000000000000000000e+00
1.206247619047619111e+02 0.000000000000000000e+00
1.210951473922902437e+02 0.000000000000000000e+00
1.215461224489795882e+02 0.000000000000000000e+00
1.219983673469387782e+02 0.000000000000000000e+00
1.224687528344671250e+02 0.000000000000000000e+00
1.229425850340136037e+02 0.000000000000000000e+00
1.233864852607709821e+02 0.000000000000000000e+00
1.238643083900226713e+02 0.000000000000000000e+00
1.243297959183673527e+02 0.000000000000000000e+00
1.248039909297052219e+02 0.000000000000000000e+00
1.252674829931972766e+02 0.000000000000000000e+00
1.257141043083900200e+02 0.000000000000000000e+00
1.261774149659864008e+02 0.000000000000000000e+00
1.266300226757369671e+02 0.000000000000000000e+00
1.270871655328798226e+02 0.000000000000000000e+00
1.275571882086167790e+02 0.000000000000000000e+00
1.280163265306122469e+02 0.000000000000000000e+00
1.284698412698412824e+02 0.000000000000000000e+00
1.289405895691610056e+02 0.000000000000000000e+00
1.294155102040816416e+02 0.000000000000000000e+00
1.298621315192743850e+02 0.000000000000000000e+00
1.303198185941043050e+02 0.000000000000000000e+00
1.307765986394557842e+02 0.000000000000000000e+00
1.312250340136054376e+02 0.000000000000000000e+00
1.316957823129251608e+02 0.000000000000000000e+00
1.321585487528344629e+02 0.000000000000000000e+00
1.326198639455782313e+02 0.000000000000000000e+00
1.330822675736961571e+02 0.000000000000000000e+00
1.335441269841269900e+02 0.000000000000000000e+00
1.340112471655328932e+02 0.000000000000000000e+00
1.344700226757369705e+02 0.000000000000000000e+00
1.349255328798186042e+02 0.000000000000000000e+00
1.353872108843537490e+02 0.000000000000000000e+00
1.358494331065759582e+02 0.000000000000000000e+00
1.363118367346938840e+02 0.000000000000000000e+00
1.367651700680272029e+02 0.000000000000000000e+00
1.372223129251700584e+02 0.000000000000000000e+00
1.376937868480725626e+02 0.000000000000000000e+00
1.381398639455782416e+02 0.000000000000000000e+00
1.386222222222222342e+02 0.000000000000000000e+00
1.390672108843537274e+02 0.000000000000000000e+00
1.395167346938775381e+02 0.000000000000000000e+00
1.399678911564625992e+02 0.000000000000000000e+00
1.404439002267573642e+02 0.000000000000000000e+00
1.408830839002267510e+02 0.000000000000000000e+00
1.413589115646258563e+02 0.000000000000000000e+00
1.418064399092970405e+02 0.000000000000000000e+00
1.422730158730158792e+02 0.000000000000000000e+00
1.427375963718820913e+02 0.000000000000000000e+00
1.431871201814059020e+02 0.000000000000000000e+00
1.436705668934240236e+02 0.000000000000000000e+00
1.441346031746031713e+02 0.000000000000000000e+00
1.445855782312925157e+02 0.000000000000000000e+00
1.450516099773242615e+02 0.000000000000000000e+00
1.455125623582766536e+02 0.000000000000000000e+00
1.460050793650793537e+02 0.000000000000000000e+00
1.464406349206349205e+02 0.000000000000000000e+00
1.469108390022675792e+02 0.000000000000000000e+00
nan -1.000000000000000000e+00
nan -1.000000000000000000e+00
nan -1.000000000000000000e+00
1.487414058956915994e+02 0.000000000000000000e+00
1.492032653061224607e+02 0.000000000000000000e+00
1.496546031746031815e+02 0.000000000000000000e+00
1.500937868480725683e+02 0.000000000000000000e+00
1.505487528344671091e+02 0.000000000000000000e+00
1.510106122448979704e+02 0.000000000000000000e+00
1.514545124716553346e+02 0.000000000000000000e+00
1.519002267573696088e+02 0.000000000000000000e+00
1.523397732426303719e+02 0.000000000000000000e+00
1.527905668934240282e+02 0.000000000000000000e+00
1.532273922902494405e+02 0.000000000000000000e+00
1.536653061224489818e+02 0.000000000000000000e+00
1.541126530612244778e+02 0.000000000000000000e+00
nan -1.000000000000000000e+00
nan -1.000000000000000000e+00
1.554543310657596464e+02 0.000000000000000000e+00
1.559111111111110972e+02 0.000000000000000000e+00
1.563961904761904691e+02 0.000000000000000000e+00
1.568333786848072577e+02 0.000000000000000000e+00
1.572881632653061104e+02 0.000000000000000000e+00
1.577785034013605525e+02 0.000000000000000000e+00
nan -1.000000000000000000e+00
nan -1.000000000000000000e+00
nan -1.000000000000000000e+00
1.595981859410430843e+02 0.000000000000000000e+00
1.600555102040816280e+02 0.000000000000000000e+00
1.604934240362811693e+02 0.000000000000000000e+00
nan -1.000000000000000000e+00
nan -1.000000000000000000e+00
nan -1.000000000000000000e+00
nan -1.000000000000000000e+00
nan -1.000000000000000000e+00
1.631927437641723486e+02 0.000000000000000000e+00
1.636673015873015800e+02 0.000000000000000000e+00
1.640963265306122310e+02 0.000000000000000000e+00
1.645445804988662246e+02 0.000000000000000000e+00
1.649906575963718751e+02 0.000000000000000000e+00
1.654436281179138462e+02 0.000000000000000000e+00
1.659025850340136117e+02 0.000000000000000000e+00
1.663639002267573801e+02 0.000000000000000000e+00
1.668114285714285643e+02 0.000000000000000000e+00
1.672725623582766445e+02 0.000000000000000000e+00
1.677289795918367474e+02 0.000000000000000000e+00
1.681786848072562464e+02 0.000000000000000000e+00
1.686254875283446779e+02 0.000000000000000000e+00
nan -1.000000000000000000e+00
nan -1.000000000000000000e+00
nan -1.000000000000000000e+00
1.704649433106575884e+02 0.000000000000000000e+00
1.709422222222222274e+02 0.000000000000000000e+00
1.713795918367347042e+02 0.000000000000000000e+00
1.718436281179138234e+02 0.000000000000000000e+00
1.722768253968253873e+02 0.000000000000000000e+00
1.727573696145124700e+02 0.000000000000000000e+00
1.731969160997732331e+02 0.000000000000000000e+00
1.736343764169999986e+02 0.000000000000000000e+00
1.741144671201814162e+02 0.000000000000000000e+00
1.745678004535147352e+02 0.000000000000000000e+00
1.750031746031746138e+02 0.000000000000000000e+00
1.754742857142857133e+02 0.000000000000000000e+00
1.759365079365079225e+02 0.000000000000000000e+00
1.764128798185940923e+02 0.000000000000000000e+00
1.768549659863945465e+02 0.000000000000000000e+00
nan -1.000000000000000000e+00
1.777946485260771112e+02 0.000000000000000000e+00
1.782461678004535202e+02 0.000000000000000000e+00
1.787092970521541986e+02 0.000000000000000000e+00
1.791651700680272086e+02 0.000000000000000000e+00
1.796223129251700641e+02 0.000000000000000000e+00
1.800776417233560096e+02 0.000000000000000000e+00
1.805304308390022641e+02 0.000000000000000000e+00
1.809919274376417206e+02 0.000000000000000000e+00
1.814461678004535088e+02 0.000000000000000000e+00
1.818953287981859432e+02 0.000000000000000000e+00
1.823361451247165519e+02 0.000000000000000000e+00
1.827887528344671182e+02 0.000000000000000000e+00
1.832564172335600858e+02 0.000000000000000000e+00
1.836986848072562282e+02 0.000000000000000000e+00
1.841599999999999966e+02 0.000000000000000000e+00
1.846126077097505629e+02 0.000000000000000000e+00
1.850610430839002163e+02 0.000000000000000000e+00
1.855138321995464992e+02 0.000000000000000000e+00
1.859577324263038633e+02 0.000000000000000000e+00
1.864188662131519152e+02 0.000000000000000000e+00
1.868740136054421725e+02 0.000000000000000000e+00
1.873239002267573596e+02 0.000000000000000000e+00
1.877819501133786844e+02 0.000000000000000000e+00
1.882321995464852478e+02 0.000000000000000000e+00
1.886897052154195080e+02 0.000000000000000000e+00
1.891615419501133886e+02 0.000000000000000000e+00
1.896108843537414828e+02 0.000000000000000000e+00
1.900625850340136083e+02 0.000000000000000000e+00
1.905164625850340201e+02 0.000000000000000000e+00
1.909712471655328727e+02 0.000000000000000000e+00
1.914568707482993091e+02 0.000000000000000000e+00
nan -1.000000000000000000e+00
1.923726077097505538e+02 0.000000000000000000e+00
1.928230385487528338e+02 0.000000000000000000e+00
1.932743764172335545e+02 0.000000000000000000e+00
1.937297052154195001e+02 0.000000000000000000e+00
1.941737868480725524e+02 0.000000000000000000e+00
1.946331065759637227e+02 0.000000000000000000e+00
1.950788208616779968e+02 0.000000000000000000e+00
1.955466666666666526e+02 0.000000000000000000e+00
1.959945578231292416e+02 0.000000000000000000e+00
1.964469841269841197e+02 0.000000000000000000e+00
1.969113832199546437e+02 0.000000000000000000e+00
1.973832199546485242e+02 0.000000000000000000e+00
1.978332879818593995e+02 0.000000000000000000e+00
1.982751927437641655e+02 0.000000000000000000e+00
1.987428571428571331e+02 0.000000000000000000e+00
1.991782312925170118e+02 0.000000000000000000e+00
1.996331972789115525e+02 0.000000000000000000e+00
2.000856235827664307e+02 0.000000000000000000e+00
2.005491156462585138e+02 0.000000000000000000e+00
2.010077097505669030e+02 0.000000000000000000e+00
2.014588662131519357e+02 0.000000000000000000e+00
2.019252607709750578e+02 0.000000000000000000e+00
2.023711564625850201e+02 0.000000000000000000e+00
2.028400907029478333e+02 0.000000000000000000e+00
2.032789115646258438e+02 0.000000000000000000e+00
2.037433106575963677e+02 0.000000000000000000e+00
2.042022675736961332e+02 0.000000000000000000e+00
2.046661224489795927e+02 0.000000000000000000e+00
2.051071201814058895e+02 0.000000000000000000e+00
2.055715192743764135e+02 0.000000000000000000e+00
nan -1.000000000000000000e+00
nan -1.000000000000000000e+00
nan -1.000000000000000000e+00
2.074017233560090574e+02 0.000000000000000000e+00
2.078539682539682474e+02 0.000000000000000000e+00
2.082898866213151905e+02 0.000000000000000000e+00
2.087711564625850258e+02 0.000000000000000000e+00
2.092065306122449044e+02 0.000000000000000000e+00
2.096613151927437571e+02 0.000000000000000000e+00
2.101242630385487473e+02 0.000000000000000000e+00
2.105841269841269821e+02 0.000000000000000000e+00
2.110231292517006807e+02 0.000000000000000000e+00
2.114581405895691546e+02 0.000000000000000000e+00
2.119247165532879933e+02 0.000000000000000000e+00
2.123865759637188262e+02 0.000000000000000000e+00
2.128310204081632548e+02 0.000000000000000000e+00
2.133246258503401407e+02 0.000000000000000000e+00
2.137393197278911430e+02 0.000000000000000000e+00
2.142233106575963859e+02 0.000000000000000000e+00
2.146862585034013478e+02 0.000000000000000000e+00
2.151401360544217596e+02 0.000000000000000000e+00
2.155943764172335477e+02 0.000000000000000000e+00
2.160540589569160943e+02 0.000000000000000000e+00
2.165240816326530648e+02 0.000000000000000000e+00
2.169824943309999981e+02 1.000000000000000000e+00
2.173882993197278779e+02 0.000000000000000000e+00
2.178681179138322079e+02 0.000000000000000000e+00
2.183114739229025076e+02 0.000000000000000000e+00
2.187570068027210937e+02 0.000000000000000000e+00
2.192208616780045247e+02 0.000000000000000000e+00
2.196941496598639390e+02 0.000000000000000000e+00
nan -1.000000000000000000e+00
nan -1.000000000000000000e+00
nan -1.000000000000000000e+00
2.214599546485260646e+02 0.000000000000000000e+00
2.219261678004535270e+02 0.000000000000000000e+00
2.223749659863945567e+02 0.000000000000000000e+00
2.228221315192743646e+02 0.000000000000000000e+00
2.232616780045351561e+02 0.000000000000000000e+00
2.237008616780045429e+02 0.000000000000000000e+00
2.241734240362811761e+02 0.000000000000000000e+00
2.246327437641723463e+02 0.000000000000000000e+00
2.250755555555555532e+02 0.000000000000000000e+00
2.255399546485260771e+02 0.000000000000000000e+00
2.259620861678004644e+02 0.000000000000000000e+00
2.264439002267573642e+02 0.000000000000000000e+00
2.268854421768707539e+02 0.000000000000000000e+00
2.273151927437641859e+02 0.000000000000000000e+00
nan -1.000000000000000000e+00
nan -1.000000000000000000e+00
2.286427210884353656e+02 0.000000000000000000e+00
2.291145578231292461e+02 0.000000000000000000e+00
2.295600907029478321e+02 0.000000000000000000e+00
2.300132426303854913e+02 0.000000000000000000e+00
2.304576870748299200e+02 0.000000000000000000e+00
2.309306122448979579e+02 0.000000000000000000e+00
2.313850340136054342e+02 0.000000000000000000e+00
2.318220408163265347e+02 0.000000000000000000e+00
2.322848072562358368e+02 0.000000000000000000e+00
2.327499319727891134e+02 0.000000000000000000e+00
2.332192290249433029e+02 0.000000000000000000e+00
2.336819954648526050e+02 0.000000000000000000e+00
