# Supplementary material for: Correlated microtiming deviations in jazz and rock music
Source: PLoS One. 2018 Jan 24;13(1):e0186361. doi: 10.1371/journal.pone.0186361 (PMC5783353; doi:10.1371/journal.pone.0186361)
Supplement: S1 Dataset — (ZIP) [file pone.0186361.s001.zip › R27.dat]

1.598040816326530589e+01 0.000000000000000000e+00
1.646204081632653171e+01 0.000000000000000000e+00
1.690122448979591852e+01 0.000000000000000000e+00
1.737632653061224630e+01 0.000000000000000000e+00
1.781532879818594139e+01 0.000000000000000000e+00
1.827229024943310520e+01 0.000000000000000000e+00
1.871709750566893504e+01 0.000000000000000000e+00
1.919147392290249599e+01 0.000000000000000000e+00
1.962594104308390186e+01 0.000000000000000000e+00
2.010086167800453438e+01 0.000000000000000000e+00
2.052716553287981682e+01 0.000000000000000000e+00
2.100571428571428712e+01 0.000000000000000000e+00
2.144707482993197445e+01 0.000000000000000000e+00
2.190458049886621339e+01 0.000000000000000000e+00
2.235900226757369680e+01 0.000000000000000000e+00
nan -1.000000000000000000e+00
2.326730158730158848e+01 0.000000000000000000e+00
2.375020408163265273e+01 0.000000000000000000e+00
2.419464852607709915e+01 0.000000000000000000e+00
2.467392290249433273e+01 0.000000000000000000e+00
2.510621315192743808e+01 0.000000000000000000e+00
2.557206349206349216e+01 0.000000000000000000e+00
2.601759637188208529e+01 0.000000000000000000e+00
2.649523809523809348e+01 0.000000000000000000e+00
2.692843537414966093e+01 0.000000000000000000e+00
2.740807256235827793e+01 0.000000000000000000e+00
2.784126984126984183e+01 0.000000000000000000e+00
2.831165532879818514e+01 0.000000000000000000e+00
2.876789115646258566e+01 0.000000000000000000e+00
2.922068027210884367e+01 0.000000000000000000e+00
2.964535147392290426e+01 0.000000000000000000e+00
3.009070294784580568e+01 0.000000000000000000e+00
3.055546485260770950e+01 0.000000000000000000e+00
3.101170068027211002e+01 0.000000000000000000e+00
3.144598639455782418e+01 0.000000000000000000e+00
3.190802721088435234e+01 0.000000000000000000e+00
3.234049886621315295e+01 0.000000000000000000e+00
3.282249433106576220e+01 0.000000000000000000e+00
3.327238095238094928e+01 0.000000000000000000e+00
3.372970521541950006e+01 0.000000000000000000e+00
3.417160997732426608e+01 0.000000000000000000e+00
3.464507936507936847e+01 0.000000000000000000e+00
3.507428571428571473e+01 0.000000000000000000e+00
3.553215419501133709e+01 0.000000000000000000e+00
3.598839002267573761e+01 0.000000000000000000e+00
3.646603174603174580e+01 0.000000000000000000e+00
3.689306122448979863e+01 0.000000000000000000e+00
nan -1.000000000000000000e+00
3.779065759637187938e+01 0.000000000000000000e+00
3.827247165532880047e+01 0.000000000000000000e+00
3.871038548752834174e+01 0.000000000000000000e+00
3.916734693877550910e+01 0.000000000000000000e+00
3.960907029478457986e+01 0.000000000000000000e+00
4.007600907029478776e+01 0.000000000000000000e+00
4.052136054421768563e+01 0.000000000000000000e+00
4.097541950113378562e+01 0.000000000000000000e+00
nan -1.000000000000000000e+00
4.191056689342403274e+01 0.000000000000000000e+00
4.230585034013605394e+01 0.000000000000000000e+00
4.275954648526077051e+01 0.000000000000000000e+00
4.321088435374149839e+01 0.000000000000000000e+00
4.369433106575963421e+01 0.000000000000000000e+00
4.414113378684807287e+01 0.000000000000000000e+00
4.460861678004535236e+01 0.000000000000000000e+00
4.504344671201813810e+01 0.000000000000000000e+00
4.553977324263038895e+01 0.000000000000000000e+00
4.598385487528344839e+01 0.000000000000000000e+00
4.646929705215419659e+01 0.000000000000000000e+00
4.689759637188208785e+01 0.000000000000000000e+00
nan -1.000000000000000000e+00
nan -1.000000000000000000e+00
nan -1.000000000000000000e+00
nan -1.000000000000000000e+00
4.919328798185941309e+01 0.000000000000000000e+00
4.961306122448979750e+01 0.000000000000000000e+00
5.007673469387754750e+01 0.000000000000000000e+00
5.051247165532879535e+01 0.000000000000000000e+00
5.097378684807256377e+01 0.000000000000000000e+00
5.140408163265306030e+01 0.000000000000000000e+00
5.185124716553288238e+01 0.000000000000000000e+00
5.228244897959183390e+01 0.000000000000000000e+00
5.274793650793650812e+01 0.000000000000000000e+00
5.318802721088435703e+01 0.000000000000000000e+00
5.364281179138321676e+01 0.000000000000000000e+00
5.409451247165532806e+01 0.000000000000000000e+00
5.457306122448979835e+01 0.000000000000000000e+00
5.501206349206348989e+01 0.000000000000000000e+00
nan -1.000000000000000000e+00
5.591492063492063380e+01 0.000000000000000000e+00
5.638095238095237960e+01 0.000000000000000000e+00
5.681106575963718797e+01 0.000000000000000000e+00
5.726530612244897611e+01 0.000000000000000000e+00
5.770630385487528002e+01 0.000000000000000000e+00
5.818122448979591610e+01 0.000000000000000000e+00
5.862167800453514843e+01 0.000000000000000000e+00
5.906285714285714050e+01 0.000000000000000000e+00
5.951727891156462391e+01 0.000000000000000000e+00
5.997968253968254260e+01 0.000000000000000000e+00
6.041814058956916256e+01 0.000000000000000000e+00
6.086276643990929358e+01 0.000000000000000000e+00
6.132843537414966306e+01 0.000000000000000000e+00
6.178975056689342438e+01 0.000000000000000000e+00
6.224253968253968594e+01 0.000000000000000000e+00
nan -1.000000000000000000e+00
nan -1.000000000000000000e+00
6.363646258503401043e+01 0.000000000000000000e+00
6.407836734693877645e+01 0.000000000000000000e+00
6.453659863945578934e+01 0.000000000000000000e+00
6.497959183673469852e+01 0.000000000000000000e+00
6.544852607709751169e+01 0.000000000000000000e+00
6.588589569160997428e+01 0.000000000000000000e+00
6.635083900226757692e+01 0.000000000000000000e+00
6.680181405895692137e+01 0.000000000000000000e+00
6.725768707482993136e+01 0.000000000000000000e+00
6.770594104308389660e+01 0.000000000000000000e+00
6.815201814058957552e+01 0.000000000000000000e+00
6.859464852600000029e+01 0.000000000000000000e+00
6.907392290249433131e+01 0.000000000000000000e+00
6.952707482993197630e+01 0.000000000000000000e+00
6.998095238095237391e+01 0.000000000000000000e+00
7.043609977324263127e+01 0.000000000000000000e+00
7.088816326530611889e+01 0.000000000000000000e+00
7.133206349206349728e+01 0.000000000000000000e+00
7.178594104308389490e+01 0.000000000000000000e+00
7.224743764172335148e+01 0.000000000000000000e+00
7.270965986394557490e+01 0.000000000000000000e+00
7.315229024943310776e+01 0.000000000000000000e+00
7.361142857142857565e+01 0.000000000000000000e+00
7.402975056689342637e+01 0.000000000000000000e+00
7.453641723356008697e+01 0.000000000000000000e+00
7.499174603174603249e+01 0.000000000000000000e+00
7.544870748299319985e+01 0.000000000000000000e+00
7.589097505668934218e+01 0.000000000000000000e+00
nan -1.000000000000000000e+00
nan -1.000000000000000000e+00
nan -1.000000000000000000e+00
nan -1.000000000000000000e+00
nan -1.000000000000000000e+00
7.862077097505668632e+01 0.000000000000000000e+00
7.909514739229024372e+01 0.000000000000000000e+00
7.954412698412699001e+01 0.000000000000000000e+00
7.998077097505668576e+01 0.000000000000000000e+00
8.043102040816326337e+01 0.000000000000000000e+00
8.089233560090703179e+01 0.000000000000000000e+00
8.134458049886620756e+01 0.000000000000000000e+00
8.180317460317459677e+01 0.000000000000000000e+00
8.223437641723356251e+01 0.000000000000000000e+00
8.270312925170067331e+01 0.000000000000000000e+00
8.315882086167800935e+01 0.000000000000000000e+00
8.361578231292517671e+01 0.000000000000000000e+00
8.405024943310657193e+01 0.000000000000000000e+00
nan -1.000000000000000000e+00
nan -1.000000000000000000e+00
8.545287981859409854e+01 0.000000000000000000e+00
8.590040816326531115e+01 0.000000000000000000e+00
8.635283446712017508e+01 0.000000000000000000e+00
8.680925170068027796e+01 0.000000000000000000e+00
8.727909297052154614e+01 0.000000000000000000e+00
8.774022675736961219e+01 0.000000000000000000e+00
8.819519274376416718e+01 0.000000000000000000e+00
8.865052154195011269e+01 0.000000000000000000e+00
8.912181405895691455e+01 0.000000000000000000e+00
8.957133786848072532e+01 0.000000000000000000e+00
9.003029478458050505e+01 0.000000000000000000e+00
9.049941043083900638e+01 0.000000000000000000e+00
9.096852607709750771e+01 0.000000000000000000e+00
9.138648526077098211e+01 0.000000000000000000e+00
9.183274376417233498e+01 0.000000000000000000e+00
9.231419501133787264e+01 0.000000000000000000e+00
9.278149659863944976e+01 0.000000000000000000e+00
9.324027210884354133e+01 0.000000000000000000e+00
9.370013605442176186e+01 0.000000000000000000e+00
9.413895691609977234e+01 0.000000000000000000e+00
9.458884353741495943e+01 0.000000000000000000e+00
9.503818594104308204e+01 0.000000000000000000e+00
9.550730158730158337e+01 0.000000000000000000e+00
9.595773242630384914e+01 0.000000000000000000e+00
9.641106575963718228e+01 0.000000000000000000e+00
9.688272108843537467e+01 0.000000000000000000e+00
9.735256235827664284e+01 0.000000000000000000e+00
9.781170068027211073e+01 0.000000000000000000e+00
9.826068027210884281e+01 0.000000000000000000e+00
9.871673469387755517e+01 0.000000000000000000e+00
9.915682539682539698e+01 0.000000000000000000e+00
9.960380952380953090e+01 0.000000000000000000e+00
1.000711111111111080e+02 0.000000000000000000e+00
1.005248072562358317e+02 0.000000000000000000e+00
1.009942857142857093e+02 0.000000000000000000e+00
1.014416326530612196e+02 0.000000000000000000e+00
1.019131065759637238e+02 0.000000000000000000e+00
1.023740589569161017e+02 0.000000000000000000e+00
1.028199546485260782e+02 0.000000000000000000e+00
1.032868934240362790e+02 0.000000000000000000e+00
1.037576417233560022e+02 0.000000000000000000e+00
1.041877551020408106e+02 0.000000000000000000e+00
1.046719274376417275e+02 0.000000000000000000e+00
1.051152834467120130e+02 0.000000000000000000e+00
1.056001814058956967e+02 0.000000000000000000e+00
1.060560544217687067e+02 0.000000000000000000e+00
nan -1.000000000000000000e+00
nan -1.000000000000000000e+00
1.074967800449999942e+02 1.000000000000000000e+00
1.079437641720000016e+02 1.000000000000000000e+00
1.084415419500000013e+02 1.000000000000000000e+00
nan -1.000000000000000000e+00
nan -1.000000000000000000e+00
nan -1.000000000000000000e+00
nan -1.000000000000000000e+00
nan -1.000000000000000000e+00
1.112527891156462516e+02 0.000000000000000000e+00
1.116825396825396837e+02 0.000000000000000000e+00
1.121625396825396876e+02 0.000000000000000000e+00
1.126129705215419534e+02 0.000000000000000000e+00
1.130724716553287976e+02 0.000000000000000000e+00
1.135192743764172292e+02 0.000000000000000000e+00
1.139804081632653094e+02 0.000000000000000000e+00
1.144234013605442186e+02 0.000000000000000000e+00
1.148928798185941105e+02 0.000000000000000000e+00
1.153541950113378647e+02 0.000000000000000000e+00
1.157984580498866194e+02 0.000000000000000000e+00
1.162334693877551075e+02 0.000000000000000000e+00
1.166927891156462636e+02 0.000000000000000000e+00
1.171546485260770964e+02 0.000000000000000000e+00
1.176134240362811738e+02 0.000000000000000000e+00
nan -1.000000000000000000e+00
1.185349659863945533e+02 0.000000000000000000e+00
1.189850340136054427e+02 0.000000000000000000e+00
1.194586848072562333e+02 0.000000000000000000e+00
1.199033106575963785e+02 0.000000000000000000e+00
1.203508390022675769e+02 0.000000000000000000e+00
1.207963718820861629e+02 0.000000000000000000e+00
1.212522448979591871e+02 0.000000000000000000e+00
1.217151927437641774e+02 0.000000000000000000e+00
1.221690702947845750e+02 0.000000000000000000e+00
1.226104308390022624e+02 0.000000000000000000e+00
1.230713832199546545e+02 0.000000000000000000e+00
1.235359637188208666e+02 0.000000000000000000e+00
1.239943764172335534e+02 0.000000000000000000e+00
1.244595011337868442e+02 0.000000000000000000e+00
nan -1.000000000000000000e+00
nan -1.000000000000000000e+00
1.258218594104308323e+02 0.000000000000000000e+00
1.262697505668934213e+02 0.000000000000000000e+00
1.267385034013605463e+02 0.000000000000000000e+00
1.271912925170068007e+02 0.000000000000000000e+00
1.276729251700680265e+02 0.000000000000000000e+00
1.281286167800453484e+02 0.000000000000000000e+00
1.285746938775510273e+02 0.000000000000000000e+00
1.290269387755102173e+02 0.000000000000000000e+00
1.294962358276644068e+02 0.000000000000000000e+00
1.299392290249433017e+02 0.000000000000000000e+00
1.303996371882086294e+02 0.000000000000000000e+00
1.308520634920634791e+02 0.000000000000000000e+00
1.313126530612244949e+02 0.000000000000000000e+00
1.317458503401360588e+02 0.000000000000000000e+00
1.321717913832199542e+02 0.000000000000000000e+00
1.326360090702947900e+02 0.000000000000000000e+00
1.330991383219954685e+02 0.000000000000000000e+00
1.335510204081632537e+02 0.000000000000000000e+00
1.340085260770975140e+02 0.000000000000000000e+00
1.344451700680272097e+02 0.000000000000000000e+00
1.349146485260770874e+02 0.000000000000000000e+00
1.353799546485260805e+02 0.000000000000000000e+00
1.358467120181405789e+02 0.000000000000000000e+00
nan -1.000000000000000000e+00
1.367564625850340008e+02 0.000000000000000000e+00
1.371983673469387668e+02 0.000000000000000000e+00
1.376789115646258495e+02 0.000000000000000000e+00
1.381277097505669076e+02 0.000000000000000000e+00
nan -1.000000000000000000e+00
nan -1.000000000000000000e+00
nan -1.000000000000000000e+00
nan -1.000000000000000000e+00
nan -1.000000000000000000e+00
1.408293877551020330e+02 0.000000000000000000e+00
1.413012244897959135e+02 0.000000000000000000e+00
1.417396825396825477e+02 0.000000000000000000e+00
1.422106122448979590e+02 0.000000000000000000e+00
nan -1.000000000000000000e+00
nan -1.000000000000000000e+00
nan -1.000000000000000000e+00
1.440212244897959124e+02 0.000000000000000000e+00
1.444448072562358334e+02 0.000000000000000000e+00
1.448887074829931976e+02 0.000000000000000000e+00
1.453463945578231176e+02 0.000000000000000000e+00
1.458008163265306223e+02 0.000000000000000000e+00
1.462178684807256275e+02 0.000000000000000000e+00
nan -1.000000000000000000e+00
1.471098412698412687e+02 0.000000000000000000e+00
1.476001814058956825e+02 0.000000000000000000e+00
1.480321088435374008e+02 0.000000000000000000e+00
1.484838095238095264e+02 0.000000000000000000e+00
1.489424036281179156e+02 0.000000000000000000e+00
1.493986394557823019e+02 0.000000000000000000e+00
1.498249433106576021e+02 0.000000000000000000e+00
nan -1.000000000000000000e+00
1.506679365079365027e+02 0.000000000000000000e+00
1.511542857142857201e+02 0.000000000000000000e+00
1.515778684807256127e+02 0.000000000000000000e+00
1.520219501133786935e+02 0.000000000000000000e+00
1.524770975056689224e+02 0.000000000000000000e+00
1.529413151927437582e+02 0.000000000000000000e+00
1.533830385487528360e+02 0.000000000000000000e+00
nan -1.000000000000000000e+00
nan -1.000000000000000000e+00
1.547408616780045350e+02 0.000000000000000000e+00
1.551740589569160989e+02 0.000000000000000000e+00
1.556217687074829996e+02 0.000000000000000000e+00
1.560801814058957007e+02 0.000000000000000000e+00
1.565213605442176856e+02 0.000000000000000000e+00
1.569578231292516932e+02 0.000000000000000000e+00
nan -1.000000000000000000e+00
nan -1.000000000000000000e+00
1.582848072562358368e+02 0.000000000000000000e+00
1.587232653061224426e+02 0.000000000000000000e+00
1.591560997732426301e+02 0.000000000000000000e+00
1.596172335600907104e+02 0.000000000000000000e+00
1.600533333333333417e+02 0.000000000000000000e+00
1.604954195011337958e+02 0.000000000000000000e+00
nan -1.000000000000000000e+00
1.613242630385487644e+02 0.000000000000000000e+00
1.618111564625850463e+02 0.000000000000000000e+00
1.622604988662131404e+02 0.000000000000000000e+00
1.626996825396825272e+02 0.000000000000000000e+00
1.631397732426303833e+02 0.000000000000000000e+00
1.635871201814059077e+02 0.000000000000000000e+00
1.640375510204081593e+02 0.000000000000000000e+00
1.644901587301587256e+02 0.000000000000000000e+00
1.649478458049886740e+02 0.000000000000000000e+00
1.653971882086167682e+02 0.000000000000000000e+00
1.658401814058956916e+02 0.000000000000000000e+00
1.662817233560090813e+02 0.000000000000000000e+00
1.667114739229024849e+02 0.000000000000000000e+00
1.671571882086167875e+02 0.000000000000000000e+00
1.676197732426303730e+02 0.000000000000000000e+00
1.680747392290249422e+02 0.000000000000000000e+00
1.685460317460317583e+02 0.000000000000000000e+00
1.690115192743764112e+02 0.000000000000000000e+00
1.694653968253968230e+02 0.000000000000000000e+00
1.699147392290249456e+02 0.000000000000000000e+00
1.703577324263038690e+02 0.000000000000000000e+00
nan -1.000000000000000000e+00
1.712787301587301556e+02 0.000000000000000000e+00
1.717257142857142753e+02 0.000000000000000000e+00
1.721614512471655303e+02 0.000000000000000000e+00
1.726225850340136105e+02 0.000000000000000000e+00
1.730635827664399073e+02 0.000000000000000000e+00
1.735141950113378755e+02 0.000000000000000000e+00
1.739557369614512368e+02 0.000000000000000000e+00
nan -1.000000000000000000e+00
nan -1.000000000000000000e+00
1.753008616780045372e+02 0.000000000000000000e+00
1.757502040816326598e+02 0.000000000000000000e+00
1.762035374149659788e+02 0.000000000000000000e+00
1.766332879818594108e+02 0.000000000000000000e+00
1.770601360544217755e+02 0.000000000000000000e+00
nan -1.000000000000000000e+00
nan -1.000000000000000000e+00
nan -1.000000000000000000e+00
nan -1.000000000000000000e+00
1.793244444444444525e+02 0.000000000000000000e+00
1.797754195011337970e+02 0.000000000000000000e+00
1.802171428571428464e+02 0.000000000000000000e+00
nan -1.000000000000000000e+00
nan -1.000000000000000000e+00
nan -1.000000000000000000e+00
1.820527891156462488e+02 0.000000000000000000e+00
1.825084807256235706e+02 0.000000000000000000e+00
1.829458503401360474e+02 0.000000000000000000e+00
1.834287528344671330e+02 0.000000000000000000e+00
1.838390929705215342e+02 0.000000000000000000e+00
1.842748299319727892e+02 0.000000000000000000e+00
1.847500000000000000e+02 1.000000000000000000e+00
1.852020408159999931e+02 1.000000000000000000e+00
1.856348299319728028e+02 0.000000000000000000e+00
1.860790929705215433e+02 0.000000000000000000e+00
1.865304308390022641e+02 0.000000000000000000e+00
1.870042630385487428e+02 0.000000000000000000e+00
1.874332879818594222e+02 0.000000000000000000e+00
1.878897959180000043e+02 0.000000000000000000e+00
1.883439455782312848e+02 0.000000000000000000e+00
nan -1.000000000000000000e+00
nan -1.000000000000000000e+00
1.896858049886621416e+02 0.000000000000000000e+00
1.901402267573696179e+02 0.000000000000000000e+00
1.905957369614512515e+02 0.000000000000000000e+00
1.910269387755102173e+02 0.000000000000000000e+00
nan -1.000000000000000000e+00
nan -1.000000000000000000e+00
nan -1.000000000000000000e+00
nan -1.000000000000000000e+00
nan -1.000000000000000000e+00
nan -1.000000000000000000e+00
nan -1.000000000000000000e+00
1.946461678004535258e+02 0.000000000000000000e+00
1.950891609977324208e+02 0.000000000000000000e+00
1.955169160997732547e+02 0.000000000000000000e+00
1.959925623582766434e+02 0.000000000000000000e+00
1.964500680272108752e+02 0.000000000000000000e+00
1.969209977324263150e+02 0.000000000000000000e+00
1.973817687074829905e+02 0.000000000000000000e+00
1.978258503401360429e+02 0.000000000000000000e+00
1.982793650793650784e+02 0.000000000000000000e+00
nan -1.000000000000000000e+00
nan -1.000000000000000000e+00
1.996604081632653163e+02 0.000000000000000000e+00
2.001095691609977223e+02 0.000000000000000000e+00
2.005761451247165610e+02 0.000000000000000000e+00
2.010305668934240373e+02 0.000000000000000000e+00
2.014840816326530728e+02 0.000000000000000000e+00
2.019248979591836815e+02 0.000000000000000000e+00
2.023798639455782222e+02 0.000000000000000000e+00
2.028255782312925248e+02 0.000000000000000000e+00
2.032673015873015743e+02 0.000000000000000000e+00
2.037068480725623658e+02 0.000000000000000000e+00
2.041599999999999966e+02 0.000000000000000000e+00
2.046204081632652958e+02 0.000000000000000000e+00
2.050804535147392187e+02 0.000000000000000000e+00
2.055136507936507826e+02 0.000000000000000000e+00
nan -1.000000000000000000e+00
nan -1.000000000000000000e+00
2.068740136054421725e+02 0.000000000000000000e+00
2.073260770975056744e+02 0.000000000000000000e+00
2.077830385487528417e+02 0.000000000000000000e+00
2.082606802721088570e+02 0.000000000000000000e+00
2.087198185941043107e+02 0.000000000000000000e+00
2.091629931972789223e+02 0.000000000000000000e+00
2.096248526077097551e+02 0.000000000000000000e+00
2.100901587301587199e+02 0.000000000000000000e+00
2.105458503401360417e+02 0.000000000000000000e+00
2.109906575963718751e+02 0.000000000000000000e+00
2.114436281179138462e+02 0.000000000000000000e+00
2.119151020408163220e+02 0.000000000000000000e+00
2.123724263038548656e+02 0.000000000000000000e+00
2.128273922902494348e+02 0.000000000000000000e+00
2.132966893424036243e+02 0.000000000000000000e+00
nan -1.000000000000000000e+00
2.141984580498866251e+02 0.000000000000000000e+00
2.146608616780045224e+02 0.000000000000000000e+00
2.151134693877550887e+02 0.000000000000000000e+00
2.155689795918367224e+02 0.000000000000000000e+00
2.160390022675736930e+02 0.000000000000000000e+00
2.164878004535147511e+02 0.000000000000000000e+00
2.169396825396825363e+02 0.000000000000000000e+00
2.173973696145124848e+02 0.000000000000000000e+00
2.178508843537414919e+02 0.000000000000000000e+00
2.183029478458049937e+02 0.000000000000000000e+00
2.187473922902494223e+02 0.000000000000000000e+00
2.192056235827664352e+02 0.000000000000000000e+00
2.196622222222222263e+02 0.000000000000000000e+00
2.201101133786848152e+02 0.000000000000000000e+00
nan -1.000000000000000000e+00
2.209950113378684762e+02 0.000000000000000000e+00
2.214775510204081570e+02 0.000000000000000000e+00
2.219192743764172349e+02 0.000000000000000000e+00
2.223522902494331106e+02 0.000000000000000000e+00
2.228181405895691682e+02 0.000000000000000000e+00
2.232803628117913775e+02 0.000000000000000000e+00
2.237150113378684750e+02 0.000000000000000000e+00
2.241643537414965976e+02 0.000000000000000000e+00
2.246249433106575850e+02 0.000000000000000000e+00
2.251078458049886706e+02 0.000000000000000000e+00
2.255314285714285631e+02 0.000000000000000000e+00
2.259889342403628234e+02 0.000000000000000000e+00
2.264237641723356091e+02 0.000000000000000000e+00
2.268399092970521451e+02 0.000000000000000000e+00
nan -1.000000000000000000e+00
nan -1.000000000000000000e+00
2.281728798185941116e+02 0.000000000000000000e+00
2.286204081632652958e+02 0.000000000000000000e+00
2.290530612244897952e+02 0.000000000000000000e+00
2.295274376417233668e+02 0.000000000000000000e+00
2.299867573696145087e+02 0.000000000000000000e+00
2.304335600907029402e+02 0.000000000000000000e+00
2.308709297052154170e+02 0.000000000000000000e+00
2.313122902494331186e+02 0.000000000000000000e+00
2.317619954648526175e+02 0.000000000000000000e+00
2.322245804988662030e+02 0.000000000000000000e+00
2.326690249433106601e+02 0.000000000000000000e+00
2.331180045351474064e+02 0.000000000000000000e+00
2.335880272108843485e+02 0.000000000000000000e+00
2.340355555555555611e+02 0.000000000000000000e+00
2.344796371882086135e+02 0.000000000000000000e+00
nan -1.000000000000000000e+00
2.353532879818594097e+02 0.000000000000000000e+00
2.358195011337868436e+02 0.000000000000000000e+00
2.362697505668934355e+02 0.000000000000000000e+00
2.367303401360544228e+02 0.000000000000000000e+00
2.371811337868480791e+02 0.000000000000000000e+00
2.376232199546485333e+02 0.000000000000000000e+00
2.380760090702947878e+02 0.000000000000000000e+00
2.385371428571428680e+02 0.000000000000000000e+00
2.390031746031746138e+02 0.000000000000000000e+00
2.394548752834467109e+02 0.000000000000000000e+00
2.398887981859410559e+02 0.000000000000000000e+00
2.403328798185941082e+02 0.000000000000000000e+00
2.407916553287981856e+02 0.000000000000000000e+00
2.412357369614512379e+02 0.000000000000000000e+00
2.416720181405895573e+02 0.000000000000000000e+00
nan -1.000000000000000000e+00
2.425661678004535133e+02 0.000000000000000000e+00
2.430318367346938828e+02 0.000000000000000000e+00
2.434886167800453620e+02 0.000000000000000000e+00
2.439406802721088354e+02 0.000000000000000000e+00
2.443764172335600904e+02 0.000000000000000000e+00
2.448094331065759661e+02 0.000000000000000000e+00
2.452511564625850440e+02 0.000000000000000000e+00
2.456930612244898100e+02 0.000000000000000000e+00
2.461458503401360645e+02 0.000000000000000000e+00
2.465990022675736952e+02 0.000000000000000000e+00
2.470465306122449078e+02 0.000000000000000000e+00
2.475016780045351368e+02 0.000000000000000000e+00
2.479519274376417286e+02 0.000000000000000000e+00
