# Supplementary material for: Correlated microtiming deviations in jazz and rock music
Source: PLoS One. 2018 Jan 24;13(1):e0186361. doi: 10.1371/journal.pone.0186361 (PMC5783353; doi:10.1371/journal.pone.0186361)
Supplement: S1 Dataset — (ZIP) [file pone.0186361.s001.zip › R28.dat]

1.294512471655328900e+00 0.000000000000000000e+00
1.529977324263038563e+00 0.000000000000000000e+00
1.790294784580498844e+00 0.000000000000000000e+00
2.025941042999999997e+00 1.000000000000000000e+00
2.267029478458050029e+00 0.000000000000000000e+00
2.507392290249433220e+00 0.000000000000000000e+00
2.761541950113378885e+00 0.000000000000000000e+00
3.001360544217686943e+00 0.000000000000000000e+00
3.237732426303854716e+00 0.000000000000000000e+00
3.482630385487528457e+00 0.000000000000000000e+00
3.737505668934240521e+00 0.000000000000000000e+00
nan -1.000000000000000000e+00
4.222403628117914032e+00 0.000000000000000000e+00
4.446984126984126817e+00 0.000000000000000000e+00
4.708027210884353941e+00 0.000000000000000000e+00
4.939319726999999993e+00 1.000000000000000000e+00
5.182947845804988241e+00 0.000000000000000000e+00
5.424943310657596385e+00 0.000000000000000000e+00
5.681814058956915936e+00 0.000000000000000000e+00
5.922040815999999985e+00 1.000000000000000000e+00
6.157823129251700500e+00 0.000000000000000000e+00
6.394376417233559984e+00 0.000000000000000000e+00
6.647256235827664561e+00 0.000000000000000000e+00
6.877823129251700252e+00 0.000000000000000000e+00
7.124535147392290213e+00 0.000000000000000000e+00
7.356916099773243012e+00 0.000000000000000000e+00
7.612879818594104009e+00 0.000000000000000000e+00
7.853061224000000173e+00 1.000000000000000000e+00
8.100317460317461027e+00 0.000000000000000000e+00
8.335600907029478535e+00 0.000000000000000000e+00
8.585034013605442382e+00 0.000000000000000000e+00
8.821224489795918444e+00 0.000000000000000000e+00
9.067210884353741562e+00 0.000000000000000000e+00
9.309342402999998711e+00 1.000000000000000000e+00
9.560634920634921485e+00 0.000000000000000000e+00
9.794467120181405306e+00 0.000000000000000000e+00
1.005006802721088377e+01 0.000000000000000000e+00
1.027210884353741527e+01 0.000000000000000000e+00
1.052934240362811735e+01 0.000000000000000000e+00
1.076916099773242586e+01 0.000000000000000000e+00
1.101768707482993115e+01 0.000000000000000000e+00
1.125260770975056701e+01 0.000000000000000000e+00
1.150929705215419574e+01 0.000000000000000000e+00
1.174893424036281253e+01 0.000000000000000000e+00
1.199963718820861658e+01 0.000000000000000000e+00
1.223963718820861679e+01 0.000000000000000000e+00
1.249414965986394499e+01 0.000000000000000000e+00
1.271981859410430893e+01 0.000000000000000000e+00
1.296925170068027278e+01 0.000000000000000000e+00
1.320380952380952344e+01 0.000000000000000000e+00
1.346013605442176875e+01 0.000000000000000000e+00
1.369052154195011362e+01 0.000000000000000000e+00
1.394340136054421819e+01 0.000000000000000000e+00
1.417142857142857082e+01 0.000000000000000000e+00
1.443337868480725561e+01 0.000000000000000000e+00
1.466575963718820930e+01 0.000000000000000000e+00
1.491102040816326557e+01 0.000000000000000000e+00
1.514303854875283406e+01 0.000000000000000000e+00
1.539573696145124693e+01 0.000000000000000000e+00
1.563011337868480766e+01 0.000000000000000000e+00
1.588643990929705296e+01 0.000000000000000000e+00
1.611156462585034177e+01 0.000000000000000000e+00
1.637405895691609814e+01 0.000000000000000000e+00
1.661387755102040842e+01 0.000000000000000000e+00
1.686712018140589464e+01 0.000000000000000000e+00
1.710004535147392346e+01 0.000000000000000000e+00
1.735473922902494337e+01 0.000000000000000000e+00
1.759510204081632523e+01 0.000000000000000000e+00
1.784145124716553354e+01 0.000000000000000000e+00
1.807691609977324276e+01 0.000000000000000000e+00
1.833741496598639387e+01 0.000000000000000000e+00
1.857541950113378704e+01 0.000000000000000000e+00
1.882249433106575864e+01 0.000000000000000000e+00
1.905832199546485128e+01 0.000000000000000000e+00
1.930285714285714249e+01 0.000000000000000000e+00
1.953541950113378789e+01 0.000000000000000000e+00
1.978358276643990976e+01 0.000000000000000000e+00
2.002412698412698333e+01 0.000000000000000000e+00
2.027102040816326678e+01 0.000000000000000000e+00
2.051337868480725746e+01 0.000000000000000000e+00
2.077659863945578067e+01 0.000000000000000000e+00
2.100517006802721198e+01 0.000000000000000000e+00
2.125369614499999926e+01 0.000000000000000000e+00
2.148571428571428399e+01 0.000000000000000000e+00
2.173442176870748455e+01 0.000000000000000000e+00
2.197242630385487416e+01 0.000000000000000000e+00
2.222639455782313078e+01 0.000000000000000000e+00
2.246566893424036238e+01 0.000000000000000000e+00
2.271818594104308531e+01 0.000000000000000000e+00
2.294911564625850176e+01 0.000000000000000000e+00
2.319873015873015731e+01 0.000000000000000000e+00
2.343092970521541929e+01 0.000000000000000000e+00
2.368326530612245051e+01 0.000000000000000000e+00
2.392126984126984013e+01 0.000000000000000000e+00
2.416145124716553383e+01 0.000000000000000000e+00
2.439705215400000071e+01 0.000000000000000000e+00
2.466739229024943469e+01 0.000000000000000000e+00
2.489160997732426139e+01 0.000000000000000000e+00
2.514467120181405946e+01 0.000000000000000000e+00
2.537941043083900183e+01 0.000000000000000000e+00
2.562140589569160909e+01 0.000000000000000000e+00
2.585614512471655502e+01 0.000000000000000000e+00
2.610866213151927440e+01 0.000000000000000000e+00
2.634394557823129190e+01 0.000000000000000000e+00
2.659827664399092839e+01 0.000000000000000000e+00
2.682793650793650642e+01 0.000000000000000000e+00
2.707972789115646250e+01 0.000000000000000000e+00
2.730975056689342395e+01 0.000000000000000000e+00
2.756879818594104137e+01 0.000000000000000000e+00
2.779156462585034149e+01 0.000000000000000000e+00
2.804136054421768875e+01 0.000000000000000000e+00
2.827609977324263113e+01 0.000000000000000000e+00
2.853823129251700763e+01 0.000000000000000000e+00
2.875936507936507880e+01 0.000000000000000000e+00
2.901151927437641831e+01 0.000000000000000000e+00
2.923446712018140659e+01 0.000000000000000000e+00
2.948480725623582899e+01 0.000000000000000000e+00
2.971936507936507965e+01 0.000000000000000000e+00
2.996317460317460402e+01 0.000000000000000000e+00
3.020698412698412838e+01 0.000000000000000000e+00
3.045442176870748341e+01 0.000000000000000000e+00
3.069133786848072631e+01 0.000000000000000000e+00
3.094312925170067885e+01 0.000000000000000000e+00
3.118839002267573690e+01 0.000000000000000000e+00
3.143800453514739246e+01 0.000000000000000000e+00
nan -1.000000000000000000e+00
nan -1.000000000000000000e+00
nan -1.000000000000000000e+00
3.241034013605442254e+01 0.000000000000000000e+00
3.264326530612245136e+01 0.000000000000000000e+00
3.290031746031745996e+01 0.000000000000000000e+00
3.314122448979591695e+01 0.000000000000000000e+00
3.339482993197278660e+01 0.000000000000000000e+00
3.362956916099773252e+01 0.000000000000000000e+00
3.388897959183673692e+01 0.000000000000000000e+00
3.412770975056689338e+01 0.000000000000000000e+00
3.437623582766440222e+01 0.000000000000000000e+00
3.461478458049886342e+01 0.000000000000000000e+00
3.487691609977323992e+01 0.000000000000000000e+00
3.510784580498866347e+01 0.000000000000000000e+00
3.536671201814058918e+01 0.000000000000000000e+00
3.559219954648526141e+01 0.000000000000000000e+00
3.586594104308390030e+01 0.000000000000000000e+00
3.610086167800453438e+01 0.000000000000000000e+00
3.635791383219954298e+01 0.000000000000000000e+00
3.659138321995465049e+01 0.000000000000000000e+00
3.685931972789115463e+01 0.000000000000000000e+00
3.709133786848072845e+01 0.000000000000000000e+00
3.734875283446712046e+01 0.000000000000000000e+00
3.758095238095238244e+01 0.000000000000000000e+00
3.784199546485260868e+01 0.000000000000000000e+00
3.807691609977324276e+01 0.000000000000000000e+00
3.833015873015872899e+01 0.000000000000000000e+00
3.856235827664399096e+01 0.000000000000000000e+00
3.882376417233560062e+01 0.000000000000000000e+00
3.905795918367346786e+01 0.000000000000000000e+00
3.931736961451247225e+01 0.000000000000000000e+00
3.954267573696144922e+01 0.000000000000000000e+00
3.980643990929705467e+01 0.000000000000000000e+00
4.005170068027210561e+01 0.000000000000000000e+00
4.029696145124716367e+01 0.000000000000000000e+00
4.054603174603174409e+01 0.000000000000000000e+00
4.081251700680272165e+01 0.000000000000000000e+00
4.105088435374149469e+01 0.000000000000000000e+00
4.130721088435374355e+01 0.000000000000000000e+00
4.155047619047618923e+01 0.000000000000000000e+00
4.179755102040816439e+01 0.000000000000000000e+00
4.203628117913832085e+01 0.000000000000000000e+00
4.227718820861677784e+01 0.000000000000000000e+00
4.251229024943310719e+01 0.000000000000000000e+00
4.276807256235827737e+01 0.000000000000000000e+00
4.301297052154195200e+01 0.000000000000000000e+00
4.327274376417233270e+01 0.000000000000000000e+00
4.350548752834467336e+01 0.000000000000000000e+00
4.376145124716553170e+01 0.000000000000000000e+00
4.399129251700680499e+01 0.000000000000000000e+00
4.423818594104308488e+01 0.000000000000000000e+00
4.448816326530612031e+01 0.000000000000000000e+00
4.475210884353741392e+01 0.000000000000000000e+00
4.498938775510204380e+01 0.000000000000000000e+00
4.523900226757369580e+01 0.000000000000000000e+00
4.547374149659864173e+01 0.000000000000000000e+00
4.572861678004534980e+01 0.000000000000000000e+00
4.596408163265306257e+01 0.000000000000000000e+00
4.622058956916099959e+01 0.000000000000000000e+00
4.646312925170067842e+01 0.000000000000000000e+00
4.671891156462584860e+01 0.000000000000000000e+00
4.695310657596371584e+01 0.000000000000000000e+00
4.721378684807256576e+01 0.000000000000000000e+00
4.744997732426303827e+01 0.000000000000000000e+00
4.770630385487528002e+01 0.000000000000000000e+00
4.794376417233559806e+01 0.000000000000000000e+00
4.820371882086168114e+01 0.000000000000000000e+00
4.844770975056689366e+01 0.000000000000000000e+00
4.870312925170068041e+01 0.000000000000000000e+00
4.894040816326530319e+01 0.000000000000000000e+00
4.919365079365079652e+01 0.000000000000000000e+00
4.942693877551020165e+01 0.000000000000000000e+00
4.968507936507936762e+01 0.000000000000000000e+00
4.992907029478458014e+01 0.000000000000000000e+00
5.017614512471655530e+01 0.000000000000000000e+00
5.042485260770975231e+01 0.000000000000000000e+00
5.068716553287981696e+01 0.000000000000000000e+00
5.091863945578231210e+01 0.000000000000000000e+00
5.117641723356008754e+01 0.000000000000000000e+00
5.141496598639455584e+01 0.000000000000000000e+00
5.166875283446712075e+01 0.000000000000000000e+00
5.189387755102040956e+01 0.000000000000000000e+00
5.215764172335600790e+01 0.000000000000000000e+00
5.240417233560090438e+01 0.000000000000000000e+00
5.266938775510204351e+01 0.000000000000000000e+00
5.290902494331065498e+01 0.000000000000000000e+00
5.316643990929705410e+01 0.000000000000000000e+00
5.339501133786848186e+01 0.000000000000000000e+00
5.365260770975056914e+01 0.000000000000000000e+00
5.388734693877550797e+01 0.000000000000000000e+00
5.413206349206349444e+01 0.000000000000000000e+00
5.438693877551020250e+01 0.000000000000000000e+00
5.464616780045351163e+01 0.000000000000000000e+00
5.487727891156462334e+01 0.000000000000000000e+00
5.512707482993197061e+01 0.000000000000000000e+00
5.536362811791383365e+01 0.000000000000000000e+00
5.562630385487528173e+01 0.000000000000000000e+00
5.587174603174603504e+01 0.000000000000000000e+00
5.611374149659864230e+01 0.000000000000000000e+00
5.636299319727891088e+01 0.000000000000000000e+00
5.662403628117913712e+01 0.000000000000000000e+00
5.685786848072562094e+01 0.000000000000000000e+00
5.711473922902494138e+01 0.000000000000000000e+00
5.734439909297051940e+01 0.000000000000000000e+00
5.760272108843537353e+01 0.000000000000000000e+00
5.783111111111111313e+01 0.000000000000000000e+00
5.808616780045351646e+01 0.000000000000000000e+00
5.831927437641723344e+01 0.000000000000000000e+00
5.857052154195011440e+01 0.000000000000000000e+00
5.881142857142857139e+01 0.000000000000000000e+00
5.906358276643990735e+01 0.000000000000000000e+00
5.930539682539682644e+01 0.000000000000000000e+00
5.957242630385487558e+01 0.000000000000000000e+00
5.980807256235827651e+01 0.000000000000000000e+00
6.005659863945578536e+01 0.000000000000000000e+00
6.030639455782313263e+01 0.000000000000000000e+00
6.055365079365079595e+01 0.000000000000000000e+00
6.078494331065759582e+01 0.000000000000000000e+00
6.104308390022675468e+01 0.000000000000000000e+00
6.127564625850340008e+01 0.000000000000000000e+00
6.152888888888888630e+01 0.000000000000000000e+00
6.177034013605442198e+01 0.000000000000000000e+00
6.201469387755101792e+01 0.000000000000000000e+00
6.225977324263038781e+01 0.000000000000000000e+00
6.251482993197279114e+01 0.000000000000000000e+00
6.274412698412698575e+01 0.000000000000000000e+00
6.300281179138322329e+01 0.000000000000000000e+00
6.323990929705215081e+01 0.000000000000000000e+00
6.350022675736961730e+01 0.000000000000000000e+00
6.374149659863945772e+01 0.000000000000000000e+00
6.399292517006802683e+01 0.000000000000000000e+00
6.424380952380951726e+01 0.000000000000000000e+00
6.450013605442177322e+01 0.000000000000000000e+00
6.474231292517006864e+01 0.000000000000000000e+00
6.498557823129252142e+01 0.000000000000000000e+00
6.522195011337868209e+01 0.000000000000000000e+00
6.548952380952380281e+01 0.000000000000000000e+00
6.572716553287982322e+01 0.000000000000000000e+00
6.597133786848073100e+01 0.000000000000000000e+00
6.622403628117913854e+01 0.000000000000000000e+00
6.647546485260771476e+01 0.000000000000000000e+00
6.672072562358276571e+01 0.000000000000000000e+00
6.697505668934240930e+01 0.000000000000000000e+00
6.721088435374149128e+01 0.000000000000000000e+00
6.746612244897958988e+01 0.000000000000000000e+00
6.770648526077097529e+01 0.000000000000000000e+00
6.795900226757369467e+01 0.000000000000000000e+00
6.820843537414965851e+01 0.000000000000000000e+00
6.846857142857142264e+01 0.000000000000000000e+00
6.870929705215419858e+01 0.000000000000000000e+00
6.895528344671201637e+01 0.000000000000000000e+00
6.920326530612244653e+01 0.000000000000000000e+00
6.945814058956915460e+01 0.000000000000000000e+00
6.970049886621315238e+01 0.000000000000000000e+00
6.994684807256236070e+01 0.000000000000000000e+00
7.019065759637187796e+01 0.000000000000000000e+00
7.044662131519274340e+01 0.000000000000000000e+00
7.069242630385487303e+01 0.000000000000000000e+00
7.094639455782312609e+01 0.000000000000000000e+00
7.118766439909296651e+01 0.000000000000000000e+00
7.143437641723356535e+01 0.000000000000000000e+00
7.167800453514739445e+01 0.000000000000000000e+00
7.191963718820861118e+01 0.000000000000000000e+00
7.217451247165533346e+01 0.000000000000000000e+00
7.243210884353742074e+01 0.000000000000000000e+00
7.266884353741497193e+01 0.000000000000000000e+00
7.292970521541950291e+01 0.000000000000000000e+00
7.316970521541949779e+01 0.000000000000000000e+00
7.342712018140589691e+01 0.000000000000000000e+00
7.366748299319728233e+01 0.000000000000000000e+00
7.389931972789115378e+01 0.000000000000000000e+00
7.415183673469387315e+01 0.000000000000000000e+00
7.440671201814059543e+01 0.000000000000000000e+00
7.464344671201814663e+01 0.000000000000000000e+00
7.490176870748298654e+01 0.000000000000000000e+00
7.513777777777777089e+01 0.000000000000000000e+00
7.539083900226756896e+01 0.000000000000000000e+00
7.562503401360544331e+01 0.000000000000000000e+00
7.587410430839001663e+01 0.000000000000000000e+00
7.613587301587301681e+01 0.000000000000000000e+00
7.640181405895691569e+01 0.000000000000000000e+00
7.664453514739228979e+01 0.000000000000000000e+00
7.690068027210884338e+01 0.000000000000000000e+00
7.714122448979591695e+01 0.000000000000000000e+00
7.739845804988662792e+01 0.000000000000000000e+00
7.763029478458049937e+01 0.000000000000000000e+00
7.786195011337868266e+01 0.000000000000000000e+00
7.811664399092970257e+01 0.000000000000000000e+00
7.837260770975056801e+01 0.000000000000000000e+00
7.859845804988661655e+01 0.000000000000000000e+00
7.886730158730158280e+01 0.000000000000000000e+00
7.909315192743764555e+01 0.000000000000000000e+00
7.935963718820862312e+01 0.000000000000000000e+00
7.960018140589569668e+01 0.000000000000000000e+00
7.984399092970521394e+01 0.000000000000000000e+00
8.009941043083900070e+01 0.000000000000000000e+00
8.036208616780045588e+01 0.000000000000000000e+00
8.058702947845804943e+01 0.000000000000000000e+00
8.085297052154194830e+01 0.000000000000000000e+00
8.108172335600906422e+01 0.000000000000000000e+00
8.134077097505668519e+01 0.000000000000000000e+00
8.157641723356009322e+01 0.000000000000000000e+00
8.182421768707483523e+01 0.000000000000000000e+00
8.206530612244897327e+01 0.000000000000000000e+00
8.233287981859410820e+01 0.000000000000000000e+00
8.255873015873015675e+01 0.000000000000000000e+00
8.280526077097505322e+01 0.000000000000000000e+00
8.304816326530611548e+01 0.000000000000000000e+00
8.331011337868480382e+01 0.000000000000000000e+00
8.353687074829932158e+01 0.000000000000000000e+00
8.376036281179138143e+01 0.000000000000000000e+00
8.403736961451247112e+01 0.000000000000000000e+00
8.430621315192743737e+01 0.000000000000000000e+00
8.453768707482993250e+01 0.000000000000000000e+00
8.480145124716553084e+01 0.000000000000000000e+00
8.503256235827664966e+01 0.000000000000000000e+00
8.529632653061224801e+01 0.000000000000000000e+00
8.553215419501134420e+01 0.000000000000000000e+00
8.577523809523809462e+01 0.000000000000000000e+00
8.603337868480726058e+01 0.000000000000000000e+00
8.629260770975056971e+01 0.000000000000000000e+00
nan -1.000000000000000000e+00
8.677224489795918316e+01 0.000000000000000000e+00
8.701151927437641120e+01 0.000000000000000000e+00
8.726058956916099874e+01 0.000000000000000000e+00
8.749968253968253862e+01 0.000000000000000000e+00
8.774820861678004746e+01 0.000000000000000000e+00
8.799600907029478947e+01 0.000000000000000000e+00
8.826811791383219941e+01 0.000000000000000000e+00
8.850068027210883770e+01 0.000000000000000000e+00
8.875827664399092498e+01 0.000000000000000000e+00
8.899482993197278802e+01 0.000000000000000000e+00
8.925061224489796530e+01 0.000000000000000000e+00
8.950530612244898521e+01 0.000000000000000000e+00
8.974712018140589009e+01 0.000000000000000000e+00
8.998458049886620813e+01 0.000000000000000000e+00
9.024997732426304253e+01 0.000000000000000000e+00
9.047365079365079055e+01 0.000000000000000000e+00
9.073614512471655758e+01 0.000000000000000000e+00
9.097451247165533061e+01 0.000000000000000000e+00
9.123174603174602737e+01 0.000000000000000000e+00
9.147809523809523569e+01 0.000000000000000000e+00
9.171609977324263241e+01 0.000000000000000000e+00
9.195519274376417229e+01 0.000000000000000000e+00
9.221841269841269195e+01 0.000000000000000000e+00
9.245133786848072077e+01 0.000000000000000000e+00
9.270603174603174068e+01 0.000000000000000000e+00
9.293823129251700266e+01 0.000000000000000000e+00
9.319056689342403388e+01 0.000000000000000000e+00
9.342802721088435192e+01 0.000000000000000000e+00
9.367546485260770339e+01 0.000000000000000000e+00
9.391274376417233327e+01 0.000000000000000000e+00
9.416798185941043187e+01 0.000000000000000000e+00
9.441034013605441544e+01 0.000000000000000000e+00
9.465977324263037929e+01 0.000000000000000000e+00
9.489832199546485469e+01 0.000000000000000000e+00
9.516317460317459620e+01 0.000000000000000000e+00
9.540934240362811636e+01 0.000000000000000000e+00
9.564988662131518993e+01 0.000000000000000000e+00
9.589877551020407509e+01 0.000000000000000000e+00
9.616580498866213134e+01 0.000000000000000000e+00
9.639891156462584831e+01 0.000000000000000000e+00
9.664217687074830110e+01 0.000000000000000000e+00
9.688235827664398414e+01 0.000000000000000000e+00
9.714739229024942802e+01 0.000000000000000000e+00
9.739102040816327133e+01 0.000000000000000000e+00
9.763374149659864543e+01 0.000000000000000000e+00
9.787120181405896346e+01 0.000000000000000000e+00
9.812680272108843837e+01 0.000000000000000000e+00
9.836027210884353167e+01 0.000000000000000000e+00
9.860698412698413051e+01 0.000000000000000000e+00
9.884589569160998224e+01 0.000000000000000000e+00
9.910548752834466768e+01 0.000000000000000000e+00
9.934566893424036493e+01 0.000000000000000000e+00
9.959274376417234009e+01 0.000000000000000000e+00
9.983637188208616919e+01 0.000000000000000000e+00
1.000885260770975123e+02 0.000000000000000000e+00
1.003161904761904708e+02 0.000000000000000000e+00
1.005614512471655360e+02 0.000000000000000000e+00
1.008054421768707414e+02 0.000000000000000000e+00
1.010635827664399073e+02 0.000000000000000000e+00
1.013093877551020370e+02 0.000000000000000000e+00
1.015464852607709787e+02 0.000000000000000000e+00
1.017877551020408191e+02 0.000000000000000000e+00
1.020431746031746059e+02 0.000000000000000000e+00
1.022779138321995447e+02 0.000000000000000000e+00
1.025271655328798204e+02 0.000000000000000000e+00
1.027776870748299274e+02 0.000000000000000000e+00
1.030314739229024923e+02 0.000000000000000000e+00
1.032674829931972766e+02 0.000000000000000000e+00
1.035074829931972857e+02 0.000000000000000000e+00
1.037676190476190499e+02 0.000000000000000000e+00
1.040139682539682582e+02 0.000000000000000000e+00
1.042643083900226770e+02 0.000000000000000000e+00
nan -1.000000000000000000e+00
1.047352380952380884e+02 0.000000000000000000e+00
1.049692517006802746e+02 0.000000000000000000e+00
1.052204988662131484e+02 0.000000000000000000e+00
1.054746485260771038e+02 0.000000000000000000e+00
1.057019501133786861e+02 0.000000000000000000e+00
1.059619047619047620e+02 0.000000000000000000e+00
1.061937414965986335e+02 0.000000000000000000e+00
1.064429931972789092e+02 0.000000000000000000e+00
1.066831746031746064e+02 0.000000000000000000e+00
1.069431292517006824e+02 0.000000000000000000e+00
1.071845804988662110e+02 0.000000000000000000e+00
1.074398185941043096e+02 0.000000000000000000e+00
1.076658503401360605e+02 0.000000000000000000e+00
1.079198185941043135e+02 0.000000000000000000e+00
1.081621768707482971e+02 0.000000000000000000e+00
1.084130612244897947e+02 0.000000000000000000e+00
1.086443537414966016e+02 0.000000000000000000e+00
1.088977777777777760e+02 0.000000000000000000e+00
1.091359637188208609e+02 0.000000000000000000e+00
1.093939229024943245e+02 0.000000000000000000e+00
1.096215873015872972e+02 0.000000000000000000e+00
1.098826303854875306e+02 0.000000000000000000e+00
1.101113832199546465e+02 0.000000000000000000e+00
1.103620861678004559e+02 0.000000000000000000e+00
1.106028117913832176e+02 0.000000000000000000e+00
1.108565986394557825e+02 0.000000000000000000e+00
1.110940589569161006e+02 0.000000000000000000e+00
1.113449433106575981e+02 0.000000000000000000e+00
1.115751473922902477e+02 0.000000000000000000e+00
1.118214965986394560e+02 0.000000000000000000e+00
1.120687528344671193e+02 0.000000000000000000e+00
1.123181859410430832e+02 0.000000000000000000e+00
1.125514739229024883e+02 0.000000000000000000e+00
1.128081632653061206e+02 0.000000000000000000e+00
1.130429024943310594e+02 0.000000000000000000e+00
1.133035827664399022e+02 0.000000000000000000e+00
1.135412244897959226e+02 0.000000000000000000e+00
1.137902947845804960e+02 0.000000000000000000e+00
1.140379138321995498e+02 0.000000000000000000e+00
1.142893424036281118e+02 0.000000000000000000e+00
1.145131972789115622e+02 0.000000000000000000e+00
1.147778684807256298e+02 0.000000000000000000e+00
1.150122448979591780e+02 0.000000000000000000e+00
1.152654875283446643e+02 0.000000000000000000e+00
1.155029478458049823e+02 0.000000000000000000e+00
1.157563718820861709e+02 0.000000000000000000e+00
1.159932879818594103e+02 0.000000000000000000e+00
1.162398185941043067e+02 0.000000000000000000e+00
1.164729251700680237e+02 0.000000000000000000e+00
1.167334240362811784e+02 0.000000000000000000e+00
1.169726984126984064e+02 0.000000000000000000e+00
1.172284807256235837e+02 0.000000000000000000e+00
1.174523356009070341e+02 0.000000000000000000e+00
1.177077551020408208e+02 0.000000000000000000e+00
1.179361451247165462e+02 0.000000000000000000e+00
1.181797732426303895e+02 0.000000000000000000e+00
1.184275736961451315e+02 0.000000000000000000e+00
1.186773696145124717e+02 0.000000000000000000e+00
1.189115646258503460e+02 0.000000000000000000e+00
1.191622675736961412e+02 0.000000000000000000e+00
1.193964625850340155e+02 0.000000000000000000e+00
1.196486167800453444e+02 0.000000000000000000e+00
1.198779138321995532e+02 0.000000000000000000e+00
1.201313378684807276e+02 0.000000000000000000e+00
1.203584580498866217e+02 0.000000000000000000e+00
1.206051700680272063e+02 0.000000000000000000e+00
1.208224943310657551e+02 0.000000000000000000e+00
1.210813605442176879e+02 0.000000000000000000e+00
1.213151927437641717e+02 0.000000000000000000e+00
1.215637188208616806e+02 0.000000000000000000e+00
1.218013605442176868e+02 0.000000000000000000e+00
1.220517006802721056e+02 0.000000000000000000e+00
1.222871655328798255e+02 0.000000000000000000e+00
1.225391383219954662e+02 0.000000000000000000e+00
1.227677097505668939e+02 0.000000000000000000e+00
1.230276643990929699e+02 0.000000000000000000e+00
1.232649433106575998e+02 0.000000000000000000e+00
1.234978684807256286e+02 0.000000000000000000e+00
nan -1.000000000000000000e+00
1.239611791383219952e+02 0.000000000000000000e+00
1.242169614512471725e+02 0.000000000000000000e+00
1.244845351473922932e+02 0.000000000000000000e+00
1.247134693877550973e+02 0.000000000000000000e+00
1.249678004535147409e+02 0.000000000000000000e+00
1.251994557823129242e+02 0.000000000000000000e+00
1.254516099773242672e+02 0.000000000000000000e+00
1.256897959183673521e+02 0.000000000000000000e+00
1.259250793650793696e+02 0.000000000000000000e+00
1.261632653061224545e+02 0.000000000000000000e+00
1.264108843537414941e+02 0.000000000000000000e+00
1.266434467120181466e+02 0.000000000000000000e+00
1.268776417233560068e+02 0.000000000000000000e+00
1.271290702947845830e+02 0.000000000000000000e+00
1.273877551020408134e+02 0.000000000000000000e+00
1.276252154195011315e+02 0.000000000000000000e+00
1.278730158730158735e+02 0.000000000000000000e+00
nan -1.000000000000000000e+00
1.283615419501133772e+02 0.000000000000000000e+00
1.285946485260770942e+02 0.000000000000000000e+00
1.288426303854875243e+02 0.000000000000000000e+00
1.290891609977324208e+02 0.000000000000000000e+00
1.293478458049886513e+02 0.000000000000000000e+00
1.295843990929705285e+02 0.000000000000000000e+00
1.298300226757369558e+02 0.000000000000000000e+00
1.300698412698412767e+02 0.000000000000000000e+00
1.303317913832199508e+02 0.000000000000000000e+00
1.305603628110000045e+02 0.000000000000000000e+00
1.308175963718820753e+02 0.000000000000000000e+00
1.310450793650793742e+02 0.000000000000000000e+00
1.312934240362811806e+02 0.000000000000000000e+00
1.315190929705215410e+02 0.000000000000000000e+00
1.317768707482993307e+02 0.000000000000000000e+00
1.320157823129251824e+02 0.000000000000000000e+00
1.322675736961451207e+02 0.000000000000000000e+00
1.325026757369614643e+02 0.000000000000000000e+00
1.327606349206349137e+02 0.000000000000000000e+00
1.329875736961451196e+02 0.000000000000000000e+00
1.332301133786848197e+02 0.000000000000000000e+00
1.334519727891156435e+02 0.000000000000000000e+00
1.337037641723356103e+02 0.000000000000000000e+00
nan -1.000000000000000000e+00
1.342017233560090688e+02 0.000000000000000000e+00
1.344587755102040774e+02 0.000000000000000000e+00
1.346895238095238199e+02 0.000000000000000000e+00
1.349180952380952476e+02 0.000000000000000000e+00
1.351787755102040762e+02 0.000000000000000000e+00
1.354149659863945487e+02 0.000000000000000000e+00
1.356607709750566926e+02 0.000000000000000000e+00
1.359069387755102127e+02 0.000000000000000000e+00
1.361605442176870611e+02 0.000000000000000000e+00
1.363863945578231380e+02 0.000000000000000000e+00
1.366401814058957029e+02 0.000000000000000000e+00
1.368872562358276639e+02 0.000000000000000000e+00
1.371419501133786980e+02 0.000000000000000000e+00
1.373697959183673447e+02 0.000000000000000000e+00
1.376273922902494462e+02 0.000000000000000000e+00
nan -1.000000000000000000e+00
nan -1.000000000000000000e+00
nan -1.000000000000000000e+00
1.386254875283446779e+02 0.000000000000000000e+00
1.388497052154195046e+02 0.000000000000000000e+00
1.391116553287981787e+02 0.000000000000000000e+00
1.393467573696145223e+02 0.000000000000000000e+00
1.395827664399093067e+02 0.000000000000000000e+00
1.398351020408163379e+02 0.000000000000000000e+00
1.401048526077097449e+02 0.000000000000000000e+00
1.403408616780045293e+02 0.000000000000000000e+00
1.405964625850340042e+02 0.000000000000000000e+00
1.408150566893424127e+02 0.000000000000000000e+00
1.410887981859410445e+02 0.000000000000000000e+00
1.413179138321995367e+02 0.000000000000000000e+00
1.415639002267573687e+02 0.000000000000000000e+00
1.418131519274376444e+02 0.000000000000000000e+00
1.420774603174603214e+02 0.000000000000000000e+00
1.423078458049886592e+02 0.000000000000000000e+00
1.425661678004535133e+02 0.000000000000000000e+00
1.427951020399999891e+02 0.000000000000000000e+00
1.430554195011337981e+02 0.000000000000000000e+00
1.432957823129251835e+02 0.000000000000000000e+00
1.435562358269999947e+02 0.000000000000000000e+00
1.438066213151927570e+02 0.000000000000000000e+00
1.440593197278911646e+02 0.000000000000000000e+00
1.442958730158730134e+02 0.000000000000000000e+00
1.445514739229024883e+02 0.000000000000000000e+00
1.447771428571428487e+02 0.000000000000000000e+00
1.450378231292517057e+02 0.000000000000000000e+00
1.452785487528344675e+02 0.000000000000000000e+00
1.455346938775510068e+02 0.000000000000000000e+00
1.457815873015873080e+02 0.000000000000000000e+00
1.460328344671201819e+02 0.000000000000000000e+00
1.462719274376417218e+02 0.000000000000000000e+00
1.465307936507936404e+02 0.000000000000000000e+00
1.467568253968254055e+02 0.000000000000000000e+00
1.470158730158730123e+02 0.000000000000000000e+00
1.472495238095238221e+02 0.000000000000000000e+00
1.474960544217687186e+02 0.000000000000000000e+00
1.477445804988662132e+02 0.000000000000000000e+00
1.480001814058956882e+02 0.000000000000000000e+00
1.482323809523809643e+02 0.000000000000000000e+00
1.484912471655328829e+02 0.000000000000000000e+00
1.487136507936507996e+02 0.000000000000000000e+00
1.489627210884353872e+02 0.000000000000000000e+00
1.491916553287981912e+02 0.000000000000000000e+00
1.494309297052154193e+02 0.000000000000000000e+00
nan -1.000000000000000000e+00
nan -1.000000000000000000e+00
nan -1.000000000000000000e+00
nan -1.000000000000000000e+00
nan -1.000000000000000000e+00
nan -1.000000000000000000e+00
nan -1.000000000000000000e+00
nan -1.000000000000000000e+00
nan -1.000000000000000000e+00
nan -1.000000000000000000e+00
nan -1.000000000000000000e+00
nan -1.000000000000000000e+00
nan -1.000000000000000000e+00
nan -1.000000000000000000e+00
nan -1.000000000000000000e+00
nan -1.000000000000000000e+00
nan -1.000000000000000000e+00
nan -1.000000000000000000e+00
nan -1.000000000000000000e+00
1.543921995464852728e+02 0.000000000000000000e+00
1.546291156462584979e+02 0.000000000000000000e+00
1.548878004535147284e+02 0.000000000000000000e+00
1.551145578231292461e+02 0.000000000000000000e+00
1.553610884353741426e+02 0.000000000000000000e+00
1.556141496598639549e+02 0.000000000000000000e+00
1.558735600907029379e+02 0.000000000000000000e+00
1.561004988662131439e+02 0.000000000000000000e+00
1.563606349206349080e+02 0.000000000000000000e+00
1.565937414965986534e+02 0.000000000000000000e+00
1.568478911564625946e+02 0.000000000000000000e+00
1.570755555555555532e+02 0.000000000000000000e+00
1.573177324263038486e+02 0.000000000000000000e+00
1.575680725623582816e+02 0.000000000000000000e+00
1.578276643990929813e+02 0.000000000000000000e+00
1.580709297052154056e+02 0.000000000000000000e+00
1.583361451247165519e+02 0.000000000000000000e+00
1.585554648526077131e+02 0.000000000000000000e+00
1.588150566893424127e+02 0.000000000000000000e+00
1.590458049886621268e+02 0.000000000000000000e+00
1.592997732426303799e+02 0.000000000000000000e+00
1.595374149659863861e+02 0.000000000000000000e+00
1.597968253968253975e+02 0.000000000000000000e+00
1.600344671201814037e+02 0.000000000000000000e+00
1.602971428571428589e+02 0.000000000000000000e+00
1.605150113378684864e+02 0.000000000000000000e+00
1.607827664399092953e+02 0.000000000000000000e+00
1.610064399092970575e+02 0.000000000000000000e+00
1.612578684807256195e+02 0.000000000000000000e+00
1.614936961451247157e+02 0.000000000000000000e+00
1.617585487528344572e+02 0.000000000000000000e+00
1.619905668934240452e+02 0.000000000000000000e+00
1.622512471655328739e+02 0.000000000000000000e+00
1.624823582766439927e+02 0.000000000000000000e+00
1.627410430839002231e+02 0.000000000000000000e+00
1.629692517006802746e+02 0.000000000000000000e+00
1.632299319727891032e+02 0.000000000000000000e+00
1.634712018140589578e+02 0.000000000000000000e+00
1.637342403628117893e+02 0.000000000000000000e+00
1.639651700680272199e+02 0.000000000000000000e+00
1.642200453514739138e+02 0.000000000000000000e+00
1.644506122448979681e+02 0.000000000000000000e+00
1.647033106575963757e+02 0.000000000000000000e+00
1.649420408163265392e+02 0.000000000000000000e+00
1.651796825396825454e+02 0.000000000000000000e+00
1.654318367346938885e+02 0.000000000000000000e+00
1.656995918367346974e+02 0.000000000000000000e+00
1.659209070294784567e+02 0.000000000000000000e+00
1.661846712018140693e+02 0.000000000000000000e+00
1.664105215419501178e+02 0.000000000000000000e+00
1.666688435374149719e+02 0.000000000000000000e+00
1.668999546485260908e+02 0.000000000000000000e+00
1.671551927437641609e+02 0.000000000000000000e+00
1.673966439909297037e+02 0.000000000000000000e+00
1.676517006802721141e+02 0.000000000000000000e+00
1.678835374149659856e+02 0.000000000000000000e+00
1.681473015873015981e+02 0.000000000000000000e+00
1.683764172335600904e+02 0.000000000000000000e+00
1.686207709750567005e+02 0.000000000000000000e+00
1.688473469387755017e+02 0.000000000000000000e+00
1.691034920634920695e+02 0.000000000000000000e+00
nan -1.000000000000000000e+00
1.696085260770975083e+02 0.000000000000000000e+00
1.698550566893424048e+02 0.000000000000000000e+00
1.701079365079365004e+02 0.000000000000000000e+00
1.703415873015873103e+02 0.000000000000000000e+00
1.705970068027210971e+02 0.000000000000000000e+00
1.708286621315192804e+02 0.000000000000000000e+00
1.710822675736961571e+02 0.000000000000000000e+00
1.713258956916099862e+02 0.000000000000000000e+00
1.715775056689342364e+02 0.000000000000000000e+00
1.718117006802721107e+02 0.000000000000000000e+00
1.720578684807256309e+02 0.000000000000000000e+00
1.722987755102040808e+02 0.000000000000000000e+00
1.725396825396825307e+02 0.000000000000000000e+00
1.727658956916099839e+02 0.000000000000000000e+00
1.730249433106575907e+02 0.000000000000000000e+00
1.732660317460317572e+02 0.000000000000000000e+00
1.735218140589569202e+02 0.000000000000000000e+00
1.737603628117913956e+02 0.000000000000000000e+00
1.740126984126984269e+02 0.000000000000000000e+00
1.742456235827664273e+02 0.000000000000000000e+00
1.744970521541950177e+02 0.000000000000000000e+00
1.747312471655328920e+02 0.000000000000000000e+00
1.749730612244897827e+02 0.000000000000000000e+00
1.752263038548752832e+02 0.000000000000000000e+00
1.754717460317460223e+02 0.000000000000000000e+00
1.757068480725623658e+02 0.000000000000000000e+00
1.759722448979591718e+02 0.000000000000000000e+00
1.762068027210884225e+02 0.000000000000000000e+00
1.764553287981859455e+02 0.000000000000000000e+00
1.766880725623582862e+02 0.000000000000000000e+00
1.769300680272108934e+02 0.000000000000000000e+00
nan -1.000000000000000000e+00
nan -1.000000000000000000e+00
nan -1.000000000000000000e+00
1.779439455782312791e+02 0.000000000000000000e+00
1.781779591836734653e+02 0.000000000000000000e+00
1.784275736961451173e+02 0.000000000000000000e+00
1.786588662131519243e+02 0.000000000000000000e+00
1.789050340136054444e+02 0.000000000000000000e+00
1.791513832199546528e+02 0.000000000000000000e+00
1.794031746031745911e+02 0.000000000000000000e+00
1.796364625850340246e+02 0.000000000000000000e+00
1.798904308390022777e+02 0.000000000000000000e+00
1.801110204081632560e+02 0.000000000000000000e+00
1.803687981859410456e+02 0.000000000000000000e+00
1.805957369614512515e+02 0.000000000000000000e+00
1.808511564625850383e+02 0.000000000000000000e+00
1.810918820861678000e+02 0.000000000000000000e+00
1.813532879818594097e+02 0.000000000000000000e+00
1.815938321995464833e+02 0.000000000000000000e+00
1.818590476190476295e+02 0.000000000000000000e+00
1.820809070294784533e+02 0.000000000000000000e+00
1.823274376417233498e+02 0.000000000000000000e+00
1.825630839002267578e+02 0.000000000000000000e+00
1.828161451247165417e+02 0.000000000000000000e+00
1.830496145124716634e+02 0.000000000000000000e+00
1.833052154195011383e+02 0.000000000000000000e+00
1.835444897959183663e+02 0.000000000000000000e+00
1.837986394557823076e+02 0.000000000000000000e+00
1.840275736961451116e+02 0.000000000000000000e+00
1.842797278911564547e+02 0.000000000000000000e+00
1.845092063492063517e+02 0.000000000000000000e+00
1.847648072562358266e+02 0.000000000000000000e+00
1.849859410430838977e+02 0.000000000000000000e+00
nan -1.000000000000000000e+00
nan -1.000000000000000000e+00
1.857436734693877440e+02 0.000000000000000000e+00
1.859869387755101968e+02 0.000000000000000000e+00
1.862396371882086044e+02 0.000000000000000000e+00
1.864627664399093021e+02 0.000000000000000000e+00
1.867111111111111086e+02 0.000000000000000000e+00
1.869565532879818477e+02 0.000000000000000000e+00
1.872215873015873058e+02 0.000000000000000000e+00
1.874572335600907138e+02 0.000000000000000000e+00
1.877121088435374077e+02 0.000000000000000000e+00
1.879490249433106612e+02 0.000000000000000000e+00
1.881959183673469340e+02 0.000000000000000000e+00
1.884272108843537410e+02 0.000000000000000000e+00
1.886799092970521485e+02 0.000000000000000000e+00
1.889269841269841379e+02 0.000000000000000000e+00
1.891951020408163231e+02 0.000000000000000000e+00
1.894329251700680175e+02 0.000000000000000000e+00
1.896812698412698523e+02 0.000000000000000000e+00
1.899089342403628109e+02 0.000000000000000000e+00
1.901618140589569066e+02 0.000000000000000000e+00
1.903920181405895562e+02 0.000000000000000000e+00
1.906519727891156322e+02 0.000000000000000000e+00
1.908981405895691523e+02 0.000000000000000000e+00
1.911568253968253828e+02 0.000000000000000000e+00
1.913823129251700550e+02 0.000000000000000000e+00
1.916420861678004428e+02 0.000000000000000000e+00
1.918739229024943427e+02 0.000000000000000000e+00
1.921240816326530592e+02 0.000000000000000000e+00
1.923591836734693743e+02 0.000000000000000000e+00
1.926142403628117847e+02 0.000000000000000000e+00
nan -1.000000000000000000e+00
nan -1.000000000000000000e+00
nan -1.000000000000000000e+00
1.935967346938775506e+02 0.000000000000000000e+00
1.938369160997732479e+02 0.000000000000000000e+00
1.940939682539682565e+02 0.000000000000000000e+00
1.943245351473922824e+02 0.000000000000000000e+00
1.945766893424036255e+02 0.000000000000000000e+00
1.948195918367347019e+02 0.000000000000000000e+00
1.950670294784580392e+02 0.000000000000000000e+00
1.953032199546485401e+02 0.000000000000000000e+00
1.955662585034013716e+02 0.000000000000000000e+00
1.957875736961451310e+02 0.000000000000000000e+00
1.960518820861678080e+02 0.000000000000000000e+00
1.962793650793650784e+02 0.000000000000000000e+00
1.965200907029478401e+02 0.000000000000000000e+00
1.967649886621315147e+02 0.000000000000000000e+00
