# Supplementary material for: Correlated microtiming deviations in jazz and rock music
Source: PLoS One. 2018 Jan 24;13(1):e0186361. doi: 10.1371/journal.pone.0186361 (PMC5783353; doi:10.1371/journal.pone.0186361)
Supplement: S1 Dataset — (ZIP) [file pone.0186361.s001.zip › R29.dat]

8.827210884353741127e-01 0.000000000000000000e+00
1.112743764172335670e+00 0.000000000000000000e+00
1.371791383219954641e+00 0.000000000000000000e+00
1.614693877551020451e+00 0.000000000000000000e+00
1.849795918367346914e+00 0.000000000000000000e+00
2.109024943310657818e+00 0.000000000000000000e+00
2.354104308390022826e+00 0.000000000000000000e+00
2.593560090702947907e+00 0.000000000000000000e+00
2.837188208616780116e+00 0.000000000000000000e+00
3.093333333333333268e+00 0.000000000000000000e+00
3.330249433106576173e+00 0.000000000000000000e+00
3.573877551020408383e+00 0.000000000000000000e+00
3.806984126984127137e+00 0.000000000000000000e+00
4.067120181405895707e+00 0.000000000000000000e+00
4.316734693877551265e+00 0.000000000000000000e+00
4.557278911564625723e+00 0.000000000000000000e+00
4.794557823129252050e+00 0.000000000000000000e+00
5.052517006802720978e+00 0.000000000000000000e+00
5.300680272108843738e+00 0.000000000000000000e+00
5.537777777777777466e+00 0.000000000000000000e+00
5.775782312925169748e+00 0.000000000000000000e+00
6.031020408163265678e+00 0.000000000000000000e+00
6.282630385487528279e+00 0.000000000000000000e+00
6.520816326530612272e+00 0.000000000000000000e+00
6.766802721088435391e+00 0.000000000000000000e+00
7.024036281179138363e+00 0.000000000000000000e+00
7.267120181405895885e+00 0.000000000000000000e+00
7.504761904761904745e+00 0.000000000000000000e+00
7.749478458049886775e+00 0.000000000000000000e+00
8.005623582766439483e+00 0.000000000000000000e+00
8.258140589569160639e+00 0.000000000000000000e+00
8.498140589569160852e+00 0.000000000000000000e+00
8.729433106575964274e+00 0.000000000000000000e+00
8.990113378684807088e+00 0.000000000000000000e+00
9.231927437641722634e+00 0.000000000000000000e+00
9.474829931972788444e+00 0.000000000000000000e+00
9.719909297052154784e+00 0.000000000000000000e+00
9.971337868480725675e+00 0.000000000000000000e+00
1.022222222222222143e+01 0.000000000000000000e+00
1.046240362811791336e+01 0.000000000000000000e+00
1.070476190476190403e+01 0.000000000000000000e+00
1.095746031746031690e+01 0.000000000000000000e+00
1.120126984126984127e+01 0.000000000000000000e+00
1.145324263038548729e+01 0.000000000000000000e+00
1.169433106575963777e+01 0.000000000000000000e+00
1.195029478458049965e+01 0.000000000000000000e+00
1.219392290249433053e+01 0.000000000000000000e+00
1.244117913832199562e+01 0.000000000000000000e+00
1.266902494331065832e+01 0.000000000000000000e+00
1.292861678004535086e+01 0.000000000000000000e+00
1.317115646258503325e+01 0.000000000000000000e+00
1.342113378684807223e+01 0.000000000000000000e+00
1.364970521541950177e+01 0.000000000000000000e+00
1.391727891156462604e+01 0.000000000000000000e+00
1.416163265306122376e+01 0.000000000000000000e+00
1.440417233560090615e+01 0.000000000000000000e+00
1.465650793650793737e+01 0.000000000000000000e+00
1.490775510204081655e+01 0.000000000000000000e+00
1.514938775510204039e+01 0.000000000000000000e+00
1.539628117913832206e+01 0.000000000000000000e+00
1.563120181405895615e+01 0.000000000000000000e+00
1.588952380952381027e+01 0.000000000000000000e+00
1.612770975056689338e+01 0.000000000000000000e+00
1.638022675736961276e+01 0.000000000000000000e+00
1.662947845804988489e+01 0.000000000000000000e+00
1.688399092970521664e+01 0.000000000000000000e+00
1.712544217687074877e+01 0.000000000000000000e+00
1.737160997732426182e+01 0.000000000000000000e+00
1.760653061224489946e+01 0.000000000000000000e+00
1.787356009070294860e+01 0.000000000000000000e+00
1.811990929705215336e+01 0.000000000000000000e+00
1.837315192743764314e+01 0.000000000000000000e+00
1.861732426300000043e+01 0.000000000000000000e+00
1.886476190476190595e+01 0.000000000000000000e+00
1.910693877551020492e+01 0.000000000000000000e+00
1.935328798185940968e+01 0.000000000000000000e+00
1.958022675736961560e+01 0.000000000000000000e+00
1.985269841269841251e+01 0.000000000000000000e+00
2.009777777777777885e+01 0.000000000000000000e+00
2.033995464852607782e+01 0.000000000000000000e+00
2.056997732426303926e+01 0.000000000000000000e+00
2.084480725623582842e+01 0.000000000000000000e+00
2.108281179138322159e+01 0.000000000000000000e+00
2.133623582766439952e+01 0.000000000000000000e+00
2.156807256235827808e+01 0.000000000000000000e+00
2.184562358276643934e+01 0.000000000000000000e+00
2.208780045351473831e+01 0.000000000000000000e+00
2.233451247165533005e+01 0.000000000000000000e+00
2.256380952380952465e+01 0.000000000000000000e+00
2.283392290249432932e+01 0.000000000000000000e+00
2.307936507936507908e+01 0.000000000000000000e+00
2.332444444444444542e+01 0.000000000000000000e+00
2.357768707482993165e+01 0.000000000000000000e+00
2.383111111111110958e+01 0.000000000000000000e+00
2.408072562358276514e+01 0.000000000000000000e+00
2.432507936507936463e+01 0.000000000000000000e+00
2.456018140589569043e+01 0.000000000000000000e+00
2.482848072562358155e+01 0.000000000000000000e+00
2.506176870748299379e+01 0.000000000000000000e+00
2.531882086167800594e+01 0.000000000000000000e+00
2.554775510204081712e+01 0.000000000000000000e+00
2.582204081632653114e+01 0.000000000000000000e+00
2.606984126984126959e+01 0.000000000000000000e+00
2.631528344671201936e+01 0.000000000000000000e+00
2.655111111111111200e+01 0.000000000000000000e+00
2.680943310657596257e+01 0.000000000000000000e+00
2.705287981859410351e+01 0.000000000000000000e+00
2.729306122448979721e+01 0.000000000000000000e+00
2.753687074829931802e+01 0.000000000000000000e+00
2.779646258503401413e+01 0.000000000000000000e+00
2.804643990929705311e+01 0.000000000000000000e+00
2.828390022675737114e+01 0.000000000000000000e+00
2.853043083900226762e+01 0.000000000000000000e+00
2.879564625850339965e+01 0.000000000000000000e+00
2.903256235827664256e+01 0.000000000000000000e+00
2.927945578231292600e+01 0.000000000000000000e+00
2.952671201814058932e+01 0.000000000000000000e+00
2.978557823129251858e+01 0.000000000000000000e+00
3.002920634920634768e+01 0.000000000000000000e+00
3.028553287981859299e+01 0.000000000000000000e+00
3.052789115646258367e+01 0.000000000000000000e+00
3.078893424036281345e+01 0.000000000000000000e+00
3.104072562358276599e+01 0.000000000000000000e+00
3.128036281179138456e+01 0.000000000000000000e+00
3.152417233560090537e+01 0.000000000000000000e+00
3.177995464852607554e+01 0.000000000000000000e+00
3.202031746031745740e+01 0.000000000000000000e+00
3.227047619047618809e+01 0.000000000000000000e+00
3.250358276643991218e+01 0.000000000000000000e+00
3.277460317460317185e+01 0.000000000000000000e+00
3.302204081632653043e+01 0.000000000000000000e+00
3.326512471655328795e+01 0.000000000000000000e+00
3.351510204081632338e+01 0.000000000000000000e+00
3.377052154195011013e+01 0.000000000000000000e+00
3.401687074829931845e+01 0.000000000000000000e+00
3.426575963718821072e+01 0.000000000000000000e+00
3.449034013600000037e+01 0.000000000000000000e+00
3.476752834467119868e+01 0.000000000000000000e+00
3.500625850340136225e+01 0.000000000000000000e+00
3.525460317460317583e+01 0.000000000000000000e+00
3.547356009070294647e+01 0.000000000000000000e+00
3.574965986394558115e+01 0.000000000000000000e+00
3.599401360544217710e+01 0.000000000000000000e+00
3.624326530612244568e+01 0.000000000000000000e+00
3.647637188208616976e+01 0.000000000000000000e+00
3.674176870748298995e+01 0.000000000000000000e+00
3.699156462585033722e+01 0.000000000000000000e+00
3.723773242630385738e+01 0.000000000000000000e+00
3.746013605442176697e+01 0.000000000000000000e+00
3.773569160997732297e+01 0.000000000000000000e+00
3.797641723356009180e+01 0.000000000000000000e+00
3.823020408163264960e+01 0.000000000000000000e+00
3.845986394557823473e+01 0.000000000000000000e+00
3.872671201814058861e+01 0.000000000000000000e+00
3.897469387755101877e+01 0.000000000000000000e+00
3.921650793650793787e+01 0.000000000000000000e+00
3.946448979591836803e+01 0.000000000000000000e+00
3.971827664399093294e+01 0.000000000000000000e+00
3.996625850340136310e+01 0.000000000000000000e+00
4.022240362811791670e+01 0.000000000000000000e+00
4.047165532800000420e+01 0.000000000000000000e+00
4.072725623582766730e+01 0.000000000000000000e+00
4.097705215419501457e+01 0.000000000000000000e+00
4.122068027210884367e+01 0.000000000000000000e+00
4.146503401300000036e+01 0.000000000000000000e+00
4.172462585034013927e+01 0.000000000000000000e+00
4.197768707482993022e+01 0.000000000000000000e+00
4.222077097505668775e+01 0.000000000000000000e+00
4.247147392290249712e+01 0.000000000000000000e+00
4.272145124716553255e+01 0.000000000000000000e+00
4.296616780045351192e+01 0.000000000000000000e+00
4.320834467120181444e+01 0.000000000000000000e+00
4.345573696100000660e+01 0.000000000000000000e+00
4.371247165532879819e+01 0.000000000000000000e+00
4.395827664399092782e+01 0.000000000000000000e+00
4.421043083900227089e+01 0.000000000000000000e+00
4.445346938699999839e+01 0.000000000000000000e+00
4.471129251700680385e+01 0.000000000000000000e+00
4.496616780045351192e+01 0.000000000000000000e+00
4.521723356009070471e+01 0.000000000000000000e+00
4.544489795918367037e+01 0.000000000000000000e+00
4.571664399092970399e+01 0.000000000000000000e+00
4.596716553287981810e+01 0.000000000000000000e+00
4.621333333333333115e+01 0.000000000000000000e+00
4.646240362800000412e+01 0.000000000000000000e+00
4.671673469387754807e+01 0.000000000000000000e+00
4.696036281179138427e+01 0.000000000000000000e+00
4.720634920634920917e+01 0.000000000000000000e+00
4.744979591836735011e+01 0.000000000000000000e+00
4.769596371882086316e+01 0.000000000000000000e+00
4.796335600907029573e+01 0.000000000000000000e+00
4.821551020408163168e+01 0.000000000000000000e+00
4.844390022675737129e+01 0.000000000000000000e+00
4.871600907029478122e+01 0.000000000000000000e+00
4.896471655328798533e+01 0.000000000000000000e+00
4.920816326530611917e+01 0.000000000000000000e+00
4.944925170068027143e+01 0.000000000000000000e+00
4.972244897959183874e+01 0.000000000000000000e+00
4.996752834467120152e+01 0.000000000000000000e+00
5.020988662131519220e+01 0.000000000000000000e+00
5.046185941043084000e+01 0.000000000000000000e+00
5.071038548752834174e+01 0.000000000000000000e+00
5.096689342403627876e+01 0.000000000000000000e+00
5.120435374149659680e+01 0.000000000000000000e+00
5.144380952380952721e+01 0.000000000000000000e+00
5.170648526077097529e+01 0.000000000000000000e+00
5.195392290199999508e+01 0.000000000000000000e+00
5.219410430800000000e+01 0.000000000000000000e+00
5.244843537414966050e+01 0.000000000000000000e+00
5.269478458049886882e+01 0.000000000000000000e+00
5.295111111111111057e+01 0.000000000000000000e+00
5.319564625850340178e+01 0.000000000000000000e+00
5.344072562358276457e+01 0.000000000000000000e+00
5.370122448979591923e+01 0.000000000000000000e+00
5.394285714285714306e+01 0.000000000000000000e+00
5.418739229024943427e+01 0.000000000000000000e+00
5.444027210884353707e+01 0.000000000000000000e+00
5.469206349206348960e+01 0.000000000000000000e+00
5.493931972789115292e+01 0.000000000000000000e+00
5.519020408163265046e+01 0.000000000000000000e+00
5.542857142857143060e+01 0.000000000000000000e+00
5.568435374149660078e+01 0.000000000000000000e+00
5.593541950113378647e+01 0.000000000000000000e+00
5.617233560090703293e+01 0.000000000000000000e+00
5.642358276643990678e+01 0.000000000000000000e+00
5.668190476190476090e+01 0.000000000000000000e+00
5.692244897959183447e+01 0.000000000000000000e+00
5.715682539682539698e+01 0.000000000000000000e+00
5.741460317460317242e+01 0.000000000000000000e+00
5.766639455782313206e+01 0.000000000000000000e+00
5.791056689342403274e+01 0.000000000000000000e+00
5.815854875283447001e+01 0.000000000000000000e+00
5.840453514739228780e+01 0.000000000000000000e+00
5.866539682539682588e+01 0.000000000000000000e+00
5.891664399092970683e+01 0.000000000000000000e+00
5.915990929705215251e+01 0.000000000000000000e+00
5.940807256235827793e+01 0.000000000000000000e+00
5.966349206349206469e+01 0.000000000000000000e+00
5.990820861678004405e+01 0.000000000000000000e+00
6.015673469387755290e+01 0.000000000000000000e+00
6.040526077097505464e+01 0.000000000000000000e+00
6.066285714285714192e+01 0.000000000000000000e+00
6.090594104308389944e+01 0.000000000000000000e+00
6.114521541950113459e+01 0.000000000000000000e+00
6.139609977324263212e+01 0.000000000000000000e+00
6.164371882086167886e+01 0.000000000000000000e+00
6.190458049886620984e+01 0.000000000000000000e+00
6.214204081632652787e+01 0.000000000000000000e+00
6.239600907029478805e+01 0.000000000000000000e+00
6.264852607709750743e+01 0.000000000000000000e+00
6.290467120181406102e+01 0.000000000000000000e+00
6.314068027210884537e+01 0.000000000000000000e+00
6.340045351473922608e+01 0.000000000000000000e+00
6.366294784580498600e+01 0.000000000000000000e+00
6.391219954648526169e+01 0.000000000000000000e+00
6.414258503401360656e+01 0.000000000000000000e+00
6.439981859410430332e+01 0.000000000000000000e+00
6.466249433106575850e+01 0.000000000000000000e+00
6.490666666666666629e+01 0.000000000000000000e+00
6.514140589569160511e+01 0.000000000000000000e+00
6.538430839002268158e+01 0.000000000000000000e+00
6.564263038548752149e+01 0.000000000000000000e+00
6.588662131519274112e+01 0.000000000000000000e+00
6.612480725623582600e+01 0.000000000000000000e+00
6.635083900226757692e+01 0.000000000000000000e+00
6.662530612244897554e+01 0.000000000000000000e+00
6.687092970521541702e+01 0.000000000000000000e+00
6.711201814058956927e+01 0.000000000000000000e+00
6.735437641723356705e+01 0.000000000000000000e+00
6.762575963718821015e+01 0.000000000000000000e+00
6.787972789115646322e+01 0.000000000000000000e+00
6.811972789115645810e+01 0.000000000000000000e+00
6.836444444444444457e+01 0.000000000000000000e+00
6.862603174603174239e+01 0.000000000000000000e+00
6.887219954648526254e+01 0.000000000000000000e+00
6.912217687074830508e+01 0.000000000000000000e+00
6.935691609977324390e+01 0.000000000000000000e+00
6.962376417233559778e+01 0.000000000000000000e+00
6.987029478458049425e+01 0.000000000000000000e+00
7.010485260770974492e+01 0.000000000000000000e+00
7.035519274376417798e+01 0.000000000000000000e+00
7.061786848072561895e+01 0.000000000000000000e+00
7.086149659863946226e+01 0.000000000000000000e+00
7.109750566893424661e+01 0.000000000000000000e+00
7.136852607709749918e+01 0.000000000000000000e+00
nan -1.000000000000000000e+00
nan -1.000000000000000000e+00
7.207709750566893092e+01 0.000000000000000000e+00
7.231183673469388395e+01 0.000000000000000000e+00
nan -1.000000000000000000e+00
nan -1.000000000000000000e+00
nan -1.000000000000000000e+00
7.331283446712018304e+01 0.000000000000000000e+00
7.357750566893423638e+01 0.000000000000000000e+00
7.380988662131518652e+01 0.000000000000000000e+00
7.405968253968254089e+01 0.000000000000000000e+00
7.428879818594104734e+01 0.000000000000000000e+00
7.454947845804989015e+01 0.000000000000000000e+00
7.480126984126984269e+01 0.000000000000000000e+00
7.504816326530611548e+01 0.000000000000000000e+00
7.529723355999999512e+01 0.000000000000000000e+00
7.555609977324263582e+01 0.000000000000000000e+00
7.580136054421768677e+01 0.000000000000000000e+00
7.605151927437641746e+01 0.000000000000000000e+00
7.630802721088434737e+01 0.000000000000000000e+00
7.655727891156462306e+01 0.000000000000000000e+00
7.680870748299319928e+01 0.000000000000000000e+00
7.705650793650794128e+01 0.000000000000000000e+00
7.728344671201814720e+01 0.000000000000000000e+00
7.754213151927437764e+01 0.000000000000000000e+00
7.778829931972789780e+01 0.000000000000000000e+00
7.802866213151926900e+01 0.000000000000000000e+00
7.824907029478458753e+01 0.000000000000000000e+00
7.851682539682539641e+01 0.000000000000000000e+00
7.877315192743763816e+01 0.000000000000000000e+00
7.901297052154194489e+01 0.000000000000000000e+00
7.925315192743764214e+01 0.000000000000000000e+00
7.952235827664398471e+01 0.000000000000000000e+00
7.977015873015872671e+01 0.000000000000000000e+00
8.001596371882085634e+01 0.000000000000000000e+00
8.027247165532880047e+01 0.000000000000000000e+00
8.049886621315192770e+01 0.000000000000000000e+00
8.075428571428571445e+01 0.000000000000000000e+00
8.100825396825396751e+01 0.000000000000000000e+00
8.125823129251701005e+01 0.000000000000000000e+00
8.151818594104308602e+01 0.000000000000000000e+00
8.174621315192743509e+01 0.000000000000000000e+00
8.200090702947845500e+01 0.000000000000000000e+00
8.224272108843537410e+01 0.000000000000000000e+00
8.250956916099772798e+01 0.000000000000000000e+00
8.275591836734693629e+01 0.000000000000000000e+00
8.300263038548753514e+01 0.000000000000000000e+00
8.323156462585033921e+01 0.000000000000000000e+00
8.348970521541950518e+01 0.000000000000000000e+00
8.374204081632653640e+01 0.000000000000000000e+00
8.398331065759637681e+01 0.000000000000000000e+00
8.421315192743763589e+01 0.000000000000000000e+00
8.448453514739229320e+01 0.000000000000000000e+00
8.473451247165533573e+01 0.000000000000000000e+00
8.498231292517006352e+01 0.000000000000000000e+00
8.522521541950113999e+01 0.000000000000000000e+00
8.548498866213151359e+01 0.000000000000000000e+00
8.573405895691610112e+01 0.000000000000000000e+00
8.598149659863945260e+01 0.000000000000000000e+00
8.623201814058957382e+01 0.000000000000000000e+00
8.648145124716553767e+01 0.000000000000000000e+00
8.672761904761904361e+01 0.000000000000000000e+00
8.696689342403628586e+01 0.000000000000000000e+00
8.720634920634920206e+01 0.000000000000000000e+00
8.745795918367346644e+01 0.000000000000000000e+00
8.769487528344670579e+01 0.000000000000000000e+00
8.793197278911564752e+01 0.000000000000000000e+00
8.814149659863944919e+01 0.000000000000000000e+00
8.839510204081632594e+01 0.000000000000000000e+00
8.863836734693877872e+01 0.000000000000000000e+00
8.888671201814058520e+01 0.000000000000000000e+00
8.913414965986395089e+01 0.000000000000000000e+00
8.938358276643991474e+01 0.000000000000000000e+00
8.964208616780045702e+01 0.000000000000000000e+00
8.988353741496598559e+01 0.000000000000000000e+00
9.013260770899999841e+01 0.000000000000000000e+00
9.039219954648525857e+01 0.000000000000000000e+00
9.063818594104309057e+01 0.000000000000000000e+00
9.089124716553287442e+01 0.000000000000000000e+00
9.113233560090702667e+01 0.000000000000000000e+00
9.140009070294784976e+01 0.000000000000000000e+00
9.165315192743764783e+01 0.000000000000000000e+00
9.190548752834466484e+01 0.000000000000000000e+00
9.214331065759637340e+01 0.000000000000000000e+00
9.240471655328798306e+01 0.000000000000000000e+00
9.265995464852608166e+01 0.000000000000000000e+00
9.290993197278910998e+01 0.000000000000000000e+00
9.315700680200001216e+01 0.000000000000000000e+00
9.342095238095238585e+01 0.000000000000000000e+00
9.366984126984127101e+01 0.000000000000000000e+00
9.392072562358276855e+01 0.000000000000000000e+00
9.416653061224489818e+01 0.000000000000000000e+00
9.443174603174603021e+01 0.000000000000000000e+00
9.468335600907029459e+01 0.000000000000000000e+00
9.493877551020408134e+01 0.000000000000000000e+00
9.517333333333333201e+01 0.000000000000000000e+00
9.545070294784579801e+01 0.000000000000000000e+00
9.569832199546485185e+01 0.000000000000000000e+00
9.594267573696144780e+01 0.000000000000000000e+00
9.618503401360544558e+01 0.000000000000000000e+00
9.645333333333333314e+01 0.000000000000000000e+00
9.670294784580498515e+01 0.000000000000000000e+00
9.695074829931972715e+01 0.000000000000000000e+00
9.720725623582767128e+01 0.000000000000000000e+00
9.745814058956915460e+01 0.000000000000000000e+00
9.771047619047618582e+01 0.000000000000000000e+00
9.796099773242630704e+01 0.000000000000000000e+00
9.819519274376416718e+01 0.000000000000000000e+00
9.846566893424036948e+01 0.000000000000000000e+00
9.871383219954648780e+01 0.000000000000000000e+00
9.895582766439909506e+01 0.000000000000000000e+00
9.918421768707483466e+01 0.000000000000000000e+00
9.945959183673468829e+01 0.000000000000000000e+00
9.970467120181406528e+01 0.000000000000000000e+00
9.995482993197279598e+01 0.000000000000000000e+00
1.001991836734693919e+02 0.000000000000000000e+00
1.004665759637188245e+02 0.000000000000000000e+00
1.007185487528344652e+02 0.000000000000000000e+00
1.009710657596371846e+02 0.000000000000000000e+00
1.012186848072562384e+02 0.000000000000000000e+00
1.014837188208616823e+02 0.000000000000000000e+00
1.017347845804988680e+02 0.000000000000000000e+00
1.019873015873015873e+02 0.000000000000000000e+00
1.022167800453514701e+02 0.000000000000000000e+00
1.024974149659863940e+02 0.000000000000000000e+00
1.027510204081632708e+02 0.000000000000000000e+00
1.030060770975056670e+02 0.000000000000000000e+00
1.032498866213151985e+02 0.000000000000000000e+00
1.035285260770975100e+02 0.000000000000000000e+00
1.037795918367346957e+02 0.000000000000000000e+00
1.040252154195011371e+02 0.000000000000000000e+00
1.042682993197278876e+02 0.000000000000000000e+00
1.045349659863945533e+02 0.000000000000000000e+00
1.047900226757369637e+02 0.000000000000000000e+00
1.050459863945578292e+02 0.000000000000000000e+00
1.052959637188208575e+02 0.000000000000000000e+00
1.055595464852607677e+02 0.000000000000000000e+00
1.058097052154194984e+02 0.000000000000000000e+00
1.060705668934240293e+02 0.000000000000000000e+00
1.063227210884353724e+02 0.000000000000000000e+00
1.065728798185941031e+02 0.000000000000000000e+00
1.068259410430839011e+02 0.000000000000000000e+00
1.070855328798186008e+02 0.000000000000000000e+00
1.073502040816326542e+02 0.000000000000000000e+00
1.075976417233560056e+02 0.000000000000000000e+00
1.078639455782312950e+02 0.000000000000000000e+00
1.081059410430839023e+02 0.000000000000000000e+00
1.083657142857142901e+02 0.000000000000000000e+00
1.086167800453514758e+02 0.000000000000000000e+00
1.088698412698412739e+02 0.000000000000000000e+00
1.091339682539682485e+02 0.000000000000000000e+00
1.093890249433106590e+02 0.000000000000000000e+00
1.096469841269841226e+02 0.000000000000000000e+00
1.098933333333333309e+02 0.000000000000000000e+00
1.101474829931972721e+02 0.000000000000000000e+00
1.104047165532879831e+02 0.000000000000000000e+00
1.106525170068027251e+02 0.000000000000000000e+00
1.109086621315192787e+02 0.000000000000000000e+00
1.111629931972789080e+02 0.000000000000000000e+00
1.114149659863945629e+02 0.000000000000000000e+00
1.116761904761904702e+02 0.000000000000000000e+00
1.119296145124716588e+02 0.000000000000000000e+00
1.121953741496598695e+02 0.000000000000000000e+00
1.124507936507936563e+02 0.000000000000000000e+00
1.127063945578231312e+02 0.000000000000000000e+00
1.129668934240362859e+02 0.000000000000000000e+00
1.132235827664399039e+02 0.000000000000000000e+00
1.134780952380952357e+02 0.000000000000000000e+00
1.137385941043083903e+02 0.000000000000000000e+00
1.140010884353741432e+02 0.000000000000000000e+00
1.142418140589569191e+02 0.000000000000000000e+00
1.145044897959183743e+02 0.000000000000000000e+00
1.147640816326530597e+02 0.000000000000000000e+00
1.150151473922902454e+02 0.000000000000000000e+00
1.152781859410430769e+02 0.000000000000000000e+00
1.155377777777777766e+02 0.000000000000000000e+00
1.157995464852607768e+02 0.000000000000000000e+00
1.160399092970521480e+02 0.000000000000000000e+00
1.162931519274376484e+02 0.000000000000000000e+00
1.165489342403628115e+02 0.000000000000000000e+00
1.168014512471655308e+02 0.000000000000000000e+00
1.170545124716553289e+02 0.000000000000000000e+00
1.173006802721088491e+02 0.000000000000000000e+00
1.175622675736961469e+02 0.000000000000000000e+00
1.178231292517006779e+02 0.000000000000000000e+00
1.180789115646258551e+02 0.000000000000000000e+00
1.183183673469387713e+02 0.000000000000000000e+00
1.185823129251700720e+02 0.000000000000000000e+00
1.188411791383219906e+02 0.000000000000000000e+00
1.190891609977324208e+02 0.000000000000000000e+00
1.193373242630385533e+02 0.000000000000000000e+00
1.195829478458049948e+02 0.000000000000000000e+00
nan -1.000000000000000000e+00
1.200460770975056732e+02 0.000000000000000000e+00
1.203218140589569174e+02 0.000000000000000000e+00
1.205725170068027268e+02 0.000000000000000000e+00
nan -1.000000000000000000e+00
1.210681179138321966e+02 0.000000000000000000e+00
1.213237188208616715e+02 0.000000000000000000e+00
1.215717006800000064e+02 0.000000000000000000e+00
1.218267573696145121e+02 0.000000000000000000e+00
1.220760090702947878e+02 0.000000000000000000e+00
1.223394104308389956e+02 0.000000000000000000e+00
1.225930158730158723e+02 0.000000000000000000e+00
1.228487981859410496e+02 0.000000000000000000e+00
1.230976870748299348e+02 0.000000000000000000e+00
1.233545578231292552e+02 0.000000000000000000e+00
1.236034467120000073e+02 0.000000000000000000e+00
1.238659410430838932e+02 0.000000000000000000e+00
1.241180952380952363e+02 0.000000000000000000e+00
1.243622675736961440e+02 0.000000000000000000e+00
1.246149659860000014e+02 0.000000000000000000e+00
1.248749206349206418e+02 0.000000000000000000e+00
1.251267120181405943e+02 0.000000000000000000e+00
1.253766893424036226e+02 0.000000000000000000e+00
1.256219501133786878e+02 0.000000000000000000e+00
1.258985941043083869e+02 0.000000000000000000e+00
1.261487528344671176e+02 0.000000000000000000e+00
1.263985487528344720e+02 0.000000000000000000e+00
1.266427210884353798e+02 0.000000000000000000e+00
1.269135600907029442e+02 0.000000000000000000e+00
1.271557369614512538e+02 0.000000000000000000e+00
1.274102494331065714e+02 0.000000000000000000e+00
1.276636734693877600e+02 0.000000000000000000e+00
1.279203628117913780e+02 0.000000000000000000e+00
1.281699773242630442e+02 0.000000000000000000e+00
1.284197732426303844e+02 0.000000000000000000e+00
1.286704761904761938e+02 0.000000000000000000e+00
1.289280725623582669e+02 0.000000000000000000e+00
1.291735147392290344e+02 0.000000000000000000e+00
1.294253061224489727e+02 0.000000000000000000e+00
1.296689342403628018e+02 0.000000000000000000e+00
1.299488435374149731e+02 0.000000000000000000e+00
1.302022675736961332e+02 0.000000000000000000e+00
1.304457142857142742e+02 0.000000000000000000e+00
1.307013151927437775e+02 0.000000000000000000e+00
1.309616326530612298e+02 0.000000000000000000e+00
1.312078004535147500e+02 0.000000000000000000e+00
1.314579591836734664e+02 0.000000000000000000e+00
1.317053968253968321e+02 0.000000000000000000e+00
1.319722448979591718e+02 0.000000000000000000e+00
1.322182312925170038e+02 0.000000000000000000e+00
1.324634920634920547e+02 0.000000000000000000e+00
1.327100226757369512e+02 0.000000000000000000e+00
1.329873922902494314e+02 0.000000000000000000e+00
1.332350113378684853e+02 0.000000000000000000e+00
1.334866213151927354e+02 0.000000000000000000e+00
1.337257142857142753e+02 0.000000000000000000e+00
1.340110657596371766e+02 0.000000000000000000e+00
1.342666666666666799e+02 0.000000000000000000e+00
1.345248072562358175e+02 0.000000000000000000e+00
1.347664399092970484e+02 0.000000000000000000e+00
1.350419954648526186e+02 0.000000000000000000e+00
1.352954195011337788e+02 0.000000000000000000e+00
1.355404988662131416e+02 0.000000000000000000e+00
1.358006349206349341e+02 0.000000000000000000e+00
1.360540589569160943e+02 0.000000000000000000e+00
1.363036734693877463e+02 0.000000000000000000e+00
1.365520181405895812e+02 0.000000000000000000e+00
1.367990929705215422e+02 0.000000000000000000e+00
1.370670294784580392e+02 0.000000000000000000e+00
1.373182766439909415e+02 0.000000000000000000e+00
1.375727891156462590e+02 0.000000000000000000e+00
1.378249433106576021e+02 0.000000000000000000e+00
1.380867120181405880e+02 0.000000000000000000e+00
1.383357823129251756e+02 0.000000000000000000e+00
1.385841269841269821e+02 0.000000000000000000e+00
1.388288435374149685e+02 0.000000000000000000e+00
1.390996825396825329e+02 0.000000000000000000e+00
1.393507482993197186e+02 0.000000000000000000e+00
1.396003628117913706e+02 0.000000000000000000e+00
1.398405442176870679e+02 0.000000000000000000e+00
1.401151927437641689e+02 0.000000000000000000e+00
1.403691609977324219e+02 0.000000000000000000e+00
1.406274829931972761e+02 0.000000000000000000e+00
1.408809070294784647e+02 0.000000000000000000e+00
1.411314285714285575e+02 0.000000000000000000e+00
1.413839455782313053e+02 0.000000000000000000e+00
1.416362811791383081e+02 0.000000000000000000e+00
1.418837188208616737e+02 0.000000000000000000e+00
1.421434920634920616e+02 0.000000000000000000e+00
1.423951020408163401e+02 0.000000000000000000e+00
1.426438095238095229e+02 0.000000000000000000e+00
1.428994104308389979e+02 0.000000000000000000e+00
1.431385034013605377e+02 0.000000000000000000e+00
1.433866666666666561e+02 0.000000000000000000e+00
1.436400907029478446e+02 0.000000000000000000e+00
1.438753741496598764e+02 0.000000000000000000e+00
1.441518367346938874e+02 0.000000000000000000e+00
1.444063492063492049e+02 0.000000000000000000e+00
1.446461678004535258e+02 0.000000000000000000e+00
1.449053968253968208e+02 0.000000000000000000e+00
1.451548299319727846e+02 0.000000000000000000e+00
1.454073469387755040e+02 0.000000000000000000e+00
1.456618594104308499e+02 0.000000000000000000e+00
1.459060317460317435e+02 0.000000000000000000e+00
1.461710657596372016e+02 0.000000000000000000e+00
1.464165079365079407e+02 0.000000000000000000e+00
1.466690249433106601e+02 0.000000000000000000e+00
1.469106575963718910e+02 0.000000000000000000e+00
1.471940136054421657e+02 0.000000000000000000e+00
1.474381859410430877e+02 0.000000000000000000e+00
1.476838095238095150e+02 0.000000000000000000e+00
1.479267120181405915e+02 0.000000000000000000e+00
1.481953741496598695e+02 0.000000000000000000e+00
1.484451700680272097e+02 0.000000000000000000e+00
1.487071201814058838e+02 0.000000000000000000e+00
1.489442176870748256e+02 0.000000000000000000e+00
1.492192290249433029e+02 0.000000000000000000e+00
1.494735600907029607e+02 0.000000000000000000e+00
1.497269841269841208e+02 0.000000000000000000e+00
1.499637188208616863e+02 0.000000000000000000e+00
1.502369160997732536e+02 0.000000000000000000e+00
1.504896145124716611e+02 0.000000000000000000e+00
1.507473922902494223e+02 0.000000000000000000e+00
1.509768707482993193e+02 0.000000000000000000e+00
1.512556916099773332e+02 0.000000000000000000e+00
1.515076643990929597e+02 0.000000000000000000e+00
1.517607256235827720e+02 0.000000000000000000e+00
1.520007256235827526e+02 0.000000000000000000e+00
1.522788208616780139e+02 0.000000000000000000e+00
1.525369614512471514e+02 0.000000000000000000e+00
1.527891156462584945e+02 0.000000000000000000e+00
1.530198639455782370e+02 0.000000000000000000e+00
1.532921541950113351e+02 0.000000000000000000e+00
1.535464852607709645e+02 0.000000000000000000e+00
1.537999092970521531e+02 0.000000000000000000e+00
1.540375510199999951e+02 0.000000000000000000e+00
1.543040362811791510e+02 0.000000000000000000e+00
1.545569160997732467e+02 0.000000000000000000e+00
1.548048979591836769e+02 0.000000000000000000e+00
1.550458049886621268e+02 0.000000000000000000e+00
1.553166439909296912e+02 0.000000000000000000e+00
1.555686167800453461e+02 0.000000000000000000e+00
1.558144217687074899e+02 0.000000000000000000e+00
1.560526077097505606e+02 0.000000000000000000e+00
1.563230839002267487e+02 0.000000000000000000e+00
1.565754195011337799e+02 0.000000000000000000e+00
1.568179591836734801e+02 0.000000000000000000e+00
1.570773696145124632e+02 0.000000000000000000e+00
1.573358730158730054e+02 0.000000000000000000e+00
1.575907482993197277e+02 0.000000000000000000e+00
1.578376417233560005e+02 0.000000000000000000e+00
1.580919727891156583e+02 0.000000000000000000e+00
1.583546485260770851e+02 0.000000000000000000e+00
1.586040816326530489e+02 0.000000000000000000e+00
1.588504308390022572e+02 0.000000000000000000e+00
1.591038548752834458e+02 0.000000000000000000e+00
1.593600000000000136e+02 0.000000000000000000e+00
1.596114285714285757e+02 0.000000000000000000e+00
1.598572335600906911e+02 0.000000000000000000e+00
nan -1.000000000000000000e+00
1.603702494331065793e+02 0.000000000000000000e+00
1.606140589569160966e+02 0.000000000000000000e+00
1.608634920634920604e+02 0.000000000000000000e+00
1.610940589569160863e+02 0.000000000000000000e+00
1.613783219954648587e+02 0.000000000000000000e+00
1.616288435374149799e+02 0.000000000000000000e+00
1.618751927437641598e+02 0.000000000000000000e+00
1.621044897959183686e+02 0.000000000000000000e+00
1.623822222219999958e+02 0.000000000000000000e+00
1.626336507936507871e+02 0.000000000000000000e+00
1.628712925170067933e+02 0.000000000000000000e+00
1.631297959183673356e+02 0.000000000000000000e+00
1.634006349206349284e+02 0.000000000000000000e+00
1.636533333333333360e+02 0.000000000000000000e+00
1.638969614512471651e+02 0.000000000000000000e+00
1.641342403628117950e+02 0.000000000000000000e+00
1.644121541950113397e+02 0.000000000000000000e+00
1.646581405895691717e+02 0.000000000000000000e+00
1.649052154195011326e+02 0.000000000000000000e+00
1.651517460317460291e+02 0.000000000000000000e+00
1.654253061224489727e+02 0.000000000000000000e+00
1.656778231292516921e+02 0.000000000000000000e+00
1.659241723356009004e+02 0.000000000000000000e+00
1.661696145124716679e+02 0.000000000000000000e+00
1.664371882086167886e+02 0.000000000000000000e+00
1.666953287981859546e+02 0.000000000000000000e+00
1.669404081632653174e+02 0.000000000000000000e+00
1.671892970521541883e+02 0.000000000000000000e+00
1.674530612244898009e+02 0.000000000000000000e+00
1.677084807256235877e+02 0.000000000000000000e+00
1.679524716553287931e+02 0.000000000000000000e+00
1.681988208616780014e+02 0.000000000000000000e+00
1.684598639455782347e+02 0.000000000000000000e+00
1.687078458049886649e+02 0.000000000000000000e+00
1.689543764172335614e+02 0.000000000000000000e+00
1.692030838999999958e+02 0.000000000000000000e+00
1.694692063492063596e+02 0.000000000000000000e+00
1.697177324263038543e+02 0.000000000000000000e+00
1.699735147392290173e+02 0.000000000000000000e+00
1.702100680272108946e+02 0.000000000000000000e+00
1.704789115646258608e+02 0.000000000000000000e+00
1.707187301587301533e+02 0.000000000000000000e+00
1.709621768707482943e+02 0.000000000000000000e+00
1.711980045351473905e+02 0.000000000000000000e+00
1.714635827664399130e+02 0.000000000000000000e+00
1.717095691609977450e+02 0.000000000000000000e+00
1.719521088435374168e+02 0.000000000000000000e+00
1.721890249433106703e+02 0.000000000000000000e+00
1.724598639455782347e+02 0.000000000000000000e+00
1.727111111111111086e+02 0.000000000000000000e+00
1.729523809523809632e+02 0.000000000000000000e+00
1.732078004535147500e+02 0.000000000000000000e+00
1.734708390022675815e+02 0.000000000000000000e+00
1.737186394557823235e+02 0.000000000000000000e+00
1.739628117913832170e+02 0.000000000000000000e+00
1.742131519274376501e+02 0.000000000000000000e+00
1.744792743764172371e+02 0.000000000000000000e+00
1.747239909297052236e+02 0.000000000000000000e+00
1.749710657596371846e+02 0.000000000000000000e+00
1.752074376417233452e+02 0.000000000000000000e+00
1.754766439909297162e+02 0.000000000000000000e+00
1.757217233560090790e+02 0.000000000000000000e+00
1.759702494331065736e+02 0.000000000000000000e+00
1.762251247165532959e+02 0.000000000000000000e+00
1.764916099773242593e+02 0.000000000000000000e+00
1.767345124716553357e+02 0.000000000000000000e+00
nan -1.000000000000000000e+00
nan -1.000000000000000000e+00
1.774623129251700675e+02 0.000000000000000000e+00
1.777226303854875198e+02 0.000000000000000000e+00
1.779697052154195092e+02 0.000000000000000000e+00
1.782107936507936472e+02 0.000000000000000000e+00
1.784854421768707482e+02 0.000000000000000000e+00
1.787227210884353781e+02 0.000000000000000000e+00
1.789770521541950075e+02 0.000000000000000000e+00
1.792223129251700584e+02 0.000000000000000000e+00
1.794869841269841402e+02 0.000000000000000000e+00
1.797365986394557922e+02 0.000000000000000000e+00
1.799958276643990871e+02 0.000000000000000000e+00
1.802327437641723407e+02 0.000000000000000000e+00
1.805081179138321943e+02 0.000000000000000000e+00
1.807531972789115571e+02 0.000000000000000000e+00
1.809988208616780128e+02 0.000000000000000000e+00
1.812448072562358163e+02 0.000000000000000000e+00
1.815120181405895607e+02 0.000000000000000000e+00
1.817703401360544149e+02 0.000000000000000000e+00
1.820243083900226679e+02 0.000000000000000000e+00
1.822681179138322136e+02 0.000000000000000000e+00
1.825311564625850451e+02 0.000000000000000000e+00
1.827900226757369637e+02 0.000000000000000000e+00
1.830311111111111018e+02 0.000000000000000000e+00
1.832613151920000121e+02 0.000000000000000000e+00
1.835205442176870747e+02 0.000000000000000000e+00
1.837768707482993307e+02 0.000000000000000000e+00
1.840192290249433142e+02 0.000000000000000000e+00
1.842630385487528315e+02 0.000000000000000000e+00
1.845166439909297083e+02 0.000000000000000000e+00
1.847704308390022732e+02 0.000000000000000000e+00
nan -1.000000000000000000e+00
1.852549659863945521e+02 0.000000000000000000e+00
1.855187301587301647e+02 0.000000000000000000e+00
1.857665306122449067e+02 0.000000000000000000e+00
nan -1.000000000000000000e+00
1.862510657596371857e+02 0.000000000000000000e+00
1.865264399092970393e+02 0.000000000000000000e+00
1.867787755102040705e+02 0.000000000000000000e+00
1.870374603174603294e+02 0.000000000000000000e+00
1.872725623582766445e+02 0.000000000000000000e+00
1.875479365079364982e+02 0.000000000000000000e+00
1.878002721088435294e+02 0.000000000000000000e+00
1.880473469387755188e+02 0.000000000000000000e+00
1.882887981859410331e+02 0.000000000000000000e+00
1.885598185940000064e+02 0.000000000000000000e+00
1.888117913832199406e+02 0.000000000000000000e+00
1.890632199546485310e+02 0.000000000000000000e+00
1.892941496598639333e+02 0.000000000000000000e+00
1.895706122448979727e+02 0.000000000000000000e+00
1.898195011337868436e+02 0.000000000000000000e+00
1.900640362811791420e+02 0.000000000000000000e+00
1.902995011337868618e+02 0.000000000000000000e+00
1.905641723356009152e+02 0.000000000000000000e+00
1.908088888888889016e+02 0.000000000000000000e+00
1.910657596371882221e+02 0.000000000000000000e+00
1.913075736961451128e+02 0.000000000000000000e+00
1.915829478458049948e+02 0.000000000000000000e+00
1.918291156462585150e+02 0.000000000000000000e+00
1.920841723356008970e+02 0.000000000000000000e+00
1.923421315192743748e+02 0.000000000000000000e+00
nan -1.000000000000000000e+00
1.928061678004535224e+02 0.000000000000000000e+00
1.930684807256235729e+02 0.000000000000000000e+00
1.933066666666666720e+02 0.000000000000000000e+00
1.935343310657596305e+02 0.000000000000000000e+00
1.937804988662131507e+02 0.000000000000000000e+00
1.940420861678004485e+02 0.000000000000000000e+00
1.942675736961451207e+02 0.000000000000000000e+00
1.945382312925169970e+02 0.000000000000000000e+00
1.947896598639455874e+02 0.000000000000000000e+00
1.950497959183673515e+02 0.000000000000000000e+00
1.952999546485260680e+02 0.000000000000000000e+00
1.955472108843537455e+02 0.000000000000000000e+00
1.957944671201813946e+02 0.000000000000000000e+00
1.960571428571428498e+02 0.000000000000000000e+00
1.962967800453514826e+02 0.000000000000000000e+00
1.965643537414966033e+02 0.000000000000000000e+00
1.968130612244897861e+02 0.000000000000000000e+00
1.970672108843537274e+02 0.000000000000000000e+00
1.973090249433106464e+02 0.000000000000000000e+00
1.975816780045351493e+02 0.000000000000000000e+00
1.978332879818593995e+02 0.000000000000000000e+00
1.980876190476190573e+02 0.000000000000000000e+00
1.983279818594104427e+02 0.000000000000000000e+00
1.985951927437641586e+02 0.000000000000000000e+00
1.988491609977324401e+02 0.000000000000000000e+00
1.991016780045351595e+02 0.000000000000000000e+00
1.993570975056689463e+02 0.000000000000000000e+00
1.996168707482993057e+02 0.000000000000000000e+00
1.998670294784580506e+02 0.000000000000000000e+00
2.001253514739229047e+02 0.000000000000000000e+00
2.003695238095237983e+02 0.000000000000000000e+00
2.006365532879818545e+02 0.000000000000000000e+00
2.008910657596372005e+02 0.000000000000000000e+00
2.011368707482993159e+02 0.000000000000000000e+00
2.013819501133786787e+02 0.000000000000000000e+00
2.016480725623582657e+02 0.000000000000000000e+00
2.018955102040816314e+02 0.000000000000000000e+00
2.021598185941043084e+02 0.000000000000000000e+00
2.023918367346938680e+02 0.000000000000000000e+00
2.026623129251700561e+02 0.000000000000000000e+00
2.029106575963718910e+02 0.000000000000000000e+00
2.031568253968253828e+02 0.000000000000000000e+00
2.033964625850340155e+02 0.000000000000000000e+00
2.036667573696145155e+02 0.000000000000000000e+00
2.039149206349206338e+02 0.000000000000000000e+00
2.041661678004535077e+02 0.000000000000000000e+00
2.043909297052154272e+02 0.000000000000000000e+00
2.046677551020408146e+02 0.000000000000000000e+00
2.049160997732426210e+02 0.000000000000000000e+00
2.051715192743764078e+02 0.000000000000000000e+00
2.054164172335600824e+02 0.000000000000000000e+00
2.056794557823129139e+02 0.000000000000000000e+00
2.059330612244897907e+02 0.000000000000000000e+00
2.061922902494331140e+02 0.000000000000000000e+00
2.064292063492063392e+02 0.000000000000000000e+00
2.066962358276643954e+02 0.000000000000000000e+00
2.069420408163265392e+02 0.000000000000000000e+00
2.071925623582766320e+02 0.000000000000000000e+00
2.074289342403628211e+02 0.000000000000000000e+00
2.076896145124716497e+02 0.000000000000000000e+00
2.079308843537415044e+02 0.000000000000000000e+00
2.081870294784580437e+02 0.000000000000000000e+00
2.084290249433106510e+02 0.000000000000000000e+00
2.086947845804988617e+02 0.000000000000000000e+00
2.089414965986394463e+02 0.000000000000000000e+00
2.091851247165532754e+02 0.000000000000000000e+00
2.094262131519274419e+02 0.000000000000000000e+00
2.096888888888888971e+02 0.000000000000000000e+00
2.099290702947845944e+02 0.000000000000000000e+00
nan -1.000000000000000000e+00
2.104277551020408055e+02 0.000000000000000000e+00
2.106880725623582862e+02 0.000000000000000000e+00
2.109302494331065816e+02 0.000000000000000000e+00
2.111795011337868573e+02 0.000000000000000000e+00
2.114227664390000143e+02 0.000000000000000000e+00
2.116838095238095150e+02 0.000000000000000000e+00
2.119385034013605491e+02 0.000000000000000000e+00
2.121837641723356001e+02 0.000000000000000000e+00
2.124257596371882073e+02 0.000000000000000000e+00
2.126931519274376399e+02 0.000000000000000000e+00
2.129420408163265392e+02 0.000000000000000000e+00
2.131921995464852557e+02 0.000000000000000000e+00
2.134398185941043096e+02 0.000000000000000000e+00
2.137101133786848095e+02 0.000000000000000000e+00
2.139582766439909278e+02 0.000000000000000000e+00
2.142075283446712035e+02 0.000000000000000000e+00
2.144475283446712126e+02 0.000000000000000000e+00
2.147192743764172462e+02 0.000000000000000000e+00
2.149661678004535190e+02 0.000000000000000000e+00
2.152139682539682610e+02 0.000000000000000000e+00
2.154637641723356012e+02 0.000000000000000000e+00
2.157229931972789245e+02 0.000000000000000000e+00
2.159648072562358152e+02 0.000000000000000000e+00
2.162064399092970461e+02 0.000000000000000000e+00
2.164390022675736986e+02 0.000000000000000000e+00
nan -1.000000000000000000e+00
2.169384126984126908e+02 0.000000000000000000e+00
2.171787755102040762e+02 0.000000000000000000e+00
2.174200453514739309e+02 0.000000000000000000e+00
2.176562358276644034e+02 0.000000000000000000e+00
2.178944217687074740e+02 0.000000000000000000e+00
2.181431292517006852e+02 0.000000000000000000e+00
2.183876643990929836e+02 0.000000000000000000e+00
2.186483446712018122e+02 0.000000000000000000e+00
2.188961451247165542e+02 0.000000000000000000e+00
2.191492063492063380e+02 0.000000000000000000e+00
2.193661678004535247e+02 0.000000000000000000e+00
2.196504308390022686e+02 0.000000000000000000e+00
2.199062131519274317e+02 0.000000000000000000e+00
2.201603628117913729e+02 0.000000000000000000e+00
2.204047165532879831e+02 0.000000000000000000e+00
2.206566893424036380e+02 0.000000000000000000e+00
2.209081179138322000e+02 0.000000000000000000e+00
2.211553741496598775e+02 0.000000000000000000e+00
2.213750566893424150e+02 0.000000000000000000e+00
2.216605895691610044e+02 0.000000000000000000e+00
2.219116553287981901e+02 0.000000000000000000e+00
2.221638095238095332e+02 0.000000000000000000e+00
2.224030839002267612e+02 0.000000000000000000e+00
2.226697505668934127e+02 0.000000000000000000e+00
2.229075736961451355e+02 0.000000000000000000e+00
2.231441269841269843e+02 0.000000000000000000e+00
2.233824943310657716e+02 0.000000000000000000e+00
2.236295691609977325e+02 0.000000000000000000e+00
2.238869841269841174e+02 0.000000000000000000e+00
2.241258956916099692e+02 0.000000000000000000e+00
2.243680725623582646e+02 0.000000000000000000e+00
2.246224036281179224e+02 0.000000000000000000e+00
2.248745578231292654e+02 0.000000000000000000e+00
nan -1.000000000000000000e+00
2.253443990929705194e+02 0.000000000000000000e+00
2.256059863945578172e+02 0.000000000000000000e+00
2.258777324263038508e+02 0.000000000000000000e+00
nan -1.000000000000000000e+00
2.263470294784580403e+02 0.000000000000000000e+00
2.266071655328798045e+02 0.000000000000000000e+00
2.268448072562358391e+02 0.000000000000000000e+00
2.270996825396825329e+02 0.000000000000000000e+00
2.273541950113378789e+02 0.000000000000000000e+00
2.276068934240362864e+02 0.000000000000000000e+00
2.278586848072562248e+02 0.000000000000000000e+00
2.281106575963718797e+02 0.000000000000000000e+00
2.283497505668934195e+02 0.000000000000000000e+00
2.286126077097505629e+02 0.000000000000000000e+00
2.288725623582766389e+02 0.000000000000000000e+00
2.291232653061224482e+02 0.000000000000000000e+00
2.293672562358276537e+02 0.000000000000000000e+00
2.296415419501133783e+02 0.000000000000000000e+00
2.298946031746031622e+02 0.000000000000000000e+00
2.301547392290249547e+02 0.000000000000000000e+00
2.303849433106576043e+02 0.000000000000000000e+00
2.306704761904761938e+02 0.000000000000000000e+00
2.309249886621315113e+02 0.000000000000000000e+00
2.311718820861678125e+02 0.000000000000000000e+00
2.314113378684807287e+02 0.000000000000000000e+00
2.316910657596371834e+02 0.000000000000000000e+00
2.319453968253968128e+02 0.000000000000000000e+00
2.322015419501133806e+02 0.000000000000000000e+00
2.324408163265306086e+02 0.000000000000000000e+00
2.327151020408163333e+02 0.000000000000000000e+00
2.329754195011337856e+02 0.000000000000000000e+00
2.332248526077097495e+02 0.000000000000000000e+00
2.334614058950000128e+02 0.000000000000000000e+00
2.337378684807256377e+02 0.000000000000000000e+00
2.339840362811791294e+02 0.000000000000000000e+00
2.342419954648526073e+02 0.000000000000000000e+00
2.344707482993197232e+02 0.000000000000000000e+00
2.347548299319727789e+02 0.000000000000000000e+00
2.350024489795918328e+02 0.000000000000000000e+00
2.352497052154195103e+02 0.000000000000000000e+00
2.354804535147392244e+02 0.000000000000000000e+00
2.357313378684807219e+02 0.000000000000000000e+00
2.359873015873015731e+02 0.000000000000000000e+00
2.362365532879818488e+02 0.000000000000000000e+00
2.364756462585033887e+02 0.000000000000000000e+00
2.367426757369614450e+02 0.000000000000000000e+00
2.369884807256235888e+02 0.000000000000000000e+00
2.372351927437641734e+02 0.000000000000000000e+00
2.374791836734693788e+02 0.000000000000000000e+00
2.377304308390022811e+02 0.000000000000000000e+00
2.379834920634920650e+02 0.000000000000000000e+00
2.382510657596371857e+02 0.000000000000000000e+00
2.384928798185941048e+02 0.000000000000000000e+00
2.387695238095238039e+02 0.000000000000000000e+00
2.390117006802720994e+02 0.000000000000000000e+00
2.392584126984127124e+02 0.000000000000000000e+00
2.395143764172335636e+02 0.000000000000000000e+00
2.397768707482993307e+02 0.000000000000000000e+00
2.400293877551020501e+02 0.000000000000000000e+00
2.402739229024943199e+02 0.000000000000000000e+00
2.405331519274376433e+02 0.000000000000000000e+00
2.407940136054421885e+02 0.000000000000000000e+00
2.410467120181405960e+02 0.000000000000000000e+00
2.412910657596371777e+02 0.000000000000000000e+00
2.415252607709750521e+02 0.000000000000000000e+00
2.417986394557823076e+02 0.000000000000000000e+00
2.420495238095238051e+02 0.000000000000000000e+00
2.423069387755101900e+02 0.000000000000000000e+00
2.425398639455782188e+02 0.000000000000000000e+00
2.428136054421768790e+02 0.000000000000000000e+00
2.430608616780045281e+02 0.000000000000000000e+00
2.433206349206349159e+02 0.000000000000000000e+00
2.435513832199546584e+02 0.000000000000000000e+00
2.438291156462585150e+02 0.000000000000000000e+00
2.440776417233560096e+02 0.000000000000000000e+00
2.443281632653061308e+02 0.000000000000000000e+00
2.445665306122448897e+02 0.000000000000000000e+00
2.448364625850340133e+02 0.000000000000000000e+00
2.450929705215419574e+02 0.000000000000000000e+00
2.453436734693877668e+02 0.000000000000000000e+00
2.455604535147392369e+02 0.000000000000000000e+00
2.458144217687074899e+02 0.000000000000000000e+00
2.460640362811791420e+02 0.000000000000000000e+00
2.463123809523809484e+02 0.000000000000000000e+00
2.465638095238095104e+02 0.000000000000000000e+00
2.468248526077097438e+02 0.000000000000000000e+00
2.470719274376417331e+02 0.000000000000000000e+00
2.473286167800453654e+02 0.000000000000000000e+00
2.475648072562358379e+02 0.000000000000000000e+00
2.478383673469387816e+02 0.000000000000000000e+00
2.480943310657596328e+02 0.000000000000000000e+00
2.483524716553287988e+02 0.000000000000000000e+00
2.486126077097505629e+02 0.000000000000000000e+00
2.488649433106575941e+02 0.000000000000000000e+00
2.491225396825396956e+02 0.000000000000000000e+00
2.493748752834466984e+02 0.000000000000000000e+00
