# Supplementary material for: Correlated microtiming deviations in jazz and rock music
Source: PLoS One. 2018 Jan 24;13(1):e0186361. doi: 10.1371/journal.pone.0186361 (PMC5783353; doi:10.1371/journal.pone.0186361)
Supplement: S1 Dataset — (ZIP) [file pone.0186361.s001.zip › R30.dat]

9.320634920634920384e-01 0.000000000000000000e+00
1.247891156462584972e+00 0.000000000000000000e+00
1.549569160997732453e+00 0.000000000000000000e+00
1.866485260770974985e+00 0.000000000000000000e+00
2.182857142857142829e+00 0.000000000000000000e+00
2.477823129251700784e+00 0.000000000000000000e+00
2.773333333333333428e+00 0.000000000000000000e+00
3.106394556999999779e+00 1.000000000000000000e+00
3.410068027210884534e+00 0.000000000000000000e+00
3.717188208616780010e+00 0.000000000000000000e+00
4.029750566893423702e+00 0.000000000000000000e+00
4.341587301587301440e+00 0.000000000000000000e+00
4.646167800453514296e+00 0.000000000000000000e+00
4.955646258503401569e+00 0.000000000000000000e+00
5.252607709750567011e+00 0.000000000000000000e+00
5.556462585034013912e+00 0.000000000000000000e+00
5.870294784580498693e+00 0.000000000000000000e+00
6.185215419501133738e+00 0.000000000000000000e+00
6.498140589569160852e+00 0.000000000000000000e+00
6.819591836734693935e+00 0.000000000000000000e+00
7.125986394557823012e+00 0.000000000000000000e+00
7.443446712018140232e+00 0.000000000000000000e+00
7.756734693877550768e+00 0.000000000000000000e+00
8.075102040000000869e+00 0.000000000000000000e+00
8.388390022675736191e+00 0.000000000000000000e+00
8.704943310657595745e+00 0.000000000000000000e+00
9.011519274376416533e+00 0.000000000000000000e+00
9.329342403628118063e+00 0.000000000000000000e+00
9.646802721088436172e+00 0.000000000000000000e+00
9.959002267573696443e+00 0.000000000000000000e+00
1.026757369614512427e+01 0.000000000000000000e+00
1.059519274376417286e+01 0.000000000000000000e+00
1.091283446712018090e+01 0.000000000000000000e+00
1.121541950113378761e+01 0.000000000000000000e+00
1.152961451247165492e+01 0.000000000000000000e+00
1.185487528344671126e+01 0.000000000000000000e+00
1.215582766439909257e+01 0.000000000000000000e+00
1.247437641723356094e+01 0.000000000000000000e+00
1.277968253968253975e+01 0.000000000000000000e+00
1.310439909297052097e+01 0.000000000000000000e+00
1.341097505668934176e+01 0.000000000000000000e+00
1.372408163265306058e+01 0.000000000000000000e+00
1.403882086167800480e+01 0.000000000000000000e+00
1.436607709750566819e+01 0.000000000000000000e+00
1.467446712018140609e+01 0.000000000000000000e+00
1.498376417233560076e+01 0.000000000000000000e+00
1.529287981859410372e+01 0.000000000000000000e+00
1.562684807256235864e+01 0.000000000000000000e+00
1.593396825396825456e+01 0.000000000000000000e+00
1.624888888888888872e+01 0.000000000000000000e+00
1.656834467120181387e+01 0.000000000000000000e+00
1.688816326530612244e+01 0.000000000000000000e+00
1.720399092970521693e+01 0.000000000000000000e+00
1.751437641723356009e+01 0.000000000000000000e+00
1.782984126984127116e+01 0.000000000000000000e+00
1.815183673469387671e+01 0.000000000000000000e+00
1.846439909297052040e+01 0.000000000000000000e+00
1.877641723356008896e+01 0.000000000000000000e+00
1.909297052154195029e+01 0.000000000000000000e+00
1.940970521541949978e+01 0.000000000000000000e+00
1.973006802721088349e+01 0.000000000000000000e+00
2.003773242630385454e+01 0.000000000000000000e+00
2.034394557823129190e+01 0.000000000000000000e+00
2.065922902494331126e+01 0.000000000000000000e+00
2.097233560090703008e+01 0.000000000000000000e+00
2.129269841269841379e+01 0.000000000000000000e+00
2.160145124716553156e+01 0.000000000000000000e+00
2.191891156462585144e+01 0.000000000000000000e+00
2.222766439909296921e+01 0.000000000000000000e+00
2.254040816326530461e+01 0.000000000000000000e+00
2.286403628117913911e+01 0.000000000000000000e+00
2.317351473900000158e+01 0.000000000000000000e+00
2.347809523809523924e+01 0.000000000000000000e+00
2.379065759637188293e+01 0.000000000000000000e+00
2.410938775510204124e+01 0.000000000000000000e+00
2.442775510204081613e+01 0.000000000000000000e+00
2.474358276643991061e+01 0.000000000000000000e+00
2.506140589569161037e+01 0.000000000000000000e+00
2.537233560090702866e+01 0.000000000000000000e+00
2.567854875283446603e+01 0.000000000000000000e+00
2.598167800453514786e+01 0.000000000000000000e+00
2.627990929705215351e+01 0.000000000000000000e+00
2.659138321995464693e+01 0.000000000000000000e+00
2.690430839002267405e+01 0.000000000000000000e+00
2.722140589569161051e+01 0.000000000000000000e+00
2.752997732426304012e+01 0.000000000000000000e+00
2.784362811791383052e+01 0.000000000000000000e+00
2.814802721088435433e+01 0.000000000000000000e+00
2.846911564599999878e+01 0.000000000000000000e+00
2.878947845804988503e+01 0.000000000000000000e+00
2.909804988662131464e+01 0.000000000000000000e+00
2.942312925170067928e+01 0.000000000000000000e+00
2.973351473922902599e+01 0.000000000000000000e+00
3.004952380952380864e+01 0.000000000000000000e+00
3.036263038548752746e+01 0.000000000000000000e+00
3.067628117913832142e+01 0.000000000000000000e+00
3.098575963718820958e+01 0.000000000000000000e+00
3.129560090702947761e+01 0.000000000000000000e+00
3.160707482993197104e+01 0.000000000000000000e+00
3.193088435374149725e+01 0.000000000000000000e+00
3.223818594104308488e+01 0.000000000000000000e+00
3.255455782312925095e+01 0.000000000000000000e+00
3.285950113378684989e+01 0.000000000000000000e+00
3.317061224489795990e+01 0.000000000000000000e+00
3.347501133786848015e+01 0.000000000000000000e+00
3.379083900226757464e+01 0.000000000000000000e+00
3.410213151927437991e+01 0.000000000000000000e+00
3.441741496598639571e+01 0.000000000000000000e+00
3.473632653061224573e+01 0.000000000000000000e+00
3.506321995464852392e+01 0.000000000000000000e+00
3.536217687074829996e+01 0.000000000000000000e+00
3.567891156462584945e+01 0.000000000000000000e+00
3.599147392290249314e+01 0.000000000000000000e+00
3.630149659863945288e+01 0.000000000000000000e+00
3.661678004535147579e+01 0.000000000000000000e+00
3.693678004535147608e+01 0.000000000000000000e+00
3.724716553287981924e+01 0.000000000000000000e+00
3.756643990929705268e+01 0.000000000000000000e+00
3.788662131519274112e+01 0.000000000000000000e+00
3.820680272108843667e+01 0.000000000000000000e+00
3.852317460317460274e+01 0.000000000000000000e+00
3.883120181405895721e+01 0.000000000000000000e+00
3.914412698412698433e+01 0.000000000000000000e+00
3.946267573696145092e+01 0.000000000000000000e+00
3.978140589569161278e+01 0.000000000000000000e+00
4.009306122448979437e+01 0.000000000000000000e+00
4.039709750566893121e+01 0.000000000000000000e+00
4.071129251700680385e+01 0.000000000000000000e+00
4.102022675736961332e+01 0.000000000000000000e+00
4.132770975056689622e+01 0.000000000000000000e+00
4.164081632653061149e+01 0.000000000000000000e+00
4.196045351473922835e+01 0.000000000000000000e+00
4.227809523809523995e+01 0.000000000000000000e+00
4.259156462585033864e+01 0.000000000000000000e+00
4.289614512471655416e+01 0.000000000000000000e+00
4.321287981859410365e+01 0.000000000000000000e+00
4.351836734693877418e+01 0.000000000000000000e+00
4.382712018140589549e+01 0.000000000000000000e+00
4.414240362811791130e+01 0.000000000000000000e+00
4.446439909297052395e+01 0.000000000000000000e+00
4.476716553287981526e+01 0.000000000000000000e+00
4.508063492063492106e+01 0.000000000000000000e+00
4.538321995464852421e+01 0.000000000000000000e+00
4.569433106575963421e+01 0.000000000000000000e+00
4.600616780045351817e+01 0.000000000000000000e+00
4.631419501133786554e+01 0.000000000000000000e+00
4.662022675736961475e+01 0.000000000000000000e+00
4.693786848072562634e+01 0.000000000000000000e+00
4.725333333333333030e+01 0.000000000000000000e+00
4.757115646258503716e+01 0.000000000000000000e+00
4.787773242630385795e+01 0.000000000000000000e+00
4.818902494331065611e+01 0.000000000000000000e+00
4.850031746031746138e+01 0.000000000000000000e+00
4.881124716553288323e+01 0.000000000000000000e+00
4.912145124716553113e+01 0.000000000000000000e+00
4.943383219954648666e+01 0.000000000000000000e+00
4.974494331065759667e+01 0.000000000000000000e+00
5.005170068027210561e+01 0.000000000000000000e+00
5.035210884353741534e+01 0.000000000000000000e+00
5.067283446712018247e+01 0.000000000000000000e+00
5.098666666666666458e+01 0.000000000000000000e+00
5.129959183673469170e+01 0.000000000000000000e+00
5.160943310657596328e+01 0.000000000000000000e+00
5.193070294784580199e+01 0.000000000000000000e+00
5.223546485260771277e+01 0.000000000000000000e+00
5.254893424036281147e+01 0.000000000000000000e+00
5.284934240362812119e+01 0.000000000000000000e+00
5.317714285714285438e+01 0.000000000000000000e+00
5.348390022675737043e+01 0.000000000000000000e+00
5.380136054421768677e+01 0.000000000000000000e+00
5.411700680272108599e+01 0.000000000000000000e+00
5.443229024943310890e+01 0.000000000000000000e+00
5.474648526077097443e+01 0.000000000000000000e+00
5.505705215419501286e+01 0.000000000000000000e+00
5.537360544217687419e+01 0.000000000000000000e+00
5.568634920634920604e+01 0.000000000000000000e+00
5.599836734693877816e+01 0.000000000000000000e+00
5.631328798185941054e+01 0.000000000000000000e+00
5.662712018140589265e+01 0.000000000000000000e+00
5.695002267573696031e+01 0.000000000000000000e+00
5.725351473922902557e+01 0.000000000000000000e+00
5.755428571428571161e+01 0.000000000000000000e+00
5.786956916099773451e+01 0.000000000000000000e+00
5.818539682539682190e+01 0.000000000000000000e+00
5.850049886621314954e+01 0.000000000000000000e+00
5.881741496598639429e+01 0.000000000000000000e+00
5.912562358276643693e+01 0.000000000000000000e+00
5.944235827664399352e+01 0.000000000000000000e+00
5.975655328798185906e+01 0.000000000000000000e+00
6.006022675736961247e+01 0.000000000000000000e+00
6.036390022675737299e+01 0.000000000000000000e+00
6.066739229024943114e+01 0.000000000000000000e+00
6.096580498866212849e+01 0.000000000000000000e+00
6.126965986394557717e+01 0.000000000000000000e+00
6.156807256235827452e+01 0.000000000000000000e+00
6.188027210884353480e+01 0.000000000000000000e+00
6.219029478458050164e+01 0.000000000000000000e+00
6.249287981859410479e+01 0.000000000000000000e+00
6.280580498866213190e+01 0.000000000000000000e+00
6.311873015873015902e+01 0.000000000000000000e+00
6.341786848072562321e+01 0.000000000000000000e+00
6.373097505668934559e+01 0.000000000000000000e+00
6.404154195011338402e+01 0.000000000000000000e+00
6.434702947845805454e+01 0.000000000000000000e+00
6.465959183673469113e+01 0.000000000000000000e+00
6.497088435300000242e+01 0.000000000000000000e+00
6.528344671201814720e+01 0.000000000000000000e+00
6.559383219954648325e+01 0.000000000000000000e+00
6.588517006802720744e+01 0.000000000000000000e+00
6.619011337868481348e+01 0.000000000000000000e+00
6.650340136054421691e+01 0.000000000000000000e+00
6.682104308390022140e+01 0.000000000000000000e+00
6.712979591836734983e+01 0.000000000000000000e+00
6.743727891156463272e+01 0.000000000000000000e+00
6.774566893424035641e+01 0.000000000000000000e+00
6.806077097505668405e+01 0.000000000000000000e+00
6.837333333333333485e+01 0.000000000000000000e+00
6.867954648526077222e+01 0.000000000000000000e+00
6.898993197278912248e+01 0.000000000000000000e+00
6.930485260770974776e+01 0.000000000000000000e+00
6.960544217687075275e+01 0.000000000000000000e+00
6.990730158730158905e+01 0.000000000000000000e+00
7.022331065759637170e+01 0.000000000000000000e+00
7.052625850340136537e+01 0.000000000000000000e+00
7.081233560090703349e+01 0.000000000000000000e+00
7.110965986394558058e+01 0.000000000000000000e+00
7.142222222222221717e+01 0.000000000000000000e+00
7.173587301587301113e+01 0.000000000000000000e+00
7.205460317460317299e+01 0.000000000000000000e+00
7.235773242630385482e+01 0.000000000000000000e+00
7.266829931972789325e+01 0.000000000000000000e+00
7.298068027210884168e+01 0.000000000000000000e+00
7.329269841269841379e+01 0.000000000000000000e+00
7.359437641723356194e+01 0.000000000000000000e+00
7.390058956916099930e+01 0.000000000000000000e+00
7.422149659863946169e+01 0.000000000000000000e+00
7.454639455782313462e+01 0.000000000000000000e+00
7.484099773242630249e+01 0.000000000000000000e+00
7.513850340136053774e+01 0.000000000000000000e+00
7.544689342403627563e+01 0.000000000000000000e+00
7.575582766439909221e+01 0.000000000000000000e+00
7.605170068027210561e+01 0.000000000000000000e+00
7.636027210884353167e+01 0.000000000000000000e+00
7.668335600907029459e+01 0.000000000000000000e+00
7.700698412698412199e+01 0.000000000000000000e+00
7.731682539682539357e+01 0.000000000000000000e+00
7.761705215419500803e+01 0.000000000000000000e+00
7.793251700680272620e+01 0.000000000000000000e+00
7.823528344671201751e+01 0.000000000000000000e+00
7.852897959183673038e+01 0.000000000000000000e+00
7.883392290199999763e+01 0.000000000000000000e+00
7.913868480700000418e+01 0.000000000000000000e+00
7.944707482900000173e+01 0.000000000000000000e+00
7.974258503401360088e+01 0.000000000000000000e+00
8.004825396825397377e+01 0.000000000000000000e+00
8.035609977324263298e+01 0.000000000000000000e+00
8.065922902494331481e+01 0.000000000000000000e+00
8.096979591836735324e+01 0.000000000000000000e+00
8.128544217687074536e+01 0.000000000000000000e+00
8.160036281179138484e+01 0.000000000000000000e+00
8.191963718820861118e+01 0.000000000000000000e+00
8.222766439909297276e+01 0.000000000000000000e+00
8.253877551020407566e+01 0.000000000000000000e+00
8.285206349206349330e+01 0.000000000000000000e+00
8.317460317460317754e+01 0.000000000000000000e+00
8.348825396825397149e+01 0.000000000000000000e+00
8.381043083900226520e+01 0.000000000000000000e+00
8.413369614512471628e+01 0.000000000000000000e+00
8.444426303854875471e+01 0.000000000000000000e+00
8.474376417233560232e+01 0.000000000000000000e+00
8.505414965986395259e+01 0.000000000000000000e+00
8.537723356009070130e+01 0.000000000000000000e+00
8.569687074829931817e+01 0.000000000000000000e+00
8.600163265306122184e+01 0.000000000000000000e+00
8.632090702947846239e+01 0.000000000000000000e+00
8.664090702947845557e+01 0.000000000000000000e+00
8.696036281179138427e+01 0.000000000000000000e+00
8.725678004535147636e+01 0.000000000000000000e+00
8.757750566893423638e+01 0.000000000000000000e+00
8.789496598639455271e+01 0.000000000000000000e+00
8.820136054421769245e+01 0.000000000000000000e+00
8.851356009070295272e+01 0.000000000000000000e+00
8.882848072562357800e+01 0.000000000000000000e+00
8.914321995464852932e+01 0.000000000000000000e+00
8.946140589569161250e+01 0.000000000000000000e+00
8.977596371882086146e+01 0.000000000000000000e+00
9.008526077097505436e+01 0.000000000000000000e+00
9.040090702947846069e+01 0.000000000000000000e+00
9.071473922902494280e+01 0.000000000000000000e+00
9.103074829931972545e+01 0.000000000000000000e+00
9.134893424036280862e+01 0.000000000000000000e+00
9.166857142857142549e+01 0.000000000000000000e+00
9.197986394557823076e+01 0.000000000000000000e+00
9.228970521541950234e+01 0.000000000000000000e+00
9.260027210884354076e+01 0.000000000000000000e+00
9.290775510204080945e+01 0.000000000000000000e+00
9.322539682539682815e+01 0.000000000000000000e+00
9.354430839002267817e+01 0.000000000000000000e+00
9.387065759637188478e+01 0.000000000000000000e+00
9.418467120181405505e+01 0.000000000000000000e+00
9.449668934240362717e+01 0.000000000000000000e+00
9.480997732426304481e+01 0.000000000000000000e+00
9.511637188208617033e+01 0.000000000000000000e+00
9.542530612200000917e+01 0.000000000000000000e+00
9.574349206349207009e+01 0.000000000000000000e+00
9.604916099773242877e+01 0.000000000000000000e+00
9.636009070294784351e+01 0.000000000000000000e+00
9.668825396825397434e+01 0.000000000000000000e+00
9.699845804988662223e+01 0.000000000000000000e+00
9.730176870748299223e+01 0.000000000000000000e+00
9.760997732426304196e+01 0.000000000000000000e+00
9.793124716553288067e+01 0.000000000000000000e+00
9.825378684807256491e+01 0.000000000000000000e+00
9.858031746031745968e+01 0.000000000000000000e+00
9.890321995464852023e+01 0.000000000000000000e+00
9.922285714285713709e+01 0.000000000000000000e+00
9.953687074829932158e+01 0.000000000000000000e+00
9.985886621315192713e+01 0.000000000000000000e+00
nan -1.000000000000000000e+00
1.004491609977324202e+02 0.000000000000000000e+00
1.007542857142857144e+02 0.000000000000000000e+00
1.010690249433106516e+02 0.000000000000000000e+00
1.013748752834467126e+02 0.000000000000000000e+00
1.017090249433106521e+02 0.000000000000000000e+00
1.020286621315192690e+02 0.000000000000000000e+00
1.023308843537414958e+02 0.000000000000000000e+00
1.026381859410430906e+02 0.000000000000000000e+00
1.029563718820861737e+02 0.000000000000000000e+00
1.032832653061224448e+02 0.000000000000000000e+00
1.035860317460317503e+02 0.000000000000000000e+00
1.038991383219954656e+02 0.000000000000000000e+00
1.042354648526077057e+02 0.000000000000000000e+00
1.045208163265306069e+02 0.000000000000000000e+00
1.048346485260771033e+02 0.000000000000000000e+00
1.051230839002267601e+02 0.000000000000000000e+00
1.054537868480725678e+02 0.000000000000000000e+00
1.057723356009070272e+02 0.000000000000000000e+00
1.060700226757369649e+02 0.000000000000000000e+00
1.063760544217687141e+02 0.000000000000000000e+00
1.067038548752834402e+02 0.000000000000000000e+00
1.069957369614512430e+02 0.000000000000000000e+00
1.073075736961451270e+02 0.000000000000000000e+00
1.076150566893424099e+02 0.000000000000000000e+00
1.079450340136054365e+02 0.000000000000000000e+00
1.082634013605442220e+02 0.000000000000000000e+00
1.085641723356009010e+02 0.000000000000000000e+00
1.088810884353741528e+02 0.000000000000000000e+00
1.092108843537414913e+02 0.000000000000000000e+00
1.095192743764172292e+02 0.000000000000000000e+00
1.098247619047618997e+02 0.000000000000000000e+00
1.101255328798185928e+02 0.000000000000000000e+00
1.104451700680272097e+02 0.000000000000000000e+00
1.107229024939999960e+02 0.000000000000000000e+00
1.110216780045351470e+02 0.000000000000000000e+00
1.113226303854875283e+02 0.000000000000000000e+00
1.116451700680272126e+02 0.000000000000000000e+00
1.119644444444444389e+02 0.000000000000000000e+00
1.122621315192743765e+02 0.000000000000000000e+00
1.125696145124716594e+02 0.000000000000000000e+00
1.128830839002267510e+02 0.000000000000000000e+00
1.131980045351473905e+02 0.000000000000000000e+00
1.135029478458049823e+02 0.000000000000000000e+00
1.138087981859410434e+02 0.000000000000000000e+00
1.141209977324263036e+02 0.000000000000000000e+00
1.144018140589569157e+02 0.000000000000000000e+00
1.147123809523809541e+02 0.000000000000000000e+00
1.150111564625850349e+02 0.000000000000000000e+00
1.153206349206349159e+02 0.000000000000000000e+00
1.156030839002267641e+02 0.000000000000000000e+00
1.159198185941043135e+02 0.000000000000000000e+00
1.162231292510000031e+02 0.000000000000000000e+00
1.165384126984126993e+02 0.000000000000000000e+00
1.168455328798185917e+02 0.000000000000000000e+00
1.171546485260770964e+02 0.000000000000000000e+00
1.174586848072562333e+02 0.000000000000000000e+00
1.177668934240362830e+02 0.000000000000000000e+00
1.180807256235827651e+02 0.000000000000000000e+00
1.183974603174603146e+02 0.000000000000000000e+00
1.187209070294784539e+02 0.000000000000000000e+00
1.190367346938775484e+02 0.000000000000000000e+00
1.193449433106575981e+02 0.000000000000000000e+00
1.196515192743764118e+02 0.000000000000000000e+00
1.199481179138322062e+02 0.000000000000000000e+00
1.202579591836734636e+02 0.000000000000000000e+00
1.205425850340136122e+02 0.000000000000000000e+00
1.208419047619047575e+02 0.000000000000000000e+00
1.211484807256235854e+02 0.000000000000000000e+00
1.214617687074829888e+02 0.000000000000000000e+00
1.217759637188208615e+02 0.000000000000000000e+00
1.220796371882086220e+02 0.000000000000000000e+00
1.223733333333333348e+02 0.000000000000000000e+00
1.226995011337868533e+02 0.000000000000000000e+00
1.230209523809523802e+02 0.000000000000000000e+00
1.233340589569160954e+02 0.000000000000000000e+00
1.236419047619047689e+02 0.000000000000000000e+00
1.239617233560090739e+02 0.000000000000000000e+00
1.242710204081632668e+02 0.000000000000000000e+00
1.245790476190476141e+02 0.000000000000000000e+00
1.248901587301587313e+02 0.000000000000000000e+00
nan -1.000000000000000000e+00
1.255024036281179178e+02 0.000000000000000000e+00
1.258077097505669002e+02 0.000000000000000000e+00
1.260954195011337902e+02 0.000000000000000000e+00
1.264172335600907076e+02 0.000000000000000000e+00
1.267216326530612207e+02 0.000000000000000000e+00
1.270338321995464810e+02 0.000000000000000000e+00
1.273309750566893399e+02 0.000000000000000000e+00
1.276442630385487575e+02 0.000000000000000000e+00
1.279666213151927394e+02 0.000000000000000000e+00
1.282746485260771010e+02 0.000000000000000000e+00
1.285814058956916028e+02 0.000000000000000000e+00
1.289092063492063573e+02 0.000000000000000000e+00
1.292041723356009015e+02 0.000000000000000000e+00
1.295082086167800526e+02 0.000000000000000000e+00
1.298120634920634870e+02 0.000000000000000000e+00
1.301101133786848152e+02 0.000000000000000000e+00
1.304005442176870702e+02 0.000000000000000000e+00
1.307063945578231312e+02 0.000000000000000000e+00
1.310162358276643886e+02 0.000000000000000000e+00
1.313367800453514747e+02 0.000000000000000000e+00
1.316600453514739115e+02 0.000000000000000000e+00
1.319609977324263070e+02 0.000000000000000000e+00
1.322791836734693902e+02 0.000000000000000000e+00
1.325912018140589623e+02 0.000000000000000000e+00
1.329097505668934218e+02 0.000000000000000000e+00
1.332141496598639492e+02 0.000000000000000000e+00
1.335297959183673413e+02 0.000000000000000000e+00
1.338478004535147363e+02 0.000000000000000000e+00
1.341621768707483113e+02 0.000000000000000000e+00
1.344830839002267453e+02 0.000000000000000000e+00
1.347760544217687197e+02 0.000000000000000000e+00
1.350581405895691489e+02 0.000000000000000000e+00
1.353552834467120078e+02 0.000000000000000000e+00
1.356647619047619173e+02 0.000000000000000000e+00
1.359711564625850428e+02 0.000000000000000000e+00
1.362764625850340110e+02 0.000000000000000000e+00
1.365834013605442294e+02 0.000000000000000000e+00
1.368926984126984223e+02 0.000000000000000000e+00
1.372036281179138371e+02 0.000000000000000000e+00
1.375042176870748278e+02 0.000000000000000000e+00
nan -1.000000000000000000e+00
nan -1.000000000000000000e+00
1.384852607709750600e+02 0.000000000000000000e+00
1.387802267573696042e+02 0.000000000000000000e+00
1.390811791383219997e+02 0.000000000000000000e+00
nan -1.000000000000000000e+00
nan -1.000000000000000000e+00
nan -1.000000000000000000e+00
1.402652154195011462e+02 0.000000000000000000e+00
1.405812244897959147e+02 0.000000000000000000e+00
1.408834467120181273e+02 0.000000000000000000e+00
1.412019954648526152e+02 0.000000000000000000e+00
1.415258049886621450e+02 0.000000000000000000e+00
1.418129705215419563e+02 0.000000000000000000e+00
1.421213605442176799e+02 0.000000000000000000e+00
1.424446258503401452e+02 0.000000000000000000e+00
1.427548299319727789e+02 0.000000000000000000e+00
1.430550566893423934e+02 0.000000000000000000e+00
1.433639909297052100e+02 0.000000000000000000e+00
1.436867120181405824e+02 0.000000000000000000e+00
1.439900226757369524e+02 0.000000000000000000e+00
1.442871655328798113e+02 0.000000000000000000e+00
1.445944671201814060e+02 0.000000000000000000e+00
1.449041269841269752e+02 0.000000000000000000e+00
1.452150566893423900e+02 0.000000000000000000e+00
1.455287074829931839e+02 0.000000000000000000e+00
1.458383673469387816e+02 0.000000000000000000e+00
1.461491156462585081e+02 0.000000000000000000e+00
1.464567800453514792e+02 0.000000000000000000e+00
1.467785941043083824e+02 0.000000000000000000e+00
1.470848072562358198e+02 0.000000000000000000e+00
1.474109750566893524e+02 0.000000000000000000e+00
1.477173696145124779e+02 0.000000000000000000e+00
1.480239455782312916e+02 0.000000000000000000e+00
1.483209070294784624e+02 0.000000000000000000e+00
1.486376417233560119e+02 0.000000000000000000e+00
1.489603628117913843e+02 0.000000000000000000e+00
1.492651247165532880e+02 0.000000000000000000e+00
1.495775056689342364e+02 0.000000000000000000e+00
1.498907936507936540e+02 0.000000000000000000e+00
1.501919274376417093e+02 0.000000000000000000e+00
1.504887074829931919e+02 0.000000000000000000e+00
1.507956462585034103e+02 0.000000000000000000e+00
1.511065759637188251e+02 0.000000000000000000e+00
1.514037188208616840e+02 0.000000000000000000e+00
1.517106575963718740e+02 0.000000000000000000e+00
1.520059863945578229e+02 0.000000000000000000e+00
1.523325170068027319e+02 0.000000000000000000e+00
1.526370975056689474e+02 0.000000000000000000e+00
1.529429478458049800e+02 0.000000000000000000e+00
1.532531519274376421e+02 0.000000000000000000e+00
1.535715192743764135e+02 0.000000000000000000e+00
1.538780952380952272e+02 0.000000000000000000e+00
1.541779591836734653e+02 0.000000000000000000e+00
1.544778231292517034e+02 0.000000000000000000e+00
1.547916553287981856e+02 0.000000000000000000e+00
1.550782766439909324e+02 0.000000000000000000e+00
1.553823129251700550e+02 0.000000000000000000e+00
1.556905215419501189e+02 0.000000000000000000e+00
1.560025396825396911e+02 0.000000000000000000e+00
1.563278004535147261e+02 0.000000000000000000e+00
1.566376417233560119e+02 0.000000000000000000e+00
1.569431292517006682e+02 0.000000000000000000e+00
1.572629478458050016e+02 0.000000000000000000e+00
1.575615419501133658e+02 0.000000000000000000e+00
1.578566893424036266e+02 0.000000000000000000e+00
1.581658049886621313e+02 0.000000000000000000e+00
1.584814512471655235e+02 0.000000000000000000e+00
1.587860317460317390e+02 0.000000000000000000e+00
1.590690249433106658e+02 0.000000000000000000e+00
nan -1.000000000000000000e+00
nan -1.000000000000000000e+00
1.599550113378684841e+02 0.000000000000000000e+00
1.602829931972788984e+02 0.000000000000000000e+00
1.605821315192743839e+02 0.000000000000000000e+00
1.609093877551020455e+02 0.000000000000000000e+00
1.612116099773242581e+02 0.000000000000000000e+00
1.615234467120181421e+02 0.000000000000000000e+00
1.618187755102040910e+02 0.000000000000000000e+00
1.621414965986394634e+02 0.000000000000000000e+00
1.624506122448979681e+02 0.000000000000000000e+00
1.627595464852607847e+02 0.000000000000000000e+00
1.630702947845805113e+02 0.000000000000000000e+00
1.633768707482993250e+02 0.000000000000000000e+00
1.636836281179138268e+02 0.000000000000000000e+00
1.639902040816326405e+02 0.000000000000000000e+00
1.642929705215419460e+02 0.000000000000000000e+00
1.646042630385487655e+02 0.000000000000000000e+00
1.649217233560090676e+02 0.000000000000000000e+00
1.652297505668934150e+02 0.000000000000000000e+00
1.655441269841269900e+02 0.000000000000000000e+00
1.658514285714285847e+02 0.000000000000000000e+00
1.661688888888888869e+02 0.000000000000000000e+00
1.664673015873015913e+02 0.000000000000000000e+00
1.667814965986394498e+02 0.000000000000000000e+00
1.671005895691610021e+02 0.000000000000000000e+00
1.674111564625850406e+02 0.000000000000000000e+00
1.677215419501133908e+02 0.000000000000000000e+00
1.680297505668934264e+02 0.000000000000000000e+00
1.683350566893423945e+02 0.000000000000000000e+00
1.686508843537415032e+02 0.000000000000000000e+00
1.689601814058956961e+02 0.000000000000000000e+00
1.692638548752834424e+02 0.000000000000000000e+00
1.695869387755101911e+02 0.000000000000000000e+00
1.698889795918367440e+02 0.000000000000000000e+00
1.701904761904762040e+02 0.000000000000000000e+00
1.705039455782312814e+02 0.000000000000000000e+00
1.708070748299319632e+02 0.000000000000000000e+00
1.711147392290249343e+02 0.000000000000000000e+00
1.714282086167800401e+02 0.000000000000000000e+00
1.717449433106575896e+02 0.000000000000000000e+00
1.720551473922902517e+02 0.000000000000000000e+00
1.723620861678004417e+02 0.000000000000000000e+00
1.726775510204081741e+02 0.000000000000000000e+00
1.729817687074829848e+02 0.000000000000000000e+00
1.732885260770975151e+02 0.000000000000000000e+00
1.735963718820861743e+02 0.000000000000000000e+00
1.739007709750567017e+02 0.000000000000000000e+00
1.742015419501133806e+02 0.000000000000000000e+00
1.745088435374149753e+02 0.000000000000000000e+00
1.748076190476190561e+02 0.000000000000000000e+00
1.751143764172335580e+02 0.000000000000000000e+00
1.754256689342403490e+02 0.000000000000000000e+00
1.757333333333333201e+02 0.000000000000000000e+00
1.760420861678004485e+02 0.000000000000000000e+00
1.763548299319728017e+02 0.000000000000000000e+00
1.766637641723355898e+02 0.000000000000000000e+00
1.769725170068027182e+02 0.000000000000000000e+00
1.772850793650793548e+02 0.000000000000000000e+00
1.775887528344671296e+02 0.000000000000000000e+00
1.778973242630385414e+02 0.000000000000000000e+00
1.782115192743764283e+02 0.000000000000000000e+00
1.785179138321995538e+02 0.000000000000000000e+00
1.788304761904761904e+02 0.000000000000000000e+00
1.791388662130000000e+02 0.000000000000000000e+00
1.794507029478457980e+02 0.000000000000000000e+00
1.797560090702947946e+02 0.000000000000000000e+00
1.800640362811791420e+02 0.000000000000000000e+00
1.803765986394557785e+02 0.000000000000000000e+00
1.806858956916099714e+02 0.000000000000000000e+00
1.810013605442176754e+02 0.000000000000000000e+00
1.813081179138322057e+02 0.000000000000000000e+00
1.816039909297052191e+02 0.000000000000000000e+00
1.819283446712018133e+02 0.000000000000000000e+00
1.822448979591836746e+02 0.000000000000000000e+00
1.825471201814058873e+02 0.000000000000000000e+00
1.828531519274376365e+02 0.000000000000000000e+00
1.831711564625850315e+02 0.000000000000000000e+00
1.834797278911564717e+02 0.000000000000000000e+00
1.837953741496598639e+02 0.000000000000000000e+00
1.840883446712018099e+02 0.000000000000000000e+00
1.843882086167800480e+02 0.000000000000000000e+00
1.846960544217687072e+02 0.000000000000000000e+00
1.850118820861677875e+02 0.000000000000000000e+00
1.853199092970521633e+02 0.000000000000000000e+00
1.856390022675736873e+02 0.000000000000000000e+00
1.859492063492063494e+02 0.000000000000000000e+00
1.862568707482993204e+02 0.000000000000000000e+00
1.865621768707482886e+02 0.000000000000000000e+00
1.868914285714285768e+02 0.000000000000000000e+00
1.871898412698412812e+02 0.000000000000000000e+00
1.874998639455782268e+02 0.000000000000000000e+00
1.878171428571428692e+02 0.000000000000000000e+00
1.881344217687074831e+02 0.000000000000000000e+00
1.884359183673469431e+02 0.000000000000000000e+00
1.887379591836734676e+02 0.000000000000000000e+00
1.890565079365079271e+02 0.000000000000000000e+00
1.893627210884353644e+02 0.000000000000000000e+00
1.896738321995464958e+02 0.000000000000000000e+00
1.899845804988662223e+02 0.000000000000000000e+00
1.902915192743764123e+02 0.000000000000000000e+00
1.906029931972789200e+02 0.000000000000000000e+00
1.909213605442176913e+02 0.000000000000000000e+00
1.912330158730158871e+02 0.000000000000000000e+00
1.915461224489795882e+02 0.000000000000000000e+00
1.918623129251700732e+02 0.000000000000000000e+00
1.921708843537414850e+02 0.000000000000000000e+00
1.924814512471655235e+02 0.000000000000000000e+00
1.927943764172335648e+02 0.000000000000000000e+00
1.930962358276644011e+02 0.000000000000000000e+00
1.934087981859410377e+02 0.000000000000000000e+00
1.937213605442176743e+02 0.000000000000000000e+00
1.940346485260770919e+02 0.000000000000000000e+00
1.943444897959183777e+02 0.000000000000000000e+00
1.946650340136054353e+02 0.000000000000000000e+00
1.949759637188208501e+02 0.000000000000000000e+00
1.952961451247165598e+02 0.000000000000000000e+00
1.956110657596371993e+02 0.000000000000000000e+00
1.959180045351473893e+02 0.000000000000000000e+00
1.962325623582766525e+02 0.000000000000000000e+00
1.965474829931972920e+02 0.000000000000000000e+00
1.968591383219954594e+02 0.000000000000000000e+00
1.971756916099773207e+02 0.000000000000000000e+00
1.974824489795918225e+02 0.000000000000000000e+00
1.977959183673469283e+02 0.000000000000000000e+00
1.981088435374149697e+02 0.000000000000000000e+00
1.984156009070294715e+02 0.000000000000000000e+00
1.987321541950113328e+02 0.000000000000000000e+00
1.990394557823129276e+02 0.000000000000000000e+00
1.993639909297052100e+02 0.000000000000000000e+00
1.996751020408163129e+02 0.000000000000000000e+00
1.999900226757369524e+02 0.000000000000000000e+00
2.003034920634920582e+02 0.000000000000000000e+00
2.006296598639455908e+02 0.000000000000000000e+00
