# Supplementary material for: Correlated microtiming deviations in jazz and rock music
Source: PLoS One. 2018 Jan 24;13(1):e0186361. doi: 10.1371/journal.pone.0186361 (PMC5783353; doi:10.1371/journal.pone.0186361)
Supplement: S1 Dataset — (ZIP) [file pone.0186361.s001.zip › R31.dat]

6.470294779999999912e-01 0.000000000000000000e+00
8.819954648526077134e-01 0.000000000000000000e+00
1.108390022675737052e+00 0.000000000000000000e+00
1.348752834467120243e+00 0.000000000000000000e+00
1.572426303854875362e+00 0.000000000000000000e+00
1.790839002267573754e+00 0.000000000000000000e+00
2.013786848072562474e+00 0.000000000000000000e+00
2.226213151927437739e+00 0.000000000000000000e+00
2.440997732426303912e+00 0.000000000000000000e+00
2.676643990929705286e+00 0.000000000000000000e+00
2.920362811000000391e+00 0.000000000000000000e+00
3.142131519274376394e+00 0.000000000000000000e+00
3.383219954648525984e+00 0.000000000000000000e+00
3.599274376417233690e+00 0.000000000000000000e+00
3.830022675736961535e+00 0.000000000000000000e+00
4.042630385487528066e+00 0.000000000000000000e+00
4.273741496598639777e+00 0.000000000000000000e+00
4.498866213151927695e+00 0.000000000000000000e+00
4.750476190476190297e+00 0.000000000000000000e+00
4.973786848072561995e+00 0.000000000000000000e+00
5.211791383219954277e+00 0.000000000000000000e+00
5.431111111111111001e+00 0.000000000000000000e+00
5.658775510204081982e+00 0.000000000000000000e+00
5.872471655328798334e+00 0.000000000000000000e+00
6.107755102040816730e+00 0.000000000000000000e+00
6.331791383219954383e+00 0.000000000000000000e+00
6.557097505668934012e+00 0.000000000000000000e+00
6.780770975056689132e+00 0.000000000000000000e+00
7.012244897959183376e+00 0.000000000000000000e+00
nan -1.000000000000000000e+00
7.470657596371881759e+00 0.000000000000000000e+00
7.704489795918367356e+00 0.000000000000000000e+00
7.948480725623582543e+00 0.000000000000000000e+00
8.177596371882085435e+00 0.000000000000000000e+00
8.406349206349206682e+00 0.000000000000000000e+00
nan -1.000000000000000000e+00
8.778775510204081201e+00 0.000000000000000000e+00
9.004807256235826785e+00 0.000000000000000000e+00
9.224489795918367818e+00 0.000000000000000000e+00
9.458140589569161705e+00 0.000000000000000000e+00
9.687981859410431440e+00 0.000000000000000000e+00
9.908752834467120962e+00 0.000000000000000000e+00
1.012716553287981824e+01 0.000000000000000000e+00
1.033941043083900269e+01 0.000000000000000000e+00
1.057215419501133802e+01 0.000000000000000000e+00
1.079092970521541872e+01 0.000000000000000000e+00
1.101768707482993115e+01 0.000000000000000000e+00
1.124589569160997726e+01 0.000000000000000000e+00
1.148480725623582721e+01 0.000000000000000000e+00
1.170467120181405818e+01 0.000000000000000000e+00
1.193632653061224502e+01 0.000000000000000000e+00
1.215201814058956842e+01 0.000000000000000000e+00
1.238784580498866283e+01 0.000000000000000000e+00
1.261714285714285744e+01 0.000000000000000000e+00
1.283356009070294768e+01 0.000000000000000000e+00
1.306884353741496518e+01 0.000000000000000000e+00
1.329668934240362788e+01 0.000000000000000000e+00
1.353269841269841223e+01 0.000000000000000000e+00
1.373895691609977376e+01 0.000000000000000000e+00
1.396317460317460402e+01 0.000000000000000000e+00
1.417578231292517010e+01 0.000000000000000000e+00
1.440471655328798128e+01 0.000000000000000000e+00
1.461859410430838935e+01 0.000000000000000000e+00
1.482503401360544260e+01 0.000000000000000000e+00
1.506503401360544281e+01 0.000000000000000000e+00
1.529650793650793617e+01 0.000000000000000000e+00
1.551963718820861615e+01 0.000000000000000000e+00
1.575346938775510175e+01 0.000000000000000000e+00
1.596988662131519199e+01 0.000000000000000000e+00
1.620136054421768534e+01 0.000000000000000000e+00
1.641941043083900098e+01 0.000000000000000000e+00
1.665088435374149611e+01 0.000000000000000000e+00
1.688671201814058875e+01 0.000000000000000000e+00
1.710911564625850190e+01 0.000000000000000000e+00
1.733079365079365175e+01 0.000000000000000000e+00
1.755990929705215464e+01 0.000000000000000000e+00
1.778249433106575950e+01 0.000000000000000000e+00
1.801124716553287897e+01 0.000000000000000000e+00
1.823074829931972829e+01 0.000000000000000000e+00
1.846131519274376487e+01 0.000000000000000000e+00
1.869006802721088434e+01 0.000000000000000000e+00
1.892081632653061263e+01 0.000000000000000000e+00
1.914485260770975117e+01 0.000000000000000000e+00
1.937034013605442340e+01 0.000000000000000000e+00
1.962340136054421791e+01 0.000000000000000000e+00
1.984344671201814236e+01 0.000000000000000000e+00
2.006131519274376274e+01 0.000000000000000000e+00
2.028698412698412668e+01 0.000000000000000000e+00
nan -1.000000000000000000e+00
2.074775510204081641e+01 0.000000000000000000e+00
2.097487528344671048e+01 0.000000000000000000e+00
2.118312925170068084e+01 0.000000000000000000e+00
2.141079365079365004e+01 0.000000000000000000e+00
2.162448979591836817e+01 0.000000000000000000e+00
2.184199546485260868e+01 0.000000000000000000e+00
2.208054421768707343e+01 0.000000000000000000e+00
2.230367346938775341e+01 0.000000000000000000e+00
2.252662131519274524e+01 0.000000000000000000e+00
2.277043083900226605e+01 0.000000000000000000e+00
2.298176870748299194e+01 0.000000000000000000e+00
2.320562358276643877e+01 0.000000000000000000e+00
2.342929705215419389e+01 0.000000000000000000e+00
2.366784580498866220e+01 0.000000000000000000e+00
2.388807256235827836e+01 0.000000000000000000e+00
2.411192743764172164e+01 0.000000000000000000e+00
2.434975056689342310e+01 0.000000000000000000e+00
2.457469387755102019e+01 0.000000000000000000e+00
2.478875283446712174e+01 0.000000000000000000e+00
2.500353741496598659e+01 0.000000000000000000e+00
2.524535147392290213e+01 0.000000000000000000e+00
2.547029478458049923e+01 0.000000000000000000e+00
2.568145124716553340e+01 0.000000000000000000e+00
2.591074829931972801e+01 0.000000000000000000e+00
2.614185941043083972e+01 0.000000000000000000e+00
2.638204081632652986e+01 0.000000000000000000e+00
2.659718820861678168e+01 0.000000000000000000e+00
2.683065759637188208e+01 0.000000000000000000e+00
2.705269841269841180e+01 0.000000000000000000e+00
2.727564625850340008e+01 0.000000000000000000e+00
2.748244897959183675e+01 0.000000000000000000e+00
2.770684807256235871e+01 0.000000000000000000e+00
2.794285714285714306e+01 0.000000000000000000e+00
2.816997732426303713e+01 0.000000000000000000e+00
2.839709750566893476e+01 0.000000000000000000e+00
2.861968253968253961e+01 0.000000000000000000e+00
2.884081632653061078e+01 0.000000000000000000e+00
2.906612244897959130e+01 0.000000000000000000e+00
2.928852607709750444e+01 0.000000000000000000e+00
2.951419501133786838e+01 0.000000000000000000e+00
2.972825396825396993e+01 0.000000000000000000e+00
2.994956916099773281e+01 0.000000000000000000e+00
3.017832199546485228e+01 0.000000000000000000e+00
3.041414965986394492e+01 0.000000000000000000e+00
nan -1.000000000000000000e+00
nan -1.000000000000000000e+00
3.107301587301587276e+01 0.000000000000000000e+00
3.130267573696145078e+01 0.000000000000000000e+00
3.151691609977324404e+01 0.000000000000000000e+00
3.174149659863945416e+01 0.000000000000000000e+00
3.197043083900226890e+01 0.000000000000000000e+00
3.220462585034013614e+01 0.000000000000000000e+00
3.243047619047619179e+01 0.000000000000000000e+00
3.265052154195011269e+01 0.000000000000000000e+00
3.288018140589569072e+01 0.000000000000000000e+00
3.309804988662131819e+01 0.000000000000000000e+00
3.331682539682539357e+01 0.000000000000000000e+00
3.352943310657596498e+01 0.000000000000000000e+00
3.373369614512471770e+01 0.000000000000000000e+00
3.398222222222221944e+01 0.000000000000000000e+00
3.419609977324262928e+01 0.000000000000000000e+00
nan -1.000000000000000000e+00
3.464380952380952294e+01 0.000000000000000000e+00
3.483628117913832511e+01 0.000000000000000000e+00
nan -1.000000000000000000e+00
3.530213151927437565e+01 0.000000000000000000e+00
3.551365079365079680e+01 0.000000000000000000e+00
nan -1.000000000000000000e+00
nan -1.000000000000000000e+00
3.615746031746031974e+01 0.000000000000000000e+00
nan -1.000000000000000000e+00
nan -1.000000000000000000e+00
nan -1.000000000000000000e+00
nan -1.000000000000000000e+00
nan -1.000000000000000000e+00
nan -1.000000000000000000e+00
nan -1.000000000000000000e+00
nan -1.000000000000000000e+00
nan -1.000000000000000000e+00
nan -1.000000000000000000e+00
nan -1.000000000000000000e+00
nan -1.000000000000000000e+00
nan -1.000000000000000000e+00
nan -1.000000000000000000e+00
nan -1.000000000000000000e+00
nan -1.000000000000000000e+00
nan -1.000000000000000000e+00
nan -1.000000000000000000e+00
nan -1.000000000000000000e+00
nan -1.000000000000000000e+00
nan -1.000000000000000000e+00
nan -1.000000000000000000e+00
nan -1.000000000000000000e+00
nan -1.000000000000000000e+00
nan -1.000000000000000000e+00
nan -1.000000000000000000e+00
nan -1.000000000000000000e+00
nan -1.000000000000000000e+00
nan -1.000000000000000000e+00
nan -1.000000000000000000e+00
nan -1.000000000000000000e+00
nan -1.000000000000000000e+00
nan -1.000000000000000000e+00
nan -1.000000000000000000e+00
nan -1.000000000000000000e+00
nan -1.000000000000000000e+00
nan -1.000000000000000000e+00
nan -1.000000000000000000e+00
nan -1.000000000000000000e+00
4.523718820861677870e+01 0.000000000000000000e+00
4.547229024943310804e+01 0.000000000000000000e+00
4.571210884353741477e+01 0.000000000000000000e+00
4.595410430839002203e+01 0.000000000000000000e+00
4.618049886621314926e+01 0.000000000000000000e+00
4.641832199546485072e+01 0.000000000000000000e+00
4.664290249433106794e+01 0.000000000000000000e+00
4.687564625850340150e+01 0.000000000000000000e+00
4.710077097505669030e+01 0.000000000000000000e+00
4.733133786848072333e+01 0.000000000000000000e+00
4.756716553287981952e+01 0.000000000000000000e+00
4.779863945578231466e+01 0.000000000000000000e+00
4.801342403628117950e+01 0.000000000000000000e+00
4.826104308390022624e+01 0.000000000000000000e+00
4.848145124716553056e+01 0.000000000000000000e+00
4.872090702947846097e+01 0.000000000000000000e+00
4.893696145124716423e+01 0.000000000000000000e+00
4.916589569160997542e+01 0.000000000000000000e+00
4.940517006802721056e+01 0.000000000000000000e+00
4.965260770975056914e+01 0.000000000000000000e+00
4.986104308390022766e+01 0.000000000000000000e+00
5.010358276643990649e+01 0.000000000000000000e+00
5.032346938699999583e+01 0.000000000000000000e+00
5.055274376417233384e+01 0.000000000000000000e+00
5.077188208616779974e+01 0.000000000000000000e+00
nan -1.000000000000000000e+00
5.123809523809524080e+01 0.000000000000000000e+00
5.147755102040816411e+01 0.000000000000000000e+00
5.169378684807256263e+01 0.000000000000000000e+00
5.192580498866212935e+01 0.000000000000000000e+00
5.215564625850340263e+01 0.000000000000000000e+00
5.238349206349206355e+01 0.000000000000000000e+00
5.260988662131519078e+01 0.000000000000000000e+00
nan -1.000000000000000000e+00
5.306430839002267419e+01 0.000000000000000000e+00
5.330848072562358198e+01 0.000000000000000000e+00
5.353886621315192684e+01 0.000000000000000000e+00
nan -1.000000000000000000e+00
5.399564625850339894e+01 0.000000000000000000e+00
5.422820861678004434e+01 0.000000000000000000e+00
5.444789115646258182e+01 0.000000000000000000e+00
5.468172335600907275e+01 0.000000000000000000e+00
5.491319727891156788e+01 0.000000000000000000e+00
5.515120181405895750e+01 0.000000000000000000e+00
5.536489795918367207e+01 0.000000000000000000e+00
5.560235827600000391e+01 1.000000000000000000e+00
5.581986394557823417e+01 0.000000000000000000e+00
5.605641723356009010e+01 0.000000000000000000e+00
5.627628117913832284e+01 0.000000000000000000e+00
5.650557823129251744e+01 0.000000000000000000e+00
5.673360544217687362e+01 0.000000000000000000e+00
5.698539682539682616e+01 0.000000000000000000e+00
5.721015873015873154e+01 0.000000000000000000e+00
5.744761904761904958e+01 0.000000000000000000e+00
5.767092970521542128e+01 0.000000000000000000e+00
5.789841269841269877e+01 0.000000000000000000e+00
5.811863945578231494e+01 0.000000000000000000e+00
5.834993197278911481e+01 0.000000000000000000e+00
5.858285714285714363e+01 0.000000000000000000e+00
5.882938775510204010e+01 0.000000000000000000e+00
5.904163265306122099e+01 0.000000000000000000e+00
5.928634920634920746e+01 0.000000000000000000e+00
5.949950113378685046e+01 0.000000000000000000e+00
5.973623582766440165e+01 0.000000000000000000e+00
5.995464852607710071e+01 0.000000000000000000e+00
6.018757369600000118e+01 1.000000000000000000e+00
6.042648526077097415e+01 0.000000000000000000e+00
6.066049886621315324e+01 0.000000000000000000e+00
6.089034013605441942e+01 0.000000000000000000e+00
6.112018140589569271e+01 0.000000000000000000e+00
6.135836734693877759e+01 0.000000000000000000e+00
6.157732426303854822e+01 0.000000000000000000e+00
6.179827664399093123e+01 0.000000000000000000e+00
6.202721088435374241e+01 0.000000000000000000e+00
6.226648526077097756e+01 0.000000000000000000e+00
6.249378684807255979e+01 0.000000000000000000e+00
6.271637188208616465e+01 0.000000000000000000e+00
6.294784580498865978e+01 0.000000000000000000e+00
6.317804988662131649e+01 0.000000000000000000e+00
6.340770975056689451e+01 0.000000000000000000e+00
6.363138321995464963e+01 0.000000000000000000e+00
6.386013605442176555e+01 0.000000000000000000e+00
6.410140589569161307e+01 0.000000000000000000e+00
6.433396825396825136e+01 0.000000000000000000e+00
6.456217687074830280e+01 0.000000000000000000e+00
6.479401360544217425e+01 0.000000000000000000e+00
6.501678004535146727e+01 0.000000000000000000e+00
6.524988662131519845e+01 0.000000000000000000e+00
6.547537414965987068e+01 0.000000000000000000e+00
6.570793650793650897e+01 0.000000000000000000e+00
6.594303854875283832e+01 0.000000000000000000e+00
6.617251700680272108e+01 0.000000000000000000e+00
6.638802721088435987e+01 0.000000000000000000e+00
6.662639455782313291e+01 0.000000000000000000e+00
6.685188208616780514e+01 0.000000000000000000e+00
6.708916099773242081e+01 0.000000000000000000e+00
6.730648526077096960e+01 0.000000000000000000e+00
6.753052154195010814e+01 0.000000000000000000e+00
6.777324263038548224e+01 0.000000000000000000e+00
6.801795918367346871e+01 0.000000000000000000e+00
6.824272108843537410e+01 0.000000000000000000e+00
6.848145124716553767e+01 0.000000000000000000e+00
6.870149659863945146e+01 0.000000000000000000e+00
6.893442176870748028e+01 0.000000000000000000e+00
6.915918367346938567e+01 0.000000000000000000e+00
6.939283446712018133e+01 0.000000000000000000e+00
6.962448979500000235e+01 0.000000000000000000e+00
6.986539682539682872e+01 0.000000000000000000e+00
7.008453514739228751e+01 0.000000000000000000e+00
7.032580498866212793e+01 0.000000000000000000e+00
7.054911564625849962e+01 0.000000000000000000e+00
7.078911564625850872e+01 0.000000000000000000e+00
7.101278911564625673e+01 0.000000000000000000e+00
7.124825396825396240e+01 0.000000000000000000e+00
7.148244897959183675e+01 0.000000000000000000e+00
7.171990929705215478e+01 0.000000000000000000e+00
7.194358276643990280e+01 0.000000000000000000e+00
7.218068027210884452e+01 0.000000000000000000e+00
7.240108843537414884e+01 0.000000000000000000e+00
7.263129251700679845e+01 0.000000000000000000e+00
7.285623582766439199e+01 0.000000000000000000e+00
7.308916099773242081e+01 0.000000000000000000e+00
7.331990929705214910e+01 0.000000000000000000e+00
7.355501133786847845e+01 0.000000000000000000e+00
7.377886621315192883e+01 0.000000000000000000e+00
7.401578231292516818e+01 0.000000000000000000e+00
7.424145124716552857e+01 0.000000000000000000e+00
nan -1.000000000000000000e+00
7.469605442176870724e+01 0.000000000000000000e+00
7.492480725623582316e+01 0.000000000000000000e+00
7.515773242630385198e+01 0.000000000000000000e+00
7.539410430839002686e+01 0.000000000000000000e+00
7.561160997732426381e+01 0.000000000000000000e+00
7.584471655328798079e+01 0.000000000000000000e+00
7.606385487528345379e+01 0.000000000000000000e+00
7.628879818594104734e+01 0.000000000000000000e+00
7.652408163265306484e+01 0.000000000000000000e+00
7.675265306122449260e+01 0.000000000000000000e+00
7.698721088435374327e+01 0.000000000000000000e+00
7.721995464852608393e+01 0.000000000000000000e+00
7.744072562358276457e+01 0.000000000000000000e+00
7.767800453499999946e+01 1.000000000000000000e+00
7.790675736961451037e+01 0.000000000000000000e+00
7.814349206349206156e+01 0.000000000000000000e+00
7.835138321995465560e+01 0.000000000000000000e+00
7.858340136054421521e+01 0.000000000000000000e+00
7.882213151927437877e+01 0.000000000000000000e+00
7.906068027210883997e+01 0.000000000000000000e+00
7.928272108843538035e+01 0.000000000000000000e+00
7.952181405895692023e+01 0.000000000000000000e+00
7.974512471655329193e+01 0.000000000000000000e+00
7.997551020408162969e+01 0.000000000000000000e+00
8.019845804988662508e+01 0.000000000000000000e+00
8.042666666666666231e+01 0.000000000000000000e+00
8.065324263038549191e+01 0.000000000000000000e+00
8.089233560090703179e+01 0.000000000000000000e+00
8.111038548752834743e+01 0.000000000000000000e+00
8.134657596371881993e+01 0.000000000000000000e+00
8.157097505668934900e+01 0.000000000000000000e+00
nan -1.000000000000000000e+00
8.202485260770974662e+01 0.000000000000000000e+00
8.225777777777777544e+01 0.000000000000000000e+00
8.248580498866212452e+01 0.000000000000000000e+00
8.273324263038549020e+01 0.000000000000000000e+00
8.295455782312924953e+01 0.000000000000000000e+00
8.319800453514739047e+01 0.000000000000000000e+00
8.341750566893423979e+01 0.000000000000000000e+00
8.365061224489795677e+01 0.000000000000000000e+00
8.387664399092970768e+01 0.000000000000000000e+00
8.410136054400000205e+01 1.000000000000000000e+00
8.433523809523809689e+01 0.000000000000000000e+00
8.457106575963719308e+01 0.000000000000000000e+00
8.479238095238095241e+01 0.000000000000000000e+00
8.502675736961451491e+01 0.000000000000000000e+00
8.523918367346938396e+01 0.000000000000000000e+00
8.548081632653061490e+01 0.000000000000000000e+00
8.569814058956916369e+01 0.000000000000000000e+00
8.592725623582767014e+01 0.000000000000000000e+00
8.614970521499999734e+01 0.000000000000000000e+00
8.640562358276643806e+01 0.000000000000000000e+00
8.662439909297052054e+01 0.000000000000000000e+00
8.685684807200000535e+01 1.000000000000000000e+00
8.706938775510204209e+01 0.000000000000000000e+00
8.729814058956915801e+01 0.000000000000000000e+00
8.752417233560090892e+01 0.000000000000000000e+00
8.775854875283447143e+01 0.000000000000000000e+00
8.798294784580498629e+01 0.000000000000000000e+00
8.823165532879818329e+01 0.000000000000000000e+00
8.845170068027211130e+01 0.000000000000000000e+00
8.869260770975056118e+01 0.000000000000000000e+00
8.890594104308389944e+01 0.000000000000000000e+00
8.914811791383219486e+01 0.000000000000000000e+00
8.936145124716553312e+01 0.000000000000000000e+00
8.960145124716552800e+01 0.000000000000000000e+00
8.984090702947845841e+01 0.000000000000000000e+00
9.007310657596372039e+01 0.000000000000000000e+00
9.029641723356009209e+01 0.000000000000000000e+00
9.050430839002267192e+01 0.000000000000000000e+00
9.073759637188209126e+01 0.000000000000000000e+00
9.097832199546485299e+01 0.000000000000000000e+00
9.120562358276643522e+01 0.000000000000000000e+00
9.142421768707482954e+01 0.000000000000000000e+00
9.165387755102041467e+01 0.000000000000000000e+00
nan -1.000000000000000000e+00
9.213859410430839603e+01 0.000000000000000000e+00
9.237732426303854538e+01 0.000000000000000000e+00
9.261260770975056289e+01 0.000000000000000000e+00
9.283029478458050221e+01 0.000000000000000000e+00
9.308172335600906422e+01 0.000000000000000000e+00
nan -1.000000000000000000e+00
nan -1.000000000000000000e+00
nan -1.000000000000000000e+00
nan -1.000000000000000000e+00
nan -1.000000000000000000e+00
nan -1.000000000000000000e+00
nan -1.000000000000000000e+00
9.498757369614511958e+01 0.000000000000000000e+00
9.518512471655328966e+01 0.000000000000000000e+00
9.538666666666667027e+01 0.000000000000000000e+00
9.563682539682540096e+01 0.000000000000000000e+00
9.586013605442177266e+01 0.000000000000000000e+00
nan -1.000000000000000000e+00
9.632544217687075161e+01 0.000000000000000000e+00
9.657160997732425756e+01 0.000000000000000000e+00
9.677170068027210448e+01 0.000000000000000000e+00
9.696598639455781665e+01 0.000000000000000000e+00
nan -1.000000000000000000e+00
nan -1.000000000000000000e+00
nan -1.000000000000000000e+00
nan -1.000000000000000000e+00
nan -1.000000000000000000e+00
nan -1.000000000000000000e+00
9.858376417233560574e+01 0.000000000000000000e+00
9.884154195011338118e+01 0.000000000000000000e+00
9.907319727891156447e+01 0.000000000000000000e+00
9.928217687074830167e+01 0.000000000000000000e+00
9.951492063492062812e+01 0.000000000000000000e+00
9.973877551020407850e+01 0.000000000000000000e+00
9.996770975056689679e+01 0.000000000000000000e+00
nan -1.000000000000000000e+00
1.004536961451247095e+02 0.000000000000000000e+00
1.006717460317460251e+02 0.000000000000000000e+00
1.009213605442176913e+02 0.000000000000000000e+00
1.011655328798185991e+02 0.000000000000000000e+00
1.013804988662131450e+02 0.000000000000000000e+00
1.016148752834467075e+02 0.000000000000000000e+00
1.018276643990929671e+02 0.000000000000000000e+00
1.020455328798185946e+02 0.000000000000000000e+00
1.022759183673469323e+02 0.000000000000000000e+00
1.025046712018140624e+02 0.000000000000000000e+00
1.027303401360544228e+02 0.000000000000000000e+00
nan -1.000000000000000000e+00
1.031843990929705228e+02 0.000000000000000000e+00
1.034068027210884395e+02 0.000000000000000000e+00
1.036234013605442215e+02 0.000000000000000000e+00
1.038610430839002277e+02 0.000000000000000000e+00
1.040890702947845767e+02 0.000000000000000000e+00
1.043098412698412716e+02 0.000000000000000000e+00
1.045451247165532891e+02 0.000000000000000000e+00
nan -1.000000000000000000e+00
nan -1.000000000000000000e+00
nan -1.000000000000000000e+00
1.054570521541950114e+02 0.000000000000000000e+00
1.056883446712018184e+02 0.000000000000000000e+00
1.059172789115646225e+02 0.000000000000000000e+00
1.061474829931972721e+02 0.000000000000000000e+00
1.063504761904761864e+02 0.000000000000000000e+00
1.065799546485260834e+02 0.000000000000000000e+00
1.068112471655328761e+02 0.000000000000000000e+00
1.070548752834467052e+02 0.000000000000000000e+00
1.072845351473922904e+02 0.000000000000000000e+00
1.074918820861678057e+02 0.000000000000000000e+00
1.077360544217687135e+02 0.000000000000000000e+00
1.079472108843537370e+02 0.000000000000000000e+00
1.081852154195011337e+02 0.000000000000000000e+00
1.083976417233560028e+02 0.000000000000000000e+00
1.086401814058956887e+02 0.000000000000000000e+00
1.088721995464852625e+02 0.000000000000000000e+00
1.090942403628117887e+02 0.000000000000000000e+00
1.093215419501133852e+02 0.000000000000000000e+00
1.095586394557823127e+02 0.000000000000000000e+00
1.097877551020408191e+02 0.000000000000000000e+00
1.100165079365079350e+02 0.000000000000000000e+00
1.102557823129251631e+02 0.000000000000000000e+00
1.104839909297052145e+02 0.000000000000000000e+00
1.107094784580498867e+02 0.000000000000000000e+00
1.109378684807256263e+02 0.000000000000000000e+00
1.111666213151927423e+02 0.000000000000000000e+00
1.113834013605442124e+02 0.000000000000000000e+00
1.116101587301587301e+02 0.000000000000000000e+00
1.118468934240362813e+02 0.000000000000000000e+00
1.120691156462585099e+02 0.000000000000000000e+00
1.123036734693877605e+02 0.000000000000000000e+00
1.125064852607709724e+02 0.000000000000000000e+00
1.127501133786848015e+02 0.000000000000000000e+00
1.129882993197278864e+02 0.000000000000000000e+00
1.132259410430839068e+02 0.000000000000000000e+00
1.134361904761904754e+02 0.000000000000000000e+00
1.136843537414965937e+02 0.000000000000000000e+00
1.138993197278911538e+02 0.000000000000000000e+00
1.141347845804988594e+02 0.000000000000000000e+00
1.143435827664399085e+02 0.000000000000000000e+00
1.145933786848072629e+02 0.000000000000000000e+00
1.148150566893423985e+02 0.000000000000000000e+00
1.150478004535147392e+02 0.000000000000000000e+00
1.152605895691609987e+02 0.000000000000000000e+00
1.154886167800453478e+02 0.000000000000000000e+00
1.157170068027210874e+02 0.000000000000000000e+00
1.159591836734693828e+02 0.000000000000000000e+00
1.161621768707482971e+02 0.000000000000000000e+00
1.164065306122448931e+02 0.000000000000000000e+00
1.166370975056689332e+02 0.000000000000000000e+00
1.168691156462585070e+02 0.000000000000000000e+00
1.170960544217687129e+02 0.000000000000000000e+00
1.173130158730158712e+02 0.000000000000000000e+00
1.175292517006802768e+02 0.000000000000000000e+00
1.177551020408163254e+02 0.000000000000000000e+00
1.179649886621315176e+02 0.000000000000000000e+00
1.182044444444444480e+02 0.000000000000000000e+00
1.184368253968253981e+02 0.000000000000000000e+00
1.186557823129251688e+02 0.000000000000000000e+00
1.188897959183673407e+02 0.000000000000000000e+00
1.191238095238095269e+02 0.000000000000000000e+00
1.193306122448979636e+02 0.000000000000000000e+00
1.195517460317460348e+02 0.000000000000000000e+00
1.197870294784580523e+02 0.000000000000000000e+00
1.200054421768707442e+02 0.000000000000000000e+00
1.202236734693877480e+02 0.000000000000000000e+00
1.204546031746031787e+02 0.000000000000000000e+00
1.206915192743764180e+02 0.000000000000000000e+00
1.209233560090702895e+02 0.000000000000000000e+00
1.211401360544217738e+02 0.000000000000000000e+00
1.213804988662131450e+02 0.000000000000000000e+00
1.215949206349206406e+02 0.000000000000000000e+00
1.218336507936507900e+02 0.000000000000000000e+00
1.220449886621315159e+02 0.000000000000000000e+00
1.222889795918367355e+02 0.000000000000000000e+00
1.225362358276643988e+02 0.000000000000000000e+00
1.227492063492063465e+02 0.000000000000000000e+00
1.229674376417233503e+02 0.000000000000000000e+00
1.232025396825396797e+02 0.000000000000000000e+00
1.234267573696145064e+02 0.000000000000000000e+00
1.236642176870748244e+02 0.000000000000000000e+00
1.238751927437641740e+02 0.000000000000000000e+00
1.240959637188208546e+02 0.000000000000000000e+00
1.243236281179138274e+02 0.000000000000000000e+00
1.245605442176870810e+02 0.000000000000000000e+00
1.247860317460317390e+02 0.000000000000000000e+00
1.250146031746031809e+02 0.000000000000000000e+00
1.252351927437641734e+02 0.000000000000000000e+00
1.254554195011337896e+02 0.000000000000000000e+00
nan -1.000000000000000000e+00
1.259201814058956899e+02 0.000000000000000000e+00
1.261440362811791402e+02 0.000000000000000000e+00
1.263660770975056664e+02 0.000000000000000000e+00
1.265855782312925157e+02 0.000000000000000000e+00
1.268116099773242667e+02 0.000000000000000000e+00
1.270363718820861720e+02 0.000000000000000000e+00
1.272584126984126982e+02 0.000000000000000000e+00
1.274947845804988731e+02 0.000000000000000000e+00
1.277079365079365090e+02 0.000000000000000000e+00
1.279183673469387799e+02 0.000000000000000000e+00
1.281701587301587324e+02 0.000000000000000000e+00
1.283976417233560028e+02 0.000000000000000000e+00
1.286080725623582737e+02 0.000000000000000000e+00
1.288312018140589430e+02 0.000000000000000000e+00
1.290606802721088400e+02 0.000000000000000000e+00
1.292966893424036243e+02 0.000000000000000000e+00
1.294964172335600949e+02 0.000000000000000000e+00
1.297257142857142753e+02 0.000000000000000000e+00
1.299570068027210823e+02 0.000000000000000000e+00
1.301806802721088445e+02 0.000000000000000000e+00
1.304092517006802723e+02 0.000000000000000000e+00
1.306224036281179224e+02 0.000000000000000000e+00
1.308649433106575941e+02 0.000000000000000000e+00
1.310673922902494439e+02 0.000000000000000000e+00
1.313244444444444525e+02 0.000000000000000000e+00
1.315185487528344765e+02 0.000000000000000000e+00
1.317574603174603283e+02 0.000000000000000000e+00
1.319804081632653094e+02 0.000000000000000000e+00
1.322240362811791385e+02 0.000000000000000000e+00
1.324486167800453416e+02 0.000000000000000000e+00
1.326824489795918396e+02 0.000000000000000000e+00
1.329026757369614415e+02 0.000000000000000000e+00
1.331247165532879819e+02 0.000000000000000000e+00
1.333494784580498731e+02 0.000000000000000000e+00
1.335769614512471719e+02 0.000000000000000000e+00
1.337910204081632628e+02 0.000000000000000000e+00
1.340388208616780048e+02 0.000000000000000000e+00
1.342603174603174523e+02 0.000000000000000000e+00
1.344854421768707482e+02 0.000000000000000000e+00
1.347145578231292404e+02 0.000000000000000000e+00
1.349433106575963848e+02 0.000000000000000000e+00
1.351687981859410570e+02 0.000000000000000000e+00
1.354035374149659958e+02 0.000000000000000000e+00
nan -1.000000000000000000e+00
1.358617687074829803e+02 0.000000000000000000e+00
1.361017687074829894e+02 0.000000000000000000e+00
1.363154648526077040e+02 0.000000000000000000e+00
1.365411337868480643e+02 0.000000000000000000e+00
1.367604535147392255e+02 0.000000000000000000e+00
1.369814058956916085e+02 0.000000000000000000e+00
1.372036281179138371e+02 0.000000000000000000e+00
nan -1.000000000000000000e+00
nan -1.000000000000000000e+00
nan -1.000000000000000000e+00
1.380985034013605457e+02 0.000000000000000000e+00
1.383216326530612150e+02 0.000000000000000000e+00
1.385402267573696236e+02 0.000000000000000000e+00
1.387753287981859387e+02 0.000000000000000000e+00
1.389904761904761870e+02 0.000000000000000000e+00
1.392105215419501008e+02 0.000000000000000000e+00
1.394497959183673572e+02 0.000000000000000000e+00
1.396890702947845853e+02 0.000000000000000000e+00
1.399096598639455920e+02 0.000000000000000000e+00
1.401367800453514860e+02 0.000000000000000000e+00
1.403626303854875346e+02 0.000000000000000000e+00
1.405804988662131620e+02 0.000000000000000000e+00
1.408029024943310787e+02 0.000000000000000000e+00
nan -1.000000000000000000e+00
1.412426303854875300e+02 0.000000000000000000e+00
1.414762811791383115e+02 0.000000000000000000e+00
1.416956009070294726e+02 0.000000000000000000e+00
1.419218140589569259e+02 0.000000000000000000e+00
1.421478458049886626e+02 0.000000000000000000e+00
1.423706122448979556e+02 0.000000000000000000e+00
1.426004535147392289e+02 0.000000000000000000e+00
1.428097959183673424e+02 0.000000000000000000e+00
1.430245804988662144e+02 0.000000000000000000e+00
1.432371882086167716e+02 0.000000000000000000e+00
1.434639455782312893e+02 0.000000000000000000e+00
1.437021315192743884e+02 0.000000000000000000e+00
1.439094784580498754e+02 0.000000000000000000e+00
1.441266213151927502e+02 0.000000000000000000e+00
1.443392290249433074e+02 0.000000000000000000e+00
nan -1.000000000000000000e+00
nan -1.000000000000000000e+00
nan -1.000000000000000000e+00
nan -1.000000000000000000e+00
nan -1.000000000000000000e+00
nan -1.000000000000000000e+00
nan -1.000000000000000000e+00
nan -1.000000000000000000e+00
nan -1.000000000000000000e+00
nan -1.000000000000000000e+00
nan -1.000000000000000000e+00
1.470458049886621268e+02 0.000000000000000000e+00
1.472694784580498890e+02 0.000000000000000000e+00
1.474849886621315136e+02 0.000000000000000000e+00
1.477068480725623658e+02 0.000000000000000000e+00
1.479392290249433017e+02 0.000000000000000000e+00
1.481618140589569066e+02 0.000000000000000000e+00
1.483842176870748233e+02 0.000000000000000000e+00
1.486008163265306052e+02 0.000000000000000000e+00
1.488484353741496591e+02 0.000000000000000000e+00
1.490688435374149776e+02 0.000000000000000000e+00
1.492825396825396922e+02 0.000000000000000000e+00
1.495145578231292518e+02 0.000000000000000000e+00
1.497258956916099635e+02 0.000000000000000000e+00
1.499370521541950154e+02 0.000000000000000000e+00
1.501676190476190413e+02 0.000000000000000000e+00
1.503798639455782222e+02 0.000000000000000000e+00
1.505870294784580494e+02 0.000000000000000000e+00
1.508078004535147443e+02 0.000000000000000000e+00
1.510474376417233486e+02 0.000000000000000000e+00
1.512887074829932033e+02 0.000000000000000000e+00
1.514902494331065839e+02 0.000000000000000000e+00
1.517193650793650761e+02 0.000000000000000000e+00
1.519390476190476136e+02 0.000000000000000000e+00
1.521676190476190413e+02 0.000000000000000000e+00
