# Supplementary material for: Correlated microtiming deviations in jazz and rock music
Source: PLoS One. 2018 Jan 24;13(1):e0186361. doi: 10.1371/journal.pone.0186361 (PMC5783353; doi:10.1371/journal.pone.0186361)
Supplement: S1 Dataset — (ZIP) [file pone.0186361.s001.zip › R32.dat]

2.605714285714285872e+00 0.000000000000000000e+00
3.043446712018140765e+00 0.000000000000000000e+00
3.461587301587301546e+00 0.000000000000000000e+00
3.867210884353741385e+00 0.000000000000000000e+00
4.304036281179138612e+00 0.000000000000000000e+00
4.726167800453514367e+00 0.000000000000000000e+00
5.142494331065759816e+00 0.000000000000000000e+00
5.557006802721088157e+00 0.000000000000000000e+00
5.958639455782313021e+00 0.000000000000000000e+00
6.374421768707483338e+00 0.000000000000000000e+00
6.800362811791383244e+00 0.000000000000000000e+00
7.203083900226757486e+00 0.000000000000000000e+00
7.635555555555555429e+00 0.000000000000000000e+00
8.058594104308390627e+00 0.000000000000000000e+00
8.469659863945578238e+00 0.000000000000000000e+00
8.889614512471656127e+00 0.000000000000000000e+00
9.282539682539683312e+00 0.000000000000000000e+00
9.696870748299319942e+00 0.000000000000000000e+00
1.011065759637188144e+01 0.000000000000000000e+00
1.051374149659863910e+01 0.000000000000000000e+00
1.093641723356009088e+01 0.000000000000000000e+00
1.135873015873015923e+01 0.000000000000000000e+00
1.177650793650793659e+01 0.000000000000000000e+00
1.220752834467120174e+01 0.000000000000000000e+00
1.260861678004535236e+01 0.000000000000000000e+00
1.302784580498866163e+01 0.000000000000000000e+00
1.346866213151927383e+01 0.000000000000000000e+00
1.387591836734693906e+01 0.000000000000000000e+00
1.428952380952380885e+01 0.000000000000000000e+00
1.471854875283446695e+01 0.000000000000000000e+00
1.512798185941043094e+01 0.000000000000000000e+00
1.556172335600906997e+01 0.000000000000000000e+00
1.595591836734693914e+01 0.000000000000000000e+00
1.638367346938775526e+01 0.000000000000000000e+00
1.679673469387754992e+01 0.000000000000000000e+00
1.719691609977324376e+01 0.000000000000000000e+00
1.762303854875283449e+01 0.000000000000000000e+00
1.804952380952380864e+01 0.000000000000000000e+00
1.846022675736961460e+01 0.000000000000000000e+00
1.888816326530612244e+01 0.000000000000000000e+00
1.929832199546485327e+01 0.000000000000000000e+00
1.973696145124716494e+01 0.000000000000000000e+00
2.015582766439909435e+01 0.000000000000000000e+00
2.057396825396825335e+01 0.000000000000000000e+00
2.098285714285714221e+01 0.000000000000000000e+00
2.141297052154195057e+01 0.000000000000000000e+00
2.184036281179138328e+01 0.000000000000000000e+00
2.225596371882086189e+01 0.000000000000000000e+00
2.265251700680272151e+01 0.000000000000000000e+00
2.307736961451247026e+01 0.000000000000000000e+00
2.347736961451247240e+01 0.000000000000000000e+00
2.389460317460317285e+01 0.000000000000000000e+00
2.431219954648526027e+01 0.000000000000000000e+00
2.473614512471655402e+01 0.000000000000000000e+00
2.514448979591836775e+01 0.000000000000000000e+00
nan -1.000000000000000000e+00
nan -1.000000000000000000e+00
nan -1.000000000000000000e+00
nan -1.000000000000000000e+00
nan -1.000000000000000000e+00
nan -1.000000000000000000e+00
nan -1.000000000000000000e+00
nan -1.000000000000000000e+00
nan -1.000000000000000000e+00
2.925061224489795819e+01 0.000000000000000000e+00
2.968435374149659722e+01 0.000000000000000000e+00
3.011319727891156361e+01 0.000000000000000000e+00
3.053297052154195157e+01 0.000000000000000000e+00
3.096054421768707599e+01 0.000000000000000000e+00
3.140716553287981938e+01 0.000000000000000000e+00
3.180643990929705112e+01 0.000000000000000000e+00
3.220934240362812062e+01 0.000000000000000000e+00
3.264417233560090637e+01 0.000000000000000000e+00
3.305596371882086260e+01 0.000000000000000000e+00
3.348099773242630306e+01 0.000000000000000000e+00
3.388643990929705296e+01 0.000000000000000000e+00
3.433034013605442425e+01 0.000000000000000000e+00
3.475918367346938709e+01 0.000000000000000000e+00
3.518149659863945544e+01 0.000000000000000000e+00
3.559564625850340036e+01 0.000000000000000000e+00
3.600816326530612344e+01 0.000000000000000000e+00
3.643555555555555259e+01 0.000000000000000000e+00
3.685551020408163225e+01 0.000000000000000000e+00
3.728036281179138456e+01 0.000000000000000000e+00
3.769124716553287868e+01 0.000000000000000000e+00
3.812426303854875442e+01 0.000000000000000000e+00
3.854512471655328909e+01 0.000000000000000000e+00
3.895346938775509926e+01 0.000000000000000000e+00
3.936907029478457787e+01 0.000000000000000000e+00
3.978009070199999542e+01 1.000000000000000000e+00
4.019414965900000425e+01 1.000000000000000000e+00
nan -1.000000000000000000e+00
4.103673469299999965e+01 1.000000000000000000e+00
4.147274376400000051e+01 1.000000000000000000e+00
4.188281179100000173e+01 1.000000000000000000e+00
4.230693877551020421e+01 0.000000000000000000e+00
4.273070294784580625e+01 0.000000000000000000e+00
nan -1.000000000000000000e+00
nan -1.000000000000000000e+00
nan -1.000000000000000000e+00
4.437551020408163538e+01 0.000000000000000000e+00
4.478673469299999965e+01 1.000000000000000000e+00
4.518163265300000120e+01 1.000000000000000000e+00
nan -1.000000000000000000e+00
nan -1.000000000000000000e+00
nan -1.000000000000000000e+00
4.684480725623582487e+01 0.000000000000000000e+00
nan -1.000000000000000000e+00
4.769215419501134079e+01 0.000000000000000000e+00
nan -1.000000000000000000e+00
4.852680272108843695e+01 0.000000000000000000e+00
4.895836734693877901e+01 0.000000000000000000e+00
4.935056689342403757e+01 0.000000000000000000e+00
4.976326530612244881e+01 0.000000000000000000e+00
5.017378684807255951e+01 0.000000000000000000e+00
5.061714285714285921e+01 0.000000000000000000e+00
5.102222222222222570e+01 0.000000000000000000e+00
5.145396825396825591e+01 0.000000000000000000e+00
5.187120181405895636e+01 0.000000000000000000e+00
nan -1.000000000000000000e+00
nan -1.000000000000000000e+00
nan -1.000000000000000000e+00
nan -1.000000000000000000e+00
nan -1.000000000000000000e+00
nan -1.000000000000000000e+00
nan -1.000000000000000000e+00
nan -1.000000000000000000e+00
nan -1.000000000000000000e+00
5.603011337868480979e+01 0.000000000000000000e+00
5.645823129251700578e+01 0.000000000000000000e+00
5.687183673469387912e+01 0.000000000000000000e+00
5.729886621315192485e+01 0.000000000000000000e+00
5.773170068027210533e+01 0.000000000000000000e+00
5.818938775510203953e+01 0.000000000000000000e+00
5.862204081632653185e+01 0.000000000000000000e+00
5.905687074829931760e+01 0.000000000000000000e+00
5.946956916099773593e+01 0.000000000000000000e+00
5.988988662131519192e+01 0.000000000000000000e+00
6.029841269841269735e+01 0.000000000000000000e+00
6.071501133699999997e+01 1.000000000000000000e+00
6.111560090700000103e+01 1.000000000000000000e+00
nan -1.000000000000000000e+00
6.198113378600000090e+01 1.000000000000000000e+00
6.240716553200000050e+01 1.000000000000000000e+00
6.282122448979591667e+01 0.000000000000000000e+00
6.324281179138321818e+01 0.000000000000000000e+00
6.366240362811791442e+01 0.000000000000000000e+00
6.407238095238095354e+01 0.000000000000000000e+00
6.450104308390022823e+01 0.000000000000000000e+00
6.494439909297052793e+01 0.000000000000000000e+00
6.534820861678004178e+01 0.000000000000000000e+00
6.576598639455782802e+01 0.000000000000000000e+00
6.618739229024943427e+01 0.000000000000000000e+00
6.660934240299999942e+01 1.000000000000000000e+00
6.704834467100000950e+01 1.000000000000000000e+00
6.745396825299999932e+01 1.000000000000000000e+00
6.790820861600001024e+01 1.000000000000000000e+00
6.833632652999999380e+01 1.000000000000000000e+00
6.875990929705216104e+01 0.000000000000000000e+00
6.919782312925170231e+01 0.000000000000000000e+00
6.961777777777777487e+01 0.000000000000000000e+00
7.003718820800000344e+01 1.000000000000000000e+00
7.043918367300000227e+01 1.000000000000000000e+00
nan -1.000000000000000000e+00
7.125968253968254373e+01 0.000000000000000000e+00
7.169541950113378448e+01 0.000000000000000000e+00
7.212263038499999368e+01 1.000000000000000000e+00
nan -1.000000000000000000e+00
7.294839002199999811e+01 1.000000000000000000e+00
7.336562358199999778e+01 1.000000000000000000e+00
7.380897959100001060e+01 1.000000000000000000e+00
nan -1.000000000000000000e+00
7.464507936507936847e+01 0.000000000000000000e+00
7.508154195011337606e+01 0.000000000000000000e+00
7.548734693800000173e+01 0.000000000000000000e+00
7.591945578231292302e+01 0.000000000000000000e+00
7.631002267573695974e+01 0.000000000000000000e+00
7.674285714285714732e+01 0.000000000000000000e+00
7.716498866213152041e+01 0.000000000000000000e+00
7.759981859410430616e+01 0.000000000000000000e+00
7.801795918367346871e+01 0.000000000000000000e+00
7.842303854875282809e+01 0.000000000000000000e+00
7.884517006802721539e+01 0.000000000000000000e+00
7.924226757369613949e+01 0.000000000000000000e+00
7.965297052154194546e+01 0.000000000000000000e+00
8.006439909297051827e+01 0.000000000000000000e+00
8.048907029478458242e+01 0.000000000000000000e+00
8.091537414965986841e+01 0.000000000000000000e+00
8.135111111111110915e+01 0.000000000000000000e+00
8.176054421768706959e+01 0.000000000000000000e+00
8.217233560090703293e+01 0.000000000000000000e+00
8.256961451247165940e+01 0.000000000000000000e+00
8.298376417233559721e+01 0.000000000000000000e+00
8.339519274299999552e+01 0.000000000000000000e+00
8.382022675736961048e+01 0.000000000000000000e+00
8.424344671201814094e+01 0.000000000000000000e+00
8.465015873015873638e+01 0.000000000000000000e+00
8.507192743764171894e+01 0.000000000000000000e+00
8.548625850340135912e+01 0.000000000000000000e+00
8.589369614512472140e+01 0.000000000000000000e+00
8.629605442176870156e+01 0.000000000000000000e+00
8.671691609977324333e+01 0.000000000000000000e+00
8.711746031746031349e+01 0.000000000000000000e+00
8.751746031746031917e+01 0.000000000000000000e+00
8.791455782312925749e+01 0.000000000000000000e+00
8.832072562358276002e+01 0.000000000000000000e+00
8.873995464852607995e+01 0.000000000000000000e+00
8.915265306122448408e+01 0.000000000000000000e+00
8.954993197278911055e+01 0.000000000000000000e+00
8.996825396825396126e+01 0.000000000000000000e+00
9.036952380952381247e+01 0.000000000000000000e+00
9.077151927437641632e+01 0.000000000000000000e+00
9.116807256235827595e+01 0.000000000000000000e+00
9.157006802721087979e+01 0.000000000000000000e+00
nan -1.000000000000000000e+00
nan -1.000000000000000000e+00
nan -1.000000000000000000e+00
nan -1.000000000000000000e+00
nan -1.000000000000000000e+00
nan -1.000000000000000000e+00
nan -1.000000000000000000e+00
nan -1.000000000000000000e+00
nan -1.000000000000000000e+00
9.584997732426303685e+01 0.000000000000000000e+00
9.628117913832198838e+01 0.000000000000000000e+00
9.670403628117914252e+01 0.000000000000000000e+00
9.711854875283447086e+01 0.000000000000000000e+00
9.754412698412699001e+01 0.000000000000000000e+00
9.797061224489796416e+01 0.000000000000000000e+00
9.838802721088435987e+01 0.000000000000000000e+00
9.881287981859409797e+01 0.000000000000000000e+00
9.925224489795918714e+01 0.000000000000000000e+00
9.967927437641723998e+01 0.000000000000000000e+00
nan -1.000000000000000000e+00
nan -1.000000000000000000e+00
nan -1.000000000000000000e+00
1.013775963718820918e+02 0.000000000000000000e+00
1.017897505668934173e+02 0.000000000000000000e+00
1.022015419501133806e+02 0.000000000000000000e+00
1.026400000000000006e+02 0.000000000000000000e+00
1.030552380952380958e+02 0.000000000000000000e+00
1.034915192743764152e+02 0.000000000000000000e+00
1.039205442176870804e+02 0.000000000000000000e+00
1.043334240362811727e+02 0.000000000000000000e+00
1.047566439909297031e+02 0.000000000000000000e+00
1.051833106575963654e+02 0.000000000000000000e+00
nan -1.000000000000000000e+00
nan -1.000000000000000000e+00
nan -1.000000000000000000e+00
nan -1.000000000000000000e+00
nan -1.000000000000000000e+00
nan -1.000000000000000000e+00
nan -1.000000000000000000e+00
nan -1.000000000000000000e+00
nan -1.000000000000000000e+00
1.093603628117913900e+02 0.000000000000000000e+00
1.097828571428571394e+02 0.000000000000000000e+00
1.102091609977324254e+02 0.000000000000000000e+00
1.106403628117913769e+02 0.000000000000000000e+00
1.110753741496598650e+02 0.000000000000000000e+00
1.115198185941043079e+02 0.000000000000000000e+00
1.119392290249433159e+02 0.000000000000000000e+00
1.123497505668934195e+02 0.000000000000000000e+00
1.127809523809523853e+02 0.000000000000000000e+00
1.132019954648526010e+02 0.000000000000000000e+00
1.136489795918367349e+02 0.000000000000000000e+00
1.140544217687074848e+02 0.000000000000000000e+00
nan -1.000000000000000000e+00
1.148890702947845739e+02 0.000000000000000000e+00
1.153157369614512504e+02 0.000000000000000000e+00
1.157340589569161011e+02 0.000000000000000000e+00
1.161445804988662189e+02 0.000000000000000000e+00
1.165726984126984149e+02 0.000000000000000000e+00
1.169910204081632656e+02 0.000000000000000000e+00
1.173986394549999943e+02 0.000000000000000000e+00
1.178311111109999985e+02 0.000000000000000000e+00
1.182630385487528315e+02 0.000000000000000000e+00
1.186829931972789183e+02 0.000000000000000000e+00
1.191091156462585019e+02 0.000000000000000000e+00
1.195403174603174534e+02 0.000000000000000000e+00
1.199444897959183720e+02 0.000000000000000000e+00
nan -1.000000000000000000e+00
1.207836734689999929e+02 1.000000000000000000e+00
1.212197732420000023e+02 1.000000000000000000e+00
1.216667573689999955e+02 1.000000000000000000e+00
1.220868934240362762e+02 0.000000000000000000e+00
1.225059410430838938e+02 0.000000000000000000e+00
1.229191836734693908e+02 0.000000000000000000e+00
1.233494784579999930e+02 0.000000000000000000e+00
1.237750566893424065e+02 0.000000000000000000e+00
1.241674376417233532e+02 0.000000000000000000e+00
1.245872108843537376e+02 0.000000000000000000e+00
1.250447165532879836e+02 0.000000000000000000e+00
1.254438095238095201e+02 0.000000000000000000e+00
1.258557823129251716e+02 0.000000000000000000e+00
1.262673922902494326e+02 0.000000000000000000e+00
1.266811791379999903e+02 1.000000000000000000e+00
1.271071201809999991e+02 1.000000000000000000e+00
nan -1.000000000000000000e+00
1.279317913832199594e+02 0.000000000000000000e+00
1.283539229024943324e+02 0.000000000000000000e+00
1.287775056680000034e+02 0.000000000000000000e+00
1.292145124716553255e+02 0.000000000000000000e+00
1.296076190476190391e+02 0.000000000000000000e+00
1.300339229024943393e+02 0.000000000000000000e+00
1.304609977320000098e+02 0.000000000000000000e+00
1.308817913829999782e+02 0.000000000000000000e+00
1.313003174603174728e+02 0.000000000000000000e+00
1.317376870748299211e+02 0.000000000000000000e+00
1.321413151927437752e+02 0.000000000000000000e+00
1.325612698412698478e+02 0.000000000000000000e+00
1.329685260770974935e+02 0.000000000000000000e+00
1.333763718820000008e+02 1.000000000000000000e+00
1.338208616780000000e+02 1.000000000000000000e+00
1.342443537414966102e+02 0.000000000000000000e+00
1.346501587301587222e+02 0.000000000000000000e+00
1.350786394557823087e+02 0.000000000000000000e+00
1.354902494331065839e+02 0.000000000000000000e+00
1.359274376417233441e+02 0.000000000000000000e+00
1.363270748299319735e+02 0.000000000000000000e+00
1.367677097505668939e+02 0.000000000000000000e+00
1.371925623582766320e+02 0.000000000000000000e+00
1.376143310657596430e+02 0.000000000000000000e+00
