# Supplementary material for: Correlated microtiming deviations in jazz and rock music
Source: PLoS One. 2018 Jan 24;13(1):e0186361. doi: 10.1371/journal.pone.0186361 (PMC5783353; doi:10.1371/journal.pone.0186361)
Supplement: S1 Dataset — (ZIP) [file pone.0186361.s001.zip › R33.dat]

3.210013605442176754e+01 0.000000000000000000e+00
3.233596371882086373e+01 0.000000000000000000e+00
3.260281179138321761e+01 0.000000000000000000e+00
3.283773242630385170e+01 0.000000000000000000e+00
3.309587301587301766e+01 0.000000000000000000e+00
3.332553287981859569e+01 0.000000000000000000e+00
3.358240362811791613e+01 0.000000000000000000e+00
3.381786848072562179e+01 0.000000000000000000e+00
3.407219954648525828e+01 0.000000000000000000e+00
3.431201814058957211e+01 0.000000000000000000e+00
3.455564625800000300e+01 0.000000000000000000e+00
3.479582766439909136e+01 0.000000000000000000e+00
3.505977324263038497e+01 0.000000000000000000e+00
3.529922902494330827e+01 0.000000000000000000e+00
3.557006802721088690e+01 0.000000000000000000e+00
nan -1.000000000000000000e+00
3.608326530612244909e+01 0.000000000000000000e+00
3.632181405895691739e+01 0.000000000000000000e+00
3.657687074829932072e+01 0.000000000000000000e+00
3.681941043083899956e+01 0.000000000000000000e+00
3.707573696145124842e+01 0.000000000000000000e+00
3.730884353741496540e+01 0.000000000000000000e+00
3.756462585034013557e+01 0.000000000000000000e+00
3.780462585034013756e+01 0.000000000000000000e+00
3.805823129251700720e+01 0.000000000000000000e+00
3.828281179138321733e+01 0.000000000000000000e+00
3.854113378684807145e+01 0.000000000000000000e+00
3.877877551000000267e+01 0.000000000000000000e+00
3.903800453514739388e+01 0.000000000000000000e+00
3.926494330999999960e+01 0.000000000000000000e+00
3.953541950113378789e+01 0.000000000000000000e+00
nan -1.000000000000000000e+00
4.002902494331065952e+01 0.000000000000000000e+00
4.026630385487528230e+01 0.000000000000000000e+00
4.051519274376417457e+01 0.000000000000000000e+00
4.075609977324263156e+01 0.000000000000000000e+00
4.100770975056689593e+01 0.000000000000000000e+00
4.123609977324262843e+01 0.000000000000000000e+00
4.148643990929705438e+01 0.000000000000000000e+00
4.172879818594104506e+01 0.000000000000000000e+00
4.198222222222221944e+01 0.000000000000000000e+00
4.221188208616779747e+01 0.000000000000000000e+00
4.246476190476190737e+01 0.000000000000000000e+00
4.269750566893424093e+01 0.000000000000000000e+00
4.295365079365079453e+01 0.000000000000000000e+00
4.318167800453515071e+01 0.000000000000000000e+00
4.346303854875283434e+01 0.000000000000000000e+00
nan -1.000000000000000000e+00
4.395736961451247282e+01 0.000000000000000000e+00
4.418975056689342296e+01 0.000000000000000000e+00
4.444408163265305944e+01 0.000000000000000000e+00
4.467628117913832142e+01 0.000000000000000000e+00
4.493170068027210817e+01 0.000000000000000000e+00
4.514702947845805170e+01 0.000000000000000000e+00
4.539356009070294817e+01 0.000000000000000000e+00
4.562086167800453751e+01 0.000000000000000000e+00
4.585922902494331055e+01 0.000000000000000000e+00
nan -1.000000000000000000e+00
nan -1.000000000000000000e+00
nan -1.000000000000000000e+00
nan -1.000000000000000000e+00
nan -1.000000000000000000e+00
nan -1.000000000000000000e+00
nan -1.000000000000000000e+00
nan -1.000000000000000000e+00
nan -1.000000000000000000e+00
4.828099773242630732e+01 0.000000000000000000e+00
4.851573696145124615e+01 0.000000000000000000e+00
4.877115646258503290e+01 0.000000000000000000e+00
4.900480725623582856e+01 0.000000000000000000e+00
4.925206349206349188e+01 0.000000000000000000e+00
4.948970521541949807e+01 0.000000000000000000e+00
4.975074829931973142e+01 0.000000000000000000e+00
4.997569160997732496e+01 0.000000000000000000e+00
5.023492063492063409e+01 0.000000000000000000e+00
5.047383219954648581e+01 0.000000000000000000e+00
5.072780045351473888e+01 0.000000000000000000e+00
5.094965986394557689e+01 0.000000000000000000e+00
5.122938775510203868e+01 0.000000000000000000e+00
5.146702947845805198e+01 0.000000000000000000e+00
5.173133786848072901e+01 0.000000000000000000e+00
5.195392290249433387e+01 0.000000000000000000e+00
5.221913832199546590e+01 0.000000000000000000e+00
5.246185941043084000e+01 0.000000000000000000e+00
5.270802721088435305e+01 0.000000000000000000e+00
5.293315192743764186e+01 0.000000000000000000e+00
5.320616780045351391e+01 0.000000000000000000e+00
5.345650793650793986e+01 0.000000000000000000e+00
5.370775510204081371e+01 0.000000000000000000e+00
5.392090702947845671e+01 0.000000000000000000e+00
5.419356009070294533e+01 0.000000000000000000e+00
5.443845804988661996e+01 0.000000000000000000e+00
5.469841269841269593e+01 0.000000000000000000e+00
5.493750566893424292e+01 0.000000000000000000e+00
5.519219954648526283e+01 0.000000000000000000e+00
nan -1.000000000000000000e+00
nan -1.000000000000000000e+00
nan -1.000000000000000000e+00
5.619827664399092981e+01 0.000000000000000000e+00
5.643464852607709759e+01 0.000000000000000000e+00
5.668444444444444485e+01 0.000000000000000000e+00
5.690376417233559891e+01 0.000000000000000000e+00
5.717061224489795990e+01 0.000000000000000000e+00
5.740861678004534951e+01 0.000000000000000000e+00
5.766403628117913627e+01 0.000000000000000000e+00
5.788589569160997428e+01 0.000000000000000000e+00
5.814331065759637340e+01 0.000000000000000000e+00
5.838331065759637539e+01 0.000000000000000000e+00
5.863528344671201609e+01 0.000000000000000000e+00
5.885206349206349330e+01 0.000000000000000000e+00
5.911600907029478691e+01 0.000000000000000000e+00
5.934839002267573704e+01 0.000000000000000000e+00
5.961070294784580170e+01 0.000000000000000000e+00
5.981931972789115548e+01 0.000000000000000000e+00
6.008562358276643778e+01 0.000000000000000000e+00
6.031963718800000152e+01 0.000000000000000000e+00
6.057523809523809177e+01 0.000000000000000000e+00
6.078204081632652844e+01 0.000000000000000000e+00
6.103673469387754835e+01 0.000000000000000000e+00
6.126403628117913769e+01 0.000000000000000000e+00
nan -1.000000000000000000e+00
nan -1.000000000000000000e+00
nan -1.000000000000000000e+00
nan -1.000000000000000000e+00
nan -1.000000000000000000e+00
nan -1.000000000000000000e+00
nan -1.000000000000000000e+00
nan -1.000000000000000000e+00
nan -1.000000000000000000e+00
nan -1.000000000000000000e+00
6.394267573696144780e+01 0.000000000000000000e+00
6.416943310657596555e+01 0.000000000000000000e+00
6.442122448979591809e+01 0.000000000000000000e+00
6.464725623582766900e+01 0.000000000000000000e+00
6.489160997732426495e+01 0.000000000000000000e+00
6.514467120181406301e+01 0.000000000000000000e+00
6.539609977324262502e+01 0.000000000000000000e+00
6.561541950113378618e+01 0.000000000000000000e+00
6.588770975056689849e+01 0.000000000000000000e+00
6.611555555555555941e+01 0.000000000000000000e+00
6.636009070294784351e+01 0.000000000000000000e+00
6.658557823129251574e+01 0.000000000000000000e+00
6.684662131519274908e+01 0.000000000000000000e+00
6.708916099773242081e+01 0.000000000000000000e+00
6.733115646258502807e+01 0.000000000000000000e+00
6.754757369614512186e+01 0.000000000000000000e+00
6.780988662131518652e+01 0.000000000000000000e+00
6.805387755102040614e+01 0.000000000000000000e+00
6.829768707482993761e+01 0.000000000000000000e+00
6.850666666666666060e+01 0.000000000000000000e+00
6.877297052154195001e+01 0.000000000000000000e+00
6.903455782312924782e+01 0.000000000000000000e+00
6.925260770975056346e+01 0.000000000000000000e+00
6.947410430839002515e+01 0.000000000000000000e+00
6.974149659863945772e+01 0.000000000000000000e+00
6.998331065759637681e+01 0.000000000000000000e+00
7.022167800453514985e+01 0.000000000000000000e+00
7.045188208616779946e+01 0.000000000000000000e+00
7.071074829931973227e+01 0.000000000000000000e+00
7.095909297052153875e+01 0.000000000000000000e+00
7.120272108843536785e+01 0.000000000000000000e+00
7.142639455782313007e+01 0.000000000000000000e+00
7.169306122448979579e+01 0.000000000000000000e+00
7.192671201814059145e+01 0.000000000000000000e+00
7.217886621315193452e+01 0.000000000000000000e+00
7.241124716553288465e+01 0.000000000000000000e+00
7.267464852607709247e+01 0.000000000000000000e+00
7.291918367346939078e+01 0.000000000000000000e+00
7.316770975056689963e+01 0.000000000000000000e+00
7.338503401360544842e+01 0.000000000000000000e+00
7.365333333333333599e+01 0.000000000000000000e+00
7.388952380952380850e+01 0.000000000000000000e+00
7.413804988662131734e+01 0.000000000000000000e+00
7.437133786848072248e+01 0.000000000000000000e+00
7.462675736961450923e+01 0.000000000000000000e+00
7.487437641723356307e+01 0.000000000000000000e+00
7.511510204081632480e+01 0.000000000000000000e+00
7.534730158730158678e+01 0.000000000000000000e+00
7.560290249433106169e+01 0.000000000000000000e+00
7.583963718820861288e+01 0.000000000000000000e+00
7.607510204081633276e+01 0.000000000000000000e+00
7.631764172335600449e+01 0.000000000000000000e+00
7.656780045351473518e+01 0.000000000000000000e+00
7.679981859410430900e+01 0.000000000000000000e+00
7.703854875283447257e+01 0.000000000000000000e+00
7.728145124716553482e+01 0.000000000000000000e+00
7.751582766439909733e+01 0.000000000000000000e+00
7.777052154195011724e+01 0.000000000000000000e+00
7.800399092970521053e+01 0.000000000000000000e+00
nan -1.000000000000000000e+00
nan -1.000000000000000000e+00
nan -1.000000000000000000e+00
nan -1.000000000000000000e+00
nan -1.000000000000000000e+00
7.947482993197279200e+01 0.000000000000000000e+00
7.971156462585034319e+01 0.000000000000000000e+00
7.996480725623582941e+01 0.000000000000000000e+00
8.020208616780045929e+01 0.000000000000000000e+00
8.045260770975056630e+01 0.000000000000000000e+00
8.069333333333332803e+01 0.000000000000000000e+00
8.094022675736961503e+01 0.000000000000000000e+00
8.117732426303854254e+01 0.000000000000000000e+00
8.141895691609977348e+01 0.000000000000000000e+00
8.165968253968253521e+01 0.000000000000000000e+00
8.190530612244897668e+01 0.000000000000000000e+00
8.214004535147392971e+01 0.000000000000000000e+00
8.239002267573695804e+01 0.000000000000000000e+00
8.263129251700679845e+01 0.000000000000000000e+00
8.287365079365079623e+01 0.000000000000000000e+00
8.309242630385487871e+01 0.000000000000000000e+00
8.335709750566893206e+01 0.000000000000000000e+00
8.359274376417234009e+01 0.000000000000000000e+00
8.383473922902494735e+01 0.000000000000000000e+00
8.406657596371881880e+01 0.000000000000000000e+00
8.431709750566894002e+01 0.000000000000000000e+00
8.456526077097505834e+01 0.000000000000000000e+00
8.480090702947845216e+01 0.000000000000000000e+00
8.502947845804987992e+01 0.000000000000000000e+00
nan -1.000000000000000000e+00
8.551873015873016470e+01 0.000000000000000000e+00
8.575274376400000165e+01 0.000000000000000000e+00
8.597061224489796416e+01 0.000000000000000000e+00
nan -1.000000000000000000e+00
8.647455782312924555e+01 0.000000000000000000e+00
nan -1.000000000000000000e+00
8.694185941043083687e+01 0.000000000000000000e+00
8.720671201814059259e+01 0.000000000000000000e+00
8.744689342403627563e+01 0.000000000000000000e+00
8.769451247165532948e+01 0.000000000000000000e+00
8.791800453499999435e+01 0.000000000000000000e+00
8.818031746031745399e+01 0.000000000000000000e+00
8.841959183673469624e+01 0.000000000000000000e+00
8.867392290249432563e+01 0.000000000000000000e+00
8.889868480725623101e+01 0.000000000000000000e+00
8.915410430839001776e+01 0.000000000000000000e+00
8.938575963718821527e+01 0.000000000000000000e+00
8.963773242630385596e+01 0.000000000000000000e+00
8.986811791383219372e+01 0.000000000000000000e+00
9.012535147392290469e+01 0.000000000000000000e+00
9.036281179138322273e+01 0.000000000000000000e+00
9.060897959183672867e+01 0.000000000000000000e+00
9.083482993197279143e+01 0.000000000000000000e+00
9.108825396825396581e+01 0.000000000000000000e+00
9.132045351473922778e+01 0.000000000000000000e+00
9.157460317460316901e+01 0.000000000000000000e+00
9.179356009070295386e+01 0.000000000000000000e+00
9.204353741496598218e+01 0.000000000000000000e+00
9.229260770975056971e+01 0.000000000000000000e+00
9.253333333333333144e+01 0.000000000000000000e+00
9.277097505599999749e+01 0.000000000000000000e+00
9.299446712018141170e+01 0.000000000000000000e+00
9.325768707482993136e+01 0.000000000000000000e+00
9.348335600907029175e+01 0.000000000000000000e+00
9.374258503401360088e+01 0.000000000000000000e+00
9.397750566893424207e+01 0.000000000000000000e+00
nan -1.000000000000000000e+00
nan -1.000000000000000000e+00
nan -1.000000000000000000e+00
9.496798185941042902e+01 0.000000000000000000e+00
9.520453514739229206e+01 0.000000000000000000e+00
9.545814058956915460e+01 0.000000000000000000e+00
9.568888888888888289e+01 0.000000000000000000e+00
9.594503401360543648e+01 0.000000000000000000e+00
9.618956916099773480e+01 0.000000000000000000e+00
9.642612244897959783e+01 0.000000000000000000e+00
9.666376417233560403e+01 0.000000000000000000e+00
9.691410430839002288e+01 0.000000000000000000e+00
9.715682539682539698e+01 0.000000000000000000e+00
9.740825396825397320e+01 0.000000000000000000e+00
9.763682539682540096e+01 0.000000000000000000e+00
9.788517006802720744e+01 0.000000000000000000e+00
nan -1.000000000000000000e+00
nan -1.000000000000000000e+00
nan -1.000000000000000000e+00
9.888090702947846466e+01 0.000000000000000000e+00
9.911854875283447086e+01 0.000000000000000000e+00
9.935419501133786468e+01 0.000000000000000000e+00
9.961179138321995197e+01 0.000000000000000000e+00
9.986013605442177266e+01 0.000000000000000000e+00
1.001164625850340144e+02 0.000000000000000000e+00
nan -1.000000000000000000e+00
1.005999092970521502e+02 0.000000000000000000e+00
1.008587755102040830e+02 0.000000000000000000e+00
1.011031292517006790e+02 0.000000000000000000e+00
1.013525623582766428e+02 0.000000000000000000e+00
1.015765986394557814e+02 0.000000000000000000e+00
1.018278458049886552e+02 0.000000000000000000e+00
nan -1.000000000000000000e+00
nan -1.000000000000000000e+00
nan -1.000000000000000000e+00
1.028204988662131569e+02 0.000000000000000000e+00
1.030793650793650755e+02 0.000000000000000000e+00
1.033338775510204073e+02 0.000000000000000000e+00
1.035624489795918350e+02 0.000000000000000000e+00
1.038151473922902426e+02 0.000000000000000000e+00
1.040671201814058975e+02 0.000000000000000000e+00
1.043054875283446705e+02 0.000000000000000000e+00
1.045492970521542020e+02 0.000000000000000000e+00
1.047996371882086208e+02 0.000000000000000000e+00
1.050458049886621268e+02 0.000000000000000000e+00
1.052761904761904788e+02 0.000000000000000000e+00
1.055307029478458105e+02 0.000000000000000000e+00
1.057772335600907070e+02 0.000000000000000000e+00
1.060284807256235808e+02 0.000000000000000000e+00
1.062635827664399102e+02 0.000000000000000000e+00
1.064950566893424053e+02 0.000000000000000000e+00
1.067526530612244926e+02 0.000000000000000000e+00
1.069875736961451196e+02 0.000000000000000000e+00
1.072355555555555497e+02 0.000000000000000000e+00
1.074574149659863878e+02 0.000000000000000000e+00
1.077053968253968321e+02 0.000000000000000000e+00
1.079381405895691586e+02 0.000000000000000000e+00
1.081748752834467098e+02 0.000000000000000000e+00
1.083782312925170004e+02 0.000000000000000000e+00
nan -1.000000000000000000e+00
nan -1.000000000000000000e+00
nan -1.000000000000000000e+00
nan -1.000000000000000000e+00
nan -1.000000000000000000e+00
nan -1.000000000000000000e+00
1.100751020408163328e+02 0.000000000000000000e+00
1.103169160997732376e+02 0.000000000000000000e+00
1.105460317460317441e+02 0.000000000000000000e+00
1.107883900226757419e+02 0.000000000000000000e+00
1.110423582766439949e+02 0.000000000000000000e+00
1.112700226750000070e+02 0.000000000000000000e+00
1.115332426303854874e+02 0.000000000000000000e+00
1.117728798185941059e+02 0.000000000000000000e+00
1.120228571428571485e+02 0.000000000000000000e+00
1.122485260770975088e+02 0.000000000000000000e+00
1.125032199546485288e+02 0.000000000000000000e+00
1.127461224489795910e+02 0.000000000000000000e+00
1.129875736961451196e+02 0.000000000000000000e+00
1.132226757359999993e+02 0.000000000000000000e+00
1.134416326530612196e+02 0.000000000000000000e+00
1.137004988662131524e+02 0.000000000000000000e+00
nan -1.000000000000000000e+00
nan -1.000000000000000000e+00
1.144740136054421811e+02 0.000000000000000000e+00
1.147024036281179207e+02 0.000000000000000000e+00
1.149672562358276622e+02 0.000000000000000000e+00
1.151947392290249468e+02 0.000000000000000000e+00
1.154476190476190425e+02 0.000000000000000000e+00
1.156943310657596413e+02 0.000000000000000000e+00
1.159439455782312933e+02 0.000000000000000000e+00
1.161634467120181426e+02 0.000000000000000000e+00
1.164172335600907076e+02 0.000000000000000000e+00
1.166536054421768682e+02 0.000000000000000000e+00
1.168839909297052202e+02 0.000000000000000000e+00
nan -1.000000000000000000e+00
nan -1.000000000000000000e+00
nan -1.000000000000000000e+00
nan -1.000000000000000000e+00
nan -1.000000000000000000e+00
1.183236281179138274e+02 0.000000000000000000e+00
1.185716099773242576e+02 0.000000000000000000e+00
1.188194104308389996e+02 0.000000000000000000e+00
1.190588662131519300e+02 0.000000000000000000e+00
1.193150113378684836e+02 0.000000000000000000e+00
1.195502947845805011e+02 0.000000000000000000e+00
1.198060770975056641e+02 0.000000000000000000e+00
1.200409977324263053e+02 0.000000000000000000e+00
1.203029478458049937e+02 0.000000000000000000e+00
1.205311564625850309e+02 0.000000000000000000e+00
1.207769614512471605e+02 0.000000000000000000e+00
1.210218594104308352e+02 0.000000000000000000e+00
1.212707482993197345e+02 0.000000000000000000e+00
1.215111111111111057e+02 0.000000000000000000e+00
1.217565532879818591e+02 0.000000000000000000e+00
1.219936507936507866e+02 0.000000000000000000e+00
1.222443537414965959e+02 0.000000000000000000e+00
1.224812698412698353e+02 0.000000000000000000e+00
1.227276190476190436e+02 0.000000000000000000e+00
1.229643537414965948e+02 0.000000000000000000e+00
1.232183219954648479e+02 0.000000000000000000e+00
1.234554195011337896e+02 0.000000000000000000e+00
1.237041269841269866e+02 0.000000000000000000e+00
1.239432199546485265e+02 0.000000000000000000e+00
1.241902947845805016e+02 0.000000000000000000e+00
1.244270294784580528e+02 0.000000000000000000e+00
nan -1.000000000000000000e+00
nan -1.000000000000000000e+00
nan -1.000000000000000000e+00
nan -1.000000000000000000e+00
nan -1.000000000000000000e+00
nan -1.000000000000000000e+00
nan -1.000000000000000000e+00
nan -1.000000000000000000e+00
1.266817233560090727e+02 0.000000000000000000e+00
1.269101133786848123e+02 0.000000000000000000e+00
1.271686167800453546e+02 0.000000000000000000e+00
1.274011791383219929e+02 0.000000000000000000e+00
1.276531519274376478e+02 0.000000000000000000e+00
1.278907936507936540e+02 0.000000000000000000e+00
1.281440362811791260e+02 0.000000000000000000e+00
1.283824036281179133e+02 0.000000000000000000e+00
1.286356462585034137e+02 0.000000000000000000e+00
1.288727437641723270e+02 0.000000000000000000e+00
1.291292517006802711e+02 0.000000000000000000e+00
nan -1.000000000000000000e+00
nan -1.000000000000000000e+00
nan -1.000000000000000000e+00
1.301509297052154182e+02 0.000000000000000000e+00
1.303882086167800480e+02 0.000000000000000000e+00
1.306363718820861664e+02 0.000000000000000000e+00
1.308609523809523694e+02 0.000000000000000000e+00
1.311190929705215353e+02 0.000000000000000000e+00
1.313594557823129207e+02 0.000000000000000000e+00
1.316048979591836599e+02 0.000000000000000000e+00
1.318380045351474052e+02 0.000000000000000000e+00
1.320930612244897873e+02 0.000000000000000000e+00
1.323312471655328864e+02 0.000000000000000000e+00
1.325697959183673333e+02 0.000000000000000000e+00
1.328078004535147443e+02 0.000000000000000000e+00
1.330688435374149776e+02 0.000000000000000000e+00
1.333104761904761801e+02 0.000000000000000000e+00
1.335584580498866103e+02 0.000000000000000000e+00
nan -1.000000000000000000e+00
1.340772789115646333e+02 0.000000000000000000e+00
1.343140136054421703e+02 0.000000000000000000e+00
1.345708843537414907e+02 0.000000000000000000e+00
1.348025396825396740e+02 0.000000000000000000e+00
1.350635827664399073e+02 0.000000000000000000e+00
1.353044897959183572e+02 0.000000000000000000e+00
1.355633560090703043e+02 0.000000000000000000e+00
1.357890249433106646e+02 0.000000000000000000e+00
1.360482539682539596e+02 0.000000000000000000e+00
1.362889795918367213e+02 0.000000000000000000e+00
1.365449433106576009e+02 0.000000000000000000e+00
1.367639002267573574e+02 0.000000000000000000e+00
1.370263945578231244e+02 0.000000000000000000e+00
1.372647619047619116e+02 0.000000000000000000e+00
1.375069387755102071e+02 0.000000000000000000e+00
nan -1.000000000000000000e+00
1.380252154195011371e+02 0.000000000000000000e+00
1.382488888888888994e+02 0.000000000000000000e+00
1.384988662131519277e+02 0.000000000000000000e+00
1.387027664399093112e+02 0.000000000000000000e+00
1.389688888888888982e+02 0.000000000000000000e+00
1.391976417233560142e+02 0.000000000000000000e+00
1.394715646258503341e+02 0.000000000000000000e+00
nan -1.000000000000000000e+00
nan -1.000000000000000000e+00
nan -1.000000000000000000e+00
nan -1.000000000000000000e+00
nan -1.000000000000000000e+00
nan -1.000000000000000000e+00
nan -1.000000000000000000e+00
nan -1.000000000000000000e+00
nan -1.000000000000000000e+00
1.418686621315192724e+02 0.000000000000000000e+00
1.421001360544217675e+02 0.000000000000000000e+00
1.423586394557823098e+02 0.000000000000000000e+00
1.425941043083900297e+02 0.000000000000000000e+00
1.428431746031746172e+02 0.000000000000000000e+00
1.430795464852607779e+02 0.000000000000000000e+00
1.433365986394557865e+02 0.000000000000000000e+00
1.435586394557823269e+02 0.000000000000000000e+00
1.438233106575963802e+02 0.000000000000000000e+00
1.440631292517006727e+02 0.000000000000000000e+00
1.443134693877551058e+02 0.000000000000000000e+00
1.445502040816326428e+02 0.000000000000000000e+00
1.448264852607709656e+02 0.000000000000000000e+00
nan -1.000000000000000000e+00
1.453320634920634973e+02 0.000000000000000000e+00
1.455593650793650795e+02 0.000000000000000000e+00
1.458309297052154250e+02 0.000000000000000000e+00
1.460751020408163185e+02 0.000000000000000000e+00
1.463274376417233498e+02 0.000000000000000000e+00
1.465629024943310696e+02 0.000000000000000000e+00
1.468232199546485219e+02 0.000000000000000000e+00
1.470686621315192610e+02 0.000000000000000000e+00
1.473137414965986522e+02 0.000000000000000000e+00
1.475403174603174534e+02 0.000000000000000000e+00
1.477937414965986420e+02 0.000000000000000000e+00
1.480344671201814037e+02 0.000000000000000000e+00
1.482857142857142776e+02 0.000000000000000000e+00
1.485228117913832193e+02 0.000000000000000000e+00
1.487702494331065850e+02 0.000000000000000000e+00
nan -1.000000000000000000e+00
nan -1.000000000000000000e+00
nan -1.000000000000000000e+00
1.497757823129251733e+02 0.000000000000000000e+00
1.500161451247165587e+02 0.000000000000000000e+00
1.502682993197279018e+02 0.000000000000000000e+00
1.504990476190476159e+02 0.000000000000000000e+00
1.507629931972789166e+02 0.000000000000000000e+00
1.510029931972789257e+02 0.000000000000000000e+00
1.512435374149659992e+02 0.000000000000000000e+00
nan -1.000000000000000000e+00
1.517609070294784601e+02 0.000000000000000000e+00
1.519941950110000164e+02 0.000000000000000000e+00
1.522514285714285620e+02 0.000000000000000000e+00
1.524789115646258608e+02 0.000000000000000000e+00
1.527294331065759536e+02 0.000000000000000000e+00
1.529806802721088559e+02 0.000000000000000000e+00
1.532368253968253953e+02 0.000000000000000000e+00
1.534597732426303764e+02 0.000000000000000000e+00
1.537117460317460313e+02 0.000000000000000000e+00
1.539537414965986386e+02 0.000000000000000000e+00
1.541953741496598695e+02 0.000000000000000000e+00
1.544058049886621404e+02 0.000000000000000000e+00
1.546570521541950143e+02 0.000000000000000000e+00
1.549046712018140681e+02 0.000000000000000000e+00
1.551386848072562259e+02 0.000000000000000000e+00
nan -1.000000000000000000e+00
nan -1.000000000000000000e+00
nan -1.000000000000000000e+00
nan -1.000000000000000000e+00
nan -1.000000000000000000e+00
nan -1.000000000000000000e+00
nan -1.000000000000000000e+00
nan -1.000000000000000000e+00
nan -1.000000000000000000e+00
1.576277551020408225e+02 0.000000000000000000e+00
1.578693877551020535e+02 0.000000000000000000e+00
1.581340589569161068e+02 0.000000000000000000e+00
1.583675283446712001e+02 0.000000000000000000e+00
1.586233106575963632e+02 0.000000000000000000e+00
1.588575056689342375e+02 0.000000000000000000e+00
1.591089342403627995e+02 0.000000000000000000e+00
1.593378684807256320e+02 0.000000000000000000e+00
1.595907482993197277e+02 0.000000000000000000e+00
1.598374603174603124e+02 0.000000000000000000e+00
1.600839909297052088e+02 0.000000000000000000e+00
1.603248979591836871e+02 0.000000000000000000e+00
1.605848526077097631e+02 0.000000000000000000e+00
1.608286621315192804e+02 0.000000000000000000e+00
1.610717460317460450e+02 0.000000000000000000e+00
1.612968707482993125e+02 0.000000000000000000e+00
1.615655328798185906e+02 0.000000000000000000e+00
1.617953741496598639e+02 0.000000000000000000e+00
1.620428117913832295e+02 0.000000000000000000e+00
1.622663038548752752e+02 0.000000000000000000e+00
1.625239002267573767e+02 0.000000000000000000e+00
1.627726077097505595e+02 0.000000000000000000e+00
1.630146031746031667e+02 0.000000000000000000e+00
1.632377324263038645e+02 0.000000000000000000e+00
1.635100226757369626e+02 0.000000000000000000e+00
1.637483900226757498e+02 0.000000000000000000e+00
1.639956462585033989e+02 0.000000000000000000e+00
1.642187755102040683e+02 0.000000000000000000e+00
1.644776417233560153e+02 0.000000000000000000e+00
1.647209070294784681e+02 0.000000000000000000e+00
1.649594557823129151e+02 0.000000000000000000e+00
1.651972789115646378e+02 0.000000000000000000e+00
1.654581405895691546e+02 0.000000000000000000e+00
1.656897959183673379e+02 0.000000000000000000e+00
1.659366893424036391e+02 0.000000000000000000e+00
1.661861224489796030e+02 0.000000000000000000e+00
1.664377324263038531e+02 0.000000000000000000e+00
1.666828117913832159e+02 0.000000000000000000e+00
1.669255328798186042e+02 0.000000000000000000e+00
1.671568253968253828e+02 0.000000000000000000e+00
1.673979138321995492e+02 0.000000000000000000e+00
1.676350113378684910e+02 0.000000000000000000e+00
1.678780952380952272e+02 0.000000000000000000e+00
1.681170068027210789e+02 0.000000000000000000e+00
1.683764172335600904e+02 0.000000000000000000e+00
1.686185941043083858e+02 0.000000000000000000e+00
1.688658503401360633e+02 0.000000000000000000e+00
1.690978684807256229e+02 0.000000000000000000e+00
1.693433106575963620e+02 0.000000000000000000e+00
1.695918367346938851e+02 0.000000000000000000e+00
1.698349206349206213e+02 0.000000000000000000e+00
1.700703854875283412e+02 0.000000000000000000e+00
1.703212698412698387e+02 0.000000000000000000e+00
1.705630839002267578e+02 0.000000000000000000e+00
1.708112471655328761e+02 0.000000000000000000e+00
1.710399999999999920e+02 0.000000000000000000e+00
1.712945124716553380e+02 0.000000000000000000e+00
1.715314285714285631e+02 0.000000000000000000e+00
1.717746938775510159e+02 0.000000000000000000e+00
nan -1.000000000000000000e+00
1.722809977324263002e+02 0.000000000000000000e+00
1.725093877551020398e+02 0.000000000000000000e+00
1.727800453514739161e+02 0.000000000000000000e+00
nan -1.000000000000000000e+00
1.732859863945578240e+02 0.000000000000000000e+00
1.735308843537414987e+02 0.000000000000000000e+00
1.737897505668934173e+02 0.000000000000000000e+00
1.740219501133786935e+02 0.000000000000000000e+00
1.742748299319727892e+02 0.000000000000000000e+00
1.745084807256235706e+02 0.000000000000000000e+00
1.747700680272108968e+02 0.000000000000000000e+00
1.749939229024943188e+02 0.000000000000000000e+00
nan -1.000000000000000000e+00
1.754926077097505583e+02 0.000000000000000000e+00
1.757362358276643874e+02 0.000000000000000000e+00
1.759744217687074865e+02 0.000000000000000000e+00
1.762224036281179167e+02 0.000000000000000000e+00
1.764620408163265211e+02 0.000000000000000000e+00
1.767073015873016004e+02 0.000000000000000000e+00
1.769696145124716509e+02 0.000000000000000000e+00
1.771934693877551013e+02 0.000000000000000000e+00
1.774376417233560232e+02 0.000000000000000000e+00
1.776772789115646276e+02 0.000000000000000000e+00
nan -1.000000000000000000e+00
1.781594557823129321e+02 0.000000000000000000e+00
1.784092517006802723e+02 0.000000000000000000e+00
1.786561451247165451e+02 0.000000000000000000e+00
1.788912471655328886e+02 0.000000000000000000e+00
1.791323356009070267e+02 0.000000000000000000e+00
1.793803174603174568e+02 0.000000000000000000e+00
1.796087074829931964e+02 0.000000000000000000e+00
1.798561451247165621e+02 0.000000000000000000e+00
1.801095691609977223e+02 0.000000000000000000e+00
1.803711564625850201e+02 0.000000000000000000e+00
1.806100680272108718e+02 0.000000000000000000e+00
nan -1.000000000000000000e+00
nan -1.000000000000000000e+00
1.813336961451247191e+02 0.000000000000000000e+00
1.815738775510204164e+02 0.000000000000000000e+00
1.818019047619047512e+02 0.000000000000000000e+00
1.820725623582766559e+02 0.000000000000000000e+00
1.823152834467120158e+02 0.000000000000000000e+00
1.825601814058956904e+02 0.000000000000000000e+00
1.827814965986394498e+02 0.000000000000000000e+00
1.830336507936507928e+02 0.000000000000000000e+00
1.832847165532879785e+02 0.000000000000000000e+00
1.835229024943310776e+02 0.000000000000000000e+00
1.837474829931972806e+02 0.000000000000000000e+00
1.839951020408163345e+02 0.000000000000000000e+00
1.842351020408163151e+02 0.000000000000000000e+00
1.844776417233560153e+02 0.000000000000000000e+00
1.846978684807256172e+02 0.000000000000000000e+00
1.849639909297052043e+02 0.000000000000000000e+00
1.852005442176870815e+02 0.000000000000000000e+00
1.854416326530612196e+02 0.000000000000000000e+00
1.856480725623582657e+02 0.000000000000000000e+00
1.858969614512471651e+02 0.000000000000000000e+00
1.861413151927437752e+02 0.000000000000000000e+00
1.863726077097505538e+02 0.000000000000000000e+00
nan -1.000000000000000000e+00
1.868531519274376365e+02 0.000000000000000000e+00
1.870851700680272245e+02 0.000000000000000000e+00
nan -1.000000000000000000e+00
nan -1.000000000000000000e+00
nan -1.000000000000000000e+00
nan -1.000000000000000000e+00
nan -1.000000000000000000e+00
1.885543764172335557e+02 0.000000000000000000e+00
1.887876643990929608e+02 0.000000000000000000e+00
1.890309297052154136e+02 0.000000000000000000e+00
1.892932426303854925e+02 0.000000000000000000e+00
1.895307029478458105e+02 0.000000000000000000e+00
1.897884807256235717e+02 0.000000000000000000e+00
1.900308390022675837e+02 0.000000000000000000e+00
1.902839002259999859e+02 0.000000000000000000e+00
1.905055782312925032e+02 0.000000000000000000e+00
1.907662585034013603e+02 0.000000000000000000e+00
1.910224036281178996e+02 0.000000000000000000e+00
1.912676643990929790e+02 0.000000000000000000e+00
1.914924263038548702e+02 0.000000000000000000e+00
1.917451247165532777e+02 0.000000000000000000e+00
1.919796825396825284e+02 0.000000000000000000e+00
1.922452607709750509e+02 0.000000000000000000e+00
nan -1.000000000000000000e+00
1.927595464852607847e+02 0.000000000000000000e+00
1.930048072562358357e+02 0.000000000000000000e+00
1.932529705215419540e+02 0.000000000000000000e+00
1.934799092970521599e+02 0.000000000000000000e+00
1.937447619047619014e+02 0.000000000000000000e+00
1.939907482993197334e+02 0.000000000000000000e+00
1.942470748299319609e+02 0.000000000000000000e+00
1.944783673469387679e+02 0.000000000000000000e+00
1.947372335600907149e+02 0.000000000000000000e+00
1.949772335600906956e+02 0.000000000000000000e+00
1.952263038548752832e+02 0.000000000000000000e+00
1.954601360544217812e+02 0.000000000000000000e+00
1.957055782312925203e+02 0.000000000000000000e+00
1.959406802721088354e+02 0.000000000000000000e+00
1.961824943310657545e+02 0.000000000000000000e+00
nan -1.000000000000000000e+00
1.966935147392290162e+02 0.000000000000000000e+00
1.969424036281179156e+02 0.000000000000000000e+00
1.971965532879818568e+02 0.000000000000000000e+00
1.974287528344671330e+02 0.000000000000000000e+00
1.976896145124716497e+02 0.000000000000000000e+00
1.979399546485260828e+02 0.000000000000000000e+00
1.981986394557823132e+02 0.000000000000000000e+00
1.984297505668934321e+02 0.000000000000000000e+00
1.986848072562358141e+02 0.000000000000000000e+00
1.989297052154194887e+02 0.000000000000000000e+00
1.991851247165532754e+02 0.000000000000000000e+00
1.994169614512471753e+02 0.000000000000000000e+00
1.996716553287981810e+02 0.000000000000000000e+00
1.999152834467120101e+02 0.000000000000000000e+00
2.001599999999999966e+02 0.000000000000000000e+00
2.003894784580498936e+02 0.000000000000000000e+00
2.006445351473923040e+02 0.000000000000000000e+00
2.008870748299319757e+02 0.000000000000000000e+00
2.011325170068027148e+02 0.000000000000000000e+00
2.013618140589569236e+02 0.000000000000000000e+00
2.016157823129251767e+02 0.000000000000000000e+00
2.018514285714285847e+02 0.000000000000000000e+00
2.020983219954648575e+02 0.000000000000000000e+00
2.023419501133786866e+02 0.000000000000000000e+00
2.025774149659864065e+02 0.000000000000000000e+00
2.028243083900226793e+02 0.000000000000000000e+00
2.030664852607709747e+02 0.000000000000000000e+00
2.033044897959183572e+02 0.000000000000000000e+00
2.035316099773242513e+02 0.000000000000000000e+00
nan -1.000000000000000000e+00
nan -1.000000000000000000e+00
nan -1.000000000000000000e+00
nan -1.000000000000000000e+00
2.047983673469387895e+02 0.000000000000000000e+00
2.050438095238095286e+02 0.000000000000000000e+00
2.052785487528344675e+02 0.000000000000000000e+00
2.055448526077097426e+02 0.000000000000000000e+00
2.057948299319727994e+02 0.000000000000000000e+00
2.060386394557823166e+02 0.000000000000000000e+00
2.062777324263038565e+02 0.000000000000000000e+00
2.065347845804988651e+02 0.000000000000000000e+00
2.067804081632652924e+02 0.000000000000000000e+00
2.070236734693877452e+02 0.000000000000000000e+00
2.072544217687074877e+02 0.000000000000000000e+00
2.074967800453514712e+02 0.000000000000000000e+00
nan -1.000000000000000000e+00
2.080112471655328932e+02 0.000000000000000000e+00
2.082516099773242502e+02 0.000000000000000000e+00
2.084972335600907059e+02 0.000000000000000000e+00
2.087526530612244926e+02 0.000000000000000000e+00
nan -1.000000000000000000e+00
2.092357369614512379e+02 0.000000000000000000e+00
2.095024036281179178e+02 0.000000000000000000e+00
2.097478458049886569e+02 0.000000000000000000e+00
2.099929251700680197e+02 0.000000000000000000e+00
2.102169614512471583e+02 0.000000000000000000e+00
2.104785487528344561e+02 0.000000000000000000e+00
2.107272562358276673e+02 0.000000000000000000e+00
2.109534693877550922e+02 0.000000000000000000e+00
nan -1.000000000000000000e+00
2.114369160997732422e+02 0.000000000000000000e+00
2.116736507936508076e+02 0.000000000000000000e+00
2.119365079365079225e+02 0.000000000000000000e+00
nan -1.000000000000000000e+00
2.124448072562358334e+02 0.000000000000000000e+00
2.126804535147392414e+02 0.000000000000000000e+00
2.129342403628117779e+02 0.000000000000000000e+00
2.131686167800000078e+02 0.000000000000000000e+00
2.134409070294784669e+02 0.000000000000000000e+00
2.136761904761904702e+02 0.000000000000000000e+00
2.139225396825396786e+02 0.000000000000000000e+00
2.141581859410430866e+02 0.000000000000000000e+00
2.144234013605442044e+02 0.000000000000000000e+00
2.146704761904761938e+02 0.000000000000000000e+00
2.149157369614512447e+02 0.000000000000000000e+00
2.151519274376417172e+02 0.000000000000000000e+00
2.154095238095238187e+02 0.000000000000000000e+00
2.156524263038548668e+02 0.000000000000000000e+00
2.158975056689342296e+02 0.000000000000000000e+00
2.161520181405895755e+02 0.000000000000000000e+00
2.163780498866213122e+02 0.000000000000000000e+00
2.166222222222222342e+02 0.000000000000000000e+00
2.168680272108843496e+02 0.000000000000000000e+00
2.171018594104308477e+02 0.000000000000000000e+00
2.173362358276644102e+02 0.000000000000000000e+00
2.175867573696145030e+02 0.000000000000000000e+00
2.178285714285714221e+02 0.000000000000000000e+00
nan -1.000000000000000000e+00
2.182907936507936597e+02 0.000000000000000000e+00
2.185429478458050028e+02 0.000000000000000000e+00
2.188210430839002356e+02 0.000000000000000000e+00
2.190868027210884463e+02 0.000000000000000000e+00
2.193489342403628086e+02 0.000000000000000000e+00
nan -1.000000000000000000e+00
nan -1.000000000000000000e+00
2.199914739229024860e+02 0.000000000000000000e+00
2.202603174603174523e+02 0.000000000000000000e+00
2.205409523809523762e+02 0.000000000000000000e+00
2.208030839002267669e+02 0.000000000000000000e+00
2.210351020408163265e+02 0.000000000000000000e+00
2.212847165532879785e+02 0.000000000000000000e+00
2.215316099773242513e+02 0.000000000000000000e+00
2.217803174603174625e+02 0.000000000000000000e+00
2.220165079365079350e+02 0.000000000000000000e+00
2.222750113378684773e+02 0.000000000000000000e+00
2.225180952380952419e+02 0.000000000000000000e+00
2.227700680272108968e+02 0.000000000000000000e+00
2.230095238095238130e+02 0.000000000000000000e+00
2.232770975056689338e+02 0.000000000000000000e+00
nan -1.000000000000000000e+00
nan -1.000000000000000000e+00
2.240261224489795779e+02 0.000000000000000000e+00
2.242755555555555418e+02 0.000000000000000000e+00
2.245289795918367304e+02 0.000000000000000000e+00
2.247882086167800537e+02 0.000000000000000000e+00
2.250200453514739252e+02 0.000000000000000000e+00
2.252812698412698467e+02 0.000000000000000000e+00
2.255263492063492095e+02 0.000000000000000000e+00
2.257766893424036141e+02 0.000000000000000000e+00
2.260097959183673595e+02 0.000000000000000000e+00
2.262594104308390115e+02 0.000000000000000000e+00
2.265019501133786832e+02 0.000000000000000000e+00
2.267497505668934252e+02 0.000000000000000000e+00
2.269935600907029425e+02 0.000000000000000000e+00
2.272375510204081763e+02 0.000000000000000000e+00
nan -1.000000000000000000e+00
2.277801360544217744e+02 0.000000000000000000e+00
2.280232199546485390e+02 0.000000000000000000e+00
2.282730158730158792e+02 0.000000000000000000e+00
2.285180952380952419e+02 0.000000000000000000e+00
2.287653514739228910e+02 0.000000000000000000e+00
2.290057142857142765e+02 0.000000000000000000e+00
2.292729251700680209e+02 0.000000000000000000e+00
2.295143764172335636e+02 0.000000000000000000e+00
2.297601814058956791e+02 0.000000000000000000e+00
2.300048979591836655e+02 0.000000000000000000e+00
2.302601360544217641e+02 0.000000000000000000e+00
2.305133786848072646e+02 0.000000000000000000e+00
2.307617233560090710e+02 0.000000000000000000e+00
2.309957369614512572e+02 0.000000000000000000e+00
2.312509750566893558e+02 0.000000000000000000e+00
2.314940589569160920e+02 0.000000000000000000e+00
2.317465759637188114e+02 0.000000000000000000e+00
2.319880272108843542e+02 0.000000000000000000e+00
2.322432653061224528e+02 0.000000000000000000e+00
2.324841723356009027e+02 0.000000000000000000e+00
2.327368707482993102e+02 0.000000000000000000e+00
2.329656235827664261e+02 0.000000000000000000e+00
2.332139682529999902e+02 0.000000000000000000e+00
2.334566893424036209e+02 0.000000000000000000e+00
2.336981405895691637e+02 0.000000000000000000e+00
2.339363265306122344e+02 0.000000000000000000e+00
nan -1.000000000000000000e+00
nan -1.000000000000000000e+00
nan -1.000000000000000000e+00
nan -1.000000000000000000e+00
nan -1.000000000000000000e+00
nan -1.000000000000000000e+00
nan -1.000000000000000000e+00
2.358829931972789211e+02 0.000000000000000000e+00
2.361433106575963734e+02 0.000000000000000000e+00
2.363856689342403570e+02 0.000000000000000000e+00
2.366276643990929642e+02 0.000000000000000000e+00
2.368751020408163299e+02 0.000000000000000000e+00
2.371265306122448919e+02 0.000000000000000000e+00
2.373672562358276537e+02 0.000000000000000000e+00
2.376246712018140670e+02 0.000000000000000000e+00
2.378668480725623624e+02 0.000000000000000000e+00
2.381180952380952363e+02 0.000000000000000000e+00
2.383698866213152030e+02 0.000000000000000000e+00
2.386165986394557876e+02 0.000000000000000000e+00
2.388535147392290128e+02 0.000000000000000000e+00
2.391071201814058895e+02 0.000000000000000000e+00
nan -1.000000000000000000e+00
nan -1.000000000000000000e+00
nan -1.000000000000000000e+00
nan -1.000000000000000000e+00
nan -1.000000000000000000e+00
2.406358276643991019e+02 0.000000000000000000e+00
2.408801814058956836e+02 0.000000000000000000e+00
2.411404988662131643e+02 0.000000000000000000e+00
2.413843083900226816e+02 0.000000000000000000e+00
2.416310204081632662e+02 0.000000000000000000e+00
2.418701133786848061e+02 0.000000000000000000e+00
2.421264399092970621e+02 0.000000000000000000e+00
2.423684353741496693e+02 0.000000000000000000e+00
2.426267573696145234e+02 0.000000000000000000e+00
2.428564172335600801e+02 0.000000000000000000e+00
2.431083900226757351e+02 0.000000000000000000e+00
2.433375056689342273e+02 0.000000000000000000e+00
2.436085260770975083e+02 0.000000000000000000e+00
nan -1.000000000000000000e+00
2.441097505668934105e+02 0.000000000000000000e+00
2.443662585034013546e+02 0.000000000000000000e+00
2.446180498866213213e+02 0.000000000000000000e+00
2.448538775510204175e+02 0.000000000000000000e+00
2.451163718820861561e+02 0.000000000000000000e+00
2.453594557823129207e+02 0.000000000000000000e+00
2.455983673469387725e+02 0.000000000000000000e+00
2.458394557823129389e+02 0.000000000000000000e+00
2.461030385487528349e+02 0.000000000000000000e+00
2.463453968253968185e+02 0.000000000000000000e+00
2.465908390019999956e+02 0.000000000000000000e+00
2.468275736961451230e+02 0.000000000000000000e+00
2.470775510204081513e+02 0.000000000000000000e+00
2.473248072562358288e+02 0.000000000000000000e+00
2.475697052154195035e+02 0.000000000000000000e+00
2.478078911564625741e+02 0.000000000000000000e+00
2.480653061224489875e+02 0.000000000000000000e+00
2.483042176870748392e+02 0.000000000000000000e+00
2.485505668934240475e+02 0.000000000000000000e+00
2.487769614512471605e+02 0.000000000000000000e+00
2.490300226757369728e+02 0.000000000000000000e+00
2.492714739229024872e+02 0.000000000000000000e+00
nan -1.000000000000000000e+00
nan -1.000000000000000000e+00
nan -1.000000000000000000e+00
nan -1.000000000000000000e+00
nan -1.000000000000000000e+00
nan -1.000000000000000000e+00
nan -1.000000000000000000e+00
nan -1.000000000000000000e+00
2.514557823129251801e+02 0.000000000000000000e+00
2.516830839002267624e+02 0.000000000000000000e+00
2.519326984126984144e+02 0.000000000000000000e+00
2.521737868480725524e+02 0.000000000000000000e+00
2.524315646258503421e+02 0.000000000000000000e+00
2.526808163265306177e+02 0.000000000000000000e+00
2.529342403628117779e+02 0.000000000000000000e+00
2.531742403628117870e+02 0.000000000000000000e+00
2.534258503401360656e+02 0.000000000000000000e+00
2.536580498866213134e+02 0.000000000000000000e+00
2.539161904761904793e+02 0.000000000000000000e+00
2.541625396825396876e+02 0.000000000000000000e+00
2.544052607709750475e+02 0.000000000000000000e+00
2.546427210884353656e+02 0.000000000000000000e+00
2.548945124716553323e+02 0.000000000000000000e+00
2.551383219954648496e+02 0.000000000000000000e+00
2.554102494331065714e+02 0.000000000000000000e+00
nan -1.000000000000000000e+00
nan -1.000000000000000000e+00
2.561877551020407964e+02 0.000000000000000000e+00
2.564324716553288113e+02 0.000000000000000000e+00
2.566712018140589748e+02 0.000000000000000000e+00
2.569324263038548679e+02 0.000000000000000000e+00
2.571718820859999823e+02 0.000000000000000000e+00
2.574135147392290150e+02 0.000000000000000000e+00
2.576511564625850497e+02 0.000000000000000000e+00
2.579073015873015606e+02 0.000000000000000000e+00
2.581422222222222445e+02 0.000000000000000000e+00
2.583970975056689099e+02 0.000000000000000000e+00
2.586249433106576134e+02 0.000000000000000000e+00
2.588743764172335773e+02 0.000000000000000000e+00
nan -1.000000000000000000e+00
nan -1.000000000000000000e+00
nan -1.000000000000000000e+00
2.598800907029478253e+02 0.000000000000000000e+00
2.601500226757369774e+02 0.000000000000000000e+00
2.603965532879818738e+02 0.000000000000000000e+00
2.606302040816326553e+02 0.000000000000000000e+00
2.608957823129251778e+02 0.000000000000000000e+00
2.611372335600906922e+02 0.000000000000000000e+00
2.613868480725623726e+02 0.000000000000000000e+00
2.616308390022675781e+02 0.000000000000000000e+00
2.618773696145124745e+02 0.000000000000000000e+00
2.621291609977324129e+02 0.000000000000000000e+00
2.623753287981859330e+02 0.000000000000000000e+00
2.626227664399092987e+02 0.000000000000000000e+00
2.628702040816326644e+02 0.000000000000000000e+00
2.631185487528344424e+02 0.000000000000000000e+00
2.633661678004535247e+02 0.000000000000000000e+00
2.636016326530612446e+02 0.000000000000000000e+00
2.638574149659863792e+02 0.000000000000000000e+00
2.640957823129251665e+02 0.000000000000000000e+00
2.643444897959183777e+02 0.000000000000000000e+00
2.645741496598639628e+02 0.000000000000000000e+00
2.648277551020408396e+02 0.000000000000000000e+00
2.650780952380952158e+02 0.000000000000000000e+00
2.653175510204081888e+02 0.000000000000000000e+00
2.655715192743764419e+02 0.000000000000000000e+00
2.658115192743763942e+02 0.000000000000000000e+00
2.660595011337868527e+02 0.000000000000000000e+00
2.662824489795918339e+02 0.000000000000000000e+00
2.665358730158729941e+02 0.000000000000000000e+00
2.667628117913832284e+02 0.000000000000000000e+00
nan -1.000000000000000000e+00
2.672770975056689622e+02 0.000000000000000000e+00
nan -1.000000000000000000e+00
nan -1.000000000000000000e+00
2.680230385487528224e+02 0.000000000000000000e+00
2.682949659863945726e+02 0.000000000000000000e+00
2.685507482993197073e+02 0.000000000000000000e+00
2.688148752834467246e+02 0.000000000000000000e+00
2.690601360544217755e+02 0.000000000000000000e+00
2.693141043083900286e+02 0.000000000000000000e+00
2.695600907029478321e+02 0.000000000000000000e+00
2.698234920634920400e+02 0.000000000000000000e+00
2.700643990929705183e+02 0.000000000000000000e+00
2.703118367346938840e+02 0.000000000000000000e+00
2.705512925170068002e+02 0.000000000000000000e+00
2.708108843537414714e+02 0.000000000000000000e+00
2.710450793650793457e+02 0.000000000000000000e+00
2.713108390022675849e+02 0.000000000000000000e+00
2.715827664399092782e+02 0.000000000000000000e+00
2.718370975056689076e+02 0.000000000000000000e+00
2.720785487528344788e+02 0.000000000000000000e+00
2.723223582766439677e+02 0.000000000000000000e+00
2.725694331065759570e+02 0.000000000000000000e+00
2.728292063492063448e+02 0.000000000000000000e+00
2.730682993197278847e+02 0.000000000000000000e+00
2.733180952380952249e+02 0.000000000000000000e+00
2.735635374149659924e+02 0.000000000000000000e+00
2.738211337868480655e+02 0.000000000000000000e+00
2.740625850340135798e+02 0.000000000000000000e+00
2.743082086167800639e+02 0.000000000000000000e+00
2.745467573696145109e+02 0.000000000000000000e+00
nan -1.000000000000000000e+00
nan -1.000000000000000000e+00
nan -1.000000000000000000e+00
nan -1.000000000000000000e+00
2.758429024943310424e+02 0.000000000000000000e+00
2.760807256235827936e+02 0.000000000000000000e+00
2.763265306122448806e+02 0.000000000000000000e+00
2.765741496598639628e+02 0.000000000000000000e+00
2.768284807256235922e+02 0.000000000000000000e+00
2.770771882079999955e+02 0.000000000000000000e+00
2.773306122448979636e+02 0.000000000000000000e+00
2.775785941043083653e+02 0.000000000000000000e+00
2.778316553287982060e+02 0.000000000000000000e+00
2.780683900220000169e+02 0.000000000000000000e+00
2.783212698412698387e+02 0.000000000000000000e+00
2.785648979591836678e+02 0.000000000000000000e+00
2.788272108843537467e+02 0.000000000000000000e+00
2.790719274369999994e+02 0.000000000000000000e+00
2.793255328798185815e+02 0.000000000000000000e+00
2.795611791383220179e+02 0.000000000000000000e+00
2.798184126984127147e+02 0.000000000000000000e+00
2.800562358276644090e+02 0.000000000000000000e+00
2.803000453514738979e+02 0.000000000000000000e+00
2.805217233560090904e+02 0.000000000000000000e+00
2.807887528344671182e+02 0.000000000000000000e+00
