# Supplementary material for: Correlated microtiming deviations in jazz and rock music
Source: PLoS One. 2018 Jan 24;13(1):e0186361. doi: 10.1371/journal.pone.0186361 (PMC5783353; doi:10.1371/journal.pone.0186361)
Supplement: S1 Dataset — (ZIP) [file pone.0186361.s001.zip › R34.dat]

1.344466213151927434e+02 0.000000000000000000e+00
1.348212244897959238e+02 0.000000000000000000e+00
1.351934693877551013e+02 0.000000000000000000e+00
1.355602721088435487e+02 0.000000000000000000e+00
1.359624489795918407e+02 0.000000000000000000e+00
1.363401360544217766e+02 0.000000000000000000e+00
1.367074829931972886e+02 0.000000000000000000e+00
1.370715646258503284e+02 0.000000000000000000e+00
1.374646712018140704e+02 0.000000000000000000e+00
1.378405442176870679e+02 0.000000000000000000e+00
1.382220408163265404e+02 0.000000000000000000e+00
1.385763265306122491e+02 0.000000000000000000e+00
1.389730612244897827e+02 0.000000000000000000e+00
1.393500226757369660e+02 0.000000000000000000e+00
1.397168253968253850e+02 0.000000000000000000e+00
1.400983219949999921e+02 0.000000000000000000e+00
1.404896145124716611e+02 0.000000000000000000e+00
1.408656689342403752e+02 0.000000000000000000e+00
1.412302947845805079e+02 0.000000000000000000e+00
1.416070748299319746e+02 0.000000000000000000e+00
1.420043537414966011e+02 0.000000000000000000e+00
1.423615419501133772e+02 0.000000000000000000e+00
1.427290702947845773e+02 0.000000000000000000e+00
1.431125623582766480e+02 0.000000000000000000e+00
1.434862585034013591e+02 0.000000000000000000e+00
1.438585034013605366e+02 0.000000000000000000e+00
1.442465306122448965e+02 0.000000000000000000e+00
1.446381859410000175e+02 0.000000000000000000e+00
1.450262131519274362e+02 0.000000000000000000e+00
1.454019047619047740e+02 0.000000000000000000e+00
1.457697959183673504e+02 0.000000000000000000e+00
1.461447619047619071e+02 0.000000000000000000e+00
1.465135600907029527e+02 0.000000000000000000e+00
1.468965079365079305e+02 0.000000000000000000e+00
1.472656689342403524e+02 0.000000000000000000e+00
1.476462585034013557e+02 0.000000000000000000e+00
nan -1.000000000000000000e+00
nan -1.000000000000000000e+00
nan -1.000000000000000000e+00
nan -1.000000000000000000e+00
nan -1.000000000000000000e+00
nan -1.000000000000000000e+00
nan -1.000000000000000000e+00
nan -1.000000000000000000e+00
nan -1.000000000000000000e+00
nan -1.000000000000000000e+00
nan -1.000000000000000000e+00
nan -1.000000000000000000e+00
nan -1.000000000000000000e+00
nan -1.000000000000000000e+00
nan -1.000000000000000000e+00
1.537688888888888812e+02 0.000000000000000000e+00
nan -1.000000000000000000e+00
1.545141043083900172e+02 0.000000000000000000e+00
1.548852607709750657e+02 0.000000000000000000e+00
1.552678458049886672e+02 0.000000000000000000e+00
1.556330158730158644e+02 0.000000000000000000e+00
1.560275736961451116e+02 0.000000000000000000e+00
1.564219501133786707e+02 0.000000000000000000e+00
1.568065306122448987e+02 0.000000000000000000e+00
1.571940136054421657e+02 0.000000000000000000e+00
1.575404988662131416e+02 0.000000000000000000e+00
1.579229024943310549e+02 0.000000000000000000e+00
1.582895238095238142e+02 0.000000000000000000e+00
1.586623129251700561e+02 0.000000000000000000e+00
1.590320181405895710e+02 0.000000000000000000e+00
1.594039002267573721e+02 0.000000000000000000e+00
1.597806802721088388e+02 0.000000000000000000e+00
1.601607256235827776e+02 0.000000000000000000e+00
1.605237188208616885e+02 0.000000000000000000e+00
1.608910657596372005e+02 0.000000000000000000e+00
1.612631292517006898e+02 0.000000000000000000e+00
1.616478911564625776e+02 0.000000000000000000e+00
1.620134240362811795e+02 0.000000000000000000e+00
1.623843990929705114e+02 0.000000000000000000e+00
1.627571882086167818e+02 0.000000000000000000e+00
1.631305215419501167e+02 0.000000000000000000e+00
1.634917006802721176e+02 0.000000000000000000e+00
1.638646712009999931e+02 1.000000000000000000e+00
1.642245804979999946e+02 1.000000000000000000e+00
1.646158730158730066e+02 0.000000000000000000e+00
1.649832199546485185e+02 0.000000000000000000e+00
1.653583673469387634e+02 0.000000000000000000e+00
1.657280725619999942e+02 1.000000000000000000e+00
1.661097505660000024e+02 1.000000000000000000e+00
1.664798185939999939e+02 1.000000000000000000e+00
1.668589569160997712e+02 0.000000000000000000e+00
1.672301133786848197e+02 0.000000000000000000e+00
1.676168707482993057e+02 0.000000000000000000e+00
1.679863945578231323e+02 0.000000000000000000e+00
1.683504761899999949e+02 1.000000000000000000e+00
1.687278004529999862e+02 1.000000000000000000e+00
1.690935147389999997e+02 1.000000000000000000e+00
1.694708390020000195e+02 1.000000000000000000e+00
1.698496145120000165e+02 1.000000000000000000e+00
1.702370975050000084e+02 1.000000000000000000e+00
1.706193197278911668e+02 0.000000000000000000e+00
1.709939229024943188e+02 0.000000000000000000e+00
1.713610884353741426e+02 0.000000000000000000e+00
1.717362358276643874e+02 0.000000000000000000e+00
1.721061224489795904e+02 0.000000000000000000e+00
1.724801814058956779e+02 0.000000000000000000e+00
1.728429931972789007e+02 0.000000000000000000e+00
1.732132426303854800e+02 0.000000000000000000e+00
1.735845804988662167e+02 0.000000000000000000e+00
1.739604535147392426e+02 0.000000000000000000e+00
1.743317913832199508e+02 0.000000000000000000e+00
1.746975056689342409e+02 0.000000000000000000e+00
1.750668480725623510e+02 0.000000000000000000e+00
1.754427210879999848e+02 1.000000000000000000e+00
1.758185941040000273e+02 1.000000000000000000e+00
1.761843083900000124e+02 1.000000000000000000e+00
1.765529251700000088e+02 1.000000000000000000e+00
1.769331519270000115e+02 1.000000000000000000e+00
1.773032199540000136e+02 1.000000000000000000e+00
1.776732879809999872e+02 1.000000000000000000e+00
1.780448072559999844e+02 1.000000000000000000e+00
1.784264852599999926e+02 1.000000000000000000e+00
1.787994557819999955e+02 1.000000000000000000e+00
1.791709750559999748e+02 1.000000000000000000e+00
1.795584580490000235e+02 1.000000000000000000e+00
1.799256235820000143e+02 1.000000000000000000e+00
1.803131065750000062e+02 1.000000000000000000e+00
1.806860770970000090e+02 1.000000000000000000e+00
1.810641269841269718e+02 0.000000000000000000e+00
1.814452607709750680e+02 0.000000000000000000e+00
1.818254875283446665e+02 0.000000000000000000e+00
1.822026303854875380e+02 0.000000000000000000e+00
nan -1.000000000000000000e+00
1.829610884353741369e+02 0.000000000000000000e+00
1.833358730158730054e+02 0.000000000000000000e+00
1.837113832199546550e+02 0.000000000000000000e+00
1.840883446712018099e+02 0.000000000000000000e+00
1.844794557823129253e+02 0.000000000000000000e+00
1.848415419501133670e+02 0.000000000000000000e+00
1.852244897959183731e+02 0.000000000000000000e+00
1.856125170068027330e+02 0.000000000000000000e+00
1.860185034013605332e+02 0.000000000000000000e+00
1.863765986394557785e+02 0.000000000000000000e+00
1.867540816320000090e+02 0.000000000000000000e+00
1.871526530612244983e+02 0.000000000000000000e+00
1.875234693870000058e+02 0.000000000000000000e+00
1.878909750566893422e+02 0.000000000000000000e+00
1.882577777777777897e+02 0.000000000000000000e+00
1.886390929705215456e+02 0.000000000000000000e+00
1.890075283440000078e+02 0.000000000000000000e+00
1.893779591836734824e+02 0.000000000000000000e+00
1.897576417233560164e+02 0.000000000000000000e+00
1.901492970521541963e+02 0.000000000000000000e+00
1.905309750566893285e+02 0.000000000000000000e+00
1.908952380952380850e+02 0.000000000000000000e+00
1.912765532879818693e+02 0.000000000000000000e+00
1.916687528344671136e+02 0.000000000000000000e+00
1.920330158730158701e+02 0.000000000000000000e+00
1.924005442176870702e+02 0.000000000000000000e+00
1.927822222220000015e+02 0.000000000000000000e+00
1.931738775510204107e+02 0.000000000000000000e+00
1.935501133786848129e+02 0.000000000000000000e+00
1.939178231292517012e+02 0.000000000000000000e+00
1.943045804979999787e+02 0.000000000000000000e+00
1.946706575963718819e+02 0.000000000000000000e+00
1.950360090702947957e+02 0.000000000000000000e+00
1.954095238095238187e+02 0.000000000000000000e+00
1.957973696145124620e+02 0.000000000000000000e+00
1.961783219954648416e+02 0.000000000000000000e+00
1.965670748299319825e+02 0.000000000000000000e+00
1.969502040816326485e+02 0.000000000000000000e+00
1.973226303854875425e+02 0.000000000000000000e+00
1.977131972789115650e+02 0.000000000000000000e+00
1.981046712018140568e+02 0.000000000000000000e+00
1.984845351473922790e+02 0.000000000000000000e+00
1.988440816326530580e+02 0.000000000000000000e+00
1.992177777777777692e+02 0.000000000000000000e+00
1.995896598639455704e+02 0.000000000000000000e+00
1.999508390022675712e+02 0.000000000000000000e+00
2.003388662131519311e+02 0.000000000000000000e+00
2.006815419501133704e+02 0.000000000000000000e+00
2.010784580498866205e+02 0.000000000000000000e+00
2.014599546485260646e+02 0.000000000000000000e+00
2.018537868480725592e+02 0.000000000000000000e+00
2.022214965986394475e+02 0.000000000000000000e+00
2.026055328798185826e+02 0.000000000000000000e+00
2.029779591836734767e+02 0.000000000000000000e+00
2.033516553287981878e+02 0.000000000000000000e+00
2.037144671201814106e+02 0.000000000000000000e+00
2.040925170068027228e+02 0.000000000000000000e+00
2.044555102040816337e+02 0.000000000000000000e+00
2.048386394557822996e+02 0.000000000000000000e+00
2.052243083900226850e+02 0.000000000000000000e+00
2.056048979591836599e+02 0.000000000000000000e+00
2.059655328798185963e+02 0.000000000000000000e+00
2.063301587301587290e+02 0.000000000000000000e+00
2.067189115646258415e+02 0.000000000000000000e+00
2.070849886621315079e+02 0.000000000000000000e+00
2.074430839002267533e+02 0.000000000000000000e+00
2.078207709750566892e+02 0.000000000000000000e+00
2.082017233560090688e+02 0.000000000000000000e+00
2.085658049886621370e+02 0.000000000000000000e+00
2.089422222222222274e+02 0.000000000000000000e+00
2.093249886620000098e+02 0.000000000000000000e+00
2.097010430839002311e+02 0.000000000000000000e+00
2.100711111111111222e+02 0.000000000000000000e+00
2.104344671201814094e+02 0.000000000000000000e+00
2.108134240362811909e+02 0.000000000000000000e+00
2.112043537414965897e+02 0.000000000000000000e+00
2.115731519274376353e+02 0.000000000000000000e+00
2.119482993197278802e+02 0.000000000000000000e+00
2.123305215409999960e+02 0.000000000000000000e+00
2.127051247165532857e+02 0.000000000000000000e+00
2.130719274376417331e+02 0.000000000000000000e+00
2.134372789115646185e+02 0.000000000000000000e+00
2.138269387755102002e+02 0.000000000000000000e+00
2.141863038548752911e+02 0.000000000000000000e+00
2.145536507936508031e+02 0.000000000000000000e+00
nan -1.000000000000000000e+00
2.153396825396825420e+02 0.000000000000000000e+00
2.157063038548752729e+02 0.000000000000000000e+00
2.160787301587301670e+02 0.000000000000000000e+00
2.164556916099773218e+02 0.000000000000000000e+00
2.168341043083900104e+02 0.000000000000000000e+00
2.172087074829931908e+02 0.000000000000000000e+00
2.175787755102040819e+02 0.000000000000000000e+00
2.179455782312925294e+02 0.000000000000000000e+00
2.183036734693877463e+02 0.000000000000000000e+00
2.186760997732426404e+02 0.000000000000000000e+00
2.190771882086167750e+02 0.000000000000000000e+00
2.194456235827664443e+02 0.000000000000000000e+00
2.198265759637188239e+02 0.000000000000000000e+00
2.202109750566893354e+02 0.000000000000000000e+00
2.205982766439909426e+02 0.000000000000000000e+00
2.209364172329999860e+02 1.000000000000000000e+00
2.213180952379999837e+02 1.000000000000000000e+00
2.216896145120000199e+02 1.000000000000000000e+00
2.220712925170000176e+02 1.000000000000000000e+00
2.224529705209999975e+02 1.000000000000000000e+00
2.228288435370000116e+02 1.000000000000000000e+00
2.231945578229999967e+02 1.000000000000000000e+00
2.235965532870000061e+02 1.000000000000000000e+00
2.239782312920000038e+02 1.000000000000000000e+00
2.243628117909999844e+02 1.000000000000000000e+00
2.247256235819999972e+02 1.000000000000000000e+00
2.251116553279999835e+02 1.000000000000000000e+00
2.254947845799999868e+02 1.000000000000000000e+00
2.258677551020000180e+02 1.000000000000000000e+00
2.262291156459999968e+02 1.000000000000000000e+00
2.266151473920000115e+02 1.000000000000000000e+00
2.269968253959999913e+02 1.000000000000000000e+00
2.273661677999999995e+02 1.000000000000000000e+00
2.277239002259999836e+02 1.000000000000000000e+00
2.281055782309999813e+02 1.000000000000000000e+00
2.284923355999999899e+02 1.000000000000000000e+00
2.288667573690000268e+02 1.000000000000000000e+00
2.292165079359999709e+02 1.000000000000000000e+00
2.296097959180000032e+02 1.000000000000000000e+00
2.299827664390000166e+02 1.000000000000000000e+00
2.303593650790000140e+02 1.000000000000000000e+00
2.307112925170000040e+02 1.000000000000000000e+00
2.310987755099999958e+02 1.000000000000000000e+00
2.314819047609999814e+02 1.000000000000000000e+00
2.318534240359999785e+02 1.000000000000000000e+00
2.322118820859999744e+02 1.000000000000000000e+00
2.326153287979999789e+02 1.000000000000000000e+00
2.329955555550000099e+02 1.000000000000000000e+00
2.333750566890000187e+02 1.000000000000000000e+00
2.337407709750000038e+02 1.000000000000000000e+00
2.341340589559999898e+02 1.000000000000000000e+00
2.345099319720000040e+02 1.000000000000000000e+00
2.348858049879999896e+02 1.000000000000000000e+00
2.352486167799999919e+02 1.000000000000000000e+00
2.356462585029999843e+02 1.000000000000000000e+00
2.360272108840000271e+02 1.000000000000000000e+00
nan -1.000000000000000000e+00
2.367542857140000194e+02 1.000000000000000000e+00
2.371417687070000113e+02 1.000000000000000000e+00
2.375183673459999909e+02 1.000000000000000000e+00
2.378826303849999988e+02 1.000000000000000000e+00
2.382418140579999886e+02 1.000000000000000000e+00
2.386452607699999930e+02 1.000000000000000000e+00
2.390095238090000294e+02 1.000000000000000000e+00
nan -1.000000000000000000e+00
nan -1.000000000000000000e+00
nan -1.000000000000000000e+00
nan -1.000000000000000000e+00
nan -1.000000000000000000e+00
nan -1.000000000000000000e+00
nan -1.000000000000000000e+00
nan -1.000000000000000000e+00
nan -1.000000000000000000e+00
nan -1.000000000000000000e+00
nan -1.000000000000000000e+00
nan -1.000000000000000000e+00
nan -1.000000000000000000e+00
nan -1.000000000000000000e+00
nan -1.000000000000000000e+00
nan -1.000000000000000000e+00
2.453395011337868539e+02 0.000000000000000000e+00
2.457144671201814106e+02 0.000000000000000000e+00
2.460878004535147454e+02 0.000000000000000000e+00
2.464486167800000089e+02 0.000000000000000000e+00
2.468252154195011201e+02 0.000000000000000000e+00
2.471938321995464776e+02 0.000000000000000000e+00
2.475626303854875232e+02 0.000000000000000000e+00
2.479390476190476136e+02 0.000000000000000000e+00
2.483201814058956813e+02 0.000000000000000000e+00
2.486951473922902380e+02 0.000000000000000000e+00
2.490528798179999797e+02 0.000000000000000000e+00
2.494131519274376387e+02 0.000000000000000000e+00
2.497843083900000067e+02 0.000000000000000000e+00
2.501610884353741540e+02 0.000000000000000000e+00
2.505351473922902414e+02 0.000000000000000000e+00
2.508926984126984223e+02 0.000000000000000000e+00
2.512673015873015743e+02 0.000000000000000000e+00
2.516471655328798249e+02 0.000000000000000000e+00
2.520034467120181318e+02 0.000000000000000000e+00
2.523568253968253998e+02 0.000000000000000000e+00
2.527357823129251813e+02 0.000000000000000000e+00
2.531020408163265358e+02 0.000000000000000000e+00
2.534817233560090699e+02 0.000000000000000000e+00
2.538245804988662258e+02 0.000000000000000000e+00
2.542107936507936472e+02 0.000000000000000000e+00
2.545759637188208728e+02 0.000000000000000000e+00
2.549402267573696008e+02 0.000000000000000000e+00
2.552883446712018269e+02 0.000000000000000000e+00
2.556865306122448942e+02 0.000000000000000000e+00
nan -1.000000000000000000e+00
nan -1.000000000000000000e+00
nan -1.000000000000000000e+00
2.571682539682539641e+02 0.000000000000000000e+00
2.575359637188208808e+02 0.000000000000000000e+00
2.579022222222222354e+02 0.000000000000000000e+00
2.582862585034013705e+02 0.000000000000000000e+00
2.586693877551020364e+02 0.000000000000000000e+00
2.590416326530612423e+02 0.000000000000000000e+00
2.594000907029478640e+02 0.000000000000000000e+00
2.597630839002267749e+02 0.000000000000000000e+00
2.601447619047618787e+02 0.000000000000000000e+00
2.605101133786848209e+02 0.000000000000000000e+00
2.608745578231292370e+02 0.000000000000000000e+00
2.612451700680272211e+02 0.000000000000000000e+00
2.616074376417233793e+02 0.000000000000000000e+00
2.619927437641723600e+02 0.000000000000000000e+00
2.623691609977324219e+02 0.000000000000000000e+00
2.627457596371882005e+02 0.000000000000000000e+00
2.631256235827664227e+02 0.000000000000000000e+00
2.635036734693877634e+02 0.000000000000000000e+00
2.638657596371882050e+02 0.000000000000000000e+00
2.642220408163265120e+02 0.000000000000000000e+00
2.645913832199546505e+02 0.000000000000000000e+00
2.649572789115646287e+02 0.000000000000000000e+00
2.653376870748299439e+02 0.000000000000000000e+00
2.656892517006802450e+02 0.000000000000000000e+00
2.660765532879818807e+02 0.000000000000000000e+00
nan -1.000000000000000000e+00
2.669855782312924930e+02 0.000000000000000000e+00
2.673601814058956734e+02 0.000000000000000000e+00
2.677208163265306098e+02 0.000000000000000000e+00
2.680790929705215149e+02 0.000000000000000000e+00
nan -1.000000000000000000e+00
nan -1.000000000000000000e+00
2.690400000000000205e+02 0.000000000000000000e+00
2.693873922902494087e+02 0.000000000000000000e+00
2.697616326530612127e+02 0.000000000000000000e+00
2.701228117913832421e+02 0.000000000000000000e+00
2.704825396825397092e+02 0.000000000000000000e+00
2.708756462585034228e+02 0.000000000000000000e+00
2.712531519274376137e+02 0.000000000000000000e+00
2.716070748299319462e+02 0.000000000000000000e+00
2.719985487520000333e+02 0.000000000000000000e+00
2.723809523799999965e+02 0.000000000000000000e+00
2.727586394557823155e+02 0.000000000000000000e+00
2.731250793650793867e+02 0.000000000000000000e+00
2.735036734693877634e+02 0.000000000000000000e+00
2.738962358276643840e+02 0.000000000000000000e+00
2.742663038548752752e+02 0.000000000000000000e+00
2.746267573696144950e+02 0.000000000000000000e+00
2.750060770975056812e+02 0.000000000000000000e+00
2.753881179138322182e+02 0.000000000000000000e+00
2.757567346938775472e+02 0.000000000000000000e+00
2.761155555555555452e+02 0.000000000000000000e+00
2.765024943309999799e+02 0.000000000000000000e+00
2.768852607709750373e+02 0.000000000000000000e+00
2.772624036281179087e+02 0.000000000000000000e+00
2.776268480725623817e+02 0.000000000000000000e+00
2.780139682529999732e+02 0.000000000000000000e+00
2.783851247165532641e+02 0.000000000000000000e+00
2.787590022675736918e+02 0.000000000000000000e+00
2.791214512471655098e+02 0.000000000000000000e+00
2.795051247160000116e+02 0.000000000000000000e+00
2.798624943310657613e+02 0.000000000000000000e+00
2.802100680272108661e+02 0.000000000000000000e+00
nan -1.000000000000000000e+00
2.809970068019999871e+02 0.000000000000000000e+00
2.813895691609977234e+02 0.000000000000000000e+00
2.817797732426303696e+02 0.000000000000000000e+00
2.821373242630385221e+02 0.000000000000000000e+00
2.825215419501133738e+02 0.000000000000000000e+00
2.829006802721088434e+02 0.000000000000000000e+00
2.832778231292517148e+02 0.000000000000000000e+00
2.836368253968253725e+02 0.000000000000000000e+00
2.840406349206349432e+02 0.000000000000000000e+00
2.843813151927437843e+02 0.000000000000000000e+00
2.847608163265306302e+02 0.000000000000000000e+00
nan -1.000000000000000000e+00
nan -1.000000000000000000e+00
nan -1.000000000000000000e+00
nan -1.000000000000000000e+00
nan -1.000000000000000000e+00
2.870229478458049925e+02 0.000000000000000000e+00
2.873765079365079487e+02 0.000000000000000000e+00
2.877685260770975333e+02 0.000000000000000000e+00
2.881329705215419494e+02 0.000000000000000000e+00
2.885226303854875027e+02 0.000000000000000000e+00
2.888807256235827481e+02 0.000000000000000000e+00
2.892740136054421782e+02 0.000000000000000000e+00
2.896239455782313144e+02 0.000000000000000000e+00
2.899931065759637363e+02 0.000000000000000000e+00
2.903878458049886717e+02 0.000000000000000000e+00
2.907580952380952226e+02 0.000000000000000000e+00
2.911183673469387827e+02 0.000000000000000000e+00
2.915134693869999865e+02 0.000000000000000000e+00
2.919024036281178951e+02 0.000000000000000000e+00
2.922693877551020591e+02 0.000000000000000000e+00
2.926233106575963916e+02 0.000000000000000000e+00
2.930111564620000308e+02 0.000000000000000000e+00
2.933866666666666561e+02 0.000000000000000000e+00
2.937616326530612127e+02 0.000000000000000000e+00
2.941204535147392107e+02 0.000000000000000000e+00
2.945003174603174330e+02 0.000000000000000000e+00
2.948836281179138155e+02 0.000000000000000000e+00
2.952620408163265324e+02 0.000000000000000000e+00
2.956261224489795723e+02 0.000000000000000000e+00
2.960224943309999617e+02 0.000000000000000000e+00
2.963989115646258483e+02 0.000000000000000000e+00
2.967629931972788881e+02 0.000000000000000000e+00
2.971218140589569430e+02 0.000000000000000000e+00
2.975005895689999988e+02 0.000000000000000000e+00
2.978690249433106487e+02 0.000000000000000000e+00
2.982209523809523830e+02 0.000000000000000000e+00
nan -1.000000000000000000e+00
2.990049886621314954e+02 0.000000000000000000e+00
2.993834013605442124e+02 0.000000000000000000e+00
2.997607256235827435e+02 0.000000000000000000e+00
3.001213605442176799e+02 0.000000000000000000e+00
3.005039455780000139e+02 0.000000000000000000e+00
3.008622222222222149e+02 0.000000000000000000e+00
3.012466213151927263e+02 0.000000000000000000e+00
3.015947392290249240e+02 0.000000000000000000e+00
3.019707936507936665e+02 0.000000000000000000e+00
nan -1.000000000000000000e+00
3.027229024943310378e+02 0.000000000000000000e+00
3.031091156462584877e+02 0.000000000000000000e+00
3.034677551020408259e+02 0.000000000000000000e+00
