# Supplementary material for: Correlated microtiming deviations in jazz and rock music
Source: PLoS One. 2018 Jan 24;13(1):e0186361. doi: 10.1371/journal.pone.0186361 (PMC5783353; doi:10.1371/journal.pone.0186361)
Supplement: S1 Dataset — (ZIP) [file pone.0186361.s001.zip › R35.dat]

9.988752834467121033e+00 0.000000000000000000e+00
1.030893424036281125e+01 0.000000000000000000e+00
1.062548752834467081e+01 0.000000000000000000e+00
1.096870748299319764e+01 0.000000000000000000e+00
1.131791383219954561e+01 0.000000000000000000e+00
1.162594104308390008e+01 0.000000000000000000e+00
1.196952380952381034e+01 0.000000000000000000e+00
1.229659863945578202e+01 0.000000000000000000e+00
1.259356009070294746e+01 0.000000000000000000e+00
1.294929705215419524e+01 0.000000000000000000e+00
1.325913832199546505e+01 0.000000000000000000e+00
1.359092970521541943e+01 0.000000000000000000e+00
1.393414965986394627e+01 0.000000000000000000e+00
1.426684807256235743e+01 0.000000000000000000e+00
1.458575963718820923e+01 0.000000000000000000e+00
1.492408163265306165e+01 0.000000000000000000e+00
1.525514739229024919e+01 0.000000000000000000e+00
1.558893424036281239e+01 0.000000000000000000e+00
1.593832199546485207e+01 0.000000000000000000e+00
1.626557823129251545e+01 0.000000000000000000e+00
1.659537414965986457e+01 0.000000000000000000e+00
1.690848072562358340e+01 0.000000000000000000e+00
1.725823129251700649e+01 0.000000000000000000e+00
1.759782312925170089e+01 0.000000000000000000e+00
1.793487528344671134e+01 0.000000000000000000e+00
1.827773242630385653e+01 0.000000000000000000e+00
1.859682539682539826e+01 0.000000000000000000e+00
1.893478458049886726e+01 0.000000000000000000e+00
1.925424036200000089e+01 0.000000000000000000e+00
1.958639455782313021e+01 0.000000000000000000e+00
1.993777777777777871e+01 0.000000000000000000e+00
2.026702947845804914e+01 0.000000000000000000e+00
2.056870748299319729e+01 0.000000000000000000e+00
2.092172335600907118e+01 0.000000000000000000e+00
2.124444444444444358e+01 0.000000000000000000e+00
2.158095238095238244e+01 0.000000000000000000e+00
2.191909297052154315e+01 0.000000000000000000e+00
2.225052154195011411e+01 0.000000000000000000e+00
2.256925170068027242e+01 0.000000000000000000e+00
2.290956916099773366e+01 0.000000000000000000e+00
2.323900226757369580e+01 0.000000000000000000e+00
2.357623582766439796e+01 0.000000000000000000e+00
2.391945578231292657e+01 0.000000000000000000e+00
2.424362811791383265e+01 0.000000000000000000e+00
2.455945578231292359e+01 0.000000000000000000e+00
2.490739229024943313e+01 0.000000000000000000e+00
2.522594104308389973e+01 0.000000000000000000e+00
2.555356009070294832e+01 0.000000000000000000e+00
2.589931972789115733e+01 0.000000000000000000e+00
2.623510204081632580e+01 0.000000000000000000e+00
2.657052154195011440e+01 0.000000000000000000e+00
2.690467120181405747e+01 0.000000000000000000e+00
2.722049886621315196e+01 0.000000000000000000e+00
2.753941043083900198e+01 0.000000000000000000e+00
2.789224489795918416e+01 0.000000000000000000e+00
2.820752834467120351e+01 0.000000000000000000e+00
2.853115646258503446e+01 0.000000000000000000e+00
2.886004535147392147e+01 0.000000000000000000e+00
2.918040816326530518e+01 0.000000000000000000e+00
2.950349206349206455e+01 0.000000000000000000e+00
2.986503401360544174e+01 0.000000000000000000e+00
3.019065759637188151e+01 0.000000000000000000e+00
3.051102040816326522e+01 0.000000000000000000e+00
3.084988662131519277e+01 0.000000000000000000e+00
3.118222222222222229e+01 0.000000000000000000e+00
3.153632653061224644e+01 0.000000000000000000e+00
3.186086167800453595e+01 0.000000000000000000e+00
3.220099773242630192e+01 0.000000000000000000e+00
3.252571428571428669e+01 0.000000000000000000e+00
3.286929705215419517e+01 0.000000000000000000e+00
3.320199546485260811e+01 0.000000000000000000e+00
3.352090702947845813e+01 0.000000000000000000e+00
3.386031746031746081e+01 0.000000000000000000e+00
3.420263038548753087e+01 0.000000000000000000e+00
3.451900226757369694e+01 0.000000000000000000e+00
3.485877551020408305e+01 0.000000000000000000e+00
3.519020408163265046e+01 0.000000000000000000e+00
3.552000000000000313e+01 0.000000000000000000e+00
3.585505668934240475e+01 0.000000000000000000e+00
3.618430839002267874e+01 0.000000000000000000e+00
3.649886621315192770e+01 0.000000000000000000e+00
3.683247165532879563e+01 0.000000000000000000e+00
3.714267573696145064e+01 0.000000000000000000e+00
3.747936507936508121e+01 0.000000000000000000e+00
3.782131519274376075e+01 0.000000000000000000e+00
3.816163265306122554e+01 0.000000000000000000e+00
3.847655328798185792e+01 0.000000000000000000e+00
3.880979591836734954e+01 0.000000000000000000e+00
3.914793650793650670e+01 0.000000000000000000e+00
3.946956916099773593e+01 0.000000000000000000e+00
3.981678004535147153e+01 0.000000000000000000e+00
4.014403628117914025e+01 0.000000000000000000e+00
4.046385487528344527e+01 0.000000000000000000e+00
4.081015873015873296e+01 0.000000000000000000e+00
4.113324263038548878e+01 0.000000000000000000e+00
4.145324263038548906e+01 0.000000000000000000e+00
4.179265306122449175e+01 0.000000000000000000e+00
4.211646258503401441e+01 0.000000000000000000e+00
4.245460317460317157e+01 0.000000000000000000e+00
4.280036281179138058e+01 0.000000000000000000e+00
4.313034013605442141e+01 0.000000000000000000e+00
4.344634920634920405e+01 0.000000000000000000e+00
4.379102040816326280e+01 0.000000000000000000e+00
4.410231292517006807e+01 0.000000000000000000e+00
4.440943310657596044e+01 0.000000000000000000e+00
4.474140589569160653e+01 0.000000000000000000e+00
4.505814058956916313e+01 0.000000000000000000e+00
4.537505668934240077e+01 0.000000000000000000e+00
4.569668934240363001e+01 0.000000000000000000e+00
4.602321995464852478e+01 0.000000000000000000e+00
4.635464852607709929e+01 0.000000000000000000e+00
4.667537414965986642e+01 0.000000000000000000e+00
4.700734693877551251e+01 0.000000000000000000e+00
4.732807256235827964e+01 0.000000000000000000e+00
4.767038548752834259e+01 0.000000000000000000e+00
4.798113378684806918e+01 0.000000000000000000e+00
4.830929705215419290e+01 0.000000000000000000e+00
4.865396825396825164e+01 0.000000000000000000e+00
4.898702947845804800e+01 0.000000000000000000e+00
4.930503401360544302e+01 0.000000000000000000e+00
4.963791383219954412e+01 0.000000000000000000e+00
4.997768707482993022e+01 0.000000000000000000e+00
5.030439909297052026e+01 0.000000000000000000e+00
5.064653061224489505e+01 0.000000000000000000e+00
5.096199546485260612e+01 0.000000000000000000e+00
5.130049886621315380e+01 0.000000000000000000e+00
5.164299319727891202e+01 0.000000000000000000e+00
5.196843537414965652e+01 0.000000000000000000e+00
5.228498866213151786e+01 0.000000000000000000e+00
5.262585034013605423e+01 0.000000000000000000e+00
5.294839002267573846e+01 0.000000000000000000e+00
5.326367346938775427e+01 0.000000000000000000e+00
5.361179138321995197e+01 0.000000000000000000e+00
5.394575963718821043e+01 0.000000000000000000e+00
5.427700680272108968e+01 0.000000000000000000e+00
5.460897959183673578e+01 0.000000000000000000e+00
5.493514739229024713e+01 0.000000000000000000e+00
5.528562358276644062e+01 0.000000000000000000e+00
5.560163265306122327e+01 0.000000000000000000e+00
5.593832199546485384e+01 0.000000000000000000e+00
5.626122448979592150e+01 0.000000000000000000e+00
5.660371882086167972e+01 0.000000000000000000e+00
5.694603174603174267e+01 0.000000000000000000e+00
5.728018140589568929e+01 0.000000000000000000e+00
5.761741496598639145e+01 0.000000000000000000e+00
5.798113378684806918e+01 0.000000000000000000e+00
5.830911564625850474e+01 0.000000000000000000e+00
5.864653061224489505e+01 0.000000000000000000e+00
5.897124716553287982e+01 0.000000000000000000e+00
5.930684807256236013e+01 0.000000000000000000e+00
5.965170068027210704e+01 0.000000000000000000e+00
5.995646258503401071e+01 0.000000000000000000e+00
6.027773242630385653e+01 0.000000000000000000e+00
6.061514739229024684e+01 0.000000000000000000e+00
6.093859410430839318e+01 0.000000000000000000e+00
6.124970521541950319e+01 0.000000000000000000e+00
6.158331065759637113e+01 0.000000000000000000e+00
6.191492063492063380e+01 0.000000000000000000e+00
6.221786848072562037e+01 0.000000000000000000e+00
6.254312925170068382e+01 0.000000000000000000e+00
6.285678004535147068e+01 0.000000000000000000e+00
6.318675736961451150e+01 0.000000000000000000e+00
6.352671201814059287e+01 0.000000000000000000e+00
6.385215419501133738e+01 0.000000000000000000e+00
6.417705215419501030e+01 0.000000000000000000e+00
6.452063492063491879e+01 0.000000000000000000e+00
6.483990929705215933e+01 0.000000000000000000e+00
6.517786848072562123e+01 0.000000000000000000e+00
6.551528344671201864e+01 0.000000000000000000e+00
6.585142857142857054e+01 0.000000000000000000e+00
6.618594104308390058e+01 0.000000000000000000e+00
6.652263038548753116e+01 0.000000000000000000e+00
6.683809523809523512e+01 0.000000000000000000e+00
6.716807256235827595e+01 0.000000000000000000e+00
6.752689342403628814e+01 0.000000000000000000e+00
6.781913832199546732e+01 0.000000000000000000e+00
6.813931972789116287e+01 0.000000000000000000e+00
6.847401360544218107e+01 0.000000000000000000e+00
6.878149659863944976e+01 0.000000000000000000e+00
6.911165532879819295e+01 0.000000000000000000e+00
6.943854875283446404e+01 0.000000000000000000e+00
6.977251700680271540e+01 0.000000000000000000e+00
7.010648526077098097e+01 0.000000000000000000e+00
7.045097505668934446e+01 0.000000000000000000e+00
7.078167800453515213e+01 0.000000000000000000e+00
7.111492063492063664e+01 0.000000000000000000e+00
7.144453514739228694e+01 0.000000000000000000e+00
7.179374149659864202e+01 0.000000000000000000e+00
7.211936507936508178e+01 0.000000000000000000e+00
7.245333333333333314e+01 0.000000000000000000e+00
7.279274376417232872e+01 0.000000000000000000e+00
7.313070294784580483e+01 0.000000000000000000e+00
7.347755102040815700e+01 0.000000000000000000e+00
7.381823129251701232e+01 0.000000000000000000e+00
7.413931972789116287e+01 0.000000000000000000e+00
7.448272108843536898e+01 0.000000000000000000e+00
7.482829931972788984e+01 0.000000000000000000e+00
7.514122448979591695e+01 0.000000000000000000e+00
7.546902494331065725e+01 0.000000000000000000e+00
7.579374149659864202e+01 0.000000000000000000e+00
7.612281179138321363e+01 0.000000000000000000e+00
7.647129251700680186e+01 0.000000000000000000e+00
7.680018140589568532e+01 0.000000000000000000e+00
7.712653061224489193e+01 0.000000000000000000e+00
7.745723356009069960e+01 0.000000000000000000e+00
7.777269841269841777e+01 0.000000000000000000e+00
7.808707482993197857e+01 0.000000000000000000e+00
7.842902494331065100e+01 0.000000000000000000e+00
7.874267573696144495e+01 0.000000000000000000e+00
7.905668934240362944e+01 0.000000000000000000e+00
7.941569160997732979e+01 0.000000000000000000e+00
7.975274376417233668e+01 0.000000000000000000e+00
8.007492063492063039e+01 0.000000000000000000e+00
8.042013605442177493e+01 0.000000000000000000e+00
8.074485260770974548e+01 0.000000000000000000e+00
8.108154195011337606e+01 0.000000000000000000e+00
8.143346938775509614e+01 0.000000000000000000e+00
8.176163265306122696e+01 0.000000000000000000e+00
8.209414965986394463e+01 0.000000000000000000e+00
8.243900226757369865e+01 0.000000000000000000e+00
8.276843537414966079e+01 0.000000000000000000e+00
8.308734693877551081e+01 0.000000000000000000e+00
8.343455782312925351e+01 0.000000000000000000e+00
8.374893424036281431e+01 0.000000000000000000e+00
8.407092970521541986e+01 0.000000000000000000e+00
8.443428571428572127e+01 0.000000000000000000e+00
8.475410430839002629e+01 0.000000000000000000e+00
8.508625850340136765e+01 0.000000000000000000e+00
8.542965986394557376e+01 0.000000000000000000e+00
8.575909297052153590e+01 0.000000000000000000e+00
8.607873015873015277e+01 0.000000000000000000e+00
8.641414965986395202e+01 0.000000000000000000e+00
8.674321995464852364e+01 0.000000000000000000e+00
8.708480725623583396e+01 0.000000000000000000e+00
8.742294784580498401e+01 0.000000000000000000e+00
8.774911564625850247e+01 0.000000000000000000e+00
8.807383219954648723e+01 0.000000000000000000e+00
8.840126984126983700e+01 0.000000000000000000e+00
8.871038548752834174e+01 0.000000000000000000e+00
8.903165532879818045e+01 0.000000000000000000e+00
8.937215419501133340e+01 0.000000000000000000e+00
8.970176870748299791e+01 0.000000000000000000e+00
9.003319727891155821e+01 0.000000000000000000e+00
9.036988662131518879e+01 0.000000000000000000e+00
9.069024943310657250e+01 0.000000000000000000e+00
9.101424036281179042e+01 0.000000000000000000e+00
9.133405895691609544e+01 0.000000000000000000e+00
9.165043083900226861e+01 0.000000000000000000e+00
9.198276643990929813e+01 0.000000000000000000e+00
9.232852607709750714e+01 0.000000000000000000e+00
9.265632653061224744e+01 0.000000000000000000e+00
9.299229024943311117e+01 0.000000000000000000e+00
9.332190476190476147e+01 0.000000000000000000e+00
9.367328798185941707e+01 0.000000000000000000e+00
9.398530612244897497e+01 0.000000000000000000e+00
9.431891156462585002e+01 0.000000000000000000e+00
9.466303854875283719e+01 0.000000000000000000e+00
9.498811791383219827e+01 0.000000000000000000e+00
9.533133786848073044e+01 0.000000000000000000e+00
9.566058956916100442e+01 0.000000000000000000e+00
9.598530612244897497e+01 0.000000000000000000e+00
9.631111111111111711e+01 0.000000000000000000e+00
9.662548752834467791e+01 0.000000000000000000e+00
9.695111111111111768e+01 0.000000000000000000e+00
9.727854875283446745e+01 0.000000000000000000e+00
9.758802721088434851e+01 0.000000000000000000e+00
9.794104308390022595e+01 0.000000000000000000e+00
9.828317460317460075e+01 0.000000000000000000e+00
9.860281179138321761e+01 0.000000000000000000e+00
9.892716553287981185e+01 0.000000000000000000e+00
9.928290249433106851e+01 0.000000000000000000e+00
9.959564625850340747e+01 0.000000000000000000e+00
9.991165532879819011e+01 0.000000000000000000e+00
1.002568707482993204e+02 0.000000000000000000e+00
1.005844897959183726e+02 0.000000000000000000e+00
1.008896145124716526e+02 0.000000000000000000e+00
1.012466213151927406e+02 0.000000000000000000e+00
1.015818594104308374e+02 0.000000000000000000e+00
1.019013151927437661e+02 0.000000000000000000e+00
1.022443537414965959e+02 0.000000000000000000e+00
1.025612698412698478e+02 0.000000000000000000e+00
1.028975963718820879e+02 0.000000000000000000e+00
1.032390022675736958e+02 0.000000000000000000e+00
1.035675283446712029e+02 0.000000000000000000e+00
1.038953287981859432e+02 0.000000000000000000e+00
1.042458049886621296e+02 0.000000000000000000e+00
1.045643537414966033e+02 0.000000000000000000e+00
1.048805442176870741e+02 0.000000000000000000e+00
1.052491609977324316e+02 0.000000000000000000e+00
1.055796825396825369e+02 0.000000000000000000e+00
1.059005895691609993e+02 0.000000000000000000e+00
1.062361904761904725e+02 0.000000000000000000e+00
1.065710657596371931e+02 0.000000000000000000e+00
1.069023129251700652e+02 0.000000000000000000e+00
1.072346485260770947e+02 0.000000000000000000e+00
1.075490249433106555e+02 0.000000000000000000e+00
1.078621315192743708e+02 0.000000000000000000e+00
1.082037188208616811e+02 0.000000000000000000e+00
1.085086621315192730e+02 0.000000000000000000e+00
1.088322902494331004e+02 0.000000000000000000e+00
1.091521088435374196e+02 0.000000000000000000e+00
1.094815419501133817e+02 0.000000000000000000e+00
1.098082539682539647e+02 0.000000000000000000e+00
1.101467573696145195e+02 0.000000000000000000e+00
1.104785487528344703e+02 0.000000000000000000e+00
1.108177777777777777e+02 0.000000000000000000e+00
1.111557369614512538e+02 0.000000000000000000e+00
1.114697505668934241e+02 0.000000000000000000e+00
1.118102494331065770e+02 0.000000000000000000e+00
1.121393197278911629e+02 0.000000000000000000e+00
1.124638548752834453e+02 0.000000000000000000e+00
1.127969160997732416e+02 0.000000000000000000e+00
1.131461224489795967e+02 0.000000000000000000e+00
1.134768253968253902e+02 0.000000000000000000e+00
1.138135147392290207e+02 0.000000000000000000e+00
1.141433106575963734e+02 0.000000000000000000e+00
1.144816326530612258e+02 0.000000000000000000e+00
1.148029024943310645e+02 0.000000000000000000e+00
1.151330612244897935e+02 0.000000000000000000e+00
1.154458049886621325e+02 0.000000000000000000e+00
1.157701587301587267e+02 0.000000000000000000e+00
1.161248072562358260e+02 0.000000000000000000e+00
1.164368253968253981e+02 0.000000000000000000e+00
1.167571882086167818e+02 0.000000000000000000e+00
1.171045804988662127e+02 0.000000000000000000e+00
1.174218594104308409e+02 0.000000000000000000e+00
1.177239002267573653e+02 0.000000000000000000e+00
1.180674829931972738e+02 0.000000000000000000e+00
1.183980045351473933e+02 0.000000000000000000e+00
1.187247165532879762e+02 0.000000000000000000e+00
1.190628571428571405e+02 0.000000000000000000e+00
1.194049886621315153e+02 0.000000000000000000e+00
1.197235374149659890e+02 0.000000000000000000e+00
1.200536961451247180e+02 0.000000000000000000e+00
1.203892970521541912e+02 0.000000000000000000e+00
1.207270748299319791e+02 0.000000000000000000e+00
1.210655782312925197e+02 0.000000000000000000e+00
1.213986394557823161e+02 0.000000000000000000e+00
1.217356916099773230e+02 0.000000000000000000e+00
1.220611337868480746e+02 0.000000000000000000e+00
1.223990929705215365e+02 0.000000000000000000e+00
1.227350566893424002e+02 0.000000000000000000e+00
1.230853514739228984e+02 0.000000000000000000e+00
1.234158730158730179e+02 0.000000000000000000e+00
1.237262585034013540e+02 0.000000000000000000e+00
1.240663945578231306e+02 0.000000000000000000e+00
1.243798639455782364e+02 0.000000000000000000e+00
1.247080272108843531e+02 0.000000000000000000e+00
1.250541496598639526e+02 0.000000000000000000e+00
1.253946485260770913e+02 0.000000000000000000e+00
1.257313378684807219e+02 0.000000000000000000e+00
1.260605895691609959e+02 0.000000000000000000e+00
1.263958276643990928e+02 0.000000000000000000e+00
1.267205442176870775e+02 0.000000000000000000e+00
1.270797278911564661e+02 0.000000000000000000e+00
1.273912018140589595e+02 0.000000000000000000e+00
1.277293424036281237e+02 0.000000000000000000e+00
1.280636734693877656e+02 0.000000000000000000e+00
1.283998185941043175e+02 0.000000000000000000e+00
1.287183673469387770e+02 0.000000000000000000e+00
1.290984126984126874e+02 0.000000000000000000e+00
1.294452607709750680e+02 0.000000000000000000e+00
1.297632653061224630e+02 0.000000000000000000e+00
1.300983219954648575e+02 0.000000000000000000e+00
1.304217687074829826e+02 0.000000000000000000e+00
1.307655328798186076e+02 0.000000000000000000e+00
1.311073015873015777e+02 0.000000000000000000e+00
1.314300226757369501e+02 0.000000000000000000e+00
1.317645351473922801e+02 0.000000000000000000e+00
1.321012244890000034e+02 0.000000000000000000e+00
1.324021768707482920e+02 0.000000000000000000e+00
1.327308843537414873e+02 0.000000000000000000e+00
1.330780952380952442e+02 0.000000000000000000e+00
1.333964625850340155e+02 0.000000000000000000e+00
1.336990476190476329e+02 0.000000000000000000e+00
1.340326530612244937e+02 0.000000000000000000e+00
1.343446712018140659e+02 0.000000000000000000e+00
1.346702947845805056e+02 0.000000000000000000e+00
1.349993650793650772e+02 0.000000000000000000e+00
1.353302494331065873e+02 0.000000000000000000e+00
1.356500680272108923e+02 0.000000000000000000e+00
1.359927437641723316e+02 0.000000000000000000e+00
1.363065759637188137e+02 0.000000000000000000e+00
1.366365532879818545e+02 0.000000000000000000e+00
1.369950113378684762e+02 0.000000000000000000e+00
1.373371428571428510e+02 0.000000000000000000e+00
1.376544217687074934e+02 0.000000000000000000e+00
1.379871201814058850e+02 0.000000000000000000e+00
1.383170975056689258e+02 0.000000000000000000e+00
1.386323809523809416e+02 0.000000000000000000e+00
1.389658049886621427e+02 0.000000000000000000e+00
1.392647619047619116e+02 0.000000000000000000e+00
1.395793197278911464e+02 0.000000000000000000e+00
1.399056689342403672e+02 0.000000000000000000e+00
1.402238548752834504e+02 0.000000000000000000e+00
1.405239002267573767e+02 0.000000000000000000e+00
1.408553287981859512e+02 0.000000000000000000e+00
1.411669841269841186e+02 0.000000000000000000e+00
1.414851700680272018e+02 0.000000000000000000e+00
1.418044444444444423e+02 0.000000000000000000e+00
1.421329705215419494e+02 0.000000000000000000e+00
1.424513378684807208e+02 0.000000000000000000e+00
1.427853061224489863e+02 0.000000000000000000e+00
1.431018594104308477e+02 0.000000000000000000e+00
1.434282086167800401e+02 0.000000000000000000e+00
1.437839455782312825e+02 0.000000000000000000e+00
1.441119274376417252e+02 0.000000000000000000e+00
1.444500680272108752e+02 0.000000000000000000e+00
1.447706122448979613e+02 0.000000000000000000e+00
1.450829931972789097e+02 0.000000000000000000e+00
1.454133333333333269e+02 0.000000000000000000e+00
1.457594557823129264e+02 0.000000000000000000e+00
1.460912471655328773e+02 0.000000000000000000e+00
1.463931065759637136e+02 0.000000000000000000e+00
1.467285260770975128e+02 0.000000000000000000e+00
1.470481632653061297e+02 0.000000000000000000e+00
1.473761451247165439e+02 0.000000000000000000e+00
1.477271655328798090e+02 0.000000000000000000e+00
1.480317460317460245e+02 0.000000000000000000e+00
1.483620861678004417e+02 0.000000000000000000e+00
1.486955102040816428e+02 0.000000000000000000e+00
1.490057142857142765e+02 0.000000000000000000e+00
1.493306122448979636e+02 0.000000000000000000e+00
1.496491609977324231e+02 0.000000000000000000e+00
1.499687981859410399e+02 0.000000000000000000e+00
1.502864399092970586e+02 0.000000000000000000e+00
1.506124263038548747e+02 0.000000000000000000e+00
1.509445804988662019e+02 0.000000000000000000e+00
1.512673015873015743e+02 0.000000000000000000e+00
1.515969160997732388e+02 0.000000000000000000e+00
1.519080272108843417e+02 0.000000000000000000e+00
nan -1.000000000000000000e+00
1.525728798185941173e+02 0.000000000000000000e+00
1.529202721088435339e+02 0.000000000000000000e+00
1.532317460317460416e+02 0.000000000000000000e+00
1.535517460317460348e+02 0.000000000000000000e+00
1.538539682539682474e+02 0.000000000000000000e+00
1.541801360544217800e+02 0.000000000000000000e+00
1.545097505668934161e+02 0.000000000000000000e+00
1.548297505668934377e+02 0.000000000000000000e+00
1.551209070294784453e+02 0.000000000000000000e+00
1.554399999999999977e+02 0.000000000000000000e+00
1.557618140589569293e+02 0.000000000000000000e+00
1.560544217687074706e+02 0.000000000000000000e+00
1.563894784580498936e+02 0.000000000000000000e+00
1.567020408163265301e+02 0.000000000000000000e+00
1.569960997732426335e+02 0.000000000000000000e+00
1.573476643990929631e+02 0.000000000000000000e+00
1.576696598639455829e+02 0.000000000000000000e+00
1.579929251700680197e+02 0.000000000000000000e+00
1.583194557823129287e+02 0.000000000000000000e+00
1.586530612244897895e+02 0.000000000000000000e+00
1.589467573696145166e+02 0.000000000000000000e+00
1.592865306122448885e+02 0.000000000000000000e+00
1.595938321995464833e+02 0.000000000000000000e+00
1.599330612244897907e+02 0.000000000000000000e+00
1.602650340136054297e+02 0.000000000000000000e+00
1.605873922902494257e+02 0.000000000000000000e+00
1.609075736961451355e+02 0.000000000000000000e+00
1.612419047619047490e+02 0.000000000000000000e+00
1.615686167800453461e+02 0.000000000000000000e+00
1.619034920634920525e+02 0.000000000000000000e+00
1.622173242630385346e+02 0.000000000000000000e+00
1.625420408163265336e+02 0.000000000000000000e+00
1.628478911564625946e+02 0.000000000000000000e+00
1.631753287981859444e+02 0.000000000000000000e+00
1.634975056689342523e+02 0.000000000000000000e+00
1.638106122448979534e+02 0.000000000000000000e+00
nan -1.000000000000000000e+00
1.644643990929705240e+02 0.000000000000000000e+00
1.647809523809523853e+02 0.000000000000000000e+00
1.651152834467120272e+02 0.000000000000000000e+00
1.654528798185941127e+02 0.000000000000000000e+00
1.657730612244897941e+02 0.000000000000000000e+00
1.661108390022675678e+02 0.000000000000000000e+00
1.664263038548752718e+02 0.000000000000000000e+00
1.667359637188208694e+02 0.000000000000000000e+00
1.670811791383219997e+02 0.000000000000000000e+00
1.673886621315192826e+02 0.000000000000000000e+00
1.677039455782312984e+02 0.000000000000000000e+00
1.680391836734693811e+02 0.000000000000000000e+00
1.683838548752834470e+02 0.000000000000000000e+00
1.686869841269841288e+02 0.000000000000000000e+00
1.690153287981859478e+02 0.000000000000000000e+00
1.693317006802721210e+02 0.000000000000000000e+00
1.696578684807256252e+02 0.000000000000000000e+00
1.699947392290249297e+02 0.000000000000000000e+00
1.703051247165532800e+02 0.000000000000000000e+00
1.706129705215419392e+02 0.000000000000000000e+00
1.709362358276644045e+02 0.000000000000000000e+00
1.712634920634920661e+02 0.000000000000000000e+00
1.715526530612245040e+02 0.000000000000000000e+00
1.719004081632652969e+02 0.000000000000000000e+00
1.722207709750566949e+02 0.000000000000000000e+00
1.725277097505668848e+02 0.000000000000000000e+00
1.728319274376417241e+02 0.000000000000000000e+00
1.731580952380952283e+02 0.000000000000000000e+00
1.734750113378684944e+02 0.000000000000000000e+00
1.737921088435374202e+02 0.000000000000000000e+00
1.741342403628117950e+02 0.000000000000000000e+00
1.744393650793650750e+02 0.000000000000000000e+00
1.747702494331065850e+02 0.000000000000000000e+00
1.750837188208616908e+02 0.000000000000000000e+00
1.753941043083900126e+02 0.000000000000000000e+00
1.757385941043083903e+02 0.000000000000000000e+00
1.760665759637188330e+02 0.000000000000000000e+00
1.763765986394557785e+02 0.000000000000000000e+00
1.767176417233559960e+02 0.000000000000000000e+00
1.770414512471655257e+02 0.000000000000000000e+00
1.773473015873015868e+02 0.000000000000000000e+00
1.776832653061224505e+02 0.000000000000000000e+00
1.779945578231292416e+02 0.000000000000000000e+00
1.783112925170067911e+02 0.000000000000000000e+00
1.786276643990929642e+02 0.000000000000000000e+00
1.789425850340136037e+02 0.000000000000000000e+00
1.792487981859410411e+02 0.000000000000000000e+00
1.795891156462585059e+02 0.000000000000000000e+00
1.799062131519274317e+02 0.000000000000000000e+00
1.802216780045351356e+02 0.000000000000000000e+00
1.805618140589569123e+02 0.000000000000000000e+00
1.808970521541950234e+02 0.000000000000000000e+00
1.812039909297052134e+02 0.000000000000000000e+00
1.815348752834467234e+02 0.000000000000000000e+00
1.818719274376417161e+02 0.000000000000000000e+00
1.821748752834467098e+02 0.000000000000000000e+00
1.825122902494331072e+02 0.000000000000000000e+00
1.828346485260771033e+02 0.000000000000000000e+00
1.831366893424036277e+02 0.000000000000000000e+00
1.834635827664399130e+02 0.000000000000000000e+00
1.838176870748299336e+02 0.000000000000000000e+00
1.841393197278911487e+02 0.000000000000000000e+00
1.844642176870748358e+02 0.000000000000000000e+00
1.847747845804988742e+02 0.000000000000000000e+00
1.850944217687074911e+02 0.000000000000000000e+00
1.854390929705215285e+02 0.000000000000000000e+00
1.857436734693877440e+02 0.000000000000000000e+00
1.860595011337868527e+02 0.000000000000000000e+00
1.864016326530612275e+02 0.000000000000000000e+00
1.867040362811791283e+02 0.000000000000000000e+00
1.870156916099773241e+02 0.000000000000000000e+00
1.873594557823129207e+02 0.000000000000000000e+00
1.876685714285714255e+02 0.000000000000000000e+00
1.879849433106575987e+02 0.000000000000000000e+00
1.883158276643990803e+02 0.000000000000000000e+00
1.886387301587301693e+02 0.000000000000000000e+00
1.889331519274376490e+02 0.000000000000000000e+00
1.892867120181405767e+02 0.000000000000000000e+00
1.896195918367346849e+02 0.000000000000000000e+00
1.899401360544217710e+02 0.000000000000000000e+00
1.902831746031746150e+02 0.000000000000000000e+00
1.905901133786848050e+02 0.000000000000000000e+00
1.909099319727891100e+02 0.000000000000000000e+00
1.912631292517006898e+02 0.000000000000000000e+00
1.915903854875283514e+02 0.000000000000000000e+00
1.919180045351473893e+02 0.000000000000000000e+00
1.922543310657596294e+02 0.000000000000000000e+00
1.925697959183673333e+02 0.000000000000000000e+00
1.928809070294784647e+02 0.000000000000000000e+00
1.932079818594104381e+02 0.000000000000000000e+00
1.935152834467120044e+02 0.000000000000000000e+00
1.938394557823129389e+02 0.000000000000000000e+00
1.941572789115646174e+02 0.000000000000000000e+00
1.944780045351473916e+02 0.000000000000000000e+00
1.948058049886621177e+02 0.000000000000000000e+00
1.951343310657596248e+02 0.000000000000000000e+00
1.954815419501133817e+02 0.000000000000000000e+00
1.957855782312925044e+02 0.000000000000000000e+00
1.961108390022675678e+02 0.000000000000000000e+00
1.964399092970521679e+02 0.000000000000000000e+00
1.967599092970521610e+02 0.000000000000000000e+00
1.971127437641723361e+02 0.000000000000000000e+00
1.974401814058956859e+02 0.000000000000000000e+00
1.977616326530612127e+02 0.000000000000000000e+00
1.980943310657596328e+02 0.000000000000000000e+00
1.984087074829932078e+02 0.000000000000000000e+00
1.987443083900226668e+02 0.000000000000000000e+00
1.990857142857142890e+02 0.000000000000000000e+00
1.993988208616780184e+02 0.000000000000000000e+00
1.997199092970521406e+02 0.000000000000000000e+00
2.000526077097505606e+02 0.000000000000000000e+00
2.003706122448979556e+02 0.000000000000000000e+00
2.006871655328798170e+02 0.000000000000000000e+00
2.010291156462585036e+02 0.000000000000000000e+00
2.013293424036281181e+02 0.000000000000000000e+00
2.016576870748299370e+02 0.000000000000000000e+00
2.019956462585033989e+02 0.000000000000000000e+00
2.022917006802721005e+02 0.000000000000000000e+00
2.026111564625850292e+02 0.000000000000000000e+00
2.029485714285714266e+02 0.000000000000000000e+00
2.032500680272108866e+02 0.000000000000000000e+00
2.036016326530612162e+02 0.000000000000000000e+00
2.039281632653061251e+02 0.000000000000000000e+00
2.042296598639455851e+02 0.000000000000000000e+00
2.045560090702947775e+02 0.000000000000000000e+00
2.048916099773242649e+02 0.000000000000000000e+00
2.052321088435374179e+02 0.000000000000000000e+00
2.055562811791383240e+02 0.000000000000000000e+00
2.058799092970521656e+02 0.000000000000000000e+00
2.061901133786847993e+02 0.000000000000000000e+00
2.065168253968253964e+02 0.000000000000000000e+00
2.068638548752834367e+02 0.000000000000000000e+00
2.071619047619047649e+02 0.000000000000000000e+00
2.075071201814058952e+02 0.000000000000000000e+00
2.078468934240362671e+02 0.000000000000000000e+00
2.081648979591836621e+02 0.000000000000000000e+00
2.085081179138321943e+02 0.000000000000000000e+00
2.088315646258503477e+02 0.000000000000000000e+00
2.091404988662131643e+02 0.000000000000000000e+00
2.094775510204081570e+02 0.000000000000000000e+00
2.098142403628118018e+02 0.000000000000000000e+00
2.101182766439909244e+02 0.000000000000000000e+00
2.104462585034013671e+02 0.000000000000000000e+00
2.107820408163265427e+02 0.000000000000000000e+00
2.110907936507936427e+02 0.000000000000000000e+00
2.114028117913832148e+02 0.000000000000000000e+00
2.117521995464852580e+02 0.000000000000000000e+00
2.120745578231292541e+02 0.000000000000000000e+00
2.124047165532879831e+02 0.000000000000000000e+00
2.127475736961451389e+02 0.000000000000000000e+00
2.130670294784580392e+02 0.000000000000000000e+00
2.134089795918367258e+02 0.000000000000000000e+00
2.137476643990929688e+02 0.000000000000000000e+00
2.140692970521541838e+02 0.000000000000000000e+00
2.144018140589569157e+02 0.000000000000000000e+00
2.147337868480725547e+02 0.000000000000000000e+00
2.150548752834467052e+02 0.000000000000000000e+00
2.153902947845805045e+02 0.000000000000000000e+00
2.157271655328798090e+02 0.000000000000000000e+00
2.160618594104308272e+02 0.000000000000000000e+00
2.163965532879818454e+02 0.000000000000000000e+00
2.167258049886621336e+02 0.000000000000000000e+00
2.170403628117913968e+02 0.000000000000000000e+00
2.173848526077097461e+02 0.000000000000000000e+00
2.177228117913832079e+02 0.000000000000000000e+00
2.180468027210884259e+02 0.000000000000000000e+00
2.183700680272108912e+02 0.000000000000000000e+00
2.187111111111111086e+02 0.000000000000000000e+00
2.190352834467120147e+02 0.000000000000000000e+00
2.193594557823129207e+02 0.000000000000000000e+00
2.197014058956916074e+02 0.000000000000000000e+00
2.200302947845804908e+02 0.000000000000000000e+00
2.203468480725623522e+02 0.000000000000000000e+00
2.206802721088435248e+02 0.000000000000000000e+00
2.210118820861677875e+02 0.000000000000000000e+00
2.213447619047618957e+02 0.000000000000000000e+00
2.216897959183673379e+02 0.000000000000000000e+00
2.220232199546485390e+02 0.000000000000000000e+00
2.223404988662131530e+02 0.000000000000000000e+00
2.226851700680272188e+02 0.000000000000000000e+00
2.230280272108843462e+02 0.000000000000000000e+00
2.233746938775510102e+02 0.000000000000000000e+00
2.236919727891156526e+02 0.000000000000000000e+00
2.240110657596371766e+02 0.000000000000000000e+00
2.243317913832199508e+02 0.000000000000000000e+00
2.246735600907029493e+02 0.000000000000000000e+00
2.249514739229024940e+02 0.000000000000000000e+00
2.252899773242630488e+02 0.000000000000000000e+00
2.256217687074829996e+02 0.000000000000000000e+00
2.259354195011337936e+02 0.000000000000000000e+00
2.262467120181405846e+02 0.000000000000000000e+00
2.265794104308390047e+02 0.000000000000000000e+00
2.268928798185941105e+02 0.000000000000000000e+00
2.271994557823129242e+02 0.000000000000000000e+00
2.275250793650793639e+02 0.000000000000000000e+00
2.278314739229024894e+02 0.000000000000000000e+00
2.281569160997732411e+02 0.000000000000000000e+00
2.284863492063492174e+02 0.000000000000000000e+00
2.288088888888889016e+02 0.000000000000000000e+00
2.291160090702947798e+02 0.000000000000000000e+00
2.294610430839002220e+02 0.000000000000000000e+00
2.297850340136054399e+02 0.000000000000000000e+00
2.301064852607709668e+02 0.000000000000000000e+00
2.304533333333333474e+02 0.000000000000000000e+00
2.307758730158730032e+02 0.000000000000000000e+00
2.311013151927437548e+02 0.000000000000000000e+00
2.314334693877551103e+02 0.000000000000000000e+00
2.317585487528344572e+02 0.000000000000000000e+00
2.320776417233560096e+02 0.000000000000000000e+00
2.323969160997732502e+02 0.000000000000000000e+00
2.327114739229024849e+02 0.000000000000000000e+00
2.330380045351473939e+02 0.000000000000000000e+00
2.333612698412698307e+02 0.000000000000000000e+00
2.336734693877550910e+02 0.000000000000000000e+00
2.339916553287981742e+02 0.000000000000000000e+00
2.343083900226757237e+02 0.000000000000000000e+00
2.346220408163265176e+02 0.000000000000000000e+00
2.349527437641723395e+02 0.000000000000000000e+00
2.352783673469387793e+02 0.000000000000000000e+00
2.356007256235827754e+02 0.000000000000000000e+00
2.359198185941042993e+02 0.000000000000000000e+00
2.362548752834467223e+02 0.000000000000000000e+00
2.365761451247165610e+02 0.000000000000000000e+00
2.369081179138322000e+02 0.000000000000000000e+00
2.372339229024943279e+02 0.000000000000000000e+00
2.375586394557823269e+02 0.000000000000000000e+00
2.378786394557823201e+02 0.000000000000000000e+00
2.382111564625850235e+02 0.000000000000000000e+00
2.385431292517006909e+02 0.000000000000000000e+00
2.388816326530612173e+02 0.000000000000000000e+00
2.392116099773242581e+02 0.000000000000000000e+00
2.395288888888889005e+02 0.000000000000000000e+00
2.398510657596371800e+02 0.000000000000000000e+00
2.401785034013605582e+02 0.000000000000000000e+00
2.404798185941043016e+02 0.000000000000000000e+00
2.408054421768707414e+02 0.000000000000000000e+00
2.411428571428571388e+02 0.000000000000000000e+00
2.414528798185941127e+02 0.000000000000000000e+00
2.417848526077097517e+02 0.000000000000000000e+00
2.421101133786848152e+02 0.000000000000000000e+00
2.424292063492063392e+02 0.000000000000000000e+00
2.427419501133786923e+02 0.000000000000000000e+00
2.430510657596371971e+02 0.000000000000000000e+00
2.433560090702947889e+02 0.000000000000000000e+00
2.436832653061224505e+02 0.000000000000000000e+00
2.440190476190476261e+02 0.000000000000000000e+00
2.443575510204081525e+02 0.000000000000000000e+00
2.446815419501133704e+02 0.000000000000000000e+00
2.449819501133786730e+02 0.000000000000000000e+00
2.453275283446712081e+02 0.000000000000000000e+00
2.456504308390022686e+02 0.000000000000000000e+00
2.459628117913832170e+02 0.000000000000000000e+00
2.462951473922902608e+02 0.000000000000000000e+00
2.466037188208616726e+02 0.000000000000000000e+00
2.469239002267573824e+02 0.000000000000000000e+00
2.472506122448979511e+02 0.000000000000000000e+00
2.475742403628117927e+02 0.000000000000000000e+00
2.479060317460317435e+02 0.000000000000000000e+00
2.482222222222222285e+02 0.000000000000000000e+00
2.485442176870748199e+02 0.000000000000000000e+00
2.488734693877551081e+02 0.000000000000000000e+00
2.492034467120181489e+02 0.000000000000000000e+00
2.495038548752834515e+02 0.000000000000000000e+00
2.498265759637188239e+02 0.000000000000000000e+00
2.501358730158730168e+02 0.000000000000000000e+00
2.504600453514739229e+02 0.000000000000000000e+00
2.508068934240362751e+02 0.000000000000000000e+00
2.511218140589569146e+02 0.000000000000000000e+00
2.514510657596371743e+02 0.000000000000000000e+00
2.517910204081632628e+02 0.000000000000000000e+00
2.520954195011337902e+02 0.000000000000000000e+00
2.524224943310657636e+02 0.000000000000000000e+00
2.527579138321995345e+02 0.000000000000000000e+00
2.530746485260770839e+02 0.000000000000000000e+00
2.534080725623582850e+02 0.000000000000000000e+00
2.537382312925170140e+02 0.000000000000000000e+00
2.540658503401360520e+02 0.000000000000000000e+00
2.543887528344671125e+02 0.000000000000000000e+00
2.547332426303854902e+02 0.000000000000000000e+00
2.550541496598639526e+02 0.000000000000000000e+00
2.553463945578231176e+02 0.000000000000000000e+00
2.556721995464852739e+02 0.000000000000000000e+00
2.559856689342403513e+02 0.000000000000000000e+00
2.562926077097505413e+02 0.000000000000000000e+00
2.566283900226757169e+02 0.000000000000000000e+00
2.569527437641723395e+02 0.000000000000000000e+00
2.572798185941043130e+02 0.000000000000000000e+00
2.575921995464852330e+02 0.000000000000000000e+00
2.579040362811791169e+02 0.000000000000000000e+00
2.582267573696145178e+02 0.000000000000000000e+00
2.585843083900226702e+02 0.000000000000000000e+00
2.588970521541950234e+02 0.000000000000000000e+00
2.592116099773242581e+02 0.000000000000000000e+00
2.595595464852607961e+02 0.000000000000000000e+00
2.598744671201814072e+02 0.000000000000000000e+00
2.601823129251700948e+02 0.000000000000000000e+00
2.605171882086168011e+02 0.000000000000000000e+00
2.608185034013605446e+02 0.000000000000000000e+00
2.611256235827664227e+02 0.000000000000000000e+00
2.614608616780045622e+02 0.000000000000000000e+00
nan -1.000000000000000000e+00
nan -1.000000000000000000e+00
nan -1.000000000000000000e+00
nan -1.000000000000000000e+00
nan -1.000000000000000000e+00
nan -1.000000000000000000e+00
nan -1.000000000000000000e+00
2.639972789115646492e+02 0.000000000000000000e+00
2.643212698412698387e+02 0.000000000000000000e+00
2.646354648526076971e+02 0.000000000000000000e+00
2.649396825396825648e+02 0.000000000000000000e+00
2.652794557823129367e+02 0.000000000000000000e+00
2.655965532879818625e+02 0.000000000000000000e+00
2.659054875283446790e+02 0.000000000000000000e+00
2.662485260770974946e+02 0.000000000000000000e+00
2.665759637188208444e+02 0.000000000000000000e+00
2.668767346938775518e+02 0.000000000000000000e+00
2.672048979591836542e+02 0.000000000000000000e+00
2.675183673469387600e+02 0.000000000000000000e+00
2.678233106575963802e+02 0.000000000000000000e+00
2.681453061224489716e+02 0.000000000000000000e+00
2.684643990929704955e+02 0.000000000000000000e+00
2.687738775510204050e+02 0.000000000000000000e+00
2.691000453514739092e+02 0.000000000000000000e+00
2.694113378684807003e+02 0.000000000000000000e+00
2.697213605442177027e+02 0.000000000000000000e+00
2.700480725623582998e+02 0.000000000000000000e+00
2.703577324263038690e+02 0.000000000000000000e+00
2.706697505668934127e+02 0.000000000000000000e+00
2.710258503401360599e+02 0.000000000000000000e+00
2.713411337868480473e+02 0.000000000000000000e+00
2.716556916099773389e+02 0.000000000000000000e+00
2.719871201814058850e+02 0.000000000000000000e+00
2.723116553287981674e+02 0.000000000000000000e+00
2.726278458049886808e+02 0.000000000000000000e+00
2.729576417233560051e+02 0.000000000000000000e+00
2.732870748299319530e+02 0.000000000000000000e+00
2.735923809523809496e+02 0.000000000000000000e+00
2.739256235827664341e+02 0.000000000000000000e+00
2.742615873015873262e+02 0.000000000000000000e+00
2.745561904761904657e+02 0.000000000000000000e+00
2.748861678004535065e+02 0.000000000000000000e+00
2.752039909297052418e+02 0.000000000000000000e+00
2.755201814058956984e+02 0.000000000000000000e+00
2.758537868480725592e+02 0.000000000000000000e+00
2.761832199546485072e+02 0.000000000000000000e+00
2.765023129251700880e+02 0.000000000000000000e+00
2.768208616780045190e+02 0.000000000000000000e+00
2.771261678004535156e+02 0.000000000000000000e+00
2.774606802721088457e+02 0.000000000000000000e+00
nan -1.000000000000000000e+00
nan -1.000000000000000000e+00
nan -1.000000000000000000e+00
2.787651700680272029e+02 0.000000000000000000e+00
2.790715646258503284e+02 0.000000000000000000e+00
2.793941043083900126e+02 0.000000000000000000e+00
2.797251700680272393e+02 0.000000000000000000e+00
2.800448072562357993e+02 0.000000000000000000e+00
2.803709750566893604e+02 0.000000000000000000e+00
2.806822675736961514e+02 0.000000000000000000e+00
2.810158730158730123e+02 0.000000000000000000e+00
2.813095691609977393e+02 0.000000000000000000e+00
2.816348299319727744e+02 0.000000000000000000e+00
2.819557369614512368e+02 0.000000000000000000e+00
2.822664852607709918e+02 0.000000000000000000e+00
2.826033560090702963e+02 0.000000000000000000e+00
2.829195464852607529e+02 0.000000000000000000e+00
2.832230385487528110e+02 0.000000000000000000e+00
2.835464852607709645e+02 0.000000000000000000e+00
2.838626757369614779e+02 0.000000000000000000e+00
2.841770521541949961e+02 0.000000000000000000e+00
2.845061224489795677e+02 0.000000000000000000e+00
2.848273922902494064e+02 0.000000000000000000e+00
2.851348752834467177e+02 0.000000000000000000e+00
2.854568707482993091e+02 0.000000000000000000e+00
2.857670748299319712e+02 0.000000000000000000e+00
2.860727437641723441e+02 0.000000000000000000e+00
2.864076190476190504e+02 0.000000000000000000e+00
2.867125623582766707e+02 0.000000000000000000e+00
2.870144217687075070e+02 0.000000000000000000e+00
2.873525623582766571e+02 0.000000000000000000e+00
2.876714739229025213e+02 0.000000000000000000e+00
2.879990929705215308e+02 0.000000000000000000e+00
2.883189115646258642e+02 0.000000000000000000e+00
2.886430839002267703e+02 0.000000000000000000e+00
2.889398639455782245e+02 0.000000000000000000e+00
2.892848979591836951e+02 0.000000000000000000e+00
2.896018140589569043e+02 0.000000000000000000e+00
2.898995011337868277e+02 0.000000000000000000e+00
2.902323809523809359e+02 0.000000000000000000e+00
2.905275283446712251e+02 0.000000000000000000e+00
2.908480725623582543e+02 0.000000000000000000e+00
2.911903854875283173e+02 0.000000000000000000e+00
2.915007709750566960e+02 0.000000000000000000e+00
2.918131519274376160e+02 0.000000000000000000e+00
2.921507482993197300e+02 0.000000000000000000e+00
2.924609523809523921e+02 0.000000000000000000e+00
2.927718820861678068e+02 0.000000000000000000e+00
nan -1.000000000000000000e+00
nan -1.000000000000000000e+00
nan -1.000000000000000000e+00
nan -1.000000000000000000e+00
2.943620861678004417e+02 0.000000000000000000e+00
2.947056689342403502e+02 0.000000000000000000e+00
2.950162358276643886e+02 0.000000000000000000e+00
2.953395011337868254e+02 0.000000000000000000e+00
2.956359183673469602e+02 0.000000000000000000e+00
2.959669841269841299e+02 0.000000000000000000e+00
2.962693877551020591e+02 0.000000000000000000e+00
2.965848526077097631e+02 0.000000000000000000e+00
2.969086621315192929e+02 0.000000000000000000e+00
2.972195918367347076e+02 0.000000000000000000e+00
2.975296145124716531e+02 0.000000000000000000e+00
2.978517913832199611e+02 0.000000000000000000e+00
2.981726984126984235e+02 0.000000000000000000e+00
2.984758276643991053e+02 0.000000000000000000e+00
2.988061678004535224e+02 0.000000000000000000e+00
2.991227210884353553e+02 0.000000000000000000e+00
2.994448979591836633e+02 0.000000000000000000e+00
2.997623582766439654e+02 0.000000000000000000e+00
3.000838095238095207e+02 0.000000000000000000e+00
3.003809523809524080e+02 0.000000000000000000e+00
3.006978684807256172e+02 0.000000000000000000e+00
3.010329251700680402e+02 0.000000000000000000e+00
nan -1.000000000000000000e+00
3.016778231292516921e+02 0.000000000000000000e+00
3.019778684807256468e+02 0.000000000000000000e+00
3.023212698412698387e+02 0.000000000000000000e+00
3.026332879818593824e+02 0.000000000000000000e+00
3.029427664399092919e+02 0.000000000000000000e+00
3.032814512471655348e+02 0.000000000000000000e+00
3.035994557823129298e+02 0.000000000000000000e+00
3.039069387755101843e+02 0.000000000000000000e+00
3.042068027210884225e+02 0.000000000000000000e+00
3.045389569160997780e+02 0.000000000000000000e+00
3.048446258503401509e+02 0.000000000000000000e+00
3.051533786848072509e+02 0.000000000000000000e+00
3.054699319727891407e+02 0.000000000000000000e+00
3.057988208616779957e+02 0.000000000000000000e+00
3.060916099773242536e+02 0.000000000000000000e+00
3.064185034013605673e+02 0.000000000000000000e+00
3.067394104308390297e+02 0.000000000000000000e+00
3.070788208616780253e+02 0.000000000000000000e+00
3.073910204081632855e+02 0.000000000000000000e+00
3.077050340136054274e+02 0.000000000000000000e+00
3.080275736961451116e+02 0.000000000000000000e+00
nan -1.000000000000000000e+00
nan -1.000000000000000000e+00
nan -1.000000000000000000e+00
3.093035827664398880e+02 0.000000000000000000e+00
3.096056235827664409e+02 0.000000000000000000e+00
3.099013151927437661e+02 0.000000000000000000e+00
3.102202267573696304e+02 0.000000000000000000e+00
3.105219047619047501e+02 0.000000000000000000e+00
3.108411791383219906e+02 0.000000000000000000e+00
3.111539229024943438e+02 0.000000000000000000e+00
3.114635827664399130e+02 0.000000000000000000e+00
3.117679818594104404e+02 0.000000000000000000e+00
3.120961451247165428e+02 0.000000000000000000e+00
3.124052607709750760e+02 0.000000000000000000e+00
3.127116553287982015e+02 0.000000000000000000e+00
3.130349206349206383e+02 0.000000000000000000e+00
3.133347845804988765e+02 0.000000000000000000e+00
3.136469841269841368e+02 0.000000000000000000e+00
3.139778684807256468e+02 0.000000000000000000e+00
3.142909750566893194e+02 0.000000000000000000e+00
3.146220408163265461e+02 0.000000000000000000e+00
3.149375056689342500e+02 0.000000000000000000e+00
3.152400907029478390e+02 0.000000000000000000e+00
3.155479365079365266e+02 0.000000000000000000e+00
nan -1.000000000000000000e+00
nan -1.000000000000000000e+00
nan -1.000000000000000000e+00
3.168266666666666538e+02 0.000000000000000000e+00
3.171258049886621393e+02 0.000000000000000000e+00
3.174367346938775540e+02 0.000000000000000000e+00
3.177619954648525891e+02 0.000000000000000000e+00
3.180941496598639446e+02 0.000000000000000000e+00
3.183965532879818738e+02 0.000000000000000000e+00
3.186996825396825557e+02 0.000000000000000000e+00
3.190098866213152178e+02 0.000000000000000000e+00
3.193184580498866012e+02 0.000000000000000000e+00
3.196337414965986454e+02 0.000000000000000000e+00
3.199570068027210823e+02 0.000000000000000000e+00
3.202566893424036039e+02 0.000000000000000000e+00
3.205824943310657318e+02 0.000000000000000000e+00
3.208965079365079305e+02 0.000000000000000000e+00
3.212083446712018144e+02 0.000000000000000000e+00
3.215321541950113442e+02 0.000000000000000000e+00
3.218570521541950029e+02 0.000000000000000000e+00
3.221672562358276650e+02 0.000000000000000000e+00
3.224905215419501019e+02 0.000000000000000000e+00
3.228007256235827640e+02 0.000000000000000000e+00
3.231080272108843587e+02 0.000000000000000000e+00
