# Supplementary material for: Correlated microtiming deviations in jazz and rock music
Source: PLoS One. 2018 Jan 24;13(1):e0186361. doi: 10.1371/journal.pone.0186361 (PMC5783353; doi:10.1371/journal.pone.0186361)
Supplement: S1 Dataset — (ZIP) [file pone.0186361.s001.zip › R36.dat]

5.199328798185941025e+01 0.000000000000000000e+00
5.242630385487528599e+01 0.000000000000000000e+00
5.286004535147392147e+01 0.000000000000000000e+00
5.331301587301587119e+01 0.000000000000000000e+00
5.373006802721088349e+01 0.000000000000000000e+00
5.416943310657596555e+01 0.000000000000000000e+00
5.459047619047618838e+01 0.000000000000000000e+00
5.504798185941042732e+01 0.000000000000000000e+00
5.545197278911564354e+01 0.000000000000000000e+00
5.587972789115646322e+01 0.000000000000000000e+00
5.631256235827664369e+01 0.000000000000000000e+00
nan -1.000000000000000000e+00
nan -1.000000000000000000e+00
5.760000000000000142e+01 0.000000000000000000e+00
5.804825396825396666e+01 0.000000000000000000e+00
5.849868480725623243e+01 0.000000000000000000e+00
5.891083900226757208e+01 0.000000000000000000e+00
5.934591836699999590e+01 0.000000000000000000e+00
5.978829931972789069e+01 0.000000000000000000e+00
6.020172335600906877e+01 0.000000000000000000e+00
6.060208616780045077e+01 0.000000000000000000e+00
6.105088435374149469e+01 0.000000000000000000e+00
6.150421768707482784e+01 0.000000000000000000e+00
6.193868480725623726e+01 0.000000000000000000e+00
6.234884353741496454e+01 0.000000000000000000e+00
6.279709750566893689e+01 0.000000000000000000e+00
6.324136054421768449e+01 0.000000000000000000e+00
6.366839002267573733e+01 0.000000000000000000e+00
6.409269841269841095e+01 0.000000000000000000e+00
6.454712018140590146e+01 0.000000000000000000e+00
6.496272108843537296e+01 0.000000000000000000e+00
6.541823129251700664e+01 0.000000000000000000e+00
6.584145124716553710e+01 0.000000000000000000e+00
6.629151927437641234e+01 0.000000000000000000e+00
6.672181405895692308e+01 0.000000000000000000e+00
6.715863945578230698e+01 0.000000000000000000e+00
6.758458049886621666e+01 0.000000000000000000e+00
6.803428571428571558e+01 0.000000000000000000e+00
6.845460317460317867e+01 0.000000000000000000e+00
6.890793650793651182e+01 0.000000000000000000e+00
6.932136054421768279e+01 0.000000000000000000e+00
nan -1.000000000000000000e+00
nan -1.000000000000000000e+00
nan -1.000000000000000000e+00
7.104326530612244994e+01 0.000000000000000000e+00
7.145995464852607881e+01 0.000000000000000000e+00
7.191929705200000456e+01 0.000000000000000000e+00
7.236625850340135457e+01 0.000000000000000000e+00
7.275591836734693629e+01 0.000000000000000000e+00
7.318748299319727835e+01 0.000000000000000000e+00
7.360852607709750828e+01 0.000000000000000000e+00
7.403591836734693743e+01 0.000000000000000000e+00
7.448000000000000398e+01 0.000000000000000000e+00
7.492317460317460132e+01 0.000000000000000000e+00
7.535800453514738706e+01 0.000000000000000000e+00
7.578195011337868436e+01 0.000000000000000000e+00
7.619646258503401270e+01 0.000000000000000000e+00
7.663854875283446688e+01 0.000000000000000000e+00
7.707501133786847447e+01 0.000000000000000000e+00
7.753306122448979920e+01 0.000000000000000000e+00
7.796934240362811863e+01 0.000000000000000000e+00
7.840870748299319359e+01 0.000000000000000000e+00
7.884208616780045986e+01 0.000000000000000000e+00
7.930140589569161591e+01 0.000000000000000000e+00
7.974222222222222456e+01 0.000000000000000000e+00
8.018340136054422373e+01 0.000000000000000000e+00
8.059555555555554918e+01 0.000000000000000000e+00
8.104199546485260441e+01 0.000000000000000000e+00
8.145650793650793275e+01 0.000000000000000000e+00
8.190131519274376615e+01 0.000000000000000000e+00
8.232997732426304083e+01 0.000000000000000000e+00
8.278693877551020819e+01 0.000000000000000000e+00
8.320598639455782575e+01 0.000000000000000000e+00
8.363356009070294306e+01 0.000000000000000000e+00
8.405369614512471799e+01 0.000000000000000000e+00
8.449687074829931532e+01 0.000000000000000000e+00
8.491990929705215763e+01 0.000000000000000000e+00
8.535764172335601074e+01 0.000000000000000000e+00
8.579682539682539755e+01 0.000000000000000000e+00
8.622911564625850644e+01 0.000000000000000000e+00
8.665886621315192428e+01 0.000000000000000000e+00
8.708517006802721028e+01 0.000000000000000000e+00
8.752689342403628814e+01 0.000000000000000000e+00
8.794666666666667254e+01 0.000000000000000000e+00
nan -1.000000000000000000e+00
nan -1.000000000000000000e+00
nan -1.000000000000000000e+00
8.965079364999999711e+01 1.000000000000000000e+00
9.014058956916099419e+01 0.000000000000000000e+00
9.055092970521542384e+01 0.000000000000000000e+00
9.096961451247165087e+01 0.000000000000000000e+00
nan -1.000000000000000000e+00
nan -1.000000000000000000e+00
nan -1.000000000000000000e+00
nan -1.000000000000000000e+00
nan -1.000000000000000000e+00
nan -1.000000000000000000e+00
nan -1.000000000000000000e+00
nan -1.000000000000000000e+00
nan -1.000000000000000000e+00
nan -1.000000000000000000e+00
nan -1.000000000000000000e+00
nan -1.000000000000000000e+00
nan -1.000000000000000000e+00
nan -1.000000000000000000e+00
nan -1.000000000000000000e+00
nan -1.000000000000000000e+00
nan -1.000000000000000000e+00
nan -1.000000000000000000e+00
nan -1.000000000000000000e+00
nan -1.000000000000000000e+00
nan -1.000000000000000000e+00
nan -1.000000000000000000e+00
nan -1.000000000000000000e+00
nan -1.000000000000000000e+00
nan -1.000000000000000000e+00
nan -1.000000000000000000e+00
nan -1.000000000000000000e+00
nan -1.000000000000000000e+00
nan -1.000000000000000000e+00
nan -1.000000000000000000e+00
nan -1.000000000000000000e+00
nan -1.000000000000000000e+00
nan -1.000000000000000000e+00
nan -1.000000000000000000e+00
nan -1.000000000000000000e+00
nan -1.000000000000000000e+00
nan -1.000000000000000000e+00
nan -1.000000000000000000e+00
nan -1.000000000000000000e+00
nan -1.000000000000000000e+00
nan -1.000000000000000000e+00
nan -1.000000000000000000e+00
nan -1.000000000000000000e+00
nan -1.000000000000000000e+00
1.103043990929705274e+02 0.000000000000000000e+00
1.107559183673469363e+02 0.000000000000000000e+00
1.111756916099773207e+02 0.000000000000000000e+00
1.116134240362811738e+02 0.000000000000000000e+00
1.120375510204081593e+02 0.000000000000000000e+00
1.124823582766439927e+02 0.000000000000000000e+00
1.128950566893423968e+02 0.000000000000000000e+00
1.133228117913832165e+02 0.000000000000000000e+00
1.137565532879818591e+02 0.000000000000000000e+00
1.142000907029478469e+02 0.000000000000000000e+00
1.146115192743764197e+02 0.000000000000000000e+00
1.150412698412698376e+02 0.000000000000000000e+00
1.154849886621315136e+02 0.000000000000000000e+00
1.159013151927437661e+02 0.000000000000000000e+00
1.163229024943310606e+02 0.000000000000000000e+00
1.167805895691609948e+02 0.000000000000000000e+00
1.172395464852607745e+02 0.000000000000000000e+00
1.176663945578231250e+02 0.000000000000000000e+00
1.180946938775510233e+02 0.000000000000000000e+00
1.185398639455782330e+02 0.000000000000000000e+00
1.189824943310657659e+02 0.000000000000000000e+00
1.193917460317460382e+02 0.000000000000000000e+00
1.198320181405895681e+02 0.000000000000000000e+00
1.202630385487528315e+02 0.000000000000000000e+00
1.207238095238095212e+02 0.000000000000000000e+00
1.211539229024943296e+02 0.000000000000000000e+00
1.215615419501133800e+02 0.000000000000000000e+00
1.220221315192743816e+02 0.000000000000000000e+00
1.224807256235827708e+02 0.000000000000000000e+00
1.229179138321995453e+02 0.000000000000000000e+00
1.233222675736961520e+02 0.000000000000000000e+00
1.237561904761904827e+02 0.000000000000000000e+00
1.242113378684807259e+02 0.000000000000000000e+00
1.246496145124716577e+02 0.000000000000000000e+00
1.250659410430838960e+02 0.000000000000000000e+00
nan -1.000000000000000000e+00
nan -1.000000000000000000e+00
nan -1.000000000000000000e+00
nan -1.000000000000000000e+00
nan -1.000000000000000000e+00
1.276794557823129281e+02 0.000000000000000000e+00
1.281019501133786775e+02 0.000000000000000000e+00
1.285338775510203959e+02 0.000000000000000000e+00
1.289529251700680277e+02 0.000000000000000000e+00
1.293901133786848163e+02 0.000000000000000000e+00
1.297955555555555520e+02 0.000000000000000000e+00
nan -1.000000000000000000e+00
1.306799092970521485e+02 0.000000000000000000e+00
1.311216326530612264e+02 0.000000000000000000e+00
1.315227210884353610e+02 0.000000000000000000e+00
1.319813151927437502e+02 0.000000000000000000e+00
1.324330158730158757e+02 0.000000000000000000e+00
1.328885260770975094e+02 0.000000000000000000e+00
1.333275283446712081e+02 0.000000000000000000e+00
1.337648979591836849e+02 0.000000000000000000e+00
nan -1.000000000000000000e+00
nan -1.000000000000000000e+00
nan -1.000000000000000000e+00
nan -1.000000000000000000e+00
nan -1.000000000000000000e+00
nan -1.000000000000000000e+00
nan -1.000000000000000000e+00
1.372159637188208592e+02 0.000000000000000000e+00
1.376892517006802734e+02 0.000000000000000000e+00
1.381173696145124836e+02 0.000000000000000000e+00
1.385549206349206486e+02 0.000000000000000000e+00
1.389928344671201899e+02 0.000000000000000000e+00
1.394093424036281306e+02 0.000000000000000000e+00
1.398508843537414919e+02 0.000000000000000000e+00
1.402577777777777897e+02 0.000000000000000000e+00
1.406677551020408146e+02 0.000000000000000000e+00
1.410751927437641768e+02 0.000000000000000000e+00
1.415141950113378755e+02 0.000000000000000000e+00
1.419473922902494394e+02 0.000000000000000000e+00
1.423653514739229138e+02 0.000000000000000000e+00
1.428134240362811909e+02 0.000000000000000000e+00
1.432460770975056619e+02 0.000000000000000000e+00
1.436736507936508076e+02 0.000000000000000000e+00
1.440990476190476102e+02 0.000000000000000000e+00
1.445139229024943290e+02 0.000000000000000000e+00
1.449414965986394463e+02 0.000000000000000000e+00
1.453716099773242547e+02 0.000000000000000000e+00
1.458095238095237960e+02 0.000000000000000000e+00
1.462361904761904725e+02 0.000000000000000000e+00
nan -1.000000000000000000e+00
1.472562358276643977e+02 0.000000000000000000e+00
1.477108390022675621e+02 0.000000000000000000e+00
nan -1.000000000000000000e+00
1.487152834467120215e+02 0.000000000000000000e+00
1.491609977324262957e+02 0.000000000000000000e+00
1.495954648526077051e+02 0.000000000000000000e+00
1.500384580498866285e+02 0.000000000000000000e+00
nan -1.000000000000000000e+00
nan -1.000000000000000000e+00
nan -1.000000000000000000e+00
nan -1.000000000000000000e+00
1.521863038548752911e+02 0.000000000000000000e+00
1.525933786848072486e+02 0.000000000000000000e+00
1.530380045351473939e+02 0.000000000000000000e+00
1.534403628117913740e+02 0.000000000000000000e+00
1.538499773242630511e+02 0.000000000000000000e+00
1.542886167800453450e+02 0.000000000000000000e+00
1.547294331065759536e+02 0.000000000000000000e+00
1.551448526077097370e+02 0.000000000000000000e+00
1.555921995464852614e+02 0.000000000000000000e+00
1.560312018140589601e+02 0.000000000000000000e+00
1.564595011337868584e+02 0.000000000000000000e+00
1.568829024943310628e+02 0.000000000000000000e+00
1.573128344671201830e+02 0.000000000000000000e+00
nan -1.000000000000000000e+00
nan -1.000000000000000000e+00
nan -1.000000000000000000e+00
nan -1.000000000000000000e+00
nan -1.000000000000000000e+00
nan -1.000000000000000000e+00
nan -1.000000000000000000e+00
nan -1.000000000000000000e+00
nan -1.000000000000000000e+00
nan -1.000000000000000000e+00
nan -1.000000000000000000e+00
nan -1.000000000000000000e+00
nan -1.000000000000000000e+00
nan -1.000000000000000000e+00
nan -1.000000000000000000e+00
nan -1.000000000000000000e+00
nan -1.000000000000000000e+00
1.651493877551020546e+02 0.000000000000000000e+00
1.655833106575963711e+02 0.000000000000000000e+00
1.660442630385487632e+02 0.000000000000000000e+00
1.664863492063492174e+02 0.000000000000000000e+00
1.669034013605442226e+02 0.000000000000000000e+00
1.673449433106575839e+02 0.000000000000000000e+00
1.677728798185941059e+02 0.000000000000000000e+00
1.681872108843537319e+02 0.000000000000000000e+00
1.686367346938775427e+02 0.000000000000000000e+00
1.690494331065759752e+02 0.000000000000000000e+00
1.695013151927437605e+02 0.000000000000000000e+00
1.699343310657596362e+02 0.000000000000000000e+00
1.703608163265306246e+02 0.000000000000000000e+00
1.707834920634920763e+02 0.000000000000000000e+00
1.712201360544217721e+02 0.000000000000000000e+00
nan -1.000000000000000000e+00
nan -1.000000000000000000e+00
1.725344217687074888e+02 0.000000000000000000e+00
1.729688888888888982e+02 0.000000000000000000e+00
1.733959183673469511e+02 0.000000000000000000e+00
1.738401814058956916e+02 0.000000000000000000e+00
1.742646712018140533e+02 0.000000000000000000e+00
1.747043990929705330e+02 0.000000000000000000e+00
1.751307029478458048e+02 0.000000000000000000e+00
1.755724263038548827e+02 0.000000000000000000e+00
1.760034467120181318e+02 0.000000000000000000e+00
1.764234013605442044e+02 0.000000000000000000e+00
1.768384580498866114e+02 0.000000000000000000e+00
1.773110204081632730e+02 0.000000000000000000e+00
1.777458503401360588e+02 0.000000000000000000e+00
1.781661678004535077e+02 0.000000000000000000e+00
1.785732426303854936e+02 0.000000000000000000e+00
1.790267573696145007e+02 0.000000000000000000e+00
1.794565079365079328e+02 0.000000000000000000e+00
1.798568707482993148e+02 0.000000000000000000e+00
1.803000453514739263e+02 0.000000000000000000e+00
1.807706122448979613e+02 0.000000000000000000e+00
1.811992743764172360e+02 0.000000000000000000e+00
1.816321088435374236e+02 0.000000000000000000e+00
1.820631292517006727e+02 0.000000000000000000e+00
1.825128344671201717e+02 0.000000000000000000e+00
1.829389569160997837e+02 0.000000000000000000e+00
1.833770521541950131e+02 0.000000000000000000e+00
1.837935600907029539e+02 0.000000000000000000e+00
1.842209523809523830e+02 0.000000000000000000e+00
1.846684807256235956e+02 0.000000000000000000e+00
nan -1.000000000000000000e+00
nan -1.000000000000000000e+00
1.859448526077097483e+02 0.000000000000000000e+00
1.864010884353741631e+02 0.000000000000000000e+00
1.868605895691609931e+02 0.000000000000000000e+00
1.872729251700680209e+02 0.000000000000000000e+00
nan -1.000000000000000000e+00
nan -1.000000000000000000e+00
nan -1.000000000000000000e+00
1.889962811791383217e+02 0.000000000000000000e+00
1.893924716553287908e+02 0.000000000000000000e+00
1.898525170068027137e+02 0.000000000000000000e+00
1.902991383219954571e+02 0.000000000000000000e+00
1.906946031746031736e+02 0.000000000000000000e+00
1.911297959183673356e+02 0.000000000000000000e+00
1.915339682539682542e+02 0.000000000000000000e+00
1.919575510204081752e+02 0.000000000000000000e+00
1.923813151927437559e+02 0.000000000000000000e+00
1.928237641723356148e+02 0.000000000000000000e+00
1.932569614512471787e+02 0.000000000000000000e+00
1.937001360544217619e+02 0.000000000000000000e+00
1.941237188208616828e+02 0.000000000000000000e+00
1.945405895691609999e+02 0.000000000000000000e+00
1.949853968253968333e+02 0.000000000000000000e+00
1.954091609977324140e+02 0.000000000000000000e+00
1.958238548752834447e+02 0.000000000000000000e+00
1.962570521541950086e+02 0.000000000000000000e+00
1.966788208616779912e+02 0.000000000000000000e+00
1.971194557823129117e+02 0.000000000000000000e+00
1.975252607709750521e+02 0.000000000000000000e+00
1.979375963718820799e+02 0.000000000000000000e+00
1.983664399092970427e+02 0.000000000000000000e+00
1.987829478458049834e+02 0.000000000000000000e+00
1.992188662131519266e+02 0.000000000000000000e+00
1.996337414965986454e+02 0.000000000000000000e+00
2.000823582766439870e+02 0.000000000000000000e+00
2.005153741496598627e+02 0.000000000000000000e+00
2.009443990929705137e+02 0.000000000000000000e+00
2.013754195011337913e+02 0.000000000000000000e+00
2.017781405895691478e+02 0.000000000000000000e+00
2.022245804988662030e+02 0.000000000000000000e+00
2.026421768707483011e+02 0.000000000000000000e+00
2.030628571428571547e+02 0.000000000000000000e+00
2.035092970521541815e+02 0.000000000000000000e+00
2.039406802721088354e+02 0.000000000000000000e+00
2.044154195011337833e+02 0.000000000000000000e+00
2.048243083900226793e+02 0.000000000000000000e+00
2.052544217687074877e+02 0.000000000000000000e+00
2.056948752834467200e+02 0.000000000000000000e+00
2.061191836729999807e+02 1.000000000000000000e+00
2.065529251700680220e+02 0.000000000000000000e+00
2.069844897959183641e+02 0.000000000000000000e+00
2.074401814058956859e+02 0.000000000000000000e+00
2.079107482993197209e+02 0.000000000000000000e+00
2.083102040816326621e+02 0.000000000000000000e+00
2.087470294784580460e+02 0.000000000000000000e+00
2.091858503401360565e+02 0.000000000000000000e+00
2.096281179138321988e+02 0.000000000000000000e+00
2.100395464852607574e+02 0.000000000000000000e+00
2.104868934240362819e+02 0.000000000000000000e+00
2.109188208616780003e+02 0.000000000000000000e+00
2.113469387755102105e+02 0.000000000000000000e+00
2.117754195011337970e+02 0.000000000000000000e+00
2.122218594104308522e+02 0.000000000000000000e+00
2.126790022675737077e+02 0.000000000000000000e+00
2.131074829931972658e+02 0.000000000000000000e+00
2.135492063492063437e+02 0.000000000000000000e+00
2.139785941043083994e+02 0.000000000000000000e+00
2.144337414965986284e+02 0.000000000000000000e+00
2.148709297052154170e+02 0.000000000000000000e+00
2.153164625850340030e+02 0.000000000000000000e+00
2.157491156462585025e+02 0.000000000000000000e+00
2.162060770975056698e+02 0.000000000000000000e+00
2.166162358276644113e+02 0.000000000000000000e+00
2.170871655328798226e+02 0.000000000000000000e+00
2.175038548752834515e+02 0.000000000000000000e+00
2.179883900226757305e+02 0.000000000000000000e+00
2.184214058956916062e+02 0.000000000000000000e+00
2.188589569160997712e+02 0.000000000000000000e+00
2.193014058956916017e+02 0.000000000000000000e+00
2.197420408163265222e+02 0.000000000000000000e+00
2.202165986394557819e+02 0.000000000000000000e+00
2.206149659863945658e+02 0.000000000000000000e+00
2.210485260770975060e+02 0.000000000000000000e+00
2.214951473922902494e+02 0.000000000000000000e+00
2.219366893424036391e+02 0.000000000000000000e+00
2.223600907029478435e+02 0.000000000000000000e+00
2.228328344671201933e+02 0.000000000000000000e+00
2.232776417233559982e+02 0.000000000000000000e+00
2.237165532870000106e+02 1.000000000000000000e+00
2.241688888888888869e+02 0.000000000000000000e+00
2.246209523809523887e+02 0.000000000000000000e+00
