# Supplementary material for: Correlated microtiming deviations in jazz and rock music
Source: PLoS One. 2018 Jan 24;13(1):e0186361. doi: 10.1371/journal.pone.0186361 (PMC5783353; doi:10.1371/journal.pone.0186361)
Supplement: S1 Dataset — (ZIP) [file pone.0186361.s001.zip › R37.dat]

7.279782312925169663e+01 0.000000000000000000e+00
7.324462585034014239e+01 0.000000000000000000e+00
7.368761904761905157e+01 0.000000000000000000e+00
7.412190476190475863e+01 0.000000000000000000e+00
nan -1.000000000000000000e+00
7.502222222222222570e+01 0.000000000000000000e+00
7.544072562358276457e+01 0.000000000000000000e+00
7.590004535147392062e+01 0.000000000000000000e+00
7.635718820861677614e+01 0.000000000000000000e+00
7.678385487528345266e+01 0.000000000000000000e+00
7.722630385487528315e+01 0.000000000000000000e+00
7.767129251700680470e+01 0.000000000000000000e+00
7.811156462585033466e+01 0.000000000000000000e+00
7.855111111111111200e+01 0.000000000000000000e+00
7.896725623582766218e+01 0.000000000000000000e+00
7.943727891156463272e+01 0.000000000000000000e+00
7.988498866213151928e+01 0.000000000000000000e+00
8.033759637188208558e+01 0.000000000000000000e+00
8.077387755102040501e+01 0.000000000000000000e+00
8.122412698412698262e+01 0.000000000000000000e+00
8.168181405895691682e+01 0.000000000000000000e+00
8.212244897959183731e+01 0.000000000000000000e+00
8.255582766439908937e+01 0.000000000000000000e+00
8.299537414965986670e+01 0.000000000000000000e+00
8.343746031746032088e+01 0.000000000000000000e+00
8.385850340136055081e+01 0.000000000000000000e+00
8.430385487528344868e+01 0.000000000000000000e+00
8.472471655328797624e+01 0.000000000000000000e+00
8.520326530612244653e+01 0.000000000000000000e+00
8.567981859410430445e+01 0.000000000000000000e+00
8.609795918367346701e+01 0.000000000000000000e+00
8.655346938775510068e+01 0.000000000000000000e+00
8.699827664399093408e+01 0.000000000000000000e+00
8.747882086167800253e+01 0.000000000000000000e+00
8.790113378684807799e+01 0.000000000000000000e+00
8.832453514739229661e+01 0.000000000000000000e+00
8.876843537399999207e+01 1.000000000000000000e+00
8.920925170068026944e+01 0.000000000000000000e+00
8.964317460317460018e+01 0.000000000000000000e+00
9.007655328798186645e+01 0.000000000000000000e+00
9.055419501133786753e+01 0.000000000000000000e+00
9.098122448979592036e+01 0.000000000000000000e+00
9.142258503401360770e+01 0.000000000000000000e+00
9.188335600907029743e+01 0.000000000000000000e+00
9.233904761904761926e+01 0.000000000000000000e+00
9.277460317399999212e+01 1.000000000000000000e+00
9.320126984099999845e+01 1.000000000000000000e+00
9.364553287981858887e+01 0.000000000000000000e+00
9.409287981859409911e+01 0.000000000000000000e+00
9.454530612244897725e+01 0.000000000000000000e+00
9.500063492063492276e+01 0.000000000000000000e+00
9.542222222222221717e+01 0.000000000000000000e+00
9.588226757369614006e+01 0.000000000000000000e+00
9.632054421768707186e+01 0.000000000000000000e+00
9.674267573696144495e+01 0.000000000000000000e+00
9.719201814058956757e+01 0.000000000000000000e+00
9.764208616780045702e+01 0.000000000000000000e+00
9.809614512471655701e+01 0.000000000000000000e+00
nan -1.000000000000000000e+00
nan -1.000000000000000000e+00
nan -1.000000000000000000e+00
nan -1.000000000000000000e+00
nan -1.000000000000000000e+00
nan -1.000000000000000000e+00
nan -1.000000000000000000e+00
1.016774603174603158e+02 0.000000000000000000e+00
1.020956009070294783e+02 0.000000000000000000e+00
1.025273469387755085e+02 0.000000000000000000e+00
1.029768707482993193e+02 0.000000000000000000e+00
1.034135147392290293e+02 0.000000000000000000e+00
1.038536054421768711e+02 0.000000000000000000e+00
1.043169160997732376e+02 0.000000000000000000e+00
1.047626303854875260e+02 0.000000000000000000e+00
1.052014512471655365e+02 0.000000000000000000e+00
1.056399092970521565e+02 0.000000000000000000e+00
1.060928798185940991e+02 0.000000000000000000e+00
1.065449433106576009e+02 0.000000000000000000e+00
1.069736054421768756e+02 0.000000000000000000e+00
1.074171428571428635e+02 0.000000000000000000e+00
1.078712018140589635e+02 0.000000000000000000e+00
1.083169160997732376e+02 0.000000000000000000e+00
1.087506575963718802e+02 0.000000000000000000e+00
1.091987301587301573e+02 0.000000000000000000e+00
1.096321088435374094e+02 0.000000000000000000e+00
1.100838095229999993e+02 0.000000000000000000e+00
1.105295238095238091e+02 0.000000000000000000e+00
1.109714285714285751e+02 0.000000000000000000e+00
1.114155102040816274e+02 0.000000000000000000e+00
1.118643083900226713e+02 0.000000000000000000e+00
1.122744671201814128e+02 0.000000000000000000e+00
1.127386848072562344e+02 0.000000000000000000e+00
1.131820408163265341e+02 0.000000000000000000e+00
1.136375510204081678e+02 0.000000000000000000e+00
1.140565986394557854e+02 0.000000000000000000e+00
nan -1.000000000000000000e+00
nan -1.000000000000000000e+00
nan -1.000000000000000000e+00
1.158655782312925169e+02 0.000000000000000000e+00
1.162860770975056681e+02 0.000000000000000000e+00
1.167288888888888891e+02 0.000000000000000000e+00
1.171682539682539641e+02 0.000000000000000000e+00
1.176273922902494320e+02 0.000000000000000000e+00
1.180689342403628075e+02 0.000000000000000000e+00
1.185046712018140624e+02 0.000000000000000000e+00
1.189786848072562293e+02 0.000000000000000000e+00
1.194035374149659816e+02 0.000000000000000000e+00
1.198563265306122503e+02 0.000000000000000000e+00
1.202699319727891094e+02 0.000000000000000000e+00
1.207254421768707431e+02 0.000000000000000000e+00
1.211902040816326576e+02 0.000000000000000000e+00
1.216390022675737015e+02 0.000000000000000000e+00
1.220631292517006870e+02 0.000000000000000000e+00
1.225322448979591883e+02 0.000000000000000000e+00
1.229596371882086174e+02 0.000000000000000000e+00
1.234133333333333269e+02 0.000000000000000000e+00
1.238577777777777840e+02 0.000000000000000000e+00
1.243000453514739263e+02 0.000000000000000000e+00
1.247593650793650824e+02 0.000000000000000000e+00
1.251796825396825454e+02 0.000000000000000000e+00
1.256119727891156401e+02 0.000000000000000000e+00
1.260789115646258551e+02 0.000000000000000000e+00
1.264952380952380935e+02 0.000000000000000000e+00
1.269302494331065816e+02 0.000000000000000000e+00
1.274029931972789171e+02 0.000000000000000000e+00
1.278425396825396803e+02 0.000000000000000000e+00
1.282519727891156549e+02 0.000000000000000000e+00
1.286953287981859546e+02 0.000000000000000000e+00
1.291383219954648496e+02 0.000000000000000000e+00
1.295736961451247282e+02 0.000000000000000000e+00
nan -1.000000000000000000e+00
1.304736507936507905e+02 0.000000000000000000e+00
1.309070294784580426e+02 0.000000000000000000e+00
1.313365986394557865e+02 0.000000000000000000e+00
1.318002721088435294e+02 0.000000000000000000e+00
1.322557823120000080e+02 0.000000000000000000e+00
1.326955102040816428e+02 0.000000000000000000e+00
1.331417687074829814e+02 0.000000000000000000e+00
1.336177777770000148e+02 1.000000000000000000e+00
1.340342857139999921e+02 1.000000000000000000e+00
nan -1.000000000000000000e+00
1.349529251699999861e+02 1.000000000000000000e+00
1.353607256235827663e+02 0.000000000000000000e+00
1.358124263038548634e+02 0.000000000000000000e+00
1.362209523809523830e+02 0.000000000000000000e+00
1.366742857142857019e+02 0.000000000000000000e+00
nan -1.000000000000000000e+00
nan -1.000000000000000000e+00
nan -1.000000000000000000e+00
nan -1.000000000000000000e+00
1.389226303854875368e+02 0.000000000000000000e+00
1.393630839002267692e+02 0.000000000000000000e+00
1.397754195011337970e+02 0.000000000000000000e+00
1.402387301587301636e+02 0.000000000000000000e+00
nan -1.000000000000000000e+00
1.411611791383219838e+02 0.000000000000000000e+00
1.415929251700680140e+02 0.000000000000000000e+00
1.420244897959183561e+02 0.000000000000000000e+00
1.424442630385487405e+02 0.000000000000000000e+00
1.429182766439909358e+02 0.000000000000000000e+00
1.433541950113378789e+02 0.000000000000000000e+00
1.437984580498866194e+02 0.000000000000000000e+00
nan -1.000000000000000000e+00
1.446802721088435248e+02 0.000000000000000000e+00
1.451357823129251585e+02 0.000000000000000000e+00
1.455854875283446574e+02 0.000000000000000000e+00
nan -1.000000000000000000e+00
nan -1.000000000000000000e+00
nan -1.000000000000000000e+00
nan -1.000000000000000000e+00
nan -1.000000000000000000e+00
nan -1.000000000000000000e+00
nan -1.000000000000000000e+00
1.491109297052154261e+02 0.000000000000000000e+00
1.495365079365079453e+02 0.000000000000000000e+00
1.499938321995464889e+02 0.000000000000000000e+00
1.504223129251700755e+02 0.000000000000000000e+00
1.508872562358276639e+02 0.000000000000000000e+00
nan -1.000000000000000000e+00
1.518768253968254101e+02 0.000000000000000000e+00
1.522811791383219884e+02 0.000000000000000000e+00
1.527160090702947741e+02 0.000000000000000000e+00
1.531611791383219838e+02 0.000000000000000000e+00
1.535947392290249525e+02 0.000000000000000000e+00
1.540375510204081593e+02 0.000000000000000000e+00
1.544932426303854811e+02 0.000000000000000000e+00
1.549360544217687163e+02 0.000000000000000000e+00
1.553627210884353644e+02 0.000000000000000000e+00
1.558015419501133749e+02 0.000000000000000000e+00
1.562684807256235899e+02 0.000000000000000000e+00
1.567004081632653083e+02 0.000000000000000000e+00
1.571392290249433188e+02 0.000000000000000000e+00
1.575800453514739274e+02 0.000000000000000000e+00
1.580333333330000016e+02 0.000000000000000000e+00
1.585104761904761972e+02 0.000000000000000000e+00
1.589117460317460200e+02 0.000000000000000000e+00
1.593705215419501258e+02 0.000000000000000000e+00
1.598013605442176868e+02 0.000000000000000000e+00
1.602430839002267646e+02 0.000000000000000000e+00
1.606744671201814185e+02 0.000000000000000000e+00
1.611196371882086282e+02 0.000000000000000000e+00
1.615842176870748403e+02 0.000000000000000000e+00
1.620346485260770919e+02 0.000000000000000000e+00
1.624529705215419426e+02 0.000000000000000000e+00
1.628836281179138439e+02 0.000000000000000000e+00
1.633545578231292552e+02 0.000000000000000000e+00
1.638057142857142878e+02 0.000000000000000000e+00
1.642487074829932112e+02 0.000000000000000000e+00
1.646590476190476124e+02 0.000000000000000000e+00
1.651145578231292461e+02 0.000000000000000000e+00
1.655974603174603033e+02 0.000000000000000000e+00
1.660538775510204061e+02 0.000000000000000000e+00
1.664781859410430798e+02 0.000000000000000000e+00
1.669215419501133795e+02 0.000000000000000000e+00
1.673569160997732297e+02 0.000000000000000000e+00
1.677980952380952431e+02 0.000000000000000000e+00
1.682280272108843633e+02 0.000000000000000000e+00
1.686978684807256172e+02 0.000000000000000000e+00
1.691292517006802711e+02 0.000000000000000000e+00
1.695820408163265256e+02 0.000000000000000000e+00
1.700306575963718956e+02 0.000000000000000000e+00
1.704870748299319700e+02 0.000000000000000000e+00
1.709142857142857110e+02 0.000000000000000000e+00
1.713487528344671205e+02 0.000000000000000000e+00
1.718039002267573778e+02 0.000000000000000000e+00
1.722536054421768767e+02 0.000000000000000000e+00
nan -1.000000000000000000e+00
1.731434920629999965e+02 0.000000000000000000e+00
1.735818594104308374e+02 0.000000000000000000e+00
1.740081632653061092e+02 0.000000000000000000e+00
1.744489795918367463e+02 0.000000000000000000e+00
1.748761904761904873e+02 0.000000000000000000e+00
1.753355102040816291e+02 0.000000000000000000e+00
1.757895691609977291e+02 0.000000000000000000e+00
1.762320181405895596e+02 0.000000000000000000e+00
1.766548752829999955e+02 1.000000000000000000e+00
nan -1.000000000000000000e+00
1.775669841269841243e+02 0.000000000000000000e+00
1.779662585034013489e+02 0.000000000000000000e+00
1.784204988662131655e+02 0.000000000000000000e+00
1.788406349206349262e+02 0.000000000000000000e+00
nan -1.000000000000000000e+00
1.798292970521542031e+02 0.000000000000000000e+00
1.802525170068027194e+02 0.000000000000000000e+00
1.806893424036281317e+02 0.000000000000000000e+00
1.811386848072562259e+02 0.000000000000000000e+00
1.815698866213151916e+02 0.000000000000000000e+00
1.820019954648525982e+02 0.000000000000000000e+00
1.824515192743764089e+02 0.000000000000000000e+00
1.829028571428571297e+02 0.000000000000000000e+00
1.833694331065759684e+02 0.000000000000000000e+00
1.838033560090000265e+02 0.000000000000000000e+00
1.842314739229024951e+02 0.000000000000000000e+00
1.846592290249433006e+02 0.000000000000000000e+00
1.851163718820861561e+02 0.000000000000000000e+00
1.855544671201814140e+02 0.000000000000000000e+00
1.860107029469999986e+02 0.000000000000000000e+00
nan -1.000000000000000000e+00
1.869217233560090676e+02 0.000000000000000000e+00
1.873251700680272052e+02 0.000000000000000000e+00
1.877636281179138393e+02 0.000000000000000000e+00
1.882334693877550933e+02 0.000000000000000000e+00
1.886702947845805056e+02 0.000000000000000000e+00
1.891034920634920695e+02 0.000000000000000000e+00
1.895758730158730145e+02 0.000000000000000000e+00
1.899929251700680197e+02 0.000000000000000000e+00
1.904785487528344561e+02 0.000000000000000000e+00
1.908859863945578184e+02 0.000000000000000000e+00
1.913531065759637215e+02 0.000000000000000000e+00
1.917781405895691478e+02 0.000000000000000000e+00
1.922147845804988719e+02 0.000000000000000000e+00
1.926612244897959272e+02 0.000000000000000000e+00
1.931033106575963814e+02 0.000000000000000000e+00
1.935633560090703043e+02 0.000000000000000000e+00
1.940370068027210948e+02 0.000000000000000000e+00
1.944486167800453416e+02 0.000000000000000000e+00
1.948809070294784647e+02 0.000000000000000000e+00
1.953184580498866296e+02 0.000000000000000000e+00
1.957926530612244846e+02 0.000000000000000000e+00
1.962126077097505572e+02 0.000000000000000000e+00
1.966403628117913911e+02 0.000000000000000000e+00
1.970846258503401316e+02 0.000000000000000000e+00
1.975595464852607677e+02 0.000000000000000000e+00
1.979921995464852671e+02 0.000000000000000000e+00
1.984257596371882073e+02 0.000000000000000000e+00
1.988647619047619060e+02 0.000000000000000000e+00
1.993324263038548736e+02 0.000000000000000000e+00
1.997578231292517046e+02 0.000000000000000000e+00
2.001873922902494201e+02 0.000000000000000000e+00
nan -1.000000000000000000e+00
2.011533786848072509e+02 0.000000000000000000e+00
2.015746031746031690e+02 0.000000000000000000e+00
2.020083446712018258e+02 0.000000000000000000e+00
2.024393650793650750e+02 0.000000000000000000e+00
2.028823582766439984e+02 0.000000000000000000e+00
2.033153741496598741e+02 0.000000000000000000e+00
2.037701587301587267e+02 0.000000000000000000e+00
2.042229478458049812e+02 0.000000000000000000e+00
2.046688435374149719e+02 0.000000000000000000e+00
2.051000453514739092e+02 0.000000000000000000e+00
2.055466666666666526e+02 0.000000000000000000e+00
2.060019954648525982e+02 0.000000000000000000e+00
2.064382766439909176e+02 0.000000000000000000e+00
2.068683900226757260e+02 0.000000000000000000e+00
2.073215419501133852e+02 0.000000000000000000e+00
2.077440362811791488e+02 0.000000000000000000e+00
2.081973696145124677e+02 0.000000000000000000e+00
2.086507029478458151e+02 0.000000000000000000e+00
2.091134693877550887e+02 0.000000000000000000e+00
2.095450340136054308e+02 0.000000000000000000e+00
2.099816780045351550e+02 0.000000000000000000e+00
2.104166893424036289e+02 0.000000000000000000e+00
2.108627664399093078e+02 0.000000000000000000e+00
2.113260770975056744e+02 0.000000000000000000e+00
nan -1.000000000000000000e+00
2.121585487528344629e+02 0.000000000000000000e+00
2.125812244897959147e+02 0.000000000000000000e+00
2.130447165532879694e+02 0.000000000000000000e+00
2.135207256235827629e+02 0.000000000000000000e+00
2.139731519274376410e+02 0.000000000000000000e+00
2.143697052154195148e+02 0.000000000000000000e+00
nan -1.000000000000000000e+00
2.153262585034013625e+02 0.000000000000000000e+00
2.157527437641723225e+02 0.000000000000000000e+00
2.162040816326530717e+02 0.000000000000000000e+00
2.166389115646258574e+02 0.000000000000000000e+00
2.170862585034013534e+02 0.000000000000000000e+00
2.175062131519274260e+02 0.000000000000000000e+00
2.179911111109999808e+02 1.000000000000000000e+00
2.184366439899999932e+02 1.000000000000000000e+00
2.188720181399999944e+02 1.000000000000000000e+00
2.193295238090000225e+02 1.000000000000000000e+00
2.197525623580000058e+02 1.000000000000000000e+00
2.202115192740000111e+02 1.000000000000000000e+00
2.206459863945578093e+02 0.000000000000000000e+00
2.210891609977324208e+02 0.000000000000000000e+00
2.215519274376417229e+02 0.000000000000000000e+00
2.219976417233559971e+02 0.000000000000000000e+00
2.224293877551020273e+02 0.000000000000000000e+00
2.228660317460317515e+02 0.000000000000000000e+00
2.233008616780045372e+02 0.000000000000000000e+00
2.237438548752834606e+02 0.000000000000000000e+00
2.241999092970521588e+02 0.000000000000000000e+00
2.246321995464852534e+02 0.000000000000000000e+00
2.250793650793650897e+02 0.000000000000000000e+00
2.255247165532879876e+02 0.000000000000000000e+00
2.259727891156462647e+02 0.000000000000000000e+00
2.264039909297052020e+02 0.000000000000000000e+00
nan -1.000000000000000000e+00
nan -1.000000000000000000e+00
nan -1.000000000000000000e+00
nan -1.000000000000000000e+00
nan -1.000000000000000000e+00
nan -1.000000000000000000e+00
2.295430385487528326e+02 0.000000000000000000e+00
2.299562811791383297e+02 0.000000000000000000e+00
2.303945578231292473e+02 0.000000000000000000e+00
2.308767346930000031e+02 1.000000000000000000e+00
2.313063038540000207e+02 1.000000000000000000e+00
nan -1.000000000000000000e+00
nan -1.000000000000000000e+00
2.326063492059999760e+02 1.000000000000000000e+00
nan -1.000000000000000000e+00
nan -1.000000000000000000e+00
nan -1.000000000000000000e+00
2.344170521540000038e+02 1.000000000000000000e+00
2.348538775509999823e+02 1.000000000000000000e+00
2.352827210879999882e+02 1.000000000000000000e+00
2.357529251699999975e+02 1.000000000000000000e+00
2.361570975049999959e+02 0.000000000000000000e+00
2.366242176870748324e+02 0.000000000000000000e+00
2.370884353741496682e+02 0.000000000000000000e+00
2.375276190476190550e+02 0.000000000000000000e+00
2.379838548752834413e+02 0.000000000000000000e+00
2.384079818594104268e+02 0.000000000000000000e+00
2.388540589569161057e+02 0.000000000000000000e+00
2.393197278911564752e+02 0.000000000000000000e+00
2.397516553287981935e+02 0.000000000000000000e+00
2.402068027210884225e+02 0.000000000000000000e+00
2.406325623582766582e+02 0.000000000000000000e+00
2.410926077097505811e+02 0.000000000000000000e+00
2.415172789115646310e+02 0.000000000000000000e+00
2.419631746031745934e+02 0.000000000000000000e+00
2.424076190469999972e+02 0.000000000000000000e+00
nan -1.000000000000000000e+00
nan -1.000000000000000000e+00
nan -1.000000000000000000e+00
nan -1.000000000000000000e+00
nan -1.000000000000000000e+00
2.450782766439909324e+02 0.000000000000000000e+00
2.454978684807256286e+02 0.000000000000000000e+00
2.459472108843537512e+02 0.000000000000000000e+00
2.464041723356009186e+02 0.000000000000000000e+00
nan -1.000000000000000000e+00
2.473174149650000118e+02 1.000000000000000000e+00
nan -1.000000000000000000e+00
nan -1.000000000000000000e+00
2.486436281179138348e+02 0.000000000000000000e+00
2.490824489795918453e+02 0.000000000000000000e+00
2.494828117913832273e+02 0.000000000000000000e+00
2.499562811791383297e+02 0.000000000000000000e+00
2.503608163265306246e+02 0.000000000000000000e+00
2.508433560090703054e+02 0.000000000000000000e+00
2.512673015873015743e+02 0.000000000000000000e+00
2.517188208616780116e+02 0.000000000000000000e+00
2.521636281179138450e+02 0.000000000000000000e+00
2.526169614512471640e+02 0.000000000000000000e+00
2.530492517006802586e+02 0.000000000000000000e+00
2.534673922902494212e+02 0.000000000000000000e+00
2.539313832190000255e+02 0.000000000000000000e+00
2.543709750566893320e+02 0.000000000000000000e+00
