# Supplementary material for: Correlated microtiming deviations in jazz and rock music
Source: PLoS One. 2018 Jan 24;13(1):e0186361. doi: 10.1371/journal.pone.0186361 (PMC5783353; doi:10.1371/journal.pone.0186361)
Supplement: S1 Dataset — (ZIP) [file pone.0186361.s001.zip › R38.dat]

1.316825396825396899e+00 0.000000000000000000e+00
1.565170068027210926e+00 0.000000000000000000e+00
1.772879818594104373e+00 0.000000000000000000e+00
2.004716553287981817e+00 0.000000000000000000e+00
2.220226757369614390e+00 0.000000000000000000e+00
2.470566893424036348e+00 0.000000000000000000e+00
2.681541950113378814e+00 0.000000000000000000e+00
2.927891156462584910e+00 0.000000000000000000e+00
3.130158730158730140e+00 0.000000000000000000e+00
3.366530612244897913e+00 0.000000000000000000e+00
3.567891156462585034e+00 0.000000000000000000e+00
3.807891156462585247e+00 0.000000000000000000e+00
4.020317460317460068e+00 0.000000000000000000e+00
4.272653061224489512e+00 0.000000000000000000e+00
4.487800453514739552e+00 0.000000000000000000e+00
4.733786848072562670e+00 0.000000000000000000e+00
4.946213151927437934e+00 0.000000000000000000e+00
5.183673469387755084e+00 0.000000000000000000e+00
5.391746031746031953e+00 0.000000000000000000e+00
5.631564625850340455e+00 0.000000000000000000e+00
5.849977324263038625e+00 0.000000000000000000e+00
6.086530612244898109e+00 0.000000000000000000e+00
6.312925170068027114e+00 0.000000000000000000e+00
6.548934240362811465e+00 0.000000000000000000e+00
6.757732426303855178e+00 0.000000000000000000e+00
6.994104308390022950e+00 0.000000000000000000e+00
7.218503401360544025e+00 0.000000000000000000e+00
7.457777777777777395e+00 0.000000000000000000e+00
7.684353741496599000e+00 0.000000000000000000e+00
7.924172335600906614e+00 0.000000000000000000e+00
8.148390022675737754e+00 0.000000000000000000e+00
8.395827664399092782e+00 0.000000000000000000e+00
8.654875283446711975e+00 0.000000000000000000e+00
8.858049886621314428e+00 0.000000000000000000e+00
9.066848072562358141e+00 0.000000000000000000e+00
9.305215419501132956e+00 0.000000000000000000e+00
9.515283446712018645e+00 0.000000000000000000e+00
9.757823129251701033e+00 0.000000000000000000e+00
9.978049886621315423e+00 0.000000000000000000e+00
1.020244897959183739e+01 0.000000000000000000e+00
1.041922902494331105e+01 0.000000000000000000e+00
1.066195011337868515e+01 0.000000000000000000e+00
1.086780045299999919e+01 0.000000000000000000e+00
1.110426303799999914e+01 0.000000000000000000e+00
1.133424036281179070e+01 0.000000000000000000e+00
1.156462585034013557e+01 0.000000000000000000e+00
1.177795918367346850e+01 0.000000000000000000e+00
1.200852607709750508e+01 0.000000000000000000e+00
1.222820861678004611e+01 0.000000000000000000e+00
1.247963718820861700e+01 0.000000000000000000e+00
1.268281179138321946e+01 0.000000000000000000e+00
1.292444444444444507e+01 0.000000000000000000e+00
1.313614512471655260e+01 0.000000000000000000e+00
1.338303854875283427e+01 0.000000000000000000e+00
1.358947845804988575e+01 0.000000000000000000e+00
1.383310657596371840e+01 0.000000000000000000e+00
1.404734693877550988e+01 0.000000000000000000e+00
1.429024943310657569e+01 0.000000000000000000e+00
1.450013605442176789e+01 0.000000000000000000e+00
1.473433106575963691e+01 0.000000000000000000e+00
1.495020408163265380e+01 0.000000000000000000e+00
1.519437641723355981e+01 0.000000000000000000e+00
1.540789115646258445e+01 0.000000000000000000e+00
1.564498866213151906e+01 0.000000000000000000e+00
1.585904761904761884e+01 0.000000000000000000e+00
1.610594104308389873e+01 0.000000000000000000e+00
1.632090702947845884e+01 0.000000000000000000e+00
1.655138321900000165e+01 0.000000000000000000e+00
1.678258503401360713e+01 0.000000000000000000e+00
1.700299319727891145e+01 0.000000000000000000e+00
1.721922902494330998e+01 0.000000000000000000e+00
1.745269841269841393e+01 0.000000000000000000e+00
1.767600907029478563e+01 0.000000000000000000e+00
1.790585034013605537e+01 0.000000000000000000e+00
1.815201814058956842e+01 0.000000000000000000e+00
1.837968253968254118e+01 0.000000000000000000e+00
1.861950113378684790e+01 0.000000000000000000e+00
1.887292517006802584e+01 0.000000000000000000e+00
1.909605442176870582e+01 0.000000000000000000e+00
1.933170068027211030e+01 0.000000000000000000e+00
nan -1.000000000000000000e+00
nan -1.000000000000000000e+00
nan -1.000000000000000000e+00
nan -1.000000000000000000e+00
nan -1.000000000000000000e+00
nan -1.000000000000000000e+00
nan -1.000000000000000000e+00
nan -1.000000000000000000e+00
nan -1.000000000000000000e+00
nan -1.000000000000000000e+00
nan -1.000000000000000000e+00
2.201396825300000160e+01 0.000000000000000000e+00
2.225995464800000079e+01 0.000000000000000000e+00
2.249124716553287939e+01 0.000000000000000000e+00
2.269151927437641802e+01 0.000000000000000000e+00
2.293024943310657449e+01 0.000000000000000000e+00
2.317043083900226819e+01 0.000000000000000000e+00
nan -1.000000000000000000e+00
2.362775510204081542e+01 0.000000000000000000e+00
2.387664399000000159e+01 0.000000000000000000e+00
2.408290249433106567e+01 0.000000000000000000e+00
2.431328798185941054e+01 0.000000000000000000e+00
2.453405895691609828e+01 0.000000000000000000e+00
2.476299319727891302e+01 0.000000000000000000e+00
2.499501133786847973e+01 0.000000000000000000e+00
2.524281179138321818e+01 0.000000000000000000e+00
2.544798185941042945e+01 0.000000000000000000e+00
2.569015873015872842e+01 0.000000000000000000e+00
2.591020408163265287e+01 0.000000000000000000e+00
nan -1.000000000000000000e+00
2.636045351473923049e+01 0.000000000000000000e+00
2.659011337868480851e+01 0.000000000000000000e+00
2.680453514739228993e+01 0.000000000000000000e+00
2.704526077097505521e+01 0.000000000000000000e+00
2.725768707482993136e+01 0.000000000000000000e+00
nan -1.000000000000000000e+00
2.772480725623582742e+01 0.000000000000000000e+00
2.796317460317460402e+01 0.000000000000000000e+00
2.816925170068027384e+01 0.000000000000000000e+00
2.840888888888888886e+01 0.000000000000000000e+00
2.861605442176870895e+01 0.000000000000000000e+00
2.885297052099999959e+01 0.000000000000000000e+00
2.907192743764172249e+01 0.000000000000000000e+00
2.930394557823129276e+01 0.000000000000000000e+00
2.952743764172335617e+01 0.000000000000000000e+00
2.976399092970521565e+01 0.000000000000000000e+00
2.997986394557823076e+01 0.000000000000000000e+00
3.020916099773242536e+01 0.000000000000000000e+00
3.042521541950113217e+01 0.000000000000000000e+00
3.065977324263038639e+01 0.000000000000000000e+00
3.087873015873015703e+01 0.000000000000000000e+00
3.111274376417233611e+01 0.000000000000000000e+00
3.131700680272108883e+01 0.000000000000000000e+00
3.152798185941043130e+01 0.000000000000000000e+00
3.176743764172335460e+01 0.000000000000000000e+00
3.199346938775510196e+01 0.000000000000000000e+00
3.220498866213151956e+01 0.000000000000000000e+00
3.244099773242630391e+01 0.000000000000000000e+00
3.264834467120181216e+01 0.000000000000000000e+00
3.288775510199999985e+01 0.000000000000000000e+00
3.310240362811791215e+01 0.000000000000000000e+00
3.333877551020407992e+01 0.000000000000000000e+00
3.356226757369614688e+01 0.000000000000000000e+00
3.379120181405895806e+01 0.000000000000000000e+00
3.401294784499999935e+01 0.000000000000000000e+00
3.426213151927437650e+01 0.000000000000000000e+00
3.446730158730158422e+01 0.000000000000000000e+00
3.470730158730158621e+01 0.000000000000000000e+00
3.492752834467120238e+01 0.000000000000000000e+00
3.516662131519274226e+01 0.000000000000000000e+00
3.538684807256235842e+01 0.000000000000000000e+00
3.560816326530612486e+01 0.000000000000000000e+00
3.582839002267573392e+01 0.000000000000000000e+00
3.607129251700680328e+01 0.000000000000000000e+00
3.628480725600000056e+01 0.000000000000000000e+00
3.651265306122449061e+01 0.000000000000000000e+00
3.671691609977324333e+01 0.000000000000000000e+00
3.696018140589568901e+01 0.000000000000000000e+00
3.717242630385487701e+01 0.000000000000000000e+00
3.740390022675737214e+01 0.000000000000000000e+00
3.762267573696145462e+01 0.000000000000000000e+00
nan -1.000000000000000000e+00
nan -1.000000000000000000e+00
nan -1.000000000000000000e+00
3.854585034013605593e+01 0.000000000000000000e+00
3.879092970521541872e+01 0.000000000000000000e+00
3.900952380952381304e+01 0.000000000000000000e+00
3.925551020408163083e+01 0.000000000000000000e+00
3.947537414965986358e+01 0.000000000000000000e+00
3.971301587301586977e+01 0.000000000000000000e+00
3.995229024943310492e+01 0.000000000000000000e+00
4.019519274376417428e+01 0.000000000000000000e+00
4.041324263038548992e+01 0.000000000000000000e+00
4.063564625850339951e+01 0.000000000000000000e+00
4.085405895691609857e+01 0.000000000000000000e+00
4.108970521541949950e+01 0.000000000000000000e+00
4.131283446712018304e+01 0.000000000000000000e+00
4.155410430839002345e+01 0.000000000000000000e+00
4.177959183600000159e+01 0.000000000000000000e+00
4.200108843537415027e+01 0.000000000000000000e+00
4.221841269841269906e+01 0.000000000000000000e+00
4.245532879818593841e+01 0.000000000000000000e+00
4.266557823129251403e+01 0.000000000000000000e+00
4.289868480725623812e+01 0.000000000000000000e+00
4.311473922902494138e+01 0.000000000000000000e+00
4.335455782312925521e+01 0.000000000000000000e+00
4.357931972789115349e+01 0.000000000000000000e+00
4.382331065759637312e+01 0.000000000000000000e+00
4.404462585034013955e+01 0.000000000000000000e+00
4.426448979591836519e+01 0.000000000000000000e+00
4.448761904761904873e+01 0.000000000000000000e+00
4.471292517006802569e+01 0.000000000000000000e+00
4.492988662131519106e+01 0.000000000000000000e+00
4.516081632653061462e+01 0.000000000000000000e+00
4.538503401360544132e+01 0.000000000000000000e+00
4.561233560090703065e+01 0.000000000000000000e+00
4.583673469387755262e+01 0.000000000000000000e+00
4.607147392290249144e+01 0.000000000000000000e+00
4.630657596371882079e+01 0.000000000000000000e+00
4.654675736961451094e+01 0.000000000000000000e+00
4.676535147392290526e+01 0.000000000000000000e+00
4.699519274376417144e+01 0.000000000000000000e+00
4.722086167800453183e+01 0.000000000000000000e+00
4.746448979591836803e+01 0.000000000000000000e+00
4.767909297052154471e+01 0.000000000000000000e+00
4.791383219954648354e+01 0.000000000000000000e+00
4.814657596371882420e+01 0.000000000000000000e+00
4.838730158730158593e+01 0.000000000000000000e+00
4.861569160997732553e+01 0.000000000000000000e+00
4.885551020408163225e+01 0.000000000000000000e+00
4.906467120181405761e+01 0.000000000000000000e+00
4.932081632653061121e+01 0.000000000000000000e+00
4.953886621315192684e+01 0.000000000000000000e+00
4.976126984126984354e+01 0.000000000000000000e+00
4.999437641723356052e+01 0.000000000000000000e+00
5.023328798185941224e+01 0.000000000000000000e+00
5.046548752834467422e+01 0.000000000000000000e+00
5.070204081632653015e+01 0.000000000000000000e+00
5.093315192743764186e+01 0.000000000000000000e+00
5.116916099773242621e+01 0.000000000000000000e+00
5.139120181405895949e+01 0.000000000000000000e+00
5.162231292517007120e+01 0.000000000000000000e+00
nan -1.000000000000000000e+00
5.207963718820861487e+01 0.000000000000000000e+00
5.229986394557823104e+01 0.000000000000000000e+00
5.254312925170068382e+01 0.000000000000000000e+00
5.276988662131519447e+01 0.000000000000000000e+00
5.300716553287981725e+01 0.000000000000000000e+00
5.322013605442177209e+01 0.000000000000000000e+00
5.344507936507936563e+01 0.000000000000000000e+00
5.367129251700680470e+01 0.000000000000000000e+00
5.391328798185941196e+01 0.000000000000000000e+00
5.413841269841270076e+01 0.000000000000000000e+00
5.436825396825396695e+01 0.000000000000000000e+00
5.459446711999999735e+01 0.000000000000000000e+00
5.482448979591836746e+01 0.000000000000000000e+00
5.505124716553287811e+01 0.000000000000000000e+00
5.527655328798186218e+01 0.000000000000000000e+00
5.550458049886621126e+01 0.000000000000000000e+00
5.574149659863945772e+01 0.000000000000000000e+00
5.596226757369614546e+01 0.000000000000000000e+00
5.619519274376417428e+01 0.000000000000000000e+00
5.642575963718820731e+01 0.000000000000000000e+00
5.667410430839002089e+01 0.000000000000000000e+00
5.688562358276644204e+01 0.000000000000000000e+00
5.711201814058956927e+01 0.000000000000000000e+00
5.733841269841269650e+01 0.000000000000000000e+00
5.757170068027210874e+01 0.000000000000000000e+00
5.778557823129251858e+01 0.000000000000000000e+00
5.803065759637188137e+01 0.000000000000000000e+00
5.826975056689342125e+01 0.000000000000000000e+00
5.850485260770975060e+01 0.000000000000000000e+00
5.873306122448979494e+01 0.000000000000000000e+00
5.895927437641723401e+01 0.000000000000000000e+00
nan -1.000000000000000000e+00
nan -1.000000000000000000e+00
5.965786848072562520e+01 0.000000000000000000e+00
nan -1.000000000000000000e+00
6.010829931972789097e+01 0.000000000000000000e+00
6.034013605442176953e+01 0.000000000000000000e+00
6.056417233560090807e+01 0.000000000000000000e+00
6.079836734693877531e+01 0.000000000000000000e+00
nan -1.000000000000000000e+00
nan -1.000000000000000000e+00
6.149986394557823388e+01 0.000000000000000000e+00
6.172498866213152269e+01 0.000000000000000000e+00
6.193668934200000109e+01 0.000000000000000000e+00
6.219011337868480638e+01 0.000000000000000000e+00
6.239564625850340462e+01 0.000000000000000000e+00
6.264253968253968452e+01 0.000000000000000000e+00
6.285006802721088093e+01 0.000000000000000000e+00
6.308952380952381134e+01 0.000000000000000000e+00
6.330557823129251460e+01 0.000000000000000000e+00
6.355918367346938425e+01 0.000000000000000000e+00
6.376326530612244881e+01 0.000000000000000000e+00
6.401342403628117950e+01 0.000000000000000000e+00
6.423365079365079566e+01 0.000000000000000000e+00
6.447038548752834686e+01 0.000000000000000000e+00
6.467936507936508406e+01 0.000000000000000000e+00
6.491047619047618866e+01 0.000000000000000000e+00
6.513179138321994799e+01 0.000000000000000000e+00
6.537995464852608052e+01 0.000000000000000000e+00
6.558512471655328113e+01 0.000000000000000000e+00
6.582058956899999203e+01 0.000000000000000000e+00
6.603900226757369296e+01 0.000000000000000000e+00
6.627773242630385653e+01 0.000000000000000000e+00
6.649541950100000065e+01 0.000000000000000000e+00
6.673124716553287783e+01 0.000000000000000000e+00
6.694621315192743793e+01 0.000000000000000000e+00
6.719909297052154784e+01 0.000000000000000000e+00
6.741750566893423979e+01 0.000000000000000000e+00
6.765873015799999735e+01 0.000000000000000000e+00
6.786848072562358425e+01 0.000000000000000000e+00
6.811428571428571388e+01 0.000000000000000000e+00
6.833142857142857451e+01 0.000000000000000000e+00
6.855818594100000496e+01 0.000000000000000000e+00
6.877950113378685160e+01 0.000000000000000000e+00
6.902204081632653754e+01 0.000000000000000000e+00
6.924038548699999751e+01 0.000000000000000000e+00
6.948952380952380281e+01 0.000000000000000000e+00
6.968798185941042789e+01 0.000000000000000000e+00
6.989260770975056403e+01 0.000000000000000000e+00
nan -1.000000000000000000e+00
nan -1.000000000000000000e+00
nan -1.000000000000000000e+00
nan -1.000000000000000000e+00
nan -1.000000000000000000e+00
nan -1.000000000000000000e+00
nan -1.000000000000000000e+00
nan -1.000000000000000000e+00
7.198911564625849735e+01 0.000000000000000000e+00
7.222095238095238301e+01 0.000000000000000000e+00
7.246149659863945658e+01 0.000000000000000000e+00
nan -1.000000000000000000e+00
nan -1.000000000000000000e+00
nan -1.000000000000000000e+00
nan -1.000000000000000000e+00
nan -1.000000000000000000e+00
7.380371882086167545e+01 0.000000000000000000e+00
7.404897959183674061e+01 0.000000000000000000e+00
7.427845804988662337e+01 0.000000000000000000e+00
nan -1.000000000000000000e+00
7.471999999999999886e+01 0.000000000000000000e+00
7.497614512471655246e+01 0.000000000000000000e+00
7.518439909297052282e+01 0.000000000000000000e+00
7.542058956916099532e+01 0.000000000000000000e+00
7.564226757369614518e+01 0.000000000000000000e+00
7.588099773242630874e+01 0.000000000000000000e+00
7.610285714285714675e+01 0.000000000000000000e+00
7.634503401360544217e+01 0.000000000000000000e+00
7.655909297052154727e+01 0.000000000000000000e+00
7.679256235827664057e+01 0.000000000000000000e+00
7.701024943310657989e+01 0.000000000000000000e+00
7.723174603174602737e+01 0.000000000000000000e+00
7.746539682539682303e+01 0.000000000000000000e+00
7.769124716553288579e+01 0.000000000000000000e+00
7.791201814058956643e+01 0.000000000000000000e+00
7.814476190476190709e+01 0.000000000000000000e+00
7.836317460317459904e+01 0.000000000000000000e+00
7.858648526077097074e+01 0.000000000000000000e+00
7.882902494331065668e+01 0.000000000000000000e+00
nan -1.000000000000000000e+00
7.928798185941043641e+01 0.000000000000000000e+00
7.952102040799999827e+01 0.000000000000000000e+00
7.973403628100000162e+01 0.000000000000000000e+00
7.998802721088435419e+01 0.000000000000000000e+00
8.020553287981859114e+01 0.000000000000000000e+00
8.043736961451247680e+01 0.000000000000000000e+00
8.065306122448978954e+01 0.000000000000000000e+00
8.088761904761905441e+01 0.000000000000000000e+00
8.110494331065760321e+01 0.000000000000000000e+00
8.133532879818594097e+01 0.000000000000000000e+00
8.155589569100000347e+01 0.000000000000000000e+00
8.180553287981859967e+01 0.000000000000000000e+00
8.200786847999999907e+01 0.000000000000000000e+00
8.222621315100001027e+01 0.000000000000000000e+00
8.244390022675736418e+01 0.000000000000000000e+00
8.267591836734693800e+01 0.000000000000000000e+00
8.288580498866213020e+01 0.000000000000000000e+00
8.312072562358277139e+01 0.000000000000000000e+00
8.332952380952380622e+01 0.000000000000000000e+00
8.356825396825396979e+01 0.000000000000000000e+00
8.378412698412698489e+01 0.000000000000000000e+00
8.402666666666667084e+01 0.000000000000000000e+00
8.423673469387755119e+01 0.000000000000000000e+00
8.447165532879819239e+01 0.000000000000000000e+00
8.467501133786848300e+01 0.000000000000000000e+00
8.492317460317460132e+01 0.000000000000000000e+00
8.513578231292517273e+01 0.000000000000000000e+00
8.537687074829932499e+01 0.000000000000000000e+00
8.560145124716552800e+01 0.000000000000000000e+00
8.583909297052154841e+01 0.000000000000000000e+00
8.605950113378685273e+01 0.000000000000000000e+00
8.629732426303854709e+01 0.000000000000000000e+00
8.650866213151927298e+01 0.000000000000000000e+00
8.675102040816327076e+01 0.000000000000000000e+00
8.697052154195012008e+01 0.000000000000000000e+00
8.721034013605442681e+01 0.000000000000000000e+00
8.743981859410430957e+01 0.000000000000000000e+00
8.765478458049886967e+01 0.000000000000000000e+00
8.789768707482993193e+01 0.000000000000000000e+00
8.812553287981859285e+01 0.000000000000000000e+00
8.836517006802721141e+01 0.000000000000000000e+00
8.858249433106576021e+01 0.000000000000000000e+00
8.880217687074829769e+01 0.000000000000000000e+00
nan -1.000000000000000000e+00
8.926603174603174295e+01 0.000000000000000000e+00
8.951755101999999908e+01 0.000000000000000000e+00
8.972535147392289900e+01 0.000000000000000000e+00
8.996081632653061888e+01 0.000000000000000000e+00
9.019428571428571217e+01 0.000000000000000000e+00
9.043065759637188705e+01 0.000000000000000000e+00
9.064888888888889085e+01 0.000000000000000000e+00
9.089687074829932101e+01 0.000000000000000000e+00
9.110820861678004690e+01 0.000000000000000000e+00
9.133678004535147466e+01 0.000000000000000000e+00
9.156825396825396979e+01 0.000000000000000000e+00
9.178993197278911964e+01 0.000000000000000000e+00
9.201578231292516818e+01 0.000000000000000000e+00
9.224544217687075331e+01 0.000000000000000000e+00
9.246820861678004633e+01 0.000000000000000000e+00
9.269841269841269593e+01 0.000000000000000000e+00
9.293278911564625844e+01 0.000000000000000000e+00
9.316353741496598673e+01 0.000000000000000000e+00
9.339138321995464764e+01 0.000000000000000000e+00
9.361941043083899672e+01 0.000000000000000000e+00
9.384399092970521394e+01 0.000000000000000000e+00
9.407818594104308829e+01 0.000000000000000000e+00
9.429714285714285893e+01 0.000000000000000000e+00
9.453206349206348591e+01 0.000000000000000000e+00
9.474430839002268101e+01 0.000000000000000000e+00
9.498430839002267589e+01 0.000000000000000000e+00
9.520487528299999269e+01 0.000000000000000000e+00
9.543365079365079851e+01 0.000000000000000000e+00
9.565061224489795677e+01 0.000000000000000000e+00
9.588317460317460927e+01 0.000000000000000000e+00
9.609922902494331254e+01 0.000000000000000000e+00
9.633687074829931873e+01 0.000000000000000000e+00
9.655111111099999732e+01 0.000000000000000000e+00
9.678077097505668291e+01 0.000000000000000000e+00
9.700281179138322329e+01 0.000000000000000000e+00
9.723501133786848527e+01 0.000000000000000000e+00
9.745070294784579801e+01 0.000000000000000000e+00
9.769070294784580710e+01 0.000000000000000000e+00
9.790675736961451037e+01 0.000000000000000000e+00
9.813605442176870497e+01 0.000000000000000000e+00
9.836716553287982379e+01 0.000000000000000000e+00
9.861442176870748710e+01 0.000000000000000000e+00
9.883229024943310037e+01 0.000000000000000000e+00
9.906594104308389603e+01 0.000000000000000000e+00
9.929034013605442510e+01 0.000000000000000000e+00
9.951764172335600733e+01 0.000000000000000000e+00
9.975074829931972431e+01 0.000000000000000000e+00
9.998149659863945260e+01 0.000000000000000000e+00
1.001962811791383245e+02 0.000000000000000000e+00
1.004360997732426313e+02 0.000000000000000000e+00
1.006663038548752809e+02 0.000000000000000000e+00
1.009057596371882113e+02 0.000000000000000000e+00
1.011321541950113385e+02 0.000000000000000000e+00
1.013561904761904771e+02 0.000000000000000000e+00
1.015800453514739274e+02 0.000000000000000000e+00
1.018307482993197226e+02 0.000000000000000000e+00
1.020487981859410382e+02 0.000000000000000000e+00
1.022822675736961457e+02 0.000000000000000000e+00
1.025177324263038514e+02 0.000000000000000000e+00
1.027452154195011360e+02 0.000000000000000000e+00
1.029576417233560051e+02 0.000000000000000000e+00
1.031974603174603118e+02 0.000000000000000000e+00
1.034073469387755040e+02 0.000000000000000000e+00
1.036567800453514678e+02 0.000000000000000000e+00
1.038682993197278961e+02 0.000000000000000000e+00
1.041061224489795904e+02 0.000000000000000000e+00
1.043265306122448948e+02 0.000000000000000000e+00
1.045629024943310696e+02 0.000000000000000000e+00
1.047798639455782279e+02 0.000000000000000000e+00
1.050100680272108775e+02 0.000000000000000000e+00
1.052301133786848055e+02 0.000000000000000000e+00
1.054712018140589578e+02 0.000000000000000000e+00
1.056919727891156526e+02 0.000000000000000000e+00
1.059383219954648467e+02 0.000000000000000000e+00
1.061580045351473984e+02 0.000000000000000000e+00
1.064027210884353707e+02 0.000000000000000000e+00
1.066249433106575992e+02 0.000000000000000000e+00
1.068466213151927491e+02 0.000000000000000000e+00
1.070693877551020421e+02 0.000000000000000000e+00
1.073035827664399022e+02 0.000000000000000000e+00
1.075169160997732405e+02 0.000000000000000000e+00
1.077549206349206372e+02 0.000000000000000000e+00
1.079733333333333292e+02 0.000000000000000000e+00
1.082153287981859364e+02 0.000000000000000000e+00
1.084455328798186002e+02 0.000000000000000000e+00
1.086663038548752809e+02 0.000000000000000000e+00
1.088992290249433097e+02 0.000000000000000000e+00
1.091468480725623635e+02 0.000000000000000000e+00
1.093757823129251676e+02 0.000000000000000000e+00
1.096110657596371851e+02 0.000000000000000000e+00
1.098479818594104245e+02 0.000000000000000000e+00
1.100847165532879757e+02 0.000000000000000000e+00
1.103065759637188279e+02 0.000000000000000000e+00
1.105558276643990894e+02 0.000000000000000000e+00
1.107672562350000049e+02 0.000000000000000000e+00
1.110153287981859478e+02 0.000000000000000000e+00
1.112197732426303816e+02 0.000000000000000000e+00
1.114568707482993233e+02 0.000000000000000000e+00
1.116827210884353718e+02 0.000000000000000000e+00
1.119299773242630351e+02 0.000000000000000000e+00
1.121478458049886626e+02 0.000000000000000000e+00
1.123911111111111154e+02 0.000000000000000000e+00
1.126019047619047626e+02 0.000000000000000000e+00
1.128224943310657551e+02 0.000000000000000000e+00
1.130728344671201882e+02 0.000000000000000000e+00
1.133015873015873041e+02 0.000000000000000000e+00
1.135392290249433103e+02 0.000000000000000000e+00
1.137685260770975049e+02 0.000000000000000000e+00
1.139854875283446773e+02 0.000000000000000000e+00
1.142187755102040825e+02 0.000000000000000000e+00
1.144498866213151871e+02 0.000000000000000000e+00
1.146971428571428504e+02 0.000000000000000000e+00
1.149115646258503460e+02 0.000000000000000000e+00
1.151508390022675741e+02 0.000000000000000000e+00
1.153716099773242689e+02 0.000000000000000000e+00
1.156141496598639407e+02 0.000000000000000000e+00
1.158254875283446665e+02 0.000000000000000000e+00
1.160634920634920633e+02 0.000000000000000000e+00
1.162985941043083926e+02 0.000000000000000000e+00
1.165385941043083875e+02 0.000000000000000000e+00
1.167486621315192679e+02 0.000000000000000000e+00
1.169852154195011309e+02 0.000000000000000000e+00
1.172117913832199605e+02 0.000000000000000000e+00
1.174447165532879751e+02 0.000000000000000000e+00
1.176685714285714255e+02 0.000000000000000000e+00
1.178904308390022635e+02 0.000000000000000000e+00
1.181126530612244920e+02 0.000000000000000000e+00
1.183582766439909335e+02 0.000000000000000000e+00
1.185674376417233589e+02 0.000000000000000000e+00
1.188058049886621319e+02 0.000000000000000000e+00
1.190340136054421833e+02 0.000000000000000000e+00
1.192725623582766445e+02 0.000000000000000000e+00
1.194831746031746036e+02 0.000000000000000000e+00
1.197015873015872955e+02 0.000000000000000000e+00
1.199214512471655354e+02 0.000000000000000000e+00
1.201696145124716537e+02 0.000000000000000000e+00
1.203782312925170004e+02 0.000000000000000000e+00
1.206271201814058998e+02 0.000000000000000000e+00
1.208362811791383251e+02 0.000000000000000000e+00
1.210679365079365084e+02 0.000000000000000000e+00
1.213482086167800418e+02 0.000000000000000000e+00
1.215617233560090682e+02 0.000000000000000000e+00
1.218035374149659873e+02 0.000000000000000000e+00
nan -1.000000000000000000e+00
nan -1.000000000000000000e+00
nan -1.000000000000000000e+00
nan -1.000000000000000000e+00
nan -1.000000000000000000e+00
nan -1.000000000000000000e+00
nan -1.000000000000000000e+00
nan -1.000000000000000000e+00
nan -1.000000000000000000e+00
nan -1.000000000000000000e+00
nan -1.000000000000000000e+00
nan -1.000000000000000000e+00
nan -1.000000000000000000e+00
1.250345578231292478e+02 0.000000000000000000e+00
1.252689342403628103e+02 0.000000000000000000e+00
1.255078458049886621e+02 0.000000000000000000e+00
nan -1.000000000000000000e+00
1.259629931972789052e+02 0.000000000000000000e+00
1.261968253968254032e+02 0.000000000000000000e+00
1.264261224489795978e+02 0.000000000000000000e+00
1.266432653061224443e+02 0.000000000000000000e+00
1.268703854875283383e+02 0.000000000000000000e+00
1.271121995464852574e+02 0.000000000000000000e+00
1.273384126984126965e+02 0.000000000000000000e+00
1.275760544217687027e+02 0.000000000000000000e+00
1.277957369614512402e+02 0.000000000000000000e+00
1.280257596371882016e+02 0.000000000000000000e+00
1.282478004535147420e+02 0.000000000000000000e+00
1.284867346929999883e+02 0.000000000000000000e+00
1.287083900226757294e+02 0.000000000000000000e+00
1.289362358276644045e+02 0.000000000000000000e+00
1.291691609977324333e+02 0.000000000000000000e+00
1.294087981859410377e+02 0.000000000000000000e+00
1.296179138319999993e+02 0.000000000000000000e+00
1.298628571419999957e+02 0.000000000000000000e+00
1.300834467120181444e+02 0.000000000000000000e+00
1.303219954648526198e+02 0.000000000000000000e+00
1.305373242630385562e+02 0.000000000000000000e+00
1.307657142857142958e+02 0.000000000000000000e+00
1.309970068027210743e+02 0.000000000000000000e+00
1.312279365079365050e+02 0.000000000000000000e+00
1.314496145124716691e+02 0.000000000000000000e+00
1.316977777777777874e+02 0.000000000000000000e+00
1.319082086167800583e+02 0.000000000000000000e+00
1.321527437641723282e+02 0.000000000000000000e+00
1.323738775510203993e+02 0.000000000000000000e+00
1.326058956916099874e+02 0.000000000000000000e+00
1.328295691609977212e+02 0.000000000000000000e+00
1.330688435374149776e+02 0.000000000000000000e+00
1.332763718820861811e+02 0.000000000000000000e+00
1.335080725619999953e+02 0.000000000000000000e+00
1.337540136054421680e+02 0.000000000000000000e+00
1.339760544217687084e+02 0.000000000000000000e+00
1.341902947845804874e+02 0.000000000000000000e+00
1.344224943310657636e+02 0.000000000000000000e+00
1.346405442176870793e+02 0.000000000000000000e+00
1.348859863945578184e+02 0.000000000000000000e+00
1.351129251700680243e+02 0.000000000000000000e+00
1.353318820861678091e+02 0.000000000000000000e+00
1.355847619047619048e+02 0.000000000000000000e+00
1.358115192743764226e+02 0.000000000000000000e+00
1.360217687074830053e+02 0.000000000000000000e+00
1.362479818594104302e+02 0.000000000000000000e+00
1.364696598639455658e+02 0.000000000000000000e+00
1.367203628117913752e+02 0.000000000000000000e+00
1.369333333333333371e+02 0.000000000000000000e+00
1.371639002267573630e+02 0.000000000000000000e+00
1.373964625850340155e+02 0.000000000000000000e+00
1.376315646250000100e+02 0.000000000000000000e+00
1.378501587301587392e+02 0.000000000000000000e+00
1.380899773242630317e+02 0.000000000000000000e+00
1.383080272108843474e+02 0.000000000000000000e+00
1.385451247165532891e+02 0.000000000000000000e+00
1.387671655328798295e+02 0.000000000000000000e+00
1.389986394557823246e+02 0.000000000000000000e+00
1.392326530612244824e+02 0.000000000000000000e+00
1.394699319727891123e+02 0.000000000000000000e+00
1.396827210884353860e+02 0.000000000000000000e+00
1.399111111111110972e+02 0.000000000000000000e+00
1.401543764172335500e+02 0.000000000000000000e+00
1.404059863945578286e+02 0.000000000000000000e+00
1.406287528344671216e+02 0.000000000000000000e+00
1.408582312925170186e+02 0.000000000000000000e+00
1.410906122448979545e+02 0.000000000000000000e+00
1.412986848072562225e+02 0.000000000000000000e+00
1.415399546485260771e+02 0.000000000000000000e+00
1.417810430839002152e+02 0.000000000000000000e+00
1.420019954648525982e+02 0.000000000000000000e+00
1.422412698412698546e+02 0.000000000000000000e+00
1.424341043083900331e+02 0.000000000000000000e+00
1.426791836734693959e+02 0.000000000000000000e+00
1.428981405895691523e+02 0.000000000000000000e+00
1.431375963718820969e+02 0.000000000000000000e+00
1.433697959183673447e+02 0.000000000000000000e+00
1.436056235827664409e+02 0.000000000000000000e+00
1.438314739229024894e+02 0.000000000000000000e+00
1.440702040816326530e+02 0.000000000000000000e+00
1.442828117913832102e+02 0.000000000000000000e+00
1.445246258503401293e+02 0.000000000000000000e+00
1.447479365079365152e+02 0.000000000000000000e+00
1.449853968253968333e+02 0.000000000000000000e+00
1.452079818594104381e+02 0.000000000000000000e+00
1.454461678004535088e+02 0.000000000000000000e+00
1.456611337868480689e+02 0.000000000000000000e+00
1.459102040816326564e+02 0.000000000000000000e+00
1.461222675736961492e+02 0.000000000000000000e+00
1.463637188208616919e+02 0.000000000000000000e+00
1.465904761904761813e+02 0.000000000000000000e+00
1.468250340136054319e+02 0.000000000000000000e+00
1.470534240362811715e+02 0.000000000000000000e+00
1.472861678004535122e+02 0.000000000000000000e+00
1.475054875283446734e+02 0.000000000000000000e+00
1.477447619047619014e+02 0.000000000000000000e+00
1.479608163265306189e+02 0.000000000000000000e+00
1.481852154195011337e+02 0.000000000000000000e+00
1.484096145124716486e+02 0.000000000000000000e+00
1.486570521541950143e+02 0.000000000000000000e+00
