# Supplementary material for: Correlated microtiming deviations in jazz and rock music
Source: PLoS One. 2018 Jan 24;13(1):e0186361. doi: 10.1371/journal.pone.0186361 (PMC5783353; doi:10.1371/journal.pone.0186361)
Supplement: S1 Dataset — (ZIP) [file pone.0186361.s001.zip › R39.dat]

9.471183673469387543e+01 0.000000000000000000e+00
9.496489795918367349e+01 0.000000000000000000e+00
9.522848072562358368e+01 0.000000000000000000e+00
9.547936507936508121e+01 0.000000000000000000e+00
9.573369614512471060e+01 0.000000000000000000e+00
9.596172335600907388e+01 0.000000000000000000e+00
9.620226757369614745e+01 0.000000000000000000e+00
9.644335600907029971e+01 0.000000000000000000e+00
nan -1.000000000000000000e+00
9.694240362811791556e+01 0.000000000000000000e+00
9.715247165532879592e+01 0.000000000000000000e+00
9.740988662131519504e+01 0.000000000000000000e+00
9.764009070294784465e+01 0.000000000000000000e+00
9.791092970521542327e+01 0.000000000000000000e+00
nan -1.000000000000000000e+00
nan -1.000000000000000000e+00
nan -1.000000000000000000e+00
9.898412698412698774e+01 0.000000000000000000e+00
9.919564625850340178e+01 0.000000000000000000e+00
9.944997732426304538e+01 0.000000000000000000e+00
9.971083900226757635e+01 0.000000000000000000e+00
9.995464852607709361e+01 0.000000000000000000e+00
1.002071655328798130e+02 0.000000000000000000e+00
1.004605895691610016e+02 0.000000000000000000e+00
1.007232653061224426e+02 0.000000000000000000e+00
1.009614512471655274e+02 0.000000000000000000e+00
1.012192290249433171e+02 0.000000000000000000e+00
1.014604988662131575e+02 0.000000000000000000e+00
1.017180952380952448e+02 0.000000000000000000e+00
1.020121541950113340e+02 0.000000000000000000e+00
1.022802721079999912e+02 0.000000000000000000e+00
1.025391383219954662e+02 0.000000000000000000e+00
1.027938321995464861e+02 0.000000000000000000e+00
1.030590476190476181e+02 0.000000000000000000e+00
1.033335147392290310e+02 0.000000000000000000e+00
1.035887528344671153e+02 0.000000000000000000e+00
1.038360090702947787e+02 0.000000000000000000e+00
1.040887074829932004e+02 0.000000000000000000e+00
1.043573696145124785e+02 0.000000000000000000e+00
1.046240362810000022e+02 0.000000000000000000e+00
nan -1.000000000000000000e+00
nan -1.000000000000000000e+00
nan -1.000000000000000000e+00
1.055787755102040819e+02 0.000000000000000000e+00
1.058156916099773213e+02 0.000000000000000000e+00
1.060638548752834538e+02 0.000000000000000000e+00
1.063112925170068053e+02 0.000000000000000000e+00
nan -1.000000000000000000e+00
1.068718367346938720e+02 0.000000000000000000e+00
1.071127437641723361e+02 0.000000000000000000e+00
1.073877551020408134e+02 0.000000000000000000e+00
1.076478911564625918e+02 0.000000000000000000e+00
1.079002267573696088e+02 0.000000000000000000e+00
1.081676190476190413e+02 0.000000000000000000e+00
1.084165079365079407e+02 0.000000000000000000e+00
1.086632199546485253e+02 0.000000000000000000e+00
1.089122902494331129e+02 0.000000000000000000e+00
1.091537414965986414e+02 0.000000000000000000e+00
1.093946485260770913e+02 0.000000000000000000e+00
1.096402721088435328e+02 0.000000000000000000e+00
1.098898866213151990e+02 0.000000000000000000e+00
1.101327891156462613e+02 0.000000000000000000e+00
1.103720634920634893e+02 0.000000000000000000e+00
1.105939229024943273e+02 0.000000000000000000e+00
1.108558730158730157e+02 0.000000000000000000e+00
1.110962358276644011e+02 0.000000000000000000e+00
1.113375056689342415e+02 0.000000000000000000e+00
nan -1.000000000000000000e+00
nan -1.000000000000000000e+00
nan -1.000000000000000000e+00
nan -1.000000000000000000e+00
nan -1.000000000000000000e+00
nan -1.000000000000000000e+00
nan -1.000000000000000000e+00
nan -1.000000000000000000e+00
nan -1.000000000000000000e+00
1.138621315192743708e+02 0.000000000000000000e+00
1.140974149659863883e+02 0.000000000000000000e+00
1.143359637188208637e+02 0.000000000000000000e+00
nan -1.000000000000000000e+00
1.149146485260771016e+02 0.000000000000000000e+00
1.151591836734693857e+02 0.000000000000000000e+00
1.154249433106575964e+02 0.000000000000000000e+00
1.156794557823129281e+02 0.000000000000000000e+00
1.159553741496598604e+02 0.000000000000000000e+00
1.161980952380952345e+02 0.000000000000000000e+00
1.164555102040816337e+02 0.000000000000000000e+00
1.166742857142857162e+02 0.000000000000000000e+00
1.169284353741496574e+02 0.000000000000000000e+00
1.171588208616780094e+02 0.000000000000000000e+00
1.174000907029478498e+02 0.000000000000000000e+00
nan -1.000000000000000000e+00
nan -1.000000000000000000e+00
nan -1.000000000000000000e+00
nan -1.000000000000000000e+00
nan -1.000000000000000000e+00
nan -1.000000000000000000e+00
nan -1.000000000000000000e+00
nan -1.000000000000000000e+00
nan -1.000000000000000000e+00
nan -1.000000000000000000e+00
nan -1.000000000000000000e+00
nan -1.000000000000000000e+00
nan -1.000000000000000000e+00
nan -1.000000000000000000e+00
nan -1.000000000000000000e+00
nan -1.000000000000000000e+00
nan -1.000000000000000000e+00
nan -1.000000000000000000e+00
nan -1.000000000000000000e+00
nan -1.000000000000000000e+00
nan -1.000000000000000000e+00
1.228682086167800520e+02 0.000000000000000000e+00
1.231205442176870690e+02 0.000000000000000000e+00
1.233630839002267550e+02 0.000000000000000000e+00
1.235958276643990956e+02 0.000000000000000000e+00
1.238369160997732479e+02 0.000000000000000000e+00
1.240729251700680322e+02 0.000000000000000000e+00
1.243181859410430832e+02 0.000000000000000000e+00
1.245627210884353673e+02 0.000000000000000000e+00
1.247976417233560085e+02 0.000000000000000000e+00
1.250421768707482926e+02 0.000000000000000000e+00
1.252868934240362790e+02 0.000000000000000000e+00
1.255270748299319763e+02 0.000000000000000000e+00
1.257676190476190499e+02 0.000000000000000000e+00
1.259885714285714329e+02 0.000000000000000000e+00
1.262314739229024951e+02 0.000000000000000000e+00
1.264702040816326587e+02 0.000000000000000000e+00
nan -1.000000000000000000e+00
1.269438548752834492e+02 0.000000000000000000e+00
1.271951020408163231e+02 0.000000000000000000e+00
1.274425396825396888e+02 0.000000000000000000e+00
1.276865306122448942e+02 0.000000000000000000e+00
1.279250793650793696e+02 0.000000000000000000e+00
1.281759637188208671e+02 0.000000000000000000e+00
1.284159637188208478e+02 0.000000000000000000e+00
nan -1.000000000000000000e+00
nan -1.000000000000000000e+00
nan -1.000000000000000000e+00
nan -1.000000000000000000e+00
nan -1.000000000000000000e+00
nan -1.000000000000000000e+00
nan -1.000000000000000000e+00
nan -1.000000000000000000e+00
nan -1.000000000000000000e+00
1.307764172335600961e+02 0.000000000000000000e+00
1.310374603174603294e+02 0.000000000000000000e+00
1.312721995464852682e+02 0.000000000000000000e+00
1.315178231292516955e+02 0.000000000000000000e+00
1.317514739229025054e+02 0.000000000000000000e+00
1.319863945578231323e+02 0.000000000000000000e+00
1.322305668934240259e+02 0.000000000000000000e+00
1.324634920634920547e+02 0.000000000000000000e+00
1.327134693877551115e+02 0.000000000000000000e+00
1.329601814058956961e+02 0.000000000000000000e+00
1.332056235820000154e+02 0.000000000000000000e+00
1.334416326530612196e+02 0.000000000000000000e+00
1.336990476190476329e+02 0.000000000000000000e+00
1.339339682539682599e+02 0.000000000000000000e+00
1.341828571428571308e+02 0.000000000000000000e+00
1.344154195011337833e+02 0.000000000000000000e+00
1.346575963718820788e+02 0.000000000000000000e+00
1.348979591836734642e+02 0.000000000000000000e+00
1.351283446712018019e+02 0.000000000000000000e+00
1.353752380952381031e+02 0.000000000000000000e+00
1.356201360544217778e+02 0.000000000000000000e+00
1.358429024943310708e+02 0.000000000000000000e+00
1.360934240362811920e+02 0.000000000000000000e+00
1.363267120181405971e+02 0.000000000000000000e+00
1.365750566893424036e+02 0.000000000000000000e+00
1.368188662131519209e+02 0.000000000000000000e+00
1.370673922902494439e+02 0.000000000000000000e+00
1.373101133786848038e+02 0.000000000000000000e+00
1.375519274376417229e+02 0.000000000000000000e+00
1.377924716553287965e+02 0.000000000000000000e+00
1.380364625850340019e+02 0.000000000000000000e+00
1.382779138321995447e+02 0.000000000000000000e+00
1.385186394549999989e+02 0.000000000000000000e+00
1.387718820861678068e+02 0.000000000000000000e+00
1.390133333333333212e+02 0.000000000000000000e+00
1.392518820861677966e+02 0.000000000000000000e+00
1.394953287981859376e+02 0.000000000000000000e+00
1.397376870748299211e+02 0.000000000000000000e+00
1.399789569160997758e+02 0.000000000000000000e+00
1.402189569160997848e+02 0.000000000000000000e+00
1.404676643990929676e+02 0.000000000000000000e+00
1.407092970521541986e+02 0.000000000000000000e+00
1.409385941043083790e+02 0.000000000000000000e+00
1.411867573696145257e+02 0.000000000000000000e+00
1.414196825396825261e+02 0.000000000000000000e+00
1.416477097505668894e+02 0.000000000000000000e+00
1.418730158730158735e+02 0.000000000000000000e+00
1.421024943310657704e+02 0.000000000000000000e+00
1.423446712018140659e+02 0.000000000000000000e+00
1.425830385487528247e+02 0.000000000000000000e+00
1.428502494331065691e+02 0.000000000000000000e+00
1.430991383219954685e+02 0.000000000000000000e+00
1.433438548752834549e+02 0.000000000000000000e+00
1.435822222222222138e+02 0.000000000000000000e+00
1.438249433106576021e+02 0.000000000000000000e+00
1.440696598639455885e+02 0.000000000000000000e+00
1.443232653061224369e+02 0.000000000000000000e+00
1.445692517006802689e+02 0.000000000000000000e+00
1.448228571428571456e+02 0.000000000000000000e+00
1.450704761904761995e+02 0.000000000000000000e+00
1.453119274376417138e+02 0.000000000000000000e+00
1.455441269840000018e+02 0.000000000000000000e+00
1.457933786848072657e+02 0.000000000000000000e+00
1.460304761904761790e+02 0.000000000000000000e+00
1.462675736961451207e+02 0.000000000000000000e+00
1.465142857142857054e+02 0.000000000000000000e+00
1.467640816326530739e+02 0.000000000000000000e+00
1.470111564625850349e+02 0.000000000000000000e+00
1.472546031746031758e+02 0.000000000000000000e+00
1.474971428571428476e+02 0.000000000000000000e+00
1.477418594104308340e+02 0.000000000000000000e+00
1.479822222222222194e+02 0.000000000000000000e+00
1.482122448979591809e+02 0.000000000000000000e+00
1.484633106575963666e+02 0.000000000000000000e+00
1.487151020408163333e+02 0.000000000000000000e+00
1.489551020408163140e+02 0.000000000000000000e+00
1.492021768707483034e+02 0.000000000000000000e+00
1.494399999999999977e+02 0.000000000000000000e+00
1.496865306122448942e+02 0.000000000000000000e+00
1.499270748299319678e+02 0.000000000000000000e+00
1.501794104308389990e+02 0.000000000000000000e+00
1.504163265306122526e+02 0.000000000000000000e+00
1.506630385487528372e+02 0.000000000000000000e+00
1.509099319727891100e+02 0.000000000000000000e+00
1.511410430839002288e+02 0.000000000000000000e+00
1.513990022675737066e+02 0.000000000000000000e+00
1.516351927437641791e+02 0.000000000000000000e+00
1.518806349206349182e+02 0.000000000000000000e+00
1.521268027210884384e+02 0.000000000000000000e+00
1.523644444444444446e+02 0.000000000000000000e+00
1.525986394550000114e+02 0.000000000000000000e+00
1.528390022675737043e+02 0.000000000000000000e+00
1.530922448979591763e+02 0.000000000000000000e+00
1.533199092970521633e+02 0.000000000000000000e+00
1.535698866213151916e+02 0.000000000000000000e+00
1.538053514739229115e+02 0.000000000000000000e+00
1.540391836734693811e+02 0.000000000000000000e+00
1.542875283446712160e+02 0.000000000000000000e+00
1.545289795918367304e+02 0.000000000000000000e+00
1.547698866213151803e+02 0.000000000000000000e+00
1.550069841269841220e+02 0.000000000000000000e+00
1.552585941043084006e+02 0.000000000000000000e+00
1.554917006802721176e+02 0.000000000000000000e+00
1.557358730158730111e+02 0.000000000000000000e+00
1.559800453514739331e+02 0.000000000000000000e+00
1.562243990929705149e+02 0.000000000000000000e+00
1.564607709750566755e+02 0.000000000000000000e+00
1.567076643990929767e+02 0.000000000000000000e+00
1.569389569160997837e+02 0.000000000000000000e+00
1.571782312925170118e+02 0.000000000000000000e+00
1.574155102040816416e+02 0.000000000000000000e+00
1.576538775510204005e+02 0.000000000000000000e+00
1.579014965986394543e+02 0.000000000000000000e+00
1.581442176870748426e+02 0.000000000000000000e+00
1.583882086167800480e+02 0.000000000000000000e+00
1.586269387755102116e+02 0.000000000000000000e+00
1.588643990929705296e+02 0.000000000000000000e+00
1.591007709750566903e+02 0.000000000000000000e+00
1.593369614512471628e+02 0.000000000000000000e+00
1.595805895691609919e+02 0.000000000000000000e+00
1.598196825396825318e+02 0.000000000000000000e+00
1.600631292517006727e+02 0.000000000000000000e+00
1.603054875283446847e+02 0.000000000000000000e+00
1.605420408163265336e+02 0.000000000000000000e+00
1.607834920634920763e+02 0.000000000000000000e+00
1.610262131519274362e+02 0.000000000000000000e+00
1.612660317460317572e+02 0.000000000000000000e+00
1.615076643990929597e+02 0.000000000000000000e+00
1.617536507936507917e+02 0.000000000000000000e+00
1.619807709750566858e+02 0.000000000000000000e+00
1.622165986394557819e+02 0.000000000000000000e+00
1.624440816326530523e+02 0.000000000000000000e+00
1.626786394557823030e+02 0.000000000000000000e+00
1.629246258503401350e+02 0.000000000000000000e+00
1.631639002267573630e+02 0.000000000000000000e+00
1.633937414965986363e+02 0.000000000000000000e+00
1.636328344671201762e+02 0.000000000000000000e+00
1.638708390022675871e+02 0.000000000000000000e+00
1.641095691609977223e+02 0.000000000000000000e+00
1.643428571428571558e+02 0.000000000000000000e+00
1.645834013605442294e+02 0.000000000000000000e+00
1.648208616780045475e+02 0.000000000000000000e+00
1.650512471655328852e+02 0.000000000000000000e+00
nan -1.000000000000000000e+00
1.655082086167800526e+02 0.000000000000000000e+00
1.657534693877551035e+02 0.000000000000000000e+00
1.660027210884353792e+02 0.000000000000000000e+00
1.662521541950113431e+02 0.000000000000000000e+00
1.664997732426303969e+02 0.000000000000000000e+00
1.667417687074830042e+02 0.000000000000000000e+00
1.669852154195011451e+02 0.000000000000000000e+00
1.672250340136054376e+02 0.000000000000000000e+00
1.674630385487528486e+02 0.000000000000000000e+00
1.677070294784580540e+02 0.000000000000000000e+00
1.679577324263038633e+02 0.000000000000000000e+00
1.681841269841269764e+02 0.000000000000000000e+00
nan -1.000000000000000000e+00
nan -1.000000000000000000e+00
nan -1.000000000000000000e+00
nan -1.000000000000000000e+00
nan -1.000000000000000000e+00
nan -1.000000000000000000e+00
nan -1.000000000000000000e+00
nan -1.000000000000000000e+00
1.703843990929705114e+02 0.000000000000000000e+00
1.706539682539682588e+02 0.000000000000000000e+00
1.709284353741496716e+02 0.000000000000000000e+00
1.712019954648526152e+02 0.000000000000000000e+00
1.714860770975056710e+02 0.000000000000000000e+00
1.717585487528344572e+02 0.000000000000000000e+00
1.720117913832199577e+02 0.000000000000000000e+00
1.722971428571428589e+02 0.000000000000000000e+00
1.725643537414966033e+02 0.000000000000000000e+00
1.728330158730158814e+02 0.000000000000000000e+00
1.730880725623582634e+02 0.000000000000000000e+00
1.733427664399092976e+02 0.000000000000000000e+00
nan -1.000000000000000000e+00
nan -1.000000000000000000e+00
nan -1.000000000000000000e+00
nan -1.000000000000000000e+00
1.745044897950000120e+02 0.000000000000000000e+00
1.747577324259999898e+02 1.000000000000000000e+00
1.750370975056689247e+02 0.000000000000000000e+00
1.753211791383220088e+02 0.000000000000000000e+00
1.755775056689342364e+02 0.000000000000000000e+00
1.758396371882086271e+02 0.000000000000000000e+00
1.760981405895691694e+02 0.000000000000000000e+00
1.763470294784580403e+02 0.000000000000000000e+00
1.766069841269841163e+02 0.000000000000000000e+00
1.768660317460317515e+02 0.000000000000000000e+00
nan -1.000000000000000000e+00
nan -1.000000000000000000e+00
nan -1.000000000000000000e+00
nan -1.000000000000000000e+00
nan -1.000000000000000000e+00
nan -1.000000000000000000e+00
1.784756462585033887e+02 0.000000000000000000e+00
1.787515646258503352e+02 0.000000000000000000e+00
1.790118820861677875e+02 0.000000000000000000e+00
1.792832653061224448e+02 0.000000000000000000e+00
1.795597278911564558e+02 0.000000000000000000e+00
1.798247619047619139e+02 0.000000000000000000e+00
1.800870748299319644e+02 0.000000000000000000e+00
1.803604535147392198e+02 0.000000000000000000e+00
1.806253061224489898e+02 0.000000000000000000e+00
1.808787301587301499e+02 0.000000000000000000e+00
1.811435827664399199e+02 0.000000000000000000e+00
1.814058956916099703e+02 0.000000000000000000e+00
1.816685714285714255e+02 0.000000000000000000e+00
1.819278004535147488e+02 0.000000000000000000e+00
nan -1.000000000000000000e+00
nan -1.000000000000000000e+00
1.825467573696145109e+02 0.000000000000000000e+00
1.828103401360544353e+02 0.000000000000000000e+00
1.830668480725623510e+02 0.000000000000000000e+00
1.833200907029478515e+02 0.000000000000000000e+00
1.835775056689342364e+02 0.000000000000000000e+00
1.838543310657596237e+02 0.000000000000000000e+00
1.841112018140589441e+02 0.000000000000000000e+00
1.843773242630385596e+02 0.000000000000000000e+00
1.846320181405895653e+02 0.000000000000000000e+00
nan -1.000000000000000000e+00
nan -1.000000000000000000e+00
nan -1.000000000000000000e+00
nan -1.000000000000000000e+00
nan -1.000000000000000000e+00
nan -1.000000000000000000e+00
1.864005442176870702e+02 0.000000000000000000e+00
1.866418140589569248e+02 0.000000000000000000e+00
1.868994104308389979e+02 0.000000000000000000e+00
1.871931065759637249e+02 0.000000000000000000e+00
1.874615873015873149e+02 0.000000000000000000e+00
1.877171882086167898e+02 0.000000000000000000e+00
1.879717006802721073e+02 0.000000000000000000e+00
1.882392743764172280e+02 0.000000000000000000e+00
1.885135600907029527e+02 0.000000000000000000e+00
1.887687981859410513e+02 0.000000000000000000e+00
1.890158730158730123e+02 0.000000000000000000e+00
1.892683900226757316e+02 0.000000000000000000e+00
1.895357823120000091e+02 0.000000000000000000e+00
1.897821315192743725e+02 0.000000000000000000e+00
nan -1.000000000000000000e+00
nan -1.000000000000000000e+00
nan -1.000000000000000000e+00
1.907577324263038463e+02 0.000000000000000000e+00
1.909948299319727880e+02 0.000000000000000000e+00
1.912426303854875300e+02 0.000000000000000000e+00
1.914695691609977359e+02 0.000000000000000000e+00
1.917035827664399221e+02 0.000000000000000000e+00
nan -1.000000000000000000e+00
nan -1.000000000000000000e+00
1.925629024943310696e+02 0.000000000000000000e+00
1.928217687074829882e+02 0.000000000000000000e+00
1.930771882086167750e+02 0.000000000000000000e+00
1.933442176870748312e+02 0.000000000000000000e+00
1.935934693877551069e+02 0.000000000000000000e+00
1.938401814058956916e+02 0.000000000000000000e+00
1.940814512471655462e+02 0.000000000000000000e+00
1.943370521541950211e+02 0.000000000000000000e+00
1.945697959183673333e+02 0.000000000000000000e+00
1.948141496598639435e+02 0.000000000000000000e+00
1.950635827664399073e+02 0.000000000000000000e+00
1.953034013605442283e+02 0.000000000000000000e+00
1.955468480725623692e+02 0.000000000000000000e+00
1.957797732426303980e+02 0.000000000000000000e+00
1.960312018140589601e+02 0.000000000000000000e+00
1.962713832199546573e+02 0.000000000000000000e+00
1.965108390022675735e+02 0.000000000000000000e+00
1.967432199546485379e+02 0.000000000000000000e+00
1.969779591836734767e+02 0.000000000000000000e+00
1.972248526077097495e+02 0.000000000000000000e+00
1.974733786848072441e+02 0.000000000000000000e+00
nan -1.000000000000000000e+00
nan -1.000000000000000000e+00
nan -1.000000000000000000e+00
nan -1.000000000000000000e+00
nan -1.000000000000000000e+00
nan -1.000000000000000000e+00
nan -1.000000000000000000e+00
nan -1.000000000000000000e+00
nan -1.000000000000000000e+00
nan -1.000000000000000000e+00
2.000854421768707425e+02 0.000000000000000000e+00
2.003325170068027319e+02 0.000000000000000000e+00
2.005973696145124734e+02 0.000000000000000000e+00
2.008518820861677909e+02 0.000000000000000000e+00
2.011250793650793582e+02 0.000000000000000000e+00
2.013705215419501258e+02 0.000000000000000000e+00
2.016261224489796007e+02 0.000000000000000000e+00
2.018443537414966045e+02 0.000000000000000000e+00
2.020979591836734812e+02 0.000000000000000000e+00
