# Supplementary material for: Correlated microtiming deviations in jazz and rock music
Source: PLoS One. 2018 Jan 24;13(1):e0186361. doi: 10.1371/journal.pone.0186361 (PMC5783353; doi:10.1371/journal.pone.0186361)
Supplement: S1 Dataset — (ZIP) [file pone.0186361.s001.zip › R40.dat]

1.631727891156462462e+01 0.000000000000000000e+00
1.657541950099999895e+01 0.000000000000000000e+00
1.679818594104308360e+01 0.000000000000000000e+00
1.704199546399999932e+01 0.000000000000000000e+00
1.727836734693877574e+01 0.000000000000000000e+00
1.752054421768707471e+01 0.000000000000000000e+00
1.775437641723355853e+01 0.000000000000000000e+00
1.799782312925169947e+01 0.000000000000000000e+00
1.824453514739229121e+01 0.000000000000000000e+00
1.848344671201813938e+01 0.000000000000000000e+00
1.872380952380952479e+01 0.000000000000000000e+00
1.895328798185941110e+01 0.000000000000000000e+00
1.918911564625850374e+01 0.000000000000000000e+00
1.944580498866213247e+01 0.000000000000000000e+00
1.966802721088435391e+01 0.000000000000000000e+00
1.990077097505669101e+01 0.000000000000000000e+00
2.013442176870748312e+01 0.000000000000000000e+00
2.038022675736961276e+01 0.000000000000000000e+00
2.059700680272108997e+01 0.000000000000000000e+00
2.085043083900226790e+01 0.000000000000000000e+00
2.109405895691610056e+01 0.000000000000000000e+00
2.134113378684807216e+01 0.000000000000000000e+00
2.158476190476190482e+01 0.000000000000000000e+00
2.181097505668934389e+01 0.000000000000000000e+00
2.205823129251700720e+01 0.000000000000000000e+00
2.229641723356009209e+01 0.000000000000000000e+00
2.251882086167800523e+01 0.000000000000000000e+00
2.277006802721088263e+01 0.000000000000000000e+00
2.299083900226757393e+01 0.000000000000000000e+00
2.322902494331065881e+01 0.000000000000000000e+00
2.345959183673469539e+01 0.000000000000000000e+00
2.370049886621315238e+01 0.000000000000000000e+00
2.393469387755101963e+01 0.000000000000000000e+00
2.417886621315192741e+01 0.000000000000000000e+00
2.440925170068027228e+01 0.000000000000000000e+00
2.465269841269841322e+01 0.000000000000000000e+00
2.488689342403628046e+01 0.000000000000000000e+00
2.512235827664398968e+01 0.000000000000000000e+00
2.534857142857142875e+01 0.000000000000000000e+00
2.560761904761904617e+01 0.000000000000000000e+00
2.584344671201814236e+01 0.000000000000000000e+00
2.608997732426303884e+01 0.000000000000000000e+00
2.632689342403628174e+01 0.000000000000000000e+00
2.655854875283446859e+01 0.000000000000000000e+00
2.678893424036281345e+01 0.000000000000000000e+00
2.702639455782312794e+01 0.000000000000000000e+00
2.725260770975056701e+01 0.000000000000000000e+00
2.748770975056689281e+01 0.000000000000000000e+00
2.772462585034013571e+01 0.000000000000000000e+00
2.796190476099999955e+01 0.000000000000000000e+00
2.820843537414965851e+01 0.000000000000000000e+00
2.844807256235827708e+01 0.000000000000000000e+00
2.867482993197278773e+01 0.000000000000000000e+00
2.891446712018140630e+01 0.000000000000000000e+00
2.914158730158730037e+01 0.000000000000000000e+00
2.937795918367346815e+01 0.000000000000000000e+00
2.961306122448979750e+01 0.000000000000000000e+00
2.985795918367346857e+01 0.000000000000000000e+00
3.008870748299319686e+01 0.000000000000000000e+00
3.032362811791383095e+01 0.000000000000000000e+00
3.055310657596371726e+01 0.000000000000000000e+00
3.079492063492063636e+01 0.000000000000000000e+00
3.102548752834467294e+01 0.000000000000000000e+00
3.126421768707482940e+01 0.000000000000000000e+00
3.149859410430838835e+01 0.000000000000000000e+00
3.174276643990929614e+01 0.000000000000000000e+00
3.197315192743764101e+01 0.000000000000000000e+00
3.221641723356009379e+01 0.000000000000000000e+00
3.245061224489796103e+01 0.000000000000000000e+00
3.268625850340136196e+01 0.000000000000000000e+00
3.291247165532880103e+01 0.000000000000000000e+00
nan -1.000000000000000000e+00
3.338612244897959158e+01 0.000000000000000000e+00
nan -1.000000000000000000e+00
3.387392290249432847e+01 0.000000000000000000e+00
3.410376417233560176e+01 0.000000000000000000e+00
3.434630385487528059e+01 0.000000000000000000e+00
3.459682539682539471e+01 0.000000000000000000e+00
3.481650793650793929e+01 0.000000000000000000e+00
3.506049886621315181e+01 0.000000000000000000e+00
3.529251700680271853e+01 0.000000000000000000e+00
3.553179138321995367e+01 0.000000000000000000e+00
3.576816326530612145e+01 0.000000000000000000e+00
3.600761904761904475e+01 0.000000000000000000e+00
3.623419501133786724e+01 0.000000000000000000e+00
3.648689342403628189e+01 0.000000000000000000e+00
3.670530612244898094e+01 0.000000000000000000e+00
3.695891156462585059e+01 0.000000000000000000e+00
3.718421768707482755e+01 0.000000000000000000e+00
3.743346938775510324e+01 0.000000000000000000e+00
3.765478458049886967e+01 0.000000000000000000e+00
3.790167800453514957e+01 0.000000000000000000e+00
3.813514739229024997e+01 0.000000000000000000e+00
3.838312925170068013e+01 0.000000000000000000e+00
3.861442176870748000e+01 0.000000000000000000e+00
3.885696145124716594e+01 0.000000000000000000e+00
3.908390022675737185e+01 0.000000000000000000e+00
3.933986394557823019e+01 0.000000000000000000e+00
3.956117913832199662e+01 0.000000000000000000e+00
3.981424036281179468e+01 0.000000000000000000e+00
4.003954648526077165e+01 0.000000000000000000e+00
4.028643990929705154e+01 0.000000000000000000e+00
4.051882086167800168e+01 0.000000000000000000e+00
4.076589569160997684e+01 0.000000000000000000e+00
4.101877551020407964e+01 0.000000000000000000e+00
4.124988662131519135e+01 0.000000000000000000e+00
4.147374149659864173e+01 0.000000000000000000e+00
4.172353741496598900e+01 0.000000000000000000e+00
4.194394557823129333e+01 0.000000000000000000e+00
4.219229024943310691e+01 0.000000000000000000e+00
4.242267573696145178e+01 0.000000000000000000e+00
4.267609977324263326e+01 0.000000000000000000e+00
4.290412698412698234e+01 0.000000000000000000e+00
4.314376417233560090e+01 0.000000000000000000e+00
4.337723356009070130e+01 0.000000000000000000e+00
4.362158730158730435e+01 0.000000000000000000e+00
4.385378684807255922e+01 0.000000000000000000e+00
4.409687074829931674e+01 0.000000000000000000e+00
4.432816326530612372e+01 0.000000000000000000e+00
nan -1.000000000000000000e+00
4.479492063492063636e+01 0.000000000000000000e+00
4.505705215419501286e+01 0.000000000000000000e+00
4.528090702947845614e+01 0.000000000000000000e+00
4.553070294784580341e+01 0.000000000000000000e+00
4.576308390022676065e+01 0.000000000000000000e+00
4.601505668934240134e+01 0.000000000000000000e+00
4.624489795918367463e+01 0.000000000000000000e+00
nan -1.000000000000000000e+00
4.672961451247165598e+01 0.000000000000000000e+00
nan -1.000000000000000000e+00
nan -1.000000000000000000e+00
nan -1.000000000000000000e+00
nan -1.000000000000000000e+00
nan -1.000000000000000000e+00
nan -1.000000000000000000e+00
nan -1.000000000000000000e+00
nan -1.000000000000000000e+00
4.873814058956916284e+01 0.000000000000000000e+00
nan -1.000000000000000000e+00
nan -1.000000000000000000e+00
4.947755102040816411e+01 0.000000000000000000e+00
4.970049886621315238e+01 0.000000000000000000e+00
4.995410430839002203e+01 0.000000000000000000e+00
5.019773242630385823e+01 0.000000000000000000e+00
nan -1.000000000000000000e+00
5.067319727891156589e+01 0.000000000000000000e+00
5.090521541950113260e+01 0.000000000000000000e+00
5.115247165532879592e+01 0.000000000000000000e+00
5.138267573696145263e+01 0.000000000000000000e+00
5.163827664399092754e+01 0.000000000000000000e+00
5.188607709750566954e+01 0.000000000000000000e+00
5.212299319727890889e+01 0.000000000000000000e+00
5.236952380952381247e+01 0.000000000000000000e+00
5.261442176870748000e+01 0.000000000000000000e+00
5.285696145124716594e+01 0.000000000000000000e+00
5.308698412698412739e+01 0.000000000000000000e+00
5.332680272108843411e+01 0.000000000000000000e+00
5.357206349206349216e+01 0.000000000000000000e+00
5.381315192743764442e+01 0.000000000000000000e+00
5.404426303854875613e+01 0.000000000000000000e+00
5.428934240362811892e+01 0.000000000000000000e+00
5.452716553287982038e+01 0.000000000000000000e+00
5.478240362811791186e+01 0.000000000000000000e+00
5.502204081632653043e+01 0.000000000000000000e+00
5.526077097505668689e+01 0.000000000000000000e+00
5.550204081632652731e+01 0.000000000000000000e+00
5.574458049886621325e+01 0.000000000000000000e+00
5.597732426303854680e+01 0.000000000000000000e+00
5.621514739229024826e+01 0.000000000000000000e+00
5.644299319727890918e+01 0.000000000000000000e+00
5.669623582766440251e+01 0.000000000000000000e+00
5.692643990929705211e+01 0.000000000000000000e+00
5.716680272108843752e+01 0.000000000000000000e+00
5.740317460317460529e+01 0.000000000000000000e+00
5.765188208616780230e+01 0.000000000000000000e+00
5.788154195011338032e+01 0.000000000000000000e+00
5.812353741496598758e+01 0.000000000000000000e+00
5.835083900226757692e+01 0.000000000000000000e+00
5.859646258503401128e+01 0.000000000000000000e+00
5.883537414965986301e+01 0.000000000000000000e+00
5.908444444444444343e+01 0.000000000000000000e+00
5.933460317460317412e+01 0.000000000000000000e+00
5.957587301587301454e+01 0.000000000000000000e+00
5.980498866213152098e+01 0.000000000000000000e+00
6.004281179138322244e+01 0.000000000000000000e+00
6.027356009070295073e+01 0.000000000000000000e+00
6.052517006802720800e+01 0.000000000000000000e+00
6.075664399092970314e+01 0.000000000000000000e+00
6.099337868480725433e+01 0.000000000000000000e+00
6.122866213151927184e+01 0.000000000000000000e+00
6.147682539682539726e+01 0.000000000000000000e+00
6.171410430839002004e+01 0.000000000000000000e+00
6.194630385487528201e+01 0.000000000000000000e+00
6.218811791383220111e+01 0.000000000000000000e+00
6.242956916099772968e+01 0.000000000000000000e+00
6.265777777777778113e+01 0.000000000000000000e+00
6.288888888888888573e+01 0.000000000000000000e+00
nan -1.000000000000000000e+00
nan -1.000000000000000000e+00
nan -1.000000000000000000e+00
nan -1.000000000000000000e+00
6.410195011337869175e+01 0.000000000000000000e+00
6.433668934240363058e+01 0.000000000000000000e+00
6.457505668934240362e+01 0.000000000000000000e+00
6.479746031746032031e+01 0.000000000000000000e+00
6.503346938775510466e+01 0.000000000000000000e+00
6.527219954648525402e+01 0.000000000000000000e+00
6.552072562358276286e+01 0.000000000000000000e+00
6.575655328798185906e+01 0.000000000000000000e+00
6.599600907029478947e+01 0.000000000000000000e+00
6.624072562358276173e+01 0.000000000000000000e+00
6.647727891156462476e+01 0.000000000000000000e+00
6.672018140589568702e+01 0.000000000000000000e+00
6.694131519274375819e+01 0.000000000000000000e+00
6.719074829931972204e+01 0.000000000000000000e+00
6.740789115646258267e+01 0.000000000000000000e+00
6.765024943310658045e+01 0.000000000000000000e+00
6.787954648526077506e+01 0.000000000000000000e+00
nan -1.000000000000000000e+00
6.835827664399093351e+01 0.000000000000000000e+00
6.861079365079365289e+01 0.000000000000000000e+00
6.883392290249433643e+01 0.000000000000000000e+00
6.908861678004535634e+01 0.000000000000000000e+00
6.931555555555556225e+01 0.000000000000000000e+00
6.956571428571427873e+01 0.000000000000000000e+00
6.979428571428572070e+01 0.000000000000000000e+00
nan -1.000000000000000000e+00
nan -1.000000000000000000e+00
nan -1.000000000000000000e+00
nan -1.000000000000000000e+00
nan -1.000000000000000000e+00
7.122594104308390683e+01 0.000000000000000000e+00
7.147192743764172462e+01 0.000000000000000000e+00
7.170666666666666345e+01 0.000000000000000000e+00
7.194376417233560517e+01 0.000000000000000000e+00
7.217451247165533346e+01 0.000000000000000000e+00
7.242503401360544046e+01 0.000000000000000000e+00
7.266122448979591297e+01 0.000000000000000000e+00
7.290104308390021970e+01 0.000000000000000000e+00
7.312943310657595930e+01 0.000000000000000000e+00
7.338630385487527974e+01 0.000000000000000000e+00
7.361142857142857565e+01 0.000000000000000000e+00
7.387156462585033978e+01 0.000000000000000000e+00
7.409959183673468885e+01 0.000000000000000000e+00
nan -1.000000000000000000e+00
7.457433106575963677e+01 0.000000000000000000e+00
7.482902494331065668e+01 0.000000000000000000e+00
7.506213151927437366e+01 0.000000000000000000e+00
7.531392290249432619e+01 0.000000000000000000e+00
7.554086167800453211e+01 0.000000000000000000e+00
7.580716553287982151e+01 0.000000000000000000e+00
7.602993197278911452e+01 0.000000000000000000e+00
nan -1.000000000000000000e+00
7.651083900226757351e+01 0.000000000000000000e+00
7.675809523809523682e+01 0.000000000000000000e+00
7.701605442176870042e+01 0.000000000000000000e+00
nan -1.000000000000000000e+00
nan -1.000000000000000000e+00
nan -1.000000000000000000e+00
nan -1.000000000000000000e+00
nan -1.000000000000000000e+00
nan -1.000000000000000000e+00
nan -1.000000000000000000e+00
7.900444444444444514e+01 0.000000000000000000e+00
7.924789115646258608e+01 0.000000000000000000e+00
7.949351473922902755e+01 0.000000000000000000e+00
7.974675736961451378e+01 0.000000000000000000e+00
7.998349206349206497e+01 0.000000000000000000e+00
8.023038548752833776e+01 0.000000000000000000e+00
8.048018140589569214e+01 0.000000000000000000e+00
8.071637188208616465e+01 0.000000000000000000e+00
8.095238095238094900e+01 0.000000000000000000e+00
8.119655328798185678e+01 0.000000000000000000e+00
8.144435374149659879e+01 0.000000000000000000e+00
8.168761904761905157e+01 0.000000000000000000e+00
8.192634920634920093e+01 0.000000000000000000e+00
8.216725623582766502e+01 0.000000000000000000e+00
8.239945578231292700e+01 0.000000000000000000e+00
8.264798185941043585e+01 0.000000000000000000e+00
8.287473922902493939e+01 0.000000000000000000e+00
8.310748299319728005e+01 0.000000000000000000e+00
8.335020408163265415e+01 0.000000000000000000e+00
8.359854875283446063e+01 0.000000000000000000e+00
8.383619047619048104e+01 0.000000000000000000e+00
8.407800453514738592e+01 0.000000000000000000e+00
8.430712018140589237e+01 0.000000000000000000e+00
8.454657596371882278e+01 0.000000000000000000e+00
8.478530612244898634e+01 0.000000000000000000e+00
8.502494331065759070e+01 0.000000000000000000e+00
8.527111111111111086e+01 0.000000000000000000e+00
8.551528344671201864e+01 0.000000000000000000e+00
8.573732426303854481e+01 0.000000000000000000e+00
8.597841269841269707e+01 0.000000000000000000e+00
8.621786848072562748e+01 0.000000000000000000e+00
8.646548752834466711e+01 0.000000000000000000e+00
8.669532879818594040e+01 0.000000000000000000e+00
8.693315192743763475e+01 0.000000000000000000e+00
8.717804988662130938e+01 0.000000000000000000e+00
8.742294784580498401e+01 0.000000000000000000e+00
8.766131519274377126e+01 0.000000000000000000e+00
8.789006802721088718e+01 0.000000000000000000e+00
8.813260770975057312e+01 0.000000000000000000e+00
8.836897959183673379e+01 0.000000000000000000e+00
8.861696145124716395e+01 0.000000000000000000e+00
8.885804988662131620e+01 0.000000000000000000e+00
8.910875283446712558e+01 0.000000000000000000e+00
8.935582766439908653e+01 0.000000000000000000e+00
8.958566893424035982e+01 0.000000000000000000e+00
8.983074829931972261e+01 0.000000000000000000e+00
9.006331065759637511e+01 0.000000000000000000e+00
9.030222222222222683e+01 0.000000000000000000e+00
9.053569160997732013e+01 0.000000000000000000e+00
9.076643990929704842e+01 0.000000000000000000e+00
9.101206349206348989e+01 0.000000000000000000e+00
9.125351473922901846e+01 0.000000000000000000e+00
9.148680272108843781e+01 0.000000000000000000e+00
9.173043083900226691e+01 0.000000000000000000e+00
9.197006802721088548e+01 0.000000000000000000e+00
9.220571428571427930e+01 0.000000000000000000e+00
9.243809523809524364e+01 0.000000000000000000e+00
9.268988662131519618e+01 0.000000000000000000e+00
9.293841269841270503e+01 0.000000000000000000e+00
nan -1.000000000000000000e+00
9.340371882086168398e+01 0.000000000000000000e+00
9.364208616780045702e+01 0.000000000000000000e+00
9.388190476190476375e+01 0.000000000000000000e+00
nan -1.000000000000000000e+00
9.432725623582766161e+01 0.000000000000000000e+00
9.454911564625849962e+01 0.000000000000000000e+00
9.479709750566892978e+01 0.000000000000000000e+00
9.502893424036281544e+01 0.000000000000000000e+00
9.525750566893424320e+01 0.000000000000000000e+00
9.549587301587301624e+01 0.000000000000000000e+00
9.573678004535148034e+01 0.000000000000000000e+00
9.597351473922903153e+01 0.000000000000000000e+00
9.620299319727891429e+01 0.000000000000000000e+00
9.644081632653060865e+01 0.000000000000000000e+00
9.668154195011338459e+01 0.000000000000000000e+00
9.691936507936507894e+01 0.000000000000000000e+00
9.714321995464852932e+01 0.000000000000000000e+00
9.738993197278911396e+01 0.000000000000000000e+00
9.762176870748299962e+01 0.000000000000000000e+00
9.786485260770975003e+01 0.000000000000000000e+00
9.809777777777777885e+01 0.000000000000000000e+00
9.834721088435374270e+01 0.000000000000000000e+00
9.857505668934240362e+01 0.000000000000000000e+00
9.882539682539682246e+01 0.000000000000000000e+00
9.905306122448979522e+01 0.000000000000000000e+00
9.930739229024943882e+01 0.000000000000000000e+00
9.954503401360544501e+01 0.000000000000000000e+00
9.976199546485260328e+01 0.000000000000000000e+00
1.000279365079365022e+02 0.000000000000000000e+00
1.002681179138321994e+02 0.000000000000000000e+00
1.004990476190476159e+02 0.000000000000000000e+00
nan -1.000000000000000000e+00
1.009870294784580551e+02 0.000000000000000000e+00
1.012235827664399039e+02 0.000000000000000000e+00
1.014630385487528343e+02 0.000000000000000000e+00
1.017086621315192758e+02 0.000000000000000000e+00
1.019341496598639480e+02 0.000000000000000000e+00
1.021912018140589566e+02 0.000000000000000000e+00
1.024239455782312973e+02 0.000000000000000000e+00
1.026615873015873035e+02 0.000000000000000000e+00
1.028988662131519334e+02 0.000000000000000000e+00
1.031502947845804954e+02 0.000000000000000000e+00
1.033804988662131450e+02 0.000000000000000000e+00
1.036339229024943336e+02 0.000000000000000000e+00
1.038543310657596379e+02 0.000000000000000000e+00
1.041030385487528349e+02 0.000000000000000000e+00
1.043341496598639395e+02 0.000000000000000000e+00
1.045877551020408163e+02 0.000000000000000000e+00
1.048201360544217664e+02 0.000000000000000000e+00
nan -1.000000000000000000e+00
nan -1.000000000000000000e+00
nan -1.000000000000000000e+00
nan -1.000000000000000000e+00
nan -1.000000000000000000e+00
nan -1.000000000000000000e+00
nan -1.000000000000000000e+00
nan -1.000000000000000000e+00
nan -1.000000000000000000e+00
nan -1.000000000000000000e+00
nan -1.000000000000000000e+00
nan -1.000000000000000000e+00
nan -1.000000000000000000e+00
nan -1.000000000000000000e+00
nan -1.000000000000000000e+00
nan -1.000000000000000000e+00
1.087582766439909250e+02 0.000000000000000000e+00
1.090224036281179139e+02 0.000000000000000000e+00
1.092540589569160971e+02 0.000000000000000000e+00
1.095071201814058952e+02 0.000000000000000000e+00
1.097208163265306098e+02 0.000000000000000000e+00
1.099727891156462647e+02 0.000000000000000000e+00
1.102269387755102059e+02 0.000000000000000000e+00
1.104743764172335574e+02 0.000000000000000000e+00
1.107043990929705188e+02 0.000000000000000000e+00
1.109623582766439966e+02 0.000000000000000000e+00
1.112025396825396797e+02 0.000000000000000000e+00
1.114421768707482983e+02 0.000000000000000000e+00
1.116794557823129281e+02 0.000000000000000000e+00
1.119209070294784567e+02 0.000000000000000000e+00
1.121531065759637187e+02 0.000000000000000000e+00
1.124043537414965925e+02 0.000000000000000000e+00
1.126418140589569106e+02 0.000000000000000000e+00
1.128721995464852625e+02 0.000000000000000000e+00
1.131180045351473922e+02 0.000000000000000000e+00
1.133650793650793673e+02 0.000000000000000000e+00
1.136016326530612304e+02 0.000000000000000000e+00
1.138360090702947787e+02 0.000000000000000000e+00
1.140765532879818664e+02 0.000000000000000000e+00
1.143212698412698387e+02 0.000000000000000000e+00
1.145518367346938788e+02 0.000000000000000000e+00
1.147947392290249411e+02 0.000000000000000000e+00
1.150427210884353713e+02 0.000000000000000000e+00
1.152888888888888914e+02 0.000000000000000000e+00
1.155147392290249400e+02 0.000000000000000000e+00
1.157590929705215359e+02 0.000000000000000000e+00
1.159945578231292558e+02 0.000000000000000000e+00
1.162421768707482954e+02 0.000000000000000000e+00
1.164689342403628132e+02 0.000000000000000000e+00
1.167109297052154204e+02 0.000000000000000000e+00
1.169569160997732382e+02 0.000000000000000000e+00
1.171983673469387810e+02 0.000000000000000000e+00
1.174254875283446751e+02 0.000000000000000000e+00
1.176653061224489818e+02 0.000000000000000000e+00
1.179049433106576004e+02 0.000000000000000000e+00
1.181538321995464855e+02 0.000000000000000000e+00
1.183878458049886575e+02 0.000000000000000000e+00
1.186351020408163208e+02 0.000000000000000000e+00
1.188834467120181415e+02 0.000000000000000000e+00
1.191323356009070267e+02 0.000000000000000000e+00
1.193663492063492129e+02 0.000000000000000000e+00
1.196001814050000007e+02 0.000000000000000000e+00
1.198358276643990905e+02 0.000000000000000000e+00
1.200743764172335659e+02 0.000000000000000000e+00
1.203187301587301619e+02 0.000000000000000000e+00
1.205545578231292581e+02 0.000000000000000000e+00
1.208010884353741545e+02 0.000000000000000000e+00
1.210410884353741494e+02 0.000000000000000000e+00
1.212803628117913775e+02 0.000000000000000000e+00
1.215060317460317520e+02 0.000000000000000000e+00
1.217407709750566909e+02 0.000000000000000000e+00
1.219854875283446773e+02 0.000000000000000000e+00
1.222262131519274391e+02 0.000000000000000000e+00
1.224692970521541895e+02 0.000000000000000000e+00
1.227054875283446762e+02 0.000000000000000000e+00
1.229422222222222274e+02 0.000000000000000000e+00
1.231871201814059020e+02 0.000000000000000000e+00
nan -1.000000000000000000e+00
1.236925170068027171e+02 0.000000000000000000e+00
1.239285260770975015e+02 0.000000000000000000e+00
1.241478458049886626e+02 0.000000000000000000e+00
1.243653514739228996e+02 0.000000000000000000e+00
1.246224036281179082e+02 0.000000000000000000e+00
1.248783673469387736e+02 0.000000000000000000e+00
1.251176417233560159e+02 0.000000000000000000e+00
1.253438548752834407e+02 0.000000000000000000e+00
1.255936507936507951e+02 0.000000000000000000e+00
1.258374603174603124e+02 0.000000000000000000e+00
1.260669387755102093e+02 0.000000000000000000e+00
1.263096598639455834e+02 0.000000000000000000e+00
1.265463945578231346e+02 0.000000000000000000e+00
1.267963718820861629e+02 0.000000000000000000e+00
1.270109750566893467e+02 0.000000000000000000e+00
nan -1.000000000000000000e+00
1.275022222222222155e+02 0.000000000000000000e+00
1.277471201814058901e+02 0.000000000000000000e+00
1.279660770975056749e+02 0.000000000000000000e+00
1.282042630385487598e+02 0.000000000000000000e+00
1.284475283446712126e+02 0.000000000000000000e+00
1.286877097505668814e+02 0.000000000000000000e+00
1.289195464852607813e+02 0.000000000000000000e+00
1.291546485260770964e+02 0.000000000000000000e+00
1.293835827664399005e+02 0.000000000000000000e+00
1.296281179138321988e+02 0.000000000000000000e+00
1.298510657596371800e+02 0.000000000000000000e+00
1.300888888888889028e+02 0.000000000000000000e+00
1.302947845804988560e+02 0.000000000000000000e+00
1.305531065759637102e+02 0.000000000000000000e+00
1.307916553287981856e+02 0.000000000000000000e+00
1.310338321995464810e+02 0.000000000000000000e+00
1.312587755102040887e+02 0.000000000000000000e+00
1.315089342403628052e+02 0.000000000000000000e+00
1.317453061224489659e+02 0.000000000000000000e+00
1.319795011337868402e+02 0.000000000000000000e+00
1.322213151927437593e+02 0.000000000000000000e+00
1.324665759637188103e+02 0.000000000000000000e+00
1.326831746031745922e+02 0.000000000000000000e+00
1.329249886621315113e+02 0.000000000000000000e+00
1.331575510204081638e+02 0.000000000000000000e+00
1.334019047619047740e+02 0.000000000000000000e+00
1.336395464852607802e+02 0.000000000000000000e+00
1.338820861678004519e+02 0.000000000000000000e+00
1.341190022675737055e+02 0.000000000000000000e+00
1.343582766439909335e+02 0.000000000000000000e+00
1.345942857142857179e+02 0.000000000000000000e+00
1.348406349206349262e+02 0.000000000000000000e+00
1.350630385487528429e+02 0.000000000000000000e+00
1.353108390022675849e+02 0.000000000000000000e+00
1.355397732426303889e+02 0.000000000000000000e+00
1.357663492060000010e+02 0.000000000000000000e+00
1.360030839002267555e+02 0.000000000000000000e+00
1.362448979591836746e+02 0.000000000000000000e+00
1.364673015873015913e+02 0.000000000000000000e+00
1.367103854875283560e+02 0.000000000000000000e+00
1.369389569160997837e+02 0.000000000000000000e+00
1.371784126984126999e+02 0.000000000000000000e+00
1.374115192743764169e+02 0.000000000000000000e+00
1.376402721088435328e+02 0.000000000000000000e+00
1.378701133786848061e+02 0.000000000000000000e+00
1.381081179138321886e+02 0.000000000000000000e+00
1.383299773242630408e+02 0.000000000000000000e+00
1.385926530612244960e+02 0.000000000000000000e+00
1.388350113378684796e+02 0.000000000000000000e+00
nan -1.000000000000000000e+00
1.392654875283446643e+02 0.000000000000000000e+00
1.395149206349206281e+02 0.000000000000000000e+00
1.397511111111111006e+02 0.000000000000000000e+00
1.399900226757369524e+02 0.000000000000000000e+00
1.402127891156462454e+02 0.000000000000000000e+00
1.404437188199999866e+02 0.000000000000000000e+00
1.406797278911564604e+02 0.000000000000000000e+00
1.409206349206349103e+02 0.000000000000000000e+00
1.411486621315192735e+02 0.000000000000000000e+00
1.413917460317460382e+02 0.000000000000000000e+00
1.416353741496598673e+02 0.000000000000000000e+00
1.418779138321995390e+02 0.000000000000000000e+00
1.421066666666666549e+02 0.000000000000000000e+00
1.423406802721088411e+02 0.000000000000000000e+00
1.425596371882086260e+02 0.000000000000000000e+00
1.427983673469387895e+02 0.000000000000000000e+00
1.430309297052154136e+02 0.000000000000000000e+00
1.432651247165532880e+02 0.000000000000000000e+00
1.434931519274376512e+02 0.000000000000000000e+00
1.437249886621315227e+02 0.000000000000000000e+00
1.439504761904761949e+02 0.000000000000000000e+00
1.441913832199546448e+02 0.000000000000000000e+00
1.444192290249433199e+02 0.000000000000000000e+00
1.446546938775510114e+02 0.000000000000000000e+00
1.448914285714285768e+02 0.000000000000000000e+00
1.451216326530612264e+02 0.000000000000000000e+00
1.453647165532879910e+02 0.000000000000000000e+00
1.456021768707483091e+02 0.000000000000000000e+00
1.458289342403627984e+02 0.000000000000000000e+00
1.460520634920634961e+02 0.000000000000000000e+00
1.462978684807256116e+02 0.000000000000000000e+00
1.465311564625850451e+02 0.000000000000000000e+00
1.467726077097505595e+02 0.000000000000000000e+00
1.470028117913832091e+02 0.000000000000000000e+00
1.472261224489795950e+02 0.000000000000000000e+00
1.474610430839002220e+02 0.000000000000000000e+00
1.476961451247165655e+02 0.000000000000000000e+00
1.479359637188208580e+02 0.000000000000000000e+00
1.481627210884353758e+02 0.000000000000000000e+00
1.484052607709750475e+02 0.000000000000000000e+00
1.486358276643991019e+02 0.000000000000000000e+00
1.488736507936507962e+02 0.000000000000000000e+00
1.491047619047619150e+02 0.000000000000000000e+00
1.493598185941042971e+02 0.000000000000000000e+00
1.495878458049886603e+02 0.000000000000000000e+00
1.498318367346938658e+02 0.000000000000000000e+00
1.500533333333333417e+02 0.000000000000000000e+00
1.502906122448979716e+02 0.000000000000000000e+00
1.505209977324263093e+02 0.000000000000000000e+00
1.507482993197278915e+02 0.000000000000000000e+00
1.509785034013605411e+02 0.000000000000000000e+00
1.512179591836734573e+02 0.000000000000000000e+00
1.514438095238095343e+02 0.000000000000000000e+00
1.516926984126984053e+02 0.000000000000000000e+00
1.519276190476190607e+02 0.000000000000000000e+00
1.521516553287981992e+02 0.000000000000000000e+00
1.523914739229024917e+02 0.000000000000000000e+00
1.526278458049886524e+02 0.000000000000000000e+00
1.528571428571428612e+02 0.000000000000000000e+00
1.530933333333333337e+02 0.000000000000000000e+00
1.533066666666666720e+02 0.000000000000000000e+00
1.535470294784580574e+02 0.000000000000000000e+00
1.537683446712018167e+02 0.000000000000000000e+00
1.540014512471655337e+02 0.000000000000000000e+00
1.542298412698412733e+02 0.000000000000000000e+00
1.544611337868480803e+02 0.000000000000000000e+00
1.547167346938775552e+02 0.000000000000000000e+00
1.549471201814058929e+02 0.000000000000000000e+00
1.551626303854875175e+02 0.000000000000000000e+00
1.554189569160997735e+02 0.000000000000000000e+00
1.556366439909297128e+02 0.000000000000000000e+00
1.558855328798185838e+02 0.000000000000000000e+00
1.561121088435374133e+02 0.000000000000000000e+00
1.563512018140589532e+02 0.000000000000000000e+00
1.565837641723356057e+02 0.000000000000000000e+00
1.568217687074829882e+02 0.000000000000000000e+00
1.570403628117913968e+02 0.000000000000000000e+00
1.572856235827664477e+02 0.000000000000000000e+00
1.575025850340136060e+02 0.000000000000000000e+00
1.577431292517006796e+02 0.000000000000000000e+00
1.579720634920634836e+02 0.000000000000000000e+00
1.582138775510204027e+02 0.000000000000000000e+00
1.584417233560090779e+02 0.000000000000000000e+00
1.586782766439909267e+02 0.000000000000000000e+00
1.589030385487528463e+02 0.000000000000000000e+00
1.591459410430838943e+02 0.000000000000000000e+00
1.593717913832199429e+02 0.000000000000000000e+00
1.596099773242630420e+02 0.000000000000000000e+00
1.598347392290249331e+02 0.000000000000000000e+00
1.600765532879818522e+02 0.000000000000000000e+00
1.603042176870748392e+02 0.000000000000000000e+00
1.605407709750566880e+02 0.000000000000000000e+00
1.607564625850340008e+02 0.000000000000000000e+00
nan -1.000000000000000000e+00
nan -1.000000000000000000e+00
1.614692063492063596e+02 0.000000000000000000e+00
1.616921541950113408e+02 0.000000000000000000e+00
1.619274376417233441e+02 0.000000000000000000e+00
1.621607256235827776e+02 0.000000000000000000e+00
1.623974603174603146e+02 0.000000000000000000e+00
1.626164172335600995e+02 0.000000000000000000e+00
1.628560544217687038e+02 0.000000000000000000e+00
1.630924263038548645e+02 0.000000000000000000e+00
1.633268027210884270e+02 0.000000000000000000e+00
1.635415873015872990e+02 0.000000000000000000e+00
1.637848526077097517e+02 0.000000000000000000e+00
1.640097959183673595e+02 0.000000000000000000e+00
1.642579591836734778e+02 0.000000000000000000e+00
1.644809070294784590e+02 0.000000000000000000e+00
1.647185487528344652e+02 0.000000000000000000e+00
1.649463945578231403e+02 0.000000000000000000e+00
1.651851247165532754e+02 0.000000000000000000e+00
1.654291156462585093e+02 0.000000000000000000e+00
1.656631292517006671e+02 0.000000000000000000e+00
1.658877097505668985e+02 0.000000000000000000e+00
1.661304308390022584e+02 0.000000000000000000e+00
1.663459410430839114e+02 0.000000000000000000e+00
1.665852154195011394e+02 0.000000000000000000e+00
1.668078004535147443e+02 0.000000000000000000e+00
1.670499773242630397e+02 0.000000000000000000e+00
1.672760090702947764e+02 0.000000000000000000e+00
1.675225396825396729e+02 0.000000000000000000e+00
1.677474829931972806e+02 0.000000000000000000e+00
1.679956462585033989e+02 0.000000000000000000e+00
1.682100680272108946e+02 0.000000000000000000e+00
1.684148752834467189e+02 0.000000000000000000e+00
1.686387301587301693e+02 0.000000000000000000e+00
nan -1.000000000000000000e+00
1.691201814058956927e+02 0.000000000000000000e+00
1.693610884353741426e+02 0.000000000000000000e+00
1.695983673469387725e+02 0.000000000000000000e+00
1.698294784580498913e+02 0.000000000000000000e+00
1.700546031746031872e+02 0.000000000000000000e+00
1.702906122448979716e+02 0.000000000000000000e+00
1.705255328798185985e+02 0.000000000000000000e+00
1.707564625850340008e+02 0.000000000000000000e+00
1.709912018140589680e+02 0.000000000000000000e+00
1.712203174603174602e+02 0.000000000000000000e+00
1.714521541950113317e+02 0.000000000000000000e+00
1.716959637188208490e+02 0.000000000000000000e+00
1.719207256235827685e+02 0.000000000000000000e+00
1.721587301587301511e+02 0.000000000000000000e+00
1.723793197278911578e+02 0.000000000000000000e+00
1.726075283446712092e+02 0.000000000000000000e+00
1.728344671201814151e+02 0.000000000000000000e+00
1.730624943310657500e+02 0.000000000000000000e+00
1.732709297052154227e+02 0.000000000000000000e+00
1.735189115646258529e+02 0.000000000000000000e+00
1.737518367346938817e+02 0.000000000000000000e+00
1.739762358276643965e+02 0.000000000000000000e+00
1.741982766439909369e+02 0.000000000000000000e+00
1.744386394557823223e+02 0.000000000000000000e+00
1.746657596371882164e+02 0.000000000000000000e+00
1.749014058956915960e+02 0.000000000000000000e+00
1.751183673469387827e+02 0.000000000000000000e+00
1.753523809523809405e+02 0.000000000000000000e+00
1.755798639455782393e+02 0.000000000000000000e+00
1.758117006802721107e+02 0.000000000000000000e+00
1.760393650793650693e+02 0.000000000000000000e+00
1.762679365079364970e+02 0.000000000000000000e+00
1.765037641723355932e+02 0.000000000000000000e+00
1.767183673469387770e+02 0.000000000000000000e+00
1.769609070294784487e+02 0.000000000000000000e+00
1.772052607709750589e+02 0.000000000000000000e+00
1.774253061224489727e+02 0.000000000000000000e+00
1.776645804988662007e+02 0.000000000000000000e+00
1.778955102040816314e+02 0.000000000000000000e+00
1.781336961451247305e+02 0.000000000000000000e+00
1.783570068027210880e+02 0.000000000000000000e+00
1.785935600907029368e+02 0.000000000000000000e+00
1.788228571428571456e+02 0.000000000000000000e+00
1.790568707482993318e+02 0.000000000000000000e+00
1.792689342403628245e+02 0.000000000000000000e+00
1.795129251700680300e+02 0.000000000000000000e+00
nan -1.000000000000000000e+00
nan -1.000000000000000000e+00
1.801837641723356001e+02 0.000000000000000000e+00
1.804371882086167886e+02 0.000000000000000000e+00
1.806677551020408146e+02 0.000000000000000000e+00
1.809075736961451355e+02 0.000000000000000000e+00
1.811356009070294704e+02 0.000000000000000000e+00
1.813565532879818534e+02 0.000000000000000000e+00
1.815916553287981969e+02 0.000000000000000000e+00
1.818332879818593995e+02 0.000000000000000000e+00
1.820605895691610101e+02 0.000000000000000000e+00
1.822995011337868618e+02 0.000000000000000000e+00
1.825318820861677978e+02 0.000000000000000000e+00
1.827795011337868516e+02 0.000000000000000000e+00
1.830009977324262991e+02 0.000000000000000000e+00
1.832518820861677966e+02 0.000000000000000000e+00
1.834759183673469352e+02 0.000000000000000000e+00
1.837090249433106521e+02 0.000000000000000000e+00
1.839345124716553244e+02 0.000000000000000000e+00
1.841674376417233532e+02 0.000000000000000000e+00
1.843943764172335591e+02 0.000000000000000000e+00
1.846347392290249445e+02 0.000000000000000000e+00
1.848604081632653049e+02 0.000000000000000000e+00
1.850902494331065782e+02 0.000000000000000000e+00
1.853148299319727812e+02 0.000000000000000000e+00
1.855619047619047706e+02 0.000000000000000000e+00
1.857788662131519288e+02 0.000000000000000000e+00
1.860217687074830053e+02 0.000000000000000000e+00
1.862543310657596294e+02 0.000000000000000000e+00
1.864943310657596385e+02 0.000000000000000000e+00
1.867138321995464878e+02 0.000000000000000000e+00
1.869531065759637158e+02 0.000000000000000000e+00
1.871736961451247225e+02 0.000000000000000000e+00
1.874187755102040853e+02 0.000000000000000000e+00
1.876511564625850212e+02 0.000000000000000000e+00
1.878795464852607608e+02 0.000000000000000000e+00
1.881224489790000121e+02 0.000000000000000000e+00
1.883537414965986443e+02 0.000000000000000000e+00
1.885794104308390047e+02 0.000000000000000000e+00
1.888188662131519209e+02 0.000000000000000000e+00
1.890443537414965931e+02 0.000000000000000000e+00
1.892894331065759559e+02 0.000000000000000000e+00
1.895121995464852489e+02 0.000000000000000000e+00
1.897492970521541906e+02 0.000000000000000000e+00
1.899778684807256184e+02 0.000000000000000000e+00
1.902233106575963859e+02 0.000000000000000000e+00
1.904482539682539652e+02 0.000000000000000000e+00
1.906802721088435248e+02 0.000000000000000000e+00
1.909075736961451355e+02 0.000000000000000000e+00
1.911475736961451162e+02 0.000000000000000000e+00
1.913683446712018110e+02 0.000000000000000000e+00
1.916030839002267498e+02 0.000000000000000000e+00
1.918314739229024894e+02 0.000000000000000000e+00
1.920698412698412767e+02 0.000000000000000000e+00
1.922969614512471708e+02 0.000000000000000000e+00
1.925405895691609999e+02 0.000000000000000000e+00
1.927651700680272029e+02 0.000000000000000000e+00
1.930004535147392346e+02 0.000000000000000000e+00
1.932435374149659992e+02 0.000000000000000000e+00
1.934780952380952499e+02 0.000000000000000000e+00
1.937124716553287840e+02 0.000000000000000000e+00
1.939568253968253941e+02 0.000000000000000000e+00
1.941748752834467098e+02 0.000000000000000000e+00
1.944099773242630249e+02 0.000000000000000000e+00
1.946325623582766582e+02 0.000000000000000000e+00
1.948703854875283525e+02 0.000000000000000000e+00
1.951080272108843587e+02 0.000000000000000000e+00
1.953365986394557865e+02 0.000000000000000000e+00
1.955746031746031690e+02 0.000000000000000000e+00
1.958098866213152007e+02 0.000000000000000000e+00
1.960451700680272040e+02 0.000000000000000000e+00
1.962724716553287863e+02 0.000000000000000000e+00
1.965015873015873069e+02 0.000000000000000000e+00
1.967392290249433131e+02 0.000000000000000000e+00
1.969648979591836735e+02 0.000000000000000000e+00
1.971996371882086123e+02 0.000000000000000000e+00
1.974189569160997735e+02 0.000000000000000000e+00
1.976482539682539823e+02 0.000000000000000000e+00
1.978755555555555645e+02 0.000000000000000000e+00
1.981197278911564581e+02 0.000000000000000000e+00
1.983414058956916222e+02 0.000000000000000000e+00
nan -1.000000000000000000e+00
1.987843990929705171e+02 0.000000000000000000e+00
1.990276643990929699e+02 0.000000000000000000e+00
1.992542403628117995e+02 0.000000000000000000e+00
1.994960544217687186e+02 0.000000000000000000e+00
1.997093877551020284e+02 0.000000000000000000e+00
1.999432199546485265e+02 0.000000000000000000e+00
2.001728798185941116e+02 0.000000000000000000e+00
2.004107029478458060e+02 0.000000000000000000e+00
2.006294784580498742e+02 0.000000000000000000e+00
2.008696598639455715e+02 0.000000000000000000e+00
2.011025850340136003e+02 0.000000000000000000e+00
2.013414965986394520e+02 0.000000000000000000e+00
2.015622675736961469e+02 0.000000000000000000e+00
2.018131519274376444e+02 0.000000000000000000e+00
2.020234013605442271e+02 0.000000000000000000e+00
2.022546938775510341e+02 0.000000000000000000e+00
2.024876190476190345e+02 0.000000000000000000e+00
2.027209070294784681e+02 0.000000000000000000e+00
2.029453061224489829e+02 0.000000000000000000e+00
2.031795011337868573e+02 0.000000000000000000e+00
2.033924716553287908e+02 0.000000000000000000e+00
2.036322902494331117e+02 0.000000000000000000e+00
2.038588662131519413e+02 0.000000000000000000e+00
2.040908843537415009e+02 0.000000000000000000e+00
2.043212698412698387e+02 0.000000000000000000e+00
2.045540136054421794e+02 0.000000000000000000e+00
2.047814965986394498e+02 0.000000000000000000e+00
2.050178684807256104e+02 0.000000000000000000e+00
2.052377324263038645e+02 0.000000000000000000e+00
2.054719274376417104e+02 0.000000000000000000e+00
2.056916099773242763e+02 0.000000000000000000e+00
2.059227210884353667e+02 0.000000000000000000e+00
2.061471201814058816e+02 0.000000000000000000e+00
2.063898412698412699e+02 0.000000000000000000e+00
2.066122448979591866e+02 0.000000000000000000e+00
2.068535147392290128e+02 0.000000000000000000e+00
2.070670294784580392e+02 0.000000000000000000e+00
2.073063038548752957e+02 0.000000000000000000e+00
2.075321541950113442e+02 0.000000000000000000e+00
2.077587301587301454e+02 0.000000000000000000e+00
2.079914739229024860e+02 0.000000000000000000e+00
2.082144217687074956e+02 0.000000000000000000e+00
2.084506122448979681e+02 0.000000000000000000e+00
2.086786394557823030e+02 0.000000000000000000e+00
2.089035827664399108e+02 0.000000000000000000e+00
2.091268934240362682e+02 0.000000000000000000e+00
2.093576417233560107e+02 0.000000000000000000e+00
2.095943764172335477e+02 0.000000000000000000e+00
2.098283900226757339e+02 0.000000000000000000e+00
2.100546031746031872e+02 0.000000000000000000e+00
2.102862585034013705e+02 0.000000000000000000e+00
2.105239002267573767e+02 0.000000000000000000e+00
2.107403174603174705e+02 0.000000000000000000e+00
2.109707029470000066e+02 0.000000000000000000e+00
2.112072562358276571e+02 0.000000000000000000e+00
2.114472562358276662e+02 0.000000000000000000e+00
2.116745578231292484e+02 0.000000000000000000e+00
2.119022222222222354e+02 0.000000000000000000e+00
2.121351473922902358e+02 0.000000000000000000e+00
2.123537414965986443e+02 0.000000000000000000e+00
2.125886621315192713e+02 0.000000000000000000e+00
nan -1.000000000000000000e+00
nan -1.000000000000000000e+00
nan -1.000000000000000000e+00
2.134965986394557831e+02 0.000000000000000000e+00
2.137175510204081661e+02 0.000000000000000000e+00
2.139769614512471776e+02 0.000000000000000000e+00
2.142075283446712035e+02 0.000000000000000000e+00
2.144404535147392323e+02 0.000000000000000000e+00
2.146537868480725706e+02 0.000000000000000000e+00
2.148876190476190402e+02 0.000000000000000000e+00
2.151274376417233611e+02 0.000000000000000000e+00
2.153471201814058986e+02 0.000000000000000000e+00
2.155731519274376353e+02 0.000000000000000000e+00
2.158087981859410434e+02 0.000000000000000000e+00
2.160486167800453643e+02 0.000000000000000000e+00
2.162793650793650784e+02 0.000000000000000000e+00
2.164952380952381077e+02 0.000000000000000000e+00
2.167279818594104199e+02 0.000000000000000000e+00
2.169648979591836735e+02 0.000000000000000000e+00
2.171882086167800594e+02 0.000000000000000000e+00
2.174149659863945487e+02 0.000000000000000000e+00
2.176469841269841368e+02 0.000000000000000000e+00
2.178808163265306064e+02 0.000000000000000000e+00
2.181048526077097449e+02 0.000000000000000000e+00
2.183397732426303719e+02 0.000000000000000000e+00
2.185616326530612241e+02 0.000000000000000000e+00
2.188043537414966124e+02 0.000000000000000000e+00
2.190347392290249502e+02 0.000000000000000000e+00
2.192618594104308443e+02 0.000000000000000000e+00
2.195060317460317378e+02 0.000000000000000000e+00
2.197492970521541906e+02 0.000000000000000000e+00
2.199628117913832170e+02 0.000000000000000000e+00
2.201757823129251790e+02 0.000000000000000000e+00
2.204110657596371823e+02 0.000000000000000000e+00
2.206347392290249445e+02 0.000000000000000000e+00
2.208620408163265267e+02 0.000000000000000000e+00
2.210929705215419574e+02 0.000000000000000000e+00
2.213269841269841152e+02 0.000000000000000000e+00
2.215709750566893490e+02 0.000000000000000000e+00
2.217893877551020410e+02 0.000000000000000000e+00
2.220315646258503364e+02 0.000000000000000000e+00
2.222630385487528315e+02 0.000000000000000000e+00
2.224983219954648632e+02 0.000000000000000000e+00
2.227265306122448862e+02 0.000000000000000000e+00
2.229656235827664261e+02 0.000000000000000000e+00
2.231951020408163231e+02 0.000000000000000000e+00
2.234372789115646185e+02 0.000000000000000000e+00
2.236569614512471560e+02 0.000000000000000000e+00
2.238911564625850303e+02 0.000000000000000000e+00
2.241113832199546607e+02 0.000000000000000000e+00
2.243434013605442203e+02 0.000000000000000000e+00
2.245650793650793560e+02 0.000000000000000000e+00
2.247969160997732558e+02 0.000000000000000000e+00
2.250343764172335739e+02 0.000000000000000000e+00
2.252662131519274453e+02 0.000000000000000000e+00
2.254898866213151791e+02 0.000000000000000000e+00
2.257300680272108764e+02 0.000000000000000000e+00
2.259591836734693970e+02 0.000000000000000000e+00
2.261953741496598695e+02 0.000000000000000000e+00
2.264177777777777862e+02 0.000000000000000000e+00
2.266432653061224585e+02 0.000000000000000000e+00
2.268736507936507962e+02 0.000000000000000000e+00
2.270980498866213111e+02 0.000000000000000000e+00
2.273297052154194944e+02 0.000000000000000000e+00
2.275608163265306132e+02 0.000000000000000000e+00
2.278133333333333326e+02 0.000000000000000000e+00
nan -1.000000000000000000e+00
2.282389115646258517e+02 0.000000000000000000e+00
2.284865306122449056e+02 0.000000000000000000e+00
2.287176417233559960e+02 0.000000000000000000e+00
2.289509297052154295e+02 0.000000000000000000e+00
2.291758730158730089e+02 0.000000000000000000e+00
2.294080725623582850e+02 0.000000000000000000e+00
2.296333786848072691e+02 0.000000000000000000e+00
2.298648526077097642e+02 0.000000000000000000e+00
2.300894331065759673e+02 0.000000000000000000e+00
2.303185487528344595e+02 0.000000000000000000e+00
2.305449433106576009e+02 0.000000000000000000e+00
2.307873015873015845e+02 0.000000000000000000e+00
2.310046258503401475e+02 0.000000000000000000e+00
2.312308390022675724e+02 0.000000000000000000e+00
2.314614058956915983e+02 0.000000000000000000e+00
2.316885260770974924e+02 0.000000000000000000e+00
2.319067573696145246e+02 0.000000000000000000e+00
2.321409523809523705e+02 0.000000000000000000e+00
2.323695238095237983e+02 0.000000000000000000e+00
2.326037188208616726e+02 0.000000000000000000e+00
2.328360997732426370e+02 0.000000000000000000e+00
2.330692063492063539e+02 0.000000000000000000e+00
2.332969387750000010e+02 0.000000000000000000e+00
2.335310657596371868e+02 0.000000000000000000e+00
2.337574603174603283e+02 0.000000000000000000e+00
2.339903854875283571e+02 0.000000000000000000e+00
nan -1.000000000000000000e+00
nan -1.000000000000000000e+00
nan -1.000000000000000000e+00
nan -1.000000000000000000e+00
nan -1.000000000000000000e+00
nan -1.000000000000000000e+00
2.355715192743764135e+02 0.000000000000000000e+00
2.358104308390022652e+02 0.000000000000000000e+00
2.360478911564625832e+02 0.000000000000000000e+00
2.362762811791383228e+02 0.000000000000000000e+00
2.365135600907029527e+02 0.000000000000000000e+00
2.367424943310657568e+02 0.000000000000000000e+00
2.369708843537414964e+02 0.000000000000000000e+00
2.372030839002267442e+02 0.000000000000000000e+00
2.374341950113378630e+02 0.000000000000000000e+00
2.376556916099773105e+02 0.000000000000000000e+00
2.378784580498866319e+02 0.000000000000000000e+00
2.381093877551020341e+02 0.000000000000000000e+00
2.383375963718820856e+02 0.000000000000000000e+00
2.385732426303854936e+02 0.000000000000000000e+00
2.387996371882086066e+02 0.000000000000000000e+00
2.390287528344671273e+02 0.000000000000000000e+00
2.392600453514739343e+02 0.000000000000000000e+00
2.394788208616780025e+02 0.000000000000000000e+00
2.397070294784580540e+02 0.000000000000000000e+00
2.399323356009070380e+02 0.000000000000000000e+00
2.401532879818594211e+02 0.000000000000000000e+00
2.403858503401360451e+02 0.000000000000000000e+00
2.406182312925170095e+02 0.000000000000000000e+00
2.408546031746031701e+02 0.000000000000000000e+00
2.410632199546485310e+02 0.000000000000000000e+00
2.413037641723356046e+02 0.000000000000000000e+00
2.415194557823129173e+02 0.000000000000000000e+00
2.417587301587301454e+02 0.000000000000000000e+00
2.419717006802721073e+02 0.000000000000000000e+00
2.422149659863945601e+02 0.000000000000000000e+00
2.424290249433106510e+02 0.000000000000000000e+00
2.426643083900226827e+02 0.000000000000000000e+00
2.428798185941043073e+02 0.000000000000000000e+00
2.431138321995464935e+02 0.000000000000000000e+00
2.433581859410430752e+02 0.000000000000000000e+00
2.435891156462585059e+02 0.000000000000000000e+00
2.438042630385487541e+02 0.000000000000000000e+00
2.440413605442176959e+02 0.000000000000000000e+00
2.442614058956916097e+02 0.000000000000000000e+00
2.445008616780045259e+02 0.000000000000000000e+00
2.447279818594104199e+02 0.000000000000000000e+00
2.449551020408163140e+02 0.000000000000000000e+00
2.451551927437641609e+02 0.000000000000000000e+00
2.454009977324263048e+02 0.000000000000000000e+00
2.456273922902494462e+02 0.000000000000000000e+00
2.458566893424036266e+02 0.000000000000000000e+00
2.460858049886621188e+02 0.000000000000000000e+00
2.463103854875283503e+02 0.000000000000000000e+00
2.465300680272108877e+02 0.000000000000000000e+00
2.467684353741496466e+02 0.000000000000000000e+00
2.469917460317460325e+02 0.000000000000000000e+00
2.472179591836734573e+02 0.000000000000000000e+00
2.474423582766440006e+02 0.000000000000000000e+00
2.476823582766439813e+02 0.000000000000000000e+00
2.478936961451247214e+02 0.000000000000000000e+00
2.481180952380952363e+02 0.000000000000000000e+00
2.483522902494331106e+02 0.000000000000000000e+00
2.485819501133786957e+02 0.000000000000000000e+00
2.488047165532879887e+02 0.000000000000000000e+00
2.490345578231292620e+02 0.000000000000000000e+00
2.492433560090702827e+02 0.000000000000000000e+00
nan -1.000000000000000000e+00
nan -1.000000000000000000e+00
nan -1.000000000000000000e+00
2.501491156462585081e+02 0.000000000000000000e+00
2.503918367346938680e+02 0.000000000000000000e+00
2.506240362811791442e+02 0.000000000000000000e+00
2.508527891156462601e+02 0.000000000000000000e+00
2.510790022675736850e+02 0.000000000000000000e+00
2.513052154195011383e+02 0.000000000000000000e+00
2.515365079365079453e+02 0.000000000000000000e+00
2.517678004535147522e+02 0.000000000000000000e+00
2.520029024943310674e+02 0.000000000000000000e+00
2.522233106575963859e+02 0.000000000000000000e+00
2.524576870748299200e+02 0.000000000000000000e+00
2.526935147392290162e+02 0.000000000000000000e+00
2.529131972789115537e+02 0.000000000000000000e+00
nan -1.000000000000000000e+00
nan -1.000000000000000000e+00
nan -1.000000000000000000e+00
2.538205895691610010e+02 0.000000000000000000e+00
2.540743764172335659e+02 0.000000000000000000e+00
2.543018594104308363e+02 0.000000000000000000e+00
2.545315192743764214e+02 0.000000000000000000e+00
2.547479365079365152e+02 0.000000000000000000e+00
2.549814058956916085e+02 0.000000000000000000e+00
2.552108843537415055e+02 0.000000000000000000e+00
2.554492517006802643e+02 0.000000000000000000e+00
2.556725623582766502e+02 0.000000000000000000e+00
2.558898866213151848e+02 0.000000000000000000e+00
2.561197278911564581e+02 0.000000000000000000e+00
2.563544671201814253e+02 0.000000000000000000e+00
2.565716099773242718e+02 0.000000000000000000e+00
2.567923809523809382e+02 0.000000000000000000e+00
2.570320181405895710e+02 0.000000000000000000e+00
2.572647619047618832e+02 0.000000000000000000e+00
2.575000453514739434e+02 0.000000000000000000e+00
2.577284353741496830e+02 0.000000000000000000e+00
2.579513832199546641e+02 0.000000000000000000e+00
2.581803174603174398e+02 0.000000000000000000e+00
2.584123356009070562e+02 0.000000000000000000e+00
2.586338321995464753e+02 0.000000000000000000e+00
2.588595011337868641e+02 0.000000000000000000e+00
2.590953287981859603e+02 0.000000000000000000e+00
2.593131972789115594e+02 0.000000000000000000e+00
2.595537414965986613e+02 0.000000000000000000e+00
2.597792290249433336e+02 0.000000000000000000e+00
2.600172335600906877e+02 0.000000000000000000e+00
2.602459863945578036e+02 0.000000000000000000e+00
2.604575056689342318e+02 0.000000000000000000e+00
2.606837188208616567e+02 0.000000000000000000e+00
2.609242630385487587e+02 0.000000000000000000e+00
2.611526530612244983e+02 0.000000000000000000e+00
2.613949206340000160e+02 0.000000000000000000e+00
2.616092517006802609e+02 0.000000000000000000e+00
2.618434467120000022e+02 0.000000000000000000e+00
2.620605895691609817e+02 0.000000000000000000e+00
2.623060317460317492e+02 0.000000000000000000e+00
2.625269841269841322e+02 0.000000000000000000e+00
2.627562811791383410e+02 0.000000000000000000e+00
2.629886621315192770e+02 0.000000000000000000e+00
2.632116099773242581e+02 0.000000000000000000e+00
2.634403628117913740e+02 0.000000000000000000e+00
nan -1.000000000000000000e+00
2.638976870748299461e+02 0.000000000000000000e+00
2.641384126984127079e+02 0.000000000000000000e+00
nan -1.000000000000000000e+00
nan -1.000000000000000000e+00
2.648007256235827640e+02 0.000000000000000000e+00
2.650390929705215513e+02 0.000000000000000000e+00
2.652723809523809564e+02 0.000000000000000000e+00
2.655045804988662326e+02 0.000000000000000000e+00
2.657133786848072532e+02 0.000000000000000000e+00
2.659564625850339894e+02 0.000000000000000000e+00
2.661775963718820890e+02 0.000000000000000000e+00
2.664005442176870702e+02 0.000000000000000000e+00
2.666282086167800571e+02 0.000000000000000000e+00
2.668602267573696167e+02 0.000000000000000000e+00
2.670965986394558058e+02 0.000000000000000000e+00
2.673338775510204073e+02 0.000000000000000000e+00
2.675492063492063721e+02 0.000000000000000000e+00
2.677806802721088388e+02 0.000000000000000000e+00
2.680107029478458003e+02 0.000000000000000000e+00
2.682390929705215399e+02 0.000000000000000000e+00
2.684727437641723213e+02 0.000000000000000000e+00
2.687009523809524012e+02 0.000000000000000000e+00
2.689311564625850224e+02 0.000000000000000000e+00
2.691609977324263241e+02 0.000000000000000000e+00
2.693770521541949847e+02 0.000000000000000000e+00
2.696088888888888846e+02 0.000000000000000000e+00
2.698352834467120260e+02 0.000000000000000000e+00
2.700696598639455601e+02 0.000000000000000000e+00
2.703004081632653310e+02 0.000000000000000000e+00
2.705271655328797920e+02 0.000000000000000000e+00
2.707609977324262900e+02 0.000000000000000000e+00
2.709977324263038554e+02 0.000000000000000000e+00
2.712054421768707471e+02 0.000000000000000000e+00
2.714479818594104472e+02 0.000000000000000000e+00
2.716707482993197118e+02 0.000000000000000000e+00
2.718998639455782040e+02 0.000000000000000000e+00
2.721266213151927218e+02 0.000000000000000000e+00
2.723677097505669167e+02 0.000000000000000000e+00
2.725884807256235831e+02 0.000000000000000000e+00
2.728270294784580301e+02 0.000000000000000000e+00
2.730521541950113260e+02 0.000000000000000000e+00
2.732711111111111109e+02 0.000000000000000000e+00
2.735132879818594347e+02 0.000000000000000000e+00
2.737378684807256377e+02 0.000000000000000000e+00
2.739633560090703099e+02 0.000000000000000000e+00
nan -1.000000000000000000e+00
2.744306575963718728e+02 0.000000000000000000e+00
nan -1.000000000000000000e+00
nan -1.000000000000000000e+00
nan -1.000000000000000000e+00
nan -1.000000000000000000e+00
nan -1.000000000000000000e+00
2.757783219954648644e+02 0.000000000000000000e+00
2.760234013605441987e+02 0.000000000000000000e+00
2.762476190476190254e+02 0.000000000000000000e+00
2.764914285714285711e+02 0.000000000000000000e+00
2.767149206349206452e+02 0.000000000000000000e+00
2.769331519274376205e+02 0.000000000000000000e+00
2.771649886621315204e+02 0.000000000000000000e+00
2.774019047619047456e+02 0.000000000000000000e+00
2.776221315192743759e+02 0.000000000000000000e+00
2.778427210884353826e+02 0.000000000000000000e+00
2.780712925170067820e+02 0.000000000000000000e+00
2.783127437641723532e+02 0.000000000000000000e+00
2.785278911564626014e+02 0.000000000000000000e+00
2.787550113378684955e+02 0.000000000000000000e+00
2.789667120181405835e+02 0.000000000000000000e+00
2.792007256235827413e+02 0.000000000000000000e+00
2.794303854875283264e+02 0.000000000000000000e+00
2.796614965986394736e+02 0.000000000000000000e+00
2.798958730158730077e+02 0.000000000000000000e+00
2.801342403628117950e+02 0.000000000000000000e+00
2.803461224489795995e+02 0.000000000000000000e+00
2.805913832199546505e+02 0.000000000000000000e+00
2.808165079365079464e+02 0.000000000000000000e+00
2.810541496598639242e+02 0.000000000000000000e+00
2.812830839002267567e+02 0.000000000000000000e+00
2.815109297052154034e+02 0.000000000000000000e+00
2.817420408163265506e+02 0.000000000000000000e+00
2.819903854875283287e+02 0.000000000000000000e+00
2.821966439909297151e+02 0.000000000000000000e+00
2.824371882086167602e+02 0.000000000000000000e+00
2.826634013605442419e+02 0.000000000000000000e+00
2.828972335600906831e+02 0.000000000000000000e+00
2.831234467120181648e+02 0.000000000000000000e+00
2.833518367346939044e+02 0.000000000000000000e+00
2.835809523809523967e+02 0.000000000000000000e+00
2.838109750566893581e+02 0.000000000000000000e+00
2.840393650793650977e+02 0.000000000000000000e+00
2.842706575963719047e+02 0.000000000000000000e+00
2.845010430839002424e+02 0.000000000000000000e+00
2.847267120181405744e+02 0.000000000000000000e+00
2.849621768707482943e+02 0.000000000000000000e+00
2.851831292517006773e+02 0.000000000000000000e+00
2.854102494331065714e+02 0.000000000000000000e+00
2.856453514739229149e+02 0.000000000000000000e+00
2.858675736961451435e+02 0.000000000000000000e+00
2.861014058956915846e+02 0.000000000000000000e+00
2.863241723356009061e+02 0.000000000000000000e+00
2.865500226757369546e+02 0.000000000000000000e+00
2.867818594104308545e+02 0.000000000000000000e+00
2.869971882086167625e+02 0.000000000000000000e+00
2.872370068027211119e+02 0.000000000000000000e+00
2.874661224489796041e+02 0.000000000000000000e+00
2.876979591836734471e+02 0.000000000000000000e+00
2.879339682539682599e+02 0.000000000000000000e+00
nan -1.000000000000000000e+00
2.883940136054421828e+02 0.000000000000000000e+00
2.886224036281179224e+02 0.000000000000000000e+00
2.888446258503401509e+02 0.000000000000000000e+00
2.890809977324262832e+02 0.000000000000000000e+00
2.893115646258503375e+02 0.000000000000000000e+00
2.895227210884353894e+02 0.000000000000000000e+00
nan -1.000000000000000000e+00
nan -1.000000000000000000e+00
nan -1.000000000000000000e+00
2.904257596371882073e+02 0.000000000000000000e+00
2.906566893424036380e+02 0.000000000000000000e+00
2.908803628117913718e+02 0.000000000000000000e+00
2.911136507936507769e+02 0.000000000000000000e+00
2.913456689342403365e+02 0.000000000000000000e+00
2.915697052154195035e+02 0.000000000000000000e+00
2.917991836734693720e+02 0.000000000000000000e+00
2.920246712018140443e+02 0.000000000000000000e+00
2.922443537414965817e+02 0.000000000000000000e+00
2.924807256235827708e+02 0.000000000000000000e+00
2.927005895691610249e+02 0.000000000000000000e+00
2.929380498866213429e+02 0.000000000000000000e+00
2.931564625850340349e+02 0.000000000000000000e+00
2.933864852607709963e+02 0.000000000000000000e+00
2.936161451247165814e+02 0.000000000000000000e+00
2.938485260770975174e+02 0.000000000000000000e+00
2.940682086167800549e+02 0.000000000000000000e+00
2.943067573696145018e+02 0.000000000000000000e+00
2.945278911564626014e+02 0.000000000000000000e+00
2.947693424036281158e+02 0.000000000000000000e+00
2.949941043083900354e+02 0.000000000000000000e+00
2.952208616780045531e+02 0.000000000000000000e+00
2.954604988662131291e+02 0.000000000000000000e+00
2.956794557823129139e+02 0.000000000000000000e+00
2.959025850340136117e+02 0.000000000000000000e+00
2.961297052154195057e+02 0.000000000000000000e+00
2.963526530612244869e+02 0.000000000000000000e+00
2.965801360544217573e+02 0.000000000000000000e+00
2.967992743764172587e+02 0.000000000000000000e+00
2.970231292517006523e+02 0.000000000000000000e+00
2.972497052154195103e+02 0.000000000000000000e+00
2.974679365079364857e+02 0.000000000000000000e+00
2.976916099773242763e+02 0.000000000000000000e+00
2.979140136054421646e+02 0.000000000000000000e+00
2.981581859410430866e+02 0.000000000000000000e+00
2.983682539682539527e+02 0.000000000000000000e+00
2.985988208616780071e+02 0.000000000000000000e+00
2.988175963718820753e+02 0.000000000000000000e+00
nan -1.000000000000000000e+00
2.992783673469387509e+02 0.000000000000000000e+00
2.995092970521541815e+02 0.000000000000000000e+00
2.997253514739228990e+02 0.000000000000000000e+00
2.999457596371881891e+02 0.000000000000000000e+00
3.001697959183673561e+02 0.000000000000000000e+00
3.003882086167800480e+02 0.000000000000000000e+00
3.005906575963718979e+02 0.000000000000000000e+00
