# Supplementary material for: Correlated microtiming deviations in jazz and rock music
Source: PLoS One. 2018 Jan 24;13(1):e0186361. doi: 10.1371/journal.pone.0186361 (PMC5783353; doi:10.1371/journal.pone.0186361)
Supplement: S1 Dataset — (ZIP) [file pone.0186361.s001.zip › R41.dat]

3.006077097505668760e+00 0.000000000000000000e+00
3.387755102040816535e+00 0.000000000000000000e+00
3.759818594104308520e+00 0.000000000000000000e+00
4.132426303854875194e+00 0.000000000000000000e+00
nan -1.000000000000000000e+00
4.936961451247165122e+00 0.000000000000000000e+00
5.309206349206348818e+00 0.000000000000000000e+00
5.691609977324262992e+00 0.000000000000000000e+00
6.070566893424036436e+00 0.000000000000000000e+00
6.447709750566893661e+00 0.000000000000000000e+00
6.824671201814059174e+00 0.000000000000000000e+00
nan -1.000000000000000000e+00
nan -1.000000000000000000e+00
nan -1.000000000000000000e+00
8.316734693877551265e+00 0.000000000000000000e+00
8.694603174603175333e+00 0.000000000000000000e+00
9.066485260770974719e+00 0.000000000000000000e+00
9.414058956916099064e+00 0.000000000000000000e+00
9.782494331065759496e+00 0.000000000000000000e+00
1.017015873015873062e+01 0.000000000000000000e+00
1.053569160997732368e+01 0.000000000000000000e+00
1.091482993197278972e+01 0.000000000000000000e+00
1.129482993099999888e+01 0.000000000000000000e+00
nan -1.000000000000000000e+00
1.202993197278911630e+01 0.000000000000000000e+00
1.238566893424036230e+01 0.000000000000000000e+00
1.278294784580498877e+01 0.000000000000000000e+00
1.317079365079365161e+01 0.000000000000000000e+00
nan -1.000000000000000000e+00
nan -1.000000000000000000e+00
1.430040816326530617e+01 0.000000000000000000e+00
1.470312925170068041e+01 0.000000000000000000e+00
1.507446712018140644e+01 0.000000000000000000e+00
1.544943310657596314e+01 0.000000000000000000e+00
1.582512471655328845e+01 0.000000000000000000e+00
nan -1.000000000000000000e+00
1.654893424036281147e+01 0.000000000000000000e+00
1.692879818594104435e+01 0.000000000000000000e+00
1.729614512471655274e+01 0.000000000000000000e+00
1.767256235827664312e+01 0.000000000000000000e+00
1.805496598599999913e+01 1.000000000000000000e+00
1.840616779999999864e+01 1.000000000000000000e+00
1.878185941043084028e+01 0.000000000000000000e+00
1.916861678004535108e+01 0.000000000000000000e+00
1.954956916099773068e+01 0.000000000000000000e+00
nan -1.000000000000000000e+00
2.032852607709750714e+01 0.000000000000000000e+00
2.069841269841269948e+01 0.000000000000000000e+00
2.107337868480725618e+01 0.000000000000000000e+00
2.144598639455782418e+01 0.000000000000000000e+00
2.181986394557823061e+01 0.000000000000000000e+00
2.221006802721088391e+01 0.000000000000000000e+00
nan -1.000000000000000000e+00
2.298829931972788998e+01 0.000000000000000000e+00
2.334204081632653072e+01 0.000000000000000000e+00
2.373913832199546547e+01 0.000000000000000000e+00
2.410793650793650755e+01 0.000000000000000000e+00
2.449650793650793545e+01 0.000000000000000000e+00
2.487419501133786781e+01 0.000000000000000000e+00
2.524263038548753002e+01 0.000000000000000000e+00
2.560217687074829840e+01 0.000000000000000000e+00
2.598784580498866248e+01 0.000000000000000000e+00
2.634902494331065625e+01 0.000000000000000000e+00
2.670331065759637212e+01 0.000000000000000000e+00
2.711310657596371954e+01 0.000000000000000000e+00
2.746049886599999823e+01 1.000000000000000000e+00
2.784997732426303685e+01 0.000000000000000000e+00
2.824707482993197161e+01 0.000000000000000000e+00
2.861950113378684790e+01 0.000000000000000000e+00
2.899882086167800566e+01 0.000000000000000000e+00
2.938013605442176868e+01 0.000000000000000000e+00
2.973297052154195086e+01 0.000000000000000000e+00
3.011265306122448848e+01 0.000000000000000000e+00
3.052226757369614418e+01 0.000000000000000000e+00
3.087891156462584874e+01 0.000000000000000000e+00
3.125968253968254018e+01 0.000000000000000000e+00
3.163428571428571345e+01 0.000000000000000000e+00
3.198693877551020393e+01 0.000000000000000000e+00
3.236208616780045588e+01 0.000000000000000000e+00
3.277641723300000365e+01 1.000000000000000000e+00
3.315573696145124671e+01 0.000000000000000000e+00
3.354757369614512186e+01 0.000000000000000000e+00
3.391909297052153960e+01 0.000000000000000000e+00
3.427065759637188336e+01 0.000000000000000000e+00
3.465505668934240191e+01 0.000000000000000000e+00
3.504126984126984468e+01 0.000000000000000000e+00
3.541950113378684506e+01 0.000000000000000000e+00
3.580789115646258836e+01 0.000000000000000000e+00
3.618594104308390058e+01 0.000000000000000000e+00
nan -1.000000000000000000e+00
3.690467120181406102e+01 0.000000000000000000e+00
3.730122448979592065e+01 0.000000000000000000e+00
3.768217687074830025e+01 0.000000000000000000e+00
3.807002267573696486e+01 0.000000000000000000e+00
3.846258503401360684e+01 0.000000000000000000e+00
3.884970521541950461e+01 0.000000000000000000e+00
3.920399092970521338e+01 0.000000000000000000e+00
3.955555555555555713e+01 0.000000000000000000e+00
3.993505668934240305e+01 0.000000000000000000e+00
4.029224489795918629e+01 0.000000000000000000e+00
4.067863945578231011e+01 0.000000000000000000e+00
4.105469387755101707e+01 0.000000000000000000e+00
4.143582766439909193e+01 0.000000000000000000e+00
4.182222222222222285e+01 0.000000000000000000e+00
4.219918367346938481e+01 0.000000000000000000e+00
4.259954648526077392e+01 0.000000000000000000e+00
nan -1.000000000000000000e+00
nan -1.000000000000000000e+00
nan -1.000000000000000000e+00
nan -1.000000000000000000e+00
nan -1.000000000000000000e+00
nan -1.000000000000000000e+00
4.516553287981859199e+01 0.000000000000000000e+00
4.557442176870748085e+01 0.000000000000000000e+00
4.594303854875283122e+01 0.000000000000000000e+00
4.633523809523809689e+01 0.000000000000000000e+00
4.671219954648525885e+01 0.000000000000000000e+00
nan -1.000000000000000000e+00
nan -1.000000000000000000e+00
nan -1.000000000000000000e+00
4.823836734693877304e+01 0.000000000000000000e+00
4.861278911564625815e+01 0.000000000000000000e+00
4.899065759637188222e+01 0.000000000000000000e+00
4.934897959100000264e+01 0.000000000000000000e+00
4.974693877499999672e+01 1.000000000000000000e+00
5.009387755100000561e+01 0.000000000000000000e+00
5.048054421768707556e+01 0.000000000000000000e+00
5.087800453514739019e+01 0.000000000000000000e+00
5.125333333333333030e+01 0.000000000000000000e+00
5.163936507936507780e+01 0.000000000000000000e+00
nan -1.000000000000000000e+00
5.236371882086167773e+01 0.000000000000000000e+00
5.275301587301587602e+01 0.000000000000000000e+00
5.315718820861678040e+01 0.000000000000000000e+00
5.353324263038548736e+01 0.000000000000000000e+00
5.394049886621315437e+01 0.000000000000000000e+00
5.430149659863945288e+01 0.000000000000000000e+00
5.465052154195011269e+01 0.000000000000000000e+00
5.503999999999999915e+01 0.000000000000000000e+00
5.542421768707482954e+01 0.000000000000000000e+00
5.582385487528344470e+01 0.000000000000000000e+00
5.619809523809523455e+01 0.000000000000000000e+00
5.657070294784580256e+01 0.000000000000000000e+00
5.696018140589568901e+01 0.000000000000000000e+00
5.734222222222221887e+01 0.000000000000000000e+00
5.772517006802721085e+01 0.000000000000000000e+00
5.811265306122449203e+01 0.000000000000000000e+00
5.850630385487528429e+01 0.000000000000000000e+00
nan -1.000000000000000000e+00
5.924136054421768449e+01 0.000000000000000000e+00
5.961922902494330856e+01 0.000000000000000000e+00
nan -1.000000000000000000e+00
6.038530612244898066e+01 0.000000000000000000e+00
6.076335600907029288e+01 0.000000000000000000e+00
6.114793650793650670e+01 0.000000000000000000e+00
6.148861678004535491e+01 0.000000000000000000e+00
6.185687074829932186e+01 0.000000000000000000e+00
6.225287981859410280e+01 0.000000000000000000e+00
6.263056689342403871e+01 0.000000000000000000e+00
6.301587301587301937e+01 0.000000000000000000e+00
6.338013605442176868e+01 0.000000000000000000e+00
6.374857142857143089e+01 0.000000000000000000e+00
6.410412698412697807e+01 0.000000000000000000e+00
6.447346938699999441e+01 0.000000000000000000e+00
6.484680272108843724e+01 0.000000000000000000e+00
6.522467120181406131e+01 0.000000000000000000e+00
6.559437641723356194e+01 0.000000000000000000e+00
6.594693877500000667e+01 0.000000000000000000e+00
6.632054421768707186e+01 0.000000000000000000e+00
6.669859410430838409e+01 0.000000000000000000e+00
6.707047619047618525e+01 0.000000000000000000e+00
6.744689342403627563e+01 0.000000000000000000e+00
6.781877551020407680e+01 0.000000000000000000e+00
6.818684807256235558e+01 0.000000000000000000e+00
6.855419501133786753e+01 0.000000000000000000e+00
nan -1.000000000000000000e+00
nan -1.000000000000000000e+00
nan -1.000000000000000000e+00
7.004027210884353849e+01 0.000000000000000000e+00
7.042467120181406415e+01 0.000000000000000000e+00
7.080707482993197743e+01 0.000000000000000000e+00
7.118476190476189913e+01 0.000000000000000000e+00
7.157551020408163822e+01 0.000000000000000000e+00
7.195192743764172860e+01 0.000000000000000000e+00
nan -1.000000000000000000e+00
7.267446712018140431e+01 0.000000000000000000e+00
7.304943310657596101e+01 0.000000000000000000e+00
7.342875283446711876e+01 0.000000000000000000e+00
7.381133786848072020e+01 0.000000000000000000e+00
7.420045351473922324e+01 0.000000000000000000e+00
7.458775510200000269e+01 0.000000000000000000e+00
nan -1.000000000000000000e+00
nan -1.000000000000000000e+00
nan -1.000000000000000000e+00
nan -1.000000000000000000e+00
7.639891156462584831e+01 0.000000000000000000e+00
7.679655328798186531e+01 0.000000000000000000e+00
7.715047619047618355e+01 0.000000000000000000e+00
7.752816326530611946e+01 0.000000000000000000e+00
7.790548752834466484e+01 0.000000000000000000e+00
7.828625850340135628e+01 0.000000000000000000e+00
7.865959183673469113e+01 0.000000000000000000e+00
7.902675736961451491e+01 0.000000000000000000e+00
7.937414965986394577e+01 0.000000000000000000e+00
7.973950113378684534e+01 0.000000000000000000e+00
8.012081632653061547e+01 0.000000000000000000e+00
8.048707482993197004e+01 0.000000000000000000e+00
8.086893424036281885e+01 0.000000000000000000e+00
8.122920634920635052e+01 0.000000000000000000e+00
8.158639455782312666e+01 0.000000000000000000e+00
8.194448979591837201e+01 0.000000000000000000e+00
8.232272108843537239e+01 0.000000000000000000e+00
8.269206349206349671e+01 0.000000000000000000e+00
8.307827664399093237e+01 0.000000000000000000e+00
8.345714285699999380e+01 0.000000000000000000e+00
nan -1.000000000000000000e+00
nan -1.000000000000000000e+00
8.456725623582767071e+01 0.000000000000000000e+00
8.492897959183673606e+01 0.000000000000000000e+00
8.527147392290250139e+01 0.000000000000000000e+00
8.568870748299319473e+01 0.000000000000000000e+00
8.604099773242630533e+01 0.000000000000000000e+00
8.643047619047618468e+01 0.000000000000000000e+00
8.682303854875283378e+01 0.000000000000000000e+00
8.719310657596372494e+01 0.000000000000000000e+00
8.756807256235828163e+01 0.000000000000000000e+00
8.796226757369613836e+01 0.000000000000000000e+00
8.834176870748299848e+01 0.000000000000000000e+00
8.870077097505668462e+01 0.000000000000000000e+00
8.908843537414965397e+01 0.000000000000000000e+00
8.947210884353741278e+01 0.000000000000000000e+00
8.985560090702948344e+01 0.000000000000000000e+00
9.022621315192743907e+01 0.000000000000000000e+00
9.058866213151927127e+01 0.000000000000000000e+00
nan -1.000000000000000000e+00
nan -1.000000000000000000e+00
nan -1.000000000000000000e+00
nan -1.000000000000000000e+00
nan -1.000000000000000000e+00
nan -1.000000000000000000e+00
nan -1.000000000000000000e+00
9.365315192743764783e+01 0.000000000000000000e+00
9.403972789115645980e+01 0.000000000000000000e+00
9.443047619047618468e+01 0.000000000000000000e+00
nan -1.000000000000000000e+00
9.518367346938775597e+01 0.000000000000000000e+00
9.556807256235828163e+01 0.000000000000000000e+00
9.596063492063491651e+01 0.000000000000000000e+00
9.634321995464853217e+01 0.000000000000000000e+00
9.670000000000000284e+01 0.000000000000000000e+00
9.710530612244897952e+01 0.000000000000000000e+00
9.746213151927437934e+01 0.000000000000000000e+00
9.786213151927437082e+01 0.000000000000000000e+00
9.823673469387755119e+01 0.000000000000000000e+00
nan -1.000000000000000000e+00
nan -1.000000000000000000e+00
9.930975056689342750e+01 0.000000000000000000e+00
9.974095238095237903e+01 0.000000000000000000e+00
1.000963265306122452e+02 0.000000000000000000e+00
1.004765532879818579e+02 0.000000000000000000e+00
1.008477097505668922e+02 0.000000000000000000e+00
1.012428117913832182e+02 0.000000000000000000e+00
1.016306122439999911e+02 0.000000000000000000e+00
1.019693877549999996e+02 0.000000000000000000e+00
1.023622675736961440e+02 0.000000000000000000e+00
1.027492063492063465e+02 0.000000000000000000e+00
1.031149206349206366e+02 0.000000000000000000e+00
1.035013151927437605e+02 0.000000000000000000e+00
1.038755555555555503e+02 0.000000000000000000e+00
1.042291156462585064e+02 0.000000000000000000e+00
1.046202267573696076e+02 0.000000000000000000e+00
1.049971882086167767e+02 0.000000000000000000e+00
1.053716099773242689e+02 0.000000000000000000e+00
1.057630839002267606e+02 0.000000000000000000e+00
1.061485714285714295e+02 0.000000000000000000e+00
1.064885260770975037e+02 0.000000000000000000e+00
1.068522448979591815e+02 0.000000000000000000e+00
1.072600453514739201e+02 0.000000000000000000e+00
1.076237641723355978e+02 0.000000000000000000e+00
1.080206802721088479e+02 0.000000000000000000e+00
1.084072562358276599e+02 0.000000000000000000e+00
1.087497505668934252e+02 0.000000000000000000e+00
1.091372335600907064e+02 0.000000000000000000e+00
1.095453968253968213e+02 0.000000000000000000e+00
1.099254421768707459e+02 0.000000000000000000e+00
1.103241723356009061e+02 0.000000000000000000e+00
1.106964172335600978e+02 0.000000000000000000e+00
1.110479818594104273e+02 0.000000000000000000e+00
1.114283900226757424e+02 0.000000000000000000e+00
1.118153061220000097e+02 1.000000000000000000e+00
1.121928571420000083e+02 1.000000000000000000e+00
1.125775510200000014e+02 1.000000000000000000e+00
1.129551020408163282e+02 0.000000000000000000e+00
1.133084807256235820e+02 0.000000000000000000e+00
1.136928798185941076e+02 0.000000000000000000e+00
1.140772789115646191e+02 0.000000000000000000e+00
1.144549659863945550e+02 0.000000000000000000e+00
nan -1.000000000000000000e+00
nan -1.000000000000000000e+00
nan -1.000000000000000000e+00
nan -1.000000000000000000e+00
nan -1.000000000000000000e+00
1.166240362811791442e+02 0.000000000000000000e+00
1.170173242630385460e+02 0.000000000000000000e+00
1.174323809523809530e+02 0.000000000000000000e+00
1.177942857142857207e+02 0.000000000000000000e+00
1.181596371882086203e+02 0.000000000000000000e+00
1.185721541950113362e+02 0.000000000000000000e+00
1.189530612239999954e+02 1.000000000000000000e+00
1.193387755100000049e+02 1.000000000000000000e+00
1.197353287981859467e+02 0.000000000000000000e+00
1.200838095238095207e+02 0.000000000000000000e+00
1.204507936507936563e+02 0.000000000000000000e+00
1.208462585034013586e+02 0.000000000000000000e+00
1.212166893424036260e+02 0.000000000000000000e+00
1.216181405895691654e+02 0.000000000000000000e+00
1.220025396825396768e+02 0.000000000000000000e+00
nan -1.000000000000000000e+00
nan -1.000000000000000000e+00
nan -1.000000000000000000e+00
nan -1.000000000000000000e+00
nan -1.000000000000000000e+00
nan -1.000000000000000000e+00
nan -1.000000000000000000e+00
1.250599546485260731e+02 0.000000000000000000e+00
1.254273015873015851e+02 0.000000000000000000e+00
1.258336507936507900e+02 0.000000000000000000e+00
1.262229478458049954e+02 0.000000000000000000e+00
1.266233106575963774e+02 0.000000000000000000e+00
1.270071655328798244e+02 0.000000000000000000e+00
1.273895691609977376e+02 0.000000000000000000e+00
1.277897505668934173e+02 0.000000000000000000e+00
1.281663265299999921e+02 1.000000000000000000e+00
1.285632653060000052e+02 1.000000000000000000e+00
1.289520408159999931e+02 1.000000000000000000e+00
1.293092063492063630e+02 0.000000000000000000e+00
1.296905215419501189e+02 0.000000000000000000e+00
1.300894331065759673e+02 0.000000000000000000e+00
1.304683900226757487e+02 0.000000000000000000e+00
1.308673469379999972e+02 1.000000000000000000e+00
1.312469841269841311e+02 0.000000000000000000e+00
nan -1.000000000000000000e+00
1.319969160997732445e+02 0.000000000000000000e+00
1.323918367340000088e+02 1.000000000000000000e+00
1.327877551020000055e+02 1.000000000000000000e+00
1.331744897949999995e+02 1.000000000000000000e+00
1.335602040809999949e+02 1.000000000000000000e+00
1.339463038548752820e+02 0.000000000000000000e+00
1.343248979591836871e+02 0.000000000000000000e+00
1.347053061224489738e+02 0.000000000000000000e+00
1.351143764172335580e+02 0.000000000000000000e+00
1.355051020399999970e+02 1.000000000000000000e+00
1.358862585034013648e+02 0.000000000000000000e+00
1.362385487528344754e+02 0.000000000000000000e+00
1.366234920634920513e+02 0.000000000000000000e+00
1.370249433106575907e+02 0.000000000000000000e+00
1.374100680272108832e+02 0.000000000000000000e+00
1.377937414965986420e+02 0.000000000000000000e+00
1.381734240362811761e+02 0.000000000000000000e+00
1.385122448970000164e+02 0.000000000000000000e+00
1.389050340136054444e+02 0.000000000000000000e+00
1.392812698412698467e+02 0.000000000000000000e+00
1.396653061224489818e+02 0.000000000000000000e+00
1.400417233560090722e+02 0.000000000000000000e+00
1.403902040816326462e+02 0.000000000000000000e+00
1.407749659863945624e+02 0.000000000000000000e+00
1.411430385487528270e+02 0.000000000000000000e+00
1.415319727891156560e+02 0.000000000000000000e+00
1.418973242630385414e+02 0.000000000000000000e+00
1.422800907029478594e+02 0.000000000000000000e+00
1.426612244890000056e+02 0.000000000000000000e+00
1.430082539682539675e+02 0.000000000000000000e+00
1.434086167800453495e+02 0.000000000000000000e+00
1.437853968253968162e+02 0.000000000000000000e+00
1.441567346938775529e+02 0.000000000000000000e+00
1.445429478458050028e+02 0.000000000000000000e+00
1.449293424036281124e+02 0.000000000000000000e+00
1.452883446712018269e+02 0.000000000000000000e+00
1.456618594104308499e+02 0.000000000000000000e+00
1.460654875283446756e+02 0.000000000000000000e+00
1.464330158730158757e+02 0.000000000000000000e+00
1.468212244897959238e+02 0.000000000000000000e+00
1.471999999999999886e+02 0.000000000000000000e+00
1.475439455782313019e+02 0.000000000000000000e+00
1.479281632653061251e+02 0.000000000000000000e+00
1.483143764172335466e+02 0.000000000000000000e+00
1.486918367339999918e+02 1.000000000000000000e+00
1.490999999999999943e+02 1.000000000000000000e+00
1.494795918359999973e+02 1.000000000000000000e+00
1.498397959179999930e+02 1.000000000000000000e+00
1.502112244889999886e+02 1.000000000000000000e+00
1.505928571420000139e+02 1.000000000000000000e+00
1.509846938770000122e+02 1.000000000000000000e+00
1.513806122439999911e+02 1.000000000000000000e+00
1.517397959179999987e+02 1.000000000000000000e+00
1.521163265300000091e+02 1.000000000000000000e+00
1.524867346929999883e+02 1.000000000000000000e+00
1.528663265300000091e+02 1.000000000000000000e+00
1.532153061220000154e+02 1.000000000000000000e+00
1.536020408159999988e+02 0.000000000000000000e+00
1.540007256235827526e+02 0.000000000000000000e+00
1.543628117913832227e+02 0.000000000000000000e+00
1.547403174603174705e+02 0.000000000000000000e+00
1.551214512471655382e+02 0.000000000000000000e+00
1.554942403628117802e+02 0.000000000000000000e+00
1.558837188208616737e+02 0.000000000000000000e+00
1.562525170068027194e+02 0.000000000000000000e+00
1.565986394557823189e+02 0.000000000000000000e+00
1.569772335600906956e+02 0.000000000000000000e+00
1.573541950113378789e+02 0.000000000000000000e+00
1.577233560090703008e+02 0.000000000000000000e+00
1.581052154195011212e+02 0.000000000000000000e+00
1.584736507936507905e+02 0.000000000000000000e+00
1.588217687074829882e+02 0.000000000000000000e+00
1.591938321995464776e+02 0.000000000000000000e+00
1.595860317460317503e+02 0.000000000000000000e+00
1.599706122448979499e+02 0.000000000000000000e+00
1.603492063492063551e+02 0.000000000000000000e+00
1.607288888888888891e+02 0.000000000000000000e+00
1.610929705215419574e+02 0.000000000000000000e+00
1.614570521541949972e+02 0.000000000000000000e+00
1.618604988662131632e+02 0.000000000000000000e+00
1.622222222222222285e+02 0.000000000000000000e+00
1.625948299319727823e+02 0.000000000000000000e+00
1.629823129251700777e+02 0.000000000000000000e+00
1.633168253968254078e+02 0.000000000000000000e+00
1.637284353741496545e+02 0.000000000000000000e+00
1.641024943310657704e+02 0.000000000000000000e+00
nan -1.000000000000000000e+00
nan -1.000000000000000000e+00
nan -1.000000000000000000e+00
nan -1.000000000000000000e+00
nan -1.000000000000000000e+00
nan -1.000000000000000000e+00
nan -1.000000000000000000e+00
1.671238095238095127e+02 0.000000000000000000e+00
1.674998639455782268e+02 0.000000000000000000e+00
1.678844444444444548e+02 0.000000000000000000e+00
1.682793650793650784e+02 0.000000000000000000e+00
1.686673922902494382e+02 0.000000000000000000e+00
1.690494331065759752e+02 0.000000000000000000e+00
1.694452607709750680e+02 0.000000000000000000e+00
1.698332879818593995e+02 0.000000000000000000e+00
1.701852154195011337e+02 0.000000000000000000e+00
1.705795918367346928e+02 0.000000000000000000e+00
1.709578231292516932e+02 0.000000000000000000e+00
1.713239002267573596e+02 0.000000000000000000e+00
1.717420408163265222e+02 0.000000000000000000e+00
1.721280725623582839e+02 0.000000000000000000e+00
1.724975963718820822e+02 0.000000000000000000e+00
1.728850793650793776e+02 0.000000000000000000e+00
1.732814512471655348e+02 0.000000000000000000e+00
1.736795918359999860e+02 0.000000000000000000e+00
1.740598639455782290e+02 0.000000000000000000e+00
1.744166893424036289e+02 0.000000000000000000e+00
1.747967346938775393e+02 0.000000000000000000e+00
1.751784126984126999e+02 0.000000000000000000e+00
1.755521088435374111e+02 0.000000000000000000e+00
1.759190929705215467e+02 0.000000000000000000e+00
1.762835374149659913e+02 0.000000000000000000e+00
nan -1.000000000000000000e+00
1.770731972789115787e+02 0.000000000000000000e+00
1.774715646258503341e+02 0.000000000000000000e+00
1.778545124716553403e+02 0.000000000000000000e+00
1.782579591836734778e+02 0.000000000000000000e+00
1.786343764172335682e+02 0.000000000000000000e+00
1.790354648526077028e+02 0.000000000000000000e+00
1.794080725623582850e+02 0.000000000000000000e+00
1.797933786848072657e+02 0.000000000000000000e+00
nan -1.000000000000000000e+00
1.806028117913832318e+02 0.000000000000000000e+00
1.809893877551020296e+02 0.000000000000000000e+00
1.813841269841269934e+02 0.000000000000000000e+00
1.817538321995464798e+02 0.000000000000000000e+00
1.821349659863945476e+02 0.000000000000000000e+00
1.825128344671201717e+02 0.000000000000000000e+00
1.829044897959183800e+02 0.000000000000000000e+00
1.832901587301587369e+02 0.000000000000000000e+00
1.836721995464852739e+02 0.000000000000000000e+00
1.840825396825396751e+02 0.000000000000000000e+00
1.844540589569161000e+02 0.000000000000000000e+00
1.848312018140589430e+02 0.000000000000000000e+00
1.852094331065759718e+02 0.000000000000000000e+00
1.855896598639455704e+02 0.000000000000000000e+00
nan -1.000000000000000000e+00
1.863395918367346837e+02 0.000000000000000000e+00
1.867232653061224426e+02 0.000000000000000000e+00
1.870947845804988674e+02 0.000000000000000000e+00
1.874771882086167807e+02 0.000000000000000000e+00
1.878699319727891179e+02 0.000000000000000000e+00
1.882585034013605423e+02 0.000000000000000000e+00
nan -1.000000000000000000e+00
nan -1.000000000000000000e+00
1.893667120181405892e+02 0.000000000000000000e+00
1.897456689342403706e+02 0.000000000000000000e+00
1.901200907029478344e+02 0.000000000000000000e+00
1.905003174603174614e+02 0.000000000000000000e+00
1.908509750566893501e+02 0.000000000000000000e+00
1.912306575963718842e+02 0.000000000000000000e+00
1.916172335600907104e+02 0.000000000000000000e+00
1.920014512471655337e+02 0.000000000000000000e+00
1.923825850340136014e+02 0.000000000000000000e+00
1.927399546485260657e+02 0.000000000000000000e+00
1.931158276643990916e+02 0.000000000000000000e+00
1.935034920634920752e+02 0.000000000000000000e+00
1.938915192743764067e+02 0.000000000000000000e+00
1.942704761904761881e+02 0.000000000000000000e+00
1.946572335600907024e+02 0.000000000000000000e+00
1.950429024943310594e+02 0.000000000000000000e+00
1.953941043083900126e+02 0.000000000000000000e+00
1.957804988662131507e+02 0.000000000000000000e+00
1.961716099773242661e+02 0.000000000000000000e+00
1.965476643990929801e+02 0.000000000000000000e+00
1.969306122448979579e+02 0.000000000000000000e+00
1.973160997732426267e+02 0.000000000000000000e+00
1.976767346938775631e+02 0.000000000000000000e+00
1.980460770975056732e+02 0.000000000000000000e+00
1.984428117913832068e+02 0.000000000000000000e+00
1.988048979591836769e+02 0.000000000000000000e+00
1.991851247165532754e+02 0.000000000000000000e+00
1.995617233560090824e+02 0.000000000000000000e+00
1.999288888888888778e+02 0.000000000000000000e+00
2.003136507936507940e+02 0.000000000000000000e+00
2.007051247165532857e+02 0.000000000000000000e+00
2.010820861678004405e+02 0.000000000000000000e+00
2.014739229024943370e+02 0.000000000000000000e+00
2.018619501133786969e+02 0.000000000000000000e+00
2.022280272108843633e+02 0.000000000000000000e+00
2.026184126984126976e+02 0.000000000000000000e+00
2.029953741496598525e+02 0.000000000000000000e+00
2.033924716553287908e+02 0.000000000000000000e+00
nan -1.000000000000000000e+00
nan -1.000000000000000000e+00
2.045433106575963791e+02 0.000000000000000000e+00
2.049222675736961321e+02 0.000000000000000000e+00
2.053021315192743828e+02 0.000000000000000000e+00
2.056950566893424082e+02 0.000000000000000000e+00
2.060761904761904759e+02 0.000000000000000000e+00
2.064565986394557910e+02 0.000000000000000000e+00
2.068241269841269911e+02 0.000000000000000000e+00
2.072192290249433029e+02 0.000000000000000000e+00
2.075956462585033933e+02 0.000000000000000000e+00
2.079816780045351550e+02 0.000000000000000000e+00
2.083657142857142901e+02 0.000000000000000000e+00
2.087346938775510239e+02 0.000000000000000000e+00
2.091062131519274487e+02 0.000000000000000000e+00
2.094682993197278904e+02 0.000000000000000000e+00
2.098721088435374043e+02 0.000000000000000000e+00
2.102581405895691660e+02 0.000000000000000000e+00
2.106356462585034137e+02 0.000000000000000000e+00
2.110104308390022538e+02 0.000000000000000000e+00
2.113786848072562350e+02 0.000000000000000000e+00
2.117587301587301454e+02 0.000000000000000000e+00
2.121353287981859523e+02 0.000000000000000000e+00
2.124989795909999941e+02 0.000000000000000000e+00
2.129170068027210903e+02 0.000000000000000000e+00
2.132698412698412653e+02 0.000000000000000000e+00
2.136224943310657522e+02 0.000000000000000000e+00
2.140063492063491992e+02 0.000000000000000000e+00
2.143938321995464946e+02 0.000000000000000000e+00
2.147811337868480734e+02 0.000000000000000000e+00
2.151639002267573630e+02 0.000000000000000000e+00
2.155542857142857258e+02 0.000000000000000000e+00
2.159121995464852546e+02 0.000000000000000000e+00
2.163100226757369740e+02 0.000000000000000000e+00
2.167149206349206452e+02 0.000000000000000000e+00
2.170779138321995561e+02 0.000000000000000000e+00
2.174628571428571320e+02 0.000000000000000000e+00
2.178479818594104245e+02 0.000000000000000000e+00
2.182285714285714278e+02 0.000000000000000000e+00
2.185988208616780071e+02 0.000000000000000000e+00
2.189739682539682519e+02 0.000000000000000000e+00
2.193734240362811931e+02 0.000000000000000000e+00
2.197583673469387691e+02 0.000000000000000000e+00
2.201360544217687050e+02 0.000000000000000000e+00
2.205260770975056630e+02 0.000000000000000000e+00
2.209048526077097563e+02 0.000000000000000000e+00
2.212917913832199588e+02 0.000000000000000000e+00
2.216805442176870713e+02 0.000000000000000000e+00
nan -1.000000000000000000e+00
nan -1.000000000000000000e+00
2.228426303854875243e+02 0.000000000000000000e+00
2.232319274376417297e+02 0.000000000000000000e+00
2.236393650793650920e+02 0.000000000000000000e+00
2.240331972789115582e+02 0.000000000000000000e+00
2.244215873015872944e+02 0.000000000000000000e+00
2.248261224489795893e+02 0.000000000000000000e+00
2.252007256235827697e+02 0.000000000000000000e+00
2.256056235827664409e+02 0.000000000000000000e+00
2.260166893424036232e+02 0.000000000000000000e+00
2.264038095238095138e+02 0.000000000000000000e+00
2.267907482993197164e+02 0.000000000000000000e+00
2.271921995464852557e+02 0.000000000000000000e+00
2.275713378684807253e+02 0.000000000000000000e+00
2.279706122448979499e+02 0.000000000000000000e+00
2.283773242630385596e+02 0.000000000000000000e+00
2.287624489795918237e+02 0.000000000000000000e+00
2.291403174603174477e+02 0.000000000000000000e+00
2.295305215419501224e+02 0.000000000000000000e+00
2.299060317460317435e+02 0.000000000000000000e+00
2.303258049886621279e+02 0.000000000000000000e+00
2.307074829931972886e+02 0.000000000000000000e+00
2.310907936507936427e+02 0.000000000000000000e+00
2.314813605442176936e+02 0.000000000000000000e+00
2.318719274376417161e+02 0.000000000000000000e+00
2.322508843537414975e+02 0.000000000000000000e+00
2.326559637188208569e+02 0.000000000000000000e+00
2.330401814058956802e+02 0.000000000000000000e+00
2.334256689342403490e+02 0.000000000000000000e+00
2.338118820861677989e+02 0.000000000000000000e+00
2.341899319720000108e+02 0.000000000000000000e+00
2.345819501133786957e+02 0.000000000000000000e+00
2.349892063492063414e+02 0.000000000000000000e+00
2.353683446712018110e+02 0.000000000000000000e+00
2.357717913832199486e+02 0.000000000000000000e+00
2.361572789115646174e+02 0.000000000000000000e+00
2.365289795918367304e+02 0.000000000000000000e+00
2.369093877551020455e+02 0.000000000000000000e+00
2.373010430839002254e+02 0.000000000000000000e+00
2.376801814058956950e+02 0.000000000000000000e+00
2.380752834467120067e+02 0.000000000000000000e+00
2.384506122448979681e+02 0.000000000000000000e+00
2.388653061220000211e+02 1.000000000000000000e+00
2.392295918359999973e+02 1.000000000000000000e+00
2.396255102040000224e+02 1.000000000000000000e+00
2.400058049886621347e+02 0.000000000000000000e+00
2.404134240362811852e+02 0.000000000000000000e+00
2.408079818594104324e+02 0.000000000000000000e+00
2.411969160997732331e+02 0.000000000000000000e+00
2.415747845804988572e+02 0.000000000000000000e+00
2.419646258503401270e+02 0.000000000000000000e+00
2.423646258503401327e+02 0.000000000000000000e+00
2.427408616780045350e+02 0.000000000000000000e+00
2.431330612244898077e+02 0.000000000000000000e+00
2.435192743764172292e+02 0.000000000000000000e+00
2.438965986394557888e+02 0.000000000000000000e+00
nan -1.000000000000000000e+00
2.446599546485260817e+02 0.000000000000000000e+00
2.450603174603174637e+02 0.000000000000000000e+00
2.454497959183673572e+02 0.000000000000000000e+00
2.458503401360544274e+02 0.000000000000000000e+00
2.462438095238095173e+02 0.000000000000000000e+00
2.466249433106575850e+02 0.000000000000000000e+00
2.469975510204081672e+02 0.000000000000000000e+00
2.474057142857142821e+02 0.000000000000000000e+00
2.478049886621315068e+02 0.000000000000000000e+00
2.482035374149659788e+02 0.000000000000000000e+00
2.485719727891156481e+02 0.000000000000000000e+00
2.489572789115646287e+02 0.000000000000000000e+00
2.493365986394557865e+02 0.000000000000000000e+00
2.497324263038548793e+02 0.000000000000000000e+00
2.501170068027210789e+02 0.000000000000000000e+00
2.505150113378684864e+02 0.000000000000000000e+00
2.509001360544217789e+02 0.000000000000000000e+00
2.512683900226757316e+02 0.000000000000000000e+00
2.516439002267573812e+02 0.000000000000000000e+00
2.520317460317460245e+02 0.000000000000000000e+00
2.524226757369614518e+02 0.000000000000000000e+00
2.528177777777777919e+02 0.000000000000000000e+00
2.531929251700680368e+02 0.000000000000000000e+00
2.535896598639455704e+02 0.000000000000000000e+00
2.539648072562358152e+02 0.000000000000000000e+00
2.543613605442176890e+02 0.000000000000000000e+00
2.547597278911564729e+02 0.000000000000000000e+00
2.551410430839002288e+02 0.000000000000000000e+00
2.555214285709999729e+02 1.000000000000000000e+00
2.559010204079999937e+02 1.000000000000000000e+00
2.562744897950000222e+02 1.000000000000000000e+00
2.566520408160000102e+02 1.000000000000000000e+00
2.570469387750000010e+02 1.000000000000000000e+00
2.574367346938775540e+02 0.000000000000000000e+00
2.577977324263038668e+02 0.000000000000000000e+00
2.581759637188208671e+02 0.000000000000000000e+00
2.585503854875283309e+02 0.000000000000000000e+00
2.589454875283446995e+02 0.000000000000000000e+00
2.593429478458049857e+02 0.000000000000000000e+00
2.597206349206348932e+02 0.000000000000000000e+00
2.600809070294784533e+02 0.000000000000000000e+00
2.604535147392290355e+02 0.000000000000000000e+00
2.608520634920635075e+02 0.000000000000000000e+00
2.612406349206349319e+02 0.000000000000000000e+00
2.616214058956916233e+02 0.000000000000000000e+00
2.620027210884353508e+02 0.000000000000000000e+00
2.623773242630385312e+02 0.000000000000000000e+00
2.627566439909297173e+02 0.000000000000000000e+00
2.631325170068027433e+02 0.000000000000000000e+00
2.635165532879818784e+02 0.000000000000000000e+00
2.639047619047619264e+02 0.000000000000000000e+00
2.642938775510203868e+02 0.000000000000000000e+00
2.646548752834466995e+02 0.000000000000000000e+00
2.650282086167800344e+02 0.000000000000000000e+00
2.654238548752834390e+02 0.000000000000000000e+00
2.657804988662131791e+02 0.000000000000000000e+00
2.661654421768707266e+02 0.000000000000000000e+00
2.665492970521542020e+02 0.000000000000000000e+00
2.669240816326530421e+02 0.000000000000000000e+00
2.673202721088435396e+02 0.000000000000000000e+00
2.677122902494331242e+02 0.000000000000000000e+00
2.680974149659863883e+02 0.000000000000000000e+00
2.684966893424036130e+02 0.000000000000000000e+00
2.688946938775509921e+02 0.000000000000000000e+00
2.692440816326530353e+02 0.000000000000000000e+00
2.696419047619047547e+02 0.000000000000000000e+00
2.700402721088435101e+02 0.000000000000000000e+00
2.704382766439909460e+02 0.000000000000000000e+00
2.708342857142857270e+02 0.000000000000000000e+00
2.712306575963718842e+02 0.000000000000000000e+00
2.716175963718820867e+02 0.000000000000000000e+00
2.720012698412698455e+02 0.000000000000000000e+00
2.723738775510204277e+02 0.000000000000000000e+00
2.727687981859410229e+02 0.000000000000000000e+00
2.731553741496598491e+02 0.000000000000000000e+00
2.735410430839002061e+02 0.000000000000000000e+00
2.739288888888888778e+02 0.000000000000000000e+00
2.743170975056689258e+02 0.000000000000000000e+00
2.747111111111111086e+02 0.000000000000000000e+00
2.750962358276643727e+02 0.000000000000000000e+00
2.754906122448979318e+02 0.000000000000000000e+00
2.758976870748299461e+02 0.000000000000000000e+00
2.762539682539682531e+02 0.000000000000000000e+00
2.766325623582766298e+02 0.000000000000000000e+00
2.770409070290000386e+02 0.000000000000000000e+00
2.774242176870748153e+02 0.000000000000000000e+00
2.778113378684807344e+02 0.000000000000000000e+00
2.782017233560090972e+02 0.000000000000000000e+00
2.785674376417233589e+02 0.000000000000000000e+00
2.789340589569160898e+02 0.000000000000000000e+00
2.793242630385487359e+02 0.000000000000000000e+00
2.797177324263038827e+02 0.000000000000000000e+00
2.801073922902494360e+02 0.000000000000000000e+00
2.804894331065759729e+02 0.000000000000000000e+00
2.808631292517006841e+02 0.000000000000000000e+00
2.812493424036281340e+02 0.000000000000000000e+00
2.816511564625850497e+02 0.000000000000000000e+00
2.820393650793650977e+02 0.000000000000000000e+00
2.824136054421768449e+02 0.000000000000000000e+00
2.827898412698412471e+02 0.000000000000000000e+00
2.831448526077097654e+02 0.000000000000000000e+00
2.835390476190476079e+02 0.000000000000000000e+00
2.839263492063491867e+02 0.000000000000000000e+00
2.843105668934240384e+02 0.000000000000000000e+00
2.846989569160997462e+02 0.000000000000000000e+00
2.850913378684807071e+02 0.000000000000000000e+00
2.854341950113378630e+02 0.000000000000000000e+00
2.858467120181405789e+02 0.000000000000000000e+00
2.862390929705215399e+02 0.000000000000000000e+00
2.866118820861677818e+02 0.000000000000000000e+00
2.870029931972788972e+02 0.000000000000000000e+00
2.873875736961451253e+02 0.000000000000000000e+00
2.877349659863945703e+02 0.000000000000000000e+00
2.881197278909999682e+02 0.000000000000000000e+00
2.885000000000000000e+02 0.000000000000000000e+00
2.888961451247165542e+02 0.000000000000000000e+00
2.892867120181405767e+02 0.000000000000000000e+00
2.896658503401360463e+02 0.000000000000000000e+00
2.900130612244897748e+02 0.000000000000000000e+00
2.904063492063492049e+02 0.000000000000000000e+00
2.908032653061224551e+02 0.000000000000000000e+00
2.911813151927437389e+02 0.000000000000000000e+00
2.915564625850340121e+02 0.000000000000000000e+00
2.919278004535147488e+02 0.000000000000000000e+00
2.923305215419501337e+02 0.000000000000000000e+00
2.927190929705215581e+02 0.000000000000000000e+00
2.930909750566893308e+02 0.000000000000000000e+00
2.934929705215419631e+02 0.000000000000000000e+00
2.938682993197278961e+02 0.000000000000000000e+00
2.942946031746031963e+02 0.000000000000000000e+00
2.946543310657596635e+02 0.000000000000000000e+00
2.950343764172335455e+02 0.000000000000000000e+00
2.954242176870748153e+02 0.000000000000000000e+00
nan -1.000000000000000000e+00
2.962042630385487314e+02 0.000000000000000000e+00
2.965692517006802973e+02 0.000000000000000000e+00
2.969534693877550922e+02 0.000000000000000000e+00
2.973112018140589612e+02 0.000000000000000000e+00
2.976901587301587142e+02 0.000000000000000000e+00
2.980829024943310515e+02 0.000000000000000000e+00
2.984669387755101866e+02 0.000000000000000000e+00
2.988517006802721312e+02 0.000000000000000000e+00
2.992163265306122639e+02 0.000000000000000000e+00
2.995921995464852330e+02 0.000000000000000000e+00
nan -1.000000000000000000e+00
3.003434013605441919e+02 0.000000000000000000e+00
3.007379591836734676e+02 0.000000000000000000e+00
3.011105668934240498e+02 0.000000000000000000e+00
3.014757369614512754e+02 0.000000000000000000e+00
3.018461678004535429e+02 0.000000000000000000e+00
3.022292970521542088e+02 0.000000000000000000e+00
3.026011791383219816e+02 0.000000000000000000e+00
nan -1.000000000000000000e+00
3.034175056689342682e+02 0.000000000000000000e+00
3.037674376417233475e+02 0.000000000000000000e+00
3.041552834467120192e+02 0.000000000000000000e+00
3.045454875283446654e+02 0.000000000000000000e+00
3.049329705215419608e+02 0.000000000000000000e+00
3.053202721088435396e+02 0.000000000000000000e+00
3.056999546485261021e+02 0.000000000000000000e+00
3.060756462585034114e+02 0.000000000000000000e+00
nan -1.000000000000000000e+00
3.068582312925170186e+02 0.000000000000000000e+00
3.072598639455782177e+02 0.000000000000000000e+00
3.076408163265306257e+02 0.000000000000000000e+00
3.080157823129251824e+02 0.000000000000000000e+00
3.083889342403628007e+02 0.000000000000000000e+00
3.087668027210884247e+02 0.000000000000000000e+00
3.091513832199546528e+02 0.000000000000000000e+00
3.095129251700680015e+02 0.000000000000000000e+00
3.098924263038548474e+02 0.000000000000000000e+00
3.102846938769999952e+02 0.000000000000000000e+00
3.106541496598639469e+02 0.000000000000000000e+00
3.110358276643991076e+02 0.000000000000000000e+00
3.113999092970521474e+02 0.000000000000000000e+00
3.117759637188208899e+02 0.000000000000000000e+00
3.121687074829931703e+02 0.000000000000000000e+00
3.125534693877551149e+02 0.000000000000000000e+00
3.129082993197279166e+02 0.000000000000000000e+00
3.133030385487528520e+02 0.000000000000000000e+00
3.136856235827664250e+02 0.000000000000000000e+00
3.140651247165532709e+02 0.000000000000000000e+00
3.144513378684807208e+02 0.000000000000000000e+00
3.148210430839002356e+02 0.000000000000000000e+00
3.151704308390022788e+02 0.000000000000000000e+00
3.155450340136054592e+02 0.000000000000000000e+00
3.159305215419500996e+02 0.000000000000000000e+00
3.163038548752834345e+02 0.000000000000000000e+00
3.166893424036281317e+02 0.000000000000000000e+00
3.170657596371881937e+02 0.000000000000000000e+00
3.174214965986394645e+02 0.000000000000000000e+00
3.177935600907029539e+02 0.000000000000000000e+00
3.181681632653061342e+02 0.000000000000000000e+00
3.185556462585034296e+02 0.000000000000000000e+00
3.189322448979592082e+02 0.000000000000000000e+00
3.193300680272108707e+02 0.000000000000000000e+00
3.196908843537415237e+02 0.000000000000000000e+00
3.200515192743764032e+02 0.000000000000000000e+00
nan -1.000000000000000000e+00
nan -1.000000000000000000e+00
3.212406349206349319e+02 0.000000000000000000e+00
3.215758730158730145e+02 0.000000000000000000e+00
3.219392290249433017e+02 0.000000000000000000e+00
3.223187301587301477e+02 0.000000000000000000e+00
3.226958730158730191e+02 0.000000000000000000e+00
3.230822675736961287e+02 0.000000000000000000e+00
3.234677551020408259e+02 0.000000000000000000e+00
3.238508843537414919e+02 0.000000000000000000e+00
3.242211337868480996e+02 0.000000000000000000e+00
3.246060770975056471e+02 0.000000000000000000e+00
3.249866666666666788e+02 0.000000000000000000e+00
3.253561904761904771e+02 0.000000000000000000e+00
3.257353287981859467e+02 0.000000000000000000e+00
3.261191836734693652e+02 0.000000000000000000e+00
3.264716553287981924e+02 0.000000000000000000e+00
nan -1.000000000000000000e+00
3.272259410430838784e+02 0.000000000000000000e+00
3.276172335600907104e+02 0.000000000000000000e+00
3.280275736961451116e+02 0.000000000000000000e+00
3.283960090702947809e+02 0.000000000000000000e+00
3.288016326530612332e+02 0.000000000000000000e+00
3.291909297052154102e+02 0.000000000000000000e+00
3.296027210884353735e+02 0.000000000000000000e+00
nan -1.000000000000000000e+00
nan -1.000000000000000000e+00
nan -1.000000000000000000e+00
nan -1.000000000000000000e+00
nan -1.000000000000000000e+00
nan -1.000000000000000000e+00
nan -1.000000000000000000e+00
nan -1.000000000000000000e+00
nan -1.000000000000000000e+00
3.333030385487528520e+02 0.000000000000000000e+00
3.337101133786848095e+02 0.000000000000000000e+00
