# Supplementary material for: Correlated microtiming deviations in jazz and rock music
Source: PLoS One. 2018 Jan 24;13(1):e0186361. doi: 10.1371/journal.pone.0186361 (PMC5783353; doi:10.1371/journal.pone.0186361)
Supplement: S1 Dataset — (ZIP) [file pone.0186361.s001.zip › R42.dat]

3.632163265306122213e+01 0.000000000000000000e+00
3.666485260770974719e+01 0.000000000000000000e+00
3.700154195011337777e+01 0.000000000000000000e+00
3.729414965899999856e+01 1.000000000000000000e+00
3.761632653000000204e+01 1.000000000000000000e+00
nan -1.000000000000000000e+00
nan -1.000000000000000000e+00
3.856997732426303571e+01 0.000000000000000000e+00
3.887292517006802939e+01 0.000000000000000000e+00
3.920743764172335943e+01 0.000000000000000000e+00
3.953015873015873183e+01 0.000000000000000000e+00
3.981326530599999813e+01 0.000000000000000000e+00
4.014897959099999980e+01 0.000000000000000000e+00
4.044081632653061575e+01 0.000000000000000000e+00
4.077442176870748369e+01 0.000000000000000000e+00
4.105922902494331339e+01 0.000000000000000000e+00
4.136181405895691654e+01 0.000000000000000000e+00
4.169469387755101764e+01 0.000000000000000000e+00
4.201759637188208529e+01 0.000000000000000000e+00
4.229206349206349103e+01 0.000000000000000000e+00
4.260226757369614603e+01 0.000000000000000000e+00
4.290158730158729838e+01 0.000000000000000000e+00
4.324807256235827424e+01 0.000000000000000000e+00
4.351981859410430786e+01 0.000000000000000000e+00
4.381315192743764442e+01 0.000000000000000000e+00
4.413895691609977234e+01 0.000000000000000000e+00
4.445823129251700578e+01 0.000000000000000000e+00
4.474575963718820759e+01 0.000000000000000000e+00
4.506358276643990735e+01 0.000000000000000000e+00
4.535437641723355995e+01 0.000000000000000000e+00
4.568671201814058946e+01 0.000000000000000000e+00
4.596371882086167915e+01 0.000000000000000000e+00
4.627011337868480467e+01 0.000000000000000000e+00
4.659918367346939050e+01 0.000000000000000000e+00
4.693986394557823161e+01 0.000000000000000000e+00
4.722684807256235473e+01 0.000000000000000000e+00
4.753251700680272052e+01 0.000000000000000000e+00
4.783111111111111313e+01 0.000000000000000000e+00
4.817487528344670977e+01 0.000000000000000000e+00
4.844226757369614234e+01 0.000000000000000000e+00
4.874213151927437337e+01 0.000000000000000000e+00
4.904580498866213389e+01 0.000000000000000000e+00
4.937560090702947946e+01 0.000000000000000000e+00
4.966621315192743680e+01 0.000000000000000000e+00
4.997569160997732496e+01 0.000000000000000000e+00
5.027519274376417258e+01 0.000000000000000000e+00
5.060770975056689025e+01 0.000000000000000000e+00
5.087854875283446887e+01 0.000000000000000000e+00
5.120235827664399153e+01 0.000000000000000000e+00
5.152507936500000341e+01 0.000000000000000000e+00
5.185904761904762239e+01 0.000000000000000000e+00
5.214058956916099419e+01 0.000000000000000000e+00
5.246439909297052395e+01 0.000000000000000000e+00
5.277424036281178843e+01 0.000000000000000000e+00
5.311528344671202007e+01 0.000000000000000000e+00
5.339954648526077108e+01 0.000000000000000000e+00
5.369886621315193054e+01 0.000000000000000000e+00
5.401287981859410081e+01 0.000000000000000000e+00
nan -1.000000000000000000e+00
5.463074829931972687e+01 0.000000000000000000e+00
5.495111111111111057e+01 0.000000000000000000e+00
5.524970521541950319e+01 0.000000000000000000e+00
5.559709750566893405e+01 0.000000000000000000e+00
5.588444444444444770e+01 0.000000000000000000e+00
5.619591836734694112e+01 0.000000000000000000e+00
5.651374149600000152e+01 0.000000000000000000e+00
5.685043083900226435e+01 0.000000000000000000e+00
5.714956916099773565e+01 0.000000000000000000e+00
5.746956916099773593e+01 0.000000000000000000e+00
5.776199546485261038e+01 0.000000000000000000e+00
5.805224489795918430e+01 0.000000000000000000e+00
5.836988662131519590e+01 0.000000000000000000e+00
5.867356009070294931e+01 0.000000000000000000e+00
5.898666666666666458e+01 0.000000000000000000e+00
5.930049886621315380e+01 0.000000000000000000e+00
5.957641723356009322e+01 0.000000000000000000e+00
5.988825396825397007e+01 0.000000000000000000e+00
6.018068027210884452e+01 0.000000000000000000e+00
nan -1.000000000000000000e+00
6.079764172335600847e+01 0.000000000000000000e+00
6.110947845804988532e+01 0.000000000000000000e+00
6.143909297052154272e+01 0.000000000000000000e+00
6.176054421768707670e+01 0.000000000000000000e+00
6.204571428571428271e+01 0.000000000000000000e+00
6.235591836734693771e+01 0.000000000000000000e+00
6.265541950113378533e+01 0.000000000000000000e+00
6.299319727891156617e+01 0.000000000000000000e+00
nan -1.000000000000000000e+00
6.359002267573696088e+01 0.000000000000000000e+00
6.391056689342403274e+01 0.000000000000000000e+00
6.424272108843537410e+01 0.000000000000000000e+00
6.453079365079365459e+01 0.000000000000000000e+00
6.483301587301586721e+01 0.000000000000000000e+00
6.512780045351473746e+01 0.000000000000000000e+00
6.545650793650793275e+01 0.000000000000000000e+00
6.571664399092971109e+01 0.000000000000000000e+00
6.602811791383220452e+01 0.000000000000000000e+00
6.634993197278912191e+01 0.000000000000000000e+00
6.667428571428571615e+01 0.000000000000000000e+00
6.696544217687075218e+01 0.000000000000000000e+00
6.727800453514738876e+01 0.000000000000000000e+00
6.756843537414965795e+01 0.000000000000000000e+00
6.785487528344671659e+01 0.000000000000000000e+00
6.817433106575963109e+01 0.000000000000000000e+00
6.846240362811791158e+01 0.000000000000000000e+00
6.877061224489796132e+01 0.000000000000000000e+00
6.911419501133786980e+01 0.000000000000000000e+00
6.940335600907029345e+01 0.000000000000000000e+00
6.971065759637188819e+01 0.000000000000000000e+00
7.000707482993196606e+01 0.000000000000000000e+00
7.033451247165533005e+01 0.000000000000000000e+00
7.062240362811790817e+01 0.000000000000000000e+00
7.095238095238094900e+01 0.000000000000000000e+00
7.126730158730158848e+01 0.000000000000000000e+00
7.157931972789116060e+01 0.000000000000000000e+00
7.188571428571428612e+01 0.000000000000000000e+00
7.218630385487527690e+01 0.000000000000000000e+00
7.247691609977324845e+01 0.000000000000000000e+00
7.279038548752834004e+01 0.000000000000000000e+00
7.309188208616780003e+01 0.000000000000000000e+00
7.338049886621314499e+01 0.000000000000000000e+00
7.368997732426304026e+01 0.000000000000000000e+00
7.401251700680272450e+01 0.000000000000000000e+00
7.430385487528344868e+01 0.000000000000000000e+00
7.461242630385487473e+01 0.000000000000000000e+00
7.490848072562357629e+01 0.000000000000000000e+00
7.522539682539682815e+01 0.000000000000000000e+00
7.550349206349206099e+01 0.000000000000000000e+00
7.580553287981859967e+01 0.000000000000000000e+00
7.610666666666666913e+01 0.000000000000000000e+00
7.642557823129251915e+01 0.000000000000000000e+00
7.673015873015873467e+01 0.000000000000000000e+00
7.703492063492063835e+01 0.000000000000000000e+00
7.733061224489796359e+01 0.000000000000000000e+00
7.765188208616780230e+01 0.000000000000000000e+00
7.795120181405896176e+01 0.000000000000000000e+00
7.825414965986394122e+01 0.000000000000000000e+00
7.855727891156462306e+01 0.000000000000000000e+00
7.889160997732426495e+01 0.000000000000000000e+00
7.917587301587300885e+01 0.000000000000000000e+00
7.947646258503401384e+01 0.000000000000000000e+00
7.976834467120181671e+01 0.000000000000000000e+00
8.008834467120180989e+01 0.000000000000000000e+00
8.038820861678004803e+01 0.000000000000000000e+00
8.070149659863945146e+01 0.000000000000000000e+00
8.100317460317459961e+01 0.000000000000000000e+00
8.132698412698412938e+01 0.000000000000000000e+00
8.162122448979592093e+01 0.000000000000000000e+00
8.192308390022675724e+01 0.000000000000000000e+00
8.223528344671201751e+01 0.000000000000000000e+00
8.255238095238095752e+01 0.000000000000000000e+00
8.285478458049887251e+01 0.000000000000000000e+00
8.316099773242630988e+01 0.000000000000000000e+00
nan -1.000000000000000000e+00
nan -1.000000000000000000e+00
nan -1.000000000000000000e+00
nan -1.000000000000000000e+00
nan -1.000000000000000000e+00
8.509278911564625503e+01 0.000000000000000000e+00
8.538467120181405789e+01 0.000000000000000000e+00
8.570158730158729554e+01 0.000000000000000000e+00
8.600798185941043528e+01 0.000000000000000000e+00
8.631020408163264790e+01 0.000000000000000000e+00
8.664380952380952294e+01 0.000000000000000000e+00
8.696126984126983928e+01 0.000000000000000000e+00
8.725732426303855505e+01 0.000000000000000000e+00
8.759328798185940457e+01 0.000000000000000000e+00
8.787083900226757294e+01 0.000000000000000000e+00
8.817995464852607768e+01 0.000000000000000000e+00
8.848653061224489136e+01 0.000000000000000000e+00
8.877569160997732922e+01 0.000000000000000000e+00
8.910095238095237846e+01 0.000000000000000000e+00
8.940553287981859398e+01 0.000000000000000000e+00
8.968634920634920604e+01 0.000000000000000000e+00
9.002485260770974662e+01 0.000000000000000000e+00
9.030294784580499368e+01 0.000000000000000000e+00
9.059936507936508576e+01 0.000000000000000000e+00
9.090811791383219997e+01 0.000000000000000000e+00
9.121287981859410365e+01 0.000000000000000000e+00
9.153959183673470079e+01 0.000000000000000000e+00
9.185596371882085975e+01 0.000000000000000000e+00
9.214185941043083972e+01 0.000000000000000000e+00
9.248000000000000398e+01 0.000000000000000000e+00
9.277006802721088263e+01 0.000000000000000000e+00
9.306086167800452813e+01 0.000000000000000000e+00
9.337414965986394577e+01 0.000000000000000000e+00
9.366462584999999308e+01 0.000000000000000000e+00
9.400725623582766843e+01 0.000000000000000000e+00
nan -1.000000000000000000e+00
nan -1.000000000000000000e+00
nan -1.000000000000000000e+00
9.522267573696144893e+01 0.000000000000000000e+00
9.558185941043083744e+01 0.000000000000000000e+00
9.587591836734694084e+01 0.000000000000000000e+00
9.619591836734693402e+01 0.000000000000000000e+00
9.649451247165532664e+01 0.000000000000000000e+00
9.681052154195010928e+01 0.000000000000000000e+00
9.710984126984126874e+01 0.000000000000000000e+00
9.745396825396825591e+01 0.000000000000000000e+00
9.774077097505669087e+01 0.000000000000000000e+00
9.804716553287981640e+01 0.000000000000000000e+00
9.837514739229024485e+01 0.000000000000000000e+00
9.868752834467120749e+01 0.000000000000000000e+00
9.899591836734694539e+01 0.000000000000000000e+00
9.930394557823129276e+01 0.000000000000000000e+00
9.960544217687075275e+01 0.000000000000000000e+00
9.994775510204081570e+01 0.000000000000000000e+00
1.002329251700680288e+02 0.000000000000000000e+00
1.005453061224489772e+02 0.000000000000000000e+00
1.008591383219954594e+02 0.000000000000000000e+00
1.012016326530612247e+02 0.000000000000000000e+00
1.014951473922902494e+02 0.000000000000000000e+00
1.018193197278911555e+02 0.000000000000000000e+00
1.021226303854875255e+02 0.000000000000000000e+00
1.024703854875283469e+02 0.000000000000000000e+00
1.027640816326530597e+02 0.000000000000000000e+00
1.030857142857142890e+02 0.000000000000000000e+00
1.033670748299319797e+02 0.000000000000000000e+00
1.036584126984127039e+02 0.000000000000000000e+00
1.040032653061224437e+02 0.000000000000000000e+00
1.043087528344671142e+02 0.000000000000000000e+00
1.045955555555555492e+02 0.000000000000000000e+00
1.049414965986394606e+02 0.000000000000000000e+00
1.052244897959183731e+02 0.000000000000000000e+00
1.055258049886621308e+02 0.000000000000000000e+00
1.058590476189999947e+02 0.000000000000000000e+00
1.061645351473922858e+02 0.000000000000000000e+00
1.064899773242630374e+02 0.000000000000000000e+00
1.068092517006802780e+02 0.000000000000000000e+00
1.070973242630385442e+02 0.000000000000000000e+00
1.074510204079999909e+02 1.000000000000000000e+00
1.077142857139999990e+02 0.000000000000000000e+00
1.080391836734693811e+02 0.000000000000000000e+00
1.083475736961451190e+02 0.000000000000000000e+00
1.086831746031746064e+02 0.000000000000000000e+00
1.089645351473922972e+02 0.000000000000000000e+00
1.092767346938775574e+02 0.000000000000000000e+00
1.095689795918367366e+02 0.000000000000000000e+00
1.099258049886621365e+02 0.000000000000000000e+00
1.102069841260000089e+02 0.000000000000000000e+00
1.105141043083900172e+02 0.000000000000000000e+00
1.108181405895691540e+02 0.000000000000000000e+00
1.111620861678004530e+02 0.000000000000000000e+00
1.114708390022675673e+02 0.000000000000000000e+00
1.117937414965986420e+02 0.000000000000000000e+00
1.120995918367346889e+02 0.000000000000000000e+00
1.124509750566893445e+02 0.000000000000000000e+00
1.127258049886621336e+02 0.000000000000000000e+00
1.130400000000000063e+02 0.000000000000000000e+00
1.133765079365079345e+02 0.000000000000000000e+00
1.137059410430838966e+02 0.000000000000000000e+00
nan -1.000000000000000000e+00
1.142822675736961457e+02 0.000000000000000000e+00
1.145648979591836678e+02 0.000000000000000000e+00
1.148415419501133812e+02 0.000000000000000000e+00
1.151943764172335563e+02 0.000000000000000000e+00
1.154918820861678057e+02 0.000000000000000000e+00
1.158011791383219986e+02 0.000000000000000000e+00
1.161400453514739297e+02 0.000000000000000000e+00
1.164137868480725615e+02 0.000000000000000000e+00
1.167183673469387770e+02 0.000000000000000000e+00
nan -1.000000000000000000e+00
nan -1.000000000000000000e+00
1.175954648526077051e+02 0.000000000000000000e+00
1.178895238095238085e+02 0.000000000000000000e+00
1.181962811791383245e+02 0.000000000000000000e+00
1.185131972789115622e+02 0.000000000000000000e+00
1.188088888888888874e+02 0.000000000000000000e+00
1.191377777777777709e+02 0.000000000000000000e+00
1.194296598639455738e+02 0.000000000000000000e+00
1.197600000000000051e+02 0.000000000000000000e+00
1.200584126984126954e+02 0.000000000000000000e+00
1.203604535147392340e+02 0.000000000000000000e+00
1.206575963718820930e+02 0.000000000000000000e+00
1.209788662131519317e+02 0.000000000000000000e+00
1.212743764172335545e+02 0.000000000000000000e+00
1.215704308390022703e+02 0.000000000000000000e+00
1.218849886621315193e+02 0.000000000000000000e+00
1.222060770975056698e+02 0.000000000000000000e+00
1.224950566893424053e+02 0.000000000000000000e+00
1.228228571428571456e+02 0.000000000000000000e+00
1.231724263038548770e+02 0.000000000000000000e+00
1.235114739229024963e+02 0.000000000000000000e+00
nan -1.000000000000000000e+00
1.241142857142857139e+02 0.000000000000000000e+00
1.244517006802721113e+02 0.000000000000000000e+00
1.247789569160997729e+02 0.000000000000000000e+00
1.250915192743764237e+02 0.000000000000000000e+00
1.253797732426303924e+02 0.000000000000000000e+00
1.257053968253968321e+02 0.000000000000000000e+00
1.260335600907029487e+02 0.000000000000000000e+00
1.263392290249433074e+02 0.000000000000000000e+00
1.266541496598639469e+02 0.000000000000000000e+00
1.269580045351473956e+02 0.000000000000000000e+00
1.272765532879818551e+02 0.000000000000000000e+00
1.275742403628117927e+02 0.000000000000000000e+00
1.278844444444444406e+02 0.000000000000000000e+00
1.281882993197278893e+02 0.000000000000000000e+00
1.285170068027210846e+02 0.000000000000000000e+00
1.288065306122448987e+02 0.000000000000000000e+00
1.291165532879818727e+02 0.000000000000000000e+00
1.294229478458049982e+02 0.000000000000000000e+00
1.297502040816326598e+02 0.000000000000000000e+00
1.300388208616780048e+02 0.000000000000000000e+00
1.303593650793650909e+02 0.000000000000000000e+00
1.306708390022675701e+02 0.000000000000000000e+00
1.309931972789115662e+02 0.000000000000000000e+00
1.312767346938775574e+02 0.000000000000000000e+00
1.315929251700680140e+02 0.000000000000000000e+00
1.319163718820861675e+02 0.000000000000000000e+00
1.322392743764172280e+02 0.000000000000000000e+00
1.325480272108843565e+02 0.000000000000000000e+00
1.328620408163265267e+02 0.000000000000000000e+00
nan -1.000000000000000000e+00
nan -1.000000000000000000e+00
nan -1.000000000000000000e+00
nan -1.000000000000000000e+00
1.344431746031746115e+02 0.000000000000000000e+00
1.347446712018140715e+02 0.000000000000000000e+00
1.350265759637188125e+02 0.000000000000000000e+00
1.353264399092970507e+02 0.000000000000000000e+00
1.356527891156462715e+02 0.000000000000000000e+00
1.359290702947845944e+02 0.000000000000000000e+00
1.362840816326530557e+02 0.000000000000000000e+00
1.366140589569160966e+02 0.000000000000000000e+00
1.368966893424036186e+02 0.000000000000000000e+00
1.372328344671201705e+02 0.000000000000000000e+00
1.375223582766439847e+02 0.000000000000000000e+00
1.378410884353741608e+02 0.000000000000000000e+00
1.381447619047619071e+02 0.000000000000000000e+00
1.384422675736961423e+02 0.000000000000000000e+00
1.387902040816326519e+02 0.000000000000000000e+00
1.391042176870748222e+02 0.000000000000000000e+00
1.394044444444444366e+02 0.000000000000000000e+00
1.397320634920635030e+02 0.000000000000000000e+00
1.400293877551020501e+02 0.000000000000000000e+00
1.403528344671201751e+02 0.000000000000000000e+00
1.406478004535147477e+02 0.000000000000000000e+00
1.409543764172335614e+02 0.000000000000000000e+00
1.412841723356009140e+02 0.000000000000000000e+00
1.416192290249433086e+02 0.000000000000000000e+00
1.418900680272108730e+02 0.000000000000000000e+00
1.422243990929705149e+02 0.000000000000000000e+00
1.425068480725623488e+02 0.000000000000000000e+00
1.428339229024943222e+02 0.000000000000000000e+00
1.431274376417233611e+02 0.000000000000000000e+00
1.434331065759637056e+02 0.000000000000000000e+00
1.437658049886621257e+02 0.000000000000000000e+00
1.440852607709750544e+02 0.000000000000000000e+00
1.443907482993197391e+02 0.000000000000000000e+00
1.446956916099773309e+02 0.000000000000000000e+00
nan -1.000000000000000000e+00
1.453173696145124723e+02 0.000000000000000000e+00
1.456399092970000027e+02 0.000000000000000000e+00
1.459840362811791294e+02 0.000000000000000000e+00
1.462802721088435476e+02 0.000000000000000000e+00
1.465999092970521644e+02 0.000000000000000000e+00
1.468923356009070176e+02 0.000000000000000000e+00
1.472342857142857042e+02 0.000000000000000000e+00
1.475160090702947855e+02 0.000000000000000000e+00
1.478365532879818716e+02 0.000000000000000000e+00
1.481492970521541963e+02 0.000000000000000000e+00
1.484379138321995413e+02 0.000000000000000000e+00
1.487805895691610090e+02 0.000000000000000000e+00
1.490846258503401316e+02 0.000000000000000000e+00
1.493823129251700550e+02 0.000000000000000000e+00
1.497251700680272108e+02 0.000000000000000000e+00
1.499958276643990871e+02 0.000000000000000000e+00
1.503183673469387713e+02 0.000000000000000000e+00
1.506278458049886524e+02 0.000000000000000000e+00
1.509868480725623670e+02 0.000000000000000000e+00
1.512761904761904646e+02 0.000000000000000000e+00
1.516025396825396854e+02 0.000000000000000000e+00
1.518938775510204096e+02 0.000000000000000000e+00
1.522407256235827617e+02 0.000000000000000000e+00
1.525200907029478401e+02 0.000000000000000000e+00
1.528419047619047717e+02 0.000000000000000000e+00
1.531239909297052293e+02 0.000000000000000000e+00
1.534298412698412619e+02 0.000000000000000000e+00
1.537601814058956791e+02 0.000000000000000000e+00
1.540854421768707425e+02 0.000000000000000000e+00
1.543785941043083767e+02 0.000000000000000000e+00
1.547207256235827799e+02 0.000000000000000000e+00
1.549797732426303867e+02 0.000000000000000000e+00
1.552977777777777817e+02 0.000000000000000000e+00
1.556428117913832239e+02 0.000000000000000000e+00
1.559718820861677955e+02 0.000000000000000000e+00
1.562586848072562304e+02 0.000000000000000000e+00
1.565610884353741596e+02 0.000000000000000000e+00
1.568674829931972852e+02 0.000000000000000000e+00
1.572047165532879944e+02 0.000000000000000000e+00
1.574722902494331152e+02 0.000000000000000000e+00
1.577804988662131507e+02 0.000000000000000000e+00
1.581010430839002368e+02 0.000000000000000000e+00
1.584319274376417184e+02 0.000000000000000000e+00
1.587357823129251813e+02 0.000000000000000000e+00
1.590383673469387702e+02 0.000000000000000000e+00
1.593269841269841152e+02 0.000000000000000000e+00
1.596916099773242763e+02 0.000000000000000000e+00
1.599742403628117984e+02 0.000000000000000000e+00
1.603154648526077040e+02 0.000000000000000000e+00
1.606044444444444537e+02 0.000000000000000000e+00
1.609458503401360474e+02 0.000000000000000000e+00
1.612473469387755074e+02 0.000000000000000000e+00
1.615639002267573687e+02 0.000000000000000000e+00
1.618704761904761824e+02 0.000000000000000000e+00
1.622024489795918498e+02 0.000000000000000000e+00
1.624950566893423911e+02 0.000000000000000000e+00
1.628072562358276514e+02 0.000000000000000000e+00
1.631071201814058895e+02 0.000000000000000000e+00
1.634187755102040853e+02 0.000000000000000000e+00
1.637511111111111006e+02 0.000000000000000000e+00
1.640671201814058975e+02 0.000000000000000000e+00
1.643470294784580403e+02 0.000000000000000000e+00
1.646762811791383285e+02 0.000000000000000000e+00
1.649648979591836735e+02 0.000000000000000000e+00
1.652663945578231335e+02 0.000000000000000000e+00
nan -1.000000000000000000e+00
nan -1.000000000000000000e+00
nan -1.000000000000000000e+00
nan -1.000000000000000000e+00
nan -1.000000000000000000e+00
nan -1.000000000000000000e+00
nan -1.000000000000000000e+00
nan -1.000000000000000000e+00
1.679287074829931896e+02 0.000000000000000000e+00
1.682516099773242502e+02 0.000000000000000000e+00
1.685659863945578252e+02 0.000000000000000000e+00
1.688834467120181273e+02 0.000000000000000000e+00
1.691775056689342307e+02 0.000000000000000000e+00
1.694895238095238028e+02 0.000000000000000000e+00
1.697884807256235717e+02 0.000000000000000000e+00
1.701104761904761915e+02 0.000000000000000000e+00
1.704154195011337833e+02 0.000000000000000000e+00
1.707274376417233555e+02 0.000000000000000000e+00
1.710318367346938828e+02 0.000000000000000000e+00
1.713387755102040728e+02 0.000000000000000000e+00
1.716629478458049789e+02 0.000000000000000000e+00
1.719796825396825284e+02 0.000000000000000000e+00
1.722543310657596294e+02 0.000000000000000000e+00
1.725567346938775586e+02 0.000000000000000000e+00
1.728694784580498833e+02 0.000000000000000000e+00
1.731909297052154102e+02 0.000000000000000000e+00
1.734858956916099828e+02 0.000000000000000000e+00
1.738162358276643999e+02 0.000000000000000000e+00
1.741188208616780173e+02 0.000000000000000000e+00
1.744380952380952294e+02 0.000000000000000000e+00
1.747388662131519368e+02 0.000000000000000000e+00
1.750479818594104415e+02 0.000000000000000000e+00
1.753609070294784544e+02 0.000000000000000000e+00
1.756807256235827595e+02 0.000000000000000000e+00
1.759900226757369524e+02 0.000000000000000000e+00
1.763031292517006818e+02 0.000000000000000000e+00
1.765875736961451139e+02 0.000000000000000000e+00
1.769277097505668905e+02 0.000000000000000000e+00
1.772039909297052134e+02 0.000000000000000000e+00
1.775406802721088297e+02 0.000000000000000000e+00
1.778410884353741608e+02 0.000000000000000000e+00
1.781505668934240418e+02 0.000000000000000000e+00
1.784507936507936563e+02 0.000000000000000000e+00
1.787689795918367395e+02 0.000000000000000000e+00
1.790860770975056653e+02 0.000000000000000000e+00
1.794222222222222172e+02 0.000000000000000000e+00
1.797255328798185872e+02 0.000000000000000000e+00
1.800482539682539596e+02 0.000000000000000000e+00
1.803477551020408214e+02 0.000000000000000000e+00
1.806572335600907024e+02 0.000000000000000000e+00
1.809549206349206258e+02 0.000000000000000000e+00
1.812647619047619116e+02 0.000000000000000000e+00
1.815878458049886603e+02 0.000000000000000000e+00
1.819069387755102127e+02 0.000000000000000000e+00
1.822008163265305996e+02 0.000000000000000000e+00
1.825315192743764214e+02 0.000000000000000000e+00
nan -1.000000000000000000e+00
nan -1.000000000000000000e+00
1.834370975056689304e+02 0.000000000000000000e+00
1.837521995464852580e+02 0.000000000000000000e+00
1.840803628117913888e+02 0.000000000000000000e+00
1.844052607709750475e+02 0.000000000000000000e+00
1.847174603174603078e+02 0.000000000000000000e+00
1.850211337868480825e+02 0.000000000000000000e+00
1.853424036281179212e+02 0.000000000000000000e+00
1.856487981859410468e+02 0.000000000000000000e+00
1.859488435374149731e+02 0.000000000000000000e+00
1.862595918367346997e+02 0.000000000000000000e+00
1.865636281179138223e+02 0.000000000000000000e+00
1.868872562358276639e+02 0.000000000000000000e+00
1.871983673469387668e+02 0.000000000000000000e+00
1.875022222222222297e+02 0.000000000000000000e+00
1.878135147392290207e+02 0.000000000000000000e+00
1.881282539682539721e+02 0.000000000000000000e+00
1.884194104308390081e+02 0.000000000000000000e+00
1.887290702947845773e+02 0.000000000000000000e+00
1.890307482993197254e+02 0.000000000000000000e+00
1.893518367346938760e+02 0.000000000000000000e+00
1.896529705215419597e+02 0.000000000000000000e+00
1.899513832199546357e+02 0.000000000000000000e+00
1.902492517006802757e+02 0.000000000000000000e+00
1.905730612244898055e+02 0.000000000000000000e+00
1.908654875283446586e+02 0.000000000000000000e+00
1.911840362811791465e+02 0.000000000000000000e+00
1.914958730158730020e+02 0.000000000000000000e+00
1.918115192743764226e+02 0.000000000000000000e+00
1.921061224489795904e+02 0.000000000000000000e+00
1.924090702947845841e+02 0.000000000000000000e+00
1.927169160997732433e+02 0.000000000000000000e+00
1.930298412698412562e+02 0.000000000000000000e+00
1.933333333333333428e+02 0.000000000000000000e+00
1.936339229024943336e+02 0.000000000000000000e+00
1.939562811791383297e+02 0.000000000000000000e+00
1.942550566893424104e+02 0.000000000000000000e+00
1.945688888888888926e+02 0.000000000000000000e+00
1.948540589569161057e+02 0.000000000000000000e+00
1.951807709750567028e+02 0.000000000000000000e+00
1.955016780045351368e+02 0.000000000000000000e+00
1.957975510204081502e+02 0.000000000000000000e+00
1.961275283446711910e+02 0.000000000000000000e+00
1.964339229024943450e+02 0.000000000000000000e+00
1.967539229024943381e+02 0.000000000000000000e+00
1.970398185941043039e+02 0.000000000000000000e+00
1.973456689342403649e+02 0.000000000000000000e+00
1.976669387755102036e+02 0.000000000000000000e+00
1.979954648526077108e+02 0.000000000000000000e+00
1.982726530612245028e+02 0.000000000000000000e+00
1.985910204081632742e+02 0.000000000000000000e+00
1.988897959183673549e+02 0.000000000000000000e+00
1.992041723356009015e+02 0.000000000000000000e+00
1.995045804988662042e+02 0.000000000000000000e+00
1.998149659863945544e+02 0.000000000000000000e+00
2.001320634920634802e+02 0.000000000000000000e+00
2.004645804988662121e+02 0.000000000000000000e+00
2.007535600907029618e+02 0.000000000000000000e+00
2.010652154195011292e+02 0.000000000000000000e+00
2.013594557823129207e+02 0.000000000000000000e+00
2.016825396825396695e+02 0.000000000000000000e+00
2.019740589569161102e+02 0.000000000000000000e+00
2.022764625850340110e+02 0.000000000000000000e+00
2.025783219954648473e+02 0.000000000000000000e+00
2.028994104308389979e+02 0.000000000000000000e+00
2.031934693877551013e+02 0.000000000000000000e+00
2.035127437641723418e+02 0.000000000000000000e+00
2.038142403628118018e+02 0.000000000000000000e+00
2.041425850340135923e+02 0.000000000000000000e+00
2.044132426303854970e+02 0.000000000000000000e+00
2.047258049886621336e+02 0.000000000000000000e+00
2.050545124716553289e+02 0.000000000000000000e+00
2.053990022675737066e+02 0.000000000000000000e+00
2.056919727891156526e+02 0.000000000000000000e+00
2.060136054421768677e+02 0.000000000000000000e+00
2.063102040816326621e+02 0.000000000000000000e+00
2.066461678004535258e+02 0.000000000000000000e+00
2.069398639455782245e+02 0.000000000000000000e+00
2.072511564625850440e+02 0.000000000000000000e+00
2.075521088435374111e+02 0.000000000000000000e+00
2.078804535147392301e+02 0.000000000000000000e+00
2.081716099773242661e+02 0.000000000000000000e+00
2.084876190476190345e+02 0.000000000000000000e+00
2.087960090702947866e+02 0.000000000000000000e+00
2.091178231292516898e+02 0.000000000000000000e+00
2.094111564625850406e+02 0.000000000000000000e+00
2.097347845804988538e+02 0.000000000000000000e+00
2.100379138321995356e+02 0.000000000000000000e+00
2.103967346938775620e+02 0.000000000000000000e+00
2.107258049886621336e+02 0.000000000000000000e+00
2.110389115646258631e+02 0.000000000000000000e+00
2.113326077097505618e+02 0.000000000000000000e+00
2.116752834467120294e+02 0.000000000000000000e+00
2.119702494331065736e+02 0.000000000000000000e+00
2.122730158730158792e+02 0.000000000000000000e+00
2.125756009070294681e+02 0.000000000000000000e+00
nan -1.000000000000000000e+00
2.131903854875283457e+02 0.000000000000000000e+00
2.135312471655328750e+02 0.000000000000000000e+00
2.138213151927437536e+02 0.000000000000000000e+00
2.141527437641723282e+02 0.000000000000000000e+00
2.144464399092970552e+02 0.000000000000000000e+00
2.147580952380952510e+02 0.000000000000000000e+00
2.150556009070294863e+02 0.000000000000000000e+00
2.153748752834466984e+02 0.000000000000000000e+00
2.156885260770974924e+02 0.000000000000000000e+00
2.160128798185941150e+02 0.000000000000000000e+00
2.162898866213151905e+02 0.000000000000000000e+00
2.166390929705215456e+02 0.000000000000000000e+00
2.169088435374149526e+02 0.000000000000000000e+00
2.172288435374149742e+02 0.000000000000000000e+00
2.175399546485260771e+02 0.000000000000000000e+00
nan -1.000000000000000000e+00
2.181612698412698421e+02 0.000000000000000000e+00
2.184834467120181500e+02 0.000000000000000000e+00
2.187530158730158689e+02 0.000000000000000000e+00
2.191016780045351595e+02 0.000000000000000000e+00
2.193877551020408134e+02 0.000000000000000000e+00
nan -1.000000000000000000e+00
nan -1.000000000000000000e+00
nan -1.000000000000000000e+00
2.206024489795918271e+02 0.000000000000000000e+00
2.209237188208616658e+02 0.000000000000000000e+00
2.212208616780045247e+02 0.000000000000000000e+00
2.215744217687074809e+02 0.000000000000000000e+00
2.218351020408163379e+02 0.000000000000000000e+00
2.221483900226757271e+02 0.000000000000000000e+00
2.224564172335601029e+02 0.000000000000000000e+00
2.227947392290249411e+02 0.000000000000000000e+00
2.230710204081632639e+02 0.000000000000000000e+00
2.233982766439909255e+02 0.000000000000000000e+00
2.237373242630385448e+02 0.000000000000000000e+00
nan -1.000000000000000000e+00
2.242844444444444321e+02 0.000000000000000000e+00
2.246082539682539618e+02 0.000000000000000000e+00
2.249184580498866239e+02 0.000000000000000000e+00
2.252212244897959295e+02 0.000000000000000000e+00
2.255180045351473836e+02 0.000000000000000000e+00
2.258619501133786969e+02 0.000000000000000000e+00
2.261376870748299268e+02 0.000000000000000000e+00
2.264894331065759729e+02 0.000000000000000000e+00
2.267517460317460234e+02 0.000000000000000000e+00
2.270554195011337981e+02 0.000000000000000000e+00
2.273977324263038611e+02 0.000000000000000000e+00
2.276897959183673379e+02 0.000000000000000000e+00
2.280195918367346906e+02 0.000000000000000000e+00
2.283190929705215524e+02 0.000000000000000000e+00
2.285924716553288079e+02 0.000000000000000000e+00
2.289413151927437582e+02 0.000000000000000000e+00
2.292175963718820810e+02 0.000000000000000000e+00
2.295361451247165405e+02 0.000000000000000000e+00
2.298655782312925169e+02 0.000000000000000000e+00
2.301395011337868368e+02 0.000000000000000000e+00
2.304549659863945692e+02 0.000000000000000000e+00
2.307891156462584945e+02 0.000000000000000000e+00
2.310695691609977303e+02 0.000000000000000000e+00
2.314011791383219929e+02 0.000000000000000000e+00
2.316809070294784476e+02 0.000000000000000000e+00
2.319936507936508008e+02 0.000000000000000000e+00
2.323374149659863974e+02 0.000000000000000000e+00
2.326263945578231187e+02 0.000000000000000000e+00
2.329266213151927332e+02 0.000000000000000000e+00
2.332455328798185974e+02 0.000000000000000000e+00
2.335216326530612321e+02 0.000000000000000000e+00
2.338539682539682474e+02 0.000000000000000000e+00
2.341453061224489716e+02 0.000000000000000000e+00
2.344647619047619003e+02 0.000000000000000000e+00
2.348083446712018088e+02 0.000000000000000000e+00
2.350857142857142890e+02 0.000000000000000000e+00
2.353970068027210800e+02 0.000000000000000000e+00
2.356914285714285597e+02 0.000000000000000000e+00
2.359863945578231323e+02 0.000000000000000000e+00
2.363281632653061308e+02 0.000000000000000000e+00
2.366035374149659845e+02 0.000000000000000000e+00
2.368954195011337731e+02 0.000000000000000000e+00
2.372054421768707471e+02 0.000000000000000000e+00
2.375548299319727903e+02 0.000000000000000000e+00
2.378336507936508042e+02 0.000000000000000000e+00
2.381491156462585081e+02 0.000000000000000000e+00
2.384333786848072521e+02 0.000000000000000000e+00
2.387814965986394498e+02 0.000000000000000000e+00
2.390610430839002163e+02 0.000000000000000000e+00
2.393629024943310526e+02 0.000000000000000000e+00
2.396995918367346974e+02 0.000000000000000000e+00
2.400027210884353792e+02 0.000000000000000000e+00
2.402891609977324379e+02 0.000000000000000000e+00
2.406068027210884281e+02 0.000000000000000000e+00
nan -1.000000000000000000e+00
nan -1.000000000000000000e+00
2.414909750566893365e+02 0.000000000000000000e+00
2.418011791383219986e+02 0.000000000000000000e+00
2.421264399092970621e+02 0.000000000000000000e+00
2.424072562358276741e+02 0.000000000000000000e+00
2.427223582766440018e+02 0.000000000000000000e+00
2.430416326530612139e+02 0.000000000000000000e+00
2.433351473922902528e+02 0.000000000000000000e+00
2.436658503401360463e+02 0.000000000000000000e+00
2.439490249433106612e+02 0.000000000000000000e+00
2.442525170068027194e+02 0.000000000000000000e+00
2.445924716553288079e+02 0.000000000000000000e+00
2.448712925170067933e+02 0.000000000000000000e+00
2.451947392290249468e+02 0.000000000000000000e+00
2.455009523809523841e+02 0.000000000000000000e+00
2.457821315192743725e+02 0.000000000000000000e+00
2.461052154195011212e+02 0.000000000000000000e+00
2.463898412698412699e+02 0.000000000000000000e+00
2.467207256235827799e+02 0.000000000000000000e+00
2.470349206349206383e+02 0.000000000000000000e+00
2.473148299319727812e+02 0.000000000000000000e+00
2.476277551020408225e+02 0.000000000000000000e+00
2.479535600907029504e+02 0.000000000000000000e+00
2.482334693877550933e+02 0.000000000000000000e+00
2.485725170068027126e+02 0.000000000000000000e+00
2.488478911564625946e+02 0.000000000000000000e+00
2.491434013605442317e+02 0.000000000000000000e+00
2.494815419501133817e+02 0.000000000000000000e+00
2.497594557823129264e+02 0.000000000000000000e+00
2.500787301587301670e+02 0.000000000000000000e+00
2.503889342403628007e+02 0.000000000000000000e+00
2.506837188208616851e+02 0.000000000000000000e+00
2.510000907029478583e+02 0.000000000000000000e+00
2.512845351473922904e+02 0.000000000000000000e+00
2.516157823129251767e+02 0.000000000000000000e+00
2.519299773242630351e+02 0.000000000000000000e+00
2.522269387755102059e+02 0.000000000000000000e+00
2.525351473922902414e+02 0.000000000000000000e+00
2.528571428571428612e+02 0.000000000000000000e+00
2.531287074820000100e+02 1.000000000000000000e+00
2.534674376409999752e+02 1.000000000000000000e+00
2.537409523809523932e+02 0.000000000000000000e+00
2.540618594104308272e+02 0.000000000000000000e+00
2.543804081632653151e+02 0.000000000000000000e+00
2.546583219954648598e+02 0.000000000000000000e+00
2.549705215419501201e+02 0.000000000000000000e+00
2.552930612244898043e+02 0.000000000000000000e+00
2.555753287981859501e+02 0.000000000000000000e+00
2.558993197278911680e+02 0.000000000000000000e+00
2.561814058956916256e+02 0.000000000000000000e+00
2.564879818594104108e+02 0.000000000000000000e+00
2.568085260770974969e+02 0.000000000000000000e+00
2.570967800453514656e+02 0.000000000000000000e+00
2.573892063492063471e+02 0.000000000000000000e+00
2.577197278911564808e+02 0.000000000000000000e+00
2.580000000000000000e+02 0.000000000000000000e+00
2.583401360544217482e+02 0.000000000000000000e+00
2.586191383219954787e+02 0.000000000000000000e+00
2.589228117913831966e+02 0.000000000000000000e+00
2.592687528344671364e+02 0.000000000000000000e+00
2.595401360544217937e+02 0.000000000000000000e+00
2.598481632653061411e+02 0.000000000000000000e+00
2.601741496598639287e+02 0.000000000000000000e+00
2.604591383219954537e+02 0.000000000000000000e+00
2.607853061224489579e+02 0.000000000000000000e+00
2.610628571428571263e+02 0.000000000000000000e+00
2.613785034013605468e+02 0.000000000000000000e+00
2.617003174603174784e+02 0.000000000000000000e+00
2.619980045351474018e+02 0.000000000000000000e+00
2.623161904761904566e+02 0.000000000000000000e+00
2.626220408163265461e+02 0.000000000000000000e+00
2.629019501133786889e+02 0.000000000000000000e+00
2.632379138321995242e+02 0.000000000000000000e+00
2.635170975056689144e+02 0.000000000000000000e+00
2.638276643990929529e+02 0.000000000000000000e+00
2.641304308390022584e+02 0.000000000000000000e+00
2.644226757369614234e+02 0.000000000000000000e+00
2.647492063492063608e+02 0.000000000000000000e+00
2.650679365079365084e+02 0.000000000000000000e+00
2.653603628117913900e+02 0.000000000000000000e+00
2.656830839002267339e+02 0.000000000000000000e+00
2.659854875283446631e+02 0.000000000000000000e+00
2.662670294784580278e+02 0.000000000000000000e+00
2.665601814058957189e+02 0.000000000000000000e+00
2.668948752834467086e+02 0.000000000000000000e+00
2.671758730158730373e+02 0.000000000000000000e+00
2.674721088435373986e+02 0.000000000000000000e+00
2.677610884353741767e+02 0.000000000000000000e+00
2.681021315192743941e+02 0.000000000000000000e+00
2.683818594104308204e+02 0.000000000000000000e+00
2.687145578231292689e+02 0.000000000000000000e+00
2.690191383219954560e+02 0.000000000000000000e+00
2.693726984126984121e+02 0.000000000000000000e+00
2.696560544217687152e+02 0.000000000000000000e+00
2.699604535147392426e+02 0.000000000000000000e+00
2.702572335600906968e+02 0.000000000000000000e+00
2.705970068027210687e+02 0.000000000000000000e+00
2.708555102040816109e+02 0.000000000000000000e+00
2.711765986394557899e+02 0.000000000000000000e+00
2.715058503401360781e+02 0.000000000000000000e+00
2.718396371882085987e+02 0.000000000000000000e+00
2.721160997732426381e+02 0.000000000000000000e+00
2.724235827664398926e+02 0.000000000000000000e+00
2.727136507936507996e+02 0.000000000000000000e+00
2.730566893424036152e+02 0.000000000000000000e+00
2.733298866213152110e+02 0.000000000000000000e+00
2.736386394557823110e+02 0.000000000000000000e+00
2.739339682539682599e+02 0.000000000000000000e+00
2.742383673469387873e+02 0.000000000000000000e+00
2.745458503401360417e+02 0.000000000000000000e+00
2.748404535147392380e+02 0.000000000000000000e+00
2.751593650793651022e+02 0.000000000000000000e+00
2.755002267573696031e+02 0.000000000000000000e+00
2.758011791383219702e+02 0.000000000000000000e+00
2.761001360544217960e+02 0.000000000000000000e+00
2.764134240362811852e+02 0.000000000000000000e+00
2.767463038548752934e+02 0.000000000000000000e+00
2.770459863945578149e+02 0.000000000000000000e+00
2.773119274376417138e+02 0.000000000000000000e+00
2.776714739229025213e+02 0.000000000000000000e+00
2.780181405895691569e+02 0.000000000000000000e+00
2.782800907029478594e+02 0.000000000000000000e+00
2.786082539682539618e+02 0.000000000000000000e+00
2.789371428571428737e+02 0.000000000000000000e+00
2.792431746029999999e+02 0.000000000000000000e+00
2.795392290249433245e+02 0.000000000000000000e+00
2.798595918367346940e+02 0.000000000000000000e+00
2.801768707482993364e+02 0.000000000000000000e+00
nan -1.000000000000000000e+00
2.808081632653061206e+02 0.000000000000000000e+00
2.811210884349999901e+02 0.000000000000000000e+00
2.814510657596371743e+02 0.000000000000000000e+00
2.817879365079365357e+02 0.000000000000000000e+00
2.820827210884353917e+02 0.000000000000000000e+00
2.823863945578231096e+02 0.000000000000000000e+00
nan -1.000000000000000000e+00
2.830755555555555816e+02 0.000000000000000000e+00
2.833560090702947605e+02 0.000000000000000000e+00
2.836747392290249650e+02 0.000000000000000000e+00
2.840050793650793821e+02 0.000000000000000000e+00
2.843365079365079282e+02 0.000000000000000000e+00
2.846541496598639469e+02 0.000000000000000000e+00
