# Supplementary material for: Correlated microtiming deviations in jazz and rock music
Source: PLoS One. 2018 Jan 24;13(1):e0186361. doi: 10.1371/journal.pone.0186361 (PMC5783353; doi:10.1371/journal.pone.0186361)
Supplement: S1 Dataset — (ZIP) [file pone.0186361.s001.zip › R43.dat]

4.525278911564625872e+01 0.000000000000000000e+00
4.562848072562358226e+01 0.000000000000000000e+00
4.599310657596372209e+01 0.000000000000000000e+00
4.636009070294784351e+01 0.000000000000000000e+00
4.674140589569160653e+01 0.000000000000000000e+00
4.711455782312925322e+01 0.000000000000000000e+00
4.749786848072562151e+01 0.000000000000000000e+00
4.787047619047618952e+01 0.000000000000000000e+00
4.824235827664399068e+01 0.000000000000000000e+00
4.862185941043083659e+01 0.000000000000000000e+00
4.900099773242630619e+01 0.000000000000000000e+00
4.937015873015872813e+01 0.000000000000000000e+00
4.974675736961451378e+01 0.000000000000000000e+00
5.011555555555555230e+01 0.000000000000000000e+00
5.049850340136054427e+01 0.000000000000000000e+00
5.086820861678004491e+01 0.000000000000000000e+00
5.125678004535147636e+01 0.000000000000000000e+00
5.162721088435374384e+01 0.000000000000000000e+00
5.199963718800000123e+01 0.000000000000000000e+00
5.236698412698412852e+01 0.000000000000000000e+00
5.274285714285714022e+01 0.000000000000000000e+00
5.311256235827664085e+01 0.000000000000000000e+00
5.349514739229024940e+01 0.000000000000000000e+00
5.386394557823129503e+01 0.000000000000000000e+00
5.425360544217686964e+01 0.000000000000000000e+00
5.462403628117913712e+01 0.000000000000000000e+00
5.499646258500000329e+01 0.000000000000000000e+00
5.536417233560090523e+01 0.000000000000000000e+00
5.573877551020407850e+01 0.000000000000000000e+00
5.611247165532879677e+01 0.000000000000000000e+00
5.649814058956916085e+01 0.000000000000000000e+00
5.685968253968253805e+01 0.000000000000000000e+00
5.724208616780045134e+01 0.000000000000000000e+00
5.761088435374149697e+01 0.000000000000000000e+00
5.798439909297051997e+01 0.000000000000000000e+00
5.835936507936507667e+01 0.000000000000000000e+00
5.873759637188208416e+01 0.000000000000000000e+00
5.911183673469387401e+01 0.000000000000000000e+00
5.947700680272108542e+01 0.000000000000000000e+00
5.985052154195011553e+01 0.000000000000000000e+00
6.023256235827664540e+01 0.000000000000000000e+00
6.060916099773242394e+01 0.000000000000000000e+00
6.098721088435374327e+01 0.000000000000000000e+00
6.135873015873016101e+01 0.000000000000000000e+00
6.173696145124716850e+01 0.000000000000000000e+00
6.211718820861678125e+01 0.000000000000000000e+00
6.248308390022675951e+01 0.000000000000000000e+00
nan -1.000000000000000000e+00
6.323156462585033921e+01 0.000000000000000000e+00
6.360689342403627933e+01 0.000000000000000000e+00
6.398458049886621524e+01 0.000000000000000000e+00
6.435519274376417798e+01 0.000000000000000000e+00
6.473324263038549020e+01 0.000000000000000000e+00
6.511401360544218164e+01 0.000000000000000000e+00
6.548063492063492674e+01 0.000000000000000000e+00
6.585197278911564922e+01 0.000000000000000000e+00
6.622857142857142776e+01 0.000000000000000000e+00
6.660154195011337208e+01 0.000000000000000000e+00
nan -1.000000000000000000e+00
nan -1.000000000000000000e+00
nan -1.000000000000000000e+00
nan -1.000000000000000000e+00
nan -1.000000000000000000e+00
6.883482993197279143e+01 0.000000000000000000e+00
6.920979591836734812e+01 0.000000000000000000e+00
6.958802721088434851e+01 0.000000000000000000e+00
6.996535147392290810e+01 0.000000000000000000e+00
7.034140589569160795e+01 0.000000000000000000e+00
7.072290249433106624e+01 0.000000000000000000e+00
7.110548752834466768e+01 0.000000000000000000e+00
7.147682539682539016e+01 0.000000000000000000e+00
7.183709750566893604e+01 0.000000000000000000e+00
7.221641723356009379e+01 0.000000000000000000e+00
7.259482993197278233e+01 0.000000000000000000e+00
7.296435374100001070e+01 0.000000000000000000e+00
7.333424036281179781e+01 0.000000000000000000e+00
7.371882086167801162e+01 0.000000000000000000e+00
7.409723356009070017e+01 0.000000000000000000e+00
7.447691609977324845e+01 0.000000000000000000e+00
7.484099773242630249e+01 0.000000000000000000e+00
7.522158730158730577e+01 0.000000000000000000e+00
7.558548752834467166e+01 0.000000000000000000e+00
7.595954648526077335e+01 0.000000000000000000e+00
7.633324263038548452e+01 0.000000000000000000e+00
7.671510204081633333e+01 0.000000000000000000e+00
7.708244897959183106e+01 0.000000000000000000e+00
7.746267573696145803e+01 0.000000000000000000e+00
7.783691609977324788e+01 0.000000000000000000e+00
7.821678004535147011e+01 0.000000000000000000e+00
7.858848072562358311e+01 0.000000000000000000e+00
7.895927437641722690e+01 0.000000000000000000e+00
7.933188208616779491e+01 0.000000000000000000e+00
7.971210884353742188e+01 0.000000000000000000e+00
8.008925170068027910e+01 0.000000000000000000e+00
8.046113378684806605e+01 0.000000000000000000e+00
8.083229024943310037e+01 0.000000000000000000e+00
8.120798185941042391e+01 0.000000000000000000e+00
nan -1.000000000000000000e+00
8.196335600907029573e+01 0.000000000000000000e+00
8.232888888888888346e+01 0.000000000000000000e+00
8.270693877551020989e+01 0.000000000000000000e+00
8.308553287981860080e+01 0.000000000000000000e+00
8.345922902494331197e+01 0.000000000000000000e+00
8.383510204081632367e+01 0.000000000000000000e+00
8.420643990899999665e+01 0.000000000000000000e+00
8.457850340136054967e+01 0.000000000000000000e+00
8.496399092970521849e+01 0.000000000000000000e+00
8.533006802721088491e+01 0.000000000000000000e+00
8.571537414965986557e+01 0.000000000000000000e+00
8.609287981859409911e+01 0.000000000000000000e+00
8.645841269841270105e+01 0.000000000000000000e+00
8.682249433106575509e+01 0.000000000000000000e+00
8.720707482993196891e+01 0.000000000000000000e+00
8.759092970521541588e+01 0.000000000000000000e+00
nan -1.000000000000000000e+00
8.832689342403628530e+01 0.000000000000000000e+00
8.870566893424036436e+01 0.000000000000000000e+00
8.908825396825396581e+01 0.000000000000000000e+00
8.945523809523810144e+01 0.000000000000000000e+00
8.982276643990930154e+01 0.000000000000000000e+00
9.020226757369614745e+01 0.000000000000000000e+00
9.058956916099772627e+01 0.000000000000000000e+00
9.095256235799999445e+01 0.000000000000000000e+00
9.131936507936508463e+01 0.000000000000000000e+00
9.170467120181406528e+01 0.000000000000000000e+00
9.207455782312925407e+01 0.000000000000000000e+00
9.245478458049886683e+01 0.000000000000000000e+00
9.282775510204081115e+01 0.000000000000000000e+00
9.320199546399999235e+01 0.000000000000000000e+00
9.357750566893423638e+01 0.000000000000000000e+00
9.395519274376417229e+01 0.000000000000000000e+00
9.432507936507936108e+01 0.000000000000000000e+00
9.469732426303855277e+01 0.000000000000000000e+00
9.507392290249433131e+01 0.000000000000000000e+00
9.544308390022675326e+01 0.000000000000000000e+00
9.581097505668934389e+01 0.000000000000000000e+00
9.619682539682540323e+01 0.000000000000000000e+00
9.657777777777778283e+01 0.000000000000000000e+00
9.694530612244898293e+01 0.000000000000000000e+00
9.731446712018140488e+01 0.000000000000000000e+00
9.770031746031746422e+01 0.000000000000000000e+00
9.808163265306122014e+01 0.000000000000000000e+00
9.844861678004535577e+01 0.000000000000000000e+00
9.882068027210884509e+01 0.000000000000000000e+00
9.919727891156462363e+01 0.000000000000000000e+00
9.957043083900227032e+01 0.000000000000000000e+00
9.994249433106575964e+01 0.000000000000000000e+00
1.003163718820861732e+02 0.000000000000000000e+00
1.006909750566893393e+02 0.000000000000000000e+00
1.010643083900226742e+02 0.000000000000000000e+00
1.014387301587301522e+02 0.000000000000000000e+00
1.018046258503401305e+02 0.000000000000000000e+00
1.021846712018140551e+02 0.000000000000000000e+00
1.025672562358276707e+02 0.000000000000000000e+00
1.029364172335600927e+02 0.000000000000000000e+00
1.033024943310657591e+02 0.000000000000000000e+00
nan -1.000000000000000000e+00
1.040624036281179201e+02 0.000000000000000000e+00
1.044509750566893445e+02 0.000000000000000000e+00
1.048119727891156430e+02 0.000000000000000000e+00
1.051909297052154244e+02 0.000000000000000000e+00
1.055666213151927479e+02 0.000000000000000000e+00
1.059297959183673470e+02 0.000000000000000000e+00
1.063091156462585047e+02 0.000000000000000000e+00
1.066795464852607722e+02 0.000000000000000000e+00
1.070534240362811857e+02 0.000000000000000000e+00
1.074352834467120203e+02 0.000000000000000000e+00
1.078089795918367315e+02 0.000000000000000000e+00
1.081803174603174540e+02 0.000000000000000000e+00
1.085600000000000023e+02 0.000000000000000000e+00
1.089384126984127050e+02 0.000000000000000000e+00
1.093082993197278938e+02 0.000000000000000000e+00
1.096841723356009055e+02 0.000000000000000000e+00
1.100538775510204061e+02 0.000000000000000000e+00
1.104355555555555526e+02 0.000000000000000000e+00
1.108063492063492106e+02 0.000000000000000000e+00
1.111951020408163231e+02 0.000000000000000000e+00
1.115651700680272143e+02 0.000000000000000000e+00
1.119343310657596362e+02 0.000000000000000000e+00
1.123051247165532942e+02 0.000000000000000000e+00
1.126811791383219941e+02 0.000000000000000000e+00
1.130592290249433063e+02 0.000000000000000000e+00
1.134300226757369643e+02 0.000000000000000000e+00
1.138009977324263104e+02 0.000000000000000000e+00
1.141779591836734653e+02 0.000000000000000000e+00
1.145567346938775444e+02 0.000000000000000000e+00
1.149188208616780003e+02 0.000000000000000000e+00
1.153015873015873041e+02 0.000000000000000000e+00
1.156767346938775489e+02 0.000000000000000000e+00
1.160507936507936506e+02 0.000000000000000000e+00
1.164359183673469431e+02 0.000000000000000000e+00
nan -1.000000000000000000e+00
1.171805895691610004e+02 0.000000000000000000e+00
1.175482993197278887e+02 0.000000000000000000e+00
1.179223582766439904e+02 0.000000000000000000e+00
1.182976870748299376e+02 0.000000000000000000e+00
1.186755555555555617e+02 0.000000000000000000e+00
1.190499773242630397e+02 0.000000000000000000e+00
1.194146031746031724e+02 0.000000000000000000e+00
1.197892063492063528e+02 0.000000000000000000e+00
1.201707029478458111e+02 0.000000000000000000e+00
1.205473015873015896e+02 0.000000000000000000e+00
1.209251700680272137e+02 0.000000000000000000e+00
1.212966893424036243e+02 0.000000000000000000e+00
1.216749206349206389e+02 0.000000000000000000e+00
1.220522448979591843e+02 0.000000000000000000e+00
1.224212244897959181e+02 0.000000000000000000e+00
nan -1.000000000000000000e+00
1.231693424036281215e+02 0.000000000000000000e+00
1.235528344671201779e+02 0.000000000000000000e+00
1.239209070294784567e+02 0.000000000000000000e+00
1.242858956916099800e+02 0.000000000000000000e+00
1.246670294784580477e+02 0.000000000000000000e+00
nan -1.000000000000000000e+00
1.254013605442176811e+02 0.000000000000000000e+00
1.257902947845804960e+02 0.000000000000000000e+00
1.261670748299319769e+02 0.000000000000000000e+00
1.265322448979591883e+02 0.000000000000000000e+00
1.269092063492063431e+02 0.000000000000000000e+00
1.272792743764172343e+02 0.000000000000000000e+00
nan -1.000000000000000000e+00
nan -1.000000000000000000e+00
nan -1.000000000000000000e+00
1.287769614512471605e+02 0.000000000000000000e+00
1.291539229024943438e+02 0.000000000000000000e+00
nan -1.000000000000000000e+00
nan -1.000000000000000000e+00
1.302712018140589691e+02 0.000000000000000000e+00
1.306516099773242559e+02 0.000000000000000000e+00
1.310345578231292620e+02 0.000000000000000000e+00
1.313937414965986363e+02 0.000000000000000000e+00
1.317672562358276593e+02 0.000000000000000000e+00
1.321469387755101934e+02 0.000000000000000000e+00
1.325278911564625730e+02 0.000000000000000000e+00
1.328990476190476215e+02 0.000000000000000000e+00
nan -1.000000000000000000e+00
1.336413605442176902e+02 0.000000000000000000e+00
1.340342857142857156e+02 0.000000000000000000e+00
1.344003628117913820e+02 0.000000000000000000e+00
1.347633560090702929e+02 0.000000000000000000e+00
1.351486621315192735e+02 0.000000000000000000e+00
1.355229931970000052e+02 0.000000000000000000e+00
1.359014965986394543e+02 0.000000000000000000e+00
1.362802721088435476e+02 0.000000000000000000e+00
1.366541496598639469e+02 0.000000000000000000e+00
1.370280272108843462e+02 0.000000000000000000e+00
1.374002267570000129e+02 0.000000000000000000e+00
1.377658049886621257e+02 0.000000000000000000e+00
1.381449433106575952e+02 0.000000000000000000e+00
1.385231746031745956e+02 0.000000000000000000e+00
1.388921541950113294e+02 0.000000000000000000e+00
1.392645804988662235e+02 0.000000000000000000e+00
1.396344671201813981e+02 0.000000000000000000e+00
1.400123356009070221e+02 0.000000000000000000e+00
1.403787755102040933e+02 0.000000000000000000e+00
1.407526530612244926e+02 0.000000000000000000e+00
1.411370521541950041e+02 0.000000000000000000e+00
nan -1.000000000000000000e+00
1.419664399092970655e+02 0.000000000000000000e+00
nan -1.000000000000000000e+00
1.426653968253968117e+02 0.000000000000000000e+00
1.430151473922902596e+02 0.000000000000000000e+00
1.433835827664399005e+02 0.000000000000000000e+00
1.437585487528344572e+02 0.000000000000000000e+00
1.441407709750566823e+02 0.000000000000000000e+00
1.445115646258503261e+02 0.000000000000000000e+00
1.448917913832199531e+02 0.000000000000000000e+00
nan -1.000000000000000000e+00
1.456341043083900217e+02 0.000000000000000000e+00
1.460146938775510250e+02 0.000000000000000000e+00
1.463960090702947809e+02 0.000000000000000000e+00
1.467628117913832284e+02 0.000000000000000000e+00
1.471343310657596248e+02 0.000000000000000000e+00
1.475138321995464992e+02 0.000000000000000000e+00
1.478753741496598764e+02 0.000000000000000000e+00
1.482643083900226770e+02 0.000000000000000000e+00
1.486439909297052111e+02 0.000000000000000000e+00
1.490208163260000163e+02 0.000000000000000000e+00
1.493982766439909255e+02 0.000000000000000000e+00
1.497694331065759741e+02 0.000000000000000000e+00
1.501509297052154182e+02 0.000000000000000000e+00
1.505237188208616885e+02 0.000000000000000000e+00
1.508985034013605571e+02 0.000000000000000000e+00
1.512732879810000099e+02 0.000000000000000000e+00
1.516460770975056676e+02 0.000000000000000000e+00
1.520224943310657579e+02 0.000000000000000000e+00
1.523958276643990928e+02 0.000000000000000000e+00
1.527602721088435374e+02 0.000000000000000000e+00
1.531399546485260714e+02 0.000000000000000000e+00
1.535210884353741392e+02 0.000000000000000000e+00
1.538938775510204096e+02 0.000000000000000000e+00
1.542634013605442078e+02 0.000000000000000000e+00
1.546432653061224585e+02 0.000000000000000000e+00
1.550184126984127033e+02 0.000000000000000000e+00
1.554093424036281306e+02 0.000000000000000000e+00
1.557590929705215501e+02 0.000000000000000000e+00
1.561485714285714153e+02 0.000000000000000000e+00
1.565322448979591741e+02 0.000000000000000000e+00
1.568892517006802620e+02 0.000000000000000000e+00
1.572605895691609987e+02 0.000000000000000000e+00
1.576364625850340246e+02 0.000000000000000000e+00
1.580092517006802666e+02 0.000000000000000000e+00
nan -1.000000000000000000e+00
1.587666213151927366e+02 0.000000000000000000e+00
1.591443083900226725e+02 0.000000000000000000e+00
1.595141950113378755e+02 0.000000000000000000e+00
nan -1.000000000000000000e+00
1.602572335600906968e+02 0.000000000000000000e+00
1.606436281179138348e+02 0.000000000000000000e+00
nan -1.000000000000000000e+00
1.614127891156462624e+02 0.000000000000000000e+00
nan -1.000000000000000000e+00
1.621327891156462613e+02 0.000000000000000000e+00
1.625119274376417309e+02 0.000000000000000000e+00
1.628867120181405994e+02 0.000000000000000000e+00
1.632400907029478390e+02 0.000000000000000000e+00
1.636199546485260896e+02 0.000000000000000000e+00
1.640179591836734687e+02 0.000000000000000000e+00
1.643791383219954696e+02 0.000000000000000000e+00
1.647432199546485379e+02 0.000000000000000000e+00
1.651272562358276730e+02 0.000000000000000000e+00
1.654985941043083812e+02 0.000000000000000000e+00
1.658750113378684716e+02 0.000000000000000000e+00
1.662526984126984075e+02 0.000000000000000000e+00
1.666267573696145234e+02 0.000000000000000000e+00
1.670028117913832091e+02 0.000000000000000000e+00
1.673835827664399005e+02 0.000000000000000000e+00
1.677545578231292609e+02 0.000000000000000000e+00
1.681362358276643931e+02 0.000000000000000000e+00
1.685082993197278824e+02 0.000000000000000000e+00
1.688754648526077062e+02 0.000000000000000000e+00
1.692424489795918419e+02 0.000000000000000000e+00
1.696317460317460188e+02 0.000000000000000000e+00
1.700117913832199577e+02 0.000000000000000000e+00
1.703862131519274499e+02 0.000000000000000000e+00
1.707434013605442260e+02 0.000000000000000000e+00
1.711218140589569146e+02 0.000000000000000000e+00
1.715078458049886763e+02 0.000000000000000000e+00
1.718739229024943427e+02 0.000000000000000000e+00
1.722474376417233657e+02 0.000000000000000000e+00
1.726229478458049869e+02 0.000000000000000000e+00
1.730109750566893467e+02 0.000000000000000000e+00
1.733815873015873024e+02 0.000000000000000000e+00
1.737431292517006796e+02 0.000000000000000000e+00
1.741224489795918373e+02 0.000000000000000000e+00
1.744921541950113237e+02 0.000000000000000000e+00
1.748785487528344618e+02 0.000000000000000000e+00
1.752444444444444400e+02 0.000000000000000000e+00
1.756214058956916233e+02 0.000000000000000000e+00
1.760039909297052247e+02 0.000000000000000000e+00
1.763718820861678012e+02 0.000000000000000000e+00
1.767426757369614450e+02 0.000000000000000000e+00
1.771190929705215353e+02 0.000000000000000000e+00
1.774947845804988731e+02 0.000000000000000000e+00
1.778686621315192724e+02 0.000000000000000000e+00
1.782289342403628041e+02 0.000000000000000000e+00
1.786193197278911668e+02 0.000000000000000000e+00
1.790113378684807230e+02 0.000000000000000000e+00
1.793668934240362773e+02 0.000000000000000000e+00
1.797404081632653003e+02 0.000000000000000000e+00
1.801148299319727926e+02 0.000000000000000000e+00
1.804972335600907059e+02 0.000000000000000000e+00
1.808674829931972852e+02 0.000000000000000000e+00
1.812386394557823053e+02 0.000000000000000000e+00
1.816243083900226623e+02 0.000000000000000000e+00
1.819981859410430900e+02 0.000000000000000000e+00
1.823553741496598661e+02 0.000000000000000000e+00
1.827346938775510239e+02 0.000000000000000000e+00
1.831239909297052293e+02 0.000000000000000000e+00
1.834946031746031849e+02 0.000000000000000000e+00
1.838632199546485140e+02 0.000000000000000000e+00
1.842358276643990962e+02 0.000000000000000000e+00
1.846135147392290321e+02 0.000000000000000000e+00
1.850015419501133920e+02 0.000000000000000000e+00
1.853629024943310526e+02 0.000000000000000000e+00
1.857335147390000145e+02 0.000000000000000000e+00
1.861157369609999819e+02 0.000000000000000000e+00
1.864885260770975037e+02 0.000000000000000000e+00
1.868593197278911475e+02 0.000000000000000000e+00
1.872282993197278813e+02 0.000000000000000000e+00
1.876128798185941093e+02 0.000000000000000000e+00
1.879903854875283571e+02 0.000000000000000000e+00
1.883579138321995572e+02 0.000000000000000000e+00
1.887434013605442260e+02 0.000000000000000000e+00
1.891091156462585161e+02 0.000000000000000000e+00
1.894915192743764294e+02 0.000000000000000000e+00
1.898624943310657613e+02 0.000000000000000000e+00
1.902300226757369614e+02 0.000000000000000000e+00
1.906055328798185826e+02 0.000000000000000000e+00
1.909730612244897827e+02 0.000000000000000000e+00
1.913561904761904771e+02 0.000000000000000000e+00
1.917213605442176743e+02 0.000000000000000000e+00
1.921044897959183686e+02 0.000000000000000000e+00
1.924908843537415066e+02 0.000000000000000000e+00
1.928682086167800378e+02 0.000000000000000000e+00
1.932471655328798192e+02 0.000000000000000000e+00
1.936237641723355978e+02 0.000000000000000000e+00
1.939785941043083994e+02 0.000000000000000000e+00
1.943580952380952453e+02 0.000000000000000000e+00
1.947245351473922881e+02 0.000000000000000000e+00
1.951123809523809598e+02 0.000000000000000000e+00
1.954753741496598707e+02 0.000000000000000000e+00
1.958521541950113374e+02 0.000000000000000000e+00
1.962240362811791385e+02 0.000000000000000000e+00
1.965908390022675860e+02 0.000000000000000000e+00
1.969804988662131393e+02 0.000000000000000000e+00
1.973636281179138336e+02 0.000000000000000000e+00
1.977384126984127022e+02 0.000000000000000000e+00
1.981052154195011212e+02 0.000000000000000000e+00
1.984720181405895687e+02 0.000000000000000000e+00
1.988515192743764146e+02 0.000000000000000000e+00
1.992215873015873058e+02 0.000000000000000000e+00
1.996103401360544183e+02 0.000000000000000000e+00
1.999744217687074865e+02 0.000000000000000000e+00
2.003463038548752877e+02 0.000000000000000000e+00
2.007089342403628223e+02 0.000000000000000000e+00
2.011031292517006932e+02 0.000000000000000000e+00
2.014699319727891123e+02 0.000000000000000000e+00
2.018479818594104245e+02 0.000000000000000000e+00
2.022189569160997848e+02 0.000000000000000000e+00
2.026131519274376558e+02 0.000000000000000000e+00
2.029717913832199656e+02 0.000000000000000000e+00
2.033442176870748312e+02 0.000000000000000000e+00
2.037173696145124779e+02 0.000000000000000000e+00
2.040930612244897873e+02 0.000000000000000000e+00
2.044654875283446813e+02 0.000000000000000000e+00
2.048551473922902630e+02 0.000000000000000000e+00
2.052139682539682610e+02 0.000000000000000000e+00
2.055938321995464833e+02 0.000000000000000000e+00
2.059668027210884418e+02 0.000000000000000000e+00
2.063424943310657511e+02 0.000000000000000000e+00
2.067080272108843531e+02 0.000000000000000000e+00
2.070918820861678000e+02 0.000000000000000000e+00
2.074606802721088457e+02 0.000000000000000000e+00
2.078374603174603124e+02 0.000000000000000000e+00
2.082262131519274249e+02 0.000000000000000000e+00
2.085817687074829792e+02 0.000000000000000000e+00
2.089824943310657659e+02 0.000000000000000000e+00
2.093587301587301681e+02 0.000000000000000000e+00
nan -1.000000000000000000e+00
nan -1.000000000000000000e+00
nan -1.000000000000000000e+00
nan -1.000000000000000000e+00
2.112105215419501008e+02 0.000000000000000000e+00
2.115863945578231267e+02 0.000000000000000000e+00
2.119860317460317560e+02 0.000000000000000000e+00
2.123470294784580403e+02 0.000000000000000000e+00
2.127216326530612207e+02 0.000000000000000000e+00
2.130786394557823087e+02 0.000000000000000000e+00
2.134679365079365141e+02 0.000000000000000000e+00
2.138387301587301579e+02 0.000000000000000000e+00
nan -1.000000000000000000e+00
nan -1.000000000000000000e+00
nan -1.000000000000000000e+00
2.153416780045351402e+02 0.000000000000000000e+00
2.157153741496598514e+02 0.000000000000000000e+00
2.160729251700680322e+02 0.000000000000000000e+00
2.164544217687074763e+02 0.000000000000000000e+00
2.168337414965986341e+02 0.000000000000000000e+00
2.172043537409999772e+02 0.000000000000000000e+00
2.175771428571428601e+02 0.000000000000000000e+00
2.179482993197278802e+02 0.000000000000000000e+00
2.183256235827664398e+02 0.000000000000000000e+00
nan -1.000000000000000000e+00
2.190779138321995561e+02 0.000000000000000000e+00
2.194579591836734664e+02 0.000000000000000000e+00
2.198211337868480655e+02 0.000000000000000000e+00
2.201959183673469340e+02 0.000000000000000000e+00
2.205774149659864065e+02 0.000000000000000000e+00
nan -1.000000000000000000e+00
nan -1.000000000000000000e+00
nan -1.000000000000000000e+00
nan -1.000000000000000000e+00
nan -1.000000000000000000e+00
nan -1.000000000000000000e+00
2.232112471655328818e+02 0.000000000000000000e+00
2.235836734693877474e+02 0.000000000000000000e+00
2.239495691609977257e+02 0.000000000000000000e+00
2.243350566893423945e+02 0.000000000000000000e+00
2.247091156462585104e+02 0.000000000000000000e+00
2.250657596371882221e+02 0.000000000000000000e+00
2.254556009070294920e+02 0.000000000000000000e+00
2.258311111111111131e+02 0.000000000000000000e+00
2.261957369609999944e+02 0.000000000000000000e+00
2.265712471655328670e+02 0.000000000000000000e+00
2.269639909297052043e+02 0.000000000000000000e+00
2.273317006802721210e+02 0.000000000000000000e+00
nan -1.000000000000000000e+00
2.280709297052154056e+02 0.000000000000000000e+00
2.284455328798185860e+02 0.000000000000000000e+00
2.288266666666666538e+02 0.000000000000000000e+00
2.291923809523809439e+02 0.000000000000000000e+00
nan -1.000000000000000000e+00
2.299495691609977257e+02 0.000000000000000000e+00
2.303221768707483079e+02 0.000000000000000000e+00
2.306938775510204209e+02 0.000000000000000000e+00
2.310779138321995561e+02 0.000000000000000000e+00
2.314481632653061354e+02 0.000000000000000000e+00
2.318131519274376444e+02 0.000000000000000000e+00
