# Supplementary material for: Correlated microtiming deviations in jazz and rock music
Source: PLoS One. 2018 Jan 24;13(1):e0186361. doi: 10.1371/journal.pone.0186361 (PMC5783353; doi:10.1371/journal.pone.0186361)
Supplement: S1 Dataset — (ZIP) [file pone.0186361.s001.zip › R44.dat]

1.777306122448979764e+01 0.000000000000000000e+00
1.798476190476190339e+01 0.000000000000000000e+00
1.821786848072562393e+01 0.000000000000000000e+00
1.844934240362811906e+01 0.000000000000000000e+00
1.865578231292516875e+01 0.000000000000000000e+00
1.886312925170068056e+01 0.000000000000000000e+00
1.907809523799999951e+01 0.000000000000000000e+00
1.929995464852607867e+01 0.000000000000000000e+00
1.950712018140589521e+01 0.000000000000000000e+00
1.971501133786848214e+01 0.000000000000000000e+00
1.993433106575963620e+01 0.000000000000000000e+00
2.014403628117913669e+01 0.000000000000000000e+00
2.035428571428571587e+01 0.000000000000000000e+00
2.055637188208616806e+01 0.000000000000000000e+00
2.076716553287981881e+01 0.000000000000000000e+00
2.098557823129251787e+01 0.000000000000000000e+00
2.119727891156462718e+01 0.000000000000000000e+00
2.140517006802721056e+01 0.000000000000000000e+00
2.162956916099773252e+01 0.000000000000000000e+00
2.183600907029478577e+01 0.000000000000000000e+00
2.205315192743764285e+01 0.000000000000000000e+00
2.225160997732426438e+01 0.000000000000000000e+00
2.247963718820861700e+01 0.000000000000000000e+00
2.269115646258503460e+01 0.000000000000000000e+00
2.291519274376417314e+01 0.000000000000000000e+00
2.312544217687074877e+01 0.000000000000000000e+00
2.333061224489796004e+01 0.000000000000000000e+00
2.355337868480725660e+01 0.000000000000000000e+00
2.376925170000000165e+01 0.000000000000000000e+00
2.398004535147392247e+01 0.000000000000000000e+00
2.419900226757369666e+01 0.000000000000000000e+00
nan -1.000000000000000000e+00
2.463401360544217766e+01 0.000000000000000000e+00
2.484897959183673422e+01 0.000000000000000000e+00
2.505904761904761813e+01 0.000000000000000000e+00
2.528725623582766602e+01 0.000000000000000000e+00
2.549659863945578309e+01 0.000000000000000000e+00
2.570249433106576120e+01 0.000000000000000000e+00
2.593124716553288067e+01 0.000000000000000000e+00
2.614385487528344498e+01 0.000000000000000000e+00
2.635446712018140758e+01 0.000000000000000000e+00
2.655691609977324319e+01 0.000000000000000000e+00
2.678088435300000114e+01 0.000000000000000000e+00
2.699265306122449104e+01 0.000000000000000000e+00
2.719401360544217638e+01 0.000000000000000000e+00
2.740589569160997740e+01 0.000000000000000000e+00
2.762829931972789055e+01 0.000000000000000000e+00
2.783691609977324433e+01 0.000000000000000000e+00
2.805587301587301496e+01 0.000000000000000000e+00
2.826902494331065796e+01 0.000000000000000000e+00
2.849124716553287939e+01 0.000000000000000000e+00
2.870657596371881937e+01 0.000000000000000000e+00
2.891573696145124828e+01 0.000000000000000000e+00
2.913106575963718825e+01 0.000000000000000000e+00
2.934766439909297020e+01 0.000000000000000000e+00
2.957188208616780045e+01 0.000000000000000000e+00
2.977034013605442198e+01 0.000000000000000000e+00
2.997877551020408049e+01 0.000000000000000000e+00
3.020081632599999821e+01 0.000000000000000000e+00
3.042013605442176782e+01 0.000000000000000000e+00
nan -1.000000000000000000e+00
nan -1.000000000000000000e+00
nan -1.000000000000000000e+00
nan -1.000000000000000000e+00
3.150204081632653086e+01 0.000000000000000000e+00
3.170793650793650897e+01 0.000000000000000000e+00
3.193233560090703094e+01 0.000000000000000000e+00
3.215256235827664710e+01 0.000000000000000000e+00
3.236934240362811721e+01 0.000000000000000000e+00
3.258104308390022652e+01 0.000000000000000000e+00
3.281741496598639429e+01 0.000000000000000000e+00
3.303746031746031520e+01 0.000000000000000000e+00
3.324952380952380793e+01 0.000000000000000000e+00
3.346013605442176697e+01 0.000000000000000000e+00
3.368253968253968367e+01 0.000000000000000000e+00
3.389968253968253720e+01 0.000000000000000000e+00
3.411337868480725888e+01 0.000000000000000000e+00
3.432816326530612372e+01 0.000000000000000000e+00
3.454893424036281147e+01 0.000000000000000000e+00
3.476190476190475920e+01 0.000000000000000000e+00
3.497541950113378562e+01 0.000000000000000000e+00
3.518530612244897782e+01 0.000000000000000000e+00
3.540861678004534951e+01 0.000000000000000000e+00
3.561922902494330856e+01 0.000000000000000000e+00
3.583691609977324077e+01 0.000000000000000000e+00
3.604426303854875613e+01 0.000000000000000000e+00
3.626285714285714334e+01 0.000000000000000000e+00
3.647582766439909108e+01 0.000000000000000000e+00
3.668335600907029459e+01 0.000000000000000000e+00
3.690068027210884338e+01 0.000000000000000000e+00
3.712834467120181614e+01 0.000000000000000000e+00
3.734167800453514729e+01 0.000000000000000000e+00
3.755482993197279029e+01 0.000000000000000000e+00
3.776507936507936591e+01 0.000000000000000000e+00
3.798258503401360286e+01 0.000000000000000000e+00
3.819319727891156191e+01 0.000000000000000000e+00
3.841687074829931703e+01 0.000000000000000000e+00
3.862439909297052054e+01 0.000000000000000000e+00
3.884208616780045276e+01 0.000000000000000000e+00
3.904634920634920547e+01 0.000000000000000000e+00
3.926022675736961531e+01 0.000000000000000000e+00
3.946448979591836803e+01 0.000000000000000000e+00
3.968743764172335631e+01 0.000000000000000000e+00
3.988752834467120323e+01 0.000000000000000000e+00
4.010721088435374071e+01 0.000000000000000000e+00
4.031310657596371527e+01 0.000000000000000000e+00
4.054294784580498856e+01 0.000000000000000000e+00
4.075065759637188023e+01 0.000000000000000000e+00
4.096943310657596271e+01 0.000000000000000000e+00
4.118857142857142861e+01 0.000000000000000000e+00
4.140888888799999989e+01 0.000000000000000000e+00
4.162884353741496568e+01 0.000000000000000000e+00
4.184653061224489790e+01 0.000000000000000000e+00
4.205714285714285694e+01 0.000000000000000000e+00
4.228335600907029601e+01 0.000000000000000000e+00
4.249941043083899928e+01 0.000000000000000000e+00
4.271242630300000087e+01 0.000000000000000000e+00
4.292535147392290185e+01 0.000000000000000000e+00
4.315265306122449118e+01 0.000000000000000000e+00
4.336435374149660049e+01 0.000000000000000000e+00
4.357746031699999634e+01 0.000000000000000000e+00
4.378775510204081911e+01 0.000000000000000000e+00
4.401034013605442397e+01 0.000000000000000000e+00
4.422113378684807117e+01 0.000000000000000000e+00
4.443337868480725916e+01 0.000000000000000000e+00
nan -1.000000000000000000e+00
nan -1.000000000000000000e+00
nan -1.000000000000000000e+00
4.528907029478457957e+01 0.000000000000000000e+00
4.551056689342403416e+01 0.000000000000000000e+00
4.573170068027210533e+01 0.000000000000000000e+00
4.594176870748299280e+01 0.000000000000000000e+00
4.616453514739229291e+01 0.000000000000000000e+00
4.636988662131519590e+01 0.000000000000000000e+00
4.658557823129251574e+01 0.000000000000000000e+00
4.679473922902494110e+01 0.000000000000000000e+00
4.701079365079365147e+01 0.000000000000000000e+00
4.721959183673469340e+01 0.000000000000000000e+00
4.744435374149659879e+01 0.000000000000000000e+00
4.765043083900226861e+01 0.000000000000000000e+00
4.786521541950113345e+01 0.000000000000000000e+00
4.807709750566893092e+01 0.000000000000000000e+00
4.829224489795918629e+01 0.000000000000000000e+00
4.849015873015873268e+01 0.000000000000000000e+00
4.871836734600000085e+01 0.000000000000000000e+00
4.892934240362811948e+01 0.000000000000000000e+00
4.914848072562358539e+01 0.000000000000000000e+00
4.935492063492063153e+01 0.000000000000000000e+00
4.956934240300000027e+01 0.000000000000000000e+00
4.977596371882086146e+01 0.000000000000000000e+00
5.000308390022675553e+01 0.000000000000000000e+00
5.021278911564625957e+01 0.000000000000000000e+00
5.042503401360544046e+01 0.000000000000000000e+00
5.063238095238095582e+01 0.000000000000000000e+00
5.083736961451246827e+01 0.000000000000000000e+00
5.106848072562357999e+01 0.000000000000000000e+00
5.127328798100000284e+01 0.000000000000000000e+00
5.149369614512471571e+01 0.000000000000000000e+00
5.171356009070294846e+01 0.000000000000000000e+00
5.192780045351474172e+01 0.000000000000000000e+00
5.212462585034013784e+01 0.000000000000000000e+00
5.236752834467120010e+01 0.000000000000000000e+00
5.257814058956915915e+01 0.000000000000000000e+00
5.278294784580499055e+01 0.000000000000000000e+00
5.299428571428571644e+01 0.000000000000000000e+00
5.320235827664399153e+01 0.000000000000000000e+00
5.343274376417233640e+01 0.000000000000000000e+00
5.364154195011337833e+01 0.000000000000000000e+00
5.385741496598639344e+01 0.000000000000000000e+00
5.407346938775510381e+01 0.000000000000000000e+00
5.430004535147392630e+01 0.000000000000000000e+00
5.450430839002267902e+01 0.000000000000000000e+00
5.472217687074829939e+01 0.000000000000000000e+00
5.493460317460317555e+01 0.000000000000000000e+00
5.515501133786847987e+01 0.000000000000000000e+00
5.535746031746031548e+01 0.000000000000000000e+00
nan -1.000000000000000000e+00
5.578448979591836832e+01 0.000000000000000000e+00
5.600707482993197317e+01 0.000000000000000000e+00
5.621387755102040984e+01 0.000000000000000000e+00
5.642249433106575651e+01 0.000000000000000000e+00
5.663365079365079424e+01 0.000000000000000000e+00
5.685405895691609857e+01 0.000000000000000000e+00
5.706575963718820788e+01 0.000000000000000000e+00
5.728689342403627904e+01 0.000000000000000000e+00
5.748390022675737043e+01 0.000000000000000000e+00
5.771900226757369268e+01 0.000000000000000000e+00
5.793941043083900411e+01 0.000000000000000000e+00
5.815727891100000591e+01 0.000000000000000000e+00
nan -1.000000000000000000e+00
nan -1.000000000000000000e+00
nan -1.000000000000000000e+00
5.901823129251700806e+01 0.000000000000000000e+00
5.922213151927437735e+01 0.000000000000000000e+00
5.944344671201814378e+01 0.000000000000000000e+00
5.966276643990929784e+01 0.000000000000000000e+00
5.988480725623583112e+01 0.000000000000000000e+00
6.009850340136054569e+01 0.000000000000000000e+00
6.032544217600000280e+01 0.000000000000000000e+00
6.053804988662131592e+01 0.000000000000000000e+00
6.075065759637188023e+01 0.000000000000000000e+00
6.095691609977324532e+01 0.000000000000000000e+00
6.118857142857142861e+01 0.000000000000000000e+00
6.139537414965986528e+01 0.000000000000000000e+00
6.161052154195011354e+01 0.000000000000000000e+00
6.181750566893423837e+01 0.000000000000000000e+00
6.203138321995464821e+01 0.000000000000000000e+00
6.225451247165533175e+01 0.000000000000000000e+00
6.246802721088435106e+01 0.000000000000000000e+00
6.267882086167800537e+01 0.000000000000000000e+00
6.289886621315192627e+01 0.000000000000000000e+00
6.311999999999999744e+01 0.000000000000000000e+00
6.333442176870748597e+01 0.000000000000000000e+00
6.354920634920635081e+01 0.000000000000000000e+00
6.377995464852607910e+01 0.000000000000000000e+00
6.398784580498865893e+01 0.000000000000000000e+00
6.419773242630385823e+01 0.000000000000000000e+00
6.440417233560090438e+01 0.000000000000000000e+00
6.460698412698413051e+01 0.000000000000000000e+00
6.482757369614512299e+01 0.000000000000000000e+00
6.504344671201813810e+01 0.000000000000000000e+00
6.525188208616779661e+01 0.000000000000000000e+00
6.546920634920634541e+01 0.000000000000000000e+00
6.567945578231292814e+01 0.000000000000000000e+00
6.590349206349206668e+01 0.000000000000000000e+00
6.611573696145124757e+01 0.000000000000000000e+00
6.634630385487528770e+01 0.000000000000000000e+00
6.655927437641723543e+01 0.000000000000000000e+00
6.676789115646258210e+01 0.000000000000000000e+00
6.697324263038548509e+01 0.000000000000000000e+00
6.719818594104307863e+01 0.000000000000000000e+00
6.741405895691609373e+01 0.000000000000000000e+00
6.763047619047618753e+01 0.000000000000000000e+00
6.784199546485260157e+01 0.000000000000000000e+00
6.804825396825397377e+01 0.000000000000000000e+00
6.827410430839002231e+01 0.000000000000000000e+00
6.848544217687074820e+01 0.000000000000000000e+00
6.869369614512471856e+01 0.000000000000000000e+00
6.890303854875283207e+01 0.000000000000000000e+00
6.912453514739229377e+01 0.000000000000000000e+00
6.933678004535147466e+01 0.000000000000000000e+00
6.954993197278911055e+01 0.000000000000000000e+00
6.976671201814059486e+01 0.000000000000000000e+00
6.998657596371882050e+01 0.000000000000000000e+00
7.020045351473922324e+01 0.000000000000000000e+00
7.041741496598639571e+01 0.000000000000000000e+00
7.063546485260771135e+01 0.000000000000000000e+00
7.085387755102040330e+01 0.000000000000000000e+00
7.106340136054421919e+01 0.000000000000000000e+00
7.128072562358276798e+01 0.000000000000000000e+00
7.149532879818593756e+01 0.000000000000000000e+00
7.171519274376417741e+01 0.000000000000000000e+00
7.192326530612244539e+01 0.000000000000000000e+00
7.212934240362811522e+01 0.000000000000000000e+00
7.235011337868481007e+01 0.000000000000000000e+00
nan -1.000000000000000000e+00
7.278548752834467450e+01 0.000000000000000000e+00
7.298993197278912248e+01 0.000000000000000000e+00
7.321650793650793787e+01 0.000000000000000000e+00
7.343746031746032088e+01 0.000000000000000000e+00
7.364879818594104677e+01 0.000000000000000000e+00
7.386031746031746081e+01 0.000000000000000000e+00
7.406984126984127670e+01 0.000000000000000000e+00
7.428988662131519050e+01 0.000000000000000000e+00
7.450539682539682929e+01 0.000000000000000000e+00
7.471600907029478833e+01 0.000000000000000000e+00
7.493768707482993818e+01 0.000000000000000000e+00
7.515501133786848698e+01 0.000000000000000000e+00
7.536344671201814549e+01 0.000000000000000000e+00
7.557823129251700323e+01 0.000000000000000000e+00
7.578938775510204096e+01 0.000000000000000000e+00
7.600344671201814606e+01 0.000000000000000000e+00
7.622222222222222854e+01 0.000000000000000000e+00
7.643519274376417627e+01 0.000000000000000000e+00
7.666848072562358141e+01 0.000000000000000000e+00
7.687401360544217255e+01 0.000000000000000000e+00
7.708408163265306712e+01 0.000000000000000000e+00
7.729795918367346985e+01 0.000000000000000000e+00
7.752253968253968708e+01 0.000000000000000000e+00
7.773333333333333428e+01 0.000000000000000000e+00
7.795301587301587176e+01 0.000000000000000000e+00
7.814385487528345209e+01 0.000000000000000000e+00
7.837750566799999774e+01 0.000000000000000000e+00
7.858884353741495943e+01 0.000000000000000000e+00
nan -1.000000000000000000e+00
7.900680272108843383e+01 0.000000000000000000e+00
7.922666666666667368e+01 0.000000000000000000e+00
nan -1.000000000000000000e+00
7.963519274376417911e+01 0.000000000000000000e+00
7.985614512471654791e+01 0.000000000000000000e+00
8.008326530612244198e+01 0.000000000000000000e+00
8.029442176870747971e+01 0.000000000000000000e+00
8.051609977324262957e+01 0.000000000000000000e+00
8.072671201814058861e+01 0.000000000000000000e+00
8.094748299319728346e+01 0.000000000000000000e+00
8.116335600907029857e+01 0.000000000000000000e+00
8.137578231292516762e+01 0.000000000000000000e+00
8.158004535147392744e+01 0.000000000000000000e+00
8.179083900226757464e+01 0.000000000000000000e+00
8.201904761904762609e+01 0.000000000000000000e+00
8.223419501133787435e+01 0.000000000000000000e+00
8.244045351473923233e+01 0.000000000000000000e+00
8.265922902494331481e+01 0.000000000000000000e+00
8.286548752834467280e+01 0.000000000000000000e+00
8.308154195011337606e+01 0.000000000000000000e+00
8.328707482993196720e+01 0.000000000000000000e+00
8.351746031746031917e+01 0.000000000000000000e+00
8.372879818594104506e+01 0.000000000000000000e+00
8.394448979591837201e+01 0.000000000000000000e+00
8.415328798185940684e+01 0.000000000000000000e+00
8.438439909297052566e+01 0.000000000000000000e+00
8.459900226757369524e+01 0.000000000000000000e+00
8.481179138321995481e+01 0.000000000000000000e+00
8.502349206300000617e+01 0.000000000000000000e+00
nan -1.000000000000000000e+00
8.546721088435374725e+01 0.000000000000000000e+00
8.567877550999999414e+01 0.000000000000000000e+00
8.588625850340136481e+01 0.000000000000000000e+00
8.610068027210884622e+01 0.000000000000000000e+00
8.631165532879818159e+01 0.000000000000000000e+00
8.653605442176871065e+01 0.000000000000000000e+00
8.675628117913832682e+01 0.000000000000000000e+00
8.697578231292517614e+01 0.000000000000000000e+00
8.718548752834466598e+01 0.000000000000000000e+00
8.739356009070294817e+01 0.000000000000000000e+00
8.760435374149659538e+01 0.000000000000000000e+00
8.783673469387754551e+01 0.000000000000000000e+00
8.804444444444445139e+01 0.000000000000000000e+00
8.825324263038548622e+01 0.000000000000000000e+00
8.846566893424036948e+01 0.000000000000000000e+00
8.869877551020408646e+01 0.000000000000000000e+00
8.890448979591836576e+01 0.000000000000000000e+00
8.911528344671201296e+01 0.000000000000000000e+00
8.932770975056689622e+01 0.000000000000000000e+00
8.955863945578231267e+01 0.000000000000000000e+00
8.977142857142857224e+01 0.000000000000000000e+00
8.997859410430838523e+01 0.000000000000000000e+00
9.018594104308390058e+01 0.000000000000000000e+00
9.040290249433105885e+01 0.000000000000000000e+00
9.062185941043084370e+01 0.000000000000000000e+00
9.083428571428571274e+01 0.000000000000000000e+00
9.104580498866212679e+01 0.000000000000000000e+00
9.127111111111111086e+01 0.000000000000000000e+00
9.148462585034013728e+01 0.000000000000000000e+00
9.169959183673469738e+01 0.000000000000000000e+00
9.189931972789115378e+01 0.000000000000000000e+00
nan -1.000000000000000000e+00
9.234702947845805454e+01 0.000000000000000000e+00
nan -1.000000000000000000e+00
9.277260770975057369e+01 0.000000000000000000e+00
9.299573696145124302e+01 0.000000000000000000e+00
nan -1.000000000000000000e+00
9.340680272108843951e+01 0.000000000000000000e+00
9.362666666666666515e+01 0.000000000000000000e+00
9.384598639455782632e+01 0.000000000000000000e+00
9.405569160997733036e+01 0.000000000000000000e+00
9.426376417233559835e+01 0.000000000000000000e+00
9.447473922902494792e+01 0.000000000000000000e+00
9.470675736961450752e+01 0.000000000000000000e+00
9.491482993197278972e+01 0.000000000000000000e+00
9.512852607709750430e+01 0.000000000000000000e+00
9.534367346938775256e+01 0.000000000000000000e+00
9.555773242630385766e+01 0.000000000000000000e+00
9.577596371882086146e+01 0.000000000000000000e+00
9.598621315192744419e+01 0.000000000000000000e+00
9.619265306122449033e+01 0.000000000000000000e+00
9.641614512471655019e+01 0.000000000000000000e+00
9.662712018140589976e+01 0.000000000000000000e+00
9.684553287981859171e+01 0.000000000000000000e+00
9.705596371882086260e+01 0.000000000000000000e+00
9.728834467120181273e+01 0.000000000000000000e+00
9.749569160997732808e+01 0.000000000000000000e+00
9.771247165532879819e+01 0.000000000000000000e+00
9.792761904761904646e+01 0.000000000000000000e+00
9.814167800453515156e+01 0.000000000000000000e+00
9.836226757369614404e+01 0.000000000000000000e+00
9.856961451247165940e+01 0.000000000000000000e+00
9.876897959183673947e+01 0.000000000000000000e+00
nan -1.000000000000000000e+00
9.921287981859410365e+01 0.000000000000000000e+00
9.942657596371881823e+01 0.000000000000000000e+00
9.963501133786847674e+01 0.000000000000000000e+00
9.985414965986394975e+01 0.000000000000000000e+00
nan -1.000000000000000000e+00
1.002857142857142918e+02 0.000000000000000000e+00
1.004901587301587256e+02 0.000000000000000000e+00
1.007187301587301533e+02 0.000000000000000000e+00
1.009353287981859353e+02 0.000000000000000000e+00
1.011570068027210851e+02 0.000000000000000000e+00
1.013717913832199571e+02 0.000000000000000000e+00
1.016016326530612304e+02 0.000000000000000000e+00
1.018173242630385431e+02 0.000000000000000000e+00
1.020293877551020358e+02 0.000000000000000000e+00
1.022331065759637170e+02 0.000000000000000000e+00
1.024586394549999966e+02 0.000000000000000000e+00
1.026730158730158706e+02 0.000000000000000000e+00
1.028839909297052202e+02 0.000000000000000000e+00
1.030940589569161006e+02 0.000000000000000000e+00
1.033262585034013625e+02 0.000000000000000000e+00
1.035414058956916108e+02 0.000000000000000000e+00
1.037534693877551035e+02 0.000000000000000000e+00
1.039669841269841299e+02 0.000000000000000000e+00
1.041629024943310640e+02 0.000000000000000000e+00
1.043970975056689383e+02 0.000000000000000000e+00
1.046069841269841305e+02 0.000000000000000000e+00
1.048161451247165559e+02 0.000000000000000000e+00
1.050211337868480683e+02 0.000000000000000000e+00
1.052428117913832182e+02 0.000000000000000000e+00
1.054537868480725678e+02 0.000000000000000000e+00
1.056671201814058918e+02 0.000000000000000000e+00
1.058811791383219969e+02 0.000000000000000000e+00
1.060983219954648575e+02 0.000000000000000000e+00
1.063141950113378726e+02 0.000000000000000000e+00
1.065269841269841322e+02 0.000000000000000000e+00
1.067441269841269786e+02 0.000000000000000000e+00
1.069549206349206401e+02 0.000000000000000000e+00
1.071678911564625878e+02 0.000000000000000000e+00
1.073921088435374145e+02 0.000000000000000000e+00
1.076134240362811738e+02 0.000000000000000000e+00
1.078173242630385431e+02 0.000000000000000000e+00
1.080292063492063477e+02 0.000000000000000000e+00
1.082352834467120175e+02 0.000000000000000000e+00
1.084609523809523779e+02 0.000000000000000000e+00
1.086877097505668957e+02 0.000000000000000000e+00
1.088937868480725655e+02 0.000000000000000000e+00
1.091047619047619008e+02 0.000000000000000000e+00
1.093139229024943262e+02 0.000000000000000000e+00
1.095435827664399113e+02 0.000000000000000000e+00
1.097538321995464798e+02 0.000000000000000000e+00
1.099615419501133857e+02 0.000000000000000000e+00
1.101870294784580437e+02 0.000000000000000000e+00
1.103996371882086152e+02 0.000000000000000000e+00
1.106120634920634984e+02 0.000000000000000000e+00
1.108208616780045332e+02 0.000000000000000000e+00
1.110505215419501184e+02 0.000000000000000000e+00
1.112658503401360548e+02 0.000000000000000000e+00
1.114786394557823144e+02 0.000000000000000000e+00
1.116939682539682508e+02 0.000000000000000000e+00
1.119138321995464906e+02 0.000000000000000000e+00
1.121188208616780031e+02 0.000000000000000000e+00
1.123257142850000037e+02 0.000000000000000000e+00
1.125409523809523762e+02 0.000000000000000000e+00
1.127700680272108826e+02 0.000000000000000000e+00
1.129717913832199514e+02 0.000000000000000000e+00
1.131802267573696099e+02 0.000000000000000000e+00
1.133832199546485242e+02 0.000000000000000000e+00
1.135972789115646293e+02 0.000000000000000000e+00
1.138126077097505657e+02 0.000000000000000000e+00
1.140275736961451258e+02 0.000000000000000000e+00
1.142407256235827617e+02 0.000000000000000000e+00
1.144772789115646248e+02 0.000000000000000000e+00
1.146873469387755051e+02 0.000000000000000000e+00
1.149006802721088434e+02 0.000000000000000000e+00
1.151141950113378698e+02 0.000000000000000000e+00
1.153402267573696207e+02 0.000000000000000000e+00
1.155544671201813998e+02 0.000000000000000000e+00
1.157699773242630386e+02 0.000000000000000000e+00
1.159847619047619105e+02 0.000000000000000000e+00
1.162104308390022709e+02 0.000000000000000000e+00
1.164130612244897947e+02 0.000000000000000000e+00
1.166338321995464895e+02 0.000000000000000000e+00
1.168491609977324259e+02 0.000000000000000000e+00
1.170639455782312979e+02 0.000000000000000000e+00
1.172834467120181472e+02 0.000000000000000000e+00
nan -1.000000000000000000e+00
1.177240816326530677e+02 0.000000000000000000e+00
1.179473922902494394e+02 0.000000000000000000e+00
1.181534693877550950e+02 0.000000000000000000e+00
1.183577324263038548e+02 0.000000000000000000e+00
1.185708843537414907e+02 0.000000000000000000e+00
1.187894784580498850e+02 0.000000000000000000e+00
1.190013605442176896e+02 0.000000000000000000e+00
1.192186848072562384e+02 0.000000000000000000e+00
1.194320181405895624e+02 0.000000000000000000e+00
1.196582312925170015e+02 0.000000000000000000e+00
1.198679365079365056e+02 0.000000000000000000e+00
1.200832653061224420e+02 0.000000000000000000e+00
1.202971428571428589e+02 0.000000000000000000e+00
1.205144671200000062e+02 0.000000000000000000e+00
nan -1.000000000000000000e+00
1.209375056689342358e+02 0.000000000000000000e+00
1.211481179138321949e+02 0.000000000000000000e+00
1.213652607709750555e+02 0.000000000000000000e+00
1.215675283446712029e+02 0.000000000000000000e+00
1.217799546485260720e+02 0.000000000000000000e+00
1.219802267573696213e+02 0.000000000000000000e+00
1.221984580498866251e+02 0.000000000000000000e+00
1.224143310657596402e+02 0.000000000000000000e+00
1.226283900226757311e+02 0.000000000000000000e+00
1.228464399092970467e+02 0.000000000000000000e+00
1.230759183673469437e+02 0.000000000000000000e+00
1.232843537414966022e+02 0.000000000000000000e+00
1.234985941043083955e+02 0.000000000000000000e+00
1.237059410430838966e+02 0.000000000000000000e+00
1.239319727891156475e+02 0.000000000000000000e+00
1.241349659863945618e+02 0.000000000000000000e+00
1.243537414959999978e+02 0.000000000000000000e+00
1.245692517006802689e+02 0.000000000000000000e+00
1.247840362809999988e+02 0.000000000000000000e+00
1.249928344671201756e+02 0.000000000000000000e+00
1.252094331065759576e+02 0.000000000000000000e+00
1.254182312925170066e+02 0.000000000000000000e+00
1.256451700680272126e+02 0.000000000000000000e+00
1.258503401360544274e+02 0.000000000000000000e+00
1.260605895691609959e+02 0.000000000000000000e+00
1.262655782312925226e+02 0.000000000000000000e+00
1.264868934240362819e+02 0.000000000000000000e+00
1.267024036281179207e+02 0.000000000000000000e+00
1.269180952380952334e+02 0.000000000000000000e+00
nan -1.000000000000000000e+00
nan -1.000000000000000000e+00
nan -1.000000000000000000e+00
1.277766893424036283e+02 0.000000000000000000e+00
1.279916553287981884e+02 0.000000000000000000e+00
1.282200907020000216e+02 0.000000000000000000e+00
1.284337414965986284e+02 0.000000000000000000e+00
1.286488888888888766e+02 0.000000000000000000e+00
1.288589569160997712e+02 0.000000000000000000e+00
1.290900680272108900e+02 0.000000000000000000e+00
1.292981405895691580e+02 0.000000000000000000e+00
1.295096598639455863e+02 0.000000000000000000e+00
1.297273469387754972e+02 0.000000000000000000e+00
1.299495691609977257e+02 0.000000000000000000e+00
1.301565532879818647e+02 0.000000000000000000e+00
1.303687981859410456e+02 0.000000000000000000e+00
1.305931972789115605e+02 0.000000000000000000e+00
1.308219501133786764e+02 0.000000000000000000e+00
1.310410884350000060e+02 0.000000000000000000e+00
1.312513378684807321e+02 0.000000000000000000e+00
1.314590476190476238e+02 0.000000000000000000e+00
1.316832653060000098e+02 0.000000000000000000e+00
1.318906122448979659e+02 0.000000000000000000e+00
1.321079365079365004e+02 0.000000000000000000e+00
1.323156462585033921e+02 0.000000000000000000e+00
1.325342403628118007e+02 0.000000000000000000e+00
1.327488435374149560e+02 0.000000000000000000e+00
1.329697959183673390e+02 0.000000000000000000e+00
1.331809523809523910e+02 0.000000000000000000e+00
1.334066213151927514e+02 0.000000000000000000e+00
1.336116099773242638e+02 0.000000000000000000e+00
1.338280272108843576e+02 0.000000000000000000e+00
1.340328344671201819e+02 0.000000000000000000e+00
1.342505215419501212e+02 0.000000000000000000e+00
1.344627664399093021e+02 0.000000000000000000e+00
1.346804535147392414e+02 0.000000000000000000e+00
1.349015873015873126e+02 0.000000000000000000e+00
1.351120181405895551e+02 0.000000000000000000e+00
1.353338775510204073e+02 0.000000000000000000e+00
1.355421315192743634e+02 0.000000000000000000e+00
1.357556462585033898e+02 0.000000000000000000e+00
1.359780498866213065e+02 0.000000000000000000e+00
1.361995464852607824e+02 0.000000000000000000e+00
1.364034467120181375e+02 0.000000000000000000e+00
1.366160544217686947e+02 0.000000000000000000e+00
1.368373696145124825e+02 0.000000000000000000e+00
1.370577777777777726e+02 0.000000000000000000e+00
1.372667573696145098e+02 0.000000000000000000e+00
1.374760997732426233e+02 0.000000000000000000e+00
1.376997732426303855e+02 0.000000000000000000e+00
1.379112925170000210e+02 0.000000000000000000e+00
1.381260770975056573e+02 0.000000000000000000e+00
1.383352380952380827e+02 0.000000000000000000e+00
1.385531065759637102e+02 0.000000000000000000e+00
1.387646258503401384e+02 0.000000000000000000e+00
1.389790476190476056e+02 0.000000000000000000e+00
1.391853061224489920e+02 0.000000000000000000e+00
1.394035374149659958e+02 0.000000000000000000e+00
1.396203174603174659e+02 0.000000000000000000e+00
1.398347392290249331e+02 0.000000000000000000e+00
1.400457142857142969e+02 0.000000000000000000e+00
1.402537868480725649e+02 0.000000000000000000e+00
1.404694784580498776e+02 0.000000000000000000e+00
1.406860770975056596e+02 0.000000000000000000e+00
1.409052154195011326e+02 0.000000000000000000e+00
1.411421315192743862e+02 0.000000000000000000e+00
1.413322448979591854e+02 0.000000000000000000e+00
1.415590022670000110e+02 0.000000000000000000e+00
1.417710657596371959e+02 0.000000000000000000e+00
1.419932879818594245e+02 0.000000000000000000e+00
1.422060770975056698e+02 0.000000000000000000e+00
1.424159637188208478e+02 0.000000000000000000e+00
1.426325623582766582e+02 0.000000000000000000e+00
1.428547845804988583e+02 0.000000000000000000e+00
1.430681179138321966e+02 0.000000000000000000e+00
1.432803628117913775e+02 0.000000000000000000e+00
1.434911564625850247e+02 0.000000000000000000e+00
1.437131972789115650e+02 0.000000000000000000e+00
1.439283446712018133e+02 0.000000000000000000e+00
1.441414965986394634e+02 0.000000000000000000e+00
1.443553741496598661e+02 0.000000000000000000e+00
1.445770521541950018e+02 0.000000000000000000e+00
1.447883900226757419e+02 0.000000000000000000e+00
1.450039002267573665e+02 0.000000000000000000e+00
1.452165079365079237e+02 0.000000000000000000e+00
1.454347392290249559e+02 0.000000000000000000e+00
1.456404535147392210e+02 0.000000000000000000e+00
1.458539682539682474e+02 0.000000000000000000e+00
1.460671201814058975e+02 0.000000000000000000e+00
1.462897052154195023e+02 0.000000000000000000e+00
1.464956009070294840e+02 0.000000000000000000e+00
1.467082086167800412e+02 0.000000000000000000e+00
1.469215419501133795e+02 0.000000000000000000e+00
1.471363265306122514e+02 0.000000000000000000e+00
1.473527437641723452e+02 0.000000000000000000e+00
1.475653514739229024e+02 0.000000000000000000e+00
1.477814058956916199e+02 0.000000000000000000e+00
1.479983673469387782e+02 0.000000000000000000e+00
1.482180498866213156e+02 0.000000000000000000e+00
1.484301133786848084e+02 0.000000000000000000e+00
1.486439909297052111e+02 0.000000000000000000e+00
1.488669387755101923e+02 0.000000000000000000e+00
1.490771882086167750e+02 0.000000000000000000e+00
1.492959637188208717e+02 0.000000000000000000e+00
1.495161904761904736e+02 0.000000000000000000e+00
1.497347845804988538e+02 0.000000000000000000e+00
1.499484807256235968e+02 0.000000000000000000e+00
1.501612698412698421e+02 0.000000000000000000e+00
1.503673469387755119e+02 0.000000000000000000e+00
1.505893877551020523e+02 0.000000000000000000e+00
1.508068934240362751e+02 0.000000000000000000e+00
1.510153287981859478e+02 0.000000000000000000e+00
1.512312018140589487e+02 0.000000000000000000e+00
1.514479818594104188e+02 0.000000000000000000e+00
nan -1.000000000000000000e+00
1.518762811791383172e+02 0.000000000000000000e+00
nan -1.000000000000000000e+00
nan -1.000000000000000000e+00
nan -1.000000000000000000e+00
nan -1.000000000000000000e+00
nan -1.000000000000000000e+00
1.531658956916099896e+02 0.000000000000000000e+00
nan -1.000000000000000000e+00
nan -1.000000000000000000e+00
nan -1.000000000000000000e+00
1.539838548752834413e+02 0.000000000000000000e+00
1.541902947845804874e+02 0.000000000000000000e+00
1.543981859410430957e+02 0.000000000000000000e+00
1.546160544217686947e+02 0.000000000000000000e+00
1.548342857142857270e+02 0.000000000000000000e+00
nan -1.000000000000000000e+00
1.552649433106575998e+02 0.000000000000000000e+00
1.554679365079365141e+02 0.000000000000000000e+00
1.556985034013605400e+02 0.000000000000000000e+00
1.559185487528344538e+02 0.000000000000000000e+00
1.561393197278911487e+02 0.000000000000000000e+00
1.563628117913832227e+02 0.000000000000000000e+00
1.565819501133786957e+02 0.000000000000000000e+00
1.568112471655328761e+02 0.000000000000000000e+00
1.570260317460317481e+02 0.000000000000000000e+00
1.572371882086167716e+02 0.000000000000000000e+00
1.574671201810000127e+02 0.000000000000000000e+00
1.576807256235827595e+02 0.000000000000000000e+00
1.578946031746031622e+02 0.000000000000000000e+00
1.581004988662131439e+02 0.000000000000000000e+00
1.583248979591836871e+02 0.000000000000000000e+00
1.585434920634920672e+02 0.000000000000000000e+00
1.587568253968254055e+02 0.000000000000000000e+00
1.589737868480725638e+02 0.000000000000000000e+00
1.591934693877551013e+02 0.000000000000000000e+00
1.594035374149659958e+02 0.000000000000000000e+00
1.596145124716553312e+02 0.000000000000000000e+00
1.598307482993197368e+02 0.000000000000000000e+00
1.600415419501133840e+02 0.000000000000000000e+00
1.602545124716553175e+02 0.000000000000000000e+00
1.604692970521541895e+02 0.000000000000000000e+00
1.606835374149659970e+02 0.000000000000000000e+00
1.608838095238095320e+02 0.000000000000000000e+00
1.611134693877550887e+02 0.000000000000000000e+00
1.613233560090000083e+02 0.000000000000000000e+00
1.615432199546485208e+02 0.000000000000000000e+00
1.617634467120181512e+02 0.000000000000000000e+00
nan -1.000000000000000000e+00
1.621641723356009095e+02 0.000000000000000000e+00
1.623994557823129128e+02 0.000000000000000000e+00
1.626258503401360542e+02 0.000000000000000000e+00
1.628375510204081706e+02 0.000000000000000000e+00
1.630523356009070426e+02 0.000000000000000000e+00
1.632653061224489761e+02 0.000000000000000000e+00
1.634933333333333394e+02 0.000000000000000000e+00
1.637019501133786719e+02 0.000000000000000000e+00
1.639170975056689201e+02 0.000000000000000000e+00
1.641268027210884384e+02 0.000000000000000000e+00
1.643501133786847959e+02 0.000000000000000000e+00
1.645578231292516875e+02 0.000000000000000000e+00
1.647640816326530739e+02 0.000000000000000000e+00
1.649868480725623670e+02 0.000000000000000000e+00
1.652090249430000028e+02 0.000000000000000000e+00
1.654078911564625969e+02 0.000000000000000000e+00
1.656301133786847970e+02 0.000000000000000000e+00
1.658407256235827560e+02 0.000000000000000000e+00
1.660620408163265438e+02 0.000000000000000000e+00
1.662750113378684773e+02 0.000000000000000000e+00
1.664814512471655235e+02 0.000000000000000000e+00
1.666940589569161091e+02 0.000000000000000000e+00
1.669215419501133795e+02 0.000000000000000000e+00
1.671205442176870690e+02 0.000000000000000000e+00
1.673389569160997610e+02 0.000000000000000000e+00
1.675441269841269900e+02 0.000000000000000000e+00
1.677721541950113249e+02 0.000000000000000000e+00
1.679834920634920650e+02 0.000000000000000000e+00
1.681930158729999789e+02 0.000000000000000000e+00
1.684076190476190504e+02 0.000000000000000000e+00
1.686265759637188069e+02 0.000000000000000000e+00
1.688326530612244767e+02 0.000000000000000000e+00
1.690517913829999941e+02 0.000000000000000000e+00
1.692618594104308443e+02 0.000000000000000000e+00
1.694828117913832273e+02 0.000000000000000000e+00
1.697128344671201887e+02 0.000000000000000000e+00
1.699229024943310549e+02 0.000000000000000000e+00
1.701273469387755028e+02 0.000000000000000000e+00
1.703475736961451332e+02 0.000000000000000000e+00
1.705681632653061115e+02 0.000000000000000000e+00
1.707805895691610090e+02 0.000000000000000000e+00
1.709908390022675633e+02 0.000000000000000000e+00
1.712099773242630363e+02 0.000000000000000000e+00
1.714225850340135935e+02 0.000000000000000000e+00
1.716330158730158644e+02 0.000000000000000000e+00
1.718443537414966045e+02 0.000000000000000000e+00
1.720589569160997598e+02 0.000000000000000000e+00
1.722806349206349239e+02 0.000000000000000000e+00
1.724897959183673493e+02 0.000000000000000000e+00
1.727036734693877520e+02 0.000000000000000000e+00
1.729304308390022697e+02 0.000000000000000000e+00
1.731441269841269843e+02 0.000000000000000000e+00
1.733507482993197186e+02 0.000000000000000000e+00
1.735626303854875232e+02 0.000000000000000000e+00
1.737790476190476170e+02 0.000000000000000000e+00
1.739909297052154216e+02 0.000000000000000000e+00
1.742073469387755154e+02 0.000000000000000000e+00
1.744203174603174489e+02 0.000000000000000000e+00
1.746369160997732308e+02 0.000000000000000000e+00
1.748542403628117938e+02 0.000000000000000000e+00
1.750675736959999824e+02 0.000000000000000000e+00
1.752805442176870656e+02 0.000000000000000000e+00
1.754777324263038452e+02 0.000000000000000000e+00
nan -1.000000000000000000e+00
1.759047619047618980e+02 0.000000000000000000e+00
1.761219047609999961e+02 0.000000000000000000e+00
1.763499319727891077e+02 0.000000000000000000e+00
1.765609070294784715e+02 0.000000000000000000e+00
1.767769614512471605e+02 0.000000000000000000e+00
1.769863038548752741e+02 0.000000000000000000e+00
1.772141496598639492e+02 0.000000000000000000e+00
1.774394557823129333e+02 0.000000000000000000e+00
1.776498866213152041e+02 0.000000000000000000e+00
1.778588662131519413e+02 0.000000000000000000e+00
1.780801814058957007e+02 0.000000000000000000e+00
1.782848072562358368e+02 0.000000000000000000e+00
1.785014058956916188e+02 0.000000000000000000e+00
1.787183673469387770e+02 0.000000000000000000e+00
1.789391383219954719e+02 0.000000000000000000e+00
1.791600907029478549e+02 0.000000000000000000e+00
1.793772335600907013e+02 0.000000000000000000e+00
1.795891156462585059e+02 0.000000000000000000e+00
1.798129705215419563e+02 0.000000000000000000e+00
1.800400907029478503e+02 0.000000000000000000e+00
1.802412698412698546e+02 0.000000000000000000e+00
1.804524263038548781e+02 0.000000000000000000e+00
1.806708390022675701e+02 0.000000000000000000e+00
1.808874376417233520e+02 0.000000000000000000e+00
1.810982312925169992e+02 0.000000000000000000e+00
1.813014058956916017e+02 0.000000000000000000e+00
1.815307029470000089e+02 0.000000000000000000e+00
1.817380498866213259e+02 0.000000000000000000e+00
1.819544671200000039e+02 0.000000000000000000e+00
nan -1.000000000000000000e+00
nan -1.000000000000000000e+00
1.825873922902494257e+02 0.000000000000000000e+00
1.828165079359999936e+02 0.000000000000000000e+00
1.830254875283446836e+02 0.000000000000000000e+00
1.832439002267573755e+02 0.000000000000000000e+00
1.834570521541949972e+02 0.000000000000000000e+00
1.836607709750566926e+02 0.000000000000000000e+00
1.838822675736961401e+02 0.000000000000000000e+00
1.841061224489795904e+02 0.000000000000000000e+00
1.843174603174603305e+02 0.000000000000000000e+00
1.845307936507936404e+02 0.000000000000000000e+00
1.847453968253968242e+02 0.000000000000000000e+00
1.849587301587301624e+02 0.000000000000000000e+00
1.851649886621315204e+02 0.000000000000000000e+00
1.853881179138321897e+02 0.000000000000000000e+00
1.856027210884353735e+02 0.000000000000000000e+00
1.858256689342403547e+02 0.000000000000000000e+00
1.860437188208616703e+02 0.000000000000000000e+00
1.862722902494330981e+02 0.000000000000000000e+00
1.864856235827664364e+02 0.000000000000000000e+00
1.867112925170067967e+02 0.000000000000000000e+00
1.869322448979591798e+02 0.000000000000000000e+00
1.871446712018140488e+02 0.000000000000000000e+00
1.873491156462584968e+02 0.000000000000000000e+00
1.875607256229999962e+02 0.000000000000000000e+00
1.877696145124716622e+02 0.000000000000000000e+00
1.879909297052154216e+02 0.000000000000000000e+00
1.881982766439909369e+02 0.000000000000000000e+00
1.884145124716553426e+02 0.000000000000000000e+00
1.886243990929705205e+02 0.000000000000000000e+00
1.888507936507936620e+02 0.000000000000000000e+00
1.890574149659863963e+02 0.000000000000000000e+00
1.892741950113378664e+02 0.000000000000000000e+00
1.894917006802721176e+02 0.000000000000000000e+00
1.897137414965986295e+02 0.000000000000000000e+00
1.899259863945578104e+02 0.000000000000000000e+00
1.901395011337868368e+02 0.000000000000000000e+00
1.903551927437641780e+02 0.000000000000000000e+00
1.905768707480000046e+02 0.000000000000000000e+00
1.907898412698412756e+02 0.000000000000000000e+00
1.910107936507936586e+02 0.000000000000000000e+00
1.912226757369614631e+02 0.000000000000000000e+00
1.914548752834467109e+02 0.000000000000000000e+00
1.916647619047619173e+02 0.000000000000000000e+00
1.918724716553288090e+02 0.000000000000000000e+00
1.920861678004535236e+02 0.000000000000000000e+00
1.922984126984127045e+02 0.000000000000000000e+00
1.925039455782312814e+02 0.000000000000000000e+00
1.927278004535147318e+02 0.000000000000000000e+00
1.929358730158730282e+02 0.000000000000000000e+00
1.931466666666666754e+02 0.000000000000000000e+00
1.933629024943310526e+02 0.000000000000000000e+00
1.935824036281179019e+02 0.000000000000000000e+00
1.937902947845805102e+02 0.000000000000000000e+00
1.940087074829932021e+02 0.000000000000000000e+00
1.942182312925170038e+02 0.000000000000000000e+00
1.944273922902494292e+02 0.000000000000000000e+00
nan -1.000000000000000000e+00
nan -1.000000000000000000e+00
nan -1.000000000000000000e+00
nan -1.000000000000000000e+00
nan -1.000000000000000000e+00
nan -1.000000000000000000e+00
nan -1.000000000000000000e+00
nan -1.000000000000000000e+00
nan -1.000000000000000000e+00
1.965454875283446654e+02 0.000000000000000000e+00
1.967615419501133829e+02 0.000000000000000000e+00
1.969999092970521417e+02 0.000000000000000000e+00
1.972114285714285700e+02 0.000000000000000000e+00
1.974207709750566835e+02 0.000000000000000000e+00
1.976439002267573812e+02 0.000000000000000000e+00
1.978526984126984019e+02 0.000000000000000000e+00
1.980685714285714312e+02 0.000000000000000000e+00
1.982751927437641655e+02 0.000000000000000000e+00
1.985024943310657477e+02 0.000000000000000000e+00
1.987151020408163333e+02 0.000000000000000000e+00
1.989258956916099805e+02 0.000000000000000000e+00
1.991446712018140488e+02 0.000000000000000000e+00
1.993609070294784544e+02 0.000000000000000000e+00
1.995775056689342364e+02 0.000000000000000000e+00
1.997926530612244846e+02 0.000000000000000000e+00
2.000185034013605332e+02 0.000000000000000000e+00
2.002267573696145178e+02 0.000000000000000000e+00
2.004341043083900331e+02 0.000000000000000000e+00
2.006517913832199440e+02 0.000000000000000000e+00
2.008624036281179031e+02 0.000000000000000000e+00
2.010831746031745979e+02 0.000000000000000000e+00
2.013021315192743828e+02 0.000000000000000000e+00
2.015087528344671171e+02 0.000000000000000000e+00
2.017268027210884327e+02 0.000000000000000000e+00
nan -1.000000000000000000e+00
2.021489342403628200e+02 0.000000000000000000e+00
nan -1.000000000000000000e+00
2.025465759637188228e+02 0.000000000000000000e+00
nan -1.000000000000000000e+00
2.030104308390022538e+02 0.000000000000000000e+00
2.032194104308389910e+02 0.000000000000000000e+00
2.034488888879999990e+02 0.000000000000000000e+00
2.036582312925170015e+02 0.000000000000000000e+00
2.038677551020408032e+02 0.000000000000000000e+00
2.040937868480725683e+02 0.000000000000000000e+00
2.042953287981859489e+02 0.000000000000000000e+00
2.045164625850340201e+02 0.000000000000000000e+00
2.047292517006802655e+02 0.000000000000000000e+00
2.049429478458049800e+02 0.000000000000000000e+00
2.051646258503401441e+02 0.000000000000000000e+00
2.053801360544217687e+02 0.000000000000000000e+00
2.055891156462585059e+02 0.000000000000000000e+00
2.058089795918367315e+02 0.000000000000000000e+00
2.060223129251700698e+02 0.000000000000000000e+00
2.062352834467120317e+02 0.000000000000000000e+00
2.064446258503401452e+02 0.000000000000000000e+00
2.066692063492063482e+02 0.000000000000000000e+00
2.068694784580498833e+02 0.000000000000000000e+00
2.070911564625850474e+02 0.000000000000000000e+00
2.073102947845804920e+02 0.000000000000000000e+00
2.075189115646258529e+02 0.000000000000000000e+00
2.077382312925170140e+02 0.000000000000000000e+00
2.079566439909297060e+02 0.000000000000000000e+00
2.081694331065759513e+02 0.000000000000000000e+00
2.083907482993197391e+02 0.000000000000000000e+00
2.086029931972789200e+02 0.000000000000000000e+00
2.087918367346938737e+02 0.000000000000000000e+00
2.090359183669999936e+02 0.000000000000000000e+00
2.092475283446711956e+02 0.000000000000000000e+00
2.094650340129999790e+02 0.000000000000000000e+00
2.096763718820861584e+02 0.000000000000000000e+00
2.098882539682539630e+02 0.000000000000000000e+00
nan -1.000000000000000000e+00
2.103054875283446847e+02 0.000000000000000000e+00
2.105208163265306212e+02 0.000000000000000000e+00
2.107403174603174705e+02 0.000000000000000000e+00
2.109509297052154295e+02 0.000000000000000000e+00
2.111606349206349194e+02 0.000000000000000000e+00
2.113779591836734824e+02 0.000000000000000000e+00
2.116010884353741517e+02 0.000000000000000000e+00
2.118140589569161136e+02 0.000000000000000000e+00
2.120197732426303787e+02 0.000000000000000000e+00
2.122396371882086044e+02 0.000000000000000000e+00
2.124585941043083892e+02 0.000000000000000000e+00
2.126753741496598593e+02 0.000000000000000000e+00
2.128923356009070176e+02 0.000000000000000000e+00
2.131043990929705103e+02 0.000000000000000000e+00
2.133137414965986522e+02 0.000000000000000000e+00
2.135375963718820742e+02 0.000000000000000000e+00
2.137545578231292609e+02 0.000000000000000000e+00
2.139633560090702815e+02 0.000000000000000000e+00
2.141841269841269764e+02 0.000000000000000000e+00
2.143998185941043175e+02 0.000000000000000000e+00
2.146140589569160966e+02 0.000000000000000000e+00
2.148301133786848141e+02 0.000000000000000000e+00
2.150525170068027307e+02 0.000000000000000000e+00
2.152589569160997769e+02 0.000000000000000000e+00
2.154782766439909381e+02 0.000000000000000000e+00
2.156818140579999863e+02 0.000000000000000000e+00
2.158900680272108730e+02 0.000000000000000000e+00
2.161159183673469499e+02 0.000000000000000000e+00
2.163087528344671284e+02 0.000000000000000000e+00
2.165396825396825307e+02 0.000000000000000000e+00
2.167530158730158689e+02 0.000000000000000000e+00
nan -1.000000000000000000e+00
2.171736961451247225e+02 0.000000000000000000e+00
2.173960997732426392e+02 0.000000000000000000e+00
2.176186848072562441e+02 0.000000000000000000e+00
2.178303854875283321e+02 0.000000000000000000e+00
2.180408163265306030e+02 0.000000000000000000e+00
2.182552380952380986e+02 0.000000000000000000e+00
2.184653061224489932e+02 0.000000000000000000e+00
2.186887981859410388e+02 0.000000000000000000e+00
2.188954195011337731e+02 0.000000000000000000e+00
2.191074829931972658e+02 0.000000000000000000e+00
2.193295238095238062e+02 0.000000000000000000e+00
2.195424943310657682e+02 0.000000000000000000e+00
2.197610884353741483e+02 0.000000000000000000e+00
2.199727891156462647e+02 0.000000000000000000e+00
2.201824943310657545e+02 0.000000000000000000e+00
2.203945578231292473e+02 0.000000000000000000e+00
2.206195011337868550e+02 0.000000000000000000e+00
2.208351927437641677e+02 0.000000000000000000e+00
2.210543310657596408e+02 0.000000000000000000e+00
2.212604081632653106e+02 0.000000000000000000e+00
2.214746485260770896e+02 0.000000000000000000e+00
2.216863492063492060e+02 0.000000000000000000e+00
2.218956916099773196e+02 0.000000000000000000e+00
2.221157369614512334e+02 0.000000000000000000e+00
2.223343310657596419e+02 0.000000000000000000e+00
nan -1.000000000000000000e+00
2.227644444444444503e+02 0.000000000000000000e+00
2.229819501133786730e+02 0.000000000000000000e+00
2.231932426299999861e+02 0.000000000000000000e+00
2.234124263038548861e+02 0.000000000000000000e+00
2.236255782312925078e+02 0.000000000000000000e+00
nan -1.000000000000000000e+00
2.240565986394557854e+02 0.000000000000000000e+00
2.242697505668934355e+02 0.000000000000000000e+00
2.244930612244897929e+02 0.000000000000000000e+00
2.247076643990929767e+02 0.000000000000000000e+00
2.249271655328798261e+02 0.000000000000000000e+00
2.251401360544217596e+02 0.000000000000000000e+00
nan -1.000000000000000000e+00
2.255751473922902619e+02 0.000000000000000000e+00
2.257850340136054399e+02 0.000000000000000000e+00
2.259914739229024860e+02 0.000000000000000000e+00
2.262106122448979590e+02 0.000000000000000000e+00
2.264175963718820981e+02 0.000000000000000000e+00
2.266303854875283434e+02 0.000000000000000000e+00
2.268386394557822996e+02 0.000000000000000000e+00
2.270679365079365084e+02 0.000000000000000000e+00
2.272899773242630488e+02 0.000000000000000000e+00
2.275078458049886763e+02 0.000000000000000000e+00
2.277159183673469443e+02 0.000000000000000000e+00
2.279383219954648609e+02 0.000000000000000000e+00
2.281498412698412608e+02 0.000000000000000000e+00
2.283609977324263127e+02 0.000000000000000000e+00
2.285815873015872910e+02 0.000000000000000000e+00
2.288019954640000151e+02 0.000000000000000000e+00
2.290176870748299223e+02 0.000000000000000000e+00
2.292243083900226850e+02 0.000000000000000000e+00
nan -1.000000000000000000e+00
2.296417233560090665e+02 0.000000000000000000e+00
2.298653968253968287e+02 0.000000000000000000e+00
nan -1.000000000000000000e+00
2.302648526077097415e+02 0.000000000000000000e+00
2.304838095238095264e+02 0.000000000000000000e+00
nan -1.000000000000000000e+00
2.309193650793650932e+02 0.000000000000000000e+00
2.311455782312925180e+02 0.000000000000000000e+00
2.313629024940000249e+02 0.000000000000000000e+00
2.315789569160997701e+02 0.000000000000000000e+00
2.317819501133786844e+02 0.000000000000000000e+00
2.319989115646258426e+02 0.000000000000000000e+00
2.322207709750566949e+02 0.000000000000000000e+00
2.324322902494330947e+02 0.000000000000000000e+00
2.326528798185941014e+02 0.000000000000000000e+00
2.328725623582766389e+02 0.000000000000000000e+00
2.330915192743764237e+02 0.000000000000000000e+00
2.333050340136054501e+02 0.000000000000000000e+00
2.335169160997732547e+02 0.000000000000000000e+00
2.337324263038548793e+02 0.000000000000000000e+00
2.339495691609977257e+02 0.000000000000000000e+00
2.341676190476190413e+02 0.000000000000000000e+00
2.343882086167800480e+02 0.000000000000000000e+00
2.346039002267573608e+02 0.000000000000000000e+00
2.348105215419501235e+02 0.000000000000000000e+00
2.350331065759637283e+02 0.000000000000000000e+00
2.352415419501133726e+02 0.000000000000000000e+00
2.354497959183673572e+02 0.000000000000000000e+00
2.356662131519274510e+02 0.000000000000000000e+00
2.358828117913832330e+02 0.000000000000000000e+00
2.360917913829999861e+02 0.000000000000000000e+00
2.363114739229025076e+02 0.000000000000000000e+00
2.365264399092970393e+02 0.000000000000000000e+00
2.367426757369614450e+02 0.000000000000000000e+00
2.369402267573696008e+02 0.000000000000000000e+00
2.371756916099773207e+02 0.000000000000000000e+00
2.373832199546485242e+02 0.000000000000000000e+00
2.375882086167800367e+02 0.000000000000000000e+00
2.378006349206349341e+02 0.000000000000000000e+00
2.380197732426303787e+02 0.000000000000000000e+00
2.382407256235827617e+02 0.000000000000000000e+00
2.384482539682539652e+02 0.000000000000000000e+00
2.386565079365079498e+02 0.000000000000000000e+00
2.388682086167800378e+02 0.000000000000000000e+00
2.390824489795918453e+02 0.000000000000000000e+00
2.392952380952380906e+02 0.000000000000000000e+00
2.395158276643990973e+02 0.000000000000000000e+00
2.397414965986394577e+02 0.000000000000000000e+00
2.399566439909297060e+02 0.000000000000000000e+00
2.401610884353741540e+02 0.000000000000000000e+00
2.403778684807256241e+02 0.000000000000000000e+00
2.405828571428571365e+02 0.000000000000000000e+00
2.408003628117913877e+02 0.000000000000000000e+00
2.410089795918367486e+02 0.000000000000000000e+00
