# Supplementary material for: Correlated microtiming deviations in jazz and rock music
Source: PLoS One. 2018 Jan 24;13(1):e0186361. doi: 10.1371/journal.pone.0186361 (PMC5783353; doi:10.1371/journal.pone.0186361)
Supplement: S1 Dataset — (ZIP) [file pone.0186361.s001.zip › R45.dat]

9.728798185941043286e+00 0.000000000000000000e+00
1.001959183673469411e+01 0.000000000000000000e+00
1.030403628117913861e+01 0.000000000000000000e+00
1.060517006802721163e+01 0.000000000000000000e+00
1.086929705215419517e+01 0.000000000000000000e+00
1.113596371882086089e+01 0.000000000000000000e+00
1.142566893424036323e+01 0.000000000000000000e+00
1.170521541950113331e+01 0.000000000000000000e+00
1.199274376417233512e+01 0.000000000000000000e+00
1.226303854875283506e+01 0.000000000000000000e+00
1.255038548752834515e+01 0.000000000000000000e+00
nan -1.000000000000000000e+00
nan -1.000000000000000000e+00
nan -1.000000000000000000e+00
1.360036281179138307e+01 0.000000000000000000e+00
1.390566893424036365e+01 0.000000000000000000e+00
1.417414965986394471e+01 0.000000000000000000e+00
1.445623582766439874e+01 0.000000000000000000e+00
1.475247165532879734e+01 0.000000000000000000e+00
1.503129251700680236e+01 0.000000000000000000e+00
nan -1.000000000000000000e+00
1.560507936507936577e+01 0.000000000000000000e+00
1.585632653061224495e+01 0.000000000000000000e+00
1.613913832199546405e+01 0.000000000000000000e+00
nan -1.000000000000000000e+00
1.668879818594104236e+01 0.000000000000000000e+00
1.697505668934240219e+01 0.000000000000000000e+00
1.726621315192743822e+01 0.000000000000000000e+00
1.755827664399092924e+01 0.000000000000000000e+00
1.781714285714285850e+01 0.000000000000000000e+00
1.811065759637188322e+01 0.000000000000000000e+00
1.840290249433106595e+01 0.000000000000000000e+00
1.867374149659864102e+01 0.000000000000000000e+00
1.894185941043084043e+01 0.000000000000000000e+00
1.920997732426303983e+01 0.000000000000000000e+00
1.949623582766439966e+01 0.000000000000000000e+00
nan -1.000000000000000000e+00
2.002321995464852478e+01 0.000000000000000000e+00
2.031383219954648567e+01 0.000000000000000000e+00
2.061532879818594211e+01 0.000000000000000000e+00
2.087873015873015703e+01 0.000000000000000000e+00
2.115482993197278816e+01 0.000000000000000000e+00
2.142911564625850218e+01 0.000000000000000000e+00
2.171047619047618937e+01 0.000000000000000000e+00
2.199455782312925223e+01 0.000000000000000000e+00
2.227283446712018034e+01 0.000000000000000000e+00
2.254240362811791343e+01 0.000000000000000000e+00
2.283283446712018261e+01 0.000000000000000000e+00
2.310693877551020492e+01 0.000000000000000000e+00
2.337233560090702866e+01 0.000000000000000000e+00
2.365696145124716665e+01 0.000000000000000000e+00
2.394666666666666544e+01 0.000000000000000000e+00
2.421641723356009024e+01 0.000000000000000000e+00
2.449959183673469454e+01 0.000000000000000000e+00
2.475337868480725589e+01 0.000000000000000000e+00
2.505614512471655431e+01 0.000000000000000000e+00
2.531918367346938936e+01 0.000000000000000000e+00
2.560163265306122327e+01 0.000000000000000000e+00
2.586086167800453595e+01 0.000000000000000000e+00
2.615383219954648553e+01 0.000000000000000000e+00
2.642031746031745953e+01 0.000000000000000000e+00
2.670185941043083844e+01 0.000000000000000000e+00
2.698086167800453339e+01 0.000000000000000000e+00
2.727909297052154258e+01 0.000000000000000000e+00
2.755319727891156489e+01 0.000000000000000000e+00
2.782276643990929799e+01 0.000000000000000000e+00
2.809959183673469241e+01 0.000000000000000000e+00
2.838693877551020250e+01 0.000000000000000000e+00
2.865814058956916099e+01 0.000000000000000000e+00
2.893260770975056673e+01 0.000000000000000000e+00
2.919999999999999929e+01 0.000000000000000000e+00
2.949285714199999830e+01 0.000000000000000000e+00
2.976290249433106538e+01 0.000000000000000000e+00
3.005369614512471799e+01 0.000000000000000000e+00
3.031709750566893291e+01 0.000000000000000000e+00
3.060861678004535236e+01 0.000000000000000000e+00
3.088217687074829954e+01 0.000000000000000000e+00
3.116716553287981739e+01 0.000000000000000000e+00
3.143256235827664469e+01 0.000000000000000000e+00
3.172770975056689480e+01 0.000000000000000000e+00
3.199873015873015802e+01 0.000000000000000000e+00
3.228426303854875101e+01 0.000000000000000000e+00
3.254276643990930040e+01 0.000000000000000000e+00
3.283845804988661854e+01 0.000000000000000000e+00
3.310022675736961162e+01 0.000000000000000000e+00
3.339029478458049738e+01 0.000000000000000000e+00
3.365551020408162941e+01 0.000000000000000000e+00
3.394721088435374412e+01 0.000000000000000000e+00
3.420916099773242536e+01 0.000000000000000000e+00
3.448453514739229320e+01 0.000000000000000000e+00
nan -1.000000000000000000e+00
3.505179138321995680e+01 0.000000000000000000e+00
3.532535147392290042e+01 0.000000000000000000e+00
3.561070294784580170e+01 0.000000000000000000e+00
3.587664399092970768e+01 0.000000000000000000e+00
3.616308390022675923e+01 0.000000000000000000e+00
3.643845804988661996e+01 0.000000000000000000e+00
3.672108843537414913e+01 0.000000000000000000e+00
3.698630385487528116e+01 0.000000000000000000e+00
3.728217687074830167e+01 0.000000000000000000e+00
3.755138321995465134e+01 0.000000000000000000e+00
3.782893424036281260e+01 0.000000000000000000e+00
3.809578231292517358e+01 0.000000000000000000e+00
3.838476190476190197e+01 0.000000000000000000e+00
3.865687074829931902e+01 0.000000000000000000e+00
3.893315192743764186e+01 0.000000000000000000e+00
3.918585034013605650e+01 0.000000000000000000e+00
3.948226757369614859e+01 0.000000000000000000e+00
3.975782312925169748e+01 0.000000000000000000e+00
4.003501133786848243e+01 0.000000000000000000e+00
4.031183673469387685e+01 0.000000000000000000e+00
4.060299319727891287e+01 0.000000000000000000e+00
4.087891156462585229e+01 0.000000000000000000e+00
4.115628117913832540e+01 0.000000000000000000e+00
4.142040816326530717e+01 0.000000000000000000e+00
4.173242630385487217e+01 0.000000000000000000e+00
4.198385487528344839e+01 0.000000000000000000e+00
4.227410430839002231e+01 0.000000000000000000e+00
4.253714285714285381e+01 0.000000000000000000e+00
4.282757369614512299e+01 0.000000000000000000e+00
4.308571428571428896e+01 0.000000000000000000e+00
4.338031746031745683e+01 0.000000000000000000e+00
4.364498866213151729e+01 0.000000000000000000e+00
4.393414965986394805e+01 0.000000000000000000e+00
4.421006802721088746e+01 0.000000000000000000e+00
4.449850340136054427e+01 0.000000000000000000e+00
4.475718820861678182e+01 0.000000000000000000e+00
4.503365079365079282e+01 0.000000000000000000e+00
4.531791383219954383e+01 0.000000000000000000e+00
nan -1.000000000000000000e+00
4.586503401360544530e+01 0.000000000000000000e+00
4.616290249433106396e+01 0.000000000000000000e+00
4.643247165532879706e+01 0.000000000000000000e+00
4.672072562358276571e+01 0.000000000000000000e+00
4.698321995464852563e+01 0.000000000000000000e+00
4.726802721088435533e+01 0.000000000000000000e+00
4.754213151927437764e+01 0.000000000000000000e+00
4.781043083900226520e+01 0.000000000000000000e+00
4.806240362811791300e+01 0.000000000000000000e+00
4.836244897959183930e+01 0.000000000000000000e+00
4.866358276643990877e+01 0.000000000000000000e+00
4.892263038548752974e+01 0.000000000000000000e+00
4.921759637188208814e+01 0.000000000000000000e+00
4.950004535147392204e+01 0.000000000000000000e+00
4.976616780045351618e+01 0.000000000000000000e+00
5.004426303854875613e+01 0.000000000000000000e+00
5.032616780045351135e+01 0.000000000000000000e+00
5.062149659863945317e+01 0.000000000000000000e+00
5.089124716553288152e+01 0.000000000000000000e+00
5.116063492063491935e+01 0.000000000000000000e+00
5.144235827664399352e+01 0.000000000000000000e+00
5.173424036281178928e+01 0.000000000000000000e+00
5.199691609977324447e+01 0.000000000000000000e+00
5.227428571428571757e+01 0.000000000000000000e+00
5.254675736961451094e+01 0.000000000000000000e+00
5.283247165532879563e+01 0.000000000000000000e+00
5.310585034013605110e+01 0.000000000000000000e+00
5.335437641723355995e+01 0.000000000000000000e+00
5.366204081632653100e+01 0.000000000000000000e+00
5.394666666666666544e+01 0.000000000000000000e+00
5.420480725623582430e+01 0.000000000000000000e+00
5.447891156462585371e+01 0.000000000000000000e+00
5.474412698412698575e+01 0.000000000000000000e+00
5.505687074829931760e+01 0.000000000000000000e+00
5.532662131519274595e+01 0.000000000000000000e+00
5.558947845804988930e+01 0.000000000000000000e+00
5.588353741496598559e+01 0.000000000000000000e+00
5.616925170068027029e+01 0.000000000000000000e+00
5.643918367346938680e+01 0.000000000000000000e+00
5.670058956916099646e+01 0.000000000000000000e+00
5.698213151927437536e+01 0.000000000000000000e+00
5.728326530612245193e+01 0.000000000000000000e+00
5.756154195011338004e+01 0.000000000000000000e+00
5.784616780045351447e+01 0.000000000000000000e+00
5.809687074829931674e+01 0.000000000000000000e+00
5.839365079365079225e+01 0.000000000000000000e+00
5.865433106575963507e+01 0.000000000000000000e+00
5.892426303854875158e+01 0.000000000000000000e+00
5.919909297052154074e+01 0.000000000000000000e+00
5.949006802721088150e+01 0.000000000000000000e+00
5.976734693800000287e+01 0.000000000000000000e+00
6.004154195011337691e+01 0.000000000000000000e+00
6.031873015873016186e+01 0.000000000000000000e+00
6.061678004535147579e+01 0.000000000000000000e+00
6.087854875283446887e+01 0.000000000000000000e+00
6.115609977324263014e+01 0.000000000000000000e+00
6.141424036281178900e+01 0.000000000000000000e+00
6.171047619047619293e+01 0.000000000000000000e+00
6.198222222222221944e+01 0.000000000000000000e+00
6.227265306122448862e+01 0.000000000000000000e+00
6.253696145124716566e+01 0.000000000000000000e+00
6.283192743764172405e+01 0.000000000000000000e+00
6.309351473922902187e+01 0.000000000000000000e+00
6.337741496598639657e+01 0.000000000000000000e+00
6.364335600907029544e+01 0.000000000000000000e+00
6.393814058956915858e+01 0.000000000000000000e+00
6.420770975056689167e+01 0.000000000000000000e+00
6.447800453514739161e+01 0.000000000000000000e+00
6.475537414965985761e+01 0.000000000000000000e+00
6.505088435374149469e+01 0.000000000000000000e+00
6.531229024943310435e+01 0.000000000000000000e+00
6.559365079365079509e+01 0.000000000000000000e+00
6.586975056689342978e+01 0.000000000000000000e+00
6.616798185941043187e+01 0.000000000000000000e+00
6.643356009070295443e+01 0.000000000000000000e+00
6.672054421768707755e+01 0.000000000000000000e+00
6.697723356009070983e+01 0.000000000000000000e+00
6.727346938775509955e+01 0.000000000000000000e+00
6.754412698412699001e+01 0.000000000000000000e+00
6.782185941043083233e+01 0.000000000000000000e+00
6.808217687074829882e+01 0.000000000000000000e+00
6.837696145124716907e+01 0.000000000000000000e+00
6.865668934240362375e+01 0.000000000000000000e+00
6.892154195011337947e+01 0.000000000000000000e+00
6.919854875283446916e+01 0.000000000000000000e+00
6.949950113378685046e+01 0.000000000000000000e+00
6.976072562358277196e+01 0.000000000000000000e+00
7.004770975056689508e+01 0.000000000000000000e+00
7.031564625850340633e+01 0.000000000000000000e+00
7.059863945578231892e+01 0.000000000000000000e+00
7.087310657596371755e+01 0.000000000000000000e+00
7.116462585034012989e+01 0.000000000000000000e+00
7.142095238095238585e+01 0.000000000000000000e+00
7.171990929705215478e+01 0.000000000000000000e+00
7.197732426303855391e+01 0.000000000000000000e+00
7.226684807256235388e+01 0.000000000000000000e+00
7.253496598639455328e+01 0.000000000000000000e+00
7.283065759637187853e+01 0.000000000000000000e+00
7.308843537414965397e+01 0.000000000000000000e+00
7.337922902494331368e+01 0.000000000000000000e+00
7.365006802721087809e+01 0.000000000000000000e+00
7.394122448979591411e+01 0.000000000000000000e+00
7.420607709750566983e+01 0.000000000000000000e+00
7.449360544217687163e+01 0.000000000000000000e+00
7.475229024943310208e+01 0.000000000000000000e+00
7.505759637188208444e+01 0.000000000000000000e+00
7.532498866213151700e+01 0.000000000000000000e+00
7.562285714285714278e+01 0.000000000000000000e+00
7.587083900226757294e+01 0.000000000000000000e+00
7.616380952380951896e+01 0.000000000000000000e+00
7.643954648526077733e+01 0.000000000000000000e+00
7.671401360544217596e+01 0.000000000000000000e+00
7.698285714285714221e+01 0.000000000000000000e+00
7.726258503401361111e+01 0.000000000000000000e+00
7.753034013605441999e+01 0.000000000000000000e+00
7.782258503401359917e+01 0.000000000000000000e+00
7.808979591836734357e+01 0.000000000000000000e+00
7.838530612244898066e+01 0.000000000000000000e+00
7.864285714199999688e+01 0.000000000000000000e+00
7.893442176870748028e+01 0.000000000000000000e+00
7.919092970521542441e+01 0.000000000000000000e+00
7.949297052154194887e+01 0.000000000000000000e+00
7.975918367299999545e+01 0.000000000000000000e+00
8.003247165532879137e+01 0.000000000000000000e+00
8.031582766439909449e+01 0.000000000000000000e+00
8.060136054421768392e+01 0.000000000000000000e+00
8.086857142857142833e+01 0.000000000000000000e+00
8.114938775510204039e+01 0.000000000000000000e+00
8.140970521541950689e+01 0.000000000000000000e+00
8.170721088435374213e+01 0.000000000000000000e+00
8.196938775499999963e+01 0.000000000000000000e+00
8.225215419501134306e+01 0.000000000000000000e+00
8.252462585034012932e+01 0.000000000000000000e+00
8.281886621315192087e+01 0.000000000000000000e+00
8.307827664399093237e+01 0.000000000000000000e+00
8.339029478458050448e+01 0.000000000000000000e+00
8.365369614512471230e+01 0.000000000000000000e+00
8.395374149659863861e+01 0.000000000000000000e+00
8.420734693877551535e+01 0.000000000000000000e+00
8.449342403628118348e+01 0.000000000000000000e+00
8.475356009070294760e+01 0.000000000000000000e+00
8.505034013605441601e+01 0.000000000000000000e+00
8.530811791383220566e+01 0.000000000000000000e+00
8.559419501133787378e+01 0.000000000000000000e+00
8.586594104308389319e+01 0.000000000000000000e+00
8.615927437641722975e+01 0.000000000000000000e+00
8.642340136054421862e+01 0.000000000000000000e+00
8.671746031746032202e+01 0.000000000000000000e+00
8.698448979591836405e+01 0.000000000000000000e+00
8.727292517006802086e+01 0.000000000000000000e+00
nan -1.000000000000000000e+00
8.781260770975056573e+01 0.000000000000000000e+00
8.807836734693877645e+01 0.000000000000000000e+00
8.836535147392289957e+01 0.000000000000000000e+00
nan -1.000000000000000000e+00
8.892335600907028947e+01 0.000000000000000000e+00
8.922920634920635052e+01 0.000000000000000000e+00
8.952054421768707471e+01 0.000000000000000000e+00
8.977922902494330515e+01 0.000000000000000000e+00
9.003428571428571558e+01 0.000000000000000000e+00
nan -1.000000000000000000e+00
9.061551020408163026e+01 0.000000000000000000e+00
9.089034013605441942e+01 0.000000000000000000e+00
9.114430839002267248e+01 0.000000000000000000e+00
9.144888888888888800e+01 0.000000000000000000e+00
nan -1.000000000000000000e+00
9.198458049886620813e+01 0.000000000000000000e+00
9.225705215419500860e+01 0.000000000000000000e+00
9.254058956916099987e+01 0.000000000000000000e+00
9.282231292517006693e+01 0.000000000000000000e+00
9.310403628117913399e+01 0.000000000000000000e+00
9.336761904761904418e+01 0.000000000000000000e+00
9.366367346938775995e+01 0.000000000000000000e+00
9.395446712018140545e+01 0.000000000000000000e+00
9.421786848072562748e+01 0.000000000000000000e+00
9.447854875283447029e+01 0.000000000000000000e+00
9.476625850340136026e+01 0.000000000000000000e+00
9.505759637188208444e+01 0.000000000000000000e+00
9.532027210884353963e+01 0.000000000000000000e+00
9.558929705215419403e+01 0.000000000000000000e+00
9.587392290249432847e+01 0.000000000000000000e+00
9.615727891156463158e+01 0.000000000000000000e+00
9.642031746031746309e+01 0.000000000000000000e+00
9.670131519274376330e+01 0.000000000000000000e+00
9.697832199546485299e+01 0.000000000000000000e+00
9.725678004535147636e+01 0.000000000000000000e+00
9.752072562358276286e+01 0.000000000000000000e+00
9.781260770975056573e+01 0.000000000000000000e+00
9.810594104308390229e+01 0.000000000000000000e+00
9.840072562358277253e+01 0.000000000000000000e+00
9.866249433106575850e+01 0.000000000000000000e+00
9.892390022675736816e+01 0.000000000000000000e+00
9.922158730158730577e+01 0.000000000000000000e+00
9.951074829931972943e+01 0.000000000000000000e+00
9.976362811791382512e+01 0.000000000000000000e+00
1.000328344671201819e+02 0.000000000000000000e+00
1.003252607709750635e+02 0.000000000000000000e+00
1.006117006802721079e+02 0.000000000000000000e+00
1.008790929705215405e+02 0.000000000000000000e+00
1.011401360544217738e+02 0.000000000000000000e+00
1.014345578231292535e+02 0.000000000000000000e+00
1.017063038548752871e+02 0.000000000000000000e+00
1.019931065759637221e+02 0.000000000000000000e+00
1.022663038548752894e+02 0.000000000000000000e+00
1.025420408163265336e+02 0.000000000000000000e+00
1.028342857142857127e+02 0.000000000000000000e+00
1.030906122448979545e+02 0.000000000000000000e+00
1.033659863945578223e+02 0.000000000000000000e+00
1.036359183673469317e+02 0.000000000000000000e+00
1.039297959183673470e+02 0.000000000000000000e+00
1.042055328798185911e+02 0.000000000000000000e+00
1.044745578231292455e+02 0.000000000000000000e+00
1.047633560090702929e+02 0.000000000000000000e+00
1.050501587301587278e+02 0.000000000000000000e+00
1.053159183673469386e+02 0.000000000000000000e+00
1.056045351473922835e+02 0.000000000000000000e+00
