# Supplementary material for: Correlated microtiming deviations in jazz and rock music
Source: PLoS One. 2018 Jan 24;13(1):e0186361. doi: 10.1371/journal.pone.0186361 (PMC5783353; doi:10.1371/journal.pone.0186361)
Supplement: S1 Dataset — (ZIP) [file pone.0186361.s001.zip › R46.dat]

2.474376417233559999e-01 0.000000000000000000e+00
5.712471655328797970e-01 0.000000000000000000e+00
8.643990929705215320e-01 0.000000000000000000e+00
1.158276643990929777e+00 0.000000000000000000e+00
1.467755102040816384e+00 0.000000000000000000e+00
1.773061224489795862e+00 0.000000000000000000e+00
2.071428570999999774e+00 0.000000000000000000e+00
2.362993197278911772e+00 0.000000000000000000e+00
2.677913832199546373e+00 0.000000000000000000e+00
2.981043083900226875e+00 0.000000000000000000e+00
3.288707482993197484e+00 0.000000000000000000e+00
3.577687074829932090e+00 0.000000000000000000e+00
3.893151927437641824e+00 0.000000000000000000e+00
4.196099773242630171e+00 0.000000000000000000e+00
4.503945578231292934e+00 0.000000000000000000e+00
4.809070294784580923e+00 0.000000000000000000e+00
5.133786848072562137e+00 0.000000000000000000e+00
5.438730158730158415e+00 0.000000000000000000e+00
5.738594104308390342e+00 0.000000000000000000e+00
6.040453514739229313e+00 0.000000000000000000e+00
6.367891156462585300e+00 0.000000000000000000e+00
6.673378684807255823e+00 0.000000000000000000e+00
6.980680272108843454e+00 0.000000000000000000e+00
7.270385487528344903e+00 0.000000000000000000e+00
7.595827664399092960e+00 0.000000000000000000e+00
7.900226757369614106e+00 0.000000000000000000e+00
8.200634920634920277e+00 0.000000000000000000e+00
8.492154195011337947e+00 0.000000000000000000e+00
8.824308390022675752e+00 0.000000000000000000e+00
9.123990929705215081e+00 0.000000000000000000e+00
9.414421768707482485e+00 0.000000000000000000e+00
9.704852607709749890e+00 0.000000000000000000e+00
1.002176870748299287e+01 0.000000000000000000e+00
1.033795918367346900e+01 0.000000000000000000e+00
1.064344671201814130e+01 0.000000000000000000e+00
1.094149659863945523e+01 0.000000000000000000e+00
1.126095238095238038e+01 0.000000000000000000e+00
1.156952380952380999e+01 0.000000000000000000e+00
1.187646258503401420e+01 0.000000000000000000e+00
1.217814058956916057e+01 0.000000000000000000e+00
1.248507936507936478e+01 0.000000000000000000e+00
1.279147392290249385e+01 0.000000000000000000e+00
1.309351473922902542e+01 0.000000000000000000e+00
1.338975056689342402e+01 0.000000000000000000e+00
1.371102040816326451e+01 0.000000000000000000e+00
1.401360544217687121e+01 0.000000000000000000e+00
1.431818594104308318e+01 0.000000000000000000e+00
1.460952380952380913e+01 0.000000000000000000e+00
1.492517006802721014e+01 0.000000000000000000e+00
1.523464852607709830e+01 0.000000000000000000e+00
1.552943310657596321e+01 0.000000000000000000e+00
1.582421768707482990e+01 0.000000000000000000e+00
1.612897959183673535e+01 0.000000000000000000e+00
1.643628117913832298e+01 0.000000000000000000e+00
1.674031746031745982e+01 0.000000000000000000e+00
1.705088435374149824e+01 0.000000000000000000e+00
nan -1.000000000000000000e+00
nan -1.000000000000000000e+00
nan -1.000000000000000000e+00
nan -1.000000000000000000e+00
nan -1.000000000000000000e+00
nan -1.000000000000000000e+00
nan -1.000000000000000000e+00
1.948009070200000181e+01 1.000000000000000000e+00
1.978630385399999980e+01 1.000000000000000000e+00
nan -1.000000000000000000e+00
nan -1.000000000000000000e+00
2.072090702899999926e+01 1.000000000000000000e+00
2.105759637099999892e+01 1.000000000000000000e+00
2.136090702899999982e+01 1.000000000000000000e+00
2.164099773199999888e+01 1.000000000000000000e+00
2.195011337800000106e+01 1.000000000000000000e+00
nan -1.000000000000000000e+00
2.255673469300000278e+01 1.000000000000000000e+00
2.286439909199999931e+01 1.000000000000000000e+00
2.317351473900000158e+01 1.000000000000000000e+00
2.349641723300000251e+01 1.000000000000000000e+00
2.379682539599999913e+01 1.000000000000000000e+00
2.409433106499999866e+01 1.000000000000000000e+00
2.439111111100000073e+01 1.000000000000000000e+00
2.471619047599999774e+01 1.000000000000000000e+00
2.502312925100000029e+01 1.000000000000000000e+00
nan -1.000000000000000000e+00
2.562031745999999899e+01 1.000000000000000000e+00
nan -1.000000000000000000e+00
2.623854875199999981e+01 1.000000000000000000e+00
2.653895691600000006e+01 1.000000000000000000e+00
2.683138321899999923e+01 1.000000000000000000e+00
nan -1.000000000000000000e+00
nan -1.000000000000000000e+00
nan -1.000000000000000000e+00
nan -1.000000000000000000e+00
nan -1.000000000000000000e+00
nan -1.000000000000000000e+00
nan -1.000000000000000000e+00
2.927800453514739232e+01 0.000000000000000000e+00
2.959328798185941167e+01 0.000000000000000000e+00
2.989786848072562364e+01 0.000000000000000000e+00
3.018104308390022794e+01 0.000000000000000000e+00
3.050557823129251744e+01 0.000000000000000000e+00
3.081578231292516890e+01 0.000000000000000000e+00
3.112290249433106482e+01 0.000000000000000000e+00
3.143274376417233640e+01 0.000000000000000000e+00
3.173133786848072546e+01 0.000000000000000000e+00
3.205478458049886825e+01 0.000000000000000000e+00
3.235138321995464850e+01 0.000000000000000000e+00
3.265560090702948060e+01 0.000000000000000000e+00
3.297034013605442482e+01 0.000000000000000000e+00
3.328090702947845614e+01 0.000000000000000000e+00
3.357623582766439796e+01 0.000000000000000000e+00
3.387682539682539584e+01 0.000000000000000000e+00
3.417142857142857082e+01 0.000000000000000000e+00
3.449015873015873268e+01 0.000000000000000000e+00
3.479891156462584689e+01 0.000000000000000000e+00
3.509678004535147267e+01 0.000000000000000000e+00
3.539972789115645924e+01 0.000000000000000000e+00
3.570993197278911424e+01 0.000000000000000000e+00
3.601505668934240134e+01 0.000000000000000000e+00
3.631945578231292870e+01 0.000000000000000000e+00
3.662131519274376501e+01 0.000000000000000000e+00
3.693333333333333002e+01 0.000000000000000000e+00
3.724335600907029686e+01 0.000000000000000000e+00
3.754104308390022737e+01 0.000000000000000000e+00
3.784072562358276315e+01 0.000000000000000000e+00
3.815383219954648553e+01 0.000000000000000000e+00
3.845551020408163367e+01 0.000000000000000000e+00
3.875446712018140261e+01 0.000000000000000000e+00
3.905714285699999522e+01 0.000000000000000000e+00
3.936943310657596129e+01 0.000000000000000000e+00
3.968707482993197289e+01 0.000000000000000000e+00
3.998403628117913655e+01 0.000000000000000000e+00
4.028371882086167943e+01 0.000000000000000000e+00
4.059464852607709417e+01 0.000000000000000000e+00
4.090666666666666629e+01 0.000000000000000000e+00
4.120471655328798022e+01 0.000000000000000000e+00
4.150312925170067757e+01 0.000000000000000000e+00
4.182585034013605707e+01 0.000000000000000000e+00
4.212571428571428811e+01 0.000000000000000000e+00
4.242938775510204152e+01 0.000000000000000000e+00
4.272399092970521650e+01 0.000000000000000000e+00
4.304834467120181074e+01 0.000000000000000000e+00
4.335292517006802626e+01 0.000000000000000000e+00
4.363718820861677727e+01 0.000000000000000000e+00
4.395628117913832256e+01 0.000000000000000000e+00
4.426176870748299308e+01 0.000000000000000000e+00
4.457433106575963677e+01 0.000000000000000000e+00
4.488417233560090835e+01 0.000000000000000000e+00
4.518875283446711677e+01 0.000000000000000000e+00
4.549641723356008782e+01 0.000000000000000000e+00
4.580589569160997598e+01 0.000000000000000000e+00
4.610303854875283491e+01 0.000000000000000000e+00
4.640653061224490017e+01 0.000000000000000000e+00
4.673360544217687362e+01 0.000000000000000000e+00
4.702965986394557518e+01 0.000000000000000000e+00
4.732789115646258438e+01 0.000000000000000000e+00
4.763537414965986727e+01 0.000000000000000000e+00
4.794267573696144780e+01 0.000000000000000000e+00
4.826267573696144808e+01 0.000000000000000000e+00
4.856507936507936307e+01 0.000000000000000000e+00
4.887755101999999852e+01 0.000000000000000000e+00
4.919292517006802967e+01 0.000000000000000000e+00
nan -1.000000000000000000e+00
4.980099773242630334e+01 0.000000000000000000e+00
5.010013605442176754e+01 0.000000000000000000e+00
5.039800453514739331e+01 0.000000000000000000e+00
5.070204081632653015e+01 0.000000000000000000e+00
5.100299319727891145e+01 0.000000000000000000e+00
5.129487528344671432e+01 0.000000000000000000e+00
5.160653061224489591e+01 0.000000000000000000e+00
5.191709750566893433e+01 0.000000000000000000e+00
5.221968253968253748e+01 0.000000000000000000e+00
5.252172335600906905e+01 0.000000000000000000e+00
5.283029478458050221e+01 0.000000000000000000e+00
5.313614512471655615e+01 0.000000000000000000e+00
5.342675736961451349e+01 0.000000000000000000e+00
5.372653061199999769e+01 0.000000000000000000e+00
5.403664399092970427e+01 0.000000000000000000e+00
5.434775510204081428e+01 0.000000000000000000e+00
5.465904761904761955e+01 0.000000000000000000e+00
5.498086167800453694e+01 0.000000000000000000e+00
5.527365079365079481e+01 0.000000000000000000e+00
5.558167800453514928e+01 0.000000000000000000e+00
5.587573696145124558e+01 0.000000000000000000e+00
5.618086167800453268e+01 0.000000000000000000e+00
5.648181405895691398e+01 0.000000000000000000e+00
5.679346938775510267e+01 0.000000000000000000e+00
5.709877551020408504e+01 0.000000000000000000e+00
5.740462585034013898e+01 0.000000000000000000e+00
5.770956916099773082e+01 0.000000000000000000e+00
5.801433106575963450e+01 0.000000000000000000e+00
5.830857142857142605e+01 0.000000000000000000e+00
5.863111111111111029e+01 0.000000000000000000e+00
5.893242630385487502e+01 0.000000000000000000e+00
5.923900226757369580e+01 0.000000000000000000e+00
5.954521541950113317e+01 0.000000000000000000e+00
5.985777777777777686e+01 0.000000000000000000e+00
6.015999999999999659e+01 0.000000000000000000e+00
6.046349206349206185e+01 0.000000000000000000e+00
6.076662131519274368e+01 0.000000000000000000e+00
6.106086167800453524e+01 0.000000000000000000e+00
6.138068027210884026e+01 0.000000000000000000e+00
6.169469387755101764e+01 0.000000000000000000e+00
6.199800453514739473e+01 0.000000000000000000e+00
6.229986394557823104e+01 0.000000000000000000e+00
6.260988662131519078e+01 0.000000000000000000e+00
6.291301587301587261e+01 0.000000000000000000e+00
6.321142857142856997e+01 0.000000000000000000e+00
6.350421768707482784e+01 0.000000000000000000e+00
6.381950113378685074e+01 0.000000000000000000e+00
6.414149659863944919e+01 0.000000000000000000e+00
6.443990929705215365e+01 0.000000000000000000e+00
6.472907029478457730e+01 0.000000000000000000e+00
6.504489795918367179e+01 0.000000000000000000e+00
6.534712018140589862e+01 0.000000000000000000e+00
6.563900226757370149e+01 0.000000000000000000e+00
6.594176870748299280e+01 0.000000000000000000e+00
6.626195011337868834e+01 0.000000000000000000e+00
6.658884353741495943e+01 0.000000000000000000e+00
nan -1.000000000000000000e+00
6.718469387700000084e+01 0.000000000000000000e+00
6.748752834467120465e+01 0.000000000000000000e+00
6.778920634920635280e+01 0.000000000000000000e+00
6.808888888888888857e+01 0.000000000000000000e+00
6.839387755100000277e+01 0.000000000000000000e+00
6.870131519274376330e+01 0.000000000000000000e+00
nan -1.000000000000000000e+00
nan -1.000000000000000000e+00
nan -1.000000000000000000e+00
nan -1.000000000000000000e+00
nan -1.000000000000000000e+00
nan -1.000000000000000000e+00
nan -1.000000000000000000e+00
nan -1.000000000000000000e+00
nan -1.000000000000000000e+00
nan -1.000000000000000000e+00
nan -1.000000000000000000e+00
nan -1.000000000000000000e+00
nan -1.000000000000000000e+00
nan -1.000000000000000000e+00
nan -1.000000000000000000e+00
nan -1.000000000000000000e+00
nan -1.000000000000000000e+00
nan -1.000000000000000000e+00
nan -1.000000000000000000e+00
nan -1.000000000000000000e+00
nan -1.000000000000000000e+00
7.543854875283446404e+01 0.000000000000000000e+00
7.574149659863945772e+01 0.000000000000000000e+00
7.606548752834467564e+01 0.000000000000000000e+00
nan -1.000000000000000000e+00
nan -1.000000000000000000e+00
nan -1.000000000000000000e+00
nan -1.000000000000000000e+00
nan -1.000000000000000000e+00
nan -1.000000000000000000e+00
7.819283446712017849e+01 0.000000000000000000e+00
7.848653061224489136e+01 0.000000000000000000e+00
7.879600907029478662e+01 0.000000000000000000e+00
7.909750566893424661e+01 0.000000000000000000e+00
7.941968253968254032e+01 0.000000000000000000e+00
7.973804988662131166e+01 0.000000000000000000e+00
8.004825396825397377e+01 0.000000000000000000e+00
8.034902494331065270e+01 0.000000000000000000e+00
8.065215419501133454e+01 0.000000000000000000e+00
8.096253968253968480e+01 0.000000000000000000e+00
8.126331065759637795e+01 0.000000000000000000e+00
8.156607709750566926e+01 0.000000000000000000e+00
8.187120181405896346e+01 0.000000000000000000e+00
8.218666666666666742e+01 0.000000000000000000e+00
8.247854875283447029e+01 0.000000000000000000e+00
8.278439909297051713e+01 0.000000000000000000e+00
8.308244897959183106e+01 0.000000000000000000e+00
8.340281179138321477e+01 0.000000000000000000e+00
8.370521541950112976e+01 0.000000000000000000e+00
8.401233560090703634e+01 0.000000000000000000e+00
8.430893424036281658e+01 0.000000000000000000e+00
8.461678004535147579e+01 0.000000000000000000e+00
8.492879818594104790e+01 0.000000000000000000e+00
8.522938775510203868e+01 0.000000000000000000e+00
8.551999999999999602e+01 0.000000000000000000e+00
8.584653061224490500e+01 0.000000000000000000e+00
8.615655328798186474e+01 0.000000000000000000e+00
8.646167800453514474e+01 0.000000000000000000e+00
8.677405895691609317e+01 0.000000000000000000e+00
8.707229024943310947e+01 0.000000000000000000e+00
8.737596371882085577e+01 0.000000000000000000e+00
8.768090702947846182e+01 0.000000000000000000e+00
8.797333333333332916e+01 0.000000000000000000e+00
8.830294784580499368e+01 0.000000000000000000e+00
8.861043083900226236e+01 0.000000000000000000e+00
8.890775510204080945e+01 0.000000000000000000e+00
8.920562358276643522e+01 0.000000000000000000e+00
8.950911564625850758e+01 0.000000000000000000e+00
8.982077097505668917e+01 0.000000000000000000e+00
9.012390022675737100e+01 0.000000000000000000e+00
9.043138321995465390e+01 0.000000000000000000e+00
9.075065759637188023e+01 0.000000000000000000e+00
9.104725623582766048e+01 0.000000000000000000e+00
9.134548752834467678e+01 0.000000000000000000e+00
9.166004535147392573e+01 0.000000000000000000e+00
9.198621315192744419e+01 0.000000000000000000e+00
9.228063492063492390e+01 0.000000000000000000e+00
9.257741496598639230e+01 0.000000000000000000e+00
9.288326530612245335e+01 0.000000000000000000e+00
9.319401360544217994e+01 0.000000000000000000e+00
9.349659863945578309e+01 0.000000000000000000e+00
9.381297052154195626e+01 0.000000000000000000e+00
9.412335600907029232e+01 0.000000000000000000e+00
9.442594104308389547e+01 0.000000000000000000e+00
9.472907029478457730e+01 0.000000000000000000e+00
9.502077097505669201e+01 0.000000000000000000e+00
9.531809523809523910e+01 0.000000000000000000e+00
9.564027210884353281e+01 0.000000000000000000e+00
9.593378684807255752e+01 0.000000000000000000e+00
9.623818594104308488e+01 0.000000000000000000e+00
9.654312925170067672e+01 0.000000000000000000e+00
9.685913832199545936e+01 0.000000000000000000e+00
9.714684807256236354e+01 0.000000000000000000e+00
9.744725623582766616e+01 0.000000000000000000e+00
9.777360544217687277e+01 0.000000000000000000e+00
9.806911564625850986e+01 0.000000000000000000e+00
9.836226757369614404e+01 0.000000000000000000e+00
9.868208616780044906e+01 0.000000000000000000e+00
9.898920634920635564e+01 0.000000000000000000e+00
9.928907029478457957e+01 0.000000000000000000e+00
9.960018140589569668e+01 0.000000000000000000e+00
9.990040816326531115e+01 0.000000000000000000e+00
1.002022675736961475e+02 0.000000000000000000e+00
1.004992290249433040e+02 0.000000000000000000e+00
1.007867346929999854e+02 0.000000000000000000e+00
1.011174603174603135e+02 0.000000000000000000e+00
1.014260317460317395e+02 0.000000000000000000e+00
1.017389569160997667e+02 0.000000000000000000e+00
1.020460770975056732e+02 0.000000000000000000e+00
1.023463038548752877e+02 0.000000000000000000e+00
1.026233106575963774e+02 0.000000000000000000e+00
1.029512925170068058e+02 0.000000000000000000e+00
1.032591383219954650e+02 0.000000000000000000e+00
1.035704308390022703e+02 0.000000000000000000e+00
1.038690249433106629e+02 0.000000000000000000e+00
1.041794104308389990e+02 0.000000000000000000e+00
1.044809070294784590e+02 0.000000000000000000e+00
1.047894784580498850e+02 0.000000000000000000e+00
1.050722902494331095e+02 0.000000000000000000e+00
1.053837641723356029e+02 0.000000000000000000e+00
1.056939682539682508e+02 0.000000000000000000e+00
1.059981859410430900e+02 0.000000000000000000e+00
1.063078458049886592e+02 0.000000000000000000e+00
1.066102494331065742e+02 0.000000000000000000e+00
1.069220861678004582e+02 0.000000000000000000e+00
1.072295691609977268e+02 0.000000000000000000e+00
1.075385034013605434e+02 0.000000000000000000e+00
1.078459863945578263e+02 0.000000000000000000e+00
1.081355102040816263e+02 0.000000000000000000e+00
1.084524263038548781e+02 0.000000000000000000e+00
nan -1.000000000000000000e+00
1.090626757369614523e+02 0.000000000000000000e+00
1.093692517006802660e+02 0.000000000000000000e+00
1.096749206349206389e+02 0.000000000000000000e+00
1.099660770975056749e+02 0.000000000000000000e+00
1.102873469387755136e+02 0.000000000000000000e+00
1.105933786848072629e+02 0.000000000000000000e+00
1.108963265306122423e+02 0.000000000000000000e+00
1.111958276643990899e+02 0.000000000000000000e+00
1.115073015873015834e+02 0.000000000000000000e+00
1.118100680272108889e+02 0.000000000000000000e+00
1.121093877551020341e+02 0.000000000000000000e+00
1.124105215419501178e+02 0.000000000000000000e+00
1.127125623582766423e+02 0.000000000000000000e+00
1.130133333333333354e+02 0.000000000000000000e+00
1.133246258503401407e+02 0.000000000000000000e+00
1.136290249433106538e+02 0.000000000000000000e+00
1.139535600907029504e+02 0.000000000000000000e+00
1.142737414965986460e+02 0.000000000000000000e+00
1.145785034013605497e+02 0.000000000000000000e+00
1.148826530609999992e+02 0.000000000000000000e+00
1.151749659863945539e+02 0.000000000000000000e+00
1.154804535147392244e+02 0.000000000000000000e+00
1.157781405895691620e+02 0.000000000000000000e+00
1.160845351473922875e+02 0.000000000000000000e+00
1.163784126984127028e+02 0.000000000000000000e+00
1.166848072562358283e+02 0.000000000000000000e+00
1.169989795910000083e+02 0.000000000000000000e+00
1.172749206349206332e+02 0.000000000000000000e+00
1.175773242630385482e+02 0.000000000000000000e+00
nan -1.000000000000000000e+00
1.182122448979591809e+02 0.000000000000000000e+00
1.185333333333333314e+02 0.000000000000000000e+00
1.188429931972789149e+02 0.000000000000000000e+00
1.191453968253968299e+02 0.000000000000000000e+00
1.194389115646258546e+02 0.000000000000000000e+00
1.197329705215419438e+02 0.000000000000000000e+00
1.200388208616780048e+02 0.000000000000000000e+00
1.203668027210884333e+02 0.000000000000000000e+00
1.206639455782312922e+02 0.000000000000000000e+00
1.209616326530612298e+02 0.000000000000000000e+00
1.212589569160997769e+02 0.000000000000000000e+00
1.215811337868480706e+02 0.000000000000000000e+00
1.218786394557823058e+02 0.000000000000000000e+00
1.221877551020408106e+02 0.000000000000000000e+00
nan -1.000000000000000000e+00
1.227960090702947866e+02 0.000000000000000000e+00
1.231033106575963672e+02 0.000000000000000000e+00
1.234144217687074843e+02 0.000000000000000000e+00
1.237180952380952448e+02 0.000000000000000000e+00
1.240404535147392266e+02 0.000000000000000000e+00
1.243379591836734761e+02 0.000000000000000000e+00
1.246458049886621353e+02 0.000000000000000000e+00
nan -1.000000000000000000e+00
1.252511564625850298e+02 0.000000000000000000e+00
1.255406802721088440e+02 0.000000000000000000e+00
1.258510657596371942e+02 0.000000000000000000e+00
1.261592743764172297e+02 0.000000000000000000e+00
1.264741950113378692e+02 0.000000000000000000e+00
1.267778684807256298e+02 0.000000000000000000e+00
1.270866213151927440e+02 0.000000000000000000e+00
nan -1.000000000000000000e+00
1.276925170068027171e+02 0.000000000000000000e+00
1.279912925170067979e+02 0.000000000000000000e+00
1.283080272108843474e+02 0.000000000000000000e+00
1.286191383219954787e+02 0.000000000000000000e+00
1.289213605442176913e+02 0.000000000000000000e+00
1.292244897959183731e+02 0.000000000000000000e+00
1.295339682539682542e+02 0.000000000000000000e+00
nan -1.000000000000000000e+00
1.301344217687074831e+02 0.000000000000000000e+00
1.304312018140589657e+02 0.000000000000000000e+00
1.307453968253968242e+02 0.000000000000000000e+00
1.310432653061224357e+02 0.000000000000000000e+00
1.313551020408163197e+02 0.000000000000000000e+00
1.316513378684807378e+02 0.000000000000000000e+00
1.319615419501133715e+02 0.000000000000000000e+00
nan -1.000000000000000000e+00
1.325890249433106476e+02 0.000000000000000000e+00
1.328930612244897986e+02 0.000000000000000000e+00
1.332110657596371937e+02 0.000000000000000000e+00
1.335161904761904736e+02 0.000000000000000000e+00
1.338296598639455794e+02 0.000000000000000000e+00
1.341233560090703065e+02 0.000000000000000000e+00
1.344357369614512550e+02 0.000000000000000000e+00
nan -1.000000000000000000e+00
1.350336507936507928e+02 0.000000000000000000e+00
1.353476643990929631e+02 0.000000000000000000e+00
1.356506122448979568e+02 0.000000000000000000e+00
1.359577324263038633e+02 0.000000000000000000e+00
1.362570521541950086e+02 0.000000000000000000e+00
1.365509297052154238e+02 0.000000000000000000e+00
1.368676643990929733e+02 0.000000000000000000e+00
1.371746031746031633e+02 0.000000000000000000e+00
1.374844444444444491e+02 0.000000000000000000e+00
1.377912018140589510e+02 0.000000000000000000e+00
1.381121088435374133e+02 0.000000000000000000e+00
nan -1.000000000000000000e+00
nan -1.000000000000000000e+00
1.390336507936507928e+02 0.000000000000000000e+00
1.393326077097505618e+02 0.000000000000000000e+00
1.396442630385487575e+02 0.000000000000000000e+00
nan -1.000000000000000000e+00
1.402441723356008936e+02 0.000000000000000000e+00
1.405552834467120249e+02 0.000000000000000000e+00
1.408602267573696167e+02 0.000000000000000000e+00
nan -1.000000000000000000e+00
nan -1.000000000000000000e+00
nan -1.000000000000000000e+00
nan -1.000000000000000000e+00
nan -1.000000000000000000e+00
nan -1.000000000000000000e+00
nan -1.000000000000000000e+00
nan -1.000000000000000000e+00
nan -1.000000000000000000e+00
nan -1.000000000000000000e+00
nan -1.000000000000000000e+00
nan -1.000000000000000000e+00
nan -1.000000000000000000e+00
nan -1.000000000000000000e+00
nan -1.000000000000000000e+00
nan -1.000000000000000000e+00
nan -1.000000000000000000e+00
nan -1.000000000000000000e+00
1.466340136054421635e+02 0.000000000000000000e+00
1.469476643990929574e+02 0.000000000000000000e+00
1.472511564625850440e+02 0.000000000000000000e+00
1.475363265306122571e+02 0.000000000000000000e+00
1.478487074829932055e+02 0.000000000000000000e+00
1.481688888888888869e+02 0.000000000000000000e+00
1.484763718820861698e+02 0.000000000000000000e+00
1.487822222222222308e+02 0.000000000000000000e+00
1.490755555555555532e+02 0.000000000000000000e+00
1.493826757369614597e+02 0.000000000000000000e+00
1.496928798185940934e+02 0.000000000000000000e+00
1.499920181405895789e+02 0.000000000000000000e+00
1.502913378684807242e+02 0.000000000000000000e+00
1.506135147392290321e+02 0.000000000000000000e+00
1.509113832199546437e+02 0.000000000000000000e+00
1.512143310657596373e+02 0.000000000000000000e+00
1.515107482993197152e+02 0.000000000000000000e+00
1.518247619047619139e+02 0.000000000000000000e+00
1.521239002267573710e+02 0.000000000000000000e+00
1.524250340136054547e+02 0.000000000000000000e+00
1.527490249433106442e+02 0.000000000000000000e+00
1.530574149659863963e+02 0.000000000000000000e+00
1.533605442176870781e+02 0.000000000000000000e+00
1.536633106575963836e+02 0.000000000000000000e+00
1.539548299319727960e+02 0.000000000000000000e+00
1.542779138321995447e+02 0.000000000000000000e+00
1.545893877551020523e+02 0.000000000000000000e+00
1.548917913832199531e+02 0.000000000000000000e+00
1.551936507936507894e+02 0.000000000000000000e+00
1.555073015873015834e+02 0.000000000000000000e+00
1.558109750566893297e+02 0.000000000000000000e+00
1.561155555555555452e+02 0.000000000000000000e+00
1.564137868480725615e+02 0.000000000000000000e+00
1.567214512471655325e+02 0.000000000000000000e+00
1.570225850340136162e+02 0.000000000000000000e+00
1.573184580498866296e+02 0.000000000000000000e+00
1.576480725623582657e+02 0.000000000000000000e+00
1.579490249433106612e+02 0.000000000000000000e+00
1.582592290249433233e+02 0.000000000000000000e+00
1.585578231292516875e+02 0.000000000000000000e+00
1.588598639455782404e+02 0.000000000000000000e+00
1.591851247165532754e+02 0.000000000000000000e+00
1.594918820861678057e+02 0.000000000000000000e+00
1.597942857142857065e+02 0.000000000000000000e+00
1.600923356009070346e+02 0.000000000000000000e+00
1.604132426303854970e+02 0.000000000000000000e+00
1.607212698412698444e+02 0.000000000000000000e+00
1.610196825396825488e+02 0.000000000000000000e+00
1.613356916099773173e+02 0.000000000000000000e+00
1.616524263038548668e+02 0.000000000000000000e+00
1.619466666666666583e+02 0.000000000000000000e+00
1.622378231292516944e+02 0.000000000000000000e+00
1.625405895691609999e+02 0.000000000000000000e+00
1.628669387755101923e+02 0.000000000000000000e+00
1.631731519274376296e+02 0.000000000000000000e+00
1.634644897959183538e+02 0.000000000000000000e+00
1.637804988662131507e+02 0.000000000000000000e+00
1.640959637188208546e+02 0.000000000000000000e+00
1.643976417233560028e+02 0.000000000000000000e+00
1.647038548752834402e+02 0.000000000000000000e+00
1.650002721088435464e+02 0.000000000000000000e+00
1.653215419501133852e+02 0.000000000000000000e+00
1.656201360544217778e+02 0.000000000000000000e+00
1.659165532879818556e+02 0.000000000000000000e+00
1.662258503401360485e+02 0.000000000000000000e+00
1.665404081632653117e+02 0.000000000000000000e+00
nan -1.000000000000000000e+00
1.671517460317460291e+02 0.000000000000000000e+00
1.674583219954648428e+02 0.000000000000000000e+00
1.677719727891156367e+02 0.000000000000000000e+00
1.680809070294784533e+02 0.000000000000000000e+00
1.683677097505668883e+02 0.000000000000000000e+00
1.686790022675737077e+02 0.000000000000000000e+00
1.689859410430838977e+02 0.000000000000000000e+00
1.692945124716553380e+02 0.000000000000000000e+00
1.696085260770975083e+02 0.000000000000000000e+00
1.699027664399092998e+02 0.000000000000000000e+00
1.702039002267573835e+02 0.000000000000000000e+00
1.705157369614512390e+02 0.000000000000000000e+00
1.708237641723356148e+02 0.000000000000000000e+00
1.711138321995464935e+02 0.000000000000000000e+00
1.714334693877551103e+02 0.000000000000000000e+00
1.717427664399093032e+02 0.000000000000000000e+00
1.720540589569160943e+02 0.000000000000000000e+00
1.723497505668934195e+02 0.000000000000000000e+00
1.726663038548752809e+02 0.000000000000000000e+00
1.729583673469387861e+02 0.000000000000000000e+00
1.732620408163265324e+02 0.000000000000000000e+00
1.735510204079999994e+02 0.000000000000000000e+00
1.738634013605442306e+02 0.000000000000000000e+00
1.741790476190476227e+02 0.000000000000000000e+00
1.744818140589569282e+02 0.000000000000000000e+00
1.747715192743764305e+02 0.000000000000000000e+00
1.750969614512471537e+02 0.000000000000000000e+00
1.754040816326530603e+02 0.000000000000000000e+00
1.757159183673469443e+02 0.000000000000000000e+00
1.760081632650000074e+02 0.000000000000000000e+00
1.763152834467120158e+02 0.000000000000000000e+00
1.766111564625850292e+02 0.000000000000000000e+00
1.769242630385487587e+02 0.000000000000000000e+00
1.772328344671201705e+02 0.000000000000000000e+00
1.775526530612245040e+02 0.000000000000000000e+00
1.778530612240000153e+02 0.000000000000000000e+00
1.781520181405895755e+02 0.000000000000000000e+00
1.784435374149659879e+02 0.000000000000000000e+00
1.787604535147392255e+02 0.000000000000000000e+00
1.790566893424036152e+02 0.000000000000000000e+00
1.793621768707483000e+02 0.000000000000000000e+00
1.796571428571428442e+02 0.000000000000000000e+00
1.799827664399092839e+02 0.000000000000000000e+00
1.802884353741496568e+02 0.000000000000000000e+00
1.805804988662131620e+02 0.000000000000000000e+00
1.808861678004535065e+02 0.000000000000000000e+00
1.811974603174603260e+02 0.000000000000000000e+00
1.815025850340136060e+02 0.000000000000000000e+00
1.817990022675736839e+02 0.000000000000000000e+00
1.820979591830000004e+02 0.000000000000000000e+00
1.824146938775510307e+02 0.000000000000000000e+00
1.827212698412698444e+02 0.000000000000000000e+00
1.830296598639455681e+02 0.000000000000000000e+00
1.833177324263038486e+02 0.000000000000000000e+00
1.836355555555555554e+02 0.000000000000000000e+00
1.839502947845805068e+02 0.000000000000000000e+00
1.842441723356008936e+02 0.000000000000000000e+00
1.845534693877551149e+02 0.000000000000000000e+00
nan -1.000000000000000000e+00
1.851533786848072509e+02 0.000000000000000000e+00
1.854534240362811772e+02 0.000000000000000000e+00
1.857578231292517046e+02 0.000000000000000000e+00
1.860660317460317401e+02 0.000000000000000000e+00
nan -1.000000000000000000e+00
1.866940589569161091e+02 0.000000000000000000e+00
1.870086167800453438e+02 0.000000000000000000e+00
1.873073922902494246e+02 0.000000000000000000e+00
nan -1.000000000000000000e+00
1.879323356009070380e+02 0.000000000000000000e+00
1.882323809523809643e+02 0.000000000000000000e+00
1.885239002267573767e+02 0.000000000000000000e+00
1.888462585034013728e+02 0.000000000000000000e+00
1.891406802721088525e+02 0.000000000000000000e+00
1.894526984126984246e+02 0.000000000000000000e+00
nan -1.000000000000000000e+00
1.900640362811791420e+02 0.000000000000000000e+00
1.903611791383220009e+02 0.000000000000000000e+00
1.906800907029478367e+02 0.000000000000000000e+00
1.909808616780045440e+02 0.000000000000000000e+00
1.912865306122448885e+02 0.000000000000000000e+00
1.915802267573696156e+02 0.000000000000000000e+00
1.919007709750567017e+02 0.000000000000000000e+00
nan -1.000000000000000000e+00
1.924977777777777703e+02 0.000000000000000000e+00
1.927927437641723429e+02 0.000000000000000000e+00
1.931152834467120272e+02 0.000000000000000000e+00
nan -1.000000000000000000e+00
1.937155555555555679e+02 0.000000000000000000e+00
1.940117913832199577e+02 0.000000000000000000e+00
1.943223582766439961e+02 0.000000000000000000e+00
1.946180498866213213e+02 0.000000000000000000e+00
1.949264399092970450e+02 0.000000000000000000e+00
1.952250340136054376e+02 0.000000000000000000e+00
1.955473922902494337e+02 0.000000000000000000e+00
nan -1.000000000000000000e+00
1.961707029478457969e+02 0.000000000000000000e+00
1.964549659863945692e+02 0.000000000000000000e+00
1.967687981859410513e+02 0.000000000000000000e+00
1.970661224489795984e+02 0.000000000000000000e+00
1.973830385487528360e+02 0.000000000000000000e+00
1.976785487528344731e+02 0.000000000000000000e+00
1.979985487528344663e+02 0.000000000000000000e+00
nan -1.000000000000000000e+00
1.986086167800453381e+02 0.000000000000000000e+00
1.989008616780045315e+02 0.000000000000000000e+00
1.992243083900226850e+02 0.000000000000000000e+00
1.995180045351473836e+02 0.000000000000000000e+00
1.998352834467120260e+02 0.000000000000000000e+00
2.001278911564625957e+02 0.000000000000000000e+00
2.004420861678004542e+02 0.000000000000000000e+00
nan -1.000000000000000000e+00
2.010641269841269718e+02 0.000000000000000000e+00
2.013674376417233418e+02 0.000000000000000000e+00
2.016682086167800492e+02 0.000000000000000000e+00
2.019686167800453518e+02 0.000000000000000000e+00
2.022780952380952328e+02 0.000000000000000000e+00
2.025873922902494257e+02 0.000000000000000000e+00
2.028890702947845739e+02 0.000000000000000000e+00
nan -1.000000000000000000e+00
2.034884353741496739e+02 0.000000000000000000e+00
2.037928344671201728e+02 0.000000000000000000e+00
2.041041269841269923e+02 0.000000000000000000e+00
2.043905668934240225e+02 0.000000000000000000e+00
2.047132879818594233e+02 0.000000000000000000e+00
2.050178684807256104e+02 0.000000000000000000e+00
2.053413151927437639e+02 0.000000000000000000e+00
nan -1.000000000000000000e+00
2.059267120181405915e+02 0.000000000000000000e+00
2.062419954648526073e+02 0.000000000000000000e+00
2.065545578231292438e+02 0.000000000000000000e+00
2.068444444444444343e+02 0.000000000000000000e+00
2.071604535147392312e+02 0.000000000000000000e+00
2.074517913832199554e+02 0.000000000000000000e+00
2.077705215419501030e+02 0.000000000000000000e+00
nan -1.000000000000000000e+00
2.083829478458049778e+02 0.000000000000000000e+00
2.086733786848072612e+02 0.000000000000000000e+00
2.089790476190476056e+02 0.000000000000000000e+00
2.092727437641723327e+02 0.000000000000000000e+00
2.095862131519274385e+02 0.000000000000000000e+00
2.098880725623582748e+02 0.000000000000000000e+00
2.102106122448979590e+02 0.000000000000000000e+00
2.105191836734693993e+02 0.000000000000000000e+00
2.108243083900226793e+02 0.000000000000000000e+00
2.111307029478458048e+02 0.000000000000000000e+00
nan -1.000000000000000000e+00
2.117313378684807219e+02 0.000000000000000000e+00
2.120473469387755188e+02 0.000000000000000000e+00
2.123488435374149788e+02 0.000000000000000000e+00
2.126619501133786798e+02 0.000000000000000000e+00
2.129667120181405835e+02 0.000000000000000000e+00
2.132709297052154227e+02 0.000000000000000000e+00
2.135773242630385482e+02 0.000000000000000000e+00
2.138724716553288090e+02 0.000000000000000000e+00
2.141781405895691535e+02 0.000000000000000000e+00
2.145015873015873069e+02 0.000000000000000000e+00
2.147963718820861629e+02 0.000000000000000000e+00
2.150993197278911566e+02 0.000000000000000000e+00
2.154089795918367258e+02 0.000000000000000000e+00
2.157211791383219861e+02 0.000000000000000000e+00
2.160261224489795779e+02 0.000000000000000000e+00
nan -1.000000000000000000e+00
2.166213151927437650e+02 0.000000000000000000e+00
2.169385941043083790e+02 0.000000000000000000e+00
2.172408163265306200e+02 0.000000000000000000e+00
2.175579138321995458e+02 0.000000000000000000e+00
2.178617687074829803e+02 0.000000000000000000e+00
2.181523809523809518e+02 0.000000000000000000e+00
2.184504308390022800e+02 0.000000000000000000e+00
