# Supplementary material for: Correlated microtiming deviations in jazz and rock music
Source: PLoS One. 2018 Jan 24;13(1):e0186361. doi: 10.1371/journal.pone.0186361 (PMC5783353; doi:10.1371/journal.pone.0186361)
Supplement: S1 Dataset — (ZIP) [file pone.0186361.s001.zip › R47.dat]

8.409070294784580568e+00 0.000000000000000000e+00
8.701859410430838437e+00 0.000000000000000000e+00
8.992471655328797553e+00 0.000000000000000000e+00
nan -1.000000000000000000e+00
9.557006802721089045e+00 0.000000000000000000e+00
9.833106575963718399e+00 0.000000000000000000e+00
1.013587301587301504e+01 0.000000000000000000e+00
nan -1.000000000000000000e+00
1.070458049886621232e+01 0.000000000000000000e+00
1.098521541950113445e+01 0.000000000000000000e+00
1.125297052154195043e+01 0.000000000000000000e+00
nan -1.000000000000000000e+00
1.181460317460317455e+01 0.000000000000000000e+00
1.211029478458049802e+01 0.000000000000000000e+00
1.240507936507936471e+01 0.000000000000000000e+00
nan -1.000000000000000000e+00
1.296834467120181422e+01 0.000000000000000000e+00
1.324662131519274411e+01 0.000000000000000000e+00
1.352145124716553326e+01 0.000000000000000000e+00
1.380517006802721092e+01 0.000000000000000000e+00
1.407818594104308474e+01 0.000000000000000000e+00
1.435954648526077015e+01 0.000000000000000000e+00
1.465124716553287954e+01 0.000000000000000000e+00
1.493061224489795968e+01 0.000000000000000000e+00
1.521251700680272023e+01 0.000000000000000000e+00
1.549714285714285644e+01 0.000000000000000000e+00
1.577505668934240290e+01 0.000000000000000000e+00
1.605170068027210917e+01 0.000000000000000000e+00
1.634430839002267533e+01 0.000000000000000000e+00
1.663219954648526056e+01 0.000000000000000000e+00
1.692698412698412724e+01 0.000000000000000000e+00
1.719746031746031889e+01 0.000000000000000000e+00
1.748625850340135912e+01 0.000000000000000000e+00
1.777560090702947804e+01 0.000000000000000000e+00
1.804353741496598573e+01 0.000000000000000000e+00
1.833541950113378860e+01 0.000000000000000000e+00
1.862820861678004647e+01 0.000000000000000000e+00
1.891210884353741406e+01 0.000000000000000000e+00
1.918167800453514715e+01 0.000000000000000000e+00
1.946485260770975145e+01 0.000000000000000000e+00
1.973986394557823232e+01 0.000000000000000000e+00
2.001904761904761898e+01 0.000000000000000000e+00
2.030403628117913684e+01 0.000000000000000000e+00
2.058376417233560218e+01 0.000000000000000000e+00
2.086839002267573662e+01 0.000000000000000000e+00
2.116335600907029502e+01 0.000000000000000000e+00
2.143002267573696074e+01 0.000000000000000000e+00
2.171392290249433188e+01 0.000000000000000000e+00
2.200907029478458199e+01 0.000000000000000000e+00
2.228807256235827694e+01 0.000000000000000000e+00
2.257668934240362901e+01 0.000000000000000000e+00
2.284970521541950106e+01 0.000000000000000000e+00
2.313451247165532720e+01 0.000000000000000000e+00
2.343401360544217837e+01 0.000000000000000000e+00
2.371537414965986557e+01 0.000000000000000000e+00
2.398784580498866248e+01 0.000000000000000000e+00
2.426485260770975216e+01 0.000000000000000000e+00
2.456199546485260754e+01 0.000000000000000000e+00
2.484009070294784749e+01 0.000000000000000000e+00
2.510621315192743808e+01 0.000000000000000000e+00
2.539827664399092910e+01 0.000000000000000000e+00
2.567981859410430800e+01 0.000000000000000000e+00
2.595845804988662309e+01 0.000000000000000000e+00
2.624888888888888872e+01 0.000000000000000000e+00
2.652009070199999741e+01 0.000000000000000000e+00
2.679582766439909136e+01 0.000000000000000000e+00
2.708317460317460146e+01 0.000000000000000000e+00
2.736580498866213063e+01 0.000000000000000000e+00
2.763936507936507780e+01 0.000000000000000000e+00
nan -1.000000000000000000e+00
2.822403628117913854e+01 0.000000000000000000e+00
2.851791383219954668e+01 0.000000000000000000e+00
2.879165532879818556e+01 0.000000000000000000e+00
2.907827664399092882e+01 0.000000000000000000e+00
nan -1.000000000000000000e+00
nan -1.000000000000000000e+00
nan -1.000000000000000000e+00
nan -1.000000000000000000e+00
3.049850340136054427e+01 0.000000000000000000e+00
3.078058956916099831e+01 0.000000000000000000e+00
3.105632653061224602e+01 0.000000000000000000e+00
3.134439909297052296e+01 0.000000000000000000e+00
3.162757369614512371e+01 0.000000000000000000e+00
3.191927437641723486e+01 0.000000000000000000e+00
3.218757369614512243e+01 0.000000000000000000e+00
3.246548752834467422e+01 0.000000000000000000e+00
3.275555555555555287e+01 0.000000000000000000e+00
3.303945578231292757e+01 0.000000000000000000e+00
3.332208616780045674e+01 0.000000000000000000e+00
3.359528344671201694e+01 0.000000000000000000e+00
3.388680272108843639e+01 0.000000000000000000e+00
3.417106575900000109e+01 0.000000000000000000e+00
3.445986394557823473e+01 0.000000000000000000e+00
nan -1.000000000000000000e+00
3.502820861678004860e+01 0.000000000000000000e+00
3.530684807256236013e+01 0.000000000000000000e+00
3.558603174603174324e+01 0.000000000000000000e+00
nan -1.000000000000000000e+00
nan -1.000000000000000000e+00
nan -1.000000000000000000e+00
3.670022675736961304e+01 0.000000000000000000e+00
3.699773242630385539e+01 0.000000000000000000e+00
3.728616780045351220e+01 0.000000000000000000e+00
3.757714285714286007e+01 0.000000000000000000e+00
3.784907029478458185e+01 0.000000000000000000e+00
3.812498866213152127e+01 0.000000000000000000e+00
3.840145124716553227e+01 0.000000000000000000e+00
3.869696145124716224e+01 0.000000000000000000e+00
3.897451247165533061e+01 0.000000000000000000e+00
nan -1.000000000000000000e+00
3.954340136054421606e+01 0.000000000000000000e+00
3.983691609977324077e+01 0.000000000000000000e+00
4.010721088435374071e+01 0.000000000000000000e+00
4.038240362811791329e+01 0.000000000000000000e+00
4.067102040816326536e+01 0.000000000000000000e+00
4.096362811791383507e+01 0.000000000000000000e+00
4.123954648526077449e+01 0.000000000000000000e+00
4.152163265306122497e+01 0.000000000000000000e+00
4.181678004535147153e+01 0.000000000000000000e+00
4.208743764172335489e+01 0.000000000000000000e+00
4.238022675736961276e+01 0.000000000000000000e+00
4.265868480725623613e+01 0.000000000000000000e+00
4.294294784580498714e+01 0.000000000000000000e+00
4.321052154195011497e+01 0.000000000000000000e+00
4.351492063492063522e+01 0.000000000000000000e+00
4.378702947845805227e+01 0.000000000000000000e+00
4.407927437641723145e+01 0.000000000000000000e+00
4.433414965899999771e+01 0.000000000000000000e+00
4.463310657596371556e+01 0.000000000000000000e+00
4.492081632653061263e+01 0.000000000000000000e+00
4.520145124716552942e+01 0.000000000000000000e+00
4.549115646258503176e+01 0.000000000000000000e+00
4.574947845804988589e+01 0.000000000000000000e+00
4.606294784580499169e+01 0.000000000000000000e+00
4.633814058956916426e+01 0.000000000000000000e+00
4.662349206349206554e+01 0.000000000000000000e+00
4.690467120181406102e+01 0.000000000000000000e+00
4.718276643990929387e+01 0.000000000000000000e+00
4.746775510204081883e+01 0.000000000000000000e+00
4.775201814058956984e+01 0.000000000000000000e+00
4.802975056689342637e+01 0.000000000000000000e+00
4.831600907029478265e+01 0.000000000000000000e+00
4.861061224489795762e+01 0.000000000000000000e+00
4.889396825396825363e+01 0.000000000000000000e+00
4.916698412698412568e+01 0.000000000000000000e+00
4.944598639455782063e+01 0.000000000000000000e+00
4.974040816326530745e+01 0.000000000000000000e+00
5.002485260770975373e+01 0.000000000000000000e+00
5.030258503401360315e+01 0.000000000000000000e+00
5.058539682539682758e+01 0.000000000000000000e+00
5.086693877500000127e+01 1.000000000000000000e+00
5.115664399092970172e+01 0.000000000000000000e+00
5.143600907029478719e+01 0.000000000000000000e+00
5.172226757369614347e+01 0.000000000000000000e+00
5.199873015873016158e+01 0.000000000000000000e+00
5.228770975056688997e+01 0.000000000000000000e+00
5.256000000000000227e+01 0.000000000000000000e+00
5.283700680272109196e+01 0.000000000000000000e+00
5.312852607709750430e+01 0.000000000000000000e+00
5.342385487528344612e+01 0.000000000000000000e+00
5.368816326530612315e+01 0.000000000000000000e+00
5.397206349206349074e+01 0.000000000000000000e+00
5.425306122448979806e+01 0.000000000000000000e+00
5.450757369614512271e+01 0.000000000000000000e+00
5.481596371882086061e+01 0.000000000000000000e+00
5.511219954648525743e+01 0.000000000000000000e+00
5.538666666666666316e+01 0.000000000000000000e+00
5.568380952380952209e+01 0.000000000000000000e+00
5.595102040816326650e+01 0.000000000000000000e+00
5.623038548752834487e+01 0.000000000000000000e+00
5.651537414965986272e+01 0.000000000000000000e+00
5.680181405895691427e+01 0.000000000000000000e+00
5.709079365079364976e+01 0.000000000000000000e+00
5.737487528344671261e+01 0.000000000000000000e+00
5.766929705215419233e+01 0.000000000000000000e+00
5.795755102040816098e+01 0.000000000000000000e+00
5.822403628117913854e+01 0.000000000000000000e+00
5.850902494331065640e+01 0.000000000000000000e+00
5.878712018140589635e+01 0.000000000000000000e+00
5.906612244897959130e+01 0.000000000000000000e+00
5.934349206349206440e+01 0.000000000000000000e+00
5.963845804988662280e+01 0.000000000000000000e+00
5.992326530612245250e+01 0.000000000000000000e+00
6.021605442176871037e+01 0.000000000000000000e+00
6.048380952380952635e+01 0.000000000000000000e+00
6.077242630385487843e+01 0.000000000000000000e+00
6.104018140589569441e+01 0.000000000000000000e+00
6.133079365079365175e+01 0.000000000000000000e+00
6.160417233560090722e+01 0.000000000000000000e+00
6.188770975056689139e+01 0.000000000000000000e+00
6.218485260770975032e+01 0.000000000000000000e+00
6.246439909297052395e+01 0.000000000000000000e+00
6.273596371882086231e+01 0.000000000000000000e+00
6.302367346938775228e+01 0.000000000000000000e+00
6.330394557823129276e+01 0.000000000000000000e+00
6.358458049886621666e+01 0.000000000000000000e+00
6.386467120181406187e+01 0.000000000000000000e+00
6.415655328798186474e+01 0.000000000000000000e+00
6.443482993197278574e+01 0.000000000000000000e+00
6.473088435374150151e+01 0.000000000000000000e+00
6.501133786848072305e+01 0.000000000000000000e+00
6.529487528344671432e+01 0.000000000000000000e+00
6.556789115646257926e+01 0.000000000000000000e+00
6.588063492063491822e+01 0.000000000000000000e+00
6.614639455699999360e+01 0.000000000000000000e+00
6.644263038548753286e+01 0.000000000000000000e+00
6.671800453514738649e+01 0.000000000000000000e+00
6.700861678004535804e+01 0.000000000000000000e+00
6.727238095238095639e+01 0.000000000000000000e+00
6.755900226757370319e+01 0.000000000000000000e+00
6.784362811791383763e+01 0.000000000000000000e+00
6.812371882086168284e+01 0.000000000000000000e+00
6.840181405895691569e+01 0.000000000000000000e+00
nan -1.000000000000000000e+00
6.898485260770975458e+01 0.000000000000000000e+00
6.925950113378684136e+01 0.000000000000000000e+00
6.953777777777777658e+01 0.000000000000000000e+00
6.982875283446712444e+01 0.000000000000000000e+00
7.010938775510203413e+01 0.000000000000000000e+00
7.039600907029478094e+01 0.000000000000000000e+00
7.066757369614512641e+01 0.000000000000000000e+00
7.094784580498865978e+01 0.000000000000000000e+00
7.123428571428571843e+01 0.000000000000000000e+00
7.152417233560090892e+01 0.000000000000000000e+00
7.180807256235827651e+01 0.000000000000000000e+00
7.209306122448980148e+01 0.000000000000000000e+00
7.237569160997732354e+01 0.000000000000000000e+00
7.265541950113379244e+01 0.000000000000000000e+00
7.293278911564625844e+01 0.000000000000000000e+00
7.321850340136055024e+01 0.000000000000000000e+00
nan -1.000000000000000000e+00
7.378104308390022936e+01 0.000000000000000000e+00
7.407800453514738592e+01 0.000000000000000000e+00
7.435283446712017508e+01 0.000000000000000000e+00
7.462929705215420029e+01 0.000000000000000000e+00
7.489578231292516364e+01 0.000000000000000000e+00
7.517351473922902017e+01 0.000000000000000000e+00
7.545106575963718853e+01 0.000000000000000000e+00
7.574603174603174693e+01 0.000000000000000000e+00
7.603102040816327190e+01 0.000000000000000000e+00
7.630077097505669315e+01 0.000000000000000000e+00
7.659628117913831602e+01 0.000000000000000000e+00
7.687727891156463045e+01 0.000000000000000000e+00
7.717532879818594438e+01 0.000000000000000000e+00
7.745233560090703406e+01 0.000000000000000000e+00
7.774439909297052509e+01 0.000000000000000000e+00
7.802412698412697978e+01 0.000000000000000000e+00
7.829678004535146840e+01 0.000000000000000000e+00
7.857922902494331652e+01 0.000000000000000000e+00
7.886077097505669542e+01 0.000000000000000000e+00
7.914557823129251801e+01 0.000000000000000000e+00
7.943274376417232929e+01 0.000000000000000000e+00
7.971755102040816610e+01 0.000000000000000000e+00
7.999782312925169947e+01 0.000000000000000000e+00
8.028770975056688997e+01 0.000000000000000000e+00
8.056290249433106965e+01 0.000000000000000000e+00
8.084789115646258040e+01 0.000000000000000000e+00
8.113451247165532720e+01 0.000000000000000000e+00
8.141732426303855163e+01 0.000000000000000000e+00
8.170920634920635450e+01 0.000000000000000000e+00
8.198548752834467734e+01 0.000000000000000000e+00
8.227138321995464310e+01 0.000000000000000000e+00
8.256163265306122412e+01 0.000000000000000000e+00
8.284172335600906933e+01 0.000000000000000000e+00
8.312471655328798192e+01 0.000000000000000000e+00
8.339918367346939476e+01 0.000000000000000000e+00
8.368798185941042789e+01 0.000000000000000000e+00
8.397387755102040785e+01 0.000000000000000000e+00
8.424888888888888516e+01 0.000000000000000000e+00
8.453351473922901960e+01 0.000000000000000000e+00
8.482630385487527747e+01 0.000000000000000000e+00
nan -1.000000000000000000e+00
8.538303854875283605e+01 0.000000000000000000e+00
8.565333333300000618e+01 0.000000000000000000e+00
8.595138321995464992e+01 0.000000000000000000e+00
8.622439909297051486e+01 0.000000000000000000e+00
8.649995464852607086e+01 0.000000000000000000e+00
8.678802721088435135e+01 0.000000000000000000e+00
8.707882086167801106e+01 0.000000000000000000e+00
8.736072562358276627e+01 0.000000000000000000e+00
8.763700680272108912e+01 0.000000000000000000e+00
8.792018140589568986e+01 0.000000000000000000e+00
8.820680272108843667e+01 0.000000000000000000e+00
8.848163265306122582e+01 0.000000000000000000e+00
8.876970521541950632e+01 0.000000000000000000e+00
8.905433106575964075e+01 0.000000000000000000e+00
8.934476190476190993e+01 0.000000000000000000e+00
8.962648526077097699e+01 0.000000000000000000e+00
8.990548752834466484e+01 0.000000000000000000e+00
nan -1.000000000000000000e+00
9.046857142857142264e+01 0.000000000000000000e+00
9.075755102040815814e+01 0.000000000000000000e+00
9.103800453514739388e+01 0.000000000000000000e+00
9.131700680272108173e+01 0.000000000000000000e+00
9.161233560090703065e+01 0.000000000000000000e+00
9.189351473922901903e+01 0.000000000000000000e+00
9.217287981859409740e+01 0.000000000000000000e+00
9.245315192700000750e+01 0.000000000000000000e+00
9.274666666666666970e+01 0.000000000000000000e+00
nan -1.000000000000000000e+00
9.328544217687074536e+01 0.000000000000000000e+00
9.358512471655328113e+01 0.000000000000000000e+00
9.387392290249432847e+01 0.000000000000000000e+00
9.415002267573696315e+01 0.000000000000000000e+00
9.442086167800454177e+01 0.000000000000000000e+00
9.470149659863945146e+01 0.000000000000000000e+00
9.498412698412698774e+01 0.000000000000000000e+00
9.527600907029479060e+01 0.000000000000000000e+00
9.555229024943311344e+01 0.000000000000000000e+00
nan -1.000000000000000000e+00
9.613224489795918259e+01 0.000000000000000000e+00
9.641287981859410650e+01 0.000000000000000000e+00
9.669823129251700777e+01 0.000000000000000000e+00
9.697541950113378562e+01 0.000000000000000000e+00
9.726548752834466427e+01 0.000000000000000000e+00
9.754485260770975685e+01 0.000000000000000000e+00
9.784072562358277025e+01 0.000000000000000000e+00
9.813333333333333997e+01 0.000000000000000000e+00
9.842213151927437309e+01 0.000000000000000000e+00
9.869387755102040671e+01 0.000000000000000000e+00
9.895836734693877190e+01 0.000000000000000000e+00
9.922340136054421578e+01 0.000000000000000000e+00
9.951564625850339496e+01 0.000000000000000000e+00
9.980462585034013046e+01 0.000000000000000000e+00
1.000790929705215433e+02 0.000000000000000000e+00
1.003658956916099783e+02 0.000000000000000000e+00
1.006601360544217698e+02 0.000000000000000000e+00
nan -1.000000000000000000e+00
1.012206802721088366e+02 0.000000000000000000e+00
1.015024036281179178e+02 0.000000000000000000e+00
1.017792290249433051e+02 0.000000000000000000e+00
1.020651247165532851e+02 0.000000000000000000e+00
1.023502947845804982e+02 0.000000000000000000e+00
nan -1.000000000000000000e+00
nan -1.000000000000000000e+00
nan -1.000000000000000000e+00
1.034851700680272160e+02 0.000000000000000000e+00
1.037746938775510159e+02 0.000000000000000000e+00
1.040500680272108838e+02 0.000000000000000000e+00
nan -1.000000000000000000e+00
nan -1.000000000000000000e+00
nan -1.000000000000000000e+00
1.051843990929705228e+02 0.000000000000000000e+00
1.054563265306122446e+02 0.000000000000000000e+00
1.057498412698412693e+02 0.000000000000000000e+00
1.060302947845805051e+02 0.000000000000000000e+00
1.063123809523809484e+02 0.000000000000000000e+00
nan -1.000000000000000000e+00
nan -1.000000000000000000e+00
nan -1.000000000000000000e+00
nan -1.000000000000000000e+00
1.077367800453514803e+02 0.000000000000000000e+00
1.080130612244897890e+02 0.000000000000000000e+00
1.083063945578231255e+02 0.000000000000000000e+00
1.085857596371882039e+02 0.000000000000000000e+00
1.088449886621315130e+02 0.000000000000000000e+00
1.091481179138321949e+02 0.000000000000000000e+00
1.094323809523809530e+02 0.000000000000000000e+00
1.097108390022675763e+02 0.000000000000000000e+00
1.099951020408163203e+02 0.000000000000000000e+00
1.102675736961451207e+02 0.000000000000000000e+00
1.105547392290249462e+02 0.000000000000000000e+00
1.108411791383219906e+02 0.000000000000000000e+00
1.111091156462585019e+02 0.000000000000000000e+00
1.113959183673469369e+02 0.000000000000000000e+00
1.116805442176870713e+02 0.000000000000000000e+00
1.119590022675736947e+02 0.000000000000000000e+00
1.122372789115646299e+02 0.000000000000000000e+00
1.125206349206349188e+02 0.000000000000000000e+00
1.128137868480725672e+02 0.000000000000000000e+00
1.130975056689342466e+02 0.000000000000000000e+00
1.133895691609977376e+02 0.000000000000000000e+00
1.136752834467120152e+02 0.000000000000000000e+00
1.139620861678004502e+02 0.000000000000000000e+00
1.142429024943310623e+02 0.000000000000000000e+00
1.145358730158730225e+02 0.000000000000000000e+00
1.148097959183673424e+02 0.000000000000000000e+00
1.151053061224489795e+02 0.000000000000000000e+00
1.153710657596371902e+02 0.000000000000000000e+00
1.156636734693877600e+02 0.000000000000000000e+00
1.159424943310657596e+02 0.000000000000000000e+00
1.162242176870748267e+02 0.000000000000000000e+00
1.165015873015873069e+02 0.000000000000000000e+00
1.167889342403628063e+02 0.000000000000000000e+00
1.170534240362811857e+02 0.000000000000000000e+00
1.173416780045351544e+02 0.000000000000000000e+00
1.176194104308389967e+02 0.000000000000000000e+00
1.179096598639455777e+02 0.000000000000000000e+00
1.181957369614512459e+02 0.000000000000000000e+00
1.184890702947845824e+02 0.000000000000000000e+00
1.187658956916099839e+02 0.000000000000000000e+00
1.190545124716553289e+02 0.000000000000000000e+00
1.193315192743764186e+02 0.000000000000000000e+00
1.196085260770975083e+02 0.000000000000000000e+00
1.198898866213151990e+02 0.000000000000000000e+00
1.201806802721088445e+02 0.000000000000000000e+00
1.204618594104308329e+02 0.000000000000000000e+00
1.207671655328798153e+02 0.000000000000000000e+00
1.210430839002267618e+02 0.000000000000000000e+00
1.213097505668934275e+02 0.000000000000000000e+00
1.215722448979591803e+02 0.000000000000000000e+00
1.218688435374149606e+02 0.000000000000000000e+00
1.221494784580498845e+02 0.000000000000000000e+00
1.224339229024943307e+02 0.000000000000000000e+00
1.227065759637188194e+02 0.000000000000000000e+00
1.230055328798185883e+02 0.000000000000000000e+00
1.232856235827664335e+02 0.000000000000000000e+00
1.235789569160997701e+02 0.000000000000000000e+00
1.238521541950113374e+02 0.000000000000000000e+00
1.241322448979591826e+02 0.000000000000000000e+00
1.244266666666666623e+02 0.000000000000000000e+00
1.247132879818594091e+02 0.000000000000000000e+00
1.249922902494331112e+02 0.000000000000000000e+00
1.252810884353741443e+02 0.000000000000000000e+00
1.255624489795918350e+02 0.000000000000000000e+00
1.258657596371882050e+02 0.000000000000000000e+00
1.261373242630385505e+02 0.000000000000000000e+00
1.264101587301587273e+02 0.000000000000000000e+00
1.266938775510204067e+02 0.000000000000000000e+00
1.269750566893424093e+02 0.000000000000000000e+00
1.272517006802721085e+02 0.000000000000000000e+00
1.275395918367347008e+02 0.000000000000000000e+00
1.278345578231292450e+02 0.000000000000000000e+00
1.281006802721088320e+02 0.000000000000000000e+00
1.283940136054421828e+02 0.000000000000000000e+00
1.286577777777777669e+02 0.000000000000000000e+00
1.289502040816326485e+02 0.000000000000000000e+00
1.292206802721088366e+02 0.000000000000000000e+00
1.295080272108843644e+02 0.000000000000000000e+00
1.297890249433106646e+02 0.000000000000000000e+00
1.300660317460317401e+02 0.000000000000000000e+00
1.303533786848072680e+02 0.000000000000000000e+00
1.306269387755102116e+02 0.000000000000000000e+00
1.309253514739229161e+02 0.000000000000000000e+00
1.312039909297052134e+02 0.000000000000000000e+00
1.314913378684807128e+02 0.000000000000000000e+00
1.317681632653061286e+02 0.000000000000000000e+00
1.320682086167800549e+02 0.000000000000000000e+00
1.323548299319728017e+02 0.000000000000000000e+00
1.326378231292517000e+02 0.000000000000000000e+00
1.329063038548752900e+02 0.000000000000000000e+00
1.332018140589569271e+02 0.000000000000000000e+00
1.334751927437641825e+02 0.000000000000000000e+00
1.337576417233560164e+02 0.000000000000000000e+00
1.340388208616780048e+02 0.000000000000000000e+00
1.343250793650793753e+02 0.000000000000000000e+00
1.346026303854875152e+02 0.000000000000000000e+00
1.348939682539682678e+02 0.000000000000000000e+00
1.351662585034013659e+02 0.000000000000000000e+00
1.354619501133786912e+02 0.000000000000000000e+00
1.357458503401360588e+02 0.000000000000000000e+00
1.360250340136054490e+02 0.000000000000000000e+00
1.363038548752834345e+02 0.000000000000000000e+00
1.365866666666666731e+02 0.000000000000000000e+00
1.368729251700680152e+02 0.000000000000000000e+00
1.371533786848072509e+02 0.000000000000000000e+00
1.374254875283446609e+02 0.000000000000000000e+00
1.377213605442176743e+02 0.000000000000000000e+00
1.380027210884353792e+02 0.000000000000000000e+00
nan -1.000000000000000000e+00
1.385790476190476284e+02 0.000000000000000000e+00
1.388607709750566812e+02 0.000000000000000000e+00
1.391492063492063380e+02 0.000000000000000000e+00
1.394202267573696190e+02 0.000000000000000000e+00
1.396997732426303855e+02 0.000000000000000000e+00
1.399949206349206463e+02 0.000000000000000000e+00
1.402819047619047694e+02 0.000000000000000000e+00
1.405645351473922915e+02 0.000000000000000000e+00
1.408420861678004599e+02 0.000000000000000000e+00
1.411272562358276730e+02 0.000000000000000000e+00
1.414093424036281306e+02 0.000000000000000000e+00
1.416914285714285597e+02 0.000000000000000000e+00
1.419570068027210823e+02 0.000000000000000000e+00
1.422378231292516944e+02 0.000000000000000000e+00
1.425327891156462670e+02 0.000000000000000000e+00
1.427983673469387895e+02 0.000000000000000000e+00
1.430951473922902437e+02 0.000000000000000000e+00
1.433770521541950131e+02 0.000000000000000000e+00
1.436426303854875357e+02 0.000000000000000000e+00
1.439414058956916165e+02 0.000000000000000000e+00
1.442245804988662030e+02 0.000000000000000000e+00
1.445122902494331072e+02 0.000000000000000000e+00
1.447987301587301658e+02 0.000000000000000000e+00
1.450795464852607779e+02 0.000000000000000000e+00
1.453656235820000120e+02 0.000000000000000000e+00
1.456446258503401339e+02 0.000000000000000000e+00
1.459263492063492151e+02 0.000000000000000000e+00
1.462169614512471583e+02 0.000000000000000000e+00
1.465023129251700595e+02 0.000000000000000000e+00
1.467711564625850258e+02 0.000000000000000000e+00
1.470561451247165508e+02 0.000000000000000000e+00
1.473387755102040728e+02 0.000000000000000000e+00
1.476185034013605559e+02 0.000000000000000000e+00
1.479056689342403672e+02 0.000000000000000000e+00
1.482100680272108946e+02 0.000000000000000000e+00
1.484794557823129253e+02 0.000000000000000000e+00
1.487639002267573574e+02 0.000000000000000000e+00
1.490548752834467052e+02 0.000000000000000000e+00
1.493170068027210959e+02 0.000000000000000000e+00
1.496045351473922835e+02 0.000000000000000000e+00
1.498828117913832330e+02 0.000000000000000000e+00
1.501685260770975106e+02 0.000000000000000000e+00
1.504549659863945692e+02 0.000000000000000000e+00
1.507325170068027091e+02 0.000000000000000000e+00
1.510129705215419449e+02 0.000000000000000000e+00
1.512858049886621359e+02 0.000000000000000000e+00
1.515860317460317503e+02 0.000000000000000000e+00
1.518614058956916040e+02 0.000000000000000000e+00
1.521572789115646174e+02 0.000000000000000000e+00
nan -1.000000000000000000e+00
1.527087528344671341e+02 0.000000000000000000e+00
1.529745124709999970e+02 0.000000000000000000e+00
1.532707482993197345e+02 0.000000000000000000e+00
1.535609977324263014e+02 0.000000000000000000e+00
1.538423582759999988e+02 0.000000000000000000e+00
1.541347845804988594e+02 0.000000000000000000e+00
1.544107029478458060e+02 0.000000000000000000e+00
1.546842630385487496e+02 0.000000000000000000e+00
1.549843083900226759e+02 0.000000000000000000e+00
1.552618594104308443e+02 0.000000000000000000e+00
1.555350566893424116e+02 0.000000000000000000e+00
1.558341950113378687e+02 0.000000000000000000e+00
1.561150113378684807e+02 0.000000000000000000e+00
1.563853061224489807e+02 0.000000000000000000e+00
1.566717460317460393e+02 0.000000000000000000e+00
nan -1.000000000000000000e+00
1.572400907029478390e+02 0.000000000000000000e+00
1.575308843537414987e+02 0.000000000000000000e+00
1.578113378684807344e+02 0.000000000000000000e+00
1.580870748299319644e+02 0.000000000000000000e+00
1.583691609977324219e+02 0.000000000000000000e+00
1.586476190476190595e+02 0.000000000000000000e+00
1.589242630385487587e+02 0.000000000000000000e+00
1.592195918367347076e+02 0.000000000000000000e+00
1.594962358276644068e+02 0.000000000000000000e+00
1.597786848072562407e+02 0.000000000000000000e+00
1.600732879818594085e+02 0.000000000000000000e+00
nan -1.000000000000000000e+00
1.606403628117913911e+02 0.000000000000000000e+00
1.609286167800453597e+02 0.000000000000000000e+00
1.612065306122449044e+02 0.000000000000000000e+00
1.614858956916099828e+02 0.000000000000000000e+00
1.617659863945578138e+02 0.000000000000000000e+00
1.620631292517006727e+02 0.000000000000000000e+00
1.623301587301587290e+02 0.000000000000000000e+00
1.626240362811791442e+02 0.000000000000000000e+00
1.629004988662131552e+02 0.000000000000000000e+00
nan -1.000000000000000000e+00
1.634760997732426233e+02 0.000000000000000000e+00
1.637589115646258620e+02 0.000000000000000000e+00
1.640379138321995356e+02 0.000000000000000000e+00
1.643372335600907093e+02 0.000000000000000000e+00
1.645960997732426279e+02 0.000000000000000000e+00
1.648896145124716668e+02 0.000000000000000000e+00
1.651762358276643852e+02 0.000000000000000000e+00
1.654472562358276662e+02 0.000000000000000000e+00
1.657222675736961435e+02 0.000000000000000000e+00
1.660079818594104211e+02 0.000000000000000000e+00
1.662829931972788984e+02 0.000000000000000000e+00
1.665852154195011394e+02 0.000000000000000000e+00
1.668645804988662178e+02 0.000000000000000000e+00
1.671579138321995401e+02 0.000000000000000000e+00
1.674378231292517114e+02 0.000000000000000000e+00
1.677170068027211016e+02 0.000000000000000000e+00
1.679989115646258426e+02 0.000000000000000000e+00
1.682869841269841231e+02 0.000000000000000000e+00
1.685775963718820947e+02 0.000000000000000000e+00
1.688613151927437741e+02 0.000000000000000000e+00
1.691210884349999901e+02 0.000000000000000000e+00
1.694156916099773298e+02 0.000000000000000000e+00
1.696985034013605400e+02 0.000000000000000000e+00
1.699854875283446631e+02 0.000000000000000000e+00
1.702688435374149662e+02 0.000000000000000000e+00
1.705487528344671091e+02 0.000000000000000000e+00
1.708382766439909233e+02 0.000000000000000000e+00
1.711187301587301590e+02 0.000000000000000000e+00
1.713879365079365016e+02 0.000000000000000000e+00
1.716816326530612287e+02 0.000000000000000000e+00
1.719608163265306189e+02 0.000000000000000000e+00
1.722496145124716520e+02 0.000000000000000000e+00
1.725171882086167727e+02 0.000000000000000000e+00
1.728119727891156572e+02 0.000000000000000000e+00
1.730922448979591763e+02 0.000000000000000000e+00
1.733723356009070358e+02 0.000000000000000000e+00
1.736417233560090665e+02 0.000000000000000000e+00
1.739314285714285688e+02 0.000000000000000000e+00
1.742287528344671159e+02 0.000000000000000000e+00
1.745182766439909301e+02 0.000000000000000000e+00
1.747963718820861629e+02 0.000000000000000000e+00
1.750768253968253987e+02 0.000000000000000000e+00
1.753583673469387634e+02 0.000000000000000000e+00
1.756431746031746002e+02 0.000000000000000000e+00
1.759154648526076983e+02 0.000000000000000000e+00
1.761973696145124677e+02 0.000000000000000000e+00
1.764816326530612116e+02 0.000000000000000000e+00
1.767649886621315147e+02 0.000000000000000000e+00
1.770434467120181523e+02 0.000000000000000000e+00
nan -1.000000000000000000e+00
1.776179591836734630e+02 0.000000000000000000e+00
1.778958730158730077e+02 0.000000000000000000e+00
1.781775963718820890e+02 0.000000000000000000e+00
1.784760090702947934e+02 0.000000000000000000e+00
1.787562811791383126e+02 0.000000000000000000e+00
1.790365532879818602e+02 0.000000000000000000e+00
1.793249886621315170e+02 0.000000000000000000e+00
1.795947392290249525e+02 0.000000000000000000e+00
1.798808163265306064e+02 0.000000000000000000e+00
1.801558276643990837e+02 0.000000000000000000e+00
1.804457142857142742e+02 0.000000000000000000e+00
1.807227210884353781e+02 0.000000000000000000e+00
1.810029931972789257e+02 0.000000000000000000e+00
1.812767346938775574e+02 0.000000000000000000e+00
1.815753287981859501e+02 0.000000000000000000e+00
1.818512471655328682e+02 0.000000000000000000e+00
1.821453061224489716e+02 0.000000000000000000e+00
1.824134240362811852e+02 0.000000000000000000e+00
1.827145578231292404e+02 0.000000000000000000e+00
1.830113378684807230e+02 0.000000000000000000e+00
1.832829024943310685e+02 0.000000000000000000e+00
1.835424943310657682e+02 0.000000000000000000e+00
1.838307482993197368e+02 0.000000000000000000e+00
1.841053968253968378e+02 0.000000000000000000e+00
1.843954648526077165e+02 0.000000000000000000e+00
1.846862585034013478e+02 0.000000000000000000e+00
1.849719727891156538e+02 0.000000000000000000e+00
1.852711111111111109e+02 0.000000000000000000e+00
1.855434013605442090e+02 0.000000000000000000e+00
1.858271201814058884e+02 0.000000000000000000e+00
1.861095691609977223e+02 0.000000000000000000e+00
1.863936507936508065e+02 0.000000000000000000e+00
1.866681179138321909e+02 0.000000000000000000e+00
1.869607256235827606e+02 0.000000000000000000e+00
1.872360997732426426e+02 0.000000000000000000e+00
1.875248979591836758e+02 0.000000000000000000e+00
1.877964625850340212e+02 0.000000000000000000e+00
1.880763718820861641e+02 0.000000000000000000e+00
1.883668027210884475e+02 0.000000000000000000e+00
nan -1.000000000000000000e+00
nan -1.000000000000000000e+00
nan -1.000000000000000000e+00
1.894926077097505583e+02 0.000000000000000000e+00
1.897783219954648644e+02 0.000000000000000000e+00
1.900442630385487632e+02 0.000000000000000000e+00
1.903423129251700630e+02 0.000000000000000000e+00
1.906164172335600995e+02 0.000000000000000000e+00
1.908941496598639560e+02 0.000000000000000000e+00
1.911795011337868573e+02 0.000000000000000000e+00
1.914760997732426233e+02 0.000000000000000000e+00
1.917576417233560164e+02 0.000000000000000000e+00
1.920377324263038474e+02 0.000000000000000000e+00
1.923219954648526198e+02 0.000000000000000000e+00
1.925960997732426279e+02 0.000000000000000000e+00
1.928946938775510205e+02 0.000000000000000000e+00
1.931909297052154102e+02 0.000000000000000000e+00
1.934653968253968230e+02 0.000000000000000000e+00
1.937335147392290366e+02 0.000000000000000000e+00
1.940277551020408282e+02 0.000000000000000000e+00
1.943053061224489682e+02 0.000000000000000000e+00
1.945790476190476284e+02 0.000000000000000000e+00
1.948562358276643920e+02 0.000000000000000000e+00
1.951553741496598775e+02 0.000000000000000000e+00
nan -1.000000000000000000e+00
nan -1.000000000000000000e+00
1.960206802721088479e+02 0.000000000000000000e+00
1.962866213151927468e+02 0.000000000000000000e+00
1.965719727891156481e+02 0.000000000000000000e+00
1.968542403628117938e+02 0.000000000000000000e+00
1.971256235827664511e+02 0.000000000000000000e+00
1.974260317460317538e+02 0.000000000000000000e+00
1.977075736961451184e+02 0.000000000000000000e+00
1.979825850340135958e+02 0.000000000000000000e+00
1.982672108843537444e+02 0.000000000000000000e+00
1.985420408163265336e+02 0.000000000000000000e+00
1.988342857142857270e+02 0.000000000000000000e+00
1.991256235827664511e+02 0.000000000000000000e+00
1.994002721088435237e+02 0.000000000000000000e+00
1.996810884353741358e+02 0.000000000000000000e+00
1.999718820861677955e+02 0.000000000000000000e+00
2.002541496598639412e+02 0.000000000000000000e+00
2.005342403628118007e+02 0.000000000000000000e+00
2.008143310657596317e+02 0.000000000000000000e+00
2.010985941043084040e+02 0.000000000000000000e+00
2.013785034013605468e+02 0.000000000000000000e+00
2.016526077097505549e+02 0.000000000000000000e+00
2.019394104308389899e+02 0.000000000000000000e+00
2.022064399092970461e+02 0.000000000000000000e+00
2.025108390022675735e+02 0.000000000000000000e+00
2.028105215419501235e+02 0.000000000000000000e+00
2.030926077097505811e+02 0.000000000000000000e+00
2.033607256235827663e+02 0.000000000000000000e+00
2.036511564625850212e+02 0.000000000000000000e+00
2.039312471655328807e+02 0.000000000000000000e+00
2.042053514739228888e+02 0.000000000000000000e+00
2.044850793650793719e+02 0.000000000000000000e+00
2.047582766439909392e+02 0.000000000000000000e+00
2.050481632653061297e+02 0.000000000000000000e+00
2.053385941043083847e+02 0.000000000000000000e+00
2.056181405895691512e+02 0.000000000000000000e+00
2.059025850340136117e+02 0.000000000000000000e+00
2.061933786848072430e+02 0.000000000000000000e+00
2.064671201814059032e+02 0.000000000000000000e+00
2.067357823129251813e+02 0.000000000000000000e+00
2.070376417233560176e+02 0.000000000000000000e+00
2.073269841269841152e+02 0.000000000000000000e+00
2.076132426303854857e+02 0.000000000000000000e+00
2.078840816326530501e+02 0.000000000000000000e+00
2.081681632653061342e+02 0.000000000000000000e+00
2.084620408163265211e+02 0.000000000000000000e+00
2.087388662131519368e+02 0.000000000000000000e+00
2.090098866213151894e+02 0.000000000000000000e+00
2.093012244897959135e+02 0.000000000000000000e+00
2.095793197278911464e+02 0.000000000000000000e+00
2.098579591836734721e+02 0.000000000000000000e+00
2.101373242630385505e+02 0.000000000000000000e+00
2.104195918367346962e+02 0.000000000000000000e+00
2.106975056689342409e+02 0.000000000000000000e+00
2.109786848070000076e+02 0.000000000000000000e+00
2.112631292517006898e+02 0.000000000000000000e+00
nan -1.000000000000000000e+00
2.118458049886621382e+02 0.000000000000000000e+00
2.121400453514739297e+02 0.000000000000000000e+00
2.124103401359999737e+02 0.000000000000000000e+00
2.127089342403628223e+02 0.000000000000000000e+00
2.129765079365079430e+02 0.000000000000000000e+00
2.132760090702947764e+02 0.000000000000000000e+00
2.135575510204081695e+02 0.000000000000000000e+00
nan -1.000000000000000000e+00
nan -1.000000000000000000e+00
2.144175963718820981e+02 0.000000000000000000e+00
2.146953287981859546e+02 0.000000000000000000e+00
2.149745124716553164e+02 0.000000000000000000e+00
nan -1.000000000000000000e+00
2.155263492063492095e+02 0.000000000000000000e+00
2.158115192743764226e+02 0.000000000000000000e+00
2.161139229024943234e+02 0.000000000000000000e+00
2.163952834467120283e+02 0.000000000000000000e+00
2.166826303854875277e+02 0.000000000000000000e+00
2.169509297052154295e+02 0.000000000000000000e+00
2.172272108843537524e+02 0.000000000000000000e+00
2.175040362811791397e+02 0.000000000000000000e+00
2.177863038548752854e+02 0.000000000000000000e+00
2.180745578231292541e+02 0.000000000000000000e+00
2.183551927437641780e+02 0.000000000000000000e+00
2.186341950113378800e+02 0.000000000000000000e+00
2.189195464852607813e+02 0.000000000000000000e+00
2.191990929705215478e+02 0.000000000000000000e+00
2.194848072562358254e+02 0.000000000000000000e+00
2.197652607709750612e+02 0.000000000000000000e+00
2.200575056689342546e+02 0.000000000000000000e+00
2.203332426303854845e+02 0.000000000000000000e+00
2.206274829931972761e+02 0.000000000000000000e+00
2.209320634920634916e+02 0.000000000000000000e+00
2.211956462585033876e+02 0.000000000000000000e+00
2.214788208616780025e+02 0.000000000000000000e+00
2.217594557823129264e+02 0.000000000000000000e+00
2.220415419501133840e+02 0.000000000000000000e+00
2.223229024943310606e+02 0.000000000000000000e+00
2.226071655328798045e+02 0.000000000000000000e+00
2.229092063492063573e+02 0.000000000000000000e+00
nan -1.000000000000000000e+00
nan -1.000000000000000000e+00
nan -1.000000000000000000e+00
nan -1.000000000000000000e+00
nan -1.000000000000000000e+00
nan -1.000000000000000000e+00
nan -1.000000000000000000e+00
nan -1.000000000000000000e+00
nan -1.000000000000000000e+00
2.257081179138322113e+02 0.000000000000000000e+00
2.260032653061224437e+02 0.000000000000000000e+00
2.262831746031746150e+02 0.000000000000000000e+00
2.265598185941043141e+02 0.000000000000000000e+00
2.268350113378684796e+02 0.000000000000000000e+00
2.271216326530612264e+02 0.000000000000000000e+00
2.274058956916099703e+02 0.000000000000000000e+00
2.276994104308390092e+02 0.000000000000000000e+00
2.279746031746031747e+02 0.000000000000000000e+00
2.282443537414966102e+02 0.000000000000000000e+00
2.285391383219954662e+02 0.000000000000000000e+00
nan -1.000000000000000000e+00
2.291018594104308477e+02 0.000000000000000000e+00
2.293843083900226816e+02 0.000000000000000000e+00
2.296810884353741358e+02 0.000000000000000000e+00
2.299559183673469249e+02 0.000000000000000000e+00
2.302376417233560062e+02 0.000000000000000000e+00
2.305229931972789075e+02 0.000000000000000000e+00
2.308068934240362751e+02 0.000000000000000000e+00
2.310991383219954685e+02 0.000000000000000000e+00
2.313728798185941002e+02 0.000000000000000000e+00
2.316734693877550910e+02 0.000000000000000000e+00
2.319368707482993273e+02 0.000000000000000000e+00
2.322269387755102059e+02 0.000000000000000000e+00
2.325035827664399051e+02 0.000000000000000000e+00
2.327764172335600961e+02 0.000000000000000000e+00
2.330664852607709747e+02 0.000000000000000000e+00
2.333558276643991007e+02 0.000000000000000000e+00
2.336359183673469317e+02 0.000000000000000000e+00
2.339199999999999875e+02 0.000000000000000000e+00
2.342019047619047569e+02 0.000000000000000000e+00
2.344916099773242593e+02 0.000000000000000000e+00
2.347662585034013603e+02 0.000000000000000000e+00
2.350488888888888823e+02 0.000000000000000000e+00
2.353298866209999858e+02 0.000000000000000000e+00
2.356186848069999940e+02 0.000000000000000000e+00
2.358971428571428532e+02 0.000000000000000000e+00
2.361783219954648416e+02 0.000000000000000000e+00
2.364660317460317458e+02 0.000000000000000000e+00
2.367424943310657568e+02 0.000000000000000000e+00
2.370256689342403718e+02 0.000000000000000000e+00
2.373168253968254078e+02 0.000000000000000000e+00
2.376032653061224380e+02 0.000000000000000000e+00
2.378797278911564490e+02 0.000000000000000000e+00
2.381643537414965976e+02 0.000000000000000000e+00
2.384654875283446813e+02 0.000000000000000000e+00
2.387461224489796052e+02 0.000000000000000000e+00
2.390234920634920570e+02 0.000000000000000000e+00
2.392859863945578240e+02 0.000000000000000000e+00
2.395658956916099669e+02 0.000000000000000000e+00
2.398430839002267589e+02 0.000000000000000000e+00
2.401257142857142810e+02 0.000000000000000000e+00
2.404081632653061149e+02 0.000000000000000000e+00
2.407042176870748165e+02 0.000000000000000000e+00
2.409600000000000080e+02 0.000000000000000000e+00
2.412580498866213077e+02 0.000000000000000000e+00
2.415542857142857258e+02 0.000000000000000000e+00
2.418300226757369558e+02 0.000000000000000000e+00
2.421128344671201944e+02 0.000000000000000000e+00
2.423914739229024917e+02 0.000000000000000000e+00
2.426744671201814185e+02 0.000000000000000000e+00
2.429763265306122548e+02 0.000000000000000000e+00
nan -1.000000000000000000e+00
nan -1.000000000000000000e+00
2.438229478458049755e+02 0.000000000000000000e+00
2.441106575963718797e+02 0.000000000000000000e+00
2.443923809523809609e+02 0.000000000000000000e+00
2.446697505668934127e+02 0.000000000000000000e+00
2.449538321995464969e+02 0.000000000000000000e+00
2.452417233560090608e+02 0.000000000000000000e+00
2.455109297052154318e+02 0.000000000000000000e+00
2.457857596371882209e+02 0.000000000000000000e+00
2.460658503401360520e+02 0.000000000000000000e+00
2.463533786848072680e+02 0.000000000000000000e+00
2.466419954648526129e+02 0.000000000000000000e+00
2.469182766439909358e+02 0.000000000000000000e+00
2.472032653061224607e+02 0.000000000000000000e+00
2.474964172335600949e+02 0.000000000000000000e+00
2.477861224489795973e+02 0.000000000000000000e+00
2.480685714285714312e+02 0.000000000000000000e+00
2.483651700680271972e+02 0.000000000000000000e+00
2.486327437641723463e+02 0.000000000000000000e+00
2.489213605442176913e+02 0.000000000000000000e+00
2.491969160997732331e+02 0.000000000000000000e+00
2.494764625850339996e+02 0.000000000000000000e+00
2.497598185941043027e+02 0.000000000000000000e+00
2.500455328798185803e+02 0.000000000000000000e+00
2.503490249433106669e+02 0.000000000000000000e+00
