# Supplementary material for: Correlated microtiming deviations in jazz and rock music
Source: PLoS One. 2018 Jan 24;13(1):e0186361. doi: 10.1371/journal.pone.0186361 (PMC5783353; doi:10.1371/journal.pone.0186361)
Supplement: S1 Dataset — (ZIP) [file pone.0186361.s001.zip › R48.dat]

4.253424036281178822e+00 0.000000000000000000e+00
4.538412698412698454e+00 0.000000000000000000e+00
4.813968253968253563e+00 0.000000000000000000e+00
nan -1.000000000000000000e+00
5.322993197278911737e+00 0.000000000000000000e+00
5.621950113378685110e+00 0.000000000000000000e+00
5.880816326530612592e+00 0.000000000000000000e+00
6.130793650000000206e+00 1.000000000000000000e+00
6.378231292000000607e+00 1.000000000000000000e+00
6.675011337000000822e+00 1.000000000000000000e+00
6.932970521541950149e+00 0.000000000000000000e+00
7.209977324263038945e+00 0.000000000000000000e+00
7.452517006802721333e+00 0.000000000000000000e+00
7.707210884353741243e+00 0.000000000000000000e+00
7.983854875283446617e+00 0.000000000000000000e+00
nan -1.000000000000000000e+00
8.490521540999999672e+00 1.000000000000000000e+00
8.801814057999999719e+00 1.000000000000000000e+00
9.065215418999999386e+00 1.000000000000000000e+00
nan -1.000000000000000000e+00
9.577505668934239935e+00 0.000000000000000000e+00
9.868480725623582472e+00 0.000000000000000000e+00
1.012879818594104364e+01 0.000000000000000000e+00
1.040870748299319715e+01 0.000000000000000000e+00
1.064417233560090637e+01 0.000000000000000000e+00
1.093551020408163232e+01 0.000000000000000000e+00
1.118947845804988717e+01 0.000000000000000000e+00
1.143800453514739246e+01 0.000000000000000000e+00
1.169668934240362823e+01 0.000000000000000000e+00
1.195410430839002203e+01 0.000000000000000000e+00
1.222857142857142776e+01 0.000000000000000000e+00
nan -1.000000000000000000e+00
1.276643990929705197e+01 0.000000000000000000e+00
1.305251700599999864e+01 1.000000000000000000e+00
1.332680272099999819e+01 1.000000000000000000e+00
1.358439909199999995e+01 1.000000000000000000e+00
1.381405895691609942e+01 0.000000000000000000e+00
1.410539682539682538e+01 0.000000000000000000e+00
1.436843537414966043e+01 0.000000000000000000e+00
1.463002267499999931e+01 1.000000000000000000e+00
1.486512471599999863e+01 1.000000000000000000e+00
1.515972789099999929e+01 1.000000000000000000e+00
1.541714285714285637e+01 0.000000000000000000e+00
1.567909297052154116e+01 0.000000000000000000e+00
1.593523809523809476e+01 0.000000000000000000e+00
1.621188208616780102e+01 0.000000000000000000e+00
1.648090702947845898e+01 0.000000000000000000e+00
nan -1.000000000000000000e+00
1.700172335600906948e+01 0.000000000000000000e+00
1.727854875283446745e+01 0.000000000000000000e+00
1.753578231292517131e+01 0.000000000000000000e+00
nan -1.000000000000000000e+00
1.804807256235827495e+01 0.000000000000000000e+00
1.833759637188208558e+01 0.000000000000000000e+00
1.859138321995464693e+01 0.000000000000000000e+00
nan -1.000000000000000000e+00
1.914993197278911552e+01 0.000000000000000000e+00
1.942712018140589691e+01 0.000000000000000000e+00
1.967655328798186076e+01 0.000000000000000000e+00
1.993886621315192897e+01 0.000000000000000000e+00
2.020643990900000020e+01 0.000000000000000000e+00
2.047201814058956870e+01 0.000000000000000000e+00
nan -1.000000000000000000e+00
nan -1.000000000000000000e+00
2.125188208616780017e+01 0.000000000000000000e+00
2.153777777777777658e+01 0.000000000000000000e+00
2.181260770975056573e+01 0.000000000000000000e+00
2.208979591836734713e+01 0.000000000000000000e+00
nan -1.000000000000000000e+00
2.257596371882086217e+01 0.000000000000000000e+00
2.285641723300000194e+01 0.000000000000000000e+00
2.313560090702947747e+01 0.000000000000000000e+00
2.336253968253968338e+01 0.000000000000000000e+00
2.364390022675737058e+01 0.000000000000000000e+00
2.391111111111111143e+01 0.000000000000000000e+00
2.418848072562358453e+01 0.000000000000000000e+00
nan -1.000000000000000000e+00
2.468154195011337748e+01 0.000000000000000000e+00
2.495038548752834373e+01 0.000000000000000000e+00
nan -1.000000000000000000e+00
2.549061224489796018e+01 0.000000000000000000e+00
2.578811791383219898e+01 0.000000000000000000e+00
2.605043083900226719e+01 0.000000000000000000e+00
2.631165532879818514e+01 0.000000000000000000e+00
2.655546485260770950e+01 0.000000000000000000e+00
2.682122448979591667e+01 0.000000000000000000e+00
2.709605442176870582e+01 0.000000000000000000e+00
2.738557823129251645e+01 0.000000000000000000e+00
2.763682539599999899e+01 0.000000000000000000e+00
2.791056689342403629e+01 0.000000000000000000e+00
2.817306122448979622e+01 0.000000000000000000e+00
2.842793650793650784e+01 0.000000000000000000e+00
2.870294784580498870e+01 0.000000000000000000e+00
2.894367346938775398e+01 0.000000000000000000e+00
2.923156462585033921e+01 0.000000000000000000e+00
nan -1.000000000000000000e+00
2.974693877551020549e+01 0.000000000000000000e+00
3.002140589569161122e+01 0.000000000000000000e+00
3.029478458049886669e+01 0.000000000000000000e+00
3.055147392290249542e+01 0.000000000000000000e+00
3.080616780045351533e+01 0.000000000000000000e+00
3.107591836734694013e+01 0.000000000000000000e+00
3.134965986394557902e+01 0.000000000000000000e+00
nan -1.000000000000000000e+00
3.186775510204081741e+01 0.000000000000000000e+00
3.215419501133786895e+01 0.000000000000000000e+00
3.242231292517006835e+01 0.000000000000000000e+00
3.268426303854874959e+01 0.000000000000000000e+00
3.294294784580498714e+01 0.000000000000000000e+00
3.321832199546485498e+01 0.000000000000000000e+00
nan -1.000000000000000000e+00
nan -1.000000000000000000e+00
3.399383219954648183e+01 0.000000000000000000e+00
3.427519274376417258e+01 0.000000000000000000e+00
3.454349206349206014e+01 0.000000000000000000e+00
nan -1.000000000000000000e+00
3.505215419501134022e+01 0.000000000000000000e+00
3.534222222222221887e+01 0.000000000000000000e+00
3.559655328798186247e+01 0.000000000000000000e+00
nan -1.000000000000000000e+00
3.611573696145124757e+01 0.000000000000000000e+00
3.639129251700680356e+01 0.000000000000000000e+00
3.664580498866212821e+01 0.000000000000000000e+00
nan -1.000000000000000000e+00
nan -1.000000000000000000e+00
nan -1.000000000000000000e+00
nan -1.000000000000000000e+00
nan -1.000000000000000000e+00
3.822693877551020591e+01 0.000000000000000000e+00
3.850920634920635166e+01 0.000000000000000000e+00
3.878494331065759582e+01 0.000000000000000000e+00
nan -1.000000000000000000e+00
3.929414965986394748e+01 0.000000000000000000e+00
3.959292517006802825e+01 0.000000000000000000e+00
3.985179138321995396e+01 0.000000000000000000e+00
nan -1.000000000000000000e+00
4.034866213151927639e+01 0.000000000000000000e+00
4.064707482993197374e+01 0.000000000000000000e+00
4.090285714285714391e+01 0.000000000000000000e+00
4.118058956916100044e+01 0.000000000000000000e+00
4.141804988662131848e+01 0.000000000000000000e+00
4.167800453514739445e+01 0.000000000000000000e+00
4.195718820861677756e+01 0.000000000000000000e+00
nan -1.000000000000000000e+00
nan -1.000000000000000000e+00
nan -1.000000000000000000e+00
nan -1.000000000000000000e+00
nan -1.000000000000000000e+00
4.354848072562358396e+01 0.000000000000000000e+00
4.383945578231292473e+01 0.000000000000000000e+00
4.409995464852607938e+01 0.000000000000000000e+00
4.437913832100000633e+01 0.000000000000000000e+00
4.461551020408163026e+01 0.000000000000000000e+00
4.490630385487528287e+01 0.000000000000000000e+00
4.515954648526076909e+01 0.000000000000000000e+00
4.540897959183673294e+01 0.000000000000000000e+00
4.566748299319728233e+01 0.000000000000000000e+00
4.592507936507936250e+01 0.000000000000000000e+00
4.619954648526076824e+01 0.000000000000000000e+00
nan -1.000000000000000000e+00
nan -1.000000000000000000e+00
4.702331065699999613e+01 1.000000000000000000e+00
4.729759637100000447e+01 1.000000000000000000e+00
4.755591836699999675e+01 1.000000000000000000e+00
4.778321995464852279e+01 0.000000000000000000e+00
4.807673469387754750e+01 0.000000000000000000e+00
4.833795918367346900e+01 0.000000000000000000e+00
nan -1.000000000000000000e+00
4.886058956899999828e+01 0.000000000000000000e+00
4.913034013605442141e+01 0.000000000000000000e+00
4.938739229024943000e+01 0.000000000000000000e+00
4.964952380952380651e+01 0.000000000000000000e+00
4.990149659863945431e+01 0.000000000000000000e+00
5.018231292517006636e+01 0.000000000000000000e+00
5.045206349206349472e+01 0.000000000000000000e+00
nan -1.000000000000000000e+00
5.097269841269841351e+01 0.000000000000000000e+00
5.124970521541950319e+01 0.000000000000000000e+00
5.150693877551020705e+01 0.000000000000000000e+00
nan -1.000000000000000000e+00
5.201886621315193082e+01 0.000000000000000000e+00
5.230748299319727579e+01 0.000000000000000000e+00
5.256253968253967912e+01 0.000000000000000000e+00
5.285224489699999850e+01 1.000000000000000000e+00
5.312108843537414771e+01 0.000000000000000000e+00
5.339827664399093266e+01 0.000000000000000000e+00
5.364571428571428413e+01 0.000000000000000000e+00
5.390893424036281090e+01 0.000000000000000000e+00
5.417814058956916057e+01 0.000000000000000000e+00
5.444299319727890918e+01 0.000000000000000000e+00
nan -1.000000000000000000e+00
nan -1.000000000000000000e+00
5.522303854875283236e+01 0.000000000000000000e+00
5.550911564625850048e+01 0.000000000000000000e+00
5.578376417233560147e+01 0.000000000000000000e+00
5.606022675736961247e+01 0.000000000000000000e+00
5.627972789115646179e+01 0.000000000000000000e+00
5.654712018140589436e+01 0.000000000000000000e+00
5.682902494331065668e+01 0.000000000000000000e+00
5.710639455782312979e+01 0.000000000000000000e+00
5.733369614512471912e+01 0.000000000000000000e+00
5.761396825396825250e+01 0.000000000000000000e+00
5.788190476190476375e+01 0.000000000000000000e+00
5.815873015873015817e+01 0.000000000000000000e+00
5.840417233560090438e+01 0.000000000000000000e+00
5.865233560090702980e+01 0.000000000000000000e+00
5.892226757369614631e+01 0.000000000000000000e+00
nan -1.000000000000000000e+00
5.946158730158730066e+01 0.000000000000000000e+00
5.975891156462584775e+01 0.000000000000000000e+00
6.002213151927437451e+01 0.000000000000000000e+00
6.028299319727891259e+01 0.000000000000000000e+00
6.052662131519274169e+01 0.000000000000000000e+00
6.079219954648526425e+01 0.000000000000000000e+00
6.106702947845805340e+01 0.000000000000000000e+00
6.135655328798186048e+01 0.000000000000000000e+00
6.159092970521542298e+01 0.000000000000000000e+00
6.188136054421768506e+01 0.000000000000000000e+00
6.214421768707482840e+01 0.000000000000000000e+00
6.239909297052154358e+01 0.000000000000000000e+00
6.267392290249433273e+01 0.000000000000000000e+00
6.291482993197278972e+01 0.000000000000000000e+00
6.320272108843537495e+01 0.000000000000000000e+00
nan -1.000000000000000000e+00
6.371827664399093294e+01 0.000000000000000000e+00
6.399256235827664341e+01 0.000000000000000000e+00
6.426575963718821072e+01 0.000000000000000000e+00
6.452970521541949722e+01 0.000000000000000000e+00
6.477732426303855107e+01 0.000000000000000000e+00
6.504689342403628416e+01 0.000000000000000000e+00
6.532081632653061831e+01 0.000000000000000000e+00
nan -1.000000000000000000e+00
6.583891156462584604e+01 0.000000000000000000e+00
6.612535147392290469e+01 0.000000000000000000e+00
6.639346938775510409e+01 0.000000000000000000e+00
6.665578231292516875e+01 0.000000000000000000e+00
6.691210884353741051e+01 0.000000000000000000e+00
6.718947845804989072e+01 0.000000000000000000e+00
nan -1.000000000000000000e+00
nan -1.000000000000000000e+00
6.796480725623582941e+01 0.000000000000000000e+00
6.825414965986394122e+01 0.000000000000000000e+00
6.851428571428571956e+01 0.000000000000000000e+00
nan -1.000000000000000000e+00
6.902331065759636886e+01 0.000000000000000000e+00
6.931356009070294988e+01 0.000000000000000000e+00
6.956752834467120294e+01 0.000000000000000000e+00
nan -1.000000000000000000e+00
7.008707482993197857e+01 0.000000000000000000e+00
7.036226757369614404e+01 0.000000000000000000e+00
7.061696145124716395e+01 0.000000000000000000e+00
nan -1.000000000000000000e+00
7.115120181405895039e+01 0.000000000000000000e+00
7.141315192743763873e+01 0.000000000000000000e+00
7.169451247165532948e+01 0.000000000000000000e+00
nan -1.000000000000000000e+00
7.220988662131519220e+01 0.000000000000000000e+00
7.248435374149660504e+01 0.000000000000000000e+00
7.275755102040815814e+01 0.000000000000000000e+00
7.302204081632653754e+01 0.000000000000000000e+00
7.326911564625849849e+01 0.000000000000000000e+00
7.353868480725623158e+01 0.000000000000000000e+00
7.381260770975056573e+01 0.000000000000000000e+00
nan -1.000000000000000000e+00
7.432907029478458583e+01 0.000000000000000000e+00
7.461714285714285211e+01 0.000000000000000000e+00
7.488544217687075388e+01 0.000000000000000000e+00
7.514666666666666117e+01 0.000000000000000000e+00
7.540390022675737214e+01 0.000000000000000000e+00
7.568126984126983814e+01 0.000000000000000000e+00
nan -1.000000000000000000e+00
nan -1.000000000000000000e+00
7.645877551020407736e+01 0.000000000000000000e+00
7.674575963718821470e+01 0.000000000000000000e+00
7.700589569160997883e+01 0.000000000000000000e+00
nan -1.000000000000000000e+00
7.751492063492062812e+01 0.000000000000000000e+00
7.780498866213152098e+01 0.000000000000000000e+00
7.805931972789115036e+01 0.000000000000000000e+00
nan -1.000000000000000000e+00
7.857868480725623783e+01 0.000000000000000000e+00
7.885387755102040330e+01 0.000000000000000000e+00
7.910857142857142321e+01 0.000000000000000000e+00
nan -1.000000000000000000e+00
nan -1.000000000000000000e+00
nan -1.000000000000000000e+00
nan -1.000000000000000000e+00
nan -1.000000000000000000e+00
nan -1.000000000000000000e+00
8.103963718820861573e+01 0.000000000000000000e+00
8.135328798185940968e+01 0.000000000000000000e+00
