# Supplementary material for: Correlated microtiming deviations in jazz and rock music
Source: PLoS One. 2018 Jan 24;13(1):e0186361. doi: 10.1371/journal.pone.0186361 (PMC5783353; doi:10.1371/journal.pone.0186361)
Supplement: S1 Dataset — (ZIP) [file pone.0186361.s001.zip › R49.dat]

1.102947845804988641e-01 0.000000000000000000e+00
3.804081632653061318e-01 0.000000000000000000e+00
6.483446712018140490e-01 0.000000000000000000e+00
9.139229024943310575e-01 0.000000000000000000e+00
1.181315192000000014e+00 0.000000000000000000e+00
1.456326530612244818e+00 0.000000000000000000e+00
1.722448979591836737e+00 0.000000000000000000e+00
1.998548752834467201e+00 0.000000000000000000e+00
2.261768707482993079e+00 0.000000000000000000e+00
2.535147392290249435e+00 0.000000000000000000e+00
2.807437641723355970e+00 0.000000000000000000e+00
3.072834467120181490e+00 0.000000000000000000e+00
3.340226757369614496e+00 0.000000000000000000e+00
3.617777777777777981e+00 0.000000000000000000e+00
3.888435374149660007e+00 0.000000000000000000e+00
4.152743764172335261e+00 0.000000000000000000e+00
4.418684807256235914e+00 0.000000000000000000e+00
4.689342403628117495e+00 0.000000000000000000e+00
4.956734693877550946e+00 0.000000000000000000e+00
5.226303854875283150e+00 0.000000000000000000e+00
5.496780045351473909e+00 0.000000000000000000e+00
5.773786848072562705e+00 0.000000000000000000e+00
6.042448979591836355e+00 0.000000000000000000e+00
6.309115646258502963e+00 0.000000000000000000e+00
6.580317460317460565e+00 0.000000000000000000e+00
6.852607709750566656e+00 0.000000000000000000e+00
7.116371882086167666e+00 0.000000000000000000e+00
7.376689342403627947e+00 0.000000000000000000e+00
7.645895691609977618e+00 0.000000000000000000e+00
7.923990929705215791e+00 0.000000000000000000e+00
8.201541950113378832e+00 0.000000000000000000e+00
8.474195011337869232e+00 0.000000000000000000e+00
8.751383219954648851e+00 0.000000000000000000e+00
9.024036281179137475e+00 0.000000000000000000e+00
9.286893424036280820e+00 0.000000000000000000e+00
9.559909297052154642e+00 0.000000000000000000e+00
9.824580498866213318e+00 0.000000000000000000e+00
1.009977324263038589e+01 0.000000000000000000e+00
1.036462585034013628e+01 0.000000000000000000e+00
1.062965986394557838e+01 0.000000000000000000e+00
1.090249433106576049e+01 0.000000000000000000e+00
1.117151927437641667e+01 0.000000000000000000e+00
1.143891156462585101e+01 0.000000000000000000e+00
1.171428571428571352e+01 0.000000000000000000e+00
1.198095238095238102e+01 0.000000000000000000e+00
1.224544217687074799e+01 0.000000000000000000e+00
1.252154195011337912e+01 0.000000000000000000e+00
1.278548752834467095e+01 0.000000000000000000e+00
1.306467120181405939e+01 0.000000000000000000e+00
1.333206349206349195e+01 0.000000000000000000e+00
1.360852607709750650e+01 0.000000000000000000e+00
1.387501133786848051e+01 0.000000000000000000e+00
1.415092970521541993e+01 0.000000000000000000e+00
1.441904761904761934e+01 0.000000000000000000e+00
1.469696145124716580e+01 0.000000000000000000e+00
1.494367346938775576e+01 0.000000000000000000e+00
1.522775510204081684e+01 0.000000000000000000e+00
1.550802721088435376e+01 0.000000000000000000e+00
1.577578231292516975e+01 0.000000000000000000e+00
1.605496598639455641e+01 0.000000000000000000e+00
1.630675736961451250e+01 0.000000000000000000e+00
1.659392290249433088e+01 0.000000000000000000e+00
1.685950113378684634e+01 0.000000000000000000e+00
1.713324263038548878e+01 0.000000000000000000e+00
1.739501133786848186e+01 0.000000000000000000e+00
1.767637188208616905e+01 0.000000000000000000e+00
1.793668934240362844e+01 0.000000000000000000e+00
1.819537414965986244e+01 0.000000000000000000e+00
1.845678004535147565e+01 0.000000000000000000e+00
1.873469387755102034e+01 0.000000000000000000e+00
1.899573696145124657e+01 0.000000000000000000e+00
1.926367346938775427e+01 0.000000000000000000e+00
1.953523809500000041e+01 0.000000000000000000e+00
1.982548752800000003e+01 0.000000000000000000e+00
nan -1.000000000000000000e+00
2.035809523809523824e+01 0.000000000000000000e+00
2.063147392290249371e+01 0.000000000000000000e+00
2.090195011337868536e+01 0.000000000000000000e+00
2.116099773242630278e+01 0.000000000000000000e+00
2.142766439909297205e+01 0.000000000000000000e+00
2.170068027210884409e+01 0.000000000000000000e+00
2.198349206349206497e+01 0.000000000000000000e+00
2.224925170068027214e+01 0.000000000000000000e+00
2.251918367346938865e+01 0.000000000000000000e+00
2.279891156462585045e+01 0.000000000000000000e+00
2.306503401360544103e+01 0.000000000000000000e+00
2.333496598639455755e+01 0.000000000000000000e+00
2.360108843537414813e+01 0.000000000000000000e+00
2.387773242630385440e+01 0.000000000000000000e+00
2.414439909297052012e+01 0.000000000000000000e+00
2.441560090702947861e+01 0.000000000000000000e+00
2.468462585034013657e+01 0.000000000000000000e+00
2.494730158730158820e+01 0.000000000000000000e+00
2.522612244897959144e+01 0.000000000000000000e+00
2.549424036281179085e+01 0.000000000000000000e+00
2.576253968199999633e+01 0.000000000000000000e+00
2.603392290199999692e+01 0.000000000000000000e+00
2.630167800453514815e+01 0.000000000000000000e+00
2.657324263038548651e+01 0.000000000000000000e+00
2.683138321995464892e+01 0.000000000000000000e+00
2.710058956900000027e+01 0.000000000000000000e+00
2.737886621315192670e+01 0.000000000000000000e+00
2.764807256235827637e+01 0.000000000000000000e+00
2.791764172335600946e+01 0.000000000000000000e+00
2.819011337868480638e+01 0.000000000000000000e+00
2.845659863945578394e+01 0.000000000000000000e+00
2.873088435374149796e+01 0.000000000000000000e+00
2.900244897900000041e+01 0.000000000000000000e+00
2.927691609977324205e+01 0.000000000000000000e+00
2.954757369614512541e+01 0.000000000000000000e+00
2.982149659863945601e+01 0.000000000000000000e+00
3.008671201814058804e+01 0.000000000000000000e+00
3.035482993197278745e+01 0.000000000000000000e+00
3.062857142857142989e+01 0.000000000000000000e+00
3.089904761904761799e+01 0.000000000000000000e+00
3.116897959183673450e+01 0.000000000000000000e+00
3.143709750566893391e+01 0.000000000000000000e+00
3.171374149659864017e+01 0.000000000000000000e+00
3.198204081632653129e+01 0.000000000000000000e+00
3.225759637188208728e+01 0.000000000000000000e+00
3.252480725623582458e+01 0.000000000000000000e+00
3.279401360544217425e+01 0.000000000000000000e+00
3.306213151927437366e+01 0.000000000000000000e+00
3.333206349206349017e+01 0.000000000000000000e+00
3.359564625850340036e+01 0.000000000000000000e+00
3.387247165532879478e+01 0.000000000000000000e+00
3.413297052154194944e+01 0.000000000000000000e+00
3.440308390022675411e+01 0.000000000000000000e+00
3.466975056689342694e+01 0.000000000000000000e+00
3.493750566893424292e+01 0.000000000000000000e+00
3.521233560090703207e+01 0.000000000000000000e+00
3.548625850340135912e+01 0.000000000000000000e+00
3.575401360544217511e+01 0.000000000000000000e+00
3.601941043083900240e+01 0.000000000000000000e+00
3.628625850299999911e+01 0.000000000000000000e+00
3.656526077097505834e+01 0.000000000000000000e+00
3.683392290249432932e+01 0.000000000000000000e+00
3.710040816326530688e+01 0.000000000000000000e+00
3.737487528344671261e+01 0.000000000000000000e+00
3.765115646258503546e+01 0.000000000000000000e+00
3.792072562358276855e+01 0.000000000000000000e+00
3.819138321995465191e+01 0.000000000000000000e+00
3.846603174603174580e+01 0.000000000000000000e+00
3.873106575963718967e+01 0.000000000000000000e+00
3.899863945578231039e+01 0.000000000000000000e+00
3.927219954648526112e+01 0.000000000000000000e+00
3.954321995464852790e+01 0.000000000000000000e+00
3.981315192743764442e+01 0.000000000000000000e+00
4.008145124716553198e+01 0.000000000000000000e+00
4.035773242630385482e+01 0.000000000000000000e+00
4.062603174603174949e+01 0.000000000000000000e+00
4.090068027210884338e+01 0.000000000000000000e+00
4.116371882086167489e+01 0.000000000000000000e+00
4.143782312925169720e+01 0.000000000000000000e+00
4.170666666666666345e+01 0.000000000000000000e+00
4.197659863945577996e+01 0.000000000000000000e+00
4.224018140589569015e+01 0.000000000000000000e+00
4.250267573600000048e+01 0.000000000000000000e+00
4.277696145124716764e+01 0.000000000000000000e+00
4.304544217687075047e+01 0.000000000000000000e+00
4.331356009070294988e+01 0.000000000000000000e+00
4.358095237999999938e+01 0.000000000000000000e+00
4.385614512471655502e+01 0.000000000000000000e+00
4.412752834467120522e+01 0.000000000000000000e+00
4.439764172335600989e+01 0.000000000000000000e+00
4.466140589500000146e+01 0.000000000000000000e+00
4.492752834467120238e+01 0.000000000000000000e+00
4.519909297052154074e+01 0.000000000000000000e+00
4.547682539682539726e+01 0.000000000000000000e+00
4.574312925170067956e+01 0.000000000000000000e+00
4.601759637188208529e+01 0.000000000000000000e+00
4.629532879818594182e+01 0.000000000000000000e+00
4.656362811791382939e+01 0.000000000000000000e+00
4.683392290249432932e+01 0.000000000000000000e+00
4.710875283446711848e+01 0.000000000000000000e+00
4.737469387755101735e+01 0.000000000000000000e+00
4.764136054421769018e+01 0.000000000000000000e+00
4.791582766439909591e+01 0.000000000000000000e+00
4.818594104308390058e+01 0.000000000000000000e+00
nan -1.000000000000000000e+00
4.870675736961451463e+01 0.000000000000000000e+00
4.897632653061224772e+01 0.000000000000000000e+00
4.923827664399092896e+01 0.000000000000000000e+00
4.953433106575963762e+01 0.000000000000000000e+00
4.980625850340135941e+01 0.000000000000000000e+00
5.007782312925169776e+01 0.000000000000000000e+00
5.033378684807256320e+01 0.000000000000000000e+00
5.060934240362811920e+01 0.000000000000000000e+00
5.088435374149659651e+01 0.000000000000000000e+00
5.115392290249432961e+01 0.000000000000000000e+00
5.141442176870748426e+01 0.000000000000000000e+00
5.169124716553287868e+01 0.000000000000000000e+00
5.196897959183673521e+01 0.000000000000000000e+00
5.223600907029478435e+01 0.000000000000000000e+00
5.250031746031746138e+01 0.000000000000000000e+00
5.278367346938775739e+01 0.000000000000000000e+00
5.303365079365079282e+01 0.000000000000000000e+00
5.330739229024943171e+01 0.000000000000000000e+00
5.358294784499999963e+01 0.000000000000000000e+00
5.385705215419501002e+01 0.000000000000000000e+00
5.411972789115646520e+01 0.000000000000000000e+00
5.441160997699999768e+01 0.000000000000000000e+00
5.465614512471655217e+01 0.000000000000000000e+00
5.493206349206349159e+01 0.000000000000000000e+00
5.519673469300000335e+01 0.000000000000000000e+00
5.547319727800000067e+01 0.000000000000000000e+00
5.573623582766440165e+01 0.000000000000000000e+00
5.601306122448979607e+01 0.000000000000000000e+00
5.627356009070295073e+01 0.000000000000000000e+00
5.655764172335600648e+01 0.000000000000000000e+00
5.682321995464852904e+01 0.000000000000000000e+00
5.709532879818593898e+01 0.000000000000000000e+00
5.736272108843537154e+01 0.000000000000000000e+00
5.764226757369614518e+01 0.000000000000000000e+00
5.790947845804988958e+01 0.000000000000000000e+00
5.818521541950113374e+01 0.000000000000000000e+00
5.845442176870748341e+01 0.000000000000000000e+00
5.872489795918367150e+01 0.000000000000000000e+00
5.898829931972789353e+01 0.000000000000000000e+00
5.926403628117913769e+01 0.000000000000000000e+00
5.953469387755102105e+01 0.000000000000000000e+00
5.980281179138322045e+01 0.000000000000000000e+00
6.006947845804988617e+01 0.000000000000000000e+00
6.033832199546485242e+01 0.000000000000000000e+00
6.060861678004535236e+01 0.000000000000000000e+00
6.087528344671201808e+01 0.000000000000000000e+00
6.114775510204081854e+01 0.000000000000000000e+00
6.141895691609977348e+01 0.000000000000000000e+00
6.168399092970521735e+01 0.000000000000000000e+00
6.195573696145124387e+01 0.000000000000000000e+00
6.223219954648526198e+01 0.000000000000000000e+00
6.250013605442176612e+01 0.000000000000000000e+00
6.276680272108843184e+01 0.000000000000000000e+00
6.304199546485260441e+01 0.000000000000000000e+00
6.331138321899999966e+01 0.000000000000000000e+00
6.357532879818594296e+01 0.000000000000000000e+00
6.384344671201814236e+01 0.000000000000000000e+00
6.411863945578231494e+01 0.000000000000000000e+00
6.438004535147392460e+01 0.000000000000000000e+00
6.465668934240362375e+01 0.000000000000000000e+00
6.493242630299999973e+01 0.000000000000000000e+00
6.520108843537414600e+01 0.000000000000000000e+00
6.546666666666666856e+01 0.000000000000000000e+00
6.573877551020407850e+01 0.000000000000000000e+00
6.601106575963719081e+01 0.000000000000000000e+00
6.628517006802721312e+01 0.000000000000000000e+00
6.655328798185941253e+01 0.000000000000000000e+00
6.681977324263039009e+01 0.000000000000000000e+00
6.708371882086167659e+01 0.000000000000000000e+00
6.736417233560091233e+01 0.000000000000000000e+00
6.763337868480725490e+01 0.000000000000000000e+00
6.790693877551019852e+01 0.000000000000000000e+00
6.818303854875283321e+01 0.000000000000000000e+00
6.844607709750566471e+01 0.000000000000000000e+00
6.871292517006803280e+01 0.000000000000000000e+00
6.898158730158729668e+01 0.000000000000000000e+00
6.925351473922901846e+01 0.000000000000000000e+00
6.951927437641722918e+01 0.000000000000000000e+00
6.979047619047618412e+01 0.000000000000000000e+00
7.004897959183674061e+01 0.000000000000000000e+00
7.032272108843537239e+01 0.000000000000000000e+00
7.058975056689342864e+01 0.000000000000000000e+00
7.086965986394557149e+01 0.000000000000000000e+00
7.115120181405895039e+01 0.000000000000000000e+00
7.140317460317460529e+01 0.000000000000000000e+00
7.169215419501134079e+01 0.000000000000000000e+00
7.195519274376417229e+01 0.000000000000000000e+00
7.224671201799999665e+01 0.000000000000000000e+00
7.249396825396824795e+01 0.000000000000000000e+00
7.276825396825397263e+01 0.000000000000000000e+00
7.303328798185941650e+01 0.000000000000000000e+00
7.331319727891155935e+01 0.000000000000000000e+00
7.358022675736961560e+01 0.000000000000000000e+00
7.385995464852607029e+01 0.000000000000000000e+00
7.411736961451246941e+01 0.000000000000000000e+00
7.438730158730159303e+01 0.000000000000000000e+00
7.464616780045351163e+01 0.000000000000000000e+00
7.492099773242630079e+01 0.000000000000000000e+00
7.519582766439908994e+01 0.000000000000000000e+00
7.545777777777777828e+01 0.000000000000000000e+00
7.571682539682539925e+01 0.000000000000000000e+00
7.600453514739228922e+01 0.000000000000000000e+00
nan -1.000000000000000000e+00
7.654077097505668803e+01 0.000000000000000000e+00
7.680852607709751112e+01 0.000000000000000000e+00
7.708263038548753343e+01 0.000000000000000000e+00
7.734385487528344072e+01 0.000000000000000000e+00
7.761505668934240987e+01 0.000000000000000000e+00
7.788208616780045190e+01 0.000000000000000000e+00
7.816344671199999539e+01 0.000000000000000000e+00
7.843210884353742074e+01 0.000000000000000000e+00
7.870349206349206383e+01 0.000000000000000000e+00
7.896834467120181955e+01 0.000000000000000000e+00
7.924462585034014239e+01 0.000000000000000000e+00
7.951709750566892865e+01 0.000000000000000000e+00
7.979301587301587517e+01 0.000000000000000000e+00
8.005786848072561668e+01 0.000000000000000000e+00
8.033142857142857451e+01 0.000000000000000000e+00
8.059718820861678523e+01 0.000000000000000000e+00
8.087020408163265017e+01 0.000000000000000000e+00
8.113632653061225142e+01 0.000000000000000000e+00
8.141133786848072873e+01 0.000000000000000000e+00
8.167365079365079339e+01 0.000000000000000000e+00
8.193995464852608279e+01 0.000000000000000000e+00
8.221079365079364720e+01 0.000000000000000000e+00
8.248417233560090267e+01 0.000000000000000000e+00
8.275755102040815814e+01 0.000000000000000000e+00
8.301532879818594779e+01 0.000000000000000000e+00
8.329070294784580142e+01 0.000000000000000000e+00
8.356117913832198951e+01 0.000000000000000000e+00
8.383056689342403445e+01 0.000000000000000000e+00
8.409959183673468885e+01 0.000000000000000000e+00
8.437206349206348932e+01 0.000000000000000000e+00
8.463310657596372266e+01 0.000000000000000000e+00
8.491319727891156788e+01 0.000000000000000000e+00
8.518784580498866887e+01 0.000000000000000000e+00
8.545977324263039065e+01 0.000000000000000000e+00
8.572952380952381191e+01 0.000000000000000000e+00
8.600453514739228922e+01 0.000000000000000000e+00
8.627047619047618809e+01 0.000000000000000000e+00
8.653968253968254487e+01 0.000000000000000000e+00
8.681215419501133113e+01 0.000000000000000000e+00
8.708154195011337606e+01 0.000000000000000000e+00
8.735201814058956415e+01 0.000000000000000000e+00
8.761977324263038724e+01 0.000000000000000000e+00
8.789424036281178587e+01 0.000000000000000000e+00
8.816453514739228581e+01 0.000000000000000000e+00
8.843936507936507496e+01 0.000000000000000000e+00
8.870693877551020989e+01 0.000000000000000000e+00
8.897650793650794299e+01 0.000000000000000000e+00
8.924444444444444002e+01 0.000000000000000000e+00
8.951437641723356364e+01 0.000000000000000000e+00
8.977741496598639515e+01 0.000000000000000000e+00
9.005242630385487246e+01 0.000000000000000000e+00
9.031546485260770396e+01 0.000000000000000000e+00
9.058575963718820390e+01 0.000000000000000000e+00
9.085206349206349330e+01 0.000000000000000000e+00
9.112000000000000455e+01 0.000000000000000000e+00
9.139464852607709133e+01 0.000000000000000000e+00
9.166639455782312496e+01 0.000000000000000000e+00
9.193541950113379357e+01 0.000000000000000000e+00
9.220190476190475692e+01 0.000000000000000000e+00
9.246839002200000834e+01 0.000000000000000000e+00
9.274721088435374838e+01 0.000000000000000000e+00
9.301551020408163595e+01 0.000000000000000000e+00
9.328253968200000656e+01 0.000000000000000000e+00
9.355646258503401214e+01 0.000000000000000000e+00
9.383292517006802314e+01 0.000000000000000000e+00
9.410285714285714675e+01 0.000000000000000000e+00
9.437315192743764669e+01 0.000000000000000000e+00
9.464616780045351163e+01 0.000000000000000000e+00
9.491356009070294419e+01 0.000000000000000000e+00
9.518022675736960991e+01 0.000000000000000000e+00
9.545342403628117722e+01 0.000000000000000000e+00
9.572480725623583453e+01 0.000000000000000000e+00
9.599473922902494394e+01 0.000000000000000000e+00
9.626321995464851966e+01 0.000000000000000000e+00
9.653931972789115434e+01 0.000000000000000000e+00
9.680780045351474428e+01 0.000000000000000000e+00
9.708226757369614290e+01 0.000000000000000000e+00
9.735111111111110915e+01 0.000000000000000000e+00
nan -1.000000000000000000e+00
9.788807256235827481e+01 0.000000000000000000e+00
9.815818594104308659e+01 0.000000000000000000e+00
9.842086167800454177e+01 0.000000000000000000e+00
9.869804988662131962e+01 0.000000000000000000e+00
9.895328798185940400e+01 0.000000000000000000e+00
9.922884353741496000e+01 0.000000000000000000e+00
9.949460317460317071e+01 0.000000000000000000e+00
9.976344671201813696e+01 0.000000000000000000e+00
1.000228571428571485e+02 0.000000000000000000e+00
1.003100226757369597e+02 0.000000000000000000e+00
1.005786848072562378e+02 0.000000000000000000e+00
1.008390022675736901e+02 0.000000000000000000e+00
1.011029478458049908e+02 0.000000000000000000e+00
nan -1.000000000000000000e+00
1.016591383219954707e+02 0.000000000000000000e+00
1.019259863945578246e+02 0.000000000000000000e+00
1.022002721088435351e+02 0.000000000000000000e+00
1.024767346938775461e+02 0.000000000000000000e+00
1.027463038548752792e+02 0.000000000000000000e+00
1.030171428571428578e+02 0.000000000000000000e+00
1.032926984126984138e+02 0.000000000000000000e+00
1.035573696145124671e+02 0.000000000000000000e+00
1.038238548752834447e+02 0.000000000000000000e+00
1.040970521541950120e+02 0.000000000000000000e+00
1.043686167800453575e+02 0.000000000000000000e+00
nan -1.000000000000000000e+00
1.048890702947845739e+02 0.000000000000000000e+00
1.051597278911564644e+02 0.000000000000000000e+00
1.054314739229024980e+02 0.000000000000000000e+00
1.057173696145124779e+02 0.000000000000000000e+00
1.059887528344671210e+02 0.000000000000000000e+00
1.062601360544217641e+02 0.000000000000000000e+00
1.065219047619047643e+02 0.000000000000000000e+00
1.067914739229024974e+02 0.000000000000000000e+00
1.070652154195011292e+02 0.000000000000000000e+00
1.073365986394557865e+02 0.000000000000000000e+00
1.075983673469387725e+02 0.000000000000000000e+00
1.078768253968253958e+02 0.000000000000000000e+00
1.081376870748299268e+02 0.000000000000000000e+00
1.084206802721088394e+02 0.000000000000000000e+00
nan -1.000000000000000000e+00
nan -1.000000000000000000e+00
nan -1.000000000000000000e+00
1.094887981859410502e+02 0.000000000000000000e+00
nan -1.000000000000000000e+00
1.100331972789115582e+02 0.000000000000000000e+00
1.102926077097505697e+02 0.000000000000000000e+00
1.105766893424036255e+02 0.000000000000000000e+00
1.108342857142857127e+02 0.000000000000000000e+00
1.111112925170068024e+02 0.000000000000000000e+00
1.113866666666666703e+02 0.000000000000000000e+00
1.116380952380952323e+02 0.000000000000000000e+00
1.119063945578231341e+02 0.000000000000000000e+00
1.121951927437641672e+02 0.000000000000000000e+00
1.124741950113378692e+02 0.000000000000000000e+00
1.127403174603174563e+02 0.000000000000000000e+00
1.130058956916099788e+02 0.000000000000000000e+00
1.132780045351473888e+02 0.000000000000000000e+00
1.135559183673469335e+02 0.000000000000000000e+00
1.138151473922902426e+02 0.000000000000000000e+00
1.140946938775510233e+02 0.000000000000000000e+00
1.143678911564625906e+02 0.000000000000000000e+00
1.146398185939999905e+02 0.000000000000000000e+00
1.149077551020408094e+02 0.000000000000000000e+00
1.151742403628117870e+02 0.000000000000000000e+00
1.154430839002267533e+02 0.000000000000000000e+00
nan -1.000000000000000000e+00
1.159843990929705200e+02 0.000000000000000000e+00
1.162472562358276633e+02 0.000000000000000000e+00
1.165217233560090762e+02 0.000000000000000000e+00
1.167807709750566829e+02 0.000000000000000000e+00
1.170588662131519300e+02 0.000000000000000000e+00
1.173302494331065731e+02 0.000000000000000000e+00
1.176048979591836741e+02 0.000000000000000000e+00
1.178637641723356069e+02 0.000000000000000000e+00
1.181447619047619071e+02 0.000000000000000000e+00
1.184076190476190504e+02 0.000000000000000000e+00
1.186811791383219941e+02 0.000000000000000000e+00
1.189556462585034069e+02 0.000000000000000000e+00
1.192228571428571371e+02 0.000000000000000000e+00
1.194775510204081570e+02 0.000000000000000000e+00
1.197580045351473927e+02 0.000000000000000000e+00
1.200257596371882016e+02 0.000000000000000000e+00
1.202960544217687016e+02 0.000000000000000000e+00
1.205523809523809575e+02 0.000000000000000000e+00
1.208183219954648564e+02 0.000000000000000000e+00
1.210978684807256229e+02 0.000000000000000000e+00
1.213835827664399147e+02 0.000000000000000000e+00
1.216491609977324231e+02 0.000000000000000000e+00
1.219209070294784567e+02 0.000000000000000000e+00
1.221950113378684790e+02 0.000000000000000000e+00
1.224629478458049903e+02 0.000000000000000000e+00
1.227346938775510239e+02 0.000000000000000000e+00
1.230126077097505686e+02 0.000000000000000000e+00
1.232674829931972766e+02 0.000000000000000000e+00
1.235394104308389984e+02 0.000000000000000000e+00
1.238189569160997792e+02 0.000000000000000000e+00
1.241008616780045344e+02 0.000000000000000000e+00
1.243680725623582788e+02 0.000000000000000000e+00
1.246202267573696076e+02 0.000000000000000000e+00
1.248890702947845739e+02 0.000000000000000000e+00
1.251566439909297088e+02 0.000000000000000000e+00
1.254282086167800401e+02 0.000000000000000000e+00
1.256789115646258495e+02 0.000000000000000000e+00
1.259559183670000095e+02 0.000000000000000000e+00
1.262273015873015822e+02 0.000000000000000000e+00
1.265039455782312956e+02 0.000000000000000000e+00
1.267617233560090710e+02 0.000000000000000000e+00
1.270358276643990934e+02 0.000000000000000000e+00
1.273023129251700709e+02 0.000000000000000000e+00
1.275753287981859359e+02 0.000000000000000000e+00
1.278376417233560147e+02 0.000000000000000000e+00
1.281162811791383263e+02 0.000000000000000000e+00
1.283816780045351607e+02 0.000000000000000000e+00
1.286604988662131461e+02 0.000000000000000000e+00
1.289195464852607813e+02 0.000000000000000000e+00
1.291990929705215478e+02 0.000000000000000000e+00
1.294679365070000188e+02 0.000000000000000000e+00
1.297433106575963677e+02 0.000000000000000000e+00
1.299974603174603089e+02 0.000000000000000000e+00
1.302712018139999941e+02 0.000000000000000000e+00
1.305465759637188228e+02 0.000000000000000000e+00
1.308168707482993227e+02 0.000000000000000000e+00
1.310679365079365084e+02 0.000000000000000000e+00
1.313456689342403649e+02 0.000000000000000000e+00
1.316270294784580415e+02 0.000000000000000000e+00
1.319092970521541872e+02 0.000000000000000000e+00
1.321661678004535077e+02 0.000000000000000000e+00
1.324522448979591900e+02 0.000000000000000000e+00
1.327261678004535099e+02 0.000000000000000000e+00
1.330008163265306109e+02 0.000000000000000000e+00
1.332560544217687095e+02 0.000000000000000000e+00
1.335336054421768779e+02 0.000000000000000000e+00
1.338144217687074899e+02 0.000000000000000000e+00
1.340798185941042959e+02 0.000000000000000000e+00
1.343274376417233498e+02 0.000000000000000000e+00
1.346058956916099874e+02 0.000000000000000000e+00
1.348781859410430854e+02 0.000000000000000000e+00
1.351388662131519141e+02 0.000000000000000000e+00
1.354091609977324140e+02 0.000000000000000000e+00
1.356834467120181387e+02 0.000000000000000000e+00
1.359559183673469249e+02 0.000000000000000000e+00
1.362193197278911612e+02 0.000000000000000000e+00
1.364879818594104393e+02 0.000000000000000000e+00
1.367644444444444503e+02 0.000000000000000000e+00
1.370439909297052168e+02 0.000000000000000000e+00
1.373088435374149583e+02 0.000000000000000000e+00
1.375600907019999966e+02 0.000000000000000000e+00
1.378505215419501155e+02 0.000000000000000000e+00
1.381297052154195057e+02 0.000000000000000000e+00
1.383989115646258483e+02 0.000000000000000000e+00
1.386519727891156322e+02 0.000000000000000000e+00
1.389315192743764271e+02 0.000000000000000000e+00
1.392047165532879944e+02 0.000000000000000000e+00
1.394637641723356012e+02 0.000000000000000000e+00
1.397258956916099635e+02 0.000000000000000000e+00
1.400001814058956882e+02 0.000000000000000000e+00
nan -1.000000000000000000e+00
1.405422222222222217e+02 0.000000000000000000e+00
1.408072562358276514e+02 0.000000000000000000e+00
1.410900680272108900e+02 0.000000000000000000e+00
1.413536507929999857e+02 0.000000000000000000e+00
1.416134240362811738e+02 0.000000000000000000e+00
1.418837188208616737e+02 0.000000000000000000e+00
1.421636281179138450e+02 0.000000000000000000e+00
1.424253968253968310e+02 0.000000000000000000e+00
1.426982312925169936e+02 0.000000000000000000e+00
1.429639909297052043e+02 0.000000000000000000e+00
1.432402721088435271e+02 0.000000000000000000e+00
1.435129251700680300e+02 0.000000000000000000e+00
1.437785034013605525e+02 0.000000000000000000e+00
1.440408163265306030e+02 0.000000000000000000e+00
1.443243537414965942e+02 0.000000000000000000e+00
1.446040816326530489e+02 0.000000000000000000e+00
1.448683900226757260e+02 0.000000000000000000e+00
1.451189115640000011e+02 0.000000000000000000e+00
1.454053514739229058e+02 0.000000000000000000e+00
1.456689342403628018e+02 0.000000000000000000e+00
1.459343310657596362e+02 0.000000000000000000e+00
1.461948299319727766e+02 0.000000000000000000e+00
1.464799999999999898e+02 0.000000000000000000e+00
1.467646258503401384e+02 0.000000000000000000e+00
1.470185941043083915e+02 0.000000000000000000e+00
1.472903401360544251e+02 0.000000000000000000e+00
1.475722448979591945e+02 0.000000000000000000e+00
1.478429024943310708e+02 0.000000000000000000e+00
1.481073922902494360e+02 0.000000000000000000e+00
1.483767800453514667e+02 0.000000000000000000e+00
1.486575963718820788e+02 0.000000000000000000e+00
nan -1.000000000000000000e+00
1.491949206349206349e+02 0.000000000000000000e+00
nan -1.000000000000000000e+00
1.497473015873015925e+02 0.000000000000000000e+00
nan -1.000000000000000000e+00
1.502844444444444321e+02 0.000000000000000000e+00
1.505567346938775586e+02 0.000000000000000000e+00
1.508306575963718785e+02 0.000000000000000000e+00
nan -1.000000000000000000e+00
1.513581859410430752e+02 0.000000000000000000e+00
1.516275736961451344e+02 0.000000000000000000e+00
1.519112925170068138e+02 0.000000000000000000e+00
nan -1.000000000000000000e+00
1.524498866213151871e+02 0.000000000000000000e+00
1.527270748299319791e+02 0.000000000000000000e+00
1.529792290249433222e+02 0.000000000000000000e+00
1.532553287981859285e+02 0.000000000000000000e+00
1.535203628117913865e+02 0.000000000000000000e+00
1.537957369614512402e+02 0.000000000000000000e+00
1.540624036281179201e+02 0.000000000000000000e+00
1.543307029478457935e+02 0.000000000000000000e+00
1.545991836734693834e+02 0.000000000000000000e+00
1.548609523809523694e+02 0.000000000000000000e+00
1.551325170068027148e+02 0.000000000000000000e+00
1.554053514739229058e+02 0.000000000000000000e+00
1.556707482993197402e+02 0.000000000000000000e+00
1.559490249433106612e+02 0.000000000000000000e+00
1.562191383219954730e+02 0.000000000000000000e+00
1.564956009070294840e+02 0.000000000000000000e+00
1.567660770975056721e+02 0.000000000000000000e+00
1.570412698412698376e+02 0.000000000000000000e+00
1.573121088435374020e+02 0.000000000000000000e+00
1.575843990929705285e+02 0.000000000000000000e+00
1.578392743764172224e+02 0.000000000000000000e+00
1.580994104308390149e+02 0.000000000000000000e+00
1.583902040816326462e+02 0.000000000000000000e+00
1.586617687074829917e+02 0.000000000000000000e+00
1.589356916099773116e+02 0.000000000000000000e+00
1.591956462585033876e+02 0.000000000000000000e+00
1.594699319727891123e+02 0.000000000000000000e+00
1.597326077097505674e+02 0.000000000000000000e+00
1.599951020408163345e+02 0.000000000000000000e+00
1.602704761904761881e+02 0.000000000000000000e+00
1.605443990929705080e+02 0.000000000000000000e+00
1.608048979591836769e+02 0.000000000000000000e+00
1.610849886621315079e+02 0.000000000000000000e+00
1.613454875283446768e+02 0.000000000000000000e+00
1.616219501133786878e+02 0.000000000000000000e+00
1.618985941043083869e+02 0.000000000000000000e+00
1.621757823129251790e+02 0.000000000000000000e+00
1.624393650793650750e+02 0.000000000000000000e+00
1.627065759637188194e+02 0.000000000000000000e+00
1.629741496598639401e+02 0.000000000000000000e+00
1.632426303854875300e+02 0.000000000000000000e+00
1.635043990929705160e+02 0.000000000000000000e+00
1.637765079365079259e+02 0.000000000000000000e+00
1.640404535147392266e+02 0.000000000000000000e+00
1.643131065759637295e+02 0.000000000000000000e+00
1.645933786848072486e+02 0.000000000000000000e+00
1.648633106575963723e+02 0.000000000000000000e+00
nan -1.000000000000000000e+00
1.654091609977324140e+02 0.000000000000000000e+00
1.656838095238095150e+02 0.000000000000000000e+00
1.659550113378684841e+02 0.000000000000000000e+00
1.662285714285714278e+02 0.000000000000000000e+00
1.664943310657596385e+02 0.000000000000000000e+00
1.667437641723356023e+02 0.000000000000000000e+00
1.670331065759637283e+02 0.000000000000000000e+00
1.673048526077097620e+02 0.000000000000000000e+00
1.675804081632653038e+02 0.000000000000000000e+00
1.678410884353741608e+02 0.000000000000000000e+00
1.681124716553287897e+02 0.000000000000000000e+00
1.683742403628118041e+02 0.000000000000000000e+00
1.686383673469387645e+02 0.000000000000000000e+00
1.689137414965986466e+02 0.000000000000000000e+00
1.691878458049886547e+02 0.000000000000000000e+00
1.694541496598639583e+02 0.000000000000000000e+00
1.697200907029478572e+02 0.000000000000000000e+00
1.699954648526077108e+02 0.000000000000000000e+00
1.702563265306122560e+02 0.000000000000000000e+00
1.705384126984126851e+02 0.000000000000000000e+00
1.708070748299319632e+02 0.000000000000000000e+00
1.710677551020408202e+02 0.000000000000000000e+00
1.713458503399999984e+02 0.000000000000000000e+00
1.716244897959183788e+02 0.000000000000000000e+00
1.718940589569160977e+02 0.000000000000000000e+00
1.721648979591836621e+02 0.000000000000000000e+00
1.724402721088435442e+02 0.000000000000000000e+00
1.727051247165532857e+02 0.000000000000000000e+00
1.729721541950113419e+02 0.000000000000000000e+00
1.732462585034013500e+02 0.000000000000000000e+00
1.735163718820861618e+02 0.000000000000000000e+00
1.737857596371882209e+02 0.000000000000000000e+00
1.740500680272108980e+02 0.000000000000000000e+00
1.743310657596371982e+02 0.000000000000000000e+00
1.745993650793650716e+02 0.000000000000000000e+00
1.748734693877551081e+02 0.000000000000000000e+00
1.751419501133786980e+02 0.000000000000000000e+00
1.754111564625850406e+02 0.000000000000000000e+00
1.756803628117913831e+02 0.000000000000000000e+00
1.759502947845805068e+02 0.000000000000000000e+00
1.762127891156462454e+02 0.000000000000000000e+00
1.764896145124716611e+02 0.000000000000000000e+00
1.767502947840000047e+02 0.000000000000000000e+00
1.770209523809523944e+02 0.000000000000000000e+00
1.772865306122448885e+02 0.000000000000000000e+00
1.775548299319727903e+02 0.000000000000000000e+00
1.778282086167800458e+02 0.000000000000000000e+00
1.781015873015873012e+02 0.000000000000000000e+00
1.783695238095237983e+02 0.000000000000000000e+00
1.786367346938775427e+02 0.000000000000000000e+00
1.789035827664399108e+02 0.000000000000000000e+00
1.791818594104308318e+02 0.000000000000000000e+00
1.794492517006802643e+02 0.000000000000000000e+00
1.797170068027211016e+02 0.000000000000000000e+00
1.799911111111111097e+02 0.000000000000000000e+00
1.802675736961451207e+02 0.000000000000000000e+00
1.805376870748299325e+02 0.000000000000000000e+00
1.808081632653061206e+02 0.000000000000000000e+00
1.810822675736961571e+02 0.000000000000000000e+00
1.813478458049886513e+02 0.000000000000000000e+00
1.816152380952380838e+02 0.000000000000000000e+00
1.818891609977324322e+02 0.000000000000000000e+00
1.821596371882086203e+02 0.000000000000000000e+00
1.824295691609977439e+02 0.000000000000000000e+00
1.826978684807256172e+02 0.000000000000000000e+00
1.829741496598639401e+02 0.000000000000000000e+00
1.832424489795918419e+02 0.000000000000000000e+00
1.835169160997732547e+02 0.000000000000000000e+00
1.837844897959183754e+02 0.000000000000000000e+00
1.840544217687074706e+02 0.000000000000000000e+00
1.843234467120181534e+02 0.000000000000000000e+00
1.845921088430000054e+02 0.000000000000000000e+00
1.848562358276643920e+02 0.000000000000000000e+00
1.851178231292516898e+02 0.000000000000000000e+00
1.853946485260771055e+02 0.000000000000000000e+00
nan -1.000000000000000000e+00
1.859292517006802825e+02 0.000000000000000000e+00
1.861980952380952488e+02 0.000000000000000000e+00
1.864725623582766332e+02 0.000000000000000000e+00
1.867336054421768665e+02 0.000000000000000000e+00
1.870131519274376330e+02 0.000000000000000000e+00
1.872800000000000011e+02 0.000000000000000000e+00
1.875432199540000227e+02 0.000000000000000000e+00
1.878256689342403547e+02 0.000000000000000000e+00
1.880937868480725683e+02 0.000000000000000000e+00
1.883606349206349080e+02 0.000000000000000000e+00
1.886341950113378800e+02 0.000000000000000000e+00
1.889102947845804863e+02 0.000000000000000000e+00
1.891809523809523910e+02 0.000000000000000000e+00
1.894510657596371743e+02 0.000000000000000000e+00
1.897258956916099635e+02 0.000000000000000000e+00
1.899916553287981742e+02 0.000000000000000000e+00
1.902590476190476068e+02 0.000000000000000000e+00
1.905168253968253964e+02 0.000000000000000000e+00
1.908030839002267669e+02 0.000000000000000000e+00
nan -1.000000000000000000e+00
1.913146485260770930e+02 0.000000000000000000e+00
1.915965532879818625e+02 0.000000000000000000e+00
1.918659410430838932e+02 0.000000000000000000e+00
1.921402267573696179e+02 0.000000000000000000e+00
1.924128798185940923e+02 0.000000000000000000e+00
1.926726530612244801e+02 0.000000000000000000e+00
1.929462131519274237e+02 0.000000000000000000e+00
1.932219501133786821e+02 0.000000000000000000e+00
1.934982312925170049e+02 0.000000000000000000e+00
1.937694331065759741e+02 0.000000000000000000e+00
1.940388208616780048e+02 0.000000000000000000e+00
1.943100226757369740e+02 0.000000000000000000e+00
1.945837641723356057e+02 0.000000000000000000e+00
1.948571428571428612e+02 0.000000000000000000e+00
1.951196371882086282e+02 0.000000000000000000e+00
nan -1.000000000000000000e+00
1.956585941043083778e+02 0.000000000000000000e+00
1.959248979591836815e+02 0.000000000000000000e+00
1.962022675736961332e+02 0.000000000000000000e+00
1.964712925170068161e+02 0.000000000000000000e+00
nan -1.000000000000000000e+00
1.970175056689342341e+02 0.000000000000000000e+00
1.972798185941043130e+02 0.000000000000000000e+00
1.975508390022675655e+02 0.000000000000000000e+00
1.978263945578231358e+02 0.000000000000000000e+00
nan -1.000000000000000000e+00
1.983490249433106669e+02 0.000000000000000000e+00
1.986282086167800571e+02 0.000000000000000000e+00
1.989028571428571297e+02 0.000000000000000000e+00
1.991755102040816325e+02 0.000000000000000000e+00
1.994414512471655314e+02 0.000000000000000000e+00
1.997081179138322113e+02 0.000000000000000000e+00
1.999795011337868402e+02 0.000000000000000000e+00
2.002608616780045452e+02 0.000000000000000000e+00
2.005271655328798204e+02 0.000000000000000000e+00
2.007981859410430729e+02 0.000000000000000000e+00
2.010708390022675758e+02 0.000000000000000000e+00
2.013289795918367417e+02 0.000000000000000000e+00
2.016074376417233509e+02 0.000000000000000000e+00
2.018764625850340053e+02 0.000000000000000000e+00
2.021467573696145053e+02 0.000000000000000000e+00
2.024143310657596260e+02 0.000000000000000000e+00
2.026826303854875277e+02 0.000000000000000000e+00
2.029496598639455840e+02 0.000000000000000000e+00
nan -1.000000000000000000e+00
2.034938775510204039e+02 0.000000000000000000e+00
nan -1.000000000000000000e+00
2.040317460317460245e+02 0.000000000000000000e+00
2.042944217687074797e+02 0.000000000000000000e+00
2.045859410430838921e+02 0.000000000000000000e+00
2.048449886621315272e+02 0.000000000000000000e+00
2.051170975056689372e+02 0.000000000000000000e+00
2.053810430839002379e+02 0.000000000000000000e+00
2.056629478458049789e+02 0.000000000000000000e+00
2.059223582766439904e+02 0.000000000000000000e+00
2.061921088435374259e+02 0.000000000000000000e+00
2.064482539682539652e+02 0.000000000000000000e+00
2.067227210884353781e+02 0.000000000000000000e+00
2.069950113369999940e+02 0.000000000000000000e+00
2.072738321995464901e+02 0.000000000000000000e+00
2.075493877549999979e+02 0.000000000000000000e+00
2.078180498866213100e+02 0.000000000000000000e+00
2.080829024943310799e+02 0.000000000000000000e+00
2.083559183673469306e+02 0.000000000000000000e+00
2.086265759637188069e+02 0.000000000000000000e+00
2.088979591836734642e+02 0.000000000000000000e+00
2.091700680272108741e+02 0.000000000000000000e+00
2.094448979591836633e+02 0.000000000000000000e+00
2.097097505668934332e+02 0.000000000000000000e+00
2.099831292517006887e+02 0.000000000000000000e+00
2.102505215419501212e+02 0.000000000000000000e+00
2.105206349206349330e+02 0.000000000000000000e+00
2.107909297052154329e+02 0.000000000000000000e+00
2.110556009070294863e+02 0.000000000000000000e+00
2.113298866213151825e+02 0.000000000000000000e+00
2.115967346938775506e+02 0.000000000000000000e+00
2.118653968253968287e+02 0.000000000000000000e+00
2.121364172335600813e+02 0.000000000000000000e+00
2.124088888888888960e+02 0.000000000000000000e+00
nan -1.000000000000000000e+00
2.129454875283446711e+02 0.000000000000000000e+00
2.132126984126984155e+02 0.000000000000000000e+00
2.134927891156462465e+02 0.000000000000000000e+00
2.137612698412698364e+02 0.000000000000000000e+00
2.140214058956916006e+02 0.000000000000000000e+00
2.142953287981859489e+02 0.000000000000000000e+00
2.145661678004535133e+02 0.000000000000000000e+00
2.148301133786848141e+02 0.000000000000000000e+00
nan -1.000000000000000000e+00
2.153668934240362773e+02 0.000000000000000000e+00
2.156411791383220020e+02 0.000000000000000000e+00
2.159138321995464764e+02 0.000000000000000000e+00
2.161950113378684932e+02 0.000000000000000000e+00
2.164602267573696111e+02 0.000000000000000000e+00
2.167281632653061365e+02 0.000000000000000000e+00
2.170000907029478583e+02 0.000000000000000000e+00
2.172740136054421782e+02 0.000000000000000000e+00
2.175296145124716531e+02 0.000000000000000000e+00
2.178102494331065770e+02 0.000000000000000000e+00
2.180897959183673436e+02 0.000000000000000000e+00
2.183597278911564672e+02 0.000000000000000000e+00
2.186292970521541861e+02 0.000000000000000000e+00
2.188941496598639560e+02 0.000000000000000000e+00
2.191691609977324333e+02 0.000000000000000000e+00
2.194367346938775540e+02 0.000000000000000000e+00
2.197035827659999825e+02 0.000000000000000000e+00
2.199738775510204221e+02 0.000000000000000000e+00
2.202432653061224528e+02 0.000000000000000000e+00
2.205142857142857054e+02 0.000000000000000000e+00
2.207804081632652924e+02 0.000000000000000000e+00
2.210519727891156379e+02 0.000000000000000000e+00
2.213231746031746070e+02 0.000000000000000000e+00
2.215887528340000188e+02 0.000000000000000000e+00
2.218490702947845818e+02 0.000000000000000000e+00
2.221244444444444355e+02 0.000000000000000000e+00
2.224045351473922949e+02 0.000000000000000000e+00
2.226710204081632583e+02 0.000000000000000000e+00
2.229498412698412722e+02 0.000000000000000000e+00
nan -1.000000000000000000e+00
2.234800907029478481e+02 0.000000000000000000e+00
2.237398639455782359e+02 0.000000000000000000e+00
2.240165079365079350e+02 0.000000000000000000e+00
2.242826303854875221e+02 0.000000000000000000e+00
2.245607256235827549e+02 0.000000000000000000e+00
2.248299319727891259e+02 0.000000000000000000e+00
2.251051247165532914e+02 0.000000000000000000e+00
2.253699773242630329e+02 0.000000000000000000e+00
2.256429931972789120e+02 0.000000000000000000e+00
2.259209070294784567e+02 0.000000000000000000e+00
2.261819501133786900e+02 0.000000000000000000e+00
2.264596825396825466e+02 0.000000000000000000e+00
2.267330612244898020e+02 0.000000000000000000e+00
2.269975510204081672e+02 0.000000000000000000e+00
2.272636734693877543e+02 0.000000000000000000e+00
2.275323356009070324e+02 0.000000000000000000e+00
2.277977324263038668e+02 0.000000000000000000e+00
2.280760090702947878e+02 0.000000000000000000e+00
2.283328798185941082e+02 0.000000000000000000e+00
2.286033560090702963e+02 0.000000000000000000e+00
2.288834467120181273e+02 0.000000000000000000e+00
2.291526530612244983e+02 0.000000000000000000e+00
2.294189569160997735e+02 0.000000000000000000e+00
2.296903401360544308e+02 0.000000000000000000e+00
2.299524716553287931e+02 0.000000000000000000e+00
2.302321995464852478e+02 0.000000000000000000e+00
2.304883446712018156e+02 0.000000000000000000e+00
2.307758730158730032e+02 0.000000000000000000e+00
2.310458049886621268e+02 0.000000000000000000e+00
2.313073922902494246e+02 0.000000000000000000e+00
2.315780498866213293e+02 0.000000000000000000e+00
2.318474376417233600e+02 0.000000000000000000e+00
2.321229931972789018e+02 0.000000000000000000e+00
2.323896598639455817e+02 0.000000000000000000e+00
2.326519727891156322e+02 0.000000000000000000e+00
2.329237188208616658e+02 0.000000000000000000e+00
2.331932879818594131e+02 0.000000000000000000e+00
2.334726530612244915e+02 0.000000000000000000e+00
2.337413151927437696e+02 0.000000000000000000e+00
2.340045351473922892e+02 0.000000000000000000e+00
2.342831746031746150e+02 0.000000000000000000e+00
2.345590929705215331e+02 0.000000000000000000e+00
2.348275736961451230e+02 0.000000000000000000e+00
2.350860770975056653e+02 0.000000000000000000e+00
nan -1.000000000000000000e+00
nan -1.000000000000000000e+00
nan -1.000000000000000000e+00
nan -1.000000000000000000e+00
nan -1.000000000000000000e+00
nan -1.000000000000000000e+00
nan -1.000000000000000000e+00
nan -1.000000000000000000e+00
2.375054875283446734e+02 0.000000000000000000e+00
2.378117006802721107e+02 0.000000000000000000e+00
