# Supplementary material for: Correlated microtiming deviations in jazz and rock music
Source: PLoS One. 2018 Jan 24;13(1):e0186361. doi: 10.1371/journal.pone.0186361 (PMC5783353; doi:10.1371/journal.pone.0186361)
Supplement: S1 Dataset — (ZIP) [file pone.0186361.s001.zip › R50.dat]

2.775147392000000046e+00 0.000000000000000000e+00
2.970340136054421709e+00 0.000000000000000000e+00
3.160816326530612397e+00 0.000000000000000000e+00
3.342947845804988827e+00 0.000000000000000000e+00
3.538866213151927287e+00 0.000000000000000000e+00
3.721360544217687139e+00 0.000000000000000000e+00
3.895328798185941022e+00 0.000000000000000000e+00
4.084353741496598467e+00 0.000000000000000000e+00
4.273197278911564645e+00 0.000000000000000000e+00
4.467120181405896062e+00 0.000000000000000000e+00
4.655963718820861352e+00 0.000000000000000000e+00
4.843718820861678154e+00 0.000000000000000000e+00
5.039455782312924903e+00 0.000000000000000000e+00
5.226122448979591439e+00 0.000000000000000000e+00
5.408979591836734713e+00 0.000000000000000000e+00
5.599092970521541979e+00 0.000000000000000000e+00
5.793560090702947640e+00 0.000000000000000000e+00
5.967346938775509813e+00 0.000000000000000000e+00
6.163809523809523405e+00 0.000000000000000000e+00
6.345215419501133880e+00 0.000000000000000000e+00
6.532789115646258082e+00 0.000000000000000000e+00
6.717278911564625865e+00 0.000000000000000000e+00
6.894512471655328767e+00 0.000000000000000000e+00
7.077369614512472040e+00 0.000000000000000000e+00
7.268027210884353551e+00 0.000000000000000000e+00
7.456326530612244596e+00 0.000000000000000000e+00
7.653877551020408454e+00 0.000000000000000000e+00
7.844716553287981675e+00 0.000000000000000000e+00
8.044988662131519419e+00 0.000000000000000000e+00
8.233287981859410465e+00 0.000000000000000000e+00
8.415963718820862027e+00 0.000000000000000000e+00
8.601723356009070898e+00 0.000000000000000000e+00
8.789659863945578522e+00 0.000000000000000000e+00
8.963628117913831517e+00 0.000000000000000000e+00
9.155736961451246714e+00 0.000000000000000000e+00
9.339138321995465120e+00 0.000000000000000000e+00
9.532154195011337094e+00 0.000000000000000000e+00
9.708117913832198909e+00 0.000000000000000000e+00
9.890612244897958760e+00 0.000000000000000000e+00
1.007891156462584981e+01 0.000000000000000000e+00
1.027664399092970449e+01 0.000000000000000000e+00
1.046748299319727948e+01 0.000000000000000000e+00
1.066793650793650805e+01 0.000000000000000000e+00
1.085768707482993278e+01 0.000000000000000000e+00
1.104834467120181429e+01 0.000000000000000000e+00
1.123120181405895757e+01 0.000000000000000000e+00
1.141297052154195057e+01 0.000000000000000000e+00
1.160979591836734670e+01 0.000000000000000000e+00
1.179356009070294853e+01 0.000000000000000000e+00
1.197460317460317469e+01 0.000000000000000000e+00
1.216598639455782305e+01 0.000000000000000000e+00
1.235210884353741534e+01 0.000000000000000000e+00
1.254240362811791343e+01 0.000000000000000000e+00
1.271981859410430893e+01 0.000000000000000000e+00
1.290340136054421727e+01 0.000000000000000000e+00
1.309442176870748220e+01 0.000000000000000000e+00
1.328163265306122476e+01 0.000000000000000000e+00
1.346594104308389994e+01 0.000000000000000000e+00
1.365170068027210881e+01 0.000000000000000000e+00
1.384489795918367427e+01 0.000000000000000000e+00
1.403827664399092967e+01 0.000000000000000000e+00
1.422058956916099781e+01 0.000000000000000000e+00
1.440761904761904688e+01 0.000000000000000000e+00
1.459319727891156404e+01 0.000000000000000000e+00
1.478095238095238173e+01 0.000000000000000000e+00
nan -1.000000000000000000e+00
1.515845804988662060e+01 0.000000000000000000e+00
1.534058956916099703e+01 0.000000000000000000e+00
1.553414965986394591e+01 0.000000000000000000e+00
1.571301587301587332e+01 0.000000000000000000e+00
1.589859410430839048e+01 0.000000000000000000e+00
1.608925170068027199e+01 0.000000000000000000e+00
1.627319727891156376e+01 0.000000000000000000e+00
1.646712018140589606e+01 0.000000000000000000e+00
1.666285714285714192e+01 0.000000000000000000e+00
1.685623582766439910e+01 0.000000000000000000e+00
1.705759637188208444e+01 0.000000000000000000e+00
1.723827664399092896e+01 0.000000000000000000e+00
1.743274376417233640e+01 0.000000000000000000e+00
1.762666666666666515e+01 0.000000000000000000e+00
1.781188208616779889e+01 0.000000000000000000e+00
1.799183673469387656e+01 0.000000000000000000e+00
1.817995464852607768e+01 0.000000000000000000e+00
1.836190476190476062e+01 0.000000000000000000e+00
1.854965986394557831e+01 0.000000000000000000e+00
1.872888888888888914e+01 0.000000000000000000e+00
1.891047619047619222e+01 0.000000000000000000e+00
1.909696145124716438e+01 0.000000000000000000e+00
1.928471655328798207e+01 0.000000000000000000e+00
1.947537414965986358e+01 0.000000000000000000e+00
1.967637188208616905e+01 0.000000000000000000e+00
1.986666666666666714e+01 0.000000000000000000e+00
2.006839002267573591e+01 0.000000000000000000e+00
2.025197278911564780e+01 0.000000000000000000e+00
2.044045351473922878e+01 0.000000000000000000e+00
2.063165532800000079e+01 0.000000000000000000e+00
2.082049886621315338e+01 0.000000000000000000e+00
2.099954648526077250e+01 0.000000000000000000e+00
2.118911564625850374e+01 0.000000000000000000e+00
2.136961451247165655e+01 0.000000000000000000e+00
2.155954648526077122e+01 0.000000000000000000e+00
2.174040816326530745e+01 0.000000000000000000e+00
2.192362811791383237e+01 0.000000000000000000e+00
2.211065759637188322e+01 0.000000000000000000e+00
2.230167800453514815e+01 0.000000000000000000e+00
2.249904761904761941e+01 0.000000000000000000e+00
2.268498866213151999e+01 0.000000000000000000e+00
2.287600907029478492e+01 0.000000000000000000e+00
2.306122448979591866e+01 0.000000000000000000e+00
2.324335600907029331e+01 0.000000000000000000e+00
2.344090702947845628e+01 0.000000000000000000e+00
2.363247165532879990e+01 0.000000000000000000e+00
2.381315192743764086e+01 0.000000000000000000e+00
2.400562358276643948e+01 0.000000000000000000e+00
2.419247165532879862e+01 0.000000000000000000e+00
2.437895691609977433e+01 0.000000000000000000e+00
2.456743764172335531e+01 0.000000000000000000e+00
2.474866213151927496e+01 0.000000000000000000e+00
2.492825396825396922e+01 0.000000000000000000e+00
2.511056689342403558e+01 0.000000000000000000e+00
2.530376417233560105e+01 0.000000000000000000e+00
2.549297052154194887e+01 0.000000000000000000e+00
2.568253968253968367e+01 0.000000000000000000e+00
2.587700680272108755e+01 0.000000000000000000e+00
2.607492063492063394e+01 0.000000000000000000e+00
2.624580498866213318e+01 0.000000000000000000e+00
2.643900226757369509e+01 0.000000000000000000e+00
2.662131519274376501e+01 0.000000000000000000e+00
2.681034013605442112e+01 0.000000000000000000e+00
2.699501133786847973e+01 0.000000000000000000e+00
2.718004535147392176e+01 0.000000000000000000e+00
2.736761904761904773e+01 0.000000000000000000e+00
2.756426303854875215e+01 0.000000000000000000e+00
2.775274376417233668e+01 0.000000000000000000e+00
2.793868480725623726e+01 0.000000000000000000e+00
2.812770975056689338e+01 0.000000000000000000e+00
2.832362811791383095e+01 0.000000000000000000e+00
2.850539682539682573e+01 0.000000000000000000e+00
2.870222222222222186e+01 0.000000000000000000e+00
2.889995464852607654e+01 0.000000000000000000e+00
2.909732426303854780e+01 0.000000000000000000e+00
2.927346938775510310e+01 0.000000000000000000e+00
2.946231292517006750e+01 0.000000000000000000e+00
2.964770975056689295e+01 0.000000000000000000e+00
2.984526077097505592e+01 0.000000000000000000e+00
3.002430839002267504e+01 0.000000000000000000e+00
3.020571428571428640e+01 0.000000000000000000e+00
3.040126984126984055e+01 0.000000000000000000e+00
3.058485260770974890e+01 0.000000000000000000e+00
3.077133786848072461e+01 0.000000000000000000e+00
3.095691609977324177e+01 0.000000000000000000e+00
3.113959183673469511e+01 0.000000000000000000e+00
3.133478458049886584e+01 0.000000000000000000e+00
3.151746031746031917e+01 0.000000000000000000e+00
3.170739229024943384e+01 0.000000000000000000e+00
3.190712018140589734e+01 0.000000000000000000e+00
3.209741496598639543e+01 0.000000000000000000e+00
3.227573696145124416e+01 0.000000000000000000e+00
3.246857142857142975e+01 0.000000000000000000e+00
3.265850340136054086e+01 0.000000000000000000e+00
3.284371882086167460e+01 0.000000000000000000e+00
3.302712018140589834e+01 0.000000000000000000e+00
3.321741496598639287e+01 0.000000000000000000e+00
3.339555555555555344e+01 0.000000000000000000e+00
3.358693877551020535e+01 0.000000000000000000e+00
3.377433106575963961e+01 0.000000000000000000e+00
3.395446712018140545e+01 0.000000000000000000e+00
3.414131519274376103e+01 0.000000000000000000e+00
3.433378684807256320e+01 0.000000000000000000e+00
3.452353741496598616e+01 0.000000000000000000e+00
3.471637188208616465e+01 0.000000000000000000e+00
3.490829931972788813e+01 0.000000000000000000e+00
3.509569160997732240e+01 0.000000000000000000e+00
3.527637188208616692e+01 0.000000000000000000e+00
3.546521541950113487e+01 0.000000000000000000e+00
3.565206349206349046e+01 0.000000000000000000e+00
3.584054421768707499e+01 0.000000000000000000e+00
3.602721088435374241e+01 0.000000000000000000e+00
3.621678004535147721e+01 0.000000000000000000e+00
3.640126984126984411e+01 0.000000000000000000e+00
3.658938775510203811e+01 0.000000000000000000e+00
3.677224489795918316e+01 0.000000000000000000e+00
3.695655328798186190e+01 0.000000000000000000e+00
3.714158730158730037e+01 0.000000000000000000e+00
3.733170068027210675e+01 0.000000000000000000e+00
3.752199546485260839e+01 0.000000000000000000e+00
3.771356009070294846e+01 0.000000000000000000e+00
3.789841269841269877e+01 0.000000000000000000e+00
3.809487528344671148e+01 0.000000000000000000e+00
3.827265306122448862e+01 0.000000000000000000e+00
3.845841269841270105e+01 0.000000000000000000e+00
3.864653061224489505e+01 0.000000000000000000e+00
3.883791383219954696e+01 0.000000000000000000e+00
3.902784580498866518e+01 0.000000000000000000e+00
3.921396825396825392e+01 0.000000000000000000e+00
3.940117913832199292e+01 0.000000000000000000e+00
3.959201814058956614e+01 0.000000000000000000e+00
3.978049886621315068e+01 0.000000000000000000e+00
3.996716553287981810e+01 0.000000000000000000e+00
4.015238095238095184e+01 0.000000000000000000e+00
4.033886621315192400e+01 0.000000000000000000e+00
4.052408163265305774e+01 0.000000000000000000e+00
4.072380952380952124e+01 0.000000000000000000e+00
4.091555555555555657e+01 0.000000000000000000e+00
4.111528344671202007e+01 0.000000000000000000e+00
4.130122448979592065e+01 0.000000000000000000e+00
4.148716553287982123e+01 0.000000000000000000e+00
nan -1.000000000000000000e+00
4.186448979591836661e+01 0.000000000000000000e+00
4.204752834467119982e+01 0.000000000000000000e+00
4.223292517006802882e+01 0.000000000000000000e+00
4.242775510204081968e+01 0.000000000000000000e+00
4.261188208616780315e+01 0.000000000000000000e+00
4.279238095238095241e+01 0.000000000000000000e+00
4.297596371882086430e+01 0.000000000000000000e+00
4.317079365079364806e+01 0.000000000000000000e+00
nan -1.000000000000000000e+00
4.353451247165532578e+01 0.000000000000000000e+00
4.373877551020407850e+01 0.000000000000000000e+00
4.393596371882086515e+01 0.000000000000000000e+00
4.412462585034013784e+01 0.000000000000000000e+00
4.430893424036280948e+01 0.000000000000000000e+00
4.449378684807255979e+01 0.000000000000000000e+00
4.467954648526077222e+01 0.000000000000000000e+00
4.487020408163265017e+01 0.000000000000000000e+00
4.505215419501134022e+01 0.000000000000000000e+00
4.523827664399092896e+01 0.000000000000000000e+00
4.541931972789115690e+01 0.000000000000000000e+00
4.561414965986394776e+01 0.000000000000000000e+00
4.580299319727890861e+01 0.000000000000000000e+00
4.598349206349206497e+01 0.000000000000000000e+00
4.616580498866213134e+01 0.000000000000000000e+00
4.635773242630385482e+01 0.000000000000000000e+00
4.654240362811791698e+01 0.000000000000000000e+00
4.673560090702947889e+01 0.000000000000000000e+00
4.692498866213151842e+01 0.000000000000000000e+00
4.712108843537414771e+01 0.000000000000000000e+00
4.729814058956915801e+01 0.000000000000000000e+00
4.748734693877550939e+01 0.000000000000000000e+00
4.767818594104308261e+01 0.000000000000000000e+00
4.785922902494331055e+01 0.000000000000000000e+00
4.804081632653061007e+01 0.000000000000000000e+00
4.823582766439909619e+01 0.000000000000000000e+00
4.841977324263038440e+01 0.000000000000000000e+00
4.862058956916099817e+01 0.000000000000000000e+00
4.880707482993197033e+01 0.000000000000000000e+00
4.899265306122448749e+01 0.000000000000000000e+00
4.917786848072562123e+01 0.000000000000000000e+00
4.937034013605442340e+01 0.000000000000000000e+00
4.955428571428571161e+01 0.000000000000000000e+00
4.974276643990929614e+01 0.000000000000000000e+00
4.993160997732426409e+01 0.000000000000000000e+00
5.012952380952381048e+01 0.000000000000000000e+00
5.030494331065759894e+01 0.000000000000000000e+00
5.050068027210884480e+01 0.000000000000000000e+00
5.068371882086167801e+01 0.000000000000000000e+00
5.087346938775510097e+01 0.000000000000000000e+00
5.105814058956916313e+01 0.000000000000000000e+00
5.124281179138321818e+01 0.000000000000000000e+00
nan -1.000000000000000000e+00
5.162213151927437593e+01 0.000000000000000000e+00
5.180498866213152098e+01 0.000000000000000000e+00
5.199401360544217710e+01 0.000000000000000000e+00
5.219120181405895664e+01 0.000000000000000000e+00
5.237532879818594012e+01 0.000000000000000000e+00
5.255854875283446859e+01 0.000000000000000000e+00
5.275410430839001918e+01 0.000000000000000000e+00
5.295129251700680584e+01 0.000000000000000000e+00
5.314394557823128906e+01 0.000000000000000000e+00
5.332897959183673464e+01 0.000000000000000000e+00
5.351873015873015760e+01 0.000000000000000000e+00
5.369832199546485185e+01 0.000000000000000000e+00
5.388462585034013586e+01 0.000000000000000000e+00
5.406312925170067984e+01 0.000000000000000000e+00
5.425324263038548622e+01 0.000000000000000000e+00
nan -1.000000000000000000e+00
5.462421768707483238e+01 0.000000000000000000e+00
5.481070294784580454e+01 0.000000000000000000e+00
5.499174603174603249e+01 0.000000000000000000e+00
5.517369614512471543e+01 0.000000000000000000e+00
5.536725623582766787e+01 0.000000000000000000e+00
5.556553287981859057e+01 0.000000000000000000e+00
5.575981859410430985e+01 0.000000000000000000e+00
5.595083900226757123e+01 0.000000000000000000e+00
5.614784580498866262e+01 0.000000000000000000e+00
5.633868480725623584e+01 0.000000000000000000e+00
5.652353741496598616e+01 0.000000000000000000e+00
5.670621315192743594e+01 0.000000000000000000e+00
5.689687074829932101e+01 0.000000000000000000e+00
5.707845804988662053e+01 0.000000000000000000e+00
5.726403628117913769e+01 0.000000000000000000e+00
5.744925170068027143e+01 0.000000000000000000e+00
5.764299319727891202e+01 0.000000000000000000e+00
5.781786848072562179e+01 0.000000000000000000e+00
5.801015873015872870e+01 0.000000000000000000e+00
5.819863945578231323e+01 0.000000000000000000e+00
5.838022675736961276e+01 0.000000000000000000e+00
5.856834467120181387e+01 0.000000000000000000e+00
5.875646258503401498e+01 0.000000000000000000e+00
5.895346938775509926e+01 0.000000000000000000e+00
5.914267573696145064e+01 0.000000000000000000e+00
5.933696145124716281e+01 0.000000000000000000e+00
5.951945578231292444e+01 0.000000000000000000e+00
5.970539682539682502e+01 0.000000000000000000e+00
5.988789115646258665e+01 0.000000000000000000e+00
6.007274376417233697e+01 0.000000000000000000e+00
6.027628117913832284e+01 0.000000000000000000e+00
6.046185941043084000e+01 0.000000000000000000e+00
6.065886621315192428e+01 0.000000000000000000e+00
6.083936507936508065e+01 0.000000000000000000e+00
6.102185941043084227e+01 0.000000000000000000e+00
6.121487528344670892e+01 0.000000000000000000e+00
6.139863945578231608e+01 0.000000000000000000e+00
6.158331065759637113e+01 0.000000000000000000e+00
6.177868480725623357e+01 0.000000000000000000e+00
6.196390022675736731e+01 0.000000000000000000e+00
6.215945578231292501e+01 0.000000000000000000e+00
6.234249433106575822e+01 0.000000000000000000e+00
6.253151927437641433e+01 0.000000000000000000e+00
6.271455782312925464e+01 0.000000000000000000e+00
6.290031746031745996e+01 0.000000000000000000e+00
6.308027210884353764e+01 0.000000000000000000e+00
6.327201814058956586e+01 0.000000000000000000e+00
6.345433106575963933e+01 0.000000000000000000e+00
6.364462585034013387e+01 0.000000000000000000e+00
6.383165532879818471e+01 0.000000000000000000e+00
6.400453514739228922e+01 0.000000000000000000e+00
6.419791383219954639e+01 0.000000000000000000e+00
6.437877551020407907e+01 0.000000000000000000e+00
6.456653061224490386e+01 0.000000000000000000e+00
6.476045351473922551e+01 0.000000000000000000e+00
6.495147392290249400e+01 0.000000000000000000e+00
6.514594104308389433e+01 0.000000000000000000e+00
6.533532879818594097e+01 0.000000000000000000e+00
6.552689342403628814e+01 0.000000000000000000e+00
6.571591836734694425e+01 0.000000000000000000e+00
6.589786848072562009e+01 0.000000000000000000e+00
6.608090702947845330e+01 0.000000000000000000e+00
6.627900226757370206e+01 0.000000000000000000e+00
6.645823129251701289e+01 0.000000000000000000e+00
6.664834467120181216e+01 0.000000000000000000e+00
6.682902494331065668e+01 0.000000000000000000e+00
6.701351473922902358e+01 0.000000000000000000e+00
6.720907029478458128e+01 0.000000000000000000e+00
6.740027210884353792e+01 0.000000000000000000e+00
6.759020408163264904e+01 0.000000000000000000e+00
6.778757369614513095e+01 0.000000000000000000e+00
6.798403628117914366e+01 0.000000000000000000e+00
6.818031746031745399e+01 0.000000000000000000e+00
6.836770975056688826e+01 0.000000000000000000e+00
6.854730158730158962e+01 0.000000000000000000e+00
6.873160997732426836e+01 0.000000000000000000e+00
6.891537414965986841e+01 0.000000000000000000e+00
6.910185941043083346e+01 0.000000000000000000e+00
6.929251700680272563e+01 0.000000000000000000e+00
6.947682539682539016e+01 0.000000000000000000e+00
6.966675736961451548e+01 0.000000000000000000e+00
6.984653061224490500e+01 0.000000000000000000e+00
7.003755102040815927e+01 0.000000000000000000e+00
7.022240362811791670e+01 0.000000000000000000e+00
7.040562358276643806e+01 0.000000000000000000e+00
7.059410430839002970e+01 0.000000000000000000e+00
7.078548752834467450e+01 0.000000000000000000e+00
7.098303854875283037e+01 0.000000000000000000e+00
7.117460317460317754e+01 0.000000000000000000e+00
7.136108843537414259e+01 0.000000000000000000e+00
7.154666666666666686e+01 0.000000000000000000e+00
7.172916099773242138e+01 0.000000000000000000e+00
7.191655328798185565e+01 0.000000000000000000e+00
7.210267573696144439e+01 0.000000000000000000e+00
7.229823129251700209e+01 0.000000000000000000e+00
7.248598639455782688e+01 0.000000000000000000e+00
7.268063492063491537e+01 0.000000000000000000e+00
7.286312925170068411e+01 0.000000000000000000e+00
7.304671201814059600e+01 0.000000000000000000e+00
7.323773242630385027e+01 0.000000000000000000e+00
7.342294784580498401e+01 0.000000000000000000e+00
7.361070294784580881e+01 0.000000000000000000e+00
7.379954648526077676e+01 0.000000000000000000e+00
7.399201814058956472e+01 0.000000000000000000e+00
7.419174603174603533e+01 0.000000000000000000e+00
7.437224489795917748e+01 0.000000000000000000e+00
7.455201814058956700e+01 0.000000000000000000e+00
7.474267573696144495e+01 0.000000000000000000e+00
nan -1.000000000000000000e+00
7.511147392290249059e+01 0.000000000000000000e+00
7.530721088435373645e+01 0.000000000000000000e+00
7.549823129251700493e+01 0.000000000000000000e+00
7.568181405895691682e+01 0.000000000000000000e+00
7.587555555555555031e+01 0.000000000000000000e+00
7.605333333333332746e+01 0.000000000000000000e+00
7.623201814058957382e+01 0.000000000000000000e+00
7.642775510204081968e+01 0.000000000000000000e+00
7.661659863945578763e+01 0.000000000000000000e+00
7.679673469387755347e+01 0.000000000000000000e+00
7.700952380952381304e+01 0.000000000000000000e+00
7.720671201814059259e+01 0.000000000000000000e+00
7.739120181405895949e+01 0.000000000000000000e+00
7.757786848072562691e+01 0.000000000000000000e+00
nan -1.000000000000000000e+00
7.794594104308390570e+01 0.000000000000000000e+00
7.813442176870748312e+01 0.000000000000000000e+00
7.832108843537415055e+01 0.000000000000000000e+00
7.850539682539682929e+01 0.000000000000000000e+00
7.869950113378685330e+01 0.000000000000000000e+00
7.887927437641722861e+01 0.000000000000000000e+00
7.905723356009070812e+01 0.000000000000000000e+00
7.924317460317460871e+01 0.000000000000000000e+00
7.943002267573696429e+01 0.000000000000000000e+00
7.961904761904762040e+01 0.000000000000000000e+00
7.981369614512472310e+01 0.000000000000000000e+00
8.000544217687074422e+01 0.000000000000000000e+00
8.019936507936508008e+01 0.000000000000000000e+00
8.038113378684806776e+01 0.000000000000000000e+00
8.057668934240362546e+01 0.000000000000000000e+00
8.075809523809523682e+01 0.000000000000000000e+00
8.094476190476190425e+01 0.000000000000000000e+00
8.113269841269841720e+01 0.000000000000000000e+00
8.132480725623582885e+01 0.000000000000000000e+00
8.150857142857142890e+01 0.000000000000000000e+00
8.170013605442176186e+01 0.000000000000000000e+00
8.187972789115646322e+01 0.000000000000000000e+00
8.206548752834467564e+01 0.000000000000000000e+00
8.225995464852607597e+01 0.000000000000000000e+00
8.244099773242629681e+01 0.000000000000000000e+00
8.262385487528344186e+01 0.000000000000000000e+00
8.282376417233560062e+01 0.000000000000000000e+00
8.301859410430839148e+01 0.000000000000000000e+00
8.320870748299319075e+01 0.000000000000000000e+00
8.339029478458050448e+01 0.000000000000000000e+00
8.357768707482993875e+01 0.000000000000000000e+00
8.376018140499999731e+01 0.000000000000000000e+00
8.395283446712018360e+01 0.000000000000000000e+00
8.413315192743763760e+01 0.000000000000000000e+00
8.432235827664399608e+01 0.000000000000000000e+00
8.451138321995465219e+01 0.000000000000000000e+00
8.470403628117914252e+01 0.000000000000000000e+00
8.489668934240363285e+01 0.000000000000000000e+00
8.507609977324263184e+01 0.000000000000000000e+00
8.525714285714285268e+01 0.000000000000000000e+00
8.544471655328797510e+01 0.000000000000000000e+00
8.563664399092969859e+01 0.000000000000000000e+00
8.581678004535147863e+01 0.000000000000000000e+00
8.600163265306122184e+01 0.000000000000000000e+00
8.620426303854875982e+01 0.000000000000000000e+00
8.638204081632653697e+01 0.000000000000000000e+00
8.657433106575963677e+01 0.000000000000000000e+00
8.676408163265305973e+01 0.000000000000000000e+00
8.695800453514739559e+01 0.000000000000000000e+00
8.714485260770975117e+01 0.000000000000000000e+00
8.733587301587301965e+01 0.000000000000000000e+00
8.751600907029478549e+01 0.000000000000000000e+00
8.771555555555555372e+01 0.000000000000000000e+00
8.789061224489796587e+01 0.000000000000000000e+00
8.807691609977324276e+01 0.000000000000000000e+00
8.826158730158729782e+01 0.000000000000000000e+00
8.845133786848072077e+01 0.000000000000000000e+00
8.865088435374150322e+01 0.000000000000000000e+00
8.883936507936508065e+01 0.000000000000000000e+00
8.903891156462584888e+01 0.000000000000000000e+00
8.923428571428571843e+01 0.000000000000000000e+00
8.942167800453515270e+01 0.000000000000000000e+00
8.960653061224489591e+01 0.000000000000000000e+00
8.978975056689341727e+01 0.000000000000000000e+00
8.996952380952380679e+01 0.000000000000000000e+00
9.015999999999999659e+01 0.000000000000000000e+00
9.034013605442176242e+01 0.000000000000000000e+00
9.051573696145125325e+01 0.000000000000000000e+00
9.071092970521542043e+01 0.000000000000000000e+00
9.089741496598639969e+01 0.000000000000000000e+00
9.108571428571428896e+01 0.000000000000000000e+00
9.126947845804988901e+01 0.000000000000000000e+00
9.145795918367346644e+01 0.000000000000000000e+00
9.163990929705215649e+01 0.000000000000000000e+00
9.183238095238095866e+01 0.000000000000000000e+00
9.203192743764172690e+01 0.000000000000000000e+00
9.222494331065759354e+01 0.000000000000000000e+00
9.241088435374149412e+01 0.000000000000000000e+00
9.260226757369613892e+01 0.000000000000000000e+00
9.278875283446711819e+01 0.000000000000000000e+00
9.297487528344670693e+01 0.000000000000000000e+00
9.316643990929705410e+01 0.000000000000000000e+00
9.335619047619047706e+01 0.000000000000000000e+00
9.354213151927437764e+01 0.000000000000000000e+00
9.373242630385487928e+01 0.000000000000000000e+00
9.391201814058956643e+01 0.000000000000000000e+00
9.409160997732426779e+01 0.000000000000000000e+00
9.428571428571429180e+01 0.000000000000000000e+00
9.447655328798185792e+01 0.000000000000000000e+00
9.466376417233560403e+01 0.000000000000000000e+00
9.485823129251700436e+01 0.000000000000000000e+00
9.504816326530611548e+01 0.000000000000000000e+00
9.523863945578231949e+01 0.000000000000000000e+00
9.541514739200000861e+01 0.000000000000000000e+00
9.560907029478458696e+01 0.000000000000000000e+00
9.579682539682539755e+01 0.000000000000000000e+00
9.599092970521542156e+01 0.000000000000000000e+00
9.618068027210884452e+01 0.000000000000000000e+00
9.637804988662131223e+01 0.000000000000000000e+00
9.656489795918366781e+01 0.000000000000000000e+00
9.675718820861678182e+01 0.000000000000000000e+00
9.693641723356009265e+01 0.000000000000000000e+00
9.711746031746031349e+01 0.000000000000000000e+00
9.729904761904761301e+01 0.000000000000000000e+00
9.749278911564626071e+01 0.000000000000000000e+00
9.767546485260770339e+01 0.000000000000000000e+00
9.786394557823129503e+01 0.000000000000000000e+00
9.806240362811792011e+01 0.000000000000000000e+00
9.825215419501134306e+01 0.000000000000000000e+00
9.843029478458049653e+01 0.000000000000000000e+00
9.862240362811790817e+01 0.000000000000000000e+00
9.880544217687074138e+01 0.000000000000000000e+00
9.899337868480725433e+01 0.000000000000000000e+00
9.917170068027211016e+01 0.000000000000000000e+00
9.936235827664398812e+01 0.000000000000000000e+00
nan -1.000000000000000000e+00
9.973786848072562350e+01 0.000000000000000000e+00
9.992090702947845671e+01 0.000000000000000000e+00
1.001117460317460370e+02 0.000000000000000000e+00
nan -1.000000000000000000e+00
1.004807256235827708e+02 0.000000000000000000e+00
1.006675736961451264e+02 0.000000000000000000e+00
1.008660317460317515e+02 0.000000000000000000e+00
1.010599546485260731e+02 0.000000000000000000e+00
1.012522448979591871e+02 0.000000000000000000e+00
1.014392743764172309e+02 0.000000000000000000e+00
1.016241269841269883e+02 0.000000000000000000e+00
1.018033560090702991e+02 0.000000000000000000e+00
1.019989115646258568e+02 0.000000000000000000e+00
1.021777777777777771e+02 0.000000000000000000e+00
1.023680725623582788e+02 0.000000000000000000e+00
nan -1.000000000000000000e+00
1.027419501133786781e+02 0.000000000000000000e+00
1.029222675736961463e+02 0.000000000000000000e+00
1.030996825396825329e+02 0.000000000000000000e+00
1.032854421768707454e+02 0.000000000000000000e+00
1.034866213151927496e+02 0.000000000000000000e+00
1.036763718820861726e+02 0.000000000000000000e+00
1.038790022675736964e+02 0.000000000000000000e+00
1.040756462585033972e+02 0.000000000000000000e+00
1.042668480725623539e+02 0.000000000000000000e+00
1.044482539682539652e+02 0.000000000000000000e+00
1.046341950110000028e+02 0.000000000000000000e+00
1.048221315192743788e+02 0.000000000000000000e+00
1.050046258503401333e+02 0.000000000000000000e+00
1.051876643990929665e+02 0.000000000000000000e+00
1.053803174603174568e+02 0.000000000000000000e+00
1.055666213151927479e+02 0.000000000000000000e+00
1.057538321995464798e+02 0.000000000000000000e+00
1.059297959183673470e+02 0.000000000000000000e+00
1.061206349206349273e+02 0.000000000000000000e+00
1.063056689342403587e+02 0.000000000000000000e+00
1.064957823129251722e+02 0.000000000000000000e+00
1.066811791383219941e+02 0.000000000000000000e+00
1.068720181405895744e+02 0.000000000000000000e+00
1.070684807256235871e+02 0.000000000000000000e+00
1.072605895691609987e+02 0.000000000000000000e+00
1.074423582766439864e+02 0.000000000000000000e+00
1.076286621315192775e+02 0.000000000000000000e+00
1.078078911564625884e+02 0.000000000000000000e+00
1.080007256235827668e+02 0.000000000000000000e+00
1.081786848072562321e+02 0.000000000000000000e+00
1.083765986394557785e+02 0.000000000000000000e+00
1.085659863945578252e+02 0.000000000000000000e+00
1.087541043083900263e+02 0.000000000000000000e+00
1.089411337868480700e+02 0.000000000000000000e+00
1.091221768707483051e+02 0.000000000000000000e+00
1.093124716553287925e+02 0.000000000000000000e+00
1.095020408163265273e+02 0.000000000000000000e+00
1.096856235827664392e+02 0.000000000000000000e+00
1.098790022675736964e+02 0.000000000000000000e+00
1.100660317460317401e+02 0.000000000000000000e+00
1.102528798185941099e+02 0.000000000000000000e+00
1.104388208616780105e+02 0.000000000000000000e+00
1.106245804988662087e+02 0.000000000000000000e+00
1.108103401360544211e+02 0.000000000000000000e+00
1.110033560090702878e+02 0.000000000000000000e+00
1.111818594104308460e+02 0.000000000000000000e+00
1.113745124716553221e+02 0.000000000000000000e+00
1.115639002267573687e+02 0.000000000000000000e+00
1.117527437641723367e+02 0.000000000000000000e+00
1.119412244897959141e+02 0.000000000000000000e+00
1.121282539682539721e+02 0.000000000000000000e+00
1.123156462585034063e+02 0.000000000000000000e+00
1.125072108843537393e+02 0.000000000000000000e+00
1.126837188208616709e+02 0.000000000000000000e+00
1.128723809523809507e+02 0.000000000000000000e+00
1.130757369614512413e+02 0.000000000000000000e+00
1.132665759637188216e+02 0.000000000000000000e+00
1.134541496598639441e+02 0.000000000000000000e+00
1.136382766439909346e+02 0.000000000000000000e+00
1.138160544217687118e+02 0.000000000000000000e+00
1.140177777777777806e+02 0.000000000000000000e+00
1.142019047619047569e+02 0.000000000000000000e+00
1.143856689342403570e+02 0.000000000000000000e+00
1.145688888888888926e+02 0.000000000000000000e+00
1.147622675736961497e+02 0.000000000000000000e+00
1.149485714285714266e+02 0.000000000000000000e+00
nan -1.000000000000000000e+00
1.153184580498866154e+02 0.000000000000000000e+00
1.155074829931972857e+02 0.000000000000000000e+00
1.156946938775510176e+02 0.000000000000000000e+00
1.158918820861677972e+02 0.000000000000000000e+00
1.160892517006802791e+02 0.000000000000000000e+00
1.162877097505668900e+02 0.000000000000000000e+00
1.164752834467120124e+02 0.000000000000000000e+00
1.166610430839002248e+02 0.000000000000000000e+00
1.168457142857142799e+02 0.000000000000000000e+00
1.170376417233560034e+02 0.000000000000000000e+00
1.172210430839002271e+02 0.000000000000000000e+00
1.174180498866213185e+02 0.000000000000000000e+00
1.176063492063492077e+02 0.000000000000000000e+00
1.177888435374149623e+02 0.000000000000000000e+00
1.179798639455782308e+02 0.000000000000000000e+00
1.181619954648526090e+02 0.000000000000000000e+00
1.183448526077097540e+02 0.000000000000000000e+00
1.185326077097505646e+02 0.000000000000000000e+00
1.187123809523809541e+02 0.000000000000000000e+00
1.189026757369614558e+02 0.000000000000000000e+00
1.190971428571428561e+02 0.000000000000000000e+00
1.192921541950113351e+02 0.000000000000000000e+00
1.194793650793650812e+02 0.000000000000000000e+00
1.196633106575963694e+02 0.000000000000000000e+00
1.198432653061224471e+02 0.000000000000000000e+00
1.200324716553287914e+02 0.000000000000000000e+00
1.202249433106575935e+02 0.000000000000000000e+00
1.204152380952380952e+02 0.000000000000000000e+00
1.206020861678004508e+02 0.000000000000000000e+00
1.207940136054421743e+02 0.000000000000000000e+00
1.209794104308389961e+02 0.000000000000000000e+00
1.211604535147392312e+02 0.000000000000000000e+00
1.213489342403628086e+02 0.000000000000000000e+00
1.215381405895691671e+02 0.000000000000000000e+00
1.217209977324262979e+02 0.000000000000000000e+00
1.219074829931972772e+02 0.000000000000000000e+00
1.220983219954648575e+02 0.000000000000000000e+00
1.222929705210000009e+02 0.000000000000000000e+00
1.224848979591836695e+02 0.000000000000000000e+00
1.226693877551020364e+02 0.000000000000000000e+00
1.228469841269841254e+02 0.000000000000000000e+00
1.230400000000000063e+02 0.000000000000000000e+00
nan -1.000000000000000000e+00
nan -1.000000000000000000e+00
nan -1.000000000000000000e+00
1.238017233560090773e+02 0.000000000000000000e+00
1.239813151927437644e+02 0.000000000000000000e+00
1.241572789115646316e+02 0.000000000000000000e+00
1.243535600907029419e+02 0.000000000000000000e+00
1.245558276643990894e+02 0.000000000000000000e+00
1.247441269841269786e+02 0.000000000000000000e+00
1.249418594104308369e+02 0.000000000000000000e+00
1.251259863945578275e+02 0.000000000000000000e+00
1.253144671201814049e+02 0.000000000000000000e+00
1.255169160997732405e+02 0.000000000000000000e+00
1.256985034013605400e+02 0.000000000000000000e+00
1.258829931972789069e+02 0.000000000000000000e+00
1.260651247165532851e+02 0.000000000000000000e+00
nan -1.000000000000000000e+00
1.264473469387755102e+02 0.000000000000000000e+00
1.266329251700680203e+02 0.000000000000000000e+00
1.268048979590000016e+02 0.000000000000000000e+00
1.270120634920634899e+02 0.000000000000000000e+00
1.271980045351473905e+02 0.000000000000000000e+00
1.273803174603174568e+02 0.000000000000000000e+00
1.275635374149659924e+02 0.000000000000000000e+00
1.277567346938775472e+02 0.000000000000000000e+00
1.279488435374149731e+02 0.000000000000000000e+00
1.281405895691609942e+02 0.000000000000000000e+00
1.283261678004535042e+02 0.000000000000000000e+00
1.285180952380952419e+02 0.000000000000000000e+00
1.287058503401360667e+02 0.000000000000000000e+00
1.288814512471655291e+02 0.000000000000000000e+00
1.290619501133786855e+02 0.000000000000000000e+00
1.292413605442176845e+02 0.000000000000000000e+00
1.294309297052154193e+02 0.000000000000000000e+00
1.296248526077097551e+02 0.000000000000000000e+00
1.297991836734694004e+02 0.000000000000000000e+00
1.300036281179138200e+02 0.000000000000000000e+00
1.301839455782312882e+02 0.000000000000000000e+00
1.303746031746031804e+02 0.000000000000000000e+00
1.305643537414966033e+02 0.000000000000000000e+00
1.307404988662131586e+02 0.000000000000000000e+00
1.309364172335600927e+02 0.000000000000000000e+00
1.311346938775510296e+02 0.000000000000000000e+00
1.313075736961451128e+02 0.000000000000000000e+00
1.315004081632653197e+02 0.000000000000000000e+00
1.316921541950113408e+02 0.000000000000000000e+00
1.318724716553288090e+02 0.000000000000000000e+00
1.320627664399092964e+02 0.000000000000000000e+00
1.322405442176870736e+02 0.000000000000000000e+00
1.324379138321995413e+02 0.000000000000000000e+00
1.326180498866213213e+02 0.000000000000000000e+00
1.328056235827664295e+02 0.000000000000000000e+00
1.330078911564625912e+02 0.000000000000000000e+00
1.331909297052154102e+02 0.000000000000000000e+00
1.333672562358276537e+02 0.000000000000000000e+00
1.335559183673469477e+02 0.000000000000000000e+00
1.337449433106575896e+02 0.000000000000000000e+00
1.339343310657596362e+02 0.000000000000000000e+00
1.341237188208616828e+02 0.000000000000000000e+00
1.343134693877551058e+02 0.000000000000000000e+00
1.345008616780045259e+02 0.000000000000000000e+00
1.346857142857142833e+02 0.000000000000000000e+00
1.348714739229024815e+02 0.000000000000000000e+00
1.350550566893423934e+02 0.000000000000000000e+00
1.352322902494331061e+02 0.000000000000000000e+00
1.354321995464852648e+02 0.000000000000000000e+00
1.356275736961451344e+02 0.000000000000000000e+00
nan -1.000000000000000000e+00
1.360029024943310674e+02 0.000000000000000000e+00
1.361830385487528474e+02 0.000000000000000000e+00
1.363704308390022675e+02 0.000000000000000000e+00
1.365498412698412665e+02 0.000000000000000000e+00
1.367365079365079339e+02 0.000000000000000000e+00
1.369239002267573824e+02 0.000000000000000000e+00
1.371248979591836701e+02 0.000000000000000000e+00
1.373191836734693823e+02 0.000000000000000000e+00
1.374927891156462465e+02 0.000000000000000000e+00
1.376852607709750487e+02 0.000000000000000000e+00
1.378713832199546516e+02 0.000000000000000000e+00
1.380596825396825409e+02 0.000000000000000000e+00
1.382356462585034080e+02 0.000000000000000000e+00
1.384333786848072521e+02 0.000000000000000000e+00
1.386122448979591866e+02 0.000000000000000000e+00
1.387976417233560085e+02 0.000000000000000000e+00
1.389875736961451196e+02 0.000000000000000000e+00
1.391720634920635007e+02 0.000000000000000000e+00
1.393594557823129207e+02 0.000000000000000000e+00
1.395437641723356137e+02 0.000000000000000000e+00
1.397277097505669019e+02 0.000000000000000000e+00
1.399158276643991030e+02 0.000000000000000000e+00
1.401119274376417252e+02 0.000000000000000000e+00
nan -1.000000000000000000e+00
1.404878004535147511e+02 0.000000000000000000e+00
1.406724716553287919e+02 0.000000000000000000e+00
1.408595011337868357e+02 0.000000000000000000e+00
1.410419954648526186e+02 0.000000000000000000e+00
1.412409977324263082e+02 0.000000000000000000e+00
1.414336507936507985e+02 0.000000000000000000e+00
1.416224943310657522e+02 0.000000000000000000e+00
1.417908390022675746e+02 0.000000000000000000e+00
1.419883900226757305e+02 0.000000000000000000e+00
1.421717913832199542e+02 0.000000000000000000e+00
1.423568253968253998e+02 0.000000000000000000e+00
1.425434920634920672e+02 0.000000000000000000e+00
1.427303401360544228e+02 0.000000000000000000e+00
1.429278911564625787e+02 0.000000000000000000e+00
1.431132879818594006e+02 0.000000000000000000e+00
1.433068480725623601e+02 0.000000000000000000e+00
1.434936961451247157e+02 0.000000000000000000e+00
1.436856235827664534e+02 0.000000000000000000e+00
1.438735600907029379e+02 0.000000000000000000e+00
1.440591383219954764e+02 0.000000000000000000e+00
1.442434467120181409e+02 0.000000000000000000e+00
1.444409977324262968e+02 0.000000000000000000e+00
1.446242176870748324e+02 0.000000000000000000e+00
1.448188662131519209e+02 0.000000000000000000e+00
1.450015419501133920e+02 0.000000000000000000e+00
1.451931065759637249e+02 0.000000000000000000e+00
1.453843083900226816e+02 0.000000000000000000e+00
1.455657142857142787e+02 0.000000000000000000e+00
1.457531065759637272e+02 0.000000000000000000e+00
1.459366893424036391e+02 0.000000000000000000e+00
1.461148299319727926e+02 0.000000000000000000e+00
1.463033106575963700e+02 0.000000000000000000e+00
1.464985034013605514e+02 0.000000000000000000e+00
1.466860770975056596e+02 0.000000000000000000e+00
1.468774603174603044e+02 0.000000000000000000e+00
1.470577777777777726e+02 0.000000000000000000e+00
1.472498866213151985e+02 0.000000000000000000e+00
1.474436281179138462e+02 0.000000000000000000e+00
1.476212244897959067e+02 0.000000000000000000e+00
1.478171428571428692e+02 0.000000000000000000e+00
1.480148752834467132e+02 0.000000000000000000e+00
1.481942857142857122e+02 0.000000000000000000e+00
1.483874829931972670e+02 0.000000000000000000e+00
1.485801360544217573e+02 0.000000000000000000e+00
1.487606349206349137e+02 0.000000000000000000e+00
1.489480272108843621e+02 0.000000000000000000e+00
1.491414058956916051e+02 0.000000000000000000e+00
1.493382312925170083e+02 0.000000000000000000e+00
1.495263492063492095e+02 0.000000000000000000e+00
1.497175510204081661e+02 0.000000000000000000e+00
1.499058503401360554e+02 0.000000000000000000e+00
1.500905215419501246e+02 0.000000000000000000e+00
1.502779138321995447e+02 0.000000000000000000e+00
1.504767346938775461e+02 0.000000000000000000e+00
nan -1.000000000000000000e+00
1.508513378684807265e+02 0.000000000000000000e+00
1.510365532879818602e+02 0.000000000000000000e+00
1.512248526077097495e+02 0.000000000000000000e+00
nan -1.000000000000000000e+00
1.515980045351473962e+02 0.000000000000000000e+00
1.517830385487528417e+02 0.000000000000000000e+00
1.519742403628117984e+02 0.000000000000000000e+00
1.521616326530612184e+02 0.000000000000000000e+00
1.523524716553287988e+02 0.000000000000000000e+00
1.525329705215419551e+02 0.000000000000000000e+00
1.527274376417233555e+02 0.000000000000000000e+00
1.529153741496598684e+02 0.000000000000000000e+00
1.531127437641723361e+02 0.000000000000000000e+00
1.532883446712018269e+02 0.000000000000000000e+00
1.534833560090702917e+02 0.000000000000000000e+00
1.536611337868480689e+02 0.000000000000000000e+00
1.538641269841269832e+02 0.000000000000000000e+00
1.540380952380952522e+02 0.000000000000000000e+00
1.542283900226757396e+02 0.000000000000000000e+00
1.544174149659863815e+02 0.000000000000000000e+00
1.546075283446712092e+02 0.000000000000000000e+00
1.547938321995464719e+02 0.000000000000000000e+00
1.549915646258503443e+02 0.000000000000000000e+00
1.551827664399093010e+02 0.000000000000000000e+00
1.553774149659863895e+02 0.000000000000000000e+00
1.555522902494330992e+02 0.000000000000000000e+00
1.557443990929705251e+02 0.000000000000000000e+00
1.559308843537415044e+02 0.000000000000000000e+00
1.561244444444444355e+02 0.000000000000000000e+00
1.562996825396825500e+02 0.000000000000000000e+00
1.564963265306122366e+02 0.000000000000000000e+00
1.566817233560090585e+02 0.000000000000000000e+00
1.568736507936507962e+02 0.000000000000000000e+00
1.570478004535147534e+02 0.000000000000000000e+00
1.572335600907029516e+02 0.000000000000000000e+00
1.574273015873015993e+02 0.000000000000000000e+00
1.576061678004535054e+02 0.000000000000000000e+00
1.578011791383219986e+02 0.000000000000000000e+00
1.579921995464852671e+02 0.000000000000000000e+00
1.581721541950113306e+02 0.000000000000000000e+00
1.583682539682539812e+02 0.000000000000000000e+00
1.585610884353741596e+02 0.000000000000000000e+00
1.587452154195011360e+02 0.000000000000000000e+00
1.589240816326530705e+02 0.000000000000000000e+00
1.591123809523809598e+02 0.000000000000000000e+00
1.592965079365079362e+02 0.000000000000000000e+00
1.595009523809523841e+02 0.000000000000000000e+00
1.596749206349206247e+02 0.000000000000000000e+00
1.598712018140589635e+02 0.000000000000000000e+00
1.600542403628117825e+02 0.000000000000000000e+00
1.602323809523809643e+02 0.000000000000000000e+00
1.604194104308390081e+02 0.000000000000000000e+00
1.606086167800453381e+02 0.000000000000000000e+00
1.607998185941042948e+02 0.000000000000000000e+00
1.609834013605442067e+02 0.000000000000000000e+00
1.611611791383219838e+02 0.000000000000000000e+00
1.613650793650793673e+02 0.000000000000000000e+00
1.615550113378684784e+02 0.000000000000000000e+00
1.617329705215419438e+02 0.000000000000000000e+00
1.619205442176870804e+02 0.000000000000000000e+00
1.621084807256235933e+02 0.000000000000000000e+00
1.622913378684807242e+02 0.000000000000000000e+00
1.624881632653061274e+02 0.000000000000000000e+00
nan -1.000000000000000000e+00
1.628720181405895744e+02 0.000000000000000000e+00
1.630508843537415089e+02 0.000000000000000000e+00
1.632375510204081763e+02 0.000000000000000000e+00
1.634311111111111074e+02 0.000000000000000000e+00
1.636172335600907104e+02 0.000000000000000000e+00
1.638040816326530660e+02 0.000000000000000000e+00
1.640005442176870645e+02 0.000000000000000000e+00
1.641895691609977348e+02 0.000000000000000000e+00
1.643833106575963825e+02 0.000000000000000000e+00
1.645705215419501144e+02 0.000000000000000000e+00
1.647515646258503352e+02 0.000000000000000000e+00
1.649344217687074945e+02 0.000000000000000000e+00
1.651278004535147375e+02 0.000000000000000000e+00
1.653059410430838909e+02 0.000000000000000000e+00
1.655062131519274260e+02 0.000000000000000000e+00
1.656836281179138268e+02 0.000000000000000000e+00
1.658755555555555645e+02 0.000000000000000000e+00
1.660424489795918248e+02 0.000000000000000000e+00
1.662358276643990962e+02 0.000000000000000000e+00
1.664165079365079407e+02 0.000000000000000000e+00
1.665966439909296923e+02 0.000000000000000000e+00
1.667813151927437616e+02 0.000000000000000000e+00
1.669806802721088559e+02 0.000000000000000000e+00
1.671717006802720960e+02 0.000000000000000000e+00
1.673668934240362773e+02 0.000000000000000000e+00
1.675448526077097426e+02 0.000000000000000000e+00
1.677391383219954548e+02 0.000000000000000000e+00
1.679207256235827685e+02 0.000000000000000000e+00
1.681104761904761915e+02 0.000000000000000000e+00
1.683014965986394600e+02 0.000000000000000000e+00
1.684981405895691751e+02 0.000000000000000000e+00
1.686790022675737077e+02 0.000000000000000000e+00
1.688752834467120181e+02 0.000000000000000000e+00
1.690546938775510171e+02 0.000000000000000000e+00
1.692497052154195103e+02 0.000000000000000000e+00
1.694260317460317538e+02 0.000000000000000000e+00
1.696148752834467075e+02 0.000000000000000000e+00
1.698046258503401305e+02 0.000000000000000000e+00
1.699914739229024860e+02 0.000000000000000000e+00
1.701881179138322011e+02 0.000000000000000000e+00
1.703780498866213122e+02 0.000000000000000000e+00
1.705650793650793560e+02 0.000000000000000000e+00
1.707499319727891134e+02 0.000000000000000000e+00
1.709246258503401350e+02 0.000000000000000000e+00
1.711174603174603135e+02 0.000000000000000000e+00
1.713017687074830064e+02 0.000000000000000000e+00
1.714973242630385357e+02 0.000000000000000000e+00
1.716794557823129139e+02 0.000000000000000000e+00
1.718782766439909437e+02 0.000000000000000000e+00
1.720611337868480746e+02 0.000000000000000000e+00
1.722452607709750509e+02 0.000000000000000000e+00
1.724333786848072521e+02 0.000000000000000000e+00
1.726187755102040740e+02 0.000000000000000000e+00
1.728068934240362751e+02 0.000000000000000000e+00
1.729826757369614540e+02 0.000000000000000000e+00
1.731800453514739218e+02 0.000000000000000000e+00
1.733725170059999812e+02 0.000000000000000000e+00
1.735633560090703043e+02 0.000000000000000000e+00
nan -1.000000000000000000e+00
nan -1.000000000000000000e+00
nan -1.000000000000000000e+00
nan -1.000000000000000000e+00
1.745104761904761972e+02 0.000000000000000000e+00
1.746880725623582862e+02 0.000000000000000000e+00
1.748894331065759502e+02 0.000000000000000000e+00
1.750722902494331095e+02 0.000000000000000000e+00
1.752544217687074877e+02 0.000000000000000000e+00
1.754450793650793514e+02 0.000000000000000000e+00
1.756264852607709770e+02 0.000000000000000000e+00
1.758153287981859307e+02 0.000000000000000000e+00
1.760081632653061092e+02 0.000000000000000000e+00
1.762022675736961332e+02 0.000000000000000000e+00
1.763961904761904691e+02 0.000000000000000000e+00
1.765808616780045384e+02 0.000000000000000000e+00
1.767646258503401384e+02 0.000000000000000000e+00
1.769405895691610056e+02 0.000000000000000000e+00
1.771345124716553414e+02 0.000000000000000000e+00
1.773101133786848038e+02 0.000000000000000000e+00
1.775034920634920752e+02 0.000000000000000000e+00
1.776854421768707368e+02 0.000000000000000000e+00
1.778849886621315193e+02 0.000000000000000000e+00
1.780593197278911646e+02 0.000000000000000000e+00
1.782390929705215399e+02 0.000000000000000000e+00
1.784286621315192747e+02 0.000000000000000000e+00
1.786209523809523887e+02 0.000000000000000000e+00
1.788223129251700811e+02 0.000000000000000000e+00
1.790224036281178996e+02 0.000000000000000000e+00
1.792143310657596373e+02 0.000000000000000000e+00
1.794117006802721050e+02 0.000000000000000000e+00
1.795902040816326632e+02 0.000000000000000000e+00
1.797824943310657488e+02 0.000000000000000000e+00
1.799570068027210823e+02 0.000000000000000000e+00
1.801500226757369489e+02 0.000000000000000000e+00
1.803176417233560187e+02 0.000000000000000000e+00
1.805184580498866183e+02 0.000000000000000000e+00
1.806996825396825272e+02 0.000000000000000000e+00
1.808981405895691523e+02 0.000000000000000000e+00
1.810748299319728005e+02 0.000000000000000000e+00
1.812643990929705353e+02 0.000000000000000000e+00
1.814514285714285791e+02 0.000000000000000000e+00
1.816406349206349091e+02 0.000000000000000000e+00
1.818245804988662258e+02 0.000000000000000000e+00
1.820065306122448874e+02 0.000000000000000000e+00
1.821995464852607824e+02 0.000000000000000000e+00
1.823951020408163401e+02 0.000000000000000000e+00
1.825746938775510273e+02 0.000000000000000000e+00
1.827640816326530739e+02 0.000000000000000000e+00
1.829451247165532948e+02 0.000000000000000000e+00
1.831308843537414930e+02 0.000000000000000000e+00
1.833131972789115594e+02 0.000000000000000000e+00
1.835120181405895607e+02 0.000000000000000000e+00
1.836981405895691637e+02 0.000000000000000000e+00
1.838918820861678114e+02 0.000000000000000000e+00
1.840634920634920775e+02 0.000000000000000000e+00
1.842546938775510341e+02 0.000000000000000000e+00
1.844466213151927434e+02 0.000000000000000000e+00
1.846234920634920513e+02 0.000000000000000000e+00
1.848204988662131427e+02 0.000000000000000000e+00
1.850051700680272120e+02 0.000000000000000000e+00
1.852043537414965897e+02 0.000000000000000000e+00
1.854011791380000034e+02 0.000000000000000000e+00
1.855843990929705285e+02 0.000000000000000000e+00
1.857694331065759741e+02 0.000000000000000000e+00
1.859560997732426415e+02 0.000000000000000000e+00
1.861282539682539721e+02 0.000000000000000000e+00
1.863201814058956813e+02 0.000000000000000000e+00
1.865191836734693993e+02 0.000000000000000000e+00
1.867049433106575975e+02 0.000000000000000000e+00
1.869006802721088434e+02 0.000000000000000000e+00
1.870826303854875334e+02 0.000000000000000000e+00
1.872685714285714198e+02 0.000000000000000000e+00
1.874539682539682417e+02 0.000000000000000000e+00
1.876462585034013557e+02 0.000000000000000000e+00
1.878305668934240487e+02 0.000000000000000000e+00
1.880246712018140727e+02 0.000000000000000000e+00
1.882291156462584922e+02 0.000000000000000000e+00
1.884174149659863815e+02 0.000000000000000000e+00
1.885979138321995379e+02 0.000000000000000000e+00
1.887907482993197164e+02 0.000000000000000000e+00
1.889783219954648530e+02 0.000000000000000000e+00
1.891668027210884304e+02 0.000000000000000000e+00
1.893418594104308283e+02 0.000000000000000000e+00
1.895385034013605434e+02 0.000000000000000000e+00
1.897066666666666777e+02 0.000000000000000000e+00
1.899029478458049880e+02 0.000000000000000000e+00
1.900741950113378778e+02 0.000000000000000000e+00
1.902474376417233657e+02 0.000000000000000000e+00
1.904517006802720971e+02 0.000000000000000000e+00
1.906467120181405903e+02 0.000000000000000000e+00
1.908292063492063448e+02 0.000000000000000000e+00
1.910282086167800344e+02 0.000000000000000000e+00
1.912190476190476147e+02 0.000000000000000000e+00
1.914068027210884395e+02 0.000000000000000000e+00
1.915903854875283514e+02 0.000000000000000000e+00
1.917808616780045270e+02 0.000000000000000000e+00
1.919693424036281044e+02 0.000000000000000000e+00
1.921596371880000049e+02 0.000000000000000000e+00
1.923404988662131530e+02 0.000000000000000000e+00
1.925367800453514633e+02 0.000000000000000000e+00
1.927087528344671341e+02 0.000000000000000000e+00
1.929079365079365118e+02 0.000000000000000000e+00
1.930882539682539800e+02 0.000000000000000000e+00
1.932752834467120238e+02 0.000000000000000000e+00
1.934617687074830030e+02 0.000000000000000000e+00
1.936471655328798249e+02 0.000000000000000000e+00
1.938332879818593995e+02 0.000000000000000000e+00
1.940228571428571342e+02 0.000000000000000000e+00
1.942133333333333383e+02 0.000000000000000000e+00
1.944103401360544296e+02 0.000000000000000000e+00
1.945962811791383160e+02 0.000000000000000000e+00
1.947851247165532982e+02 0.000000000000000000e+00
1.949648979591836735e+02 0.000000000000000000e+00
1.951537414965986272e+02 0.000000000000000000e+00
1.953356916099773173e+02 0.000000000000000000e+00
1.955325170068027205e+02 0.000000000000000000e+00
1.957171882086167898e+02 0.000000000000000000e+00
1.959223582766439904e+02 0.000000000000000000e+00
1.961066666666666549e+02 0.000000000000000000e+00
1.962920634920635052e+02 0.000000000000000000e+00
1.964778231292517034e+02 0.000000000000000000e+00
nan -1.000000000000000000e+00
nan -1.000000000000000000e+00
nan -1.000000000000000000e+00
1.972299319727891032e+02 0.000000000000000000e+00
1.974233106575963745e+02 0.000000000000000000e+00
nan -1.000000000000000000e+00
nan -1.000000000000000000e+00
nan -1.000000000000000000e+00
nan -1.000000000000000000e+00
nan -1.000000000000000000e+00
nan -1.000000000000000000e+00
nan -1.000000000000000000e+00
1.989311564625850224e+02 0.000000000000000000e+00
1.991152834467120272e+02 0.000000000000000000e+00
1.993073922902494246e+02 0.000000000000000000e+00
1.994717460317460223e+02 0.000000000000000000e+00
1.996796371882086305e+02 0.000000000000000000e+00
1.998724716553288090e+02 0.000000000000000000e+00
2.000600453514739172e+02 0.000000000000000000e+00
nan -1.000000000000000000e+00
2.004471655328798079e+02 0.000000000000000000e+00
2.006343764172335682e+02 0.000000000000000000e+00
2.008263038548752775e+02 0.000000000000000000e+00
2.010124263038548804e+02 0.000000000000000000e+00
2.011967346938775449e+02 0.000000000000000000e+00
2.013808616780045213e+02 0.000000000000000000e+00
2.015722448979591945e+02 0.000000000000000000e+00
2.017492970521541906e+02 0.000000000000000000e+00
2.019372335600907036e+02 0.000000000000000000e+00
2.021215419501133681e+02 0.000000000000000000e+00
2.023160090702947969e+02 0.000000000000000000e+00
2.024946938775510148e+02 0.000000000000000000e+00
2.026717460317460393e+02 0.000000000000000000e+00
2.028703854875283525e+02 0.000000000000000000e+00
nan -1.000000000000000000e+00
nan -1.000000000000000000e+00
2.034575963718820901e+02 0.000000000000000000e+00
2.036556916099773105e+02 0.000000000000000000e+00
2.038430839002267589e+02 0.000000000000000000e+00
2.040292063492063619e+02 0.000000000000000000e+00
2.042102494331065827e+02 0.000000000000000000e+00
2.043956462585034046e+02 0.000000000000000000e+00
2.045931972789115605e+02 0.000000000000000000e+00
2.047773242630385369e+02 0.000000000000000000e+00
2.049438548752834492e+02 0.000000000000000000e+00
2.051390476190476306e+02 0.000000000000000000e+00
2.053289795918367417e+02 0.000000000000000000e+00
2.055067573696145189e+02 0.000000000000000000e+00
2.056879818594104279e+02 0.000000000000000000e+00
2.058860770975056766e+02 0.000000000000000000e+00
2.060767346938775404e+02 0.000000000000000000e+00
2.062653968253968344e+02 0.000000000000000000e+00
2.064500680272108752e+02 0.000000000000000000e+00
2.066405442176870793e+02 0.000000000000000000e+00
2.068250340136054319e+02 0.000000000000000000e+00
2.070124263038548804e+02 0.000000000000000000e+00
2.071923809523809439e+02 0.000000000000000000e+00
2.073884807256235945e+02 0.000000000000000000e+00
2.075749659863945453e+02 0.000000000000000000e+00
2.077523809523809462e+02 0.000000000000000000e+00
2.079430385487528383e+02 0.000000000000000000e+00
2.081360544217687050e+02 0.000000000000000000e+00
2.083207256235827742e+02 0.000000000000000000e+00
2.085104761904761972e+02 0.000000000000000000e+00
2.087094784580498867e+02 0.000000000000000000e+00
2.088974149659863997e+02 0.000000000000000000e+00
2.090820861678004405e+02 0.000000000000000000e+00
2.092720181405895801e+02 0.000000000000000000e+00
2.094499773242630454e+02 0.000000000000000000e+00
2.096397278911564683e+02 0.000000000000000000e+00
2.098142403628118018e+02 0.000000000000000000e+00
2.100007256235827526e+02 0.000000000000000000e+00
nan -1.000000000000000000e+00
2.103822222222222251e+02 0.000000000000000000e+00
2.105716099773242718e+02 0.000000000000000000e+00
nan -1.000000000000000000e+00
nan -1.000000000000000000e+00
nan -1.000000000000000000e+00
2.113055782312925146e+02 0.000000000000000000e+00
2.114897052154194910e+02 0.000000000000000000e+00
2.116925170068027171e+02 0.000000000000000000e+00
nan -1.000000000000000000e+00
2.120981405895691694e+02 0.000000000000000000e+00
2.122949659863945442e+02 0.000000000000000000e+00
2.124796371882086135e+02 0.000000000000000000e+00
2.126664852607709690e+02 0.000000000000000000e+00
2.128549659863945465e+02 0.000000000000000000e+00
2.130332879818594165e+02 0.000000000000000000e+00
2.132139682539682610e+02 0.000000000000000000e+00
2.134049886621315295e+02 0.000000000000000000e+00
2.135929251700680140e+02 0.000000000000000000e+00
2.137668934240362830e+02 0.000000000000000000e+00
2.139691609977324163e+02 0.000000000000000000e+00
2.141534693877551092e+02 0.000000000000000000e+00
2.143352380952380827e+02 0.000000000000000000e+00
2.145204535147392164e+02 0.000000000000000000e+00
2.147060317460317549e+02 0.000000000000000000e+00
2.148952380952380850e+02 0.000000000000000000e+00
2.150877097505668871e+02 0.000000000000000000e+00
2.152752834467120238e+02 0.000000000000000000e+00
2.154695691609977359e+02 0.000000000000000000e+00
2.156673015873015800e+02 0.000000000000000000e+00
2.158556009070294692e+02 0.000000000000000000e+00
2.160468027210884259e+02 0.000000000000000000e+00
2.162207709750566949e+02 0.000000000000000000e+00
2.164157823129251597e+02 0.000000000000000000e+00
2.166071655328798045e+02 0.000000000000000000e+00
2.167751473922902505e+02 0.000000000000000000e+00
2.169714285714285609e+02 0.000000000000000000e+00
2.171693424036281215e+02 0.000000000000000000e+00
2.173560090702947889e+02 0.000000000000000000e+00
2.175383219954648553e+02 0.000000000000000000e+00
2.177199092970521406e+02 0.000000000000000000e+00
2.179063945578231198e+02 0.000000000000000000e+00
2.180897959183673436e+02 0.000000000000000000e+00
2.182855328798185894e+02 0.000000000000000000e+00
2.184673015873015913e+02 0.000000000000000000e+00
2.186575963718820788e+02 0.000000000000000000e+00
2.188477097505669065e+02 0.000000000000000000e+00
2.190369160997732365e+02 0.000000000000000000e+00
2.192224943310657466e+02 0.000000000000000000e+00
2.194167800453514872e+02 0.000000000000000000e+00
2.196021768707483091e+02 0.000000000000000000e+00
2.197799546485260862e+02 0.000000000000000000e+00
2.199831292517006887e+02 0.000000000000000000e+00
2.201594557823129321e+02 0.000000000000000000e+00
2.203388662131519311e+02 0.000000000000000000e+00
2.205239002267573767e+02 0.000000000000000000e+00
2.207258049886621336e+02 0.000000000000000000e+00
2.209055782312925089e+02 0.000000000000000000e+00
2.211040362811791340e+02 0.000000000000000000e+00
2.212745578231292427e+02 0.000000000000000000e+00
2.214659410430838875e+02 0.000000000000000000e+00
2.216547845804988697e+02 0.000000000000000000e+00
2.218380045351474052e+02 0.000000000000000000e+00
nan -1.000000000000000000e+00
nan -1.000000000000000000e+00
nan -1.000000000000000000e+00
nan -1.000000000000000000e+00
nan -1.000000000000000000e+00
2.230051700680272120e+02 0.000000000000000000e+00
2.231836734693877418e+02 0.000000000000000000e+00
2.233621768707483000e+02 0.000000000000000000e+00
2.235200000000000102e+02 0.000000000000000000e+00
2.237344217687074774e+02 0.000000000000000000e+00
2.239352380952381054e+02 0.000000000000000000e+00
2.241260770975056573e+02 0.000000000000000000e+00
2.243151020408163276e+02 0.000000000000000000e+00
2.245079365079365061e+02 0.000000000000000000e+00
2.246871655328798170e+02 0.000000000000000000e+00
2.248760090702947707e+02 0.000000000000000000e+00
nan -1.000000000000000000e+00
nan -1.000000000000000000e+00
nan -1.000000000000000000e+00
2.256150566893423957e+02 0.000000000000000000e+00
2.258073469387755097e+02 0.000000000000000000e+00
2.259998185941043118e+02 0.000000000000000000e+00
2.261797732426303753e+02 0.000000000000000000e+00
2.263615419501133772e+02 0.000000000000000000e+00
nan -1.000000000000000000e+00
2.267312471655328920e+02 0.000000000000000000e+00
2.269335147392290253e+02 0.000000000000000000e+00
2.271214512471655382e+02 0.000000000000000000e+00
2.273126530612244949e+02 0.000000000000000000e+00
2.275080272108843644e+02 0.000000000000000000e+00
2.276934240362811863e+02 0.000000000000000000e+00
2.278800907029478537e+02 0.000000000000000000e+00
nan -1.000000000000000000e+00
nan -1.000000000000000000e+00
nan -1.000000000000000000e+00
nan -1.000000000000000000e+00
nan -1.000000000000000000e+00
2.290028117913832091e+02 0.000000000000000000e+00
2.291793197278911691e+02 0.000000000000000000e+00
2.293661678004535247e+02 0.000000000000000000e+00
2.295499319727891248e+02 0.000000000000000000e+00
2.297516553287981935e+02 0.000000000000000000e+00
2.299470294784580631e+02 0.000000000000000000e+00
nan -1.000000000000000000e+00
nan -1.000000000000000000e+00
2.305099319727891043e+02 0.000000000000000000e+00
2.306993197278911509e+02 0.000000000000000000e+00
