# Supplementary material for: Correlated microtiming deviations in jazz and rock music
Source: PLoS One. 2018 Jan 24;13(1):e0186361. doi: 10.1371/journal.pone.0186361 (PMC5783353; doi:10.1371/journal.pone.0186361)
Supplement: S1 Dataset — (ZIP) [file pone.0186361.s001.zip › R51.dat]

4.233142857142857451e+01 0.000000000000000000e+00
4.270585034013605252e+01 0.000000000000000000e+00
4.309024943310657818e+01 0.000000000000000000e+00
4.344798185941043300e+01 0.000000000000000000e+00
4.383002267573696287e+01 0.000000000000000000e+00
4.419011337868480638e+01 0.000000000000000000e+00
4.457560090702947520e+01 0.000000000000000000e+00
4.493841269841269792e+01 0.000000000000000000e+00
4.530176870748299223e+01 0.000000000000000000e+00
4.567564625850339866e+01 0.000000000000000000e+00
4.604825396825396666e+01 0.000000000000000000e+00
4.641233560090702781e+01 0.000000000000000000e+00
4.677841269841270133e+01 0.000000000000000000e+00
4.714884353741496881e+01 0.000000000000000000e+00
4.752598639455782603e+01 0.000000000000000000e+00
4.788716553287981981e+01 0.000000000000000000e+00
4.826521541950113203e+01 0.000000000000000000e+00
4.863600907029478293e+01 0.000000000000000000e+00
4.901043083900226804e+01 0.000000000000000000e+00
4.938140589569160710e+01 0.000000000000000000e+00
4.974149659863945772e+01 0.000000000000000000e+00
5.011011337868480808e+01 0.000000000000000000e+00
5.049233560090702611e+01 0.000000000000000000e+00
5.086276643990929358e+01 0.000000000000000000e+00
5.122140589569161051e+01 0.000000000000000000e+00
5.159274376417233299e+01 0.000000000000000000e+00
5.197369614512471969e+01 0.000000000000000000e+00
nan -1.000000000000000000e+00
5.270204081632653015e+01 0.000000000000000000e+00
5.307374149659863605e+01 0.000000000000000000e+00
5.345596371882086117e+01 0.000000000000000000e+00
5.381551020408163311e+01 0.000000000000000000e+00
5.418793650793650585e+01 0.000000000000000000e+00
5.455746031746031832e+01 0.000000000000000000e+00
5.492916099773242422e+01 0.000000000000000000e+00
5.530575963718820987e+01 0.000000000000000000e+00
5.567274376417233839e+01 0.000000000000000000e+00
5.604535147392289929e+01 0.000000000000000000e+00
5.641251700680272307e+01 0.000000000000000000e+00
5.677696145124716764e+01 0.000000000000000000e+00
5.714249433106576248e+01 0.000000000000000000e+00
5.752743764172335261e+01 0.000000000000000000e+00
5.789115646258503745e+01 0.000000000000000000e+00
5.827011337868480467e+01 0.000000000000000000e+00
5.862784580498865949e+01 0.000000000000000000e+00
5.899845804988662223e+01 0.000000000000000000e+00
5.938086167800453552e+01 0.000000000000000000e+00
5.974603174603174693e+01 0.000000000000000000e+00
6.011609977324263099e+01 0.000000000000000000e+00
6.048816326530612031e+01 0.000000000000000000e+00
6.086222222222222200e+01 0.000000000000000000e+00
6.123138321995465105e+01 0.000000000000000000e+00
6.158730158730158877e+01 0.000000000000000000e+00
6.196136054421769046e+01 0.000000000000000000e+00
6.234285714285714164e+01 0.000000000000000000e+00
6.271346938775510438e+01 0.000000000000000000e+00
6.307718820861678211e+01 0.000000000000000000e+00
6.345106575963718853e+01 0.000000000000000000e+00
6.382312925170067786e+01 0.000000000000000000e+00
6.419319727891156901e+01 0.000000000000000000e+00
6.456054421768708096e+01 0.000000000000000000e+00
6.493315192743763475e+01 0.000000000000000000e+00
6.530557823129251460e+01 0.000000000000000000e+00
6.567637188208617260e+01 0.000000000000000000e+00
6.604154195011338402e+01 0.000000000000000000e+00
nan -1.000000000000000000e+00
6.678621315192744134e+01 0.000000000000000000e+00
6.715718820861677330e+01 0.000000000000000000e+00
6.752326530612245392e+01 0.000000000000000000e+00
6.788752834467119612e+01 0.000000000000000000e+00
6.826249433106575282e+01 0.000000000000000000e+00
6.862603174603174239e+01 0.000000000000000000e+00
6.900335600907028777e+01 0.000000000000000000e+00
6.937705215419501314e+01 0.000000000000000000e+00
6.974965986394558115e+01 0.000000000000000000e+00
7.012063492063492731e+01 0.000000000000000000e+00
7.047727891156462476e+01 0.000000000000000000e+00
7.084988662131519277e+01 0.000000000000000000e+00
7.123065759637188421e+01 0.000000000000000000e+00
7.160108843537415169e+01 0.000000000000000000e+00
7.196462585034014126e+01 0.000000000000000000e+00
7.233632653061224005e+01 0.000000000000000000e+00
7.271165532879818727e+01 0.000000000000000000e+00
7.308281179138322159e+01 0.000000000000000000e+00
7.344925170068027853e+01 0.000000000000000000e+00
7.380716553287982151e+01 0.000000000000000000e+00
7.418920634920634427e+01 0.000000000000000000e+00
7.455129251699999315e+01 0.000000000000000000e+00
7.492517006802721369e+01 0.000000000000000000e+00
7.530267573696144723e+01 0.000000000000000000e+00
7.567455782312924839e+01 0.000000000000000000e+00
7.604099773242630533e+01 0.000000000000000000e+00
7.640326530612244937e+01 0.000000000000000000e+00
7.677532879818593869e+01 0.000000000000000000e+00
7.714829931972789723e+01 0.000000000000000000e+00
7.752707482993197630e+01 0.000000000000000000e+00
7.789151927437642087e+01 0.000000000000000000e+00
7.826303854875283150e+01 0.000000000000000000e+00
7.862911564625849792e+01 0.000000000000000000e+00
7.900698412698412199e+01 0.000000000000000000e+00
7.936435374100000217e+01 0.000000000000000000e+00
nan -1.000000000000000000e+00
8.011301587301586835e+01 0.000000000000000000e+00
8.047637188208616976e+01 0.000000000000000000e+00
8.085405895691610567e+01 0.000000000000000000e+00
8.122612244897959499e+01 0.000000000000000000e+00
8.159854875199999924e+01 0.000000000000000000e+00
8.196952380952380679e+01 0.000000000000000000e+00
8.232907029478458583e+01 0.000000000000000000e+00
8.269841269841269593e+01 0.000000000000000000e+00
8.308045351473923290e+01 0.000000000000000000e+00
8.344997732426304538e+01 0.000000000000000000e+00
nan -1.000000000000000000e+00
nan -1.000000000000000000e+00
8.456380952380952465e+01 0.000000000000000000e+00
nan -1.000000000000000000e+00
8.530104308390022538e+01 0.000000000000000000e+00
8.566585034013606048e+01 0.000000000000000000e+00
8.604607709750567324e+01 0.000000000000000000e+00
8.641650793650794071e+01 0.000000000000000000e+00
8.677442176870748369e+01 0.000000000000000000e+00
8.714866213151927354e+01 0.000000000000000000e+00
8.752453514739228524e+01 0.000000000000000000e+00
8.789551020399999004e+01 0.000000000000000000e+00
8.825451247165533175e+01 0.000000000000000000e+00
8.862476190476191107e+01 0.000000000000000000e+00
8.900643990929705751e+01 0.000000000000000000e+00
8.937632653061224630e+01 0.000000000000000000e+00
8.974095238095237903e+01 0.000000000000000000e+00
9.010993197278911282e+01 0.000000000000000000e+00
9.048707482993197004e+01 0.000000000000000000e+00
9.085678004535147068e+01 0.000000000000000000e+00
9.121596371882085919e+01 0.000000000000000000e+00
9.158639455782312666e+01 0.000000000000000000e+00
9.196789115646258495e+01 0.000000000000000000e+00
9.233868480725622874e+01 0.000000000000000000e+00
9.270204081632653015e+01 0.000000000000000000e+00
9.307555555555555316e+01 0.000000000000000000e+00
9.344888888888888800e+01 0.000000000000000000e+00
9.382040816326531285e+01 0.000000000000000000e+00
9.417832199546485583e+01 0.000000000000000000e+00
9.454911564625849962e+01 0.000000000000000000e+00
9.493115646258503659e+01 0.000000000000000000e+00
9.530213151927438275e+01 0.000000000000000000e+00
9.566258503400000279e+01 0.000000000000000000e+00
9.603845804988661428e+01 0.000000000000000000e+00
9.641233560090702781e+01 0.000000000000000000e+00
9.677750566893423922e+01 0.000000000000000000e+00
9.714176870748299564e+01 0.000000000000000000e+00
9.751256235827663943e+01 0.000000000000000000e+00
9.789333333333333087e+01 0.000000000000000000e+00
9.826358276643991019e+01 0.000000000000000000e+00
9.862512471655328739e+01 0.000000000000000000e+00
9.900190476100000581e+01 0.000000000000000000e+00
9.937360544217686709e+01 0.000000000000000000e+00
9.974458049886621325e+01 0.000000000000000000e+00
1.001108390022675678e+02 0.000000000000000000e+00
1.004745578231292455e+02 0.000000000000000000e+00
1.008500680272108809e+02 0.000000000000000000e+00
1.012119727891156487e+02 0.000000000000000000e+00
1.015914739229024946e+02 0.000000000000000000e+00
1.019593650793650852e+02 0.000000000000000000e+00
1.023363265306122400e+02 0.000000000000000000e+00
1.027031292517006733e+02 0.000000000000000000e+00
1.030661224489795984e+02 0.000000000000000000e+00
1.034387301587301522e+02 0.000000000000000000e+00
1.038180498866213100e+02 0.000000000000000000e+00
1.041904761904761898e+02 0.000000000000000000e+00
1.045552834467120249e+02 0.000000000000000000e+00
1.049184580498866239e+02 0.000000000000000000e+00
1.052941496598639475e+02 0.000000000000000000e+00
1.056573242630385465e+02 0.000000000000000000e+00
1.060342857142857156e+02 0.000000000000000000e+00
nan -1.000000000000000000e+00
1.067791383210000049e+02 0.000000000000000000e+00
1.071479365079365067e+02 0.000000000000000000e+00
1.075092970521541957e+02 0.000000000000000000e+00
1.078804535147392301e+02 0.000000000000000000e+00
1.082617687074830002e+02 0.000000000000000000e+00
1.086316553287981890e+02 0.000000000000000000e+00
1.089957369614512430e+02 0.000000000000000000e+00
1.093694331065759684e+02 0.000000000000000000e+00
1.097425850340136009e+02 0.000000000000000000e+00
1.101102947845805033e+02 0.000000000000000000e+00
1.104711111109999990e+02 0.000000000000000000e+00
1.108426303854875243e+02 0.000000000000000000e+00
1.112195918367346934e+02 0.000000000000000000e+00
1.115827664399092924e+02 0.000000000000000000e+00
1.119537414965986386e+02 0.000000000000000000e+00
1.123317913832199508e+02 0.000000000000000000e+00
1.127000453514739178e+02 0.000000000000000000e+00
1.130771882086167750e+02 0.000000000000000000e+00
1.134345578231292535e+02 0.000000000000000000e+00
1.138049886621315210e+02 0.000000000000000000e+00
1.141863038540000019e+02 0.000000000000000000e+00
1.145570975056689349e+02 0.000000000000000000e+00
1.149208163265306126e+02 0.000000000000000000e+00
1.152954195011337930e+02 0.000000000000000000e+00
1.156694784580498805e+02 0.000000000000000000e+00
1.160384580498866143e+02 0.000000000000000000e+00
1.163985487528344720e+02 0.000000000000000000e+00
1.167682539682539726e+02 0.000000000000000000e+00
1.171502947845804954e+02 0.000000000000000000e+00
1.175091156462585076e+02 0.000000000000000000e+00
1.178849886621315193e+02 0.000000000000000000e+00
1.182577777777777754e+02 0.000000000000000000e+00
1.186303854875283434e+02 0.000000000000000000e+00
1.190015419501133778e+02 0.000000000000000000e+00
1.193679818594104347e+02 0.000000000000000000e+00
1.197395011337868453e+02 0.000000000000000000e+00
1.201068480725623573e+02 0.000000000000000000e+00
1.204709297052154255e+02 0.000000000000000000e+00
1.208480725623582828e+02 0.000000000000000000e+00
1.212203174603174602e+02 0.000000000000000000e+00
1.215940136054421714e+02 0.000000000000000000e+00
1.219633560090702957e+02 0.000000000000000000e+00
1.223219954648526056e+02 0.000000000000000000e+00
1.226933333333333280e+02 0.000000000000000000e+00
1.230746485260770982e+02 0.000000000000000000e+00
1.234468934240362756e+02 0.000000000000000000e+00
nan -1.000000000000000000e+00
1.241781405895691677e+02 0.000000000000000000e+00
1.245556462585034012e+02 0.000000000000000000e+00
1.249260770975056687e+02 0.000000000000000000e+00
1.252928798185941019e+02 0.000000000000000000e+00
1.256647619047619031e+02 0.000000000000000000e+00
1.260370068027210948e+02 0.000000000000000000e+00
1.264065306122448931e+02 0.000000000000000000e+00
1.267726077097505737e+02 0.000000000000000000e+00
1.271452154195011275e+02 0.000000000000000000e+00
1.275176417233560073e+02 0.000000000000000000e+00
1.278888435370000138e+02 0.000000000000000000e+00
1.282552380952380986e+02 0.000000000000000000e+00
1.286180498866213213e+02 0.000000000000000000e+00
1.289939229024943188e+02 0.000000000000000000e+00
1.293570975056689463e+02 0.000000000000000000e+00
1.297347845804988538e+02 0.000000000000000000e+00
1.301070294784580597e+02 0.000000000000000000e+00
1.304731065759637261e+02 0.000000000000000000e+00
1.308517006802721028e+02 0.000000000000000000e+00
1.312090702947845671e+02 0.000000000000000000e+00
1.315802267573696156e+02 0.000000000000000000e+00
1.319620861678004644e+02 0.000000000000000000e+00
1.323337868480725490e+02 0.000000000000000000e+00
1.326975056689342409e+02 0.000000000000000000e+00
1.330679365079365084e+02 0.000000000000000000e+00
1.334401814058956859e+02 0.000000000000000000e+00
1.338178684807256218e+02 0.000000000000000000e+00
1.341775963718820890e+02 0.000000000000000000e+00
1.345384126984126851e+02 0.000000000000000000e+00
1.349257142857142924e+02 0.000000000000000000e+00
nan -1.000000000000000000e+00
nan -1.000000000000000000e+00
1.360522448979591843e+02 0.000000000000000000e+00
1.364081632653061149e+02 0.000000000000000000e+00
nan -1.000000000000000000e+00
1.371466666666666754e+02 0.000000000000000000e+00
1.375078458049886763e+02 0.000000000000000000e+00
1.378924263038548759e+02 0.000000000000000000e+00
1.382623129251700789e+02 0.000000000000000000e+00
1.386224036281179224e+02 0.000000000000000000e+00
1.389948299319727880e+02 0.000000000000000000e+00
1.393683446712018110e+02 0.000000000000000000e+00
nan -1.000000000000000000e+00
1.400983219954648575e+02 0.000000000000000000e+00
1.404685714285714369e+02 0.000000000000000000e+00
1.408446258503401225e+02 0.000000000000000000e+00
1.412079818594104381e+02 0.000000000000000000e+00
1.415704308390022561e+02 0.000000000000000000e+00
1.419586394557823041e+02 0.000000000000000000e+00
1.423308843537415100e+02 0.000000000000000000e+00
1.427018594104308420e+02 0.000000000000000000e+00
1.430601360544217755e+02 0.000000000000000000e+00
1.434314739229024838e+02 0.000000000000000000e+00
1.438135147392290207e+02 0.000000000000000000e+00
1.441834013605442237e+02 0.000000000000000000e+00
1.445482086167800446e+02 0.000000000000000000e+00
1.449211791383220032e+02 0.000000000000000000e+00
1.452943310657596498e+02 0.000000000000000000e+00
1.456638548752834481e+02 0.000000000000000000e+00
1.460232199546485390e+02 0.000000000000000000e+00
1.463949206349206236e+02 0.000000000000000000e+00
1.467640816326530739e+02 0.000000000000000000e+00
nan -1.000000000000000000e+00
nan -1.000000000000000000e+00
1.479024036281179235e+02 0.000000000000000000e+00
1.482592290249433233e+02 0.000000000000000000e+00
1.486365532879818545e+02 0.000000000000000000e+00
1.489964625850340099e+02 0.000000000000000000e+00
1.493603628117913900e+02 0.000000000000000000e+00
1.497404081632653003e+02 0.000000000000000000e+00
1.501101133786848152e+02 0.000000000000000000e+00
1.504683900226757487e+02 0.000000000000000000e+00
1.508466213151927491e+02 0.000000000000000000e+00
1.512179591836734573e+02 0.000000000000000000e+00
1.515845804988662167e+02 0.000000000000000000e+00
1.519477551020408157e+02 0.000000000000000000e+00
1.523189115646258642e+02 0.000000000000000000e+00
1.526995011337868391e+02 0.000000000000000000e+00
1.530702947845805113e+02 0.000000000000000000e+00
1.534343764172335511e+02 0.000000000000000000e+00
1.538022675736961560e+02 0.000000000000000000e+00
1.541803174603174682e+02 0.000000000000000000e+00
1.545509297052154238e+02 0.000000000000000000e+00
1.549092063492063573e+02 0.000000000000000000e+00
1.552807256235827538e+02 0.000000000000000000e+00
1.556624036281179144e+02 0.000000000000000000e+00
1.560333786848072464e+02 0.000000000000000000e+00
1.563967346938775620e+02 0.000000000000000000e+00
1.567700680272108968e+02 0.000000000000000000e+00
1.571432199539999885e+02 0.000000000000000000e+00
1.575149206349206281e+02 0.000000000000000000e+00
1.578724716553288090e+02 0.000000000000000000e+00
1.582438095238095173e+02 0.000000000000000000e+00
1.586249433106575850e+02 0.000000000000000000e+00
1.589951927437641643e+02 0.000000000000000000e+00
1.593598185941042971e+02 0.000000000000000000e+00
1.597324263038548793e+02 0.000000000000000000e+00
1.601070294784580597e+02 0.000000000000000000e+00
1.604767346938775461e+02 0.000000000000000000e+00
1.608431746031746172e+02 0.000000000000000000e+00
1.612074376417233452e+02 0.000000000000000000e+00
1.615829478458049948e+02 0.000000000000000000e+00
1.619448526077097483e+02 0.000000000000000000e+00
1.623218140589569032e+02 0.000000000000000000e+00
1.626906122448979488e+02 0.000000000000000000e+00
1.630688435374149776e+02 0.000000000000000000e+00
1.634292970521541974e+02 0.000000000000000000e+00
1.637980952380952431e+02 0.000000000000000000e+00
1.641694331065759513e+02 0.000000000000000000e+00
1.645503854875283309e+02 0.000000000000000000e+00
1.649211791383220032e+02 0.000000000000000000e+00
1.652856235827664477e+02 0.000000000000000000e+00
1.656558730158730270e+02 0.000000000000000000e+00
1.660315646258503364e+02 0.000000000000000000e+00
1.663987301587301602e+02 0.000000000000000000e+00
1.667684353741496466e+02 0.000000000000000000e+00
nan -1.000000000000000000e+00
1.675069387755102071e+02 0.000000000000000000e+00
1.678722902494330924e+02 0.000000000000000000e+00
1.682470748299319609e+02 0.000000000000000000e+00
1.686196825396825432e+02 0.000000000000000000e+00
1.689910204081632514e+02 0.000000000000000000e+00
1.693443990929705194e+02 0.000000000000000000e+00
1.697222675736961435e+02 0.000000000000000000e+00
nan -1.000000000000000000e+00
nan -1.000000000000000000e+00
nan -1.000000000000000000e+00
1.712123356009070392e+02 0.000000000000000000e+00
1.715918367346938851e+02 0.000000000000000000e+00
1.719707936507936381e+02 0.000000000000000000e+00
1.723290702947845716e+02 0.000000000000000000e+00
1.727105668934240441e+02 0.000000000000000000e+00
1.730722902494331095e+02 0.000000000000000000e+00
1.734566893424036209e+02 0.000000000000000000e+00
1.738195011337868436e+02 0.000000000000000000e+00
1.741730612244897998e+02 0.000000000000000000e+00
1.745467573696145109e+02 0.000000000000000000e+00
1.749188208616780003e+02 0.000000000000000000e+00
1.752890702947845796e+02 0.000000000000000000e+00
1.756489795918367349e+02 0.000000000000000000e+00
1.760186848072562498e+02 0.000000000000000000e+00
1.764014512471655394e+02 0.000000000000000000e+00
1.767715192743764305e+02 0.000000000000000000e+00
1.771352380952380940e+02 0.000000000000000000e+00
1.775083900226757407e+02 0.000000000000000000e+00
1.778817233560090756e+02 0.000000000000000000e+00
1.782507029478458094e+02 0.000000000000000000e+00
1.786109750566893410e+02 0.000000000000000000e+00
1.789804988662131393e+02 0.000000000000000000e+00
1.793632653061224573e+02 0.000000000000000000e+00
1.797231746031746127e+02 0.000000000000000000e+00
1.800970521541950120e+02 0.000000000000000000e+00
1.804703854875283469e+02 0.000000000000000000e+00
1.808433560090703054e+02 0.000000000000000000e+00
1.812132426303854800e+02 0.000000000000000000e+00
1.815744217687074809e+02 0.000000000000000000e+00
1.819421315192743691e+02 0.000000000000000000e+00
1.823201814058956813e+02 0.000000000000000000e+00
1.826824489795918396e+02 0.000000000000000000e+00
1.830597732426303992e+02 0.000000000000000000e+00
1.834329251700680175e+02 0.000000000000000000e+00
1.838062585034013523e+02 0.000000000000000000e+00
1.841757823129251790e+02 0.000000000000000000e+00
1.845365986394557751e+02 0.000000000000000000e+00
1.849061224489796018e+02 0.000000000000000000e+00
1.852874376417233577e+02 0.000000000000000000e+00
1.856595011337868470e+02 0.000000000000000000e+00
1.860223129251700698e+02 0.000000000000000000e+00
1.863954648526077165e+02 0.000000000000000000e+00
1.867611791383220066e+02 0.000000000000000000e+00
1.871399546485260714e+02 0.000000000000000000e+00
1.875047619047618923e+02 0.000000000000000000e+00
1.878701133786848061e+02 0.000000000000000000e+00
1.882447165532879865e+02 0.000000000000000000e+00
1.886077097505668974e+02 0.000000000000000000e+00
1.889843083900226759e+02 0.000000000000000000e+00
1.893572789115646344e+02 0.000000000000000000e+00
1.897315192743764101e+02 0.000000000000000000e+00
1.901028571428571468e+02 0.000000000000000000e+00
1.904613151927437684e+02 0.000000000000000000e+00
nan -1.000000000000000000e+00
1.912145124716553255e+02 0.000000000000000000e+00
1.915840362811791522e+02 0.000000000000000000e+00
1.919486621315192849e+02 0.000000000000000000e+00
1.923189115646258642e+02 0.000000000000000000e+00
1.926940589569161091e+02 0.000000000000000000e+00
1.930653968253968173e+02 0.000000000000000000e+00
nan -1.000000000000000000e+00
1.937893877551020410e+02 0.000000000000000000e+00
1.941648979591836621e+02 0.000000000000000000e+00
1.945253514739229104e+02 0.000000000000000000e+00
nan -1.000000000000000000e+00
1.953028571428571354e+02 0.000000000000000000e+00
1.956595011337868470e+02 0.000000000000000000e+00
1.960368253968254066e+02 0.000000000000000000e+00
1.963947392290249354e+02 0.000000000000000000e+00
1.967606349206349137e+02 0.000000000000000000e+00
1.971408616780045406e+02 0.000000000000000000e+00
1.975125623582766536e+02 0.000000000000000000e+00
1.978726530612244972e+02 0.000000000000000000e+00
1.982467120181405846e+02 0.000000000000000000e+00
1.986189569160997621e+02 0.000000000000000000e+00
1.989904761904761870e+02 0.000000000000000000e+00
1.993487528344671205e+02 0.000000000000000000e+00
1.997199092970521406e+02 0.000000000000000000e+00
2.000965079365079475e+02 0.000000000000000000e+00
2.004589569160997655e+02 0.000000000000000000e+00
2.008357369614512606e+02 0.000000000000000000e+00
2.012092517006802836e+02 0.000000000000000000e+00
2.015822222222222138e+02 0.000000000000000000e+00
2.019473922902494394e+02 0.000000000000000000e+00
2.023118367346938840e+02 0.000000000000000000e+00
nan -1.000000000000000000e+00
2.030626757369614381e+02 0.000000000000000000e+00
2.034341950113378630e+02 0.000000000000000000e+00
2.037890249433106646e+02 0.000000000000000000e+00
2.041716099773242661e+02 0.000000000000000000e+00
2.045442176870748199e+02 0.000000000000000000e+00
2.049153741496598684e+02 0.000000000000000000e+00
2.052749206349206474e+02 0.000000000000000000e+00
2.056444444444444457e+02 0.000000000000000000e+00
2.060255782309999972e+02 0.000000000000000000e+00
2.063851247165532925e+02 0.000000000000000000e+00
2.067595464852607847e+02 0.000000000000000000e+00
2.071352380952380940e+02 0.000000000000000000e+00
2.075062131519274260e+02 0.000000000000000000e+00
2.078773696145124745e+02 0.000000000000000000e+00
2.082358276643990962e+02 0.000000000000000000e+00
2.086073469387755210e+02 0.000000000000000000e+00
2.089839455782312996e+02 0.000000000000000000e+00
2.093478458049886513e+02 0.000000000000000000e+00
2.097217233560090790e+02 0.000000000000000000e+00
2.100959637188208546e+02 0.000000000000000000e+00
2.104685714279999900e+02 0.000000000000000000e+00
2.108400907029478333e+02 0.000000000000000000e+00
2.111985487528344549e+02 0.000000000000000000e+00
2.115698866213151916e+02 0.000000000000000000e+00
2.119495691609977257e+02 0.000000000000000000e+00
2.123174603174603305e+02 0.000000000000000000e+00
nan -1.000000000000000000e+00
2.130779138321995561e+02 0.000000000000000000e+00
2.134343764172335511e+02 0.000000000000000000e+00
2.138120634920634870e+02 0.000000000000000000e+00
2.141719727891156424e+02 0.000000000000000000e+00
2.145360544217687107e+02 0.000000000000000000e+00
2.149159183673469329e+02 0.000000000000000000e+00
2.152868934240362933e+02 0.000000000000000000e+00
2.156471655328798249e+02 0.000000000000000000e+00
2.160221315192743816e+02 0.000000000000000000e+00
2.163940136054421828e+02 0.000000000000000000e+00
2.167631746031746047e+02 0.000000000000000000e+00
2.171328798185940911e+02 0.000000000000000000e+00
2.174942403628117802e+02 0.000000000000000000e+00
2.178701133786848061e+02 0.000000000000000000e+00
2.182329251700680288e+02 0.000000000000000000e+00
2.186089795918367429e+02 0.000000000000000000e+00
2.189848526077097404e+02 0.000000000000000000e+00
2.193569160997732297e+02 0.000000000000000000e+00
2.197275283446712137e+02 0.000000000000000000e+00
2.200858049886621188e+02 0.000000000000000000e+00
2.204575056689342318e+02 0.000000000000000000e+00
2.208380952380952351e+02 0.000000000000000000e+00
2.212099773242630363e+02 0.000000000000000000e+00
2.215731519274376353e+02 0.000000000000000000e+00
2.219441269841269957e+02 0.000000000000000000e+00
2.223201814049999996e+02 0.000000000000000000e+00
2.226907936507936370e+02 0.000000000000000000e+00
2.230565079365079271e+02 0.000000000000000000e+00
2.234196825396825261e+02 0.000000000000000000e+00
2.237950113378684875e+02 0.000000000000000000e+00
2.241596371882086203e+02 0.000000000000000000e+00
2.245360544217687107e+02 0.000000000000000000e+00
2.249032199546485344e+02 0.000000000000000000e+00
2.252819954648525993e+02 0.000000000000000000e+00
2.256535147392290241e+02 0.000000000000000000e+00
2.260108843537414884e+02 0.000000000000000000e+00
2.263820408163265370e+02 0.000000000000000000e+00
2.267624489790000268e+02 0.000000000000000000e+00
2.271332426303854959e+02 0.000000000000000000e+00
2.274967800453514712e+02 0.000000000000000000e+00
2.278695691609977416e+02 0.000000000000000000e+00
2.282443537414966102e+02 0.000000000000000000e+00
2.286146031746031611e+02 0.000000000000000000e+00
2.289734240362811875e+02 0.000000000000000000e+00
2.293393197278911657e+02 0.000000000000000000e+00
2.297213605442176743e+02 0.000000000000000000e+00
2.300829024943310799e+02 0.000000000000000000e+00
2.304605895691609874e+02 0.000000000000000000e+00
2.308346485260771033e+02 0.000000000000000000e+00
2.312067120181405926e+02 0.000000000000000000e+00
2.315793197278911464e+02 0.000000000000000000e+00
2.319366893424036391e+02 0.000000000000000000e+00
2.323073015873015947e+02 0.000000000000000000e+00
2.326884353741496625e+02 0.000000000000000000e+00
2.330594104308389944e+02 0.000000000000000000e+00
2.334224036281179053e+02 0.000000000000000000e+00
2.337953741496598639e+02 0.000000000000000000e+00
2.341612698412698421e+02 0.000000000000000000e+00
nan -1.000000000000000000e+00
2.348986848072562452e+02 0.000000000000000000e+00
2.352702040816326416e+02 0.000000000000000000e+00
2.356520634920634905e+02 0.000000000000000000e+00
2.360101587301587358e+02 0.000000000000000000e+00
2.363747845804988685e+02 0.000000000000000000e+00
2.367579138321995345e+02 0.000000000000000000e+00
2.371239909297052293e+02 0.000000000000000000e+00
2.375007709750566960e+02 0.000000000000000000e+00
2.378615873015872921e+02 0.000000000000000000e+00
2.382311111111111188e+02 0.000000000000000000e+00
2.386078911564625855e+02 0.000000000000000000e+00
2.389703401360544319e+02 0.000000000000000000e+00
