# Supplementary material for: Correlated microtiming deviations in jazz and rock music
Source: PLoS One. 2018 Jan 24;13(1):e0186361. doi: 10.1371/journal.pone.0186361 (PMC5783353; doi:10.1371/journal.pone.0186361)
Supplement: S1 Dataset — (ZIP) [file pone.0186361.s001.zip › R52.dat]

1.772698412698412662e+00 0.000000000000000000e+00
2.039183673469387781e+00 0.000000000000000000e+00
2.312199546485260715e+00 0.000000000000000000e+00
2.591564625850339976e+00 0.000000000000000000e+00
2.859682539682539826e+00 0.000000000000000000e+00
3.130884353741496540e+00 0.000000000000000000e+00
3.425215418999999706e+00 0.000000000000000000e+00
3.675102040816326632e+00 0.000000000000000000e+00
3.949206349206349387e+00 0.000000000000000000e+00
4.220907029000000144e+00 0.000000000000000000e+00
4.498140589569160852e+00 0.000000000000000000e+00
4.759183673469387976e+00 0.000000000000000000e+00
5.041814058956916256e+00 0.000000000000000000e+00
5.313741496598639813e+00 0.000000000000000000e+00
5.611791383219954632e+00 0.000000000000000000e+00
5.881360544217686837e+00 0.000000000000000000e+00
6.153287981859410394e+00 0.000000000000000000e+00
6.421405895691609800e+00 0.000000000000000000e+00
6.692063492063492269e+00 0.000000000000000000e+00
6.974149659863945416e+00 0.000000000000000000e+00
7.243900226757369332e+00 0.000000000000000000e+00
7.513469387755102424e+00 0.000000000000000000e+00
7.789206349206349245e+00 0.000000000000000000e+00
nan -1.000000000000000000e+00
8.337959183673468999e+00 0.000000000000000000e+00
8.601179138321995765e+00 0.000000000000000000e+00
8.874195011337867811e+00 0.000000000000000000e+00
9.143219954648525771e+00 0.000000000000000000e+00
9.423492063492062698e+00 0.000000000000000000e+00
9.697777777777778496e+00 0.000000000000000000e+00
9.969342403628118632e+00 0.000000000000000000e+00
1.023727891156462633e+01 0.000000000000000000e+00
1.051628117913832128e+01 0.000000000000000000e+00
1.079897959099999838e+01 0.000000000000000000e+00
1.105959183673469326e+01 0.000000000000000000e+00
1.133442176870748241e+01 0.000000000000000000e+00
1.160580498866213084e+01 0.000000000000000000e+00
1.187519274376417222e+01 0.000000000000000000e+00
1.215383219954648553e+01 0.000000000000000000e+00
1.241922902494331105e+01 0.000000000000000000e+00
1.269750566893424093e+01 0.000000000000000000e+00
1.296199546485260790e+01 0.000000000000000000e+00
1.323664399092970534e+01 0.000000000000000000e+00
1.351655328798185884e+01 0.000000000000000000e+00
1.378285714285714292e+01 0.000000000000000000e+00
1.405732426303854865e+01 0.000000000000000000e+00
1.433560090702947853e+01 0.000000000000000000e+00
nan -1.000000000000000000e+00
1.487963718820861736e+01 0.000000000000000000e+00
1.515011337868480723e+01 0.000000000000000000e+00
1.541913832199546519e+01 0.000000000000000000e+00
1.569850340136054356e+01 0.000000000000000000e+00
1.596916099773242692e+01 0.000000000000000000e+00
1.624072562358276528e+01 0.000000000000000000e+00
1.651392290249433259e+01 0.000000000000000000e+00
nan -1.000000000000000000e+00
1.706340136054421919e+01 0.000000000000000000e+00
1.733333333333333215e+01 0.000000000000000000e+00
1.760054421768707655e+01 0.000000000000000000e+00
1.787972789115646322e+01 0.000000000000000000e+00
1.815002267573696315e+01 0.000000000000000000e+00
1.841995464852607611e+01 0.000000000000000000e+00
1.869115646258503460e+01 0.000000000000000000e+00
1.896122448899999924e+01 0.000000000000000000e+00
1.924607709750566897e+01 0.000000000000000000e+00
1.950911564625850403e+01 0.000000000000000000e+00
1.978195011337868436e+01 0.000000000000000000e+00
2.005551020408163154e+01 0.000000000000000000e+00
2.032925170068027043e+01 0.000000000000000000e+00
2.059791383219954497e+01 0.000000000000000000e+00
2.088090702947845756e+01 0.000000000000000000e+00
nan -1.000000000000000000e+00
2.142712018140589691e+01 0.000000000000000000e+00
2.169632653061224659e+01 0.000000000000000000e+00
2.196517006802720928e+01 0.000000000000000000e+00
2.224834467120181358e+01 0.000000000000000000e+00
2.251609977324262957e+01 0.000000000000000000e+00
2.278603174603174608e+01 0.000000000000000000e+00
2.306031746031746010e+01 0.000000000000000000e+00
nan -1.000000000000000000e+00
2.360671201814059117e+01 0.000000000000000000e+00
2.387918367346938808e+01 0.000000000000000000e+00
2.414585034013605380e+01 0.000000000000000000e+00
2.442594104308389902e+01 0.000000000000000000e+00
2.469297052154195171e+01 0.000000000000000000e+00
2.496943310657596271e+01 0.000000000000000000e+00
2.524208616780045489e+01 0.000000000000000000e+00
nan -1.000000000000000000e+00
2.579083900226757464e+01 0.000000000000000000e+00
2.606058956916099945e+01 0.000000000000000000e+00
2.633233560090702952e+01 0.000000000000000000e+00
2.660807256235827722e+01 0.000000000000000000e+00
2.687981859410430729e+01 0.000000000000000000e+00
2.715102040816326578e+01 0.000000000000000000e+00
2.741823129251700664e+01 0.000000000000000000e+00
2.770013605442176896e+01 0.000000000000000000e+00
2.795882086167800296e+01 0.000000000000000000e+00
2.823999999999999844e+01 0.000000000000000000e+00
2.852063492063492234e+01 0.000000000000000000e+00
2.878385487528344555e+01 0.000000000000000000e+00
2.906557823129251616e+01 0.000000000000000000e+00
2.933115646258503517e+01 0.000000000000000000e+00
2.961124716500000176e+01 0.000000000000000000e+00
2.987537414965986571e+01 0.000000000000000000e+00
3.015383219954648553e+01 0.000000000000000000e+00
3.042158730158730151e+01 0.000000000000000000e+00
3.070258503401360528e+01 0.000000000000000000e+00
3.096489795918367349e+01 0.000000000000000000e+00
3.124734693877551095e+01 0.000000000000000000e+00
3.151310657596371811e+01 0.000000000000000000e+00
3.179428571428571360e+01 0.000000000000000000e+00
3.205551020408163510e+01 0.000000000000000000e+00
3.233904761904761926e+01 0.000000000000000000e+00
3.260136054421768392e+01 0.000000000000000000e+00
3.288362811791382967e+01 0.000000000000000000e+00
3.315174603174602908e+01 0.000000000000000000e+00
3.343056689342403587e+01 0.000000000000000000e+00
3.369124716553287868e+01 0.000000000000000000e+00
3.397242630385487416e+01 0.000000000000000000e+00
3.423927437641723515e+01 0.000000000000000000e+00
3.451918367346938510e+01 0.000000000000000000e+00
3.478222222222222371e+01 0.000000000000000000e+00
3.506267573696145234e+01 0.000000000000000000e+00
3.533242630385487359e+01 0.000000000000000000e+00
3.561414965986394776e+01 0.000000000000000000e+00
3.587392290249432847e+01 0.000000000000000000e+00
3.615836734693877474e+01 0.000000000000000000e+00
3.642068027210884651e+01 0.000000000000000000e+00
nan -1.000000000000000000e+00
3.696816326530612429e+01 0.000000000000000000e+00
3.724589569160998082e+01 0.000000000000000000e+00
3.751764172335600733e+01 0.000000000000000000e+00
3.779374149659864202e+01 0.000000000000000000e+00
3.805931972789115747e+01 0.000000000000000000e+00
3.833941043083900269e+01 0.000000000000000000e+00
3.860281179138321761e+01 0.000000000000000000e+00
3.888417233560090835e+01 0.000000000000000000e+00
3.915210884353741250e+01 0.000000000000000000e+00
3.942839002267573534e+01 0.000000000000000000e+00
3.969215419501134079e+01 0.000000000000000000e+00
3.997405895691610311e+01 0.000000000000000000e+00
4.024126984126984041e+01 0.000000000000000000e+00
4.051682539682539641e+01 0.000000000000000000e+00
4.078458049886621239e+01 0.000000000000000000e+00
4.106467120181405761e+01 0.000000000000000000e+00
4.133278911564625702e+01 0.000000000000000000e+00
4.159183673469387799e+01 0.000000000000000000e+00
4.187392290249432847e+01 0.000000000000000000e+00
4.215546485260770737e+01 0.000000000000000000e+00
4.242176870748298967e+01 0.000000000000000000e+00
4.270167800453514673e+01 0.000000000000000000e+00
nan -1.000000000000000000e+00
4.324752834467120266e+01 0.000000000000000000e+00
4.351238095238095127e+01 0.000000000000000000e+00
4.379356009070294675e+01 0.000000000000000000e+00
4.405968253968254089e+01 0.000000000000000000e+00
4.433687074829931873e+01 0.000000000000000000e+00
4.460263038548752945e+01 0.000000000000000000e+00
4.488145124716553624e+01 0.000000000000000000e+00
4.516020408100000338e+01 0.000000000000000000e+00
nan -1.000000000000000000e+00
4.569451247165532948e+01 0.000000000000000000e+00
4.596553287981859626e+01 0.000000000000000000e+00
4.624653061224489647e+01 0.000000000000000000e+00
4.652081632653061405e+01 0.000000000000000000e+00
4.678675736961451292e+01 0.000000000000000000e+00
4.705197278911564496e+01 0.000000000000000000e+00
nan -1.000000000000000000e+00
4.760653061224489591e+01 0.000000000000000000e+00
4.787755102040816269e+01 0.000000000000000000e+00
4.814712018140589578e+01 0.000000000000000000e+00
4.842721088435374099e+01 0.000000000000000000e+00
4.869823129251700777e+01 0.000000000000000000e+00
4.896852607709750771e+01 0.000000000000000000e+00
4.923954648526077449e+01 0.000000000000000000e+00
nan -1.000000000000000000e+00
4.979174603174602964e+01 0.000000000000000000e+00
5.005895691609977405e+01 0.000000000000000000e+00
5.032780045351474030e+01 0.000000000000000000e+00
nan -1.000000000000000000e+00
5.088290249433106283e+01 0.000000000000000000e+00
5.116807256235827595e+01 0.000000000000000000e+00
5.142857142857143060e+01 0.000000000000000000e+00
nan -1.000000000000000000e+00
5.197242630385487416e+01 0.000000000000000000e+00
5.224253968253968594e+01 0.000000000000000000e+00
5.251029478458050193e+01 0.000000000000000000e+00
5.278893424036281345e+01 0.000000000000000000e+00
5.306213151927437366e+01 0.000000000000000000e+00
5.333297052154195228e+01 0.000000000000000000e+00
5.359800453514738905e+01 0.000000000000000000e+00
5.388680272108843639e+01 0.000000000000000000e+00
5.414766439909296736e+01 0.000000000000000000e+00
5.442321995464852336e+01 0.000000000000000000e+00
5.469115646258503460e+01 0.000000000000000000e+00
5.497469387755101877e+01 0.000000000000000000e+00
5.524916099773242451e+01 0.000000000000000000e+00
5.551455782312925180e+01 0.000000000000000000e+00
5.577324263038548935e+01 0.000000000000000000e+00
5.606820861678004775e+01 0.000000000000000000e+00
5.633269841269841294e+01 0.000000000000000000e+00
5.660625850340136367e+01 0.000000000000000000e+00
5.688707482993197573e+01 0.000000000000000000e+00
5.715628117913832540e+01 0.000000000000000000e+00
5.742675736961451349e+01 0.000000000000000000e+00
5.769596371882086316e+01 0.000000000000000000e+00
5.796263038548752888e+01 0.000000000000000000e+00
nan -1.000000000000000000e+00
5.851718820861677983e+01 0.000000000000000000e+00
5.878802721088435135e+01 0.000000000000000000e+00
5.906920634920634683e+01 0.000000000000000000e+00
5.933641723356009123e+01 0.000000000000000000e+00
5.961269841269841407e+01 0.000000000000000000e+00
5.987918367346938453e+01 0.000000000000000000e+00
6.016308390022675923e+01 0.000000000000000000e+00
6.041795918367346729e+01 0.000000000000000000e+00
6.070331065759636857e+01 0.000000000000000000e+00
6.096852607709750771e+01 0.000000000000000000e+00
6.124081632600000091e+01 0.000000000000000000e+00
6.151383219954648496e+01 0.000000000000000000e+00
6.178920634920634569e+01 0.000000000000000000e+00
6.206058956916099589e+01 0.000000000000000000e+00
6.234485260770975401e+01 0.000000000000000000e+00
6.261659863945578053e+01 0.000000000000000000e+00
nan -1.000000000000000000e+00
nan -1.000000000000000000e+00
nan -1.000000000000000000e+00
nan -1.000000000000000000e+00
nan -1.000000000000000000e+00
6.423836734693877304e+01 0.000000000000000000e+00
6.451301587301587404e+01 0.000000000000000000e+00
6.477750566893423922e+01 0.000000000000000000e+00
nan -1.000000000000000000e+00
nan -1.000000000000000000e+00
nan -1.000000000000000000e+00
nan -1.000000000000000000e+00
nan -1.000000000000000000e+00
nan -1.000000000000000000e+00
nan -1.000000000000000000e+00
6.695691609977323822e+01 0.000000000000000000e+00
6.723392290249432790e+01 0.000000000000000000e+00
6.751147392290249627e+01 0.000000000000000000e+00
6.778176870748299621e+01 0.000000000000000000e+00
6.805315192743763930e+01 0.000000000000000000e+00
6.832943310657596214e+01 0.000000000000000000e+00
6.859718820861678523e+01 0.000000000000000000e+00
6.887365079365079623e+01 0.000000000000000000e+00
6.914793650793650670e+01 0.000000000000000000e+00
6.941024943310657136e+01 0.000000000000000000e+00
nan -1.000000000000000000e+00
nan -1.000000000000000000e+00
nan -1.000000000000000000e+00
nan -1.000000000000000000e+00
nan -1.000000000000000000e+00
nan -1.000000000000000000e+00
7.133551020408162913e+01 0.000000000000000000e+00
7.161106575963718512e+01 0.000000000000000000e+00
7.187791383219955321e+01 0.000000000000000000e+00
7.214675736961451946e+01 0.000000000000000000e+00
7.242721088435374099e+01 0.000000000000000000e+00
7.269841269841269593e+01 0.000000000000000000e+00
7.296888888888888403e+01 0.000000000000000000e+00
7.324825396825396240e+01 0.000000000000000000e+00
7.352142857100000128e+01 0.000000000000000000e+00
7.378158730158730805e+01 0.000000000000000000e+00
7.406004535147391721e+01 0.000000000000000000e+00
7.432834467120181898e+01 0.000000000000000000e+00
7.461242630385487473e+01 0.000000000000000000e+00
7.487310657596371755e+01 0.000000000000000000e+00
7.514793650793650670e+01 0.000000000000000000e+00
7.542548752834467507e+01 0.000000000000000000e+00
nan -1.000000000000000000e+00
7.596789115646258495e+01 0.000000000000000000e+00
7.624108843537415225e+01 0.000000000000000000e+00
7.651011337868480666e+01 0.000000000000000000e+00
7.679256235827664057e+01 0.000000000000000000e+00
7.706213151927437366e+01 0.000000000000000000e+00
7.733006802721088491e+01 0.000000000000000000e+00
7.760834467120182012e+01 0.000000000000000000e+00
nan -1.000000000000000000e+00
7.815274376417234237e+01 0.000000000000000000e+00
7.842267573696145178e+01 0.000000000000000000e+00
7.869170068027210618e+01 0.000000000000000000e+00
7.897306122448979693e+01 0.000000000000000000e+00
7.924426303854875187e+01 0.000000000000000000e+00
7.951310657596371811e+01 0.000000000000000000e+00
7.978195011337868436e+01 0.000000000000000000e+00
8.007437641723356592e+01 0.000000000000000000e+00
8.033414965986393952e+01 0.000000000000000000e+00
8.060462585034014182e+01 0.000000000000000000e+00
8.087238095238095070e+01 0.000000000000000000e+00
8.114866213151927354e+01 0.000000000000000000e+00
8.142294784580498401e+01 0.000000000000000000e+00
8.169487528344670579e+01 0.000000000000000000e+00
8.196916099773243047e+01 0.000000000000000000e+00
nan -1.000000000000000000e+00
8.251410430839001720e+01 0.000000000000000000e+00
8.278530612244898634e+01 0.000000000000000000e+00
8.305487528344670523e+01 0.000000000000000000e+00
8.333478458049886228e+01 0.000000000000000000e+00
8.360653061224489591e+01 0.000000000000000000e+00
8.387319727891156163e+01 0.000000000000000000e+00
8.415183673469387315e+01 0.000000000000000000e+00
nan -1.000000000000000000e+00
8.469641723356009777e+01 0.000000000000000000e+00
8.496362811791382796e+01 0.000000000000000000e+00
8.523755102040816212e+01 0.000000000000000000e+00
8.551691609977324049e+01 0.000000000000000000e+00
8.579029478458049596e+01 0.000000000000000000e+00
8.605823129251700720e+01 0.000000000000000000e+00
8.633505668934240873e+01 0.000000000000000000e+00
nan -1.000000000000000000e+00
8.688018140589569782e+01 0.000000000000000000e+00
8.715156462585034092e+01 0.000000000000000000e+00
8.740952380952380452e+01 0.000000000000000000e+00
8.769596371882086316e+01 0.000000000000000000e+00
8.796934240362811863e+01 0.000000000000000000e+00
8.823873015873016357e+01 0.000000000000000000e+00
8.850938775510203982e+01 0.000000000000000000e+00
8.880036281179138768e+01 0.000000000000000000e+00
8.907646258503400816e+01 0.000000000000000000e+00
8.932897959183674175e+01 0.000000000000000000e+00
8.960852607709750828e+01 0.000000000000000000e+00
8.987755101999999852e+01 0.000000000000000000e+00
9.015401360544217368e+01 0.000000000000000000e+00
9.042485260770975231e+01 0.000000000000000000e+00
9.069442176870748540e+01 0.000000000000000000e+00
9.096961451247165087e+01 0.000000000000000000e+00
9.122648526077097131e+01 0.000000000000000000e+00
9.150965986394557206e+01 0.000000000000000000e+00
9.178938775510204096e+01 0.000000000000000000e+00
9.205841269841269536e+01 0.000000000000000000e+00
9.233668934240363058e+01 0.000000000000000000e+00
9.260117913832199577e+01 0.000000000000000000e+00
9.287256235799999615e+01 0.000000000000000000e+00
9.314993197278911907e+01 0.000000000000000000e+00
9.341224489795918373e+01 0.000000000000000000e+00
9.369705215419500632e+01 0.000000000000000000e+00
9.396498866213151757e+01 0.000000000000000000e+00
9.424725623582766332e+01 0.000000000000000000e+00
9.451174603174602851e+01 0.000000000000000000e+00
9.479020408163265188e+01 0.000000000000000000e+00
9.505523809523809575e+01 0.000000000000000000e+00
9.532063492063491594e+01 0.000000000000000000e+00
9.561160997732426381e+01 0.000000000000000000e+00
9.587428571428571900e+01 0.000000000000000000e+00
9.615292517006803052e+01 0.000000000000000000e+00
9.641959183673469624e+01 0.000000000000000000e+00
9.669587301587301909e+01 0.000000000000000000e+00
9.696852607709750771e+01 0.000000000000000000e+00
nan -1.000000000000000000e+00
9.752362811791383024e+01 0.000000000000000000e+00
9.778213151927437252e+01 0.000000000000000000e+00
9.805950113378685273e+01 0.000000000000000000e+00
9.833560090702947321e+01 0.000000000000000000e+00
9.860009070294785261e+01 0.000000000000000000e+00
9.887419501133787492e+01 0.000000000000000000e+00
9.915083900226757407e+01 0.000000000000000000e+00
9.942312925170068638e+01 0.000000000000000000e+00
9.970049886621315238e+01 0.000000000000000000e+00
9.998312925170067444e+01 0.000000000000000000e+00
1.002372789115646299e+02 0.000000000000000000e+00
nan -1.000000000000000000e+00
1.007876643990929750e+02 0.000000000000000000e+00
1.010619501133786855e+02 0.000000000000000000e+00
1.013284353741496631e+02 0.000000000000000000e+00
nan -1.000000000000000000e+00
1.018869841269841316e+02 0.000000000000000000e+00
1.021436734693877497e+02 0.000000000000000000e+00
1.024221315192743731e+02 0.000000000000000000e+00
1.026956916099773309e+02 0.000000000000000000e+00
1.029556462585034069e+02 0.000000000000000000e+00
1.032272108843537382e+02 0.000000000000000000e+00
1.035098412698412744e+02 0.000000000000000000e+00
1.037848526077097517e+02 0.000000000000000000e+00
1.040591383219954622e+02 0.000000000000000000e+00
1.043263492063492066e+02 0.000000000000000000e+00
1.046033560090702963e+02 0.000000000000000000e+00
1.048834467120181415e+02 0.000000000000000000e+00
1.051412244897959170e+02 0.000000000000000000e+00
1.054276643990929756e+02 0.000000000000000000e+00
1.056917913832199503e+02 0.000000000000000000e+00
1.059700680272108855e+02 0.000000000000000000e+00
1.062501587301587307e+02 0.000000000000000000e+00
nan -1.000000000000000000e+00
1.067851247165532840e+02 0.000000000000000000e+00
1.070581405895691631e+02 0.000000000000000000e+00
1.073398639455782302e+02 0.000000000000000000e+00
1.076096145124716514e+02 0.000000000000000000e+00
1.078806349206349182e+02 0.000000000000000000e+00
1.081427664399092947e+02 0.000000000000000000e+00
nan -1.000000000000000000e+00
1.086906122448979630e+02 0.000000000000000000e+00
1.089707029478458082e+02 0.000000000000000000e+00
1.092364625850340190e+02 0.000000000000000000e+00
1.095176417233560073e+02 0.000000000000000000e+00
1.097890249433106646e+02 0.000000000000000000e+00
1.100585941043083835e+02 0.000000000000000000e+00
1.103285260770975071e+02 0.000000000000000000e+00
nan -1.000000000000000000e+00
1.108785487528344618e+02 0.000000000000000000e+00
1.111444897959183606e+02 0.000000000000000000e+00
1.114189569160997735e+02 0.000000000000000000e+00
1.116994104308390092e+02 0.000000000000000000e+00
1.119691609977324305e+02 0.000000000000000000e+00
1.122376417233560062e+02 0.000000000000000000e+00
1.125144671201814077e+02 0.000000000000000000e+00
nan -1.000000000000000000e+00
1.130617687074829973e+02 0.000000000000000000e+00
1.133173696145124723e+02 0.000000000000000000e+00
1.136023582766439972e+02 0.000000000000000000e+00
1.138820861678004519e+02 0.000000000000000000e+00
1.141534693877550950e+02 0.000000000000000000e+00
1.144232199546485305e+02 0.000000000000000000e+00
1.146889795918367412e+02 0.000000000000000000e+00
1.149808616780045298e+02 0.000000000000000000e+00
1.152457142857142856e+02 0.000000000000000000e+00
1.155111111111111057e+02 0.000000000000000000e+00
1.157830385487528275e+02 0.000000000000000000e+00
1.160575056689342404e+02 0.000000000000000000e+00
1.163332426303854845e+02 0.000000000000000000e+00
1.166044444444444395e+02 0.000000000000000000e+00
1.168680272108843496e+02 0.000000000000000000e+00
nan -1.000000000000000000e+00
nan -1.000000000000000000e+00
1.176961451247165513e+02 0.000000000000000000e+00
1.179657142857142844e+02 0.000000000000000000e+00
1.182468934240362870e+02 0.000000000000000000e+00
1.185150113378684864e+02 0.000000000000000000e+00
1.187822222222222166e+02 0.000000000000000000e+00
1.190543310657596408e+02 0.000000000000000000e+00
nan -1.000000000000000000e+00
1.196112471655328733e+02 0.000000000000000000e+00
1.198737414965986403e+02 0.000000000000000000e+00
1.201599999999999966e+02 0.000000000000000000e+00
1.204223129251700612e+02 0.000000000000000000e+00
1.206985941043083841e+02 0.000000000000000000e+00
1.209587301587301624e+02 0.000000000000000000e+00
1.212429931972789063e+02 0.000000000000000000e+00
nan -1.000000000000000000e+00
1.217701587301587267e+02 0.000000000000000000e+00
1.220609523809523864e+02 0.000000000000000000e+00
1.223187301587301619e+02 0.000000000000000000e+00
1.226049886621315181e+02 0.000000000000000000e+00
1.228790929705215405e+02 0.000000000000000000e+00
1.231533786848072509e+02 0.000000000000000000e+00
1.234236734693877509e+02 0.000000000000000000e+00
1.237093877551020427e+02 0.000000000000000000e+00
nan -1.000000000000000000e+00
nan -1.000000000000000000e+00
nan -1.000000000000000000e+00
nan -1.000000000000000000e+00
nan -1.000000000000000000e+00
1.253315192743764186e+02 0.000000000000000000e+00
1.255990929705215393e+02 0.000000000000000000e+00
1.258682993197278961e+02 0.000000000000000000e+00
nan -1.000000000000000000e+00
nan -1.000000000000000000e+00
nan -1.000000000000000000e+00
nan -1.000000000000000000e+00
nan -1.000000000000000000e+00
nan -1.000000000000000000e+00
nan -1.000000000000000000e+00
1.280502494331065861e+02 0.000000000000000000e+00
1.283248979591836871e+02 0.000000000000000000e+00
1.286015419501133863e+02 0.000000000000000000e+00
1.288729251700680152e+02 0.000000000000000000e+00
1.291410430839002288e+02 0.000000000000000000e+00
1.294189569160997735e+02 0.000000000000000000e+00
1.296901587301587426e+02 0.000000000000000000e+00
1.299622448970000050e+02 0.000000000000000000e+00
1.302347392290249388e+02 0.000000000000000000e+00
1.305115646258503261e+02 0.000000000000000000e+00
nan -1.000000000000000000e+00
nan -1.000000000000000000e+00
nan -1.000000000000000000e+00
nan -1.000000000000000000e+00
nan -1.000000000000000000e+00
nan -1.000000000000000000e+00
nan -1.000000000000000000e+00
nan -1.000000000000000000e+00
1.329685260770974935e+02 0.000000000000000000e+00
1.332382766439909290e+02 0.000000000000000000e+00
1.335181859410430718e+02 0.000000000000000000e+00
1.337901133786847936e+02 0.000000000000000000e+00
1.340591383219954764e+02 0.000000000000000000e+00
1.343388662131519311e+02 0.000000000000000000e+00
nan -1.000000000000000000e+00
1.348725623582766389e+02 0.000000000000000000e+00
1.351510204081632764e+02 0.000000000000000000e+00
1.354193197278911498e+02 0.000000000000000000e+00
1.357032199546485174e+02 0.000000000000000000e+00
1.359709750566893547e+02 0.000000000000000000e+00
1.362392743764172280e+02 0.000000000000000000e+00
1.365164625850340201e+02 0.000000000000000000e+00
nan -1.000000000000000000e+00
1.370637641723355955e+02 0.000000000000000000e+00
1.373313378684807162e+02 0.000000000000000000e+00
1.376010884353741517e+02 0.000000000000000000e+00
1.378835374149659856e+02 0.000000000000000000e+00
1.381509297052154182e+02 0.000000000000000000e+00
1.384221315192743873e+02 0.000000000000000000e+00
1.386993197278911509e+02 0.000000000000000000e+00
nan -1.000000000000000000e+00
1.392435374149659992e+02 0.000000000000000000e+00
1.395138321995464992e+02 0.000000000000000000e+00
1.397830385487528417e+02 0.000000000000000000e+00
1.400640362811791420e+02 0.000000000000000000e+00
1.403328798185941082e+02 0.000000000000000000e+00
1.406031746031746081e+02 0.000000000000000000e+00
1.408738321995464844e+02 0.000000000000000000e+00
1.411432199539999885e+02 0.000000000000000000e+00
1.414249433106575964e+02 0.000000000000000000e+00
1.416957823129251608e+02 0.000000000000000000e+00
1.419639002267573744e+02 0.000000000000000000e+00
1.422394557823129162e+02 0.000000000000000000e+00
1.425150113378684864e+02 0.000000000000000000e+00
1.427843990929705171e+02 0.000000000000000000e+00
1.430594104308389944e+02 0.000000000000000000e+00
nan -1.000000000000000000e+00
1.436052607709750646e+02 0.000000000000000000e+00
1.438777324263038508e+02 0.000000000000000000e+00
1.441507482993197300e+02 0.000000000000000000e+00
1.444255782312925191e+02 0.000000000000000000e+00
1.446973242630385528e+02 0.000000000000000000e+00
1.449630839002267635e+02 0.000000000000000000e+00
1.452431746031745945e+02 0.000000000000000000e+00
nan -1.000000000000000000e+00
1.457890249433106646e+02 0.000000000000000000e+00
1.460556916099773161e+02 0.000000000000000000e+00
1.463283446712018190e+02 0.000000000000000000e+00
1.466077097505668974e+02 0.000000000000000000e+00
1.468812698412698410e+02 0.000000000000000000e+00
1.471497505668934309e+02 0.000000000000000000e+00
1.474245804988662201e+02 0.000000000000000000e+00
nan -1.000000000000000000e+00
1.479704308390022618e+02 0.000000000000000000e+00
1.482400000000000091e+02 0.000000000000000000e+00
1.485003174603174614e+02 0.000000000000000000e+00
1.487887528344671182e+02 0.000000000000000000e+00
1.490606802721088400e+02 0.000000000000000000e+00
1.493356916099773173e+02 0.000000000000000000e+00
1.496273922902494462e+02 0.000000000000000000e+00
1.498809977324262945e+02 0.000000000000000000e+00
nan -1.000000000000000000e+00
1.504232199546485163e+02 0.000000000000000000e+00
1.506927891156462636e+02 0.000000000000000000e+00
1.509743310657596282e+02 0.000000000000000000e+00
1.512449886621315329e+02 0.000000000000000000e+00
1.515145578231292518e+02 0.000000000000000000e+00
1.517950113378684875e+02 0.000000000000000000e+00
1.520691156462584956e+02 0.000000000000000000e+00
1.523339682539682656e+02 0.000000000000000000e+00
1.526057142857142992e+02 0.000000000000000000e+00
1.528872562358276639e+02 0.000000000000000000e+00
1.531542857142857201e+02 0.000000000000000000e+00
1.534269387755101945e+02 0.000000000000000000e+00
1.536946938775510318e+02 0.000000000000000000e+00
1.539669841269841299e+02 0.000000000000000000e+00
nan -1.000000000000000000e+00
nan -1.000000000000000000e+00
1.547869387755102082e+02 0.000000000000000000e+00
1.550561451247165508e+02 0.000000000000000000e+00
1.553344217687074718e+02 0.000000000000000000e+00
1.556096145124716656e+02 0.000000000000000000e+00
1.558926984120000157e+02 0.000000000000000000e+00
1.561580045351473984e+02 0.000000000000000000e+00
nan -1.000000000000000000e+00
1.566975056689342409e+02 0.000000000000000000e+00
1.569694331065759627e+02 0.000000000000000000e+00
1.572382766439909290e+02 0.000000000000000000e+00
1.575172789115646310e+02 0.000000000000000000e+00
1.577892063492063528e+02 0.000000000000000000e+00
1.580595011337868527e+02 0.000000000000000000e+00
1.583252607709750635e+02 0.000000000000000000e+00
1.586171428571428521e+02 0.000000000000000000e+00
nan -1.000000000000000000e+00
1.591504761904761835e+02 0.000000000000000000e+00
1.594184126984127090e+02 0.000000000000000000e+00
1.596990476190476329e+02 0.000000000000000000e+00
1.599689795918367281e+02 0.000000000000000000e+00
1.602403628117913854e+02 0.000000000000000000e+00
1.605039455782312814e+02 0.000000000000000000e+00
1.607992743764172303e+02 0.000000000000000000e+00
1.610606802721088400e+02 0.000000000000000000e+00
1.613324263038548736e+02 0.000000000000000000e+00
1.616023582766439972e+02 0.000000000000000000e+00
1.618797278911564490e+02 0.000000000000000000e+00
1.621520181405895755e+02 0.000000000000000000e+00
1.624183219954648507e+02 0.000000000000000000e+00
1.626907936507936370e+02 0.000000000000000000e+00
nan -1.000000000000000000e+00
1.632391836734693982e+02 0.000000000000000000e+00
1.635103854875283389e+02 0.000000000000000000e+00
1.637779591836734596e+02 0.000000000000000000e+00
1.640620408163265438e+02 0.000000000000000000e+00
1.643365079365079282e+02 0.000000000000000000e+00
1.646053514739228945e+02 0.000000000000000000e+00
1.648763718820861754e+02 0.000000000000000000e+00
1.651450340136054535e+02 0.000000000000000000e+00
1.654245804988662201e+02 0.000000000000000000e+00
1.656972335600906945e+02 0.000000000000000000e+00
1.659726077097505765e+02 0.000000000000000000e+00
1.662447165532879865e+02 0.000000000000000000e+00
1.665146485260771101e+02 0.000000000000000000e+00
1.667838548752834527e+02 0.000000000000000000e+00
1.670548299310000004e+02 0.000000000000000000e+00
1.673453061224489886e+02 0.000000000000000000e+00
1.675974603174603033e+02 0.000000000000000000e+00
1.678755555555555645e+02 0.000000000000000000e+00
1.681453061224489716e+02 0.000000000000000000e+00
1.684194104308390081e+02 0.000000000000000000e+00
1.686884353741496625e+02 0.000000000000000000e+00
1.689667120181405835e+02 0.000000000000000000e+00
1.692370068027210834e+02 0.000000000000000000e+00
1.695076643990929597e+02 0.000000000000000000e+00
1.697788662131519288e+02 0.000000000000000000e+00
1.700513378684807151e+02 0.000000000000000000e+00
1.703250793650793753e+02 0.000000000000000000e+00
1.705964625850340042e+02 0.000000000000000000e+00
1.708694784580498833e+02 0.000000000000000000e+00
1.711395918367346951e+02 0.000000000000000000e+00
1.714073469387755040e+02 0.000000000000000000e+00
1.716925170068027171e+02 0.000000000000000000e+00
1.719599092970521497e+02 0.000000000000000000e+00
1.722552380952380986e+02 0.000000000000000000e+00
1.725088435374149753e+02 0.000000000000000000e+00
1.727836734693877645e+02 0.000000000000000000e+00
1.730519727891156379e+02 0.000000000000000000e+00
1.733269841269841152e+02 0.000000000000000000e+00
1.735949206349206406e+02 0.000000000000000000e+00
1.738690249433106487e+02 0.000000000000000000e+00
1.741420408163265279e+02 0.000000000000000000e+00
1.744199546485260726e+02 0.000000000000000000e+00
1.746922448979591707e+02 0.000000000000000000e+00
1.749645351473922972e+02 0.000000000000000000e+00
1.752350113378684853e+02 0.000000000000000000e+00
1.755082086167800526e+02 0.000000000000000000e+00
1.757808616780045270e+02 0.000000000000000000e+00
1.760556916099773161e+02 0.000000000000000000e+00
1.763248979591836871e+02 0.000000000000000000e+00
1.766022675736961389e+02 0.000000000000000000e+00
1.768721995464852625e+02 0.000000000000000000e+00
1.771414058956916051e+02 0.000000000000000000e+00
1.774204081632653072e+02 0.000000000000000000e+00
1.776901587301587426e+02 0.000000000000000000e+00
1.779639002267573744e+02 0.000000000000000000e+00
1.782390929705215399e+02 0.000000000000000000e+00
