# Supplementary material for: Correlated microtiming deviations in jazz and rock music
Source: PLoS One. 2018 Jan 24;13(1):e0186361. doi: 10.1371/journal.pone.0186361 (PMC5783353; doi:10.1371/journal.pone.0186361)
Supplement: S1 Dataset — (ZIP) [file pone.0186361.s001.zip › R53.dat]

4.154775510199999644e+01 0.000000000000000000e+00
4.196843537414965652e+01 0.000000000000000000e+00
4.231147392290249343e+01 0.000000000000000000e+00
4.268517006802721170e+01 0.000000000000000000e+00
4.306721088399999786e+01 0.000000000000000000e+00
4.344163265299999921e+01 1.000000000000000000e+00
4.382911564600000531e+01 1.000000000000000000e+00
4.419773242600000174e+01 1.000000000000000000e+00
nan -1.000000000000000000e+00
4.495002267573696031e+01 0.000000000000000000e+00
4.534893424036280862e+01 0.000000000000000000e+00
4.573043083900226691e+01 0.000000000000000000e+00
4.610176870699999796e+01 0.000000000000000000e+00
4.647020408163265159e+01 0.000000000000000000e+00
4.687437641723356307e+01 0.000000000000000000e+00
4.724716553287981924e+01 0.000000000000000000e+00
4.761088435374149697e+01 0.000000000000000000e+00
4.799129251700680499e+01 0.000000000000000000e+00
nan -1.000000000000000000e+00
nan -1.000000000000000000e+00
4.914013605442176669e+01 0.000000000000000000e+00
4.951637188208616891e+01 0.000000000000000000e+00
nan -1.000000000000000000e+00
nan -1.000000000000000000e+00
5.067446712018140431e+01 0.000000000000000000e+00
5.102965986394557518e+01 0.000000000000000000e+00
5.143546485260770851e+01 0.000000000000000000e+00
5.181641723356008811e+01 0.000000000000000000e+00
5.219990929705215166e+01 0.000000000000000000e+00
nan -1.000000000000000000e+00
5.294675736961450951e+01 0.000000000000000000e+00
5.332371882086167858e+01 0.000000000000000000e+00
5.372226757369614347e+01 0.000000000000000000e+00
5.409505668934240674e+01 0.000000000000000000e+00
5.448145124716553056e+01 0.000000000000000000e+00
nan -1.000000000000000000e+00
nan -1.000000000000000000e+00
nan -1.000000000000000000e+00
5.597551020408162969e+01 0.000000000000000000e+00
5.637841269841269565e+01 0.000000000000000000e+00
5.675845804988662024e+01 0.000000000000000000e+00
nan -1.000000000000000000e+00
5.748934240362811465e+01 0.000000000000000000e+00
5.786866213151927241e+01 0.000000000000000000e+00
5.825233560090703122e+01 0.000000000000000000e+00
5.862294784580498686e+01 0.000000000000000000e+00
nan -1.000000000000000000e+00
5.939120181405895949e+01 0.000000000000000000e+00
5.979519274376417570e+01 0.000000000000000000e+00
6.015909297052154159e+01 0.000000000000000000e+00
6.053823129251700408e+01 0.000000000000000000e+00
nan -1.000000000000000000e+00
nan -1.000000000000000000e+00
nan -1.000000000000000000e+00
nan -1.000000000000000000e+00
nan -1.000000000000000000e+00
nan -1.000000000000000000e+00
nan -1.000000000000000000e+00
nan -1.000000000000000000e+00
nan -1.000000000000000000e+00
nan -1.000000000000000000e+00
nan -1.000000000000000000e+00
nan -1.000000000000000000e+00
nan -1.000000000000000000e+00
nan -1.000000000000000000e+00
nan -1.000000000000000000e+00
nan -1.000000000000000000e+00
nan -1.000000000000000000e+00
6.739392290249432449e+01 0.000000000000000000e+00
6.776453514700000369e+01 0.000000000000000000e+00
6.813297052154194944e+01 0.000000000000000000e+00
6.850848072562358482e+01 0.000000000000000000e+00
6.889269841269840811e+01 0.000000000000000000e+00
6.926294784580498742e+01 0.000000000000000000e+00
6.965351473922902414e+01 0.000000000000000000e+00
7.004244897959183902e+01 0.000000000000000000e+00
7.041360544217687334e+01 0.000000000000000000e+00
7.078965986394557319e+01 0.000000000000000000e+00
7.118222222222222229e+01 0.000000000000000000e+00
7.154249433106575395e+01 0.000000000000000000e+00
7.193360544217686936e+01 0.000000000000000000e+00
7.229551020408163708e+01 0.000000000000000000e+00
7.269514739229025224e+01 0.000000000000000000e+00
7.306303854800000863e+01 0.000000000000000000e+00
7.344181405895692194e+01 0.000000000000000000e+00
7.380662131519274283e+01 0.000000000000000000e+00
nan -1.000000000000000000e+00
nan -1.000000000000000000e+00
7.497560090702947377e+01 0.000000000000000000e+00
7.535129251700679731e+01 0.000000000000000000e+00
7.572317460300000391e+01 0.000000000000000000e+00
7.610993197278911282e+01 0.000000000000000000e+00
7.649324263038548111e+01 0.000000000000000000e+00
7.686512471655328227e+01 0.000000000000000000e+00
7.726149659800000791e+01 0.000000000000000000e+00
7.762920634920635621e+01 0.000000000000000000e+00
nan -1.000000000000000000e+00
nan -1.000000000000000000e+00
nan -1.000000000000000000e+00
nan -1.000000000000000000e+00
nan -1.000000000000000000e+00
nan -1.000000000000000000e+00
nan -1.000000000000000000e+00
nan -1.000000000000000000e+00
8.107537414899999817e+01 0.000000000000000000e+00
8.146213151927437934e+01 0.000000000000000000e+00
8.184925170068027001e+01 0.000000000000000000e+00
8.224253968253968594e+01 0.000000000000000000e+00
8.262820861600000910e+01 0.000000000000000000e+00
nan -1.000000000000000000e+00
nan -1.000000000000000000e+00
nan -1.000000000000000000e+00
8.413315192743763760e+01 0.000000000000000000e+00
8.447691609977324845e+01 0.000000000000000000e+00
8.485696145124715883e+01 0.000000000000000000e+00
nan -1.000000000000000000e+00
8.562866213151927752e+01 0.000000000000000000e+00
8.599274376417233157e+01 0.000000000000000000e+00
8.636789115646259063e+01 0.000000000000000000e+00
nan -1.000000000000000000e+00
nan -1.000000000000000000e+00
nan -1.000000000000000000e+00
nan -1.000000000000000000e+00
nan -1.000000000000000000e+00
nan -1.000000000000000000e+00
nan -1.000000000000000000e+00
nan -1.000000000000000000e+00
nan -1.000000000000000000e+00
nan -1.000000000000000000e+00
nan -1.000000000000000000e+00
nan -1.000000000000000000e+00
nan -1.000000000000000000e+00
nan -1.000000000000000000e+00
nan -1.000000000000000000e+00
nan -1.000000000000000000e+00
9.282811791383220168e+01 0.000000000000000000e+00
9.321596371882085919e+01 0.000000000000000000e+00
9.357351473899998950e+01 0.000000000000000000e+00
9.395664399000000344e+01 0.000000000000000000e+00
9.433251700680271767e+01 0.000000000000000000e+00
9.471727891156461965e+01 0.000000000000000000e+00
9.509877550999999585e+01 0.000000000000000000e+00
9.547936507936508121e+01 0.000000000000000000e+00
9.585324263038548054e+01 0.000000000000000000e+00
nan -1.000000000000000000e+00
9.660662131499999816e+01 0.000000000000000000e+00
9.699990929705215592e+01 0.000000000000000000e+00
9.738267573696144552e+01 0.000000000000000000e+00
9.777378684807256093e+01 0.000000000000000000e+00
9.813478458000000160e+01 1.000000000000000000e+00
9.853442176870748881e+01 0.000000000000000000e+00
9.891591836734693288e+01 0.000000000000000000e+00
9.930321995464852591e+01 0.000000000000000000e+00
9.968580498866212736e+01 0.000000000000000000e+00
1.000801814058956865e+02 0.000000000000000000e+00
nan -1.000000000000000000e+00
nan -1.000000000000000000e+00
nan -1.000000000000000000e+00
nan -1.000000000000000000e+00
nan -1.000000000000000000e+00
nan -1.000000000000000000e+00
nan -1.000000000000000000e+00
1.030719274370000136e+02 1.000000000000000000e+00
1.034492517000000049e+02 1.000000000000000000e+00
1.038439909290000003e+02 1.000000000000000000e+00
1.042009977320000047e+02 1.000000000000000000e+00
1.045638095229999891e+02 1.000000000000000000e+00
1.049266213150000056e+02 1.000000000000000000e+00
1.053101133786848038e+02 0.000000000000000000e+00
1.056896145124716497e+02 0.000000000000000000e+00
1.060945124716553352e+02 0.000000000000000000e+00
1.064778231292517034e+02 0.000000000000000000e+00
1.068584126984126925e+02 0.000000000000000000e+00
1.072375510204081621e+02 0.000000000000000000e+00
1.076308390022675781e+02 0.000000000000000000e+00
1.079952834467120226e+02 0.000000000000000000e+00
1.084016326530612275e+02 0.000000000000000000e+00
1.087825850339999931e+02 1.000000000000000000e+00
1.091892970521541883e+02 0.000000000000000000e+00
1.095564625850340121e+02 0.000000000000000000e+00
1.099419501133786810e+02 0.000000000000000000e+00
1.103194557820000057e+02 1.000000000000000000e+00
1.107091156462585104e+02 0.000000000000000000e+00
1.110688435374149634e+02 0.000000000000000000e+00
1.114390929705215427e+02 0.000000000000000000e+00
1.118120634920634870e+02 0.000000000000000000e+00
1.122002721088435351e+02 0.000000000000000000e+00
1.125601814049999945e+02 1.000000000000000000e+00
1.129389569160000093e+02 1.000000000000000000e+00
1.133104761900000028e+02 1.000000000000000000e+00
1.137001360544217619e+02 0.000000000000000000e+00
1.140540589569160943e+02 0.000000000000000000e+00
1.144435374149659879e+02 0.000000000000000000e+00
nan -1.000000000000000000e+00
1.152018140589569128e+02 0.000000000000000000e+00
1.155918367346938709e+02 0.000000000000000000e+00
1.159862131519274442e+02 0.000000000000000000e+00
1.163662585034013546e+02 0.000000000000000000e+00
1.167560997732426245e+02 0.000000000000000000e+00
1.171152834467120130e+02 0.000000000000000000e+00
1.174940589569161062e+02 0.000000000000000000e+00
1.178702947839999950e+02 1.000000000000000000e+00
1.182561451247165536e+02 0.000000000000000000e+00
1.186296598639455766e+02 0.000000000000000000e+00
1.190082539682539675e+02 0.000000000000000000e+00
1.193897505660000036e+02 1.000000000000000000e+00
1.197832199546485299e+02 0.000000000000000000e+00
1.201532879818594068e+02 0.000000000000000000e+00
1.205151927437641746e+02 0.000000000000000000e+00
1.208975963710000059e+02 1.000000000000000000e+00
1.212807256229999950e+02 1.000000000000000000e+00
1.216551473920000035e+02 1.000000000000000000e+00
1.220527891149999959e+02 1.000000000000000000e+00
1.224243083899999931e+02 1.000000000000000000e+00
1.228219501129999855e+02 1.000000000000000000e+00
1.232007256229999967e+02 1.000000000000000000e+00
1.235773242630385482e+02 0.000000000000000000e+00
1.239292517006802683e+02 0.000000000000000000e+00
1.243283446712018190e+02 0.000000000000000000e+00
nan -1.000000000000000000e+00
nan -1.000000000000000000e+00
nan -1.000000000000000000e+00
nan -1.000000000000000000e+00
nan -1.000000000000000000e+00
nan -1.000000000000000000e+00
nan -1.000000000000000000e+00
nan -1.000000000000000000e+00
nan -1.000000000000000000e+00
nan -1.000000000000000000e+00
nan -1.000000000000000000e+00
nan -1.000000000000000000e+00
nan -1.000000000000000000e+00
nan -1.000000000000000000e+00
nan -1.000000000000000000e+00
nan -1.000000000000000000e+00
nan -1.000000000000000000e+00
nan -1.000000000000000000e+00
nan -1.000000000000000000e+00
nan -1.000000000000000000e+00
nan -1.000000000000000000e+00
nan -1.000000000000000000e+00
nan -1.000000000000000000e+00
nan -1.000000000000000000e+00
nan -1.000000000000000000e+00
nan -1.000000000000000000e+00
nan -1.000000000000000000e+00
nan -1.000000000000000000e+00
nan -1.000000000000000000e+00
nan -1.000000000000000000e+00
nan -1.000000000000000000e+00
nan -1.000000000000000000e+00
nan -1.000000000000000000e+00
nan -1.000000000000000000e+00
nan -1.000000000000000000e+00
nan -1.000000000000000000e+00
nan -1.000000000000000000e+00
nan -1.000000000000000000e+00
nan -1.000000000000000000e+00
nan -1.000000000000000000e+00
nan -1.000000000000000000e+00
nan -1.000000000000000000e+00
nan -1.000000000000000000e+00
1.410688435374149776e+02 0.000000000000000000e+00
1.414601360544217812e+02 0.000000000000000000e+00
1.418294784580498913e+02 0.000000000000000000e+00
nan -1.000000000000000000e+00
nan -1.000000000000000000e+00
nan -1.000000000000000000e+00
nan -1.000000000000000000e+00
nan -1.000000000000000000e+00
nan -1.000000000000000000e+00
nan -1.000000000000000000e+00
1.448560544217687038e+02 0.000000000000000000e+00
1.452507936507936392e+02 0.000000000000000000e+00
1.456647619047619173e+02 0.000000000000000000e+00
nan -1.000000000000000000e+00
nan -1.000000000000000000e+00
nan -1.000000000000000000e+00
nan -1.000000000000000000e+00
nan -1.000000000000000000e+00
1.478735600907029379e+02 0.000000000000000000e+00
1.482106122448979590e+02 0.000000000000000000e+00
1.486189569160997621e+02 0.000000000000000000e+00
nan -1.000000000000000000e+00
1.493667120181405892e+02 0.000000000000000000e+00
1.497494784580498788e+02 0.000000000000000000e+00
1.501520181405895755e+02 0.000000000000000000e+00
nan -1.000000000000000000e+00
nan -1.000000000000000000e+00
nan -1.000000000000000000e+00
1.518049886621315068e+02 0.000000000000000000e+00
1.521759637188208671e+02 0.000000000000000000e+00
1.525367800453514633e+02 0.000000000000000000e+00
1.528776417233560210e+02 0.000000000000000000e+00
nan -1.000000000000000000e+00
nan -1.000000000000000000e+00
nan -1.000000000000000000e+00
nan -1.000000000000000000e+00
nan -1.000000000000000000e+00
nan -1.000000000000000000e+00
nan -1.000000000000000000e+00
1.558712018139999884e+02 0.000000000000000000e+00
1.562650340136054297e+02 0.000000000000000000e+00
1.566343764172335682e+02 0.000000000000000000e+00
1.570091609977324367e+02 0.000000000000000000e+00
1.573587301579999860e+02 0.000000000000000000e+00
1.577574603174603283e+02 0.000000000000000000e+00
1.581231746031745899e+02 0.000000000000000000e+00
1.585171882086167727e+02 0.000000000000000000e+00
1.588879818594104449e+02 0.000000000000000000e+00
1.592885260770975151e+02 0.000000000000000000e+00
1.596778231292516921e+02 0.000000000000000000e+00
1.600391836729999966e+02 0.000000000000000000e+00
1.603970975056689383e+02 0.000000000000000000e+00
1.607833106575963598e+02 0.000000000000000000e+00
1.611562811791383183e+02 0.000000000000000000e+00
1.615673469379999858e+02 0.000000000000000000e+00
1.619288888888888778e+02 0.000000000000000000e+00
1.623187301587301477e+02 0.000000000000000000e+00
nan -1.000000000000000000e+00
nan -1.000000000000000000e+00
nan -1.000000000000000000e+00
nan -1.000000000000000000e+00
nan -1.000000000000000000e+00
nan -1.000000000000000000e+00
nan -1.000000000000000000e+00
nan -1.000000000000000000e+00
nan -1.000000000000000000e+00
nan -1.000000000000000000e+00
nan -1.000000000000000000e+00
nan -1.000000000000000000e+00
nan -1.000000000000000000e+00
1.676263038539999854e+02 1.000000000000000000e+00
1.679905668929999933e+02 1.000000000000000000e+00
1.683548299310000118e+02 0.000000000000000000e+00
1.687297959183673584e+02 0.000000000000000000e+00
1.691151020408163390e+02 0.000000000000000000e+00
1.694940589569160920e+02 0.000000000000000000e+00
1.698839002267573619e+02 0.000000000000000000e+00
1.702488888888888994e+02 0.000000000000000000e+00
1.706303854875283434e+02 0.000000000000000000e+00
1.710149659859999929e+02 1.000000000000000000e+00
1.714058956916099703e+02 0.000000000000000000e+00
1.717912018140589510e+02 0.000000000000000000e+00
1.721636281179138450e+02 0.000000000000000000e+00
1.725529251700680220e+02 0.000000000000000000e+00
1.729358730158730282e+02 0.000000000000000000e+00
1.733053968253968264e+02 0.000000000000000000e+00
1.736683900226757373e+02 0.000000000000000000e+00
1.740604081632652935e+02 0.000000000000000000e+00
1.744448072562358334e+02 0.000000000000000000e+00
1.748377324263038588e+02 0.000000000000000000e+00
1.752395464852607745e+02 0.000000000000000000e+00
1.756141496598639549e+02 0.000000000000000000e+00
1.759894784580498879e+02 0.000000000000000000e+00
1.763629931972789109e+02 0.000000000000000000e+00
1.767332426303854902e+02 0.000000000000000000e+00
1.771194557823129117e+02 0.000000000000000000e+00
1.774920634920634939e+02 0.000000000000000000e+00
1.778358276640000213e+02 0.000000000000000000e+00
1.782120634920634927e+02 0.000000000000000000e+00
1.785745124716553391e+02 0.000000000000000000e+00
1.789534693877550922e+02 0.000000000000000000e+00
1.793460317460317412e+02 0.000000000000000000e+00
1.797451247165532777e+02 0.000000000000000000e+00
1.801346031740000058e+02 1.000000000000000000e+00
1.805095691609977280e+02 0.000000000000000000e+00
1.808878004535147284e+02 0.000000000000000000e+00
1.812598639455782177e+02 0.000000000000000000e+00
1.816453514730000052e+02 1.000000000000000000e+00
1.819936507930000005e+02 1.000000000000000000e+00
1.823869387750000044e+02 1.000000000000000000e+00
1.827613605440000129e+02 1.000000000000000000e+00
1.831459410429999934e+02 1.000000000000000000e+00
1.835078458049886763e+02 0.000000000000000000e+00
1.838949659863945669e+02 0.000000000000000000e+00
1.842628571428571433e+02 0.000000000000000000e+00
1.846479818590000264e+02 1.000000000000000000e+00
1.850329251700680402e+02 0.000000000000000000e+00
1.854336507936507985e+02 0.000000000000000000e+00
1.858338321995464923e+02 0.000000000000000000e+00
1.862057142857142935e+02 0.000000000000000000e+00
1.865837641723356057e+02 0.000000000000000000e+00
1.869541950113378732e+02 0.000000000000000000e+00
1.873320634920634973e+02 0.000000000000000000e+00
1.876812698412698523e+02 0.000000000000000000e+00
nan -1.000000000000000000e+00
nan -1.000000000000000000e+00
nan -1.000000000000000000e+00
nan -1.000000000000000000e+00
nan -1.000000000000000000e+00
nan -1.000000000000000000e+00
nan -1.000000000000000000e+00
nan -1.000000000000000000e+00
nan -1.000000000000000000e+00
nan -1.000000000000000000e+00
nan -1.000000000000000000e+00
nan -1.000000000000000000e+00
1.926960544217687072e+02 0.000000000000000000e+00
1.930712018140589521e+02 0.000000000000000000e+00
1.934303854875283548e+02 0.000000000000000000e+00
nan -1.000000000000000000e+00
1.942048072562358243e+02 0.000000000000000000e+00
1.945946485260770942e+02 0.000000000000000000e+00
1.949828571428571422e+02 0.000000000000000000e+00
1.953659863945578365e+02 0.000000000000000000e+00
1.957391383219954548e+02 0.000000000000000000e+00
1.961135600907029470e+02 0.000000000000000000e+00
1.964765532879818579e+02 0.000000000000000000e+00
1.968580498866213020e+02 0.000000000000000000e+00
1.972384580498866171e+02 0.000000000000000000e+00
1.976317460317460188e+02 0.000000000000000000e+00
1.980156009070294658e+02 0.000000000000000000e+00
1.983996371882086294e+02 0.000000000000000000e+00
1.987773242630385369e+02 0.000000000000000000e+00
1.991664399092970541e+02 0.000000000000000000e+00
1.995334240359999853e+02 0.000000000000000000e+00
1.999125623582766309e+02 0.000000000000000000e+00
2.002764625850340110e+02 0.000000000000000000e+00
2.006784580490000280e+02 1.000000000000000000e+00
2.010628571428571547e+02 0.000000000000000000e+00
2.014280272108843519e+02 0.000000000000000000e+00
2.018046258503401305e+02 0.000000000000000000e+00
2.021521995464852637e+02 0.000000000000000000e+00
2.025485714285714209e+02 0.000000000000000000e+00
2.029061224489796018e+02 0.000000000000000000e+00
nan -1.000000000000000000e+00
2.037199092970521406e+02 0.000000000000000000e+00
2.041112018140589441e+02 0.000000000000000000e+00
2.044994104308389922e+02 0.000000000000000000e+00
2.048778231292517091e+02 0.000000000000000000e+00
2.052618594104308443e+02 0.000000000000000000e+00
2.056210430839002186e+02 0.000000000000000000e+00
2.060025396825396911e+02 0.000000000000000000e+00
2.063825850340136014e+02 0.000000000000000000e+00
2.067651700680272029e+02 0.000000000000000000e+00
2.071510204081632764e+02 0.000000000000000000e+00
2.075292517006802768e+02 0.000000000000000000e+00
2.078978684807256343e+02 0.000000000000000000e+00
2.082624943310657670e+02 0.000000000000000000e+00
2.086396371882086100e+02 0.000000000000000000e+00
2.090260317459999726e+02 1.000000000000000000e+00
2.093830385480000018e+02 0.000000000000000000e+00
2.097853968253968162e+02 0.000000000000000000e+00
2.101705215419501087e+02 0.000000000000000000e+00
2.105492970521542020e+02 0.000000000000000000e+00
2.109404081632653174e+02 0.000000000000000000e+00
2.113182766439909415e+02 0.000000000000000000e+00
2.116812698412698523e+02 0.000000000000000000e+00
2.120507936507936506e+02 0.000000000000000000e+00
2.124321088435374065e+02 0.000000000000000000e+00
2.128295691609977212e+02 0.000000000000000000e+00
2.131873015873015902e+02 0.000000000000000000e+00
nan -1.000000000000000000e+00
nan -1.000000000000000000e+00
nan -1.000000000000000000e+00
nan -1.000000000000000000e+00
nan -1.000000000000000000e+00
2.154864399092970473e+02 0.000000000000000000e+00
nan -1.000000000000000000e+00
2.162585034013605423e+02 0.000000000000000000e+00
2.166127891156462510e+02 0.000000000000000000e+00
2.170051700680272120e+02 0.000000000000000000e+00
2.173752380952381031e+02 0.000000000000000000e+00
2.177320634920000089e+02 0.000000000000000000e+00
2.181242630385487473e+02 0.000000000000000000e+00
2.184896145124716611e+02 0.000000000000000000e+00
2.188651247165532823e+02 0.000000000000000000e+00
2.192558730158730214e+02 0.000000000000000000e+00
nan -1.000000000000000000e+00
nan -1.000000000000000000e+00
nan -1.000000000000000000e+00
nan -1.000000000000000000e+00
nan -1.000000000000000000e+00
nan -1.000000000000000000e+00
2.219178231292517012e+02 0.000000000000000000e+00
2.223058503401360610e+02 0.000000000000000000e+00
2.227009523809523728e+02 0.000000000000000000e+00
2.230973242630385585e+02 0.000000000000000000e+00
2.234666666666666686e+02 0.000000000000000000e+00
2.238374603169999943e+02 0.000000000000000000e+00
2.242165986394557819e+02 0.000000000000000000e+00
2.246071655328798045e+02 0.000000000000000000e+00
2.249893877551020296e+02 0.000000000000000000e+00
2.253676190476190584e+02 0.000000000000000000e+00
2.257407709750566767e+02 0.000000000000000000e+00
2.261273469387755028e+02 0.000000000000000000e+00
nan -1.000000000000000000e+00
nan -1.000000000000000000e+00
nan -1.000000000000000000e+00
2.276032653061224380e+02 0.000000000000000000e+00
2.279990929705215308e+02 0.000000000000000000e+00
2.284067120181405812e+02 0.000000000000000000e+00
2.287927437641723429e+02 0.000000000000000000e+00
2.291695238095238096e+02 0.000000000000000000e+00
2.295452154195011474e+02 0.000000000000000000e+00
2.299085714285714346e+02 0.000000000000000000e+00
2.302862585034013705e+02 0.000000000000000000e+00
2.306646712018140590e+02 0.000000000000000000e+00
2.310361904761904839e+02 0.000000000000000000e+00
2.314169614512471753e+02 0.000000000000000000e+00
2.317977324263038668e+02 0.000000000000000000e+00
2.321692517006802632e+02 0.000000000000000000e+00
2.325422222222222217e+02 0.000000000000000000e+00
2.329191836734693766e+02 0.000000000000000000e+00
2.332876190476190459e+02 0.000000000000000000e+00
2.336890702947845853e+02 0.000000000000000000e+00
2.340767346938775404e+02 0.000000000000000000e+00
2.344745578231292598e+02 0.000000000000000000e+00
2.348553287981859512e+02 0.000000000000000000e+00
2.352409977324263082e+02 0.000000000000000000e+00
2.356016326530612162e+02 0.000000000000000000e+00
2.359869387755101968e+02 0.000000000000000000e+00
nan -1.000000000000000000e+00
nan -1.000000000000000000e+00
nan -1.000000000000000000e+00
nan -1.000000000000000000e+00
nan -1.000000000000000000e+00
nan -1.000000000000000000e+00
nan -1.000000000000000000e+00
nan -1.000000000000000000e+00
nan -1.000000000000000000e+00
2.397133786848072532e+02 0.000000000000000000e+00
2.401320634920634802e+02 0.000000000000000000e+00
2.405168253968253964e+02 0.000000000000000000e+00
2.409095691609977337e+02 0.000000000000000000e+00
2.412887074829932033e+02 0.000000000000000000e+00
2.416605895691610044e+02 0.000000000000000000e+00
2.420304761904761790e+02 0.000000000000000000e+00
2.424128798185940923e+02 0.000000000000000000e+00
2.427931065759637193e+02 0.000000000000000000e+00
2.431677097505668996e+02 0.000000000000000000e+00
2.435657142857142787e+02 0.000000000000000000e+00
2.439274376417233441e+02 0.000000000000000000e+00
2.442857142857142776e+02 0.000000000000000000e+00
2.446688435374149719e+02 0.000000000000000000e+00
nan -1.000000000000000000e+00
nan -1.000000000000000000e+00
2.457826757369614654e+02 0.000000000000000000e+00
2.461819501133786900e+02 0.000000000000000000e+00
2.465663492063492015e+02 0.000000000000000000e+00
nan -1.000000000000000000e+00
2.473489342403628086e+02 0.000000000000000000e+00
2.477440362811791488e+02 0.000000000000000000e+00
2.481130158730158826e+02 0.000000000000000000e+00
2.484876190476190345e+02 0.000000000000000000e+00
2.488798185941043073e+02 0.000000000000000000e+00
2.492696598639455772e+02 0.000000000000000000e+00
2.496555102040816223e+02 0.000000000000000000e+00
2.500264852607709827e+02 0.000000000000000000e+00
2.504239455782312973e+02 0.000000000000000000e+00
2.507550113378684671e+02 0.000000000000000000e+00
2.511580952380952283e+02 0.000000000000000000e+00
nan -1.000000000000000000e+00
2.518842630385487666e+02 0.000000000000000000e+00
2.523060317460317492e+02 0.000000000000000000e+00
2.526920634920634825e+02 0.000000000000000000e+00
2.530809977324263116e+02 0.000000000000000000e+00
2.534726530612244915e+02 0.000000000000000000e+00
2.538419954648526016e+02 0.000000000000000000e+00
2.542026303854875380e+02 0.000000000000000000e+00
nan -1.000000000000000000e+00
2.549817687074829848e+02 0.000000000000000000e+00
2.553469387755102105e+02 0.000000000000000000e+00
2.557239002267573653e+02 0.000000000000000000e+00
2.561014058956915846e+02 0.000000000000000000e+00
2.564703854875283469e+02 0.000000000000000000e+00
2.568317460317460359e+02 0.000000000000000000e+00
2.572259410430838784e+02 0.000000000000000000e+00
2.575802267573695872e+02 0.000000000000000000e+00
2.579733333333333576e+02 0.000000000000000000e+00
2.583541043083900490e+02 0.000000000000000000e+00
2.587617233560090426e+02 0.000000000000000000e+00
2.591415873015873217e+02 0.000000000000000000e+00
2.595270748299319621e+02 0.000000000000000000e+00
2.598924263038548474e+02 0.000000000000000000e+00
2.602577777777777897e+02 0.000000000000000000e+00
2.606412698412698319e+02 0.000000000000000000e+00
2.610331065759636999e+02 0.000000000000000000e+00
2.614220408163265574e+02 0.000000000000000000e+00
2.618204081632653129e+02 0.000000000000000000e+00
2.621857596371881982e+02 0.000000000000000000e+00
2.625531065759637386e+02 0.000000000000000000e+00
2.629244444444444184e+02 0.000000000000000000e+00
nan -1.000000000000000000e+00
nan -1.000000000000000000e+00
2.640415419501133556e+02 0.000000000000000000e+00
2.644448072562358334e+02 0.000000000000000000e+00
2.648466213151927491e+02 0.000000000000000000e+00
nan -1.000000000000000000e+00
2.656230385487528451e+02 0.000000000000000000e+00
2.659896598639455760e+02 0.000000000000000000e+00
2.663473922902494451e+02 0.000000000000000000e+00
2.667350566893424002e+02 0.000000000000000000e+00
2.671245351473922938e+02 0.000000000000000000e+00
2.675147392290249400e+02 0.000000000000000000e+00
2.679229024943310833e+02 0.000000000000000000e+00
2.682813605442177050e+02 0.000000000000000000e+00
2.686672108843537217e+02 0.000000000000000000e+00
2.690097052154195012e+02 0.000000000000000000e+00
2.693846712018140579e+02 0.000000000000000000e+00
nan -1.000000000000000000e+00
nan -1.000000000000000000e+00
2.705498412698412949e+02 0.000000000000000000e+00
2.709705215419501201e+02 0.000000000000000000e+00
2.713516553287981878e+02 0.000000000000000000e+00
2.717335147392290082e+02 0.000000000000000000e+00
2.721119274376417252e+02 0.000000000000000000e+00
2.724698412698412540e+02 0.000000000000000000e+00
2.728667573696145041e+02 0.000000000000000000e+00
2.732194104308389910e+02 0.000000000000000000e+00
2.735880272108843769e+02 0.000000000000000000e+00
2.739653514739229081e+02 0.000000000000000000e+00
2.743270748299319735e+02 0.000000000000000000e+00
2.747167346938775268e+02 0.000000000000000000e+00
2.750779138321995561e+02 0.000000000000000000e+00
2.754505215419501383e+02 0.000000000000000000e+00
nan -1.000000000000000000e+00
2.762205895691610067e+02 0.000000000000000000e+00
2.766309297052154079e+02 0.000000000000000000e+00
2.770191383219954560e+02 0.000000000000000000e+00
2.773990022675736782e+02 0.000000000000000000e+00
2.777707029478457912e+02 0.000000000000000000e+00
2.781442176870748426e+02 0.000000000000000000e+00
2.785122902494330788e+02 0.000000000000000000e+00
2.789012244897959363e+02 0.000000000000000000e+00
2.792809070294784419e+02 0.000000000000000000e+00
2.796731065759637431e+02 0.000000000000000000e+00
2.800653061224489875e+02 0.000000000000000000e+00
2.804326530612244710e+02 0.000000000000000000e+00
2.808068934240362751e+02 0.000000000000000000e+00
2.811642630385487678e+02 0.000000000000000000e+00
2.815464852607709645e+02 0.000000000000000000e+00
2.819013151927437661e+02 0.000000000000000000e+00
2.822878911564625923e+02 0.000000000000000000e+00
2.826775510204081456e+02 0.000000000000000000e+00
2.830757369614512413e+02 0.000000000000000000e+00
2.834505215419501383e+02 0.000000000000000000e+00
2.838376417233560005e+02 0.000000000000000000e+00
2.842109750566893354e+02 0.000000000000000000e+00
2.845826757369614484e+02 0.000000000000000000e+00
2.849529251700679993e+02 0.000000000000000000e+00
2.853505668934240589e+02 0.000000000000000000e+00
2.857289795918367190e+02 0.000000000000000000e+00
2.861244444444444639e+02 0.000000000000000000e+00
2.864932426303855095e+02 0.000000000000000000e+00
2.868600453514739002e+02 0.000000000000000000e+00
2.872092517006802836e+02 0.000000000000000000e+00
nan -1.000000000000000000e+00
2.879073015873015606e+02 0.000000000000000000e+00
2.883033106575963984e+02 0.000000000000000000e+00
2.887132879818594233e+02 0.000000000000000000e+00
2.891377777777777851e+02 0.000000000000000000e+00
2.895198185941043221e+02 0.000000000000000000e+00
2.899103854875283446e+02 0.000000000000000000e+00
2.902788208616780139e+02 0.000000000000000000e+00
2.906363718820861664e+02 0.000000000000000000e+00
2.910040816320000090e+02 1.000000000000000000e+00
2.913824943310657432e+02 0.000000000000000000e+00
2.917668934240362546e+02 0.000000000000000000e+00
2.921609070294784374e+02 0.000000000000000000e+00
2.925289795918367304e+02 0.000000000000000000e+00
nan -1.000000000000000000e+00
nan -1.000000000000000000e+00
nan -1.000000000000000000e+00
nan -1.000000000000000000e+00
2.944146938775510307e+02 0.000000000000000000e+00
2.948259410430839011e+02 0.000000000000000000e+00
2.952210430839002129e+02 0.000000000000000000e+00
2.956255782312925362e+02 0.000000000000000000e+00
2.960114285714285529e+02 0.000000000000000000e+00
2.963851247165532641e+02 0.000000000000000000e+00
2.967417687074830042e+02 0.000000000000000000e+00
2.971178231292516898e+02 0.000000000000000000e+00
2.974909750566893649e+02 0.000000000000000000e+00
2.978768253968253816e+02 0.000000000000000000e+00
2.982581405895691660e+02 0.000000000000000000e+00
2.986392743764172337e+02 0.000000000000000000e+00
2.990245804988662144e+02 0.000000000000000000e+00
2.993766893424036084e+02 0.000000000000000000e+00
2.997520181405895414e+02 0.000000000000000000e+00
nan -1.000000000000000000e+00
nan -1.000000000000000000e+00
3.008810884353741244e+02 0.000000000000000000e+00
3.012986848072562225e+02 0.000000000000000000e+00
3.016883446712018326e+02 0.000000000000000000e+00
3.020633106575963893e+02 0.000000000000000000e+00
3.024468027210884316e+02 0.000000000000000000e+00
3.028132426303855027e+02 0.000000000000000000e+00
3.031927437641723486e+02 0.000000000000000000e+00
3.035602721088435487e+02 0.000000000000000000e+00
3.039434013599999957e+02 0.000000000000000000e+00
3.043395918367347122e+02 0.000000000000000000e+00
3.047076643990929483e+02 0.000000000000000000e+00
3.050712018140589521e+02 0.000000000000000000e+00
3.054441723356009106e+02 0.000000000000000000e+00
3.058229478458050039e+02 0.000000000000000000e+00
nan -1.000000000000000000e+00
3.065828571428571649e+02 0.000000000000000000e+00
3.069748752834466927e+02 0.000000000000000000e+00
3.073630839002267408e+02 0.000000000000000000e+00
3.077402267573696122e+02 0.000000000000000000e+00
