# Supplementary material for: Correlated microtiming deviations in jazz and rock music
Source: PLoS One. 2018 Jan 24;13(1):e0186361. doi: 10.1371/journal.pone.0186361 (PMC5783353; doi:10.1371/journal.pone.0186361)
Supplement: S1 Dataset — (ZIP) [file pone.0186361.s001.zip › RA01.dat]

2.063455782312925280e+01 0.000000000000000000e+00
2.094439909297052083e+01 0.000000000000000000e+00
2.123700680272108698e+01 0.000000000000000000e+00
2.153396825396825420e+01 0.000000000000000000e+00
2.183564625850340235e+01 0.000000000000000000e+00
2.212099773242630363e+01 0.000000000000000000e+00
2.242068027210884296e+01 0.000000000000000000e+00
2.271709750566893504e+01 0.000000000000000000e+00
2.302439909297052267e+01 0.000000000000000000e+00
2.331501133786848001e+01 0.000000000000000000e+00
2.361052154195011354e+01 0.000000000000000000e+00
2.390548752834467194e+01 0.000000000000000000e+00
2.419519274376417073e+01 0.000000000000000000e+00
2.451301587301587404e+01 0.000000000000000000e+00
2.480217687074829769e+01 0.000000000000000000e+00
2.509913832199546491e+01 0.000000000000000000e+00
2.540371882086167687e+01 0.000000000000000000e+00
2.569414965986394606e+01 0.000000000000000000e+00
2.598893424036281274e+01 0.000000000000000000e+00
2.629043083900226918e+01 0.000000000000000000e+00
2.659482993197278944e+01 0.000000000000000000e+00
2.688798185941043073e+01 0.000000000000000000e+00
2.718349206349206426e+01 0.000000000000000000e+00
2.748789115646258452e+01 0.000000000000000000e+00
nan -1.000000000000000000e+00
nan -1.000000000000000000e+00
nan -1.000000000000000000e+00
nan -1.000000000000000000e+00
2.896417233560090665e+01 0.000000000000000000e+00
2.925224489795918359e+01 0.000000000000000000e+00
2.954231292517006935e+01 0.000000000000000000e+00
2.983764172335600762e+01 0.000000000000000000e+00
3.013986394557823090e+01 0.000000000000000000e+00
3.043138321995464679e+01 0.000000000000000000e+00
3.073523809523809547e+01 0.000000000000000000e+00
3.103981859410430744e+01 0.000000000000000000e+00
3.133569160997732439e+01 0.000000000000000000e+00
3.162684807256235686e+01 0.000000000000000000e+00
3.192852607709750501e+01 0.000000000000000000e+00
3.221641723356009379e+01 0.000000000000000000e+00
3.251827664399093010e+01 0.000000000000000000e+00
3.281414965986394350e+01 0.000000000000000000e+00
3.311746031746032060e+01 0.000000000000000000e+00
3.341115646258503347e+01 0.000000000000000000e+00
3.371283446712018161e+01 0.000000000000000000e+00
3.400562358276643948e+01 0.000000000000000000e+00
3.429587301587301340e+01 0.000000000000000000e+00
3.460317460317460103e+01 0.000000000000000000e+00
3.490231292517006523e+01 0.000000000000000000e+00
3.519764172335600705e+01 0.000000000000000000e+00
3.550185941043083915e+01 0.000000000000000000e+00
3.580643990929705467e+01 0.000000000000000000e+00
3.609886621315192912e+01 0.000000000000000000e+00
3.638965986394558172e+01 0.000000000000000000e+00
3.669387755102040671e+01 0.000000000000000000e+00
nan -1.000000000000000000e+00
nan -1.000000000000000000e+00
nan -1.000000000000000000e+00
nan -1.000000000000000000e+00
3.814367346938775682e+01 0.000000000000000000e+00
3.844263038548752576e+01 0.000000000000000000e+00
3.873306122448979494e+01 0.000000000000000000e+00
3.902385487528344754e+01 0.000000000000000000e+00
3.932390022675736674e+01 0.000000000000000000e+00
3.962104308390022567e+01 0.000000000000000000e+00
3.990693877551020563e+01 0.000000000000000000e+00
4.020226757369614745e+01 0.000000000000000000e+00
4.050104308390022823e+01 0.000000000000000000e+00
4.080489795918367690e+01 0.000000000000000000e+00
4.109950113378684478e+01 0.000000000000000000e+00
4.139319727891156475e+01 0.000000000000000000e+00
4.168471655328798420e+01 0.000000000000000000e+00
4.199074829931972630e+01 0.000000000000000000e+00
4.229478458049886314e+01 0.000000000000000000e+00
4.258594104308389916e+01 0.000000000000000000e+00
4.288362811791382967e+01 0.000000000000000000e+00
4.318421768707482755e+01 0.000000000000000000e+00
4.348807256235827623e+01 0.000000000000000000e+00
4.379156462585034149e+01 0.000000000000000000e+00
4.409650793650793332e+01 0.000000000000000000e+00
4.439619047619047620e+01 0.000000000000000000e+00
4.468897959183673407e+01 0.000000000000000000e+00
4.498303854875283747e+01 0.000000000000000000e+00
4.528870748299319615e+01 0.000000000000000000e+00
4.559383219954648325e+01 0.000000000000000000e+00
4.589387755102040956e+01 0.000000000000000000e+00
4.619591836734694112e+01 0.000000000000000000e+00
4.649668934240362717e+01 0.000000000000000000e+00
nan -1.000000000000000000e+00
nan -1.000000000000000000e+00
nan -1.000000000000000000e+00
nan -1.000000000000000000e+00
4.795755102040816098e+01 0.000000000000000000e+00
4.824725623582766332e+01 0.000000000000000000e+00
4.853442176870748170e+01 0.000000000000000000e+00
4.883573696145124643e+01 0.000000000000000000e+00
4.914303854875283406e+01 0.000000000000000000e+00
4.943292517006802456e+01 0.000000000000000000e+00
4.973804988662131166e+01 0.000000000000000000e+00
5.002448979591837031e+01 0.000000000000000000e+00
5.033015873015872899e+01 0.000000000000000000e+00
5.061986394557823132e+01 0.000000000000000000e+00
5.090829931972788813e+01 0.000000000000000000e+00
5.122031746031746025e+01 0.000000000000000000e+00
5.151092970521541758e+01 0.000000000000000000e+00
5.180716553287982151e+01 0.000000000000000000e+00
5.208217687074829882e+01 0.000000000000000000e+00
5.239546485260770936e+01 0.000000000000000000e+00
5.269968253968254146e+01 0.000000000000000000e+00
5.298829931972789353e+01 0.000000000000000000e+00
5.328217687074830167e+01 0.000000000000000000e+00
5.358566893424035982e+01 0.000000000000000000e+00
5.389188208616779718e+01 0.000000000000000000e+00
5.417451247165532635e+01 0.000000000000000000e+00
5.447092970521541844e+01 0.000000000000000000e+00
5.476498866213152183e+01 0.000000000000000000e+00
5.507083900226757578e+01 0.000000000000000000e+00
5.536417233560090523e+01 0.000000000000000000e+00
5.566693877551020364e+01 0.000000000000000000e+00
5.596444444444444599e+01 0.000000000000000000e+00
nan -1.000000000000000000e+00
nan -1.000000000000000000e+00
nan -1.000000000000000000e+00
5.713904761904761642e+01 0.000000000000000000e+00
5.744018140589569299e+01 0.000000000000000000e+00
5.773478458049886797e+01 0.000000000000000000e+00
5.802666666666666373e+01 0.000000000000000000e+00
5.832072562358276713e+01 0.000000000000000000e+00
5.863365079365079424e+01 0.000000000000000000e+00
5.891755102040816183e+01 0.000000000000000000e+00
5.922068027210884367e+01 0.000000000000000000e+00
5.951909297052154102e+01 0.000000000000000000e+00
5.982639455782312865e+01 0.000000000000000000e+00
6.012371882086167574e+01 0.000000000000000000e+00
6.041777777777777914e+01 0.000000000000000000e+00
6.071673469387754807e+01 0.000000000000000000e+00
6.102421768707483096e+01 0.000000000000000000e+00
6.131210884353741619e+01 0.000000000000000000e+00
6.161414965986394776e+01 0.000000000000000000e+00
6.190965986394557774e+01 0.000000000000000000e+00
6.221097505668934247e+01 0.000000000000000000e+00
6.251029478458050193e+01 0.000000000000000000e+00
6.280090702947845926e+01 0.000000000000000000e+00
6.310458049886621268e+01 0.000000000000000000e+00
6.341478458049886768e+01 0.000000000000000000e+00
6.370485260770975344e+01 0.000000000000000000e+00
6.400634920634921343e+01 0.000000000000000000e+00
6.429097505668934787e+01 0.000000000000000000e+00
6.460172335600907445e+01 0.000000000000000000e+00
6.489614512471655416e+01 0.000000000000000000e+00
6.519111111111111256e+01 0.000000000000000000e+00
6.549532879818593756e+01 0.000000000000000000e+00
nan -1.000000000000000000e+00
nan -1.000000000000000000e+00
6.637278911564625616e+01 0.000000000000000000e+00
6.666684807256235956e+01 0.000000000000000000e+00
6.697396825396825193e+01 0.000000000000000000e+00
6.726530612244897611e+01 0.000000000000000000e+00
6.755682539682540266e+01 0.000000000000000000e+00
6.785215419501133738e+01 0.000000000000000000e+00
6.816054421768707527e+01 0.000000000000000000e+00
6.844970521541949893e+01 0.000000000000000000e+00
6.874467120181405733e+01 0.000000000000000000e+00
6.904018140589569441e+01 0.000000000000000000e+00
6.934167800453515440e+01 0.000000000000000000e+00
6.964027210884353281e+01 0.000000000000000000e+00
6.993070294784580199e+01 0.000000000000000000e+00
7.022657596371881539e+01 0.000000000000000000e+00
7.053405895691609828e+01 0.000000000000000000e+00
7.083247165532880274e+01 0.000000000000000000e+00
7.113433106575963905e+01 0.000000000000000000e+00
7.142367346938775086e+01 0.000000000000000000e+00
7.173369614512471060e+01 0.000000000000000000e+00
7.202684807256235899e+01 0.000000000000000000e+00
7.232526077097506345e+01 0.000000000000000000e+00
7.262004535147391948e+01 0.000000000000000000e+00
7.292843537414965738e+01 0.000000000000000000e+00
7.321723356009070471e+01 0.000000000000000000e+00
7.352108843537415339e+01 0.000000000000000000e+00
7.381442176870748995e+01 0.000000000000000000e+00
7.412535147392290469e+01 0.000000000000000000e+00
7.441904761904761756e+01 0.000000000000000000e+00
7.471963718820862255e+01 0.000000000000000000e+00
nan -1.000000000000000000e+00
nan -1.000000000000000000e+00
nan -1.000000000000000000e+00
nan -1.000000000000000000e+00
7.617922902494331083e+01 0.000000000000000000e+00
7.647637188208616976e+01 0.000000000000000000e+00
7.676625850340136026e+01 0.000000000000000000e+00
7.705070294784580653e+01 0.000000000000000000e+00
7.734294784580498572e+01 0.000000000000000000e+00
7.765460317460318151e+01 0.000000000000000000e+00
7.794702947845804886e+01 0.000000000000000000e+00
7.823945578231293041e+01 0.000000000000000000e+00
7.853097505668934275e+01 0.000000000000000000e+00
7.883791383219954696e+01 0.000000000000000000e+00
7.912816326530612798e+01 0.000000000000000000e+00
7.942439909297051770e+01 0.000000000000000000e+00
7.971319727891156504e+01 0.000000000000000000e+00
8.001886621315192372e+01 0.000000000000000000e+00
8.031673469387754949e+01 0.000000000000000000e+00
8.061496598639455158e+01 0.000000000000000000e+00
8.090956916099773366e+01 0.000000000000000000e+00
8.121233560090702497e+01 0.000000000000000000e+00
8.150458049886621836e+01 0.000000000000000000e+00
8.179591836734694255e+01 0.000000000000000000e+00
8.209306122448980148e+01 0.000000000000000000e+00
8.238439909297052566e+01 0.000000000000000000e+00
8.268244897959183959e+01 0.000000000000000000e+00
8.298231292517006352e+01 0.000000000000000000e+00
8.327836734693877929e+01 0.000000000000000000e+00
8.358512471655328113e+01 0.000000000000000000e+00
8.386340136054421635e+01 0.000000000000000000e+00
8.416471655328798818e+01 0.000000000000000000e+00
8.446077097505668974e+01 0.000000000000000000e+00
8.474539682539682417e+01 0.000000000000000000e+00
8.505795918367347497e+01 0.000000000000000000e+00
8.536671201814058918e+01 0.000000000000000000e+00
8.564462585034013387e+01 0.000000000000000000e+00
8.596208616780045020e+01 0.000000000000000000e+00
8.625523809523809859e+01 0.000000000000000000e+00
8.654766439909296594e+01 0.000000000000000000e+00
8.684680272108843724e+01 0.000000000000000000e+00
8.715174603174602908e+01 0.000000000000000000e+00
8.744798185941043300e+01 0.000000000000000000e+00
8.774185941043083403e+01 0.000000000000000000e+00
8.804553287981859455e+01 0.000000000000000000e+00
8.834594104308389717e+01 0.000000000000000000e+00
8.863600907029479004e+01 0.000000000000000000e+00
8.893768707482993818e+01 0.000000000000000000e+00
8.923174603174602737e+01 0.000000000000000000e+00
8.953306122448979920e+01 0.000000000000000000e+00
8.983038548752834629e+01 0.000000000000000000e+00
9.012571428571428100e+01 0.000000000000000000e+00
9.042648526077097415e+01 0.000000000000000000e+00
9.073233560090703520e+01 0.000000000000000000e+00
9.102022675736961332e+01 0.000000000000000000e+00
9.131392290249432619e+01 0.000000000000000000e+00
9.160943310657596328e+01 0.000000000000000000e+00
9.191582766439908880e+01 0.000000000000000000e+00
9.221387755102040273e+01 0.000000000000000000e+00
9.250666666666666060e+01 0.000000000000000000e+00
9.280979591836734244e+01 0.000000000000000000e+00
9.310421768707483636e+01 0.000000000000000000e+00
9.339845804988662792e+01 0.000000000000000000e+00
9.369052154195011894e+01 0.000000000000000000e+00
9.398675736961450866e+01 0.000000000000000000e+00
9.424707482993197516e+01 0.000000000000000000e+00
nan -1.000000000000000000e+00
nan -1.000000000000000000e+00
nan -1.000000000000000000e+00
9.544689342403627563e+01 0.000000000000000000e+00
9.573551020408163481e+01 0.000000000000000000e+00
9.602612244897959215e+01 0.000000000000000000e+00
9.633287981859410820e+01 0.000000000000000000e+00
9.663891156462585741e+01 0.000000000000000000e+00
9.693260770975057028e+01 0.000000000000000000e+00
9.722884353741496000e+01 0.000000000000000000e+00
9.752816326530611946e+01 0.000000000000000000e+00
9.783201814058956813e+01 0.000000000000000000e+00
9.812426303854874732e+01 0.000000000000000000e+00
9.842231292517006125e+01 0.000000000000000000e+00
9.871600907029478833e+01 0.000000000000000000e+00
9.902240362811791385e+01 0.000000000000000000e+00
9.931700680272108173e+01 0.000000000000000000e+00
9.961070294784580881e+01 0.000000000000000000e+00
nan -1.000000000000000000e+00
1.002135147392290264e+02 0.000000000000000000e+00
nan -1.000000000000000000e+00
1.008195918367346877e+02 0.000000000000000000e+00
1.011209070294784595e+02 0.000000000000000000e+00
1.014202267573696190e+02 0.000000000000000000e+00
1.017137414965986437e+02 0.000000000000000000e+00
1.020050793650793679e+02 0.000000000000000000e+00
1.023129251700680271e+02 0.000000000000000000e+00
1.026164172335600853e+02 0.000000000000000000e+00
1.029066666666666663e+02 0.000000000000000000e+00
1.031979591829999947e+02 0.000000000000000000e+00
1.034996825396825386e+02 0.000000000000000000e+00
1.037990022675736981e+02 0.000000000000000000e+00
1.040910657596371891e+02 0.000000000000000000e+00
1.043851247165532925e+02 0.000000000000000000e+00
1.046777324263038480e+02 0.000000000000000000e+00
1.049850340136054427e+02 0.000000000000000000e+00
1.052732879818594114e+02 0.000000000000000000e+00
1.055669841269841243e+02 0.000000000000000000e+00
1.058726530612244829e+02 0.000000000000000000e+00
1.061650793650793645e+02 0.000000000000000000e+00
1.064618594104308329e+02 0.000000000000000000e+00
1.067519274376417258e+02 0.000000000000000000e+00
1.070621315192743737e+02 0.000000000000000000e+00
1.073618140589569094e+02 0.000000000000000000e+00
1.076531519274376478e+02 0.000000000000000000e+00
1.079448526077097483e+02 0.000000000000000000e+00
1.082412698412698404e+02 0.000000000000000000e+00
1.085385941043083875e+02 0.000000000000000000e+00
nan -1.000000000000000000e+00
1.091141950113378698e+02 0.000000000000000000e+00
1.094039002267573721e+02 0.000000000000000000e+00
1.096994104308390092e+02 0.000000000000000000e+00
1.099880272108843542e+02 0.000000000000000000e+00
1.102840816326530557e+02 0.000000000000000000e+00
1.105799546485260834e+02 0.000000000000000000e+00
1.108856235827664420e+02 0.000000000000000000e+00
1.111744217687074894e+02 0.000000000000000000e+00
1.114741043083900252e+02 0.000000000000000000e+00
nan -1.000000000000000000e+00
nan -1.000000000000000000e+00
nan -1.000000000000000000e+00
nan -1.000000000000000000e+00
nan -1.000000000000000000e+00
nan -1.000000000000000000e+00
nan -1.000000000000000000e+00
1.138280272108843576e+02 0.000000000000000000e+00
1.141405895691609942e+02 0.000000000000000000e+00
1.144455328798186002e+02 0.000000000000000000e+00
1.147350566893424002e+02 0.000000000000000000e+00
1.150287528344671273e+02 0.000000000000000000e+00
1.153249886621315170e+02 0.000000000000000000e+00
1.156272108843537438e+02 0.000000000000000000e+00
1.159198185941043135e+02 0.000000000000000000e+00
1.162167800453514701e+02 0.000000000000000000e+00
1.165235374149659862e+02 0.000000000000000000e+00
1.168244897959183675e+02 0.000000000000000000e+00
1.171149206349206366e+02 0.000000000000000000e+00
1.174126077097505600e+02 0.000000000000000000e+00
1.177097505668934190e+02 0.000000000000000000e+00
1.180159637188208563e+02 0.000000000000000000e+00
1.183062131519274374e+02 0.000000000000000000e+00
1.186066213151927400e+02 0.000000000000000000e+00
1.189059410430838994e+02 0.000000000000000000e+00
1.192112471655328818e+02 0.000000000000000000e+00
1.195116553287981844e+02 0.000000000000000000e+00
1.198175056689342455e+02 0.000000000000000000e+00
1.201193650793650818e+02 0.000000000000000000e+00
1.204194104308390081e+02 0.000000000000000000e+00
1.207116553287981873e+02 0.000000000000000000e+00
1.210131519274376473e+02 0.000000000000000000e+00
1.213191836734693823e+02 0.000000000000000000e+00
1.216215873015872972e+02 0.000000000000000000e+00
1.219201814058956899e+02 0.000000000000000000e+00
1.222243990929705149e+02 0.000000000000000000e+00
1.225175510204081633e+02 0.000000000000000000e+00
1.228195918367346877e+02 0.000000000000000000e+00
1.231131065759637124e+02 0.000000000000000000e+00
1.234107936507936500e+02 0.000000000000000000e+00
1.237110204081632645e+02 0.000000000000000000e+00
1.240123356009070363e+02 0.000000000000000000e+00
1.243098412698412716e+02 0.000000000000000000e+00
1.246178684807256190e+02 0.000000000000000000e+00
1.249159183673469329e+02 0.000000000000000000e+00
1.252165079365079379e+02 0.000000000000000000e+00
1.255120181405895750e+02 0.000000000000000000e+00
1.258149659863945544e+02 0.000000000000000000e+00
1.261090249433106578e+02 0.000000000000000000e+00
1.264168707482993170e+02 0.000000000000000000e+00
1.267138321995464878e+02 0.000000000000000000e+00
1.270265759637188268e+02 0.000000000000000000e+00
1.273202721088435396e+02 0.000000000000000000e+00
1.276395464852607660e+02 0.000000000000000000e+00
1.279239909297052122e+02 0.000000000000000000e+00
1.282254875283446722e+02 0.000000000000000000e+00
1.285304308390022641e+02 0.000000000000000000e+00
1.288442630385487462e+02 0.000000000000000000e+00
1.291448526077097370e+02 0.000000000000000000e+00
1.294590476190476238e+02 0.000000000000000000e+00
1.297616326530612127e+02 0.000000000000000000e+00
1.300656689342403638e+02 0.000000000000000000e+00
1.303619047619047535e+02 0.000000000000000000e+00
1.306634013605442135e+02 0.000000000000000000e+00
1.309601814058956961e+02 0.000000000000000000e+00
1.312673015873015743e+02 0.000000000000000000e+00
1.315580952380952340e+02 0.000000000000000000e+00
nan -1.000000000000000000e+00
nan -1.000000000000000000e+00
nan -1.000000000000000000e+00
1.327316099773242684e+02 0.000000000000000000e+00
1.330269387755102173e+02 0.000000000000000000e+00
1.333567346938775415e+02 0.000000000000000000e+00
1.336689342403628018e+02 0.000000000000000000e+00
1.339533786848072623e+02 0.000000000000000000e+00
1.342494331065759638e+02 0.000000000000000000e+00
1.345462131519274465e+02 0.000000000000000000e+00
1.348709297052154170e+02 0.000000000000000000e+00
1.351633560090702986e+02 0.000000000000000000e+00
1.354695691609977359e+02 0.000000000000000000e+00
1.357605442176870838e+02 0.000000000000000000e+00
1.360729251700680322e+02 0.000000000000000000e+00
1.363709750566893320e+02 0.000000000000000000e+00
1.366858956916099714e+02 0.000000000000000000e+00
1.369696145124716509e+02 0.000000000000000000e+00
1.372908843537414896e+02 0.000000000000000000e+00
1.375775056689342364e+02 0.000000000000000000e+00
1.378737414965986261e+02 0.000000000000000000e+00
1.381726984126984235e+02 0.000000000000000000e+00
1.384767346938775461e+02 0.000000000000000000e+00
1.387758730158730032e+02 0.000000000000000000e+00
1.390877097505668871e+02 0.000000000000000000e+00
nan -1.000000000000000000e+00
1.396868934240362705e+02 0.000000000000000000e+00
1.399854875283446631e+02 0.000000000000000000e+00
1.402873469387754994e+02 0.000000000000000000e+00
nan -1.000000000000000000e+00
nan -1.000000000000000000e+00
nan -1.000000000000000000e+00
nan -1.000000000000000000e+00
nan -1.000000000000000000e+00
1.421019501133786775e+02 0.000000000000000000e+00
1.424027210884353849e+02 0.000000000000000000e+00
1.427096598639455749e+02 0.000000000000000000e+00
nan -1.000000000000000000e+00
1.433126530612244949e+02 0.000000000000000000e+00
1.436181405895691512e+02 0.000000000000000000e+00
1.439187301587301704e+02 0.000000000000000000e+00
1.442191383219954730e+02 0.000000000000000000e+00
1.445217233560090619e+02 0.000000000000000000e+00
1.448395464852607688e+02 0.000000000000000000e+00
1.451479365079365209e+02 0.000000000000000000e+00
1.454405442176870622e+02 0.000000000000000000e+00
1.457476643990929688e+02 0.000000000000000000e+00
nan -1.000000000000000000e+00
nan -1.000000000000000000e+00
nan -1.000000000000000000e+00
nan -1.000000000000000000e+00
nan -1.000000000000000000e+00
1.475521088435374111e+02 0.000000000000000000e+00
1.478699319727891179e+02 0.000000000000000000e+00
1.481692517006802632e+02 0.000000000000000000e+00
1.484814512471655235e+02 0.000000000000000000e+00
1.487807709750566971e+02 0.000000000000000000e+00
1.490839002267573790e+02 0.000000000000000000e+00
1.493950113378684819e+02 0.000000000000000000e+00
1.496970521541950063e+02 0.000000000000000000e+00
1.500085260770975140e+02 0.000000000000000000e+00
1.503129251700680413e+02 0.000000000000000000e+00
1.506149659863945658e+02 0.000000000000000000e+00
1.509197278911564695e+02 0.000000000000000000e+00
nan -1.000000000000000000e+00
nan -1.000000000000000000e+00
nan -1.000000000000000000e+00
nan -1.000000000000000000e+00
nan -1.000000000000000000e+00
1.527025850340135946e+02 0.000000000000000000e+00
1.530051700680272120e+02 0.000000000000000000e+00
1.533128344671201830e+02 0.000000000000000000e+00
1.536074376417233509e+02 0.000000000000000000e+00
1.538991383219954514e+02 0.000000000000000000e+00
1.542077097505668917e+02 0.000000000000000000e+00
1.544914285714285711e+02 0.000000000000000000e+00
1.547965532879818511e+02 0.000000000000000000e+00
1.551049433106576032e+02 0.000000000000000000e+00
1.554004535147392403e+02 0.000000000000000000e+00
1.557093877551020284e+02 0.000000000000000000e+00
1.560029024943310674e+02 0.000000000000000000e+00
1.562984126984127045e+02 0.000000000000000000e+00
1.566189569160997621e+02 0.000000000000000000e+00
1.569219047619047558e+02 0.000000000000000000e+00
1.572206802721088366e+02 0.000000000000000000e+00
1.575140136054421873e+02 0.000000000000000000e+00
1.578178684807256218e+02 0.000000000000000000e+00
1.581213605442176799e+02 0.000000000000000000e+00
1.584259410430838955e+02 0.000000000000000000e+00
1.587229024943310662e+02 0.000000000000000000e+00
1.590323809523809473e+02 0.000000000000000000e+00
1.593317006802721210e+02 0.000000000000000000e+00
1.596272108843537296e+02 0.000000000000000000e+00
1.599196371882086112e+02 0.000000000000000000e+00
1.602253061224489841e+02 0.000000000000000000e+00
1.605184580498866183e+02 0.000000000000000000e+00
1.608105215419501235e+02 0.000000000000000000e+00
1.611149206349206224e+02 0.000000000000000000e+00
1.614044444444444366e+02 0.000000000000000000e+00
nan -1.000000000000000000e+00
1.619960090702947753e+02 0.000000000000000000e+00
1.622922448979591934e+02 0.000000000000000000e+00
1.625939229024943415e+02 0.000000000000000000e+00
1.628937868480725513e+02 0.000000000000000000e+00
1.631970975056689213e+02 0.000000000000000000e+00
1.634940589569160920e+02 0.000000000000000000e+00
1.638093424036281078e+02 0.000000000000000000e+00
1.641079365079365004e+02 0.000000000000000000e+00
1.643996371882086294e+02 0.000000000000000000e+00
1.647031292517006875e+02 0.000000000000000000e+00
1.649984580498866080e+02 0.000000000000000000e+00
1.653061224489795791e+02 0.000000000000000000e+00
1.656056235827664409e+02 0.000000000000000000e+00
1.658993197278911680e+02 0.000000000000000000e+00
1.662111564625850235e+02 0.000000000000000000e+00
nan -1.000000000000000000e+00
1.668154195011337890e+02 0.000000000000000000e+00
1.671143764172335580e+02 0.000000000000000000e+00
1.674209523809523716e+02 0.000000000000000000e+00
1.677278911564625901e+02 0.000000000000000000e+00
1.680282993197278927e+02 0.000000000000000000e+00
1.683241723356009061e+02 0.000000000000000000e+00
1.686385487528344811e+02 0.000000000000000000e+00
1.689278911564625787e+02 0.000000000000000000e+00
1.692328344671201705e+02 0.000000000000000000e+00
1.695290702947845887e+02 0.000000000000000000e+00
1.698338321995464923e+02 0.000000000000000000e+00
1.701329705215419494e+02 0.000000000000000000e+00
nan -1.000000000000000000e+00
nan -1.000000000000000000e+00
nan -1.000000000000000000e+00
nan -1.000000000000000000e+00
nan -1.000000000000000000e+00
nan -1.000000000000000000e+00
nan -1.000000000000000000e+00
nan -1.000000000000000000e+00
1.728072562358276514e+02 0.000000000000000000e+00
1.731033106575963814e+02 0.000000000000000000e+00
1.734064399092970632e+02 0.000000000000000000e+00
1.737030385487528292e+02 0.000000000000000000e+00
1.739970975056689326e+02 0.000000000000000000e+00
nan -1.000000000000000000e+00
nan -1.000000000000000000e+00
nan -1.000000000000000000e+00
nan -1.000000000000000000e+00
nan -1.000000000000000000e+00
1.758124263038548634e+02 0.000000000000000000e+00
1.761075736961451241e+02 0.000000000000000000e+00
1.764145124716553426e+02 0.000000000000000000e+00
nan -1.000000000000000000e+00
nan -1.000000000000000000e+00
nan -1.000000000000000000e+00
nan -1.000000000000000000e+00
nan -1.000000000000000000e+00
1.782136961451247146e+02 0.000000000000000000e+00
1.785155555555555509e+02 0.000000000000000000e+00
1.788154195011337890e+02 0.000000000000000000e+00
nan -1.000000000000000000e+00
nan -1.000000000000000000e+00
nan -1.000000000000000000e+00
nan -1.000000000000000000e+00
nan -1.000000000000000000e+00
1.806004535147392289e+02 0.000000000000000000e+00
1.809108390022675792e+02 0.000000000000000000e+00
1.812054421768707471e+02 0.000000000000000000e+00
nan -1.000000000000000000e+00
nan -1.000000000000000000e+00
nan -1.000000000000000000e+00
1.824078004535147386e+02 0.000000000000000000e+00
1.826993197278911509e+02 0.000000000000000000e+00
1.829971882086167909e+02 0.000000000000000000e+00
nan -1.000000000000000000e+00
nan -1.000000000000000000e+00
nan -1.000000000000000000e+00
nan -1.000000000000000000e+00
nan -1.000000000000000000e+00
nan -1.000000000000000000e+00
1.850566893424036152e+02 0.000000000000000000e+00
1.853616326530612355e+02 0.000000000000000000e+00
1.856553287981859341e+02 0.000000000000000000e+00
1.859482993197278802e+02 0.000000000000000000e+00
nan -1.000000000000000000e+00
nan -1.000000000000000000e+00
nan -1.000000000000000000e+00
nan -1.000000000000000000e+00
nan -1.000000000000000000e+00
nan -1.000000000000000000e+00
nan -1.000000000000000000e+00
nan -1.000000000000000000e+00
nan -1.000000000000000000e+00
nan -1.000000000000000000e+00
nan -1.000000000000000000e+00
nan -1.000000000000000000e+00
1.897545578231292609e+02 0.000000000000000000e+00
1.900573242630385380e+02 0.000000000000000000e+00
1.903568253968253998e+02 0.000000000000000000e+00
1.906438095238095229e+02 0.000000000000000000e+00
nan -1.000000000000000000e+00
nan -1.000000000000000000e+00
nan -1.000000000000000000e+00
nan -1.000000000000000000e+00
1.920963265306122310e+02 0.000000000000000000e+00
1.923965532879818454e+02 0.000000000000000000e+00
1.926851700680272188e+02 0.000000000000000000e+00
1.929797732426303867e+02 0.000000000000000000e+00
1.932736507936508019e+02 0.000000000000000000e+00
1.935827664399093067e+02 0.000000000000000000e+00
1.938735600907029379e+02 0.000000000000000000e+00
1.941587301587301511e+02 0.000000000000000000e+00
1.944448072562358334e+02 0.000000000000000000e+00
1.947450340136054479e+02 0.000000000000000000e+00
1.950385487528344584e+02 0.000000000000000000e+00
1.953322448979591854e+02 0.000000000000000000e+00
1.956268480725623533e+02 0.000000000000000000e+00
1.959366893424036391e+02 0.000000000000000000e+00
nan -1.000000000000000000e+00
1.965179138321995538e+02 0.000000000000000000e+00
1.968005442176870758e+02 0.000000000000000000e+00
1.971031292517006932e+02 0.000000000000000000e+00
1.973882993197278779e+02 0.000000000000000000e+00
1.976896145124716497e+02 0.000000000000000000e+00
1.979925623582766434e+02 0.000000000000000000e+00
1.982995011337868618e+02 0.000000000000000000e+00
nan -1.000000000000000000e+00
1.988859863945578184e+02 0.000000000000000000e+00
1.991646258503401441e+02 0.000000000000000000e+00
1.994487074829931998e+02 0.000000000000000000e+00
1.997496598639455669e+02 0.000000000000000000e+00
2.000413605442176959e+02 0.000000000000000000e+00
2.003356009070294874e+02 0.000000000000000000e+00
2.006407256235827674e+02 0.000000000000000000e+00
nan -1.000000000000000000e+00
2.012292063492063505e+02 0.000000000000000000e+00
2.015121995464852489e+02 0.000000000000000000e+00
2.018146031746031781e+02 0.000000000000000000e+00
2.020956009070294783e+02 0.000000000000000000e+00
2.023925623582766491e+02 0.000000000000000000e+00
2.026889795918367270e+02 0.000000000000000000e+00
2.029957369614512572e+02 0.000000000000000000e+00
2.032874376417233577e+02 0.000000000000000000e+00
2.035753287981859501e+02 0.000000000000000000e+00
2.038617687074829803e+02 0.000000000000000000e+00
2.041661678004535077e+02 0.000000000000000000e+00
2.044551473922902574e+02 0.000000000000000000e+00
2.047584580498866274e+02 0.000000000000000000e+00
2.050526984126984189e+02 0.000000000000000000e+00
2.053560090702947889e+02 0.000000000000000000e+00
2.056448072562358220e+02 0.000000000000000000e+00
nan -1.000000000000000000e+00
2.062229478458049812e+02 0.000000000000000000e+00
2.065159183673469272e+02 0.000000000000000000e+00
2.067996371882086066e+02 0.000000000000000000e+00
2.071060317460317322e+02 0.000000000000000000e+00
2.074040816326530603e+02 0.000000000000000000e+00
2.077099319727891213e+02 0.000000000000000000e+00
2.079934693877551126e+02 0.000000000000000000e+00
2.082764625850340110e+02 0.000000000000000000e+00
nan -1.000000000000000000e+00
nan -1.000000000000000000e+00
nan -1.000000000000000000e+00
nan -1.000000000000000000e+00
2.097329705215419438e+02 0.000000000000000000e+00
2.100174149659864042e+02 0.000000000000000000e+00
2.103151020408163276e+02 0.000000000000000000e+00
2.106142403628117847e+02 0.000000000000000000e+00
2.109073922902494189e+02 0.000000000000000000e+00
2.112070748299319689e+02 0.000000000000000000e+00
2.115065759637188307e+02 0.000000000000000000e+00
2.118028117913832205e+02 0.000000000000000000e+00
2.120941496598639446e+02 0.000000000000000000e+00
2.123929251700680254e+02 0.000000000000000000e+00
2.126882539682539743e+02 0.000000000000000000e+00
2.129846712018140522e+02 0.000000000000000000e+00
2.132805442176870656e+02 0.000000000000000000e+00
2.135860317460317503e+02 0.000000000000000000e+00
2.138780952380952272e+02 0.000000000000000000e+00
2.141705215419501087e+02 0.000000000000000000e+00
2.144647619047619003e+02 0.000000000000000000e+00
2.147684353741496466e+02 0.000000000000000000e+00
2.150708390022675758e+02 0.000000000000000000e+00
2.153596371882086089e+02 0.000000000000000000e+00
2.156542403628118052e+02 0.000000000000000000e+00
2.159624489795918407e+02 0.000000000000000000e+00
nan -1.000000000000000000e+00
2.165434920634920672e+02 0.000000000000000000e+00
2.168364625850340133e+02 0.000000000000000000e+00
2.171370521541950041e+02 0.000000000000000000e+00
2.174213151927437764e+02 0.000000000000000000e+00
2.177117460317460313e+02 0.000000000000000000e+00
2.180097959183673595e+02 0.000000000000000000e+00
2.183136507936507940e+02 0.000000000000000000e+00
2.186035374149659845e+02 0.000000000000000000e+00
2.188934240362811749e+02 0.000000000000000000e+00
2.192068934240362807e+02 0.000000000000000000e+00
2.195143764172335636e+02 0.000000000000000000e+00
2.197944671201813946e+02 0.000000000000000000e+00
2.200945124716553210e+02 0.000000000000000000e+00
2.203813151927437559e+02 0.000000000000000000e+00
2.206842630385487496e+02 0.000000000000000000e+00
2.209752380952380975e+02 0.000000000000000000e+00
2.212792743764172201e+02 0.000000000000000000e+00
2.215584580498866103e+02 0.000000000000000000e+00
2.218608616780045395e+02 0.000000000000000000e+00
2.221340589569161068e+02 0.000000000000000000e+00
2.224507936507936563e+02 0.000000000000000000e+00
2.227479365079365152e+02 0.000000000000000000e+00
2.230554195011337981e+02 0.000000000000000000e+00
2.233451247165533005e+02 0.000000000000000000e+00
2.236397278911564683e+02 0.000000000000000000e+00
2.239308843537415044e+02 0.000000000000000000e+00
2.242390929705215399e+02 0.000000000000000000e+00
2.245268027210884441e+02 0.000000000000000000e+00
2.248326530612244767e+02 0.000000000000000000e+00
2.251330612244898077e+02 0.000000000000000000e+00
2.254421768707483125e+02 0.000000000000000000e+00
2.257253514739228990e+02 0.000000000000000000e+00
2.260241269841269798e+02 0.000000000000000000e+00
2.263141950113378584e+02 0.000000000000000000e+00
2.266218594104308295e+02 0.000000000000000000e+00
2.269150113378684921e+02 0.000000000000000000e+00
nan -1.000000000000000000e+00
nan -1.000000000000000000e+00
nan -1.000000000000000000e+00
nan -1.000000000000000000e+00
2.284025396825396967e+02 0.000000000000000000e+00
2.286878911564625980e+02 0.000000000000000000e+00
2.290089795918367486e+02 0.000000000000000000e+00
2.292994104308390035e+02 0.000000000000000000e+00
2.296025396825396854e+02 0.000000000000000000e+00
2.298913378684807185e+02 0.000000000000000000e+00
2.301926530612244903e+02 0.000000000000000000e+00
2.304885260770975037e+02 0.000000000000000000e+00
2.307827664399092953e+02 0.000000000000000000e+00
2.310809977324263116e+02 0.000000000000000000e+00
2.313866666666666561e+02 0.000000000000000000e+00
2.316825396825396695e+02 0.000000000000000000e+00
2.319932879818594245e+02 0.000000000000000000e+00
2.322920634920635052e+02 0.000000000000000000e+00
nan -1.000000000000000000e+00
2.329052154195011326e+02 0.000000000000000000e+00
2.332054421768707471e+02 0.000000000000000000e+00
2.334898866213151791e+02 0.000000000000000000e+00
2.337915646258503273e+02 0.000000000000000000e+00
2.340930612244897873e+02 0.000000000000000000e+00
2.343916553287981799e+02 0.000000000000000000e+00
2.346828117913832159e+02 0.000000000000000000e+00
2.349866666666666788e+02 0.000000000000000000e+00
2.352774603174603101e+02 0.000000000000000000e+00
2.355818594104308374e+02 0.000000000000000000e+00
2.358773696145124745e+02 0.000000000000000000e+00
2.361823129251700664e+02 0.000000000000000000e+00
2.364745578231292598e+02 0.000000000000000000e+00
2.367836734693877645e+02 0.000000000000000000e+00
2.370855328798186008e+02 0.000000000000000000e+00
nan -1.000000000000000000e+00
nan -1.000000000000000000e+00
nan -1.000000000000000000e+00
nan -1.000000000000000000e+00
2.385810430839002265e+02 0.000000000000000000e+00
2.388807256235827765e+02 0.000000000000000000e+00
2.391782312925170118e+02 0.000000000000000000e+00
2.394746485260770896e+02 0.000000000000000000e+00
2.397812244897959317e+02 0.000000000000000000e+00
2.400805442176870770e+02 0.000000000000000000e+00
2.403865759637188262e+02 0.000000000000000000e+00
2.406868027210884406e+02 0.000000000000000000e+00
2.409806802721088559e+02 0.000000000000000000e+00
2.412792743764172201e+02 0.000000000000000000e+00
2.415892970521541940e+02 0.000000000000000000e+00
2.418860770975056766e+02 0.000000000000000000e+00
2.421835827664399119e+02 0.000000000000000000e+00
nan -1.000000000000000000e+00
2.427905668934240282e+02 0.000000000000000000e+00
2.430799092970521542e+02 0.000000000000000000e+00
2.433857596371882153e+02 0.000000000000000000e+00
2.436778231292516921e+02 0.000000000000000000e+00
2.439775056689342421e+02 0.000000000000000000e+00
2.442724716553287863e+02 0.000000000000000000e+00
2.445670748299319825e+02 0.000000000000000000e+00
2.448711111111111052e+02 0.000000000000000000e+00
2.451664399092970541e+02 0.000000000000000000e+00
2.454659410430838875e+02 0.000000000000000000e+00
2.457652607709750612e+02 0.000000000000000000e+00
2.460593197278911646e+02 0.000000000000000000e+00
2.463635374149659754e+02 0.000000000000000000e+00
2.466628571428571490e+02 0.000000000000000000e+00
nan -1.000000000000000000e+00
nan -1.000000000000000000e+00
nan -1.000000000000000000e+00
2.478358276643990905e+02 0.000000000000000000e+00
2.481396825396825534e+02 0.000000000000000000e+00
2.484252154195011428e+02 0.000000000000000000e+00
2.487243537414965999e+02 0.000000000000000000e+00
2.490155102040816359e+02 0.000000000000000000e+00
2.493148299319727812e+02 0.000000000000000000e+00
2.496076190476190391e+02 0.000000000000000000e+00
2.499067573696145246e+02 0.000000000000000000e+00
2.502033560090702906e+02 0.000000000000000000e+00
2.505044897959183743e+02 0.000000000000000000e+00
2.507965532879818511e+02 0.000000000000000000e+00
2.510964172335600892e+02 0.000000000000000000e+00
2.513931972789115719e+02 0.000000000000000000e+00
2.516990476190476329e+02 0.000000000000000000e+00
2.519858503401360679e+02 0.000000000000000000e+00
2.522906122448979716e+02 0.000000000000000000e+00
2.525804988662131620e+02 0.000000000000000000e+00
2.528760090702947707e+02 0.000000000000000000e+00
2.531628117913832341e+02 0.000000000000000000e+00
2.534670294784580449e+02 0.000000000000000000e+00
2.537656235827664375e+02 0.000000000000000000e+00
2.540720181405895630e+02 0.000000000000000000e+00
2.543715192743764248e+02 0.000000000000000000e+00
2.546739229024943256e+02 0.000000000000000000e+00
2.549699773242630272e+02 0.000000000000000000e+00
2.552614965986394679e+02 0.000000000000000000e+00
2.555551927437641666e+02 0.000000000000000000e+00
2.558603174603174466e+02 0.000000000000000000e+00
2.561525623582766684e+02 0.000000000000000000e+00
2.564585941043084176e+02 0.000000000000000000e+00
2.567463038548752934e+02 0.000000000000000000e+00
2.570546938775510171e+02 0.000000000000000000e+00
2.573414965986394805e+02 0.000000000000000000e+00
2.576440816326530694e+02 0.000000000000000000e+00
2.579457596371881891e+02 0.000000000000000000e+00
2.582467120181406131e+02 0.000000000000000000e+00
2.585413151927437525e+02 0.000000000000000000e+00
2.588333786848072577e+02 0.000000000000000000e+00
2.591339682539682485e+02 0.000000000000000000e+00
2.594365532879818375e+02 0.000000000000000000e+00
2.597376870748299211e+02 0.000000000000000000e+00
2.600355555555555611e+02 0.000000000000000000e+00
2.603292517006802882e+02 0.000000000000000000e+00
2.606370975056689190e+02 0.000000000000000000e+00
2.609122902494331129e+02 0.000000000000000000e+00
2.612199546485260839e+02 0.000000000000000000e+00
2.615276190476190550e+02 0.000000000000000000e+00
2.618136961451247089e+02 0.000000000000000000e+00
2.621021315192743941e+02 0.000000000000000000e+00
2.624078004535147670e+02 0.000000000000000000e+00
2.627082086167800412e+02 0.000000000000000000e+00
2.630048072562358357e+02 0.000000000000000000e+00
2.633081179138321772e+02 0.000000000000000000e+00
2.636146938775510193e+02 0.000000000000000000e+00
2.639071201814059009e+02 0.000000000000000000e+00
2.642009977324262877e+02 0.000000000000000000e+00
nan -1.000000000000000000e+00
nan -1.000000000000000000e+00
nan -1.000000000000000000e+00
nan -1.000000000000000000e+00
nan -1.000000000000000000e+00
nan -1.000000000000000000e+00
2.662416326530612309e+02 0.000000000000000000e+00
nan -1.000000000000000000e+00
2.668642176870748131e+02 0.000000000000000000e+00
2.671599092970521383e+02 0.000000000000000000e+00
2.674599546485260930e+02 0.000000000000000000e+00
2.677598185941043312e+02 0.000000000000000000e+00
2.680433560090702940e+02 0.000000000000000000e+00
2.683365079365079282e+02 0.000000000000000000e+00
2.686294784580499027e+02 0.000000000000000000e+00
2.689273469387754858e+02 0.000000000000000000e+00
2.692137868480725729e+02 0.000000000000000000e+00
2.695094784580498981e+02 0.000000000000000000e+00
2.697980952380952431e+02 0.000000000000000000e+00
2.700896145124716554e+02 0.000000000000000000e+00
2.703833106575963825e+02 0.000000000000000000e+00
2.706891609977324151e+02 0.000000000000000000e+00
nan -1.000000000000000000e+00
2.712783673469387509e+02 0.000000000000000000e+00
2.715629931972788995e+02 0.000000000000000000e+00
2.718617687074830087e+02 0.000000000000000000e+00
2.721418594104308113e+02 0.000000000000000000e+00
2.724439002267573642e+02 0.000000000000000000e+00
2.727334240362811784e+02 0.000000000000000000e+00
2.730418140589569020e+02 0.000000000000000000e+00
2.733375056689342273e+02 0.000000000000000000e+00
2.736312018140589544e+02 0.000000000000000000e+00
2.739243537414965886e+02 0.000000000000000000e+00
2.742173242630385630e+02 0.000000000000000000e+00
2.745115646258503261e+02 0.000000000000000000e+00
2.748096145124716827e+02 0.000000000000000000e+00
2.750993197278911566e+02 0.000000000000000000e+00
2.753717913832199429e+02 0.000000000000000000e+00
nan -1.000000000000000000e+00
nan -1.000000000000000000e+00
2.762485260770974946e+02 0.000000000000000000e+00
2.765454875283446654e+02 0.000000000000000000e+00
2.768415419501133670e+02 0.000000000000000000e+00
2.771370521541950325e+02 0.000000000000000000e+00
2.774144217687074843e+02 0.000000000000000000e+00
2.777048526077097677e+02 0.000000000000000000e+00
2.779916553287981742e+02 0.000000000000000000e+00
2.782846258503401486e+02 0.000000000000000000e+00
2.785703401360544262e+02 0.000000000000000000e+00
2.788614965986394623e+02 0.000000000000000000e+00
2.791559183673469420e+02 0.000000000000000000e+00
2.794461678004535088e+02 0.000000000000000000e+00
2.797351473922902301e+02 0.000000000000000000e+00
2.800344671201814322e+02 0.000000000000000000e+00
2.803210884353741221e+02 0.000000000000000000e+00
2.806118820861677818e+02 0.000000000000000000e+00
2.808945124716553323e+02 0.000000000000000000e+00
2.811907482993197505e+02 0.000000000000000000e+00
2.814820861678004462e+02 0.000000000000000000e+00
2.817721541950113533e+02 0.000000000000000000e+00
2.820614965986394509e+02 0.000000000000000000e+00
2.823687981859410456e+02 0.000000000000000000e+00
2.826672108843537217e+02 0.000000000000000000e+00
nan -1.000000000000000000e+00
nan -1.000000000000000000e+00
nan -1.000000000000000000e+00
nan -1.000000000000000000e+00
nan -1.000000000000000000e+00
nan -1.000000000000000000e+00
nan -1.000000000000000000e+00
nan -1.000000000000000000e+00
nan -1.000000000000000000e+00
2.855983673469388009e+02 0.000000000000000000e+00
2.858902494331065895e+02 0.000000000000000000e+00
2.861734240362811761e+02 0.000000000000000000e+00
2.864649433106575884e+02 0.000000000000000000e+00
2.867463038548752934e+02 0.000000000000000000e+00
2.870340136054421691e+02 0.000000000000000000e+00
2.873191836734694107e+02 0.000000000000000000e+00
2.876253968253968196e+02 0.000000000000000000e+00
2.879112925170068138e+02 0.000000000000000000e+00
2.882102494331065827e+02 0.000000000000000000e+00
2.885006802721088661e+02 0.000000000000000000e+00
2.888068934240362751e+02 0.000000000000000000e+00
2.890895238095238255e+02 0.000000000000000000e+00
2.893881179138322182e+02 0.000000000000000000e+00
2.896825396825396979e+02 0.000000000000000000e+00
2.899842176870748176e+02 0.000000000000000000e+00
2.902643083900226770e+02 0.000000000000000000e+00
2.905717913832199315e+02 0.000000000000000000e+00
2.908673015873015970e+02 0.000000000000000000e+00
2.911684353741496807e+02 0.000000000000000000e+00
2.914579591836734949e+02 0.000000000000000000e+00
2.917618140589569293e+02 0.000000000000000000e+00
2.920555102040816564e+02 0.000000000000000000e+00
2.923479365079364811e+02 0.000000000000000000e+00
2.926521541950113487e+02 0.000000000000000000e+00
2.929576417233560051e+02 0.000000000000000000e+00
2.932553287981859285e+02 0.000000000000000000e+00
2.935570068027211050e+02 0.000000000000000000e+00
2.938474376417233316e+02 0.000000000000000000e+00
2.941509297052154466e+02 0.000000000000000000e+00
2.944428117913832352e+02 0.000000000000000000e+00
2.947504761904762063e+02 0.000000000000000000e+00
2.950412698412698660e+02 0.000000000000000000e+00
2.953433106575963620e+02 0.000000000000000000e+00
2.956368253968253725e+02 0.000000000000000000e+00
2.959350566893423888e+02 0.000000000000000000e+00
2.962234920634920741e+02 0.000000000000000000e+00
2.965258956916100033e+02 0.000000000000000000e+00
2.968165079365079464e+02 0.000000000000000000e+00
2.971165532879818443e+02 0.000000000000000000e+00
2.974033560090703077e+02 0.000000000000000000e+00
2.977119274376417479e+02 0.000000000000000000e+00
2.979951020408163345e+02 0.000000000000000000e+00
2.983042176870748108e+02 0.000000000000000000e+00
2.985917460317460268e+02 0.000000000000000000e+00
2.988910657596371721e+02 0.000000000000000000e+00
2.991791383219954810e+02 0.000000000000000000e+00
2.994759183673469352e+02 0.000000000000000000e+00
nan -1.000000000000000000e+00
3.000830839002267680e+02 0.000000000000000000e+00
3.003749659863945567e+02 0.000000000000000000e+00
3.006702947845805056e+02 0.000000000000000000e+00
3.009598185941043198e+02 0.000000000000000000e+00
3.012638548752834708e+02 0.000000000000000000e+00
3.015468480725623408e+02 0.000000000000000000e+00
3.018438095238095116e+02 0.000000000000000000e+00
3.021257142857143094e+02 0.000000000000000000e+00
3.024268480725623363e+02 0.000000000000000000e+00
3.027138321995464594e+02 0.000000000000000000e+00
3.030075283446711865e+02 0.000000000000000000e+00
nan -1.000000000000000000e+00
nan -1.000000000000000000e+00
nan -1.000000000000000000e+00
nan -1.000000000000000000e+00
3.044359183673469147e+02 0.000000000000000000e+00
3.047200000000000273e+02 0.000000000000000000e+00
3.050024489795918612e+02 0.000000000000000000e+00
3.052905215419501133e+02 0.000000000000000000e+00
3.055836734693877474e+02 0.000000000000000000e+00
3.058768253968253816e+02 0.000000000000000000e+00
3.061678004535147579e+02 0.000000000000000000e+00
3.064604081632652992e+02 0.000000000000000000e+00
3.067533786848072737e+02 0.000000000000000000e+00
3.070461678004535315e+02 0.000000000000000000e+00
3.073373242630385676e+02 0.000000000000000000e+00
3.076232199546485049e+02 0.000000000000000000e+00
3.079067573696145246e+02 0.000000000000000000e+00
3.082195011337868209e+02 0.000000000000000000e+00
3.085184580498866467e+02 0.000000000000000000e+00
3.088078004535147443e+02 0.000000000000000000e+00
3.091027664399093169e+02 0.000000000000000000e+00
3.093975510204081729e+02 0.000000000000000000e+00
3.096830839002267339e+02 0.000000000000000000e+00
3.099840362811791579e+02 0.000000000000000000e+00
3.102672108843537444e+02 0.000000000000000000e+00
3.105697959183673333e+02 0.000000000000000000e+00
3.108640362811791533e+02 0.000000000000000000e+00
3.111591836734693857e+02 0.000000000000000000e+00
3.114481632653061070e+02 0.000000000000000000e+00
3.117449433106576180e+02 0.000000000000000000e+00
3.120346485260770919e+02 0.000000000000000000e+00
3.123314285714285461e+02 0.000000000000000000e+00
nan -1.000000000000000000e+00
nan -1.000000000000000000e+00
nan -1.000000000000000000e+00
3.135147392290249400e+02 0.000000000000000000e+00
3.138009977324263104e+02 0.000000000000000000e+00
3.141003174603174557e+02 0.000000000000000000e+00
3.143883900226757646e+02 0.000000000000000000e+00
3.146828117913832443e+02 0.000000000000000000e+00
nan -1.000000000000000000e+00
nan -1.000000000000000000e+00
nan -1.000000000000000000e+00
3.158561451247165337e+02 0.000000000000000000e+00
3.161442176870748426e+02 0.000000000000000000e+00
3.164431746031746115e+02 0.000000000000000000e+00
nan -1.000000000000000000e+00
nan -1.000000000000000000e+00
nan -1.000000000000000000e+00
nan -1.000000000000000000e+00
3.178835374149659856e+02 0.000000000000000000e+00
3.181785034013605582e+02 0.000000000000000000e+00
3.184647619047619287e+02 0.000000000000000000e+00
3.187571882086167534e+02 0.000000000000000000e+00
3.190496145124716350e+02 0.000000000000000000e+00
3.193458503401360531e+02 0.000000000000000000e+00
nan -1.000000000000000000e+00
nan -1.000000000000000000e+00
nan -1.000000000000000000e+00
3.205119274376417025e+02 0.000000000000000000e+00
3.207949206349206293e+02 0.000000000000000000e+00
3.210917006802720834e+02 0.000000000000000000e+00
3.213804988662131450e+02 0.000000000000000000e+00
nan -1.000000000000000000e+00
nan -1.000000000000000000e+00
nan -1.000000000000000000e+00
nan -1.000000000000000000e+00
nan -1.000000000000000000e+00
nan -1.000000000000000000e+00
nan -1.000000000000000000e+00
nan -1.000000000000000000e+00
3.239951020408163345e+02 0.000000000000000000e+00
3.242799092970521428e+02 0.000000000000000000e+00
3.245819501133786957e+02 0.000000000000000000e+00
3.248645804988661894e+02 0.000000000000000000e+00
3.251660770975056494e+02 0.000000000000000000e+00
nan -1.000000000000000000e+00
nan -1.000000000000000000e+00
nan -1.000000000000000000e+00
nan -1.000000000000000000e+00
nan -1.000000000000000000e+00
nan -1.000000000000000000e+00
nan -1.000000000000000000e+00
3.274902494331065554e+02 0.000000000000000000e+00
3.277814058956915915e+02 0.000000000000000000e+00
3.280794557823129480e+02 0.000000000000000000e+00
3.283717006802721130e+02 0.000000000000000000e+00
3.286599546485260817e+02 0.000000000000000000e+00
3.289395011337868482e+02 0.000000000000000000e+00
3.292341043083900445e+02 0.000000000000000000e+00
nan -1.000000000000000000e+00
3.298113378684807344e+02 0.000000000000000000e+00
3.300985034013605173e+02 0.000000000000000000e+00
3.303836734693877588e+02 0.000000000000000000e+00
3.306663038548753093e+02 0.000000000000000000e+00
3.309652607709750782e+02 0.000000000000000000e+00
3.312448072562358448e+02 0.000000000000000000e+00
nan -1.000000000000000000e+00
nan -1.000000000000000000e+00
nan -1.000000000000000000e+00
nan -1.000000000000000000e+00
nan -1.000000000000000000e+00
nan -1.000000000000000000e+00
nan -1.000000000000000000e+00
nan -1.000000000000000000e+00
nan -1.000000000000000000e+00
nan -1.000000000000000000e+00
3.343782312925170004e+02 0.000000000000000000e+00
3.346552380952380759e+02 0.000000000000000000e+00
3.349460317460317356e+02 0.000000000000000000e+00
3.352315646258503534e+02 0.000000000000000000e+00
nan -1.000000000000000000e+00
3.357873922902494428e+02 0.000000000000000000e+00
3.360714739229024985e+02 0.000000000000000000e+00
3.363568253968253998e+02 0.000000000000000000e+00
3.366438095238095229e+02 0.000000000000000000e+00
3.369404081632653174e+02 0.000000000000000000e+00
3.372255782312925021e+02 0.000000000000000000e+00
3.375218140589569202e+02 0.000000000000000000e+00
3.377908390022675462e+02 0.000000000000000000e+00
3.380609523809523580e+02 0.000000000000000000e+00
3.383550113378684614e+02 0.000000000000000000e+00
3.386494331065759411e+02 0.000000000000000000e+00
3.389376870748299098e+02 0.000000000000000000e+00
3.392235827664399039e+02 0.000000000000000000e+00
3.395205442176870747e+02 0.000000000000000000e+00
3.398015419501134033e+02 0.000000000000000000e+00
nan -1.000000000000000000e+00
nan -1.000000000000000000e+00
nan -1.000000000000000000e+00
nan -1.000000000000000000e+00
nan -1.000000000000000000e+00
nan -1.000000000000000000e+00
nan -1.000000000000000000e+00
nan -1.000000000000000000e+00
nan -1.000000000000000000e+00
nan -1.000000000000000000e+00
3.429268027210884497e+02 0.000000000000000000e+00
3.432090702947845671e+02 0.000000000000000000e+00
3.434949659863945612e+02 0.000000000000000000e+00
3.437748752834467041e+02 0.000000000000000000e+00
nan -1.000000000000000000e+00
3.443430385487528156e+02 0.000000000000000000e+00
3.446392743764172337e+02 0.000000000000000000e+00
nan -1.000000000000000000e+00
3.452204988662131768e+02 0.000000000000000000e+00
3.454978684807256286e+02 0.000000000000000000e+00
3.457872108843537262e+02 0.000000000000000000e+00
3.460700226757369364e+02 0.000000000000000000e+00
3.463564625850340235e+02 0.000000000000000000e+00
3.466399999999999864e+02 0.000000000000000000e+00
3.469322448979592082e+02 0.000000000000000000e+00
nan -1.000000000000000000e+00
3.475268934240363023e+02 0.000000000000000000e+00
3.478024489795918157e+02 0.000000000000000000e+00
3.480961451247165428e+02 0.000000000000000000e+00
3.483702494331065509e+02 0.000000000000000000e+00
3.486566893424036380e+02 0.000000000000000000e+00
3.489268027210884497e+02 0.000000000000000000e+00
3.492168707482993000e+02 0.000000000000000000e+00
nan -1.000000000000000000e+00
nan -1.000000000000000000e+00
nan -1.000000000000000000e+00
nan -1.000000000000000000e+00
3.506058956916099874e+02 0.000000000000000000e+00
3.508841723356009084e+02 0.000000000000000000e+00
3.511619047619047365e+02 0.000000000000000000e+00
3.514581405895691546e+02 0.000000000000000000e+00
nan -1.000000000000000000e+00
3.520420861678004485e+02 0.000000000000000000e+00
3.523176417233560187e+02 0.000000000000000000e+00
3.526077097505668689e+02 0.000000000000000000e+00
3.528854421768707539e+02 0.000000000000000000e+00
3.531775056689342591e+02 0.000000000000000000e+00
3.534521541950113601e+02 0.000000000000000000e+00
3.537460317460317469e+02 0.000000000000000000e+00
nan -1.000000000000000000e+00
nan -1.000000000000000000e+00
nan -1.000000000000000000e+00
3.549081179138322000e+02 0.000000000000000000e+00
3.551849433106576157e+02 0.000000000000000000e+00
3.554800907029478481e+02 0.000000000000000000e+00
3.557581859410431093e+02 0.000000000000000000e+00
3.560529705215419654e+02 0.000000000000000000e+00
nan -1.000000000000000000e+00
3.566389115646258574e+02 0.000000000000000000e+00
3.569117460317460200e+02 0.000000000000000000e+00
3.572030839002267726e+02 0.000000000000000000e+00
3.575024036281179178e+02 0.000000000000000000e+00
nan -1.000000000000000000e+00
nan -1.000000000000000000e+00
nan -1.000000000000000000e+00
nan -1.000000000000000000e+00
nan -1.000000000000000000e+00
nan -1.000000000000000000e+00
nan -1.000000000000000000e+00
3.598131519274376160e+02 0.000000000000000000e+00
3.601028571428571468e+02 0.000000000000000000e+00
3.603905668934240225e+02 0.000000000000000000e+00
3.606730158730158564e+02 0.000000000000000000e+00
3.609561904761904998e+02 0.000000000000000000e+00
3.612504308390022629e+02 0.000000000000000000e+00
3.615316099773242513e+02 0.000000000000000000e+00
3.618231292517006636e+02 0.000000000000000000e+00
3.621082993197279052e+02 0.000000000000000000e+00
3.624076190476190504e+02 0.000000000000000000e+00
3.626956916099773025e+02 0.000000000000000000e+00
3.629855782312924930e+02 0.000000000000000000e+00
3.632671201814059145e+02 0.000000000000000000e+00
3.635662585034013432e+02 0.000000000000000000e+00
3.638474376417233316e+02 0.000000000000000000e+00
3.641389569160998008e+02 0.000000000000000000e+00
3.644217687074830110e+02 0.000000000000000000e+00
3.647200000000000273e+02 0.000000000000000000e+00
3.650113378684807230e+02 0.000000000000000000e+00
3.652995918367346917e+02 0.000000000000000000e+00
3.655787755102040819e+02 0.000000000000000000e+00
3.658800907029478253e+02 0.000000000000000000e+00
3.661576417233559937e+02 0.000000000000000000e+00
3.664522448979591900e+02 0.000000000000000000e+00
3.667343310657596476e+02 0.000000000000000000e+00
3.670332879818594165e+02 0.000000000000000000e+00
3.673128344671201830e+02 0.000000000000000000e+00
3.676041723356008788e+02 0.000000000000000000e+00
3.678949659863945385e+02 0.000000000000000000e+00
nan -1.000000000000000000e+00
nan -1.000000000000000000e+00
nan -1.000000000000000000e+00
3.690300226757369728e+02 0.000000000000000000e+00
3.693239002267573596e+02 0.000000000000000000e+00
3.696068934240362864e+02 0.000000000000000000e+00
3.698991383219954514e+02 0.000000000000000000e+00
3.701766893424036198e+02 0.000000000000000000e+00
3.704683900226757487e+02 0.000000000000000000e+00
3.707414058956916278e+02 0.000000000000000000e+00
3.710367346938775768e+02 0.000000000000000000e+00
3.713213605442176686e+02 0.000000000000000000e+00
3.716195918367346849e+02 0.000000000000000000e+00
3.719067573696145246e+02 0.000000000000000000e+00
3.721928344671201785e+02 0.000000000000000000e+00
3.724789115646258324e+02 0.000000000000000000e+00
3.727691609977323992e+02 0.000000000000000000e+00
3.730590476190476465e+02 0.000000000000000000e+00
3.733427664399092691e+02 0.000000000000000000e+00
3.736204988662131541e+02 0.000000000000000000e+00
3.739134693877551285e+02 0.000000000000000000e+00
nan -1.000000000000000000e+00
3.744858049886621529e+02 0.000000000000000000e+00
3.747682539682539868e+02 0.000000000000000000e+00
3.750646712018140647e+02 0.000000000000000000e+00
3.753536507936507860e+02 0.000000000000000000e+00
nan -1.000000000000000000e+00
nan -1.000000000000000000e+00
nan -1.000000000000000000e+00
nan -1.000000000000000000e+00
nan -1.000000000000000000e+00
nan -1.000000000000000000e+00
nan -1.000000000000000000e+00
nan -1.000000000000000000e+00
nan -1.000000000000000000e+00
nan -1.000000000000000000e+00
nan -1.000000000000000000e+00
nan -1.000000000000000000e+00
nan -1.000000000000000000e+00
nan -1.000000000000000000e+00
nan -1.000000000000000000e+00
3.799053061224489625e+02 0.000000000000000000e+00
3.802039002267573551e+02 0.000000000000000000e+00
3.804816326530612400e+02 0.000000000000000000e+00
3.807771428571428487e+02 0.000000000000000000e+00
3.810626757369614666e+02 0.000000000000000000e+00
3.813552834467120078e+02 0.000000000000000000e+00
3.816371882086168057e+02 0.000000000000000000e+00
nan -1.000000000000000000e+00
3.822165986394558104e+02 0.000000000000000000e+00
3.825035827664399335e+02 0.000000000000000000e+00
3.827889342403628348e+02 0.000000000000000000e+00
3.830844444444444434e+02 0.000000000000000000e+00
3.833661678004535247e+02 0.000000000000000000e+00
3.836604081632652878e+02 0.000000000000000000e+00
3.839479365079365039e+02 0.000000000000000000e+00
nan -1.000000000000000000e+00
3.845342403628117722e+02 0.000000000000000000e+00
3.848302947845804738e+02 0.000000000000000000e+00
3.851043990929705387e+02 0.000000000000000000e+00
3.854135147392290150e+02 0.000000000000000000e+00
3.857030385487528292e+02 0.000000000000000000e+00
3.859956462585034274e+02 0.000000000000000000e+00
3.862824489795918339e+02 0.000000000000000000e+00
nan -1.000000000000000000e+00
nan -1.000000000000000000e+00
nan -1.000000000000000000e+00
nan -1.000000000000000000e+00
nan -1.000000000000000000e+00
nan -1.000000000000000000e+00
nan -1.000000000000000000e+00
nan -1.000000000000000000e+00
nan -1.000000000000000000e+00
nan -1.000000000000000000e+00
3.894721088435373986e+02 0.000000000000000000e+00
3.897598185941043312e+02 0.000000000000000000e+00
3.900636734693877656e+02 0.000000000000000000e+00
3.903457596371882232e+02 0.000000000000000000e+00
3.906532426303854777e+02 0.000000000000000000e+00
3.909418594104308227e+02 0.000000000000000000e+00
nan -1.000000000000000000e+00
nan -1.000000000000000000e+00
3.918280272108843292e+02 0.000000000000000000e+00
3.921057596371882141e+02 0.000000000000000000e+00
3.924096145124716486e+02 0.000000000000000000e+00
3.926922448979591991e+02 0.000000000000000000e+00
3.929877551020408077e+02 0.000000000000000000e+00
3.932787301587301840e+02 0.000000000000000000e+00
nan -1.000000000000000000e+00
nan -1.000000000000000000e+00
3.941492970521541679e+02 0.000000000000000000e+00
3.944344671201814094e+02 0.000000000000000000e+00
3.947401360544217823e+02 0.000000000000000000e+00
3.950253061224489670e+02 0.000000000000000000e+00
3.953166439909297196e+02 0.000000000000000000e+00
3.956029024943310901e+02 0.000000000000000000e+00
nan -1.000000000000000000e+00
3.961529251700680447e+02 0.000000000000000000e+00
3.964522448979591900e+02 0.000000000000000000e+00
3.967443083900226952e+02 0.000000000000000000e+00
3.970305668934240089e+02 0.000000000000000000e+00
3.973070294784580483e+02 0.000000000000000000e+00
3.976021768707482806e+02 0.000000000000000000e+00
3.978839002267573619e+02 0.000000000000000000e+00
3.981788662131519345e+02 0.000000000000000000e+00
3.984571428571428555e+02 0.000000000000000000e+00
3.987512018140589589e+02 0.000000000000000000e+00
3.990363718820861436e+02 0.000000000000000000e+00
3.993278911564626128e+02 0.000000000000000000e+00
3.996007256235827754e+02 0.000000000000000000e+00
3.998942403628117859e+02 0.000000000000000000e+00
4.001701587301587324e+02 0.000000000000000000e+00
4.004654875283446813e+02 0.000000000000000000e+00
nan -1.000000000000000000e+00
4.010401814058956802e+02 0.000000000000000000e+00
4.013224489795918544e+02 0.000000000000000000e+00
4.016154195011337720e+02 0.000000000000000000e+00
4.018982312925169822e+02 0.000000000000000000e+00
4.021892063492063585e+02 0.000000000000000000e+00
nan -1.000000000000000000e+00
nan -1.000000000000000000e+00
nan -1.000000000000000000e+00
4.033565532879818534e+02 0.000000000000000000e+00
4.036431746031746002e+02 0.000000000000000000e+00
4.039392290249433017e+02 0.000000000000000000e+00
4.042251247165532959e+02 0.000000000000000000e+00
nan -1.000000000000000000e+00
nan -1.000000000000000000e+00
nan -1.000000000000000000e+00
nan -1.000000000000000000e+00
nan -1.000000000000000000e+00
4.059510204081632878e+02 0.000000000000000000e+00
4.062400000000000091e+02 0.000000000000000000e+00
4.065155555555555793e+02 0.000000000000000000e+00
4.067990929705215422e+02 0.000000000000000000e+00
4.070909750566893308e+02 0.000000000000000000e+00
4.073743310657596339e+02 0.000000000000000000e+00
4.076551473922902460e+02 0.000000000000000000e+00
4.079426757369614620e+02 0.000000000000000000e+00
4.082184126984126920e+02 0.000000000000000000e+00
4.085104761904761972e+02 0.000000000000000000e+00
4.088039909297052077e+02 0.000000000000000000e+00
4.090907936507936711e+02 0.000000000000000000e+00
4.093712471655329068e+02 0.000000000000000000e+00
4.096600453514739115e+02 0.000000000000000000e+00
nan -1.000000000000000000e+00
4.102165986394558104e+02 0.000000000000000000e+00
4.105064852607710009e+02 0.000000000000000000e+00
4.108019954648526095e+02 0.000000000000000000e+00
4.110893424036281090e+02 0.000000000000000000e+00
4.113792290249432995e+02 0.000000000000000000e+00
nan -1.000000000000000000e+00
nan -1.000000000000000000e+00
4.122314739229024667e+02 0.000000000000000000e+00
4.125184580498866467e+02 0.000000000000000000e+00
4.128070748299319916e+02 0.000000000000000000e+00
nan -1.000000000000000000e+00
nan -1.000000000000000000e+00
nan -1.000000000000000000e+00
nan -1.000000000000000000e+00
nan -1.000000000000000000e+00
nan -1.000000000000000000e+00
nan -1.000000000000000000e+00
4.151198185941042880e+02 0.000000000000000000e+00
4.153901133786848163e+02 0.000000000000000000e+00
4.156778231292516921e+02 0.000000000000000000e+00
4.159642630385487792e+02 0.000000000000000000e+00
4.162439909297052054e+02 0.000000000000000000e+00
4.165429478458049743e+02 0.000000000000000000e+00
4.168253968253968083e+02 0.000000000000000000e+00
4.171207256235827572e+02 0.000000000000000000e+00
4.174140589569161079e+02 0.000000000000000000e+00
4.177081179138322113e+02 0.000000000000000000e+00
4.179909297052154216e+02 0.000000000000000000e+00
4.183073015873015947e+02 0.000000000000000000e+00
4.185828571428571649e+02 0.000000000000000000e+00
4.188721995464852625e+02 0.000000000000000000e+00
4.191446712018140488e+02 0.000000000000000000e+00
4.194563265306122730e+02 0.000000000000000000e+00
4.197353287981859467e+02 0.000000000000000000e+00
4.200253968253968537e+02 0.000000000000000000e+00
4.203096598639455692e+02 0.000000000000000000e+00
4.206209523809523603e+02 0.000000000000000000e+00
4.208961451247165542e+02 0.000000000000000000e+00
4.211903854875283173e+02 0.000000000000000000e+00
4.214744671201814299e+02 0.000000000000000000e+00
4.217890249433106646e+02 0.000000000000000000e+00
4.220653061224489875e+02 0.000000000000000000e+00
4.223479365079364811e+02 0.000000000000000000e+00
4.226361904761904498e+02 0.000000000000000000e+00
4.229407709750566937e+02 0.000000000000000000e+00
4.232328344671201990e+02 0.000000000000000000e+00
4.235174603174602908e+02 0.000000000000000000e+00
4.237973696145124904e+02 0.000000000000000000e+00
4.240939682539682281e+02 0.000000000000000000e+00
4.243802267573695985e+02 0.000000000000000000e+00
4.246652154195011235e+02 0.000000000000000000e+00
4.249536507936508087e+02 0.000000000000000000e+00
4.252460770975056903e+02 0.000000000000000000e+00
4.255424943310657682e+02 0.000000000000000000e+00
4.258253061224489784e+02 0.000000000000000000e+00
4.261092063492063744e+02 0.000000000000000000e+00
4.264048979591836996e+02 0.000000000000000000e+00
4.266877097505669099e+02 0.000000000000000000e+00
4.269777777777777601e+02 0.000000000000000000e+00
4.272634920634920377e+02 0.000000000000000000e+00
4.275502947845805011e+02 0.000000000000000000e+00
4.278459863945578263e+02 0.000000000000000000e+00
4.281291609977324129e+02 0.000000000000000000e+00
4.284009070294784465e+02 0.000000000000000000e+00
4.287011337868480609e+02 0.000000000000000000e+00
4.289879365079365243e+02 0.000000000000000000e+00
4.292877551019999487e+02 0.000000000000000000e+00
4.295765986394557672e+02 0.000000000000000000e+00
4.298592290249433177e+02 0.000000000000000000e+00
4.301500226757369774e+02 0.000000000000000000e+00
4.304393650793650750e+02 0.000000000000000000e+00
4.307201814058956870e+02 0.000000000000000000e+00
4.310169614512471412e+02 0.000000000000000000e+00
4.313034013605442283e+02 0.000000000000000000e+00
4.315954648526077335e+02 0.000000000000000000e+00
4.318697505668934014e+02 0.000000000000000000e+00
4.321648979591836905e+02 0.000000000000000000e+00
4.324477097505669008e+02 0.000000000000000000e+00
4.327573696145124700e+02 0.000000000000000000e+00
4.330245804988662144e+02 0.000000000000000000e+00
4.333246258503401123e+02 0.000000000000000000e+00
4.336119727891156685e+02 0.000000000000000000e+00
4.338996825396825443e+02 0.000000000000000000e+00
4.341808616780045327e+02 0.000000000000000000e+00
4.344770975056689508e+02 0.000000000000000000e+00
4.347582766439909392e+02 0.000000000000000000e+00
4.350657596371881937e+02 0.000000000000000000e+00
4.353387755102040728e+02 0.000000000000000000e+00
4.356281179138322273e+02 0.000000000000000000e+00
4.359105668934240612e+02 0.000000000000000000e+00
4.362082539682539846e+02 0.000000000000000000e+00
4.364830839002267453e+02 0.000000000000000000e+00
4.367833106575963598e+02 0.000000000000000000e+00
4.370682993197278847e+02 0.000000000000000000e+00
4.373705215419500973e+02 0.000000000000000000e+00
4.376509750566893331e+02 0.000000000000000000e+00
4.379477551020408441e+02 0.000000000000000000e+00
4.382412698412698546e+02 0.000000000000000000e+00
4.385336961451247362e+02 0.000000000000000000e+00
4.388105215419500951e+02 0.000000000000000000e+00
4.390996825396825329e+02 0.000000000000000000e+00
4.393912018140589453e+02 0.000000000000000000e+00
4.396858049886621416e+02 0.000000000000000000e+00
4.399756916099773321e+02 0.000000000000000000e+00
4.402724716553287863e+02 0.000000000000000000e+00
4.405509297052154238e+02 0.000000000000000000e+00
4.408390022675736759e+02 0.000000000000000000e+00
4.411316099773242740e+02 0.000000000000000000e+00
4.414037188208616840e+02 0.000000000000000000e+00
4.416972335600906945e+02 0.000000000000000000e+00
4.419849433106575702e+02 0.000000000000000000e+00
4.422862585034013705e+02 0.000000000000000000e+00
4.425707029478458026e+02 0.000000000000000000e+00
nan -1.000000000000000000e+00
nan -1.000000000000000000e+00
nan -1.000000000000000000e+00
nan -1.000000000000000000e+00
nan -1.000000000000000000e+00
nan -1.000000000000000000e+00
4.445687074829932044e+02 0.000000000000000000e+00
4.448634920634920604e+02 0.000000000000000000e+00
4.451553741496598491e+02 0.000000000000000000e+00
4.454586848072562475e+02 0.000000000000000000e+00
4.457331519274376319e+02 0.000000000000000000e+00
4.460214058956916006e+02 0.000000000000000000e+00
4.463000453514738979e+02 0.000000000000000000e+00
4.465939229024943415e+02 0.000000000000000000e+00
4.468575056689342659e+02 0.000000000000000000e+00
4.471593650793651022e+02 0.000000000000000000e+00
4.474352834467119919e+02 0.000000000000000000e+00
4.477353287981859467e+02 0.000000000000000000e+00
4.480281179138322045e+02 0.000000000000000000e+00
4.483183673469387713e+02 0.000000000000000000e+00
4.485988208616780071e+02 0.000000000000000000e+00
4.489030385487528179e+02 0.000000000000000000e+00
4.491588208616780094e+02 0.000000000000000000e+00
4.494499773242630454e+02 0.000000000000000000e+00
4.497248072562358061e+02 0.000000000000000000e+00
4.500275736961451116e+02 0.000000000000000000e+00
4.503089342403628166e+02 0.000000000000000000e+00
4.505999092970521360e+02 0.000000000000000000e+00
4.508832653061224391e+02 0.000000000000000000e+00
4.511793197278911407e+02 0.000000000000000000e+00
4.514546938775509943e+02 0.000000000000000000e+00
4.517476643990929688e+02 0.000000000000000000e+00
4.520304761904761790e+02 0.000000000000000000e+00
4.523276190476190664e+02 0.000000000000000000e+00
4.526093424036280908e+02 0.000000000000000000e+00
4.529121088435373963e+02 0.000000000000000000e+00
4.531902040816326576e+02 0.000000000000000000e+00
4.534897052154195194e+02 0.000000000000000000e+00
nan -1.000000000000000000e+00
nan -1.000000000000000000e+00
4.543560997732426472e+02 0.000000000000000000e+00
4.546323809523809700e+02 0.000000000000000000e+00
4.549309750566893626e+02 0.000000000000000000e+00
4.552146938775510421e+02 0.000000000000000000e+00
4.554985941043083812e+02 0.000000000000000000e+00
4.557919274376417320e+02 0.000000000000000000e+00
nan -1.000000000000000000e+00
4.563773242630385312e+02 0.000000000000000000e+00
4.566561451247165451e+02 0.000000000000000000e+00
4.569520181405895869e+02 0.000000000000000000e+00
4.572413605442176845e+02 0.000000000000000000e+00
4.575412244897959226e+02 0.000000000000000000e+00
4.578245804988662258e+02 0.000000000000000000e+00
4.581231746031746184e+02 0.000000000000000000e+00
nan -1.000000000000000000e+00
4.587102040816326394e+02 0.000000000000000000e+00
4.589879365079365243e+02 0.000000000000000000e+00
4.592939682539682735e+02 0.000000000000000000e+00
4.595765986394557672e+02 0.000000000000000000e+00
4.598666666666666742e+02 0.000000000000000000e+00
4.601482086167800389e+02 0.000000000000000000e+00
4.604535147392290355e+02 0.000000000000000000e+00
nan -1.000000000000000000e+00
4.610407256235827731e+02 0.000000000000000000e+00
4.613229931972788904e+02 0.000000000000000000e+00
4.616259410430839125e+02 0.000000000000000000e+00
4.619210884353741449e+02 0.000000000000000000e+00
4.622086167800453609e+02 0.000000000000000000e+00
4.624963265306122366e+02 0.000000000000000000e+00
4.627918367346939021e+02 0.000000000000000000e+00
nan -1.000000000000000000e+00
nan -1.000000000000000000e+00
4.636595011337868755e+02 0.000000000000000000e+00
4.639617233560090881e+02 0.000000000000000000e+00
4.642470748299319894e+02 0.000000000000000000e+00
4.645463945578231346e+02 0.000000000000000000e+00
4.648177777777777919e+02 0.000000000000000000e+00
4.651154648526077153e+02 0.000000000000000000e+00
nan -1.000000000000000000e+00
4.657057596371882369e+02 0.000000000000000000e+00
4.659775056689342136e+02 0.000000000000000000e+00
nan -1.000000000000000000e+00
4.665603628117913786e+02 0.000000000000000000e+00
4.668604081632653333e+02 0.000000000000000000e+00
4.671421315192743577e+02 0.000000000000000000e+00
4.674425396825396888e+02 0.000000000000000000e+00
nan -1.000000000000000000e+00
4.680257596371882300e+02 0.000000000000000000e+00
4.683027664399093055e+02 0.000000000000000000e+00
4.685980952380952544e+02 0.000000000000000000e+00
4.688821768707483102e+02 0.000000000000000000e+00
4.691805895691609862e+02 0.000000000000000000e+00
4.694661224489796041e+02 0.000000000000000000e+00
4.697529251700680106e+02 0.000000000000000000e+00
nan -1.000000000000000000e+00
4.703307029478457935e+02 0.000000000000000000e+00
4.706069841269841163e+02 0.000000000000000000e+00
4.709059410430838852e+02 0.000000000000000000e+00
4.711916553287981628e+02 0.000000000000000000e+00
4.714819047619047865e+02 0.000000000000000000e+00
nan -1.000000000000000000e+00
nan -1.000000000000000000e+00
nan -1.000000000000000000e+00
nan -1.000000000000000000e+00
4.729004988662131268e+02 0.000000000000000000e+00
4.731920181405895960e+02 0.000000000000000000e+00
4.734621315192743509e+02 0.000000000000000000e+00
4.737480272108843451e+02 0.000000000000000000e+00
4.740252154195011371e+02 0.000000000000000000e+00
4.743250793650793753e+02 0.000000000000000000e+00
nan -1.000000000000000000e+00
nan -1.000000000000000000e+00
nan -1.000000000000000000e+00
4.754864399092970757e+02 0.000000000000000000e+00
4.757672562358276878e+02 0.000000000000000000e+00
4.760656689342403638e+02 0.000000000000000000e+00
4.763481179138321977e+02 0.000000000000000000e+00
4.766532426303854777e+02 0.000000000000000000e+00
nan -1.000000000000000000e+00
4.772390022675737100e+02 0.000000000000000000e+00
4.775092970521541815e+02 0.000000000000000000e+00
4.778189569160997507e+02 0.000000000000000000e+00
4.781104761904761631e+02 0.000000000000000000e+00
4.784192290249433199e+02 0.000000000000000000e+00
4.786980498866213338e+02 0.000000000000000000e+00
nan -1.000000000000000000e+00
4.792919727891156185e+02 0.000000000000000000e+00
4.795934693877550785e+02 0.000000000000000000e+00
4.798846258503401145e+02 0.000000000000000000e+00
nan -1.000000000000000000e+00
4.804736507936507905e+02 0.000000000000000000e+00
4.807680725623582703e+02 0.000000000000000000e+00
4.810519727891156663e+02 0.000000000000000000e+00
nan -1.000000000000000000e+00
4.816344671201813981e+02 0.000000000000000000e+00
4.819332426303855073e+02 0.000000000000000000e+00
4.822164172335600938e+02 0.000000000000000000e+00
nan -1.000000000000000000e+00
4.828067120181406153e+02 0.000000000000000000e+00
4.831027664399093169e+02 0.000000000000000000e+00
4.833872108843537490e+02 0.000000000000000000e+00
nan -1.000000000000000000e+00
4.839726077097505481e+02 0.000000000000000000e+00
4.842653968253968060e+02 0.000000000000000000e+00
4.845612698412698478e+02 0.000000000000000000e+00
nan -1.000000000000000000e+00
4.851408616780045122e+02 0.000000000000000000e+00
4.854383673469387759e+02 0.000000000000000000e+00
4.857385941043083903e+02 0.000000000000000000e+00
nan -1.000000000000000000e+00
4.863201814058957098e+02 0.000000000000000000e+00
4.866200453514739479e+02 0.000000000000000000e+00
4.869099319727891384e+02 0.000000000000000000e+00
nan -1.000000000000000000e+00
4.874858956916099828e+02 0.000000000000000000e+00
4.877846712018140352e+02 0.000000000000000000e+00
4.880825396825396751e+02 0.000000000000000000e+00
nan -1.000000000000000000e+00
4.886646712018140306e+02 0.000000000000000000e+00
4.889712471655328727e+02 0.000000000000000000e+00
4.892471655328798192e+02 0.000000000000000000e+00
4.895497505668934082e+02 0.000000000000000000e+00
4.898311111111111131e+02 0.000000000000000000e+00
nan -1.000000000000000000e+00
nan -1.000000000000000000e+00
nan -1.000000000000000000e+00
nan -1.000000000000000000e+00
nan -1.000000000000000000e+00
nan -1.000000000000000000e+00
nan -1.000000000000000000e+00
nan -1.000000000000000000e+00
4.924263038548753002e+02 0.000000000000000000e+00
4.927143764172335523e+02 0.000000000000000000e+00
4.930104308390022538e+02 0.000000000000000000e+00
4.932856235827664477e+02 0.000000000000000000e+00
4.935751473922902619e+02 0.000000000000000000e+00
4.938764625850340053e+02 0.000000000000000000e+00
4.941768707482993364e+02 0.000000000000000000e+00
nan -1.000000000000000000e+00
4.947504761904762063e+02 0.000000000000000000e+00
4.950521541950113260e+02 0.000000000000000000e+00
4.953409523809523876e+02 0.000000000000000000e+00
4.956221315192743759e+02 0.000000000000000000e+00
4.959143764172335409e+02 0.000000000000000000e+00
nan -1.000000000000000000e+00
nan -1.000000000000000000e+00
nan -1.000000000000000000e+00
4.970958730158729963e+02 0.000000000000000000e+00
4.973957369614512345e+02 0.000000000000000000e+00
4.976908843537415237e+02 0.000000000000000000e+00
4.979693424036281044e+02 0.000000000000000000e+00
4.982644897959183936e+02 0.000000000000000000e+00
nan -1.000000000000000000e+00
nan -1.000000000000000000e+00
nan -1.000000000000000000e+00
4.994289342403628211e+02 0.000000000000000000e+00
4.997246258503401464e+02 0.000000000000000000e+00
5.000143310657596203e+02 0.000000000000000000e+00
nan -1.000000000000000000e+00
nan -1.000000000000000000e+00
nan -1.000000000000000000e+00
nan -1.000000000000000000e+00
nan -1.000000000000000000e+00
5.017311564625850338e+02 0.000000000000000000e+00
5.020272108843537353e+02 0.000000000000000000e+00
5.023219954648525913e+02 0.000000000000000000e+00
nan -1.000000000000000000e+00
nan -1.000000000000000000e+00
nan -1.000000000000000000e+00
nan -1.000000000000000000e+00
nan -1.000000000000000000e+00
5.040393650793650977e+02 0.000000000000000000e+00
5.043321541950113556e+02 0.000000000000000000e+00
5.046175056689342568e+02 0.000000000000000000e+00
nan -1.000000000000000000e+00
nan -1.000000000000000000e+00
nan -1.000000000000000000e+00
nan -1.000000000000000000e+00
nan -1.000000000000000000e+00
5.063559183673469306e+02 0.000000000000000000e+00
5.066623129251700561e+02 0.000000000000000000e+00
5.069460317460317356e+02 0.000000000000000000e+00
5.072206802721088366e+02 0.000000000000000000e+00
5.075149206349206565e+02 0.000000000000000000e+00
5.078162358276643999e+02 0.000000000000000000e+00
5.081097505668934105e+02 0.000000000000000000e+00
nan -1.000000000000000000e+00
nan -1.000000000000000000e+00
nan -1.000000000000000000e+00
nan -1.000000000000000000e+00
nan -1.000000000000000000e+00
nan -1.000000000000000000e+00
nan -1.000000000000000000e+00
nan -1.000000000000000000e+00
nan -1.000000000000000000e+00
nan -1.000000000000000000e+00
nan -1.000000000000000000e+00
nan -1.000000000000000000e+00
nan -1.000000000000000000e+00
nan -1.000000000000000000e+00
nan -1.000000000000000000e+00
nan -1.000000000000000000e+00
nan -1.000000000000000000e+00
nan -1.000000000000000000e+00
nan -1.000000000000000000e+00
nan -1.000000000000000000e+00
nan -1.000000000000000000e+00
nan -1.000000000000000000e+00
nan -1.000000000000000000e+00
nan -1.000000000000000000e+00
nan -1.000000000000000000e+00
nan -1.000000000000000000e+00
nan -1.000000000000000000e+00
nan -1.000000000000000000e+00
nan -1.000000000000000000e+00
nan -1.000000000000000000e+00
nan -1.000000000000000000e+00
nan -1.000000000000000000e+00
nan -1.000000000000000000e+00
nan -1.000000000000000000e+00
nan -1.000000000000000000e+00
nan -1.000000000000000000e+00
nan -1.000000000000000000e+00
nan -1.000000000000000000e+00
nan -1.000000000000000000e+00
nan -1.000000000000000000e+00
nan -1.000000000000000000e+00
nan -1.000000000000000000e+00
nan -1.000000000000000000e+00
nan -1.000000000000000000e+00
nan -1.000000000000000000e+00
nan -1.000000000000000000e+00
nan -1.000000000000000000e+00
nan -1.000000000000000000e+00
nan -1.000000000000000000e+00
nan -1.000000000000000000e+00
nan -1.000000000000000000e+00
nan -1.000000000000000000e+00
nan -1.000000000000000000e+00
nan -1.000000000000000000e+00
nan -1.000000000000000000e+00
nan -1.000000000000000000e+00
nan -1.000000000000000000e+00
nan -1.000000000000000000e+00
nan -1.000000000000000000e+00
nan -1.000000000000000000e+00
nan -1.000000000000000000e+00
nan -1.000000000000000000e+00
nan -1.000000000000000000e+00
nan -1.000000000000000000e+00
nan -1.000000000000000000e+00
5.270891609977323924e+02 0.000000000000000000e+00
5.273906575963718524e+02 0.000000000000000000e+00
5.276580498866213702e+02 0.000000000000000000e+00
5.279394104308389615e+02 0.000000000000000000e+00
5.282142403628117791e+02 0.000000000000000000e+00
nan -1.000000000000000000e+00
nan -1.000000000000000000e+00
nan -1.000000000000000000e+00
5.293610884353741994e+02 0.000000000000000000e+00
5.296517006802721426e+02 0.000000000000000000e+00
5.299435827664399312e+02 0.000000000000000000e+00
nan -1.000000000000000000e+00
5.304990476190475874e+02 0.000000000000000000e+00
5.307838548752833958e+02 0.000000000000000000e+00
5.310775510204081229e+02 0.000000000000000000e+00
nan -1.000000000000000000e+00
5.316406349206349660e+02 0.000000000000000000e+00
5.319375963718821367e+02 0.000000000000000000e+00
5.322340136054422146e+02 0.000000000000000000e+00
5.325206349206349614e+02 0.000000000000000000e+00
5.327967346938775108e+02 0.000000000000000000e+00
5.330815419501134329e+02 0.000000000000000000e+00
5.333892063492063471e+02 0.000000000000000000e+00
5.336689342403627734e+02 0.000000000000000000e+00
5.339517460317459836e+02 0.000000000000000000e+00
5.342499773242629999e+02 0.000000000000000000e+00
nan -1.000000000000000000e+00
nan -1.000000000000000000e+00
nan -1.000000000000000000e+00
nan -1.000000000000000000e+00
nan -1.000000000000000000e+00
nan -1.000000000000000000e+00
5.362588662131519186e+02 0.000000000000000000e+00
5.365538321995464912e+02 0.000000000000000000e+00
5.368419047619047433e+02 0.000000000000000000e+00
5.371245351473922938e+02 0.000000000000000000e+00
5.374031746031746479e+02 0.000000000000000000e+00
5.376901587301587142e+02 0.000000000000000000e+00
5.379882086167800708e+02 0.000000000000000000e+00
5.382670294784580847e+02 0.000000000000000000e+00
5.385480272108843565e+02 0.000000000000000000e+00
5.388391836734693925e+02 0.000000000000000000e+00
5.391281632653061706e+02 0.000000000000000000e+00
5.394225850340136503e+02 0.000000000000000000e+00
5.397017687074829837e+02 0.000000000000000000e+00
5.399873015873015447e+02 0.000000000000000000e+00
5.402851700680272415e+02 0.000000000000000000e+00
5.405707029478458026e+02 0.000000000000000000e+00
5.408620408163264983e+02 0.000000000000000000e+00
5.411434013605442033e+02 0.000000000000000000e+00
5.414207709750567119e+02 0.000000000000000000e+00
5.417159183673469443e+02 0.000000000000000000e+00
5.420025396825396911e+02 0.000000000000000000e+00
5.422891609977324379e+02 0.000000000000000000e+00
5.425703401360543694e+02 0.000000000000000000e+00
5.428527891156462601e+02 0.000000000000000000e+00
5.431488435374150185e+02 0.000000000000000000e+00
nan -1.000000000000000000e+00
nan -1.000000000000000000e+00
nan -1.000000000000000000e+00
nan -1.000000000000000000e+00
5.445496598639455215e+02 0.000000000000000000e+00
5.448259410430838443e+02 0.000000000000000000e+00
5.451087528344671682e+02 0.000000000000000000e+00
5.453855782312924703e+02 0.000000000000000000e+00
5.456696598639455260e+02 0.000000000000000000e+00
5.459542857142856747e+02 0.000000000000000000e+00
5.462294784580499254e+02 0.000000000000000000e+00
5.465237188208616317e+02 0.000000000000000000e+00
5.468123356009069767e+02 0.000000000000000000e+00
5.471009523809524353e+02 0.000000000000000000e+00
5.473801360544217687e+02 0.000000000000000000e+00
5.476729251700680834e+02 0.000000000000000000e+00
5.479533786848072623e+02 0.000000000000000000e+00
5.482336507936507815e+02 0.000000000000000000e+00
5.485224489795917862e+02 0.000000000000000000e+00
5.488079818594104609e+02 0.000000000000000000e+00
5.490953287981859603e+02 0.000000000000000000e+00
5.493935600907029766e+02 0.000000000000000000e+00
5.496662131519274226e+02 0.000000000000000000e+00
5.499579138321995515e+02 0.000000000000000000e+00
5.502392743764172565e+02 0.000000000000000000e+00
5.505088435374149185e+02 0.000000000000000000e+00
5.507929251700679742e+02 0.000000000000000000e+00
5.510822675736961855e+02 0.000000000000000000e+00
5.513643537414966431e+02 0.000000000000000000e+00
5.516573242630385039e+02 0.000000000000000000e+00
5.519448526077097767e+02 0.000000000000000000e+00
5.522280272108843064e+02 0.000000000000000000e+00
5.525148299319728267e+02 0.000000000000000000e+00
5.527981859410431298e+02 0.000000000000000000e+00
nan -1.000000000000000000e+00
nan -1.000000000000000000e+00
5.536397278911564399e+02 0.000000000000000000e+00
5.539321541950113215e+02 0.000000000000000000e+00
5.542117006802720880e+02 0.000000000000000000e+00
5.544901587301587824e+02 0.000000000000000000e+00
5.547811337868480450e+02 0.000000000000000000e+00
5.550530612244898521e+02 0.000000000000000000e+00
5.553380498866213202e+02 0.000000000000000000e+00
5.556288435374149230e+02 0.000000000000000000e+00
5.559065759637188648e+02 0.000000000000000000e+00
5.561995464852607256e+02 0.000000000000000000e+00
5.564796371882085850e+02 0.000000000000000000e+00
5.567704308390023016e+02 0.000000000000000000e+00
5.570525170068027592e+02 0.000000000000000000e+00
nan -1.000000000000000000e+00
nan -1.000000000000000000e+00
5.578762811791383456e+02 0.000000000000000000e+00
5.581650793650793503e+02 0.000000000000000000e+00
5.584515192743764374e+02 0.000000000000000000e+00
5.587365079365079055e+02 0.000000000000000000e+00
5.590182312925170436e+02 0.000000000000000000e+00
5.593073922902494814e+02 0.000000000000000000e+00
5.595894784580499390e+02 0.000000000000000000e+00
5.598708390022675303e+02 0.000000000000000000e+00
nan -1.000000000000000000e+00
5.604387755100000277e+02 0.000000000000000000e+00
5.607316099773242968e+02 0.000000000000000000e+00
5.610173242630385175e+02 0.000000000000000000e+00
nan -1.000000000000000000e+00
nan -1.000000000000000000e+00
nan -1.000000000000000000e+00
nan -1.000000000000000000e+00
nan -1.000000000000000000e+00
5.627348752834467405e+02 0.000000000000000000e+00
5.630122448979591354e+02 0.000000000000000000e+00
5.632848979591836951e+02 0.000000000000000000e+00
5.635664399092970598e+02 0.000000000000000000e+00
5.638510657596372084e+02 0.000000000000000000e+00
5.641342403628117381e+02 0.000000000000000000e+00
nan -1.000000000000000000e+00
nan -1.000000000000000000e+00
5.649783219954648530e+02 0.000000000000000000e+00
5.652656689342403524e+02 0.000000000000000000e+00
5.655564625850340690e+02 0.000000000000000000e+00
5.658418140589569703e+02 0.000000000000000000e+00
5.661215419501133965e+02 0.000000000000000000e+00
5.664116099773242468e+02 0.000000000000000000e+00
nan -1.000000000000000000e+00
5.669725170068027182e+02 0.000000000000000000e+00
5.672734693877550853e+02 0.000000000000000000e+00
nan -1.000000000000000000e+00
5.678291156462585150e+02 0.000000000000000000e+00
5.681322448979591400e+02 0.000000000000000000e+00
5.684094331065759889e+02 0.000000000000000000e+00
5.687076643990930052e+02 0.000000000000000000e+00
5.690287528344671273e+02 0.000000000000000000e+00
nan -1.000000000000000000e+00
nan -1.000000000000000000e+00
nan -1.000000000000000000e+00
nan -1.000000000000000000e+00
5.704384580498866626e+02 0.000000000000000000e+00
5.707105668934240157e+02 0.000000000000000000e+00
5.709892063492063699e+02 0.000000000000000000e+00
5.712731065759637659e+02 0.000000000000000000e+00
5.715579138321995742e+02 0.000000000000000000e+00
nan -1.000000000000000000e+00
5.721418594104308113e+02 0.000000000000000000e+00
5.724143310657595975e+02 0.000000000000000000e+00
5.727132879818593665e+02 0.000000000000000000e+00
5.729897505668934627e+02 0.000000000000000000e+00
5.732956009070294385e+02 0.000000000000000000e+00
nan -1.000000000000000000e+00
5.738788208616780366e+02 0.000000000000000000e+00
5.741643537414965976e+02 0.000000000000000000e+00
5.744520634920635302e+02 0.000000000000000000e+00
5.747265306122449147e+02 0.000000000000000000e+00
5.750165986394557649e+02 0.000000000000000000e+00
5.753006802721088206e+02 0.000000000000000000e+00
5.755902040816326917e+02 0.000000000000000000e+00
5.758877097505668416e+02 0.000000000000000000e+00
5.761834013605441669e+02 0.000000000000000000e+00
5.764629478458049334e+02 0.000000000000000000e+00
nan -1.000000000000000000e+00
5.770267573696145291e+02 0.000000000000000000e+00
5.773257142857142981e+02 0.000000000000000000e+00
5.776125170068027046e+02 0.000000000000000000e+00
5.779009523809523898e+02 0.000000000000000000e+00
5.781928344671201785e+02 0.000000000000000000e+00
nan -1.000000000000000000e+00
nan -1.000000000000000000e+00
nan -1.000000000000000000e+00
nan -1.000000000000000000e+00
nan -1.000000000000000000e+00
nan -1.000000000000000000e+00
nan -1.000000000000000000e+00
nan -1.000000000000000000e+00
nan -1.000000000000000000e+00
nan -1.000000000000000000e+00
5.814361904761905180e+02 0.000000000000000000e+00
nan -1.000000000000000000e+00
5.820030839002267840e+02 0.000000000000000000e+00
5.822839002267573960e+02 0.000000000000000000e+00
5.825980952380951976e+02 0.000000000000000000e+00
5.828801814058956552e+02 0.000000000000000000e+00
5.831677097505669281e+02 0.000000000000000000e+00
5.834521541950113033e+02 0.000000000000000000e+00
5.837585487528344856e+02 0.000000000000000000e+00
5.840426303854875414e+02 0.000000000000000000e+00
5.843397732426303719e+02 0.000000000000000000e+00
5.846263945578231187e+02 0.000000000000000000e+00
5.849287981859409911e+02 0.000000000000000000e+00
5.852117913832199747e+02 0.000000000000000000e+00
5.855071201814058668e+02 0.000000000000000000e+00
5.858011791383220270e+02 0.000000000000000000e+00
5.861023129251700539e+02 0.000000000000000000e+00
5.863847619047619446e+02 0.000000000000000000e+00
5.866813605442176822e+02 0.000000000000000000e+00
5.869612698412698819e+02 0.000000000000000000e+00
5.872673015873016311e+02 0.000000000000000000e+00
5.875477551020408100e+02 0.000000000000000000e+00
5.878389115646258460e+02 0.000000000000000000e+00
5.881317006802721608e+02 0.000000000000000000e+00
5.884301133786848368e+02 0.000000000000000000e+00
5.887094784580498299e+02 0.000000000000000000e+00
5.890184126984127033e+02 0.000000000000000000e+00
5.893101133786848322e+02 0.000000000000000000e+00
5.896025396825397138e+02 0.000000000000000000e+00
5.899005895691609567e+02 0.000000000000000000e+00
5.902066213151927059e+02 0.000000000000000000e+00
5.904883446712018440e+02 0.000000000000000000e+00
5.907889342403627779e+02 0.000000000000000000e+00
5.910751927437642053e+02 0.000000000000000000e+00
5.913750566893423866e+02 0.000000000000000000e+00
5.916696598639455260e+02 0.000000000000000000e+00
5.919633560090702531e+02 0.000000000000000000e+00
5.922653968253968060e+02 0.000000000000000000e+00
5.925629024943310696e+02 0.000000000000000000e+00
5.928415419501134238e+02 0.000000000000000000e+00
5.931399546485260998e+02 0.000000000000000000e+00
5.934242176870748153e+02 0.000000000000000000e+00
5.937242630385487701e+02 0.000000000000000000e+00
5.940139682539683008e+02 0.000000000000000000e+00
5.943089342403627597e+02 0.000000000000000000e+00
5.945964625850340326e+02 0.000000000000000000e+00
5.948959637188208944e+02 0.000000000000000000e+00
5.951805895691610431e+02 0.000000000000000000e+00
5.954751927437641825e+02 0.000000000000000000e+00
5.957500226757370001e+02 0.000000000000000000e+00
5.960473469387754903e+02 0.000000000000000000e+00
5.963308843537414532e+02 0.000000000000000000e+00
5.966302040816326553e+02 0.000000000000000000e+00
5.969139229024942779e+02 0.000000000000000000e+00
5.972108843537414486e+02 0.000000000000000000e+00
5.974846258503400804e+02 0.000000000000000000e+00
nan -1.000000000000000000e+00
nan -1.000000000000000000e+00
nan -1.000000000000000000e+00
nan -1.000000000000000000e+00
nan -1.000000000000000000e+00
nan -1.000000000000000000e+00
nan -1.000000000000000000e+00
nan -1.000000000000000000e+00
nan -1.000000000000000000e+00
nan -1.000000000000000000e+00
nan -1.000000000000000000e+00
nan -1.000000000000000000e+00
6.012756462585034569e+02 0.000000000000000000e+00
6.015568253968253885e+02 0.000000000000000000e+00
6.018497959183673629e+02 0.000000000000000000e+00
nan -1.000000000000000000e+00
nan -1.000000000000000000e+00
nan -1.000000000000000000e+00
nan -1.000000000000000000e+00
nan -1.000000000000000000e+00
nan -1.000000000000000000e+00
nan -1.000000000000000000e+00
6.042102494331065827e+02 0.000000000000000000e+00
6.044916099773242877e+02 0.000000000000000000e+00
6.048025396825396456e+02 0.000000000000000000e+00
6.050898866213151450e+02 0.000000000000000000e+00
6.053897505668934400e+02 0.000000000000000000e+00
nan -1.000000000000000000e+00
nan -1.000000000000000000e+00
nan -1.000000000000000000e+00
6.065376870748299325e+02 0.000000000000000000e+00
6.068295691609977212e+02 0.000000000000000000e+00
6.071292517006802427e+02 0.000000000000000000e+00
6.074122448979592264e+02 0.000000000000000000e+00
6.077117460317460882e+02 0.000000000000000000e+00
nan -1.000000000000000000e+00
nan -1.000000000000000000e+00
nan -1.000000000000000000e+00
6.088662131519274681e+02 0.000000000000000000e+00
6.091490249433106783e+02 0.000000000000000000e+00
6.094456235827664159e+02 0.000000000000000000e+00
6.097318820861678432e+02 0.000000000000000000e+00
6.100364625850339735e+02 0.000000000000000000e+00
6.103356009070295158e+02 0.000000000000000000e+00
6.106365532879818829e+02 0.000000000000000000e+00
6.109226303854875368e+02 0.000000000000000000e+00
nan -1.000000000000000000e+00
nan -1.000000000000000000e+00
nan -1.000000000000000000e+00
nan -1.000000000000000000e+00
6.123981859410430388e+02 0.000000000000000000e+00
6.126897052154195080e+02 0.000000000000000000e+00
nan -1.000000000000000000e+00
nan -1.000000000000000000e+00
6.134156916099773298e+02 0.000000000000000000e+00
6.137039455782312416e+02 0.000000000000000000e+00
nan -1.000000000000000000e+00
nan -1.000000000000000000e+00
nan -1.000000000000000000e+00
6.148629478458050244e+02 0.000000000000000000e+00
6.151582766439909165e+02 0.000000000000000000e+00
6.154376417233560232e+02 0.000000000000000000e+00
6.157335147392290082e+02 0.000000000000000000e+00
nan -1.000000000000000000e+00
6.161697959183672992e+02 0.000000000000000000e+00
6.164429931972789518e+02 0.000000000000000000e+00
6.167537414965986500e+02 0.000000000000000000e+00
nan -1.000000000000000000e+00
nan -1.000000000000000000e+00
nan -1.000000000000000000e+00
nan -1.000000000000000000e+00
nan -1.000000000000000000e+00
6.184783673469387395e+02 0.000000000000000000e+00
6.187684353741497034e+02 0.000000000000000000e+00
6.190459863945578718e+02 0.000000000000000000e+00
6.193353287981859694e+02 0.000000000000000000e+00
6.196253968253968196e+02 0.000000000000000000e+00
6.199156462585034433e+02 0.000000000000000000e+00
6.201792290249433108e+02 0.000000000000000000e+00
6.204839909297052145e+02 0.000000000000000000e+00
6.207664399092971053e+02 0.000000000000000000e+00
6.210681179138322250e+02 0.000000000000000000e+00
6.213405895691610112e+02 0.000000000000000000e+00
6.216420861678004712e+02 0.000000000000000000e+00
6.219388662131519823e+02 0.000000000000000000e+00
6.222209523809523262e+02 0.000000000000000000e+00
6.225182766439909301e+02 0.000000000000000000e+00
6.228121541950113169e+02 0.000000000000000000e+00
6.231014965986394145e+02 0.000000000000000000e+00
6.233901133786847595e+02 0.000000000000000000e+00
6.236743764172335887e+02 0.000000000000000000e+00
6.239778684807256468e+02 0.000000000000000000e+00
6.242742857142857247e+02 0.000000000000000000e+00
6.245569160997732752e+02 0.000000000000000000e+00
6.248399092970521451e+02 0.000000000000000000e+00
6.251430385487528838e+02 0.000000000000000000e+00
6.254351020408163322e+02 0.000000000000000000e+00
6.257249886621315227e+02 0.000000000000000000e+00
6.260097959183673311e+02 0.000000000000000000e+00
6.263002267573696145e+02 0.000000000000000000e+00
6.265897505668933718e+02 0.000000000000000000e+00
6.268769160997732115e+02 0.000000000000000000e+00
nan -1.000000000000000000e+00
6.274441723356009106e+02 0.000000000000000000e+00
6.277347845804988538e+02 0.000000000000000000e+00
6.280219501133786935e+02 0.000000000000000000e+00
6.283089342403627597e+02 0.000000000000000000e+00
6.286057142857142708e+02 0.000000000000000000e+00
6.288868934240363160e+02 0.000000000000000000e+00
6.291822222222222081e+02 0.000000000000000000e+00
6.294657596371881709e+02 0.000000000000000000e+00
6.297598185941043312e+02 0.000000000000000000e+00
6.300651247165533277e+02 0.000000000000000000e+00
6.303631746031745706e+02 0.000000000000000000e+00
6.306510657596371630e+02 0.000000000000000000e+00
6.309505668934240248e+02 0.000000000000000000e+00
6.312299319727891316e+02 0.000000000000000000e+00
6.315312471655329318e+02 0.000000000000000000e+00
6.318111564625850178e+02 0.000000000000000000e+00
6.321126530612244778e+02 0.000000000000000000e+00
6.323967346938775336e+02 0.000000000000000000e+00
6.326989569160997462e+02 0.000000000000000000e+00
6.329886621315192770e+02 0.000000000000000000e+00
6.332910657596371493e+02 0.000000000000000000e+00
6.335736961451246998e+02 0.000000000000000000e+00
6.338799092970521087e+02 0.000000000000000000e+00
6.341569160997732979e+02 0.000000000000000000e+00
6.344607709750566755e+02 0.000000000000000000e+00
nan -1.000000000000000000e+00
nan -1.000000000000000000e+00
nan -1.000000000000000000e+00
nan -1.000000000000000000e+00
nan -1.000000000000000000e+00
nan -1.000000000000000000e+00
nan -1.000000000000000000e+00
nan -1.000000000000000000e+00
nan -1.000000000000000000e+00
6.373580045351474155e+02 0.000000000000000000e+00
6.376362811791383365e+02 0.000000000000000000e+00
6.379301587301587233e+02 0.000000000000000000e+00
6.382185941043084085e+02 0.000000000000000000e+00
6.385044897959184027e+02 0.000000000000000000e+00
6.387829478458049834e+02 0.000000000000000000e+00
6.390848072562358766e+02 0.000000000000000000e+00
6.393652607709750555e+02 0.000000000000000000e+00
6.396667573696145155e+02 0.000000000000000000e+00
6.399541043083900149e+02 0.000000000000000000e+00
6.402474376417233088e+02 0.000000000000000000e+00
6.405398639455781904e+02 0.000000000000000000e+00
6.408313832199546596e+02 0.000000000000000000e+00
6.411248979591837269e+02 0.000000000000000000e+00
6.414218594104307840e+02 0.000000000000000000e+00
6.417177324263038827e+02 0.000000000000000000e+00
6.420174149659864042e+02 0.000000000000000000e+00
6.423076643990929142e+02 0.000000000000000000e+00
6.425990022675737237e+02 0.000000000000000000e+00
6.428928798185941105e+02 0.000000000000000000e+00
6.431793197278911975e+02 0.000000000000000000e+00
6.434702947845804601e+02 0.000000000000000000e+00
6.437710657596371675e+02 0.000000000000000000e+00
nan -1.000000000000000000e+00
nan -1.000000000000000000e+00
nan -1.000000000000000000e+00
nan -1.000000000000000000e+00
nan -1.000000000000000000e+00
nan -1.000000000000000000e+00
nan -1.000000000000000000e+00
nan -1.000000000000000000e+00
nan -1.000000000000000000e+00
nan -1.000000000000000000e+00
nan -1.000000000000000000e+00
6.472680272108843837e+02 0.000000000000000000e+00
6.475579138321995742e+02 0.000000000000000000e+00
6.478597732426303537e+02 0.000000000000000000e+00
nan -1.000000000000000000e+00
nan -1.000000000000000000e+00
nan -1.000000000000000000e+00
nan -1.000000000000000000e+00
nan -1.000000000000000000e+00
nan -1.000000000000000000e+00
nan -1.000000000000000000e+00
nan -1.000000000000000000e+00
nan -1.000000000000000000e+00
6.507807709750567255e+02 0.000000000000000000e+00
6.510672108843536989e+02 0.000000000000000000e+00
6.513616326530611786e+02 0.000000000000000000e+00
6.516591383219954423e+02 0.000000000000000000e+00
6.519506575963719115e+02 0.000000000000000000e+00
6.522448979591836178e+02 0.000000000000000000e+00
6.525521995464852125e+02 0.000000000000000000e+00
6.528368253968253612e+02 0.000000000000000000e+00
6.531397732426304401e+02 0.000000000000000000e+00
nan -1.000000000000000000e+00
nan -1.000000000000000000e+00
nan -1.000000000000000000e+00
nan -1.000000000000000000e+00
nan -1.000000000000000000e+00
nan -1.000000000000000000e+00
nan -1.000000000000000000e+00
6.554895238095238028e+02 0.000000000000000000e+00
6.557857596371882209e+02 0.000000000000000000e+00
6.560721995464853080e+02 0.000000000000000000e+00
nan -1.000000000000000000e+00
nan -1.000000000000000000e+00
nan -1.000000000000000000e+00
nan -1.000000000000000000e+00
nan -1.000000000000000000e+00
nan -1.000000000000000000e+00
nan -1.000000000000000000e+00
nan -1.000000000000000000e+00
nan -1.000000000000000000e+00
nan -1.000000000000000000e+00
nan -1.000000000000000000e+00
nan -1.000000000000000000e+00
nan -1.000000000000000000e+00
nan -1.000000000000000000e+00
nan -1.000000000000000000e+00
nan -1.000000000000000000e+00
nan -1.000000000000000000e+00
nan -1.000000000000000000e+00
nan -1.000000000000000000e+00
6.619127437641723191e+02 0.000000000000000000e+00
6.622162358276643772e+02 0.000000000000000000e+00
6.624901587301587824e+02 0.000000000000000000e+00
nan -1.000000000000000000e+00
nan -1.000000000000000000e+00
nan -1.000000000000000000e+00
nan -1.000000000000000000e+00
nan -1.000000000000000000e+00
nan -1.000000000000000000e+00
nan -1.000000000000000000e+00
nan -1.000000000000000000e+00
nan -1.000000000000000000e+00
nan -1.000000000000000000e+00
nan -1.000000000000000000e+00
6.659622675736961810e+02 0.000000000000000000e+00
6.662695691609977757e+02 0.000000000000000000e+00
6.665516553287982333e+02 0.000000000000000000e+00
nan -1.000000000000000000e+00
nan -1.000000000000000000e+00
nan -1.000000000000000000e+00
nan -1.000000000000000000e+00
nan -1.000000000000000000e+00
6.683038548752834913e+02 0.000000000000000000e+00
6.686044444444444252e+02 0.000000000000000000e+00
6.688930612244897702e+02 0.000000000000000000e+00
nan -1.000000000000000000e+00
nan -1.000000000000000000e+00
nan -1.000000000000000000e+00
nan -1.000000000000000000e+00
nan -1.000000000000000000e+00
nan -1.000000000000000000e+00
nan -1.000000000000000000e+00
nan -1.000000000000000000e+00
nan -1.000000000000000000e+00
6.717552834467120420e+02 0.000000000000000000e+00
6.720613151927437912e+02 0.000000000000000000e+00
6.723537414965986727e+02 0.000000000000000000e+00
6.726280272108843974e+02 0.000000000000000000e+00
nan -1.000000000000000000e+00
nan -1.000000000000000000e+00
nan -1.000000000000000000e+00
nan -1.000000000000000000e+00
6.740001814058956597e+02 0.000000000000000000e+00
6.743154648526077608e+02 0.000000000000000000e+00
6.745982766439909710e+02 0.000000000000000000e+00
6.748917913832199247e+02 0.000000000000000000e+00
6.751689795918367736e+02 0.000000000000000000e+00
6.754512471655328909e+02 0.000000000000000000e+00
6.757375056689342046e+02 0.000000000000000000e+00
nan -1.000000000000000000e+00
nan -1.000000000000000000e+00
6.765678004535147920e+02 0.000000000000000000e+00
6.768504308390022288e+02 0.000000000000000000e+00
6.771359637188209035e+02 0.000000000000000000e+00
6.774229478458049698e+02 0.000000000000000000e+00
6.776997732426303855e+02 0.000000000000000000e+00
6.779882086167800708e+02 0.000000000000000000e+00
nan -1.000000000000000000e+00
nan -1.000000000000000000e+00
6.788304761904762472e+02 0.000000000000000000e+00
6.791143764172335295e+02 0.000000000000000000e+00
6.793995464852607711e+02 0.000000000000000000e+00
6.796783673469387850e+02 0.000000000000000000e+00
6.799521088435374168e+02 0.000000000000000000e+00
6.802412698412698546e+02 0.000000000000000000e+00
nan -1.000000000000000000e+00
nan -1.000000000000000000e+00
6.810597732426303992e+02 0.000000000000000000e+00
6.813498412698412494e+02 0.000000000000000000e+00
6.816252154195011599e+02 0.000000000000000000e+00
6.819040362811791738e+02 0.000000000000000000e+00
6.821810430839002493e+02 0.000000000000000000e+00
6.824698412698412540e+02 0.000000000000000000e+00
nan -1.000000000000000000e+00
nan -1.000000000000000000e+00
6.833090249433106464e+02 0.000000000000000000e+00
6.835936507936507951e+02 0.000000000000000000e+00
6.838672108843537671e+02 0.000000000000000000e+00
6.841569160997732979e+02 0.000000000000000000e+00
6.844342857142856928e+02 0.000000000000000000e+00
6.847178231292516557e+02 0.000000000000000000e+00
6.849696145124717077e+02 0.000000000000000000e+00
nan -1.000000000000000000e+00
6.855515646258503466e+02 0.000000000000000000e+00
6.858323809523809587e+02 0.000000000000000000e+00
6.861084807256236218e+02 0.000000000000000000e+00
6.863878458049886149e+02 0.000000000000000000e+00
6.866661224489795359e+02 0.000000000000000000e+00
6.869489342403628598e+02 0.000000000000000000e+00
nan -1.000000000000000000e+00
nan -1.000000000000000000e+00
6.877777777777778283e+02 0.000000000000000000e+00
6.880536961451247180e+02 0.000000000000000000e+00
6.883401360544218051e+02 0.000000000000000000e+00
6.886182312925169526e+02 0.000000000000000000e+00
6.888936054421768631e+02 0.000000000000000000e+00
6.891769614512471662e+02 0.000000000000000000e+00
nan -1.000000000000000000e+00
nan -1.000000000000000000e+00
6.899983673469387213e+02 0.000000000000000000e+00
6.902708390022676213e+02 0.000000000000000000e+00
6.905451247165532322e+02 0.000000000000000000e+00
nan -1.000000000000000000e+00
nan -1.000000000000000000e+00
nan -1.000000000000000000e+00
nan -1.000000000000000000e+00
nan -1.000000000000000000e+00
nan -1.000000000000000000e+00
nan -1.000000000000000000e+00
nan -1.000000000000000000e+00
nan -1.000000000000000000e+00
6.933703401360544376e+02 0.000000000000000000e+00
6.936584126984126897e+02 0.000000000000000000e+00
6.939346938775510125e+02 0.000000000000000000e+00
nan -1.000000000000000000e+00
6.944957823129251437e+02 0.000000000000000000e+00
6.947769614512471890e+02 0.000000000000000000e+00
6.950536054421768313e+02 0.000000000000000000e+00
6.953474829931973318e+02 0.000000000000000000e+00
6.956230385487527883e+02 0.000000000000000000e+00
6.959141950113378243e+02 0.000000000000000000e+00
6.961906575963719206e+02 0.000000000000000000e+00
nan -1.000000000000000000e+00
nan -1.000000000000000000e+00
nan -1.000000000000000000e+00
nan -1.000000000000000000e+00
6.976569614512471844e+02 0.000000000000000000e+00
6.979259863945578672e+02 0.000000000000000000e+00
6.982144217687074388e+02 0.000000000000000000e+00
6.984959637188209172e+02 0.000000000000000000e+00
6.987853061224490148e+02 0.000000000000000000e+00
6.990643083900226884e+02 0.000000000000000000e+00
6.993485714285714039e+02 0.000000000000000000e+00
6.996284807256236036e+02 0.000000000000000000e+00
6.999082086167800298e+02 0.000000000000000000e+00
nan -1.000000000000000000e+00
nan -1.000000000000000000e+00
7.007345124716553073e+02 0.000000000000000000e+00
nan -1.000000000000000000e+00
7.012995918367347485e+02 0.000000000000000000e+00
7.015633560090702758e+02 0.000000000000000000e+00
7.018641269841269832e+02 0.000000000000000000e+00
7.021471201814058531e+02 0.000000000000000000e+00
7.024257596371882073e+02 0.000000000000000000e+00
7.027187301587301818e+02 0.000000000000000000e+00
7.029917460317460609e+02 0.000000000000000000e+00
7.032787301587301272e+02 0.000000000000000000e+00
7.035504761904761608e+02 0.000000000000000000e+00
7.038354648526077426e+02 0.000000000000000000e+00
7.041117460317460655e+02 0.000000000000000000e+00
7.043954648526076880e+02 0.000000000000000000e+00
7.046786394557823314e+02 0.000000000000000000e+00
7.049687074829931817e+02 0.000000000000000000e+00
7.052477097505668553e+02 0.000000000000000000e+00
7.055357823129252210e+02 0.000000000000000000e+00
7.058107936507936984e+02 0.000000000000000000e+00
7.061101133786847868e+02 0.000000000000000000e+00
7.063925623582766775e+02 0.000000000000000000e+00
7.066773696145124859e+02 0.000000000000000000e+00
7.069654421768707380e+02 0.000000000000000000e+00
7.072544217687075161e+02 0.000000000000000000e+00
7.075357823129252210e+02 0.000000000000000000e+00
7.078302040816327008e+02 0.000000000000000000e+00
7.081159183673469215e+02 0.000000000000000000e+00
7.084085260770974628e+02 0.000000000000000000e+00
7.086862585034014046e+02 0.000000000000000000e+00
7.089683446712018622e+02 0.000000000000000000e+00
7.092607709750567437e+02 0.000000000000000000e+00
7.095504761904761608e+02 0.000000000000000000e+00
nan -1.000000000000000000e+00
nan -1.000000000000000000e+00
7.103883900226757078e+02 0.000000000000000000e+00
7.106755555555555475e+02 0.000000000000000000e+00
7.109572789115645719e+02 0.000000000000000000e+00
7.112337414965986682e+02 0.000000000000000000e+00
7.115174603174602908e+02 0.000000000000000000e+00
7.118015419501133465e+02 0.000000000000000000e+00
7.120859863945578354e+02 0.000000000000000000e+00
7.123735147392289946e+02 0.000000000000000000e+00
7.126563265306122048e+02 0.000000000000000000e+00
7.129443990929705706e+02 0.000000000000000000e+00
7.132301133786847913e+02 0.000000000000000000e+00
7.135123809523809086e+02 0.000000000000000000e+00
7.138006349206349341e+02 0.000000000000000000e+00
7.140907029478457844e+02 0.000000000000000000e+00
7.143764172335601188e+02 0.000000000000000000e+00
7.146695691609977530e+02 0.000000000000000000e+00
7.149531065759637158e+02 0.000000000000000000e+00
7.152553287981859285e+02 0.000000000000000000e+00
7.155316099773242513e+02 0.000000000000000000e+00
7.158171428571428123e+02 0.000000000000000000e+00
7.161046712018140852e+02 0.000000000000000000e+00
7.163938321995465230e+02 0.000000000000000000e+00
7.166744671201813617e+02 0.000000000000000000e+00
nan -1.000000000000000000e+00
nan -1.000000000000000000e+00
nan -1.000000000000000000e+00
nan -1.000000000000000000e+00
nan -1.000000000000000000e+00
nan -1.000000000000000000e+00
nan -1.000000000000000000e+00
nan -1.000000000000000000e+00
nan -1.000000000000000000e+00
7.195024036281179178e+02 0.000000000000000000e+00
7.197937414965986136e+02 0.000000000000000000e+00
7.200754648526077517e+02 0.000000000000000000e+00
7.203559183673469306e+02 0.000000000000000000e+00
7.206242176870748608e+02 0.000000000000000000e+00
7.209112018140589271e+02 0.000000000000000000e+00
7.211847619047618991e+02 0.000000000000000000e+00
7.214690249433106146e+02 0.000000000000000000e+00
7.217594557823128980e+02 0.000000000000000000e+00
7.220312018140589316e+02 0.000000000000000000e+00
7.223170975056689258e+02 0.000000000000000000e+00
7.225988208616779502e+02 0.000000000000000000e+00
7.228881632653061615e+02 0.000000000000000000e+00
7.231718820861677841e+02 0.000000000000000000e+00
7.234483446712017667e+02 0.000000000000000000e+00
7.237346031746031940e+02 0.000000000000000000e+00
7.240103401360544240e+02 0.000000000000000000e+00
7.242907936507936029e+02 0.000000000000000000e+00
7.245701587301587097e+02 0.000000000000000000e+00
7.248480725623583112e+02 0.000000000000000000e+00
7.251368707482993159e+02 0.000000000000000000e+00
7.254229478458049698e+02 0.000000000000000000e+00
7.257043083900226748e+02 0.000000000000000000e+00
7.259961904761904634e+02 0.000000000000000000e+00
nan -1.000000000000000000e+00
7.265567346938775017e+02 0.000000000000000000e+00
7.268348299319727630e+02 0.000000000000000000e+00
7.271134693877551172e+02 0.000000000000000000e+00
7.274080725623582566e+02 0.000000000000000000e+00
7.276974149659863542e+02 0.000000000000000000e+00
7.279740589569161102e+02 0.000000000000000000e+00
nan -1.000000000000000000e+00
nan -1.000000000000000000e+00
7.288146938775510080e+02 0.000000000000000000e+00
7.291013151927437548e+02 0.000000000000000000e+00
7.293853968253968105e+02 0.000000000000000000e+00
7.296562358276644318e+02 0.000000000000000000e+00
7.299410430839002402e+02 0.000000000000000000e+00
7.302117006802720880e+02 0.000000000000000000e+00
7.305052154195011553e+02 0.000000000000000000e+00
nan -1.000000000000000000e+00
7.310978684807256514e+02 0.000000000000000000e+00
7.313815873015872739e+02 0.000000000000000000e+00
7.316540589569160602e+02 0.000000000000000000e+00
7.319395918367347349e+02 0.000000000000000000e+00
7.322200453514739138e+02 0.000000000000000000e+00
nan -1.000000000000000000e+00
nan -1.000000000000000000e+00
nan -1.000000000000000000e+00
nan -1.000000000000000000e+00
nan -1.000000000000000000e+00
nan -1.000000000000000000e+00
7.341750566893424548e+02 0.000000000000000000e+00
7.344723809523809450e+02 0.000000000000000000e+00
7.347415873015872876e+02 0.000000000000000000e+00
nan -1.000000000000000000e+00
7.353099319727890588e+02 0.000000000000000000e+00
7.356103401360544467e+02 0.000000000000000000e+00
7.358840816326530785e+02 0.000000000000000000e+00
7.361864852607709508e+02 0.000000000000000000e+00
nan -1.000000000000000000e+00
nan -1.000000000000000000e+00
nan -1.000000000000000000e+00
nan -1.000000000000000000e+00
nan -1.000000000000000000e+00
7.378543310657596521e+02 0.000000000000000000e+00
7.381520181405895755e+02 0.000000000000000000e+00
7.384426303854875187e+02 0.000000000000000000e+00
7.387145578231292120e+02 0.000000000000000000e+00
7.389948299319728449e+02 0.000000000000000000e+00
nan -1.000000000000000000e+00
nan -1.000000000000000000e+00
nan -1.000000000000000000e+00
7.401141043083899831e+02 0.000000000000000000e+00
7.403932879818594301e+02 0.000000000000000000e+00
7.406844444444444662e+02 0.000000000000000000e+00
7.409917460317460609e+02 0.000000000000000000e+00
7.412520408160000898e+02 0.000000000000000000e+00
nan -1.000000000000000000e+00
7.418173242630385857e+02 0.000000000000000000e+00
7.420876190476190004e+02 0.000000000000000000e+00
7.423715192743763964e+02 0.000000000000000000e+00
7.426594104308389888e+02 0.000000000000000000e+00
7.429320634920635484e+02 0.000000000000000000e+00
7.432152380952380781e+02 0.000000000000000000e+00
7.435112925170068365e+02 0.000000000000000000e+00
7.437924716553287681e+02 0.000000000000000000e+00
7.440830839002267112e+02 0.000000000000000000e+00
7.443720634920634893e+02 0.000000000000000000e+00
7.446561451247165451e+02 0.000000000000000000e+00
7.449353287981859921e+02 0.000000000000000000e+00
7.452241269841269968e+02 0.000000000000000000e+00
7.455094784580498981e+02 0.000000000000000000e+00
7.457926530612245415e+02 0.000000000000000000e+00
7.460741950113379062e+02 0.000000000000000000e+00
7.463515646258503011e+02 0.000000000000000000e+00
7.466318367346939340e+02 0.000000000000000000e+00
7.469315192743764555e+02 0.000000000000000000e+00
7.472123356009070676e+02 0.000000000000000000e+00
7.474953287981859376e+02 0.000000000000000000e+00
7.477953741496598923e+02 0.000000000000000000e+00
7.480691156462585241e+02 0.000000000000000000e+00
7.483508390022675485e+02 0.000000000000000000e+00
7.486514285714285961e+02 0.000000000000000000e+00
7.489286167800453313e+02 0.000000000000000000e+00
7.492201360544218005e+02 0.000000000000000000e+00
7.495069387755102071e+02 0.000000000000000000e+00
7.497739682539682917e+02 0.000000000000000000e+00
7.500560544217687493e+02 0.000000000000000000e+00
7.503517460317460746e+02 0.000000000000000000e+00
nan -1.000000000000000000e+00
nan -1.000000000000000000e+00
nan -1.000000000000000000e+00
nan -1.000000000000000000e+00
nan -1.000000000000000000e+00
7.520487981859409956e+02 0.000000000000000000e+00
7.523308843537414532e+02 0.000000000000000000e+00
7.526180498866212929e+02 0.000000000000000000e+00
nan -1.000000000000000000e+00
nan -1.000000000000000000e+00
nan -1.000000000000000000e+00
nan -1.000000000000000000e+00
nan -1.000000000000000000e+00
nan -1.000000000000000000e+00
nan -1.000000000000000000e+00
nan -1.000000000000000000e+00
nan -1.000000000000000000e+00
nan -1.000000000000000000e+00
nan -1.000000000000000000e+00
nan -1.000000000000000000e+00
nan -1.000000000000000000e+00
nan -1.000000000000000000e+00
nan -1.000000000000000000e+00
nan -1.000000000000000000e+00
nan -1.000000000000000000e+00
nan -1.000000000000000000e+00
nan -1.000000000000000000e+00
nan -1.000000000000000000e+00
nan -1.000000000000000000e+00
nan -1.000000000000000000e+00
nan -1.000000000000000000e+00
nan -1.000000000000000000e+00
7.599414058956915596e+02 0.000000000000000000e+00
7.602093424036281704e+02 0.000000000000000000e+00
7.605003174603174330e+02 0.000000000000000000e+00
7.607833106575964166e+02 0.000000000000000000e+00
7.610713832199546687e+02 0.000000000000000000e+00
7.613465759637188057e+02 0.000000000000000000e+00
7.616464399092971007e+02 0.000000000000000000e+00
7.619236281179138359e+02 0.000000000000000000e+00
7.622086167800453040e+02 0.000000000000000000e+00
7.624919727891156072e+02 0.000000000000000000e+00
7.627880272108843656e+02 0.000000000000000000e+00
nan -1.000000000000000000e+00
nan -1.000000000000000000e+00
nan -1.000000000000000000e+00
nan -1.000000000000000000e+00
nan -1.000000000000000000e+00
7.644535147392290355e+02 0.000000000000000000e+00
7.647617233560090426e+02 0.000000000000000000e+00
7.650454421768707789e+02 0.000000000000000000e+00
nan -1.000000000000000000e+00
7.656043537414966522e+02 0.000000000000000000e+00
7.658817233560090472e+02 0.000000000000000000e+00
7.661687074829932271e+02 0.000000000000000000e+00
7.664442630385487973e+02 0.000000000000000000e+00
7.667383219954648439e+02 0.000000000000000000e+00
7.670225850340135594e+02 0.000000000000000000e+00
7.673128344671201830e+02 0.000000000000000000e+00
7.675909297052154443e+02 0.000000000000000000e+00
7.678791836734693561e+02 0.000000000000000000e+00
7.681599999999999682e+02 0.000000000000000000e+00
7.684609523809523353e+02 0.000000000000000000e+00
7.687423129251700402e+02 0.000000000000000000e+00
7.690262131519274362e+02 0.000000000000000000e+00
7.693182766439908846e+02 0.000000000000000000e+00
7.696029024943310333e+02 0.000000000000000000e+00
7.698842630385487382e+02 0.000000000000000000e+00
7.701527437641723282e+02 0.000000000000000000e+00
7.704587755102040774e+02 0.000000000000000000e+00
7.707515646258503921e+02 0.000000000000000000e+00
7.710294784580498799e+02 0.000000000000000000e+00
7.713139229024943688e+02 0.000000000000000000e+00
7.716001814058956825e+02 0.000000000000000000e+00
7.718860770975056766e+02 0.000000000000000000e+00
7.721643537414965976e+02 0.000000000000000000e+00
7.724413605442176731e+02 0.000000000000000000e+00
7.727383219954648439e+02 0.000000000000000000e+00
7.730140589569160738e+02 0.000000000000000000e+00
7.733121088435374304e+02 0.000000000000000000e+00
7.736007256235827754e+02 0.000000000000000000e+00
7.738857142857142435e+02 0.000000000000000000e+00
7.741761451247165269e+02 0.000000000000000000e+00
7.744575056689342318e+02 0.000000000000000000e+00
7.747337868480725547e+02 0.000000000000000000e+00
7.750343764172336023e+02 0.000000000000000000e+00
7.753144671201814617e+02 0.000000000000000000e+00
7.755954648526077335e+02 0.000000000000000000e+00
7.758751927437641598e+02 0.000000000000000000e+00
7.761603628117914013e+02 0.000000000000000000e+00
7.764580498866213247e+02 0.000000000000000000e+00
7.767428571428571331e+02 0.000000000000000000e+00
7.770098866213152178e+02 0.000000000000000000e+00
7.773023129251700993e+02 0.000000000000000000e+00
7.775854875283446290e+02 0.000000000000000000e+00
nan -1.000000000000000000e+00
7.781525623582766684e+02 0.000000000000000000e+00
7.784424489795918589e+02 0.000000000000000000e+00
7.787190929705215012e+02 0.000000000000000000e+00
7.789986394557822678e+02 0.000000000000000000e+00
7.792667573696145382e+02 0.000000000000000000e+00
7.795649886621315545e+02 0.000000000000000000e+00
7.798528798185941469e+02 0.000000000000000000e+00
7.801235374149659947e+02 0.000000000000000000e+00
7.804108843537414941e+02 0.000000000000000000e+00
7.806998639455782723e+02 0.000000000000000000e+00
7.809960997732425767e+02 0.000000000000000000e+00
7.812799999999999727e+02 0.000000000000000000e+00
7.815622675736960900e+02 0.000000000000000000e+00
7.818565079365079100e+02 0.000000000000000000e+00
nan -1.000000000000000000e+00
nan -1.000000000000000000e+00
nan -1.000000000000000000e+00
7.829857596371881527e+02 0.000000000000000000e+00
7.832703854875283014e+02 0.000000000000000000e+00
7.835473922902493769e+02 0.000000000000000000e+00
7.838077097505669144e+02 0.000000000000000000e+00
7.840961451247165996e+02 0.000000000000000000e+00
7.843854875283446972e+02 0.000000000000000000e+00
7.846583219954648030e+02 0.000000000000000000e+00
7.849395011337868482e+02 0.000000000000000000e+00
7.852295691609976984e+02 0.000000000000000000e+00
7.855180045351473836e+02 0.000000000000000000e+00
7.858049886621315636e+02 0.000000000000000000e+00
7.860731065759637204e+02 0.000000000000000000e+00
7.863751473922902733e+02 0.000000000000000000e+00
7.866525170068026682e+02 0.000000000000000000e+00
nan -1.000000000000000000e+00
7.872206802721088934e+02 0.000000000000000000e+00
7.875096598639455578e+02 0.000000000000000000e+00
7.877990022675736554e+02 0.000000000000000000e+00
7.880838095238095775e+02 0.000000000000000000e+00
7.883651700680271688e+02 0.000000000000000000e+00
7.886521541950113487e+02 0.000000000000000000e+00
7.889355102040816519e+02 0.000000000000000000e+00
7.892083446712017576e+02 0.000000000000000000e+00
7.895054875283447018e+02 0.000000000000000000e+00
nan -1.000000000000000000e+00
nan -1.000000000000000000e+00
nan -1.000000000000000000e+00
nan -1.000000000000000000e+00
nan -1.000000000000000000e+00
nan -1.000000000000000000e+00
nan -1.000000000000000000e+00
nan -1.000000000000000000e+00
nan -1.000000000000000000e+00
nan -1.000000000000000000e+00
nan -1.000000000000000000e+00
7.929188208616780003e+02 0.000000000000000000e+00
7.931952834467119828e+02 0.000000000000000000e+00
7.934839002267573278e+02 0.000000000000000000e+00
7.937569160997732070e+02 0.000000000000000000e+00
7.940440816326530467e+02 0.000000000000000000e+00
7.943339682539682371e+02 0.000000000000000000e+00
7.946222222222222626e+02 0.000000000000000000e+00
7.949048526077096994e+02 0.000000000000000000e+00
7.951889342403627552e+02 0.000000000000000000e+00
7.954878911564626378e+02 0.000000000000000000e+00
7.957741496598639515e+02 0.000000000000000000e+00
nan -1.000000000000000000e+00
7.963508390022675485e+02 0.000000000000000000e+00
7.966425396825396774e+02 0.000000000000000000e+00
7.969266213151927332e+02 0.000000000000000000e+00
7.972136054421769131e+02 0.000000000000000000e+00
7.974893424036281431e+02 0.000000000000000000e+00
7.977815873015872512e+02 0.000000000000000000e+00
7.980636734693877088e+02 0.000000000000000000e+00
nan -1.000000000000000000e+00
nan -1.000000000000000000e+00
nan -1.000000000000000000e+00
nan -1.000000000000000000e+00
nan -1.000000000000000000e+00
nan -1.000000000000000000e+00
nan -1.000000000000000000e+00
nan -1.000000000000000000e+00
nan -1.000000000000000000e+00
nan -1.000000000000000000e+00
nan -1.000000000000000000e+00
nan -1.000000000000000000e+00
8.017777777777778283e+02 0.000000000000000000e+00
8.020718367346938749e+02 0.000000000000000000e+00
8.023611791383219725e+02 0.000000000000000000e+00
8.026592290249433290e+02 0.000000000000000000e+00
nan -1.000000000000000000e+00
8.032297505668934718e+02 0.000000000000000000e+00
8.035004081632653197e+02 0.000000000000000000e+00
8.037919274376416752e+02 0.000000000000000000e+00
nan -1.000000000000000000e+00
nan -1.000000000000000000e+00
nan -1.000000000000000000e+00
nan -1.000000000000000000e+00
nan -1.000000000000000000e+00
8.055004081632653197e+02 0.000000000000000000e+00
8.057754195011337970e+02 0.000000000000000000e+00
8.060718367346938749e+02 0.000000000000000000e+00
8.063187301587302045e+02 0.000000000000000000e+00
nan -1.000000000000000000e+00
nan -1.000000000000000000e+00
nan -1.000000000000000000e+00
nan -1.000000000000000000e+00
nan -1.000000000000000000e+00
8.080313832199547051e+02 0.000000000000000000e+00
8.083317913832199793e+02 0.000000000000000000e+00
8.085775963718821231e+02 0.000000000000000000e+00
nan -1.000000000000000000e+00
nan -1.000000000000000000e+00
nan -1.000000000000000000e+00
nan -1.000000000000000000e+00
nan -1.000000000000000000e+00
nan -1.000000000000000000e+00
nan -1.000000000000000000e+00
nan -1.000000000000000000e+00
nan -1.000000000000000000e+00
nan -1.000000000000000000e+00
8.117503854875283196e+02 0.000000000000000000e+00
8.120444444444444798e+02 0.000000000000000000e+00
8.123274376417233498e+02 0.000000000000000000e+00
8.126104308390022197e+02 0.000000000000000000e+00
8.129026757369614415e+02 0.000000000000000000e+00
8.131813151927437957e+02 0.000000000000000000e+00
8.134688435374149549e+02 0.000000000000000000e+00
8.137574603174602998e+02 0.000000000000000000e+00
8.140439002267573869e+02 0.000000000000000000e+00
8.143308843537414532e+02 0.000000000000000000e+00
nan -1.000000000000000000e+00
8.148972335600907400e+02 0.000000000000000000e+00
8.151755102040816610e+02 0.000000000000000000e+00
8.154588662131519641e+02 0.000000000000000000e+00
8.157313378684807503e+02 0.000000000000000000e+00
nan -1.000000000000000000e+00
8.163007709750567074e+02 0.000000000000000000e+00
8.165743310657596794e+02 0.000000000000000000e+00
8.168353741496598559e+02 0.000000000000000000e+00
8.171455782312924612e+02 0.000000000000000000e+00
nan -1.000000000000000000e+00
8.176952380952380963e+02 0.000000000000000000e+00
8.179802267573695644e+02 0.000000000000000000e+00
8.182507029478457525e+02 0.000000000000000000e+00
8.185385941043083449e+02 0.000000000000000000e+00
8.188277551020407827e+02 0.000000000000000000e+00
nan -1.000000000000000000e+00
8.193908390022676258e+02 0.000000000000000000e+00
8.196721995464852171e+02 0.000000000000000000e+00
8.199414058956915596e+02 0.000000000000000000e+00
8.202260317460317083e+02 0.000000000000000000e+00
8.204954195011338243e+02 0.000000000000000000e+00
8.207931065759637477e+02 0.000000000000000000e+00
8.210659410430838534e+02 0.000000000000000000e+00
nan -1.000000000000000000e+00
8.216277551020408509e+02 0.000000000000000000e+00
nan -1.000000000000000000e+00
8.221843083900226929e+02 0.000000000000000000e+00
8.224720181405896255e+02 0.000000000000000000e+00
8.227497505668934537e+02 0.000000000000000000e+00
8.230360090702947673e+02 0.000000000000000000e+00
8.233126530612245233e+02 0.000000000000000000e+00
nan -1.000000000000000000e+00
8.238661224489795813e+02 0.000000000000000000e+00
nan -1.000000000000000000e+00
8.244335600907029402e+02 0.000000000000000000e+00
nan -1.000000000000000000e+00
8.249926530612244733e+02 0.000000000000000000e+00
8.252832653061224164e+02 0.000000000000000000e+00
8.255588208616779866e+02 0.000000000000000000e+00
nan -1.000000000000000000e+00
nan -1.000000000000000000e+00
nan -1.000000000000000000e+00
nan -1.000000000000000000e+00
nan -1.000000000000000000e+00
nan -1.000000000000000000e+00
nan -1.000000000000000000e+00
nan -1.000000000000000000e+00
8.280796371882086078e+02 0.000000000000000000e+00
8.283490249433106101e+02 0.000000000000000000e+00
8.286405442176870793e+02 0.000000000000000000e+00
8.289217233560091245e+02 0.000000000000000000e+00
8.291903854875283741e+02 0.000000000000000000e+00
8.294868027210884520e+02 0.000000000000000000e+00
8.297630839002267749e+02 0.000000000000000000e+00
nan -1.000000000000000000e+00
8.303370521541950211e+02 0.000000000000000000e+00
8.306300226757369956e+02 0.000000000000000000e+00
8.309208163265305984e+02 0.000000000000000000e+00
nan -1.000000000000000000e+00
nan -1.000000000000000000e+00
nan -1.000000000000000000e+00
nan -1.000000000000000000e+00
nan -1.000000000000000000e+00
nan -1.000000000000000000e+00
nan -1.000000000000000000e+00
8.332121541950112942e+02 0.000000000000000000e+00
8.334784580498866262e+02 0.000000000000000000e+00
8.337766893424036425e+02 0.000000000000000000e+00
nan -1.000000000000000000e+00
nan -1.000000000000000000e+00
nan -1.000000000000000000e+00
nan -1.000000000000000000e+00
nan -1.000000000000000000e+00
8.354886167800453904e+02 0.000000000000000000e+00
8.357783219954648075e+02 0.000000000000000000e+00
8.360727437641722872e+02 0.000000000000000000e+00
nan -1.000000000000000000e+00
nan -1.000000000000000000e+00
nan -1.000000000000000000e+00
nan -1.000000000000000000e+00
nan -1.000000000000000000e+00
nan -1.000000000000000000e+00
nan -1.000000000000000000e+00
nan -1.000000000000000000e+00
nan -1.000000000000000000e+00
nan -1.000000000000000000e+00
nan -1.000000000000000000e+00
nan -1.000000000000000000e+00
nan -1.000000000000000000e+00
nan -1.000000000000000000e+00
nan -1.000000000000000000e+00
nan -1.000000000000000000e+00
nan -1.000000000000000000e+00
nan -1.000000000000000000e+00
nan -1.000000000000000000e+00
nan -1.000000000000000000e+00
nan -1.000000000000000000e+00
nan -1.000000000000000000e+00
nan -1.000000000000000000e+00
8.428883446712018213e+02 0.000000000000000000e+00
8.431637188208617317e+02 0.000000000000000000e+00
8.434516099773242104e+02 0.000000000000000000e+00
nan -1.000000000000000000e+00
nan -1.000000000000000000e+00
nan -1.000000000000000000e+00
nan -1.000000000000000000e+00
8.449781405895691933e+02 0.000000000000000000e+00
8.452667573696145382e+02 0.000000000000000000e+00
8.455600907029478321e+02 0.000000000000000000e+00
nan -1.000000000000000000e+00
nan -1.000000000000000000e+00
nan -1.000000000000000000e+00
nan -1.000000000000000000e+00
8.469752380952380690e+02 0.000000000000000000e+00
8.472529705215418971e+02 0.000000000000000000e+00
8.475453968253967787e+02 0.000000000000000000e+00
nan -1.000000000000000000e+00
nan -1.000000000000000000e+00
nan -1.000000000000000000e+00
8.485625396825396365e+02 0.000000000000000000e+00
8.488351927437641962e+02 0.000000000000000000e+00
8.491261678004534588e+02 0.000000000000000000e+00
nan -1.000000000000000000e+00
nan -1.000000000000000000e+00
8.499677097505668826e+02 0.000000000000000000e+00
8.502532426303854436e+02 0.000000000000000000e+00
8.505407709750567165e+02 0.000000000000000000e+00
nan -1.000000000000000000e+00
nan -1.000000000000000000e+00
nan -1.000000000000000000e+00
8.516261224489795723e+02 0.000000000000000000e+00
8.519508390022675712e+02 0.000000000000000000e+00
8.522418140589569475e+02 0.000000000000000000e+00
8.525235374149659719e+02 0.000000000000000000e+00
nan -1.000000000000000000e+00
nan -1.000000000000000000e+00
nan -1.000000000000000000e+00
nan -1.000000000000000000e+00
nan -1.000000000000000000e+00
8.542171428571429033e+02 0.000000000000000000e+00
8.545155555555555793e+02 0.000000000000000000e+00
8.547965532879818511e+02 0.000000000000000000e+00
8.550673922902494724e+02 0.000000000000000000e+00
nan -1.000000000000000000e+00
nan -1.000000000000000000e+00
nan -1.000000000000000000e+00
nan -1.000000000000000000e+00
nan -1.000000000000000000e+00
nan -1.000000000000000000e+00
nan -1.000000000000000000e+00
nan -1.000000000000000000e+00
8.576230385487527883e+02 0.000000000000000000e+00
8.579239909297052691e+02 0.000000000000000000e+00
8.582089795918367372e+02 0.000000000000000000e+00
8.584970521541949893e+02 0.000000000000000000e+00
nan -1.000000000000000000e+00
nan -1.000000000000000000e+00
nan -1.000000000000000000e+00
nan -1.000000000000000000e+00
8.598568707482993432e+02 0.000000000000000000e+00
8.601458503401360076e+02 0.000000000000000000e+00
8.604368253968253839e+02 0.000000000000000000e+00
8.607062131519273862e+02 0.000000000000000000e+00
8.609908390022675349e+02 0.000000000000000000e+00
8.612796371882086532e+02 0.000000000000000000e+00
8.615568253968253885e+02 0.000000000000000000e+00
8.618285714285714221e+02 0.000000000000000000e+00
nan -1.000000000000000000e+00
nan -1.000000000000000000e+00
nan -1.000000000000000000e+00
nan -1.000000000000000000e+00
nan -1.000000000000000000e+00
nan -1.000000000000000000e+00
nan -1.000000000000000000e+00
nan -1.000000000000000000e+00
8.643539229024943324e+02 0.000000000000000000e+00
8.646372789115646356e+02 0.000000000000000000e+00
8.649445804988662303e+02 0.000000000000000000e+00
nan -1.000000000000000000e+00
8.655105668934240839e+02 0.000000000000000000e+00
8.657901133786848504e+02 0.000000000000000000e+00
8.660790929705215149e+02 0.000000000000000000e+00
nan -1.000000000000000000e+00
8.666612244897959272e+02 0.000000000000000000e+00
8.669385941043084358e+02 0.000000000000000000e+00
8.672270294784580074e+02 0.000000000000000000e+00
nan -1.000000000000000000e+00
nan -1.000000000000000000e+00
nan -1.000000000000000000e+00
nan -1.000000000000000000e+00
nan -1.000000000000000000e+00
nan -1.000000000000000000e+00
nan -1.000000000000000000e+00
nan -1.000000000000000000e+00
nan -1.000000000000000000e+00
8.700856235827664023e+02 0.000000000000000000e+00
8.703664399092970143e+02 0.000000000000000000e+00
8.706577777777778238e+02 0.000000000000000000e+00
nan -1.000000000000000000e+00
8.712281179138321932e+02 0.000000000000000000e+00
8.715140136054421873e+02 0.000000000000000000e+00
8.717957369614512118e+02 0.000000000000000000e+00
8.720698412698412767e+02 0.000000000000000000e+00
8.723555555555556111e+02 0.000000000000000000e+00
8.726300226757369956e+02 0.000000000000000000e+00
8.729179138321995879e+02 0.000000000000000000e+00
nan -1.000000000000000000e+00
nan -1.000000000000000000e+00
8.737614512471654962e+02 0.000000000000000000e+00
8.740564172335600688e+02 0.000000000000000000e+00
8.743297959183673811e+02 0.000000000000000000e+00
8.746091609977323742e+02 0.000000000000000000e+00
8.748778231292517376e+02 0.000000000000000000e+00
8.751718820861677841e+02 0.000000000000000000e+00
nan -1.000000000000000000e+00
8.757395011337868027e+02 0.000000000000000000e+00
8.760252154195011371e+02 0.000000000000000000e+00
8.763143764172335750e+02 0.000000000000000000e+00
8.765910204081632173e+02 0.000000000000000000e+00
8.768687528344671591e+02 0.000000000000000000e+00
8.771437641723356364e+02 0.000000000000000000e+00
8.774336507936508269e+02 0.000000000000000000e+00
nan -1.000000000000000000e+00
nan -1.000000000000000000e+00
8.782762811791383228e+02 0.000000000000000000e+00
8.785705215419501428e+02 0.000000000000000000e+00
8.788533333333333530e+02 0.000000000000000000e+00
8.791319727891155935e+02 0.000000000000000000e+00
8.794039002267574006e+02 0.000000000000000000e+00
8.796995918367347258e+02 0.000000000000000000e+00
nan -1.000000000000000000e+00
8.802614058956916097e+02 0.000000000000000000e+00
8.805491156462585423e+02 0.000000000000000000e+00
8.808350113378685364e+02 0.000000000000000000e+00
8.811140136054422101e+02 0.000000000000000000e+00
8.813984580498865853e+02 0.000000000000000000e+00
8.816754648526076608e+02 0.000000000000000000e+00
nan -1.000000000000000000e+00
nan -1.000000000000000000e+00
nan -1.000000000000000000e+00
8.827981859410431298e+02 0.000000000000000000e+00
8.830858956916099487e+02 0.000000000000000000e+00
8.833647165532879626e+02 0.000000000000000000e+00
8.836429931972788836e+02 0.000000000000000000e+00
8.839060317460317719e+02 0.000000000000000000e+00
8.841895691609977348e+02 0.000000000000000000e+00
nan -1.000000000000000000e+00
nan -1.000000000000000000e+00
nan -1.000000000000000000e+00
8.853583673469387350e+02 0.000000000000000000e+00
8.856328344671202331e+02 0.000000000000000000e+00
8.859131065759637522e+02 0.000000000000000000e+00
8.861957369614513027e+02 0.000000000000000000e+00
8.864845351473923074e+02 0.000000000000000000e+00
nan -1.000000000000000000e+00
nan -1.000000000000000000e+00
nan -1.000000000000000000e+00
nan -1.000000000000000000e+00
nan -1.000000000000000000e+00
8.881884807256235490e+02 0.000000000000000000e+00
8.884694784580499345e+02 0.000000000000000000e+00
8.887541043083899694e+02 0.000000000000000000e+00
8.890173242630385175e+02 0.000000000000000000e+00
8.893209977324263491e+02 0.000000000000000000e+00
nan -1.000000000000000000e+00
nan -1.000000000000000000e+00
nan -1.000000000000000000e+00
nan -1.000000000000000000e+00
nan -1.000000000000000000e+00
nan -1.000000000000000000e+00
nan -1.000000000000000000e+00
nan -1.000000000000000000e+00
nan -1.000000000000000000e+00
nan -1.000000000000000000e+00
nan -1.000000000000000000e+00
8.927087528344670773e+02 0.000000000000000000e+00
8.929815873015872967e+02 0.000000000000000000e+00
8.932691156462584559e+02 0.000000000000000000e+00
nan -1.000000000000000000e+00
8.938262131519273908e+02 0.000000000000000000e+00
8.941017687074829610e+02 0.000000000000000000e+00
8.943900226757369865e+02 0.000000000000000000e+00
8.946721088435374440e+02 0.000000000000000000e+00
8.949473015873015811e+02 0.000000000000000000e+00
nan -1.000000000000000000e+00
nan -1.000000000000000000e+00
nan -1.000000000000000000e+00
8.960482539682540164e+02 0.000000000000000000e+00
8.963283446712017621e+02 0.000000000000000000e+00
8.966169614512472208e+02 0.000000000000000000e+00
8.968992290249433381e+02 0.000000000000000000e+00
nan -1.000000000000000000e+00
8.974692063492063880e+02 0.000000000000000000e+00
8.977445804988661848e+02 0.000000000000000000e+00
8.980179591836734971e+02 0.000000000000000000e+00
nan -1.000000000000000000e+00
nan -1.000000000000000000e+00
nan -1.000000000000000000e+00
nan -1.000000000000000000e+00
nan -1.000000000000000000e+00
nan -1.000000000000000000e+00
nan -1.000000000000000000e+00
nan -1.000000000000000000e+00
9.005077551020408464e+02 0.000000000000000000e+00
9.008045351473922437e+02 0.000000000000000000e+00
9.010993197278911566e+02 0.000000000000000000e+00
9.013803174603174284e+02 0.000000000000000000e+00
9.016584126984126897e+02 0.000000000000000000e+00
9.019238095238094957e+02 0.000000000000000000e+00
9.022191383219955014e+02 0.000000000000000000e+00
9.025082993197279393e+02 0.000000000000000000e+00
9.027931065759637477e+02 0.000000000000000000e+00
9.030626757369614097e+02 0.000000000000000000e+00
9.033590929705214876e+02 0.000000000000000000e+00
9.036366439909296560e+02 0.000000000000000000e+00
9.039232653061224028e+02 0.000000000000000000e+00
9.041948299319727766e+02 0.000000000000000000e+00
9.044812698412698637e+02 0.000000000000000000e+00
9.047595464852607847e+02 0.000000000000000000e+00
9.050476190476190368e+02 0.000000000000000000e+00
9.053309750566893399e+02 0.000000000000000000e+00
9.056266666666666652e+02 0.000000000000000000e+00
9.059002267573696372e+02 0.000000000000000000e+00
9.061824943310657545e+02 0.000000000000000000e+00
9.064607709750566755e+02 0.000000000000000000e+00
9.067450340136053910e+02 0.000000000000000000e+00
9.070267573696145291e+02 0.000000000000000000e+00
9.073137414965985954e+02 0.000000000000000000e+00
9.076050793650794049e+02 0.000000000000000000e+00
9.079031292517006477e+02 0.000000000000000000e+00
9.081832199546485072e+02 0.000000000000000000e+00
9.084714739229025326e+02 0.000000000000000000e+00
nan -1.000000000000000000e+00
nan -1.000000000000000000e+00
nan -1.000000000000000000e+00
nan -1.000000000000000000e+00
nan -1.000000000000000000e+00
nan -1.000000000000000000e+00
9.104651247165533050e+02 0.000000000000000000e+00
9.107497505668934537e+02 0.000000000000000000e+00
9.110321995464852307e+02 0.000000000000000000e+00
9.113104761904761517e+02 0.000000000000000000e+00
9.115956462585033933e+02 0.000000000000000000e+00
9.118947845804988219e+02 0.000000000000000000e+00
9.121737868480726092e+02 0.000000000000000000e+00
9.124754648526077290e+02 0.000000000000000000e+00
9.127606349206349705e+02 0.000000000000000000e+00
9.130398185941043039e+02 0.000000000000000000e+00
9.133271655328798033e+02 0.000000000000000000e+00
9.136116099773242922e+02 0.000000000000000000e+00
9.138897052154195535e+02 0.000000000000000000e+00
9.141679818594104745e+02 0.000000000000000000e+00
9.144567800453514792e+02 0.000000000000000000e+00
9.147522902494331447e+02 0.000000000000000000e+00
9.150274829931972818e+02 0.000000000000000000e+00
9.153150113378684409e+02 0.000000000000000000e+00
9.155978231292516512e+02 0.000000000000000000e+00
9.158860770975056766e+02 0.000000000000000000e+00
9.161623582766439995e+02 0.000000000000000000e+00
9.164564172335600460e+02 0.000000000000000000e+00
9.167434013605442260e+02 0.000000000000000000e+00
nan -1.000000000000000000e+00
nan -1.000000000000000000e+00
nan -1.000000000000000000e+00
nan -1.000000000000000000e+00
nan -1.000000000000000000e+00
nan -1.000000000000000000e+00
nan -1.000000000000000000e+00
nan -1.000000000000000000e+00
nan -1.000000000000000000e+00
nan -1.000000000000000000e+00
9.198318367346938658e+02 0.000000000000000000e+00
9.201155555555556020e+02 0.000000000000000000e+00
9.203974603174602862e+02 0.000000000000000000e+00
9.206762811791383001e+02 0.000000000000000000e+00
9.209647165532879853e+02 0.000000000000000000e+00
9.212507936507936392e+02 0.000000000000000000e+00
9.215368707482992932e+02 0.000000000000000000e+00
nan -1.000000000000000000e+00
9.221030385487528065e+02 0.000000000000000000e+00
9.223871201814058622e+02 0.000000000000000000e+00
9.226726530612245369e+02 0.000000000000000000e+00
9.229474829931972408e+02 0.000000000000000000e+00
9.232446258503401850e+02 0.000000000000000000e+00
9.235279818594103745e+02 0.000000000000000000e+00
9.238167800453514928e+02 0.000000000000000000e+00
nan -1.000000000000000000e+00
nan -1.000000000000000000e+00
nan -1.000000000000000000e+00
nan -1.000000000000000000e+00
nan -1.000000000000000000e+00
nan -1.000000000000000000e+00
nan -1.000000000000000000e+00
nan -1.000000000000000000e+00
nan -1.000000000000000000e+00
nan -1.000000000000000000e+00
nan -1.000000000000000000e+00
nan -1.000000000000000000e+00
nan -1.000000000000000000e+00
nan -1.000000000000000000e+00
nan -1.000000000000000000e+00
nan -1.000000000000000000e+00
9.288656689342403752e+02 0.000000000000000000e+00
9.291513832199545959e+02 0.000000000000000000e+00
9.294265759637188467e+02 0.000000000000000000e+00
nan -1.000000000000000000e+00
9.300103401360544240e+02 0.000000000000000000e+00
9.302989569160997689e+02 0.000000000000000000e+00
9.305815873015873194e+02 0.000000000000000000e+00
9.308660317460316946e+02 0.000000000000000000e+00
9.311544671201813799e+02 0.000000000000000000e+00
nan -1.000000000000000000e+00
nan -1.000000000000000000e+00
nan -1.000000000000000000e+00
nan -1.000000000000000000e+00
nan -1.000000000000000000e+00
nan -1.000000000000000000e+00
nan -1.000000000000000000e+00
nan -1.000000000000000000e+00
nan -1.000000000000000000e+00
nan -1.000000000000000000e+00
nan -1.000000000000000000e+00
nan -1.000000000000000000e+00
nan -1.000000000000000000e+00
nan -1.000000000000000000e+00
nan -1.000000000000000000e+00
nan -1.000000000000000000e+00
nan -1.000000000000000000e+00
nan -1.000000000000000000e+00
9.367929251700679742e+02 0.000000000000000000e+00
9.370931519274375887e+02 0.000000000000000000e+00
9.373585487528345084e+02 0.000000000000000000e+00
9.376424489795917907e+02 0.000000000000000000e+00
9.379326984126984144e+02 0.000000000000000000e+00
9.382117006802720880e+02 0.000000000000000000e+00
9.384990476190475874e+02 0.000000000000000000e+00
9.387695238095237755e+02 0.000000000000000000e+00
9.390644897959183481e+02 0.000000000000000000e+00
9.393518367346938476e+02 0.000000000000000000e+00
9.396468027210884202e+02 0.000000000000000000e+00
9.399120181405895664e+02 0.000000000000000000e+00
9.402024489795918498e+02 0.000000000000000000e+00
9.404876190476190914e+02 0.000000000000000000e+00
9.407769614512471890e+02 0.000000000000000000e+00
9.410563265306122958e+02 0.000000000000000000e+00
9.413523809523809405e+02 0.000000000000000000e+00
9.416517006802721426e+02 0.000000000000000000e+00
9.419535600907029220e+02 0.000000000000000000e+00
9.422251247165532959e+02 0.000000000000000000e+00
9.425151927437641461e+02 0.000000000000000000e+00
9.427927437641723145e+02 0.000000000000000000e+00
9.430882539682539800e+02 0.000000000000000000e+00
9.433737868480725410e+02 0.000000000000000000e+00
9.436562358276644318e+02 0.000000000000000000e+00
9.439577324263038918e+02 0.000000000000000000e+00
9.442521541950113715e+02 0.000000000000000000e+00
9.445240816326530648e+02 0.000000000000000000e+00
9.448110657596372448e+02 0.000000000000000000e+00
9.450802721088435874e+02 0.000000000000000000e+00
9.453678004535147466e+02 0.000000000000000000e+00
nan -1.000000000000000000e+00
nan -1.000000000000000000e+00
nan -1.000000000000000000e+00
nan -1.000000000000000000e+00
nan -1.000000000000000000e+00
nan -1.000000000000000000e+00
nan -1.000000000000000000e+00
nan -1.000000000000000000e+00
nan -1.000000000000000000e+00
nan -1.000000000000000000e+00
9.484731065759636977e+02 0.000000000000000000e+00
9.487580952380952795e+02 0.000000000000000000e+00
9.490291156462584468e+02 0.000000000000000000e+00
9.493141043083900286e+02 0.000000000000000000e+00
9.495894784580499390e+02 0.000000000000000000e+00
9.498895238095237801e+02 0.000000000000000000e+00
9.501587301587301226e+02 0.000000000000000000e+00
nan -1.000000000000000000e+00
9.507125623582766138e+02 0.000000000000000000e+00
9.509975510204081957e+02 0.000000000000000000e+00
9.512716553287981469e+02 0.000000000000000000e+00
nan -1.000000000000000000e+00
9.518340136054421237e+02 0.000000000000000000e+00
9.521242630385487473e+02 0.000000000000000000e+00
9.523941950113378425e+02 0.000000000000000000e+00
9.526786394557823314e+02 0.000000000000000000e+00
9.529638095238095730e+02 0.000000000000000000e+00
nan -1.000000000000000000e+00
nan -1.000000000000000000e+00
nan -1.000000000000000000e+00
nan -1.000000000000000000e+00
nan -1.000000000000000000e+00
nan -1.000000000000000000e+00
9.548783673469388305e+02 0.000000000000000000e+00
9.551653514739228967e+02 0.000000000000000000e+00
9.554592290249432835e+02 0.000000000000000000e+00
9.557297052154194716e+02 0.000000000000000000e+00
9.559974603174603089e+02 0.000000000000000000e+00
9.562731972789115389e+02 0.000000000000000000e+00
9.565563718820861823e+02 0.000000000000000000e+00
9.568293877551020614e+02 0.000000000000000000e+00
9.571229024943310151e+02 0.000000000000000000e+00
9.573933786848072032e+02 0.000000000000000000e+00
9.576790929705215376e+02 0.000000000000000000e+00
9.579530158730158291e+02 0.000000000000000000e+00
9.582360090702948128e+02 0.000000000000000000e+00
9.585146485260770532e+02 0.000000000000000000e+00
9.587987301587301090e+02 0.000000000000000000e+00
9.590735600907029266e+02 0.000000000000000000e+00
9.593561904761904771e+02 0.000000000000000000e+00
9.596339229024943052e+02 0.000000000000000000e+00
9.599285260770975583e+02 0.000000000000000000e+00
9.601959183673469624e+02 0.000000000000000000e+00
9.604845351473923074e+02 0.000000000000000000e+00
9.607726077097505595e+02 0.000000000000000000e+00
9.610561451247165223e+02 0.000000000000000000e+00
9.613280725623583294e+02 0.000000000000000000e+00
9.616119727891156117e+02 0.000000000000000000e+00
9.618855328798185838e+02 0.000000000000000000e+00
9.621750566893424548e+02 0.000000000000000000e+00
9.624440816326530239e+02 0.000000000000000000e+00
9.627297959183673584e+02 0.000000000000000000e+00
9.630104308390023107e+02 0.000000000000000000e+00
9.632990476190476556e+02 0.000000000000000000e+00
nan -1.000000000000000000e+00
nan -1.000000000000000000e+00
9.641422222222222445e+02 0.000000000000000000e+00
9.644259410430838670e+02 0.000000000000000000e+00
9.646984126984126533e+02 0.000000000000000000e+00
9.649897505668934627e+02 0.000000000000000000e+00
9.652702040816326416e+02 0.000000000000000000e+00
9.655512018140589134e+02 0.000000000000000000e+00
9.658251247165533186e+02 0.000000000000000000e+00
9.661113832199546323e+02 0.000000000000000000e+00
9.663858503401360167e+02 0.000000000000000000e+00
9.666668480725624022e+02 0.000000000000000000e+00
9.669442176870747971e+02 0.000000000000000000e+00
9.672264852607710282e+02 0.000000000000000000e+00
9.675063945578231142e+02 0.000000000000000000e+00
9.677875736961451594e+02 0.000000000000000000e+00
9.680643990929705751e+02 0.000000000000000000e+00
9.683555555555556111e+02 0.000000000000000000e+00
9.686280272108843974e+02 0.000000000000000000e+00
9.689179138321995879e+02 0.000000000000000000e+00
9.691878458049886831e+02 0.000000000000000000e+00
9.694722902494330583e+02 0.000000000000000000e+00
9.697536507936507633e+02 0.000000000000000000e+00
9.700321088435374577e+02 0.000000000000000000e+00
9.703091156462585332e+02 0.000000000000000000e+00
9.706020861678005076e+02 0.000000000000000000e+00
9.708761904761904589e+02 0.000000000000000000e+00
9.711609977324262672e+02 0.000000000000000000e+00
9.714312925170067956e+02 0.000000000000000000e+00
9.717220861678003985e+02 0.000000000000000000e+00
nan -1.000000000000000000e+00
nan -1.000000000000000000e+00
nan -1.000000000000000000e+00
9.728439002267573414e+02 0.000000000000000000e+00
9.731219954648526027e+02 0.000000000000000000e+00
9.734153287981858966e+02 0.000000000000000000e+00
9.736841723356009197e+02 0.000000000000000000e+00
9.739680725623583157e+02 0.000000000000000000e+00
9.742545124716552891e+02 0.000000000000000000e+00
9.745329705215419835e+02 0.000000000000000000e+00
9.748150566893424411e+02 0.000000000000000000e+00
9.750936961451246816e+02 0.000000000000000000e+00
9.753697959183673447e+02 0.000000000000000000e+00
9.756589569160997826e+02 0.000000000000000000e+00
9.759339682539682599e+02 0.000000000000000000e+00
9.762213151927437593e+02 0.000000000000000000e+00
9.764986848072562680e+02 0.000000000000000000e+00
9.767800453514739729e+02 0.000000000000000000e+00
9.770565079365079555e+02 0.000000000000000000e+00
9.773376870748298870e+02 0.000000000000000000e+00
9.776239455782313144e+02 0.000000000000000000e+00
9.779073015873016175e+02 0.000000000000000000e+00
9.781756009070294340e+02 0.000000000000000000e+00
9.784711111111110995e+02 0.000000000000000000e+00
9.787541043083899694e+02 0.000000000000000000e+00
9.790421768707483352e+02 0.000000000000000000e+00
9.793079365079364607e+02 0.000000000000000000e+00
9.796063492063492504e+02 0.000000000000000000e+00
9.798835374149659856e+02 0.000000000000000000e+00
9.801712471655329182e+02 0.000000000000000000e+00
9.804455328798186429e+02 0.000000000000000000e+00
9.807370521541949984e+02 0.000000000000000000e+00
9.810269387755101889e+02 0.000000000000000000e+00
9.813092063492063062e+02 0.000000000000000000e+00
nan -1.000000000000000000e+00
nan -1.000000000000000000e+00
9.821498412698413176e+02 0.000000000000000000e+00
9.824326530612245278e+02 0.000000000000000000e+00
9.827161904761904907e+02 0.000000000000000000e+00
9.830004535147392062e+02 0.000000000000000000e+00
9.832845351473922619e+02 0.000000000000000000e+00
9.835711564625850087e+02 0.000000000000000000e+00
9.838438095238095684e+02 0.000000000000000000e+00
9.841266213151927786e+02 0.000000000000000000e+00
9.844029024943311015e+02 0.000000000000000000e+00
9.846811791383220225e+02 0.000000000000000000e+00
9.849442176870747971e+02 0.000000000000000000e+00
9.852292063492063789e+02 0.000000000000000000e+00
9.855158276643991258e+02 0.000000000000000000e+00
9.857951927437641189e+02 0.000000000000000000e+00
9.860682086167799980e+02 0.000000000000000000e+00
9.863530158730159201e+02 0.000000000000000000e+00
9.866298412698412221e+02 0.000000000000000000e+00
9.869151927437641234e+02 0.000000000000000000e+00
9.871784126984126715e+02 0.000000000000000000e+00
9.874675736961451094e+02 0.000000000000000000e+00
9.877518367346938248e+02 0.000000000000000000e+00
9.880350113378684682e+02 0.000000000000000000e+00
9.883145578231292347e+02 0.000000000000000000e+00
9.885953741496598468e+02 0.000000000000000000e+00
9.888818140589569339e+02 0.000000000000000000e+00
nan -1.000000000000000000e+00
9.894343764172335796e+02 0.000000000000000000e+00
9.896943310657596840e+02 0.000000000000000000e+00
9.899887528344671637e+02 0.000000000000000000e+00
nan -1.000000000000000000e+00
nan -1.000000000000000000e+00
9.908194104308389569e+02 0.000000000000000000e+00
9.910947845804988674e+02 0.000000000000000000e+00
9.913828571428571195e+02 0.000000000000000000e+00
9.916662131519274226e+02 0.000000000000000000e+00
9.919421315192744260e+02 0.000000000000000000e+00
9.922227664399092646e+02 0.000000000000000000e+00
9.925043083900226293e+02 0.000000000000000000e+00
9.927677097505668371e+02 0.000000000000000000e+00
9.930545124716553573e+02 0.000000000000000000e+00
nan -1.000000000000000000e+00
9.936136054421768904e+02 0.000000000000000000e+00
9.938942403628118427e+02 0.000000000000000000e+00
9.941821315192743214e+02 0.000000000000000000e+00
9.944567800453514792e+02 0.000000000000000000e+00
9.947258049886621620e+02 0.000000000000000000e+00
nan -1.000000000000000000e+00
9.953113832199546778e+02 0.000000000000000000e+00
9.955880272108843201e+02 0.000000000000000000e+00
9.958817233560090472e+02 0.000000000000000000e+00
9.961574603174602771e+02 0.000000000000000000e+00
9.964375510204081365e+02 0.000000000000000000e+00
9.967192743764172747e+02 0.000000000000000000e+00
nan -1.000000000000000000e+00
nan -1.000000000000000000e+00
nan -1.000000000000000000e+00
9.978448979591836405e+02 0.000000000000000000e+00
9.981371428571428623e+02 0.000000000000000000e+00
9.983840362811791920e+02 0.000000000000000000e+00
nan -1.000000000000000000e+00
nan -1.000000000000000000e+00
nan -1.000000000000000000e+00
nan -1.000000000000000000e+00
nan -1.000000000000000000e+00
1.000102312925170054e+03 0.000000000000000000e+00
1.000383673469387759e+03 0.000000000000000000e+00
1.000661405895691587e+03 0.000000000000000000e+00
1.000946938775510148e+03 0.000000000000000000e+00
1.001227029478458007e+03 0.000000000000000000e+00
1.001509841269841218e+03 0.000000000000000000e+00
1.001784126984126942e+03 0.000000000000000000e+00
1.002065668934240307e+03 0.000000000000000000e+00
1.002334693877550990e+03 0.000000000000000000e+00
1.002628752834467150e+03 0.000000000000000000e+00
1.002905034013605473e+03 0.000000000000000000e+00
1.003182947845804961e+03 0.000000000000000000e+00
1.003467029478458016e+03 0.000000000000000000e+00
1.003753287981859444e+03 0.000000000000000000e+00
1.004022131519274353e+03 0.000000000000000000e+00
1.004301678004535120e+03 0.000000000000000000e+00
1.004583582766439918e+03 0.000000000000000000e+00
1.004878004535147397e+03 0.000000000000000000e+00
1.005148299319727926e+03 0.000000000000000000e+00
1.005436009070294745e+03 0.000000000000000000e+00
1.005712290249433067e+03 0.000000000000000000e+00
1.005998911564625814e+03 0.000000000000000000e+00
1.006276643990929756e+03 0.000000000000000000e+00
1.006561088435374131e+03 0.000000000000000000e+00
1.006831201814059000e+03 0.000000000000000000e+00
1.007122721088435355e+03 0.000000000000000000e+00
nan -1.000000000000000000e+00
1.007688344671201776e+03 0.000000000000000000e+00
1.007976417233560142e+03 0.000000000000000000e+00
1.008264671201814053e+03 0.000000000000000000e+00
nan -1.000000000000000000e+00
nan -1.000000000000000000e+00
nan -1.000000000000000000e+00
nan -1.000000000000000000e+00
nan -1.000000000000000000e+00
1.009946122448979622e+03 0.000000000000000000e+00
1.010223673469387791e+03 0.000000000000000000e+00
1.010517913832199497e+03 0.000000000000000000e+00
nan -1.000000000000000000e+00
nan -1.000000000000000000e+00
nan -1.000000000000000000e+00
nan -1.000000000000000000e+00
nan -1.000000000000000000e+00
1.012189387755102075e+03 0.000000000000000000e+00
1.012467482993197223e+03 0.000000000000000000e+00
1.012756099773242681e+03 0.000000000000000000e+00
nan -1.000000000000000000e+00
nan -1.000000000000000000e+00
1.013580408163265361e+03 0.000000000000000000e+00
1.013895873015873008e+03 0.000000000000000000e+00
1.014175600907029434e+03 0.000000000000000000e+00
1.014458049886621325e+03 0.000000000000000000e+00
1.014736326530612246e+03 0.000000000000000000e+00
1.015024036281179178e+03 0.000000000000000000e+00
1.015289614512471644e+03 0.000000000000000000e+00
1.015572063492063535e+03 0.000000000000000000e+00
1.015851247165532868e+03 0.000000000000000000e+00
1.016156190476190432e+03 0.000000000000000000e+00
1.016423401360544176e+03 0.000000000000000000e+00
1.016710566893424016e+03 0.000000000000000000e+00
1.016992653061224473e+03 0.000000000000000000e+00
1.017284172335600942e+03 0.000000000000000000e+00
nan -1.000000000000000000e+00
nan -1.000000000000000000e+00
1.018117732426303860e+03 0.000000000000000000e+00
1.018407981859410484e+03 0.000000000000000000e+00
1.018678276643990898e+03 0.000000000000000000e+00
1.018956009070294840e+03 0.000000000000000000e+00
1.019232108843537389e+03 0.000000000000000000e+00
1.019515827664399126e+03 0.000000000000000000e+00
1.019781043083900272e+03 0.000000000000000000e+00
1.020066213151927400e+03 0.000000000000000000e+00
1.020334875283446763e+03 0.000000000000000000e+00
1.020622947845805015e+03 0.000000000000000000e+00
1.020888707482993141e+03 0.000000000000000000e+00
1.021171882086167784e+03 0.000000000000000000e+00
1.021435646258503425e+03 0.000000000000000000e+00
1.021720453514739233e+03 0.000000000000000000e+00
nan -1.000000000000000000e+00
1.022265941043083899e+03 0.000000000000000000e+00
1.022532426303854891e+03 0.000000000000000000e+00
1.022829024943310628e+03 0.000000000000000000e+00
nan -1.000000000000000000e+00
1.023397551020408173e+03 0.000000000000000000e+00
1.023663854875283391e+03 0.000000000000000000e+00
1.023945215419501096e+03 0.000000000000000000e+00
1.024205714285714294e+03 0.000000000000000000e+00
1.024522086167800353e+03 0.000000000000000000e+00
1.024788571428571458e+03 0.000000000000000000e+00
1.025084081632653124e+03 0.000000000000000000e+00
nan -1.000000000000000000e+00
1.025635736961451357e+03 0.000000000000000000e+00
1.025908571428571349e+03 0.000000000000000000e+00
1.026191383219954560e+03 0.000000000000000000e+00
nan -1.000000000000000000e+00
1.026762993197279002e+03 0.000000000000000000e+00
1.027032199546485344e+03 0.000000000000000000e+00
1.027321179138321895e+03 0.000000000000000000e+00
nan -1.000000000000000000e+00
1.027897142857142853e+03 0.000000000000000000e+00
1.028173786848072496e+03 0.000000000000000000e+00
nan -1.000000000000000000e+00
1.028871836734693943e+03 0.000000000000000000e+00
nan -1.000000000000000000e+00
nan -1.000000000000000000e+00
1.029598185941043084e+03 0.000000000000000000e+00
1.029878095238095284e+03 0.000000000000000000e+00
nan -1.000000000000000000e+00
nan -1.000000000000000000e+00
nan -1.000000000000000000e+00
nan -1.000000000000000000e+00
nan -1.000000000000000000e+00
1.031564988662131555e+03 0.000000000000000000e+00
1.031836916099773134e+03 0.000000000000000000e+00
nan -1.000000000000000000e+00
nan -1.000000000000000000e+00
1.032677006802721053e+03 0.000000000000000000e+00
1.032961088435374222e+03 0.000000000000000000e+00
1.033240453514739329e+03 0.000000000000000000e+00
1.033521995464852580e+03 0.000000000000000000e+00
1.033791564625850242e+03 0.000000000000000000e+00
nan -1.000000000000000000e+00
nan -1.000000000000000000e+00
nan -1.000000000000000000e+00
nan -1.000000000000000000e+00
nan -1.000000000000000000e+00
nan -1.000000000000000000e+00
nan -1.000000000000000000e+00
nan -1.000000000000000000e+00
nan -1.000000000000000000e+00
1.036563083900226729e+03 0.000000000000000000e+00
1.036842811791383156e+03 0.000000000000000000e+00
1.037109478458049807e+03 0.000000000000000000e+00
1.037414603174603144e+03 0.000000000000000000e+00
1.037678367346938785e+03 0.000000000000000000e+00
nan -1.000000000000000000e+00
nan -1.000000000000000000e+00
nan -1.000000000000000000e+00
nan -1.000000000000000000e+00
nan -1.000000000000000000e+00
nan -1.000000000000000000e+00
nan -1.000000000000000000e+00
nan -1.000000000000000000e+00
nan -1.000000000000000000e+00
1.040455328798185974e+03 0.000000000000000000e+00
nan -1.000000000000000000e+00
1.041019863945578209e+03 0.000000000000000000e+00
1.041305941043083976e+03 0.000000000000000000e+00
1.041582947845804938e+03 0.000000000000000000e+00
nan -1.000000000000000000e+00
1.042131882086167707e+03 0.000000000000000000e+00
1.042421768707482897e+03 0.000000000000000000e+00
1.042707664399092891e+03 0.000000000000000000e+00
1.042995918367347031e+03 0.000000000000000000e+00
1.043262222222222135e+03 0.000000000000000000e+00
1.043549931972789182e+03 0.000000000000000000e+00
1.043839818594104372e+03 0.000000000000000000e+00
nan -1.000000000000000000e+00
nan -1.000000000000000000e+00
nan -1.000000000000000000e+00
nan -1.000000000000000000e+00
nan -1.000000000000000000e+00
1.045527619047619055e+03 0.000000000000000000e+00
1.045814240362811688e+03 0.000000000000000000e+00
1.046101768707482961e+03 0.000000000000000000e+00
1.046394195011337843e+03 0.000000000000000000e+00
1.046658503401360576e+03 0.000000000000000000e+00
1.046944217687074797e+03 0.000000000000000000e+00
1.047226122448979595e+03 0.000000000000000000e+00
1.047518004535147384e+03 0.000000000000000000e+00
1.047793015873015975e+03 0.000000000000000000e+00
1.048074013605442133e+03 0.000000000000000000e+00
1.048358095238095302e+03 0.000000000000000000e+00
1.048629478458049789e+03 0.000000000000000000e+00
nan -1.000000000000000000e+00
1.049203628117913922e+03 0.000000000000000000e+00
1.049486439909297133e+03 0.000000000000000000e+00
1.049769795918367436e+03 0.000000000000000000e+00
1.050052970521541965e+03 0.000000000000000000e+00
1.050336870748299361e+03 0.000000000000000000e+00
1.050616961451247107e+03 0.000000000000000000e+00
1.050905941043083885e+03 0.000000000000000000e+00
1.051181496598639569e+03 0.000000000000000000e+00
1.051460680272108902e+03 0.000000000000000000e+00
1.051737142857142771e+03 0.000000000000000000e+00
1.052029750566893426e+03 0.000000000000000000e+00
1.052308571428571440e+03 0.000000000000000000e+00
1.052590113378684919e+03 0.000000000000000000e+00
1.052872018140589489e+03 0.000000000000000000e+00
1.053158276643991030e+03 0.000000000000000000e+00
nan -1.000000000000000000e+00
1.053720090702947800e+03 0.000000000000000000e+00
1.054002721088435464e+03 0.000000000000000000e+00
1.054290249433106510e+03 0.000000000000000000e+00
1.054570702947845803e+03 0.000000000000000000e+00
1.054853333333333239e+03 0.000000000000000000e+00
1.055125623582766366e+03 0.000000000000000000e+00
1.055411337868480814e+03 0.000000000000000000e+00
1.055693605442176931e+03 0.000000000000000000e+00
nan -1.000000000000000000e+00
nan -1.000000000000000000e+00
nan -1.000000000000000000e+00
nan -1.000000000000000000e+00
nan -1.000000000000000000e+00
nan -1.000000000000000000e+00
nan -1.000000000000000000e+00
nan -1.000000000000000000e+00
nan -1.000000000000000000e+00
nan -1.000000000000000000e+00
nan -1.000000000000000000e+00
1.059306666666666615e+03 0.000000000000000000e+00
1.059581315192743659e+03 0.000000000000000000e+00
1.059860317460317447e+03 0.000000000000000000e+00
1.060139501133786780e+03 0.000000000000000000e+00
1.060423219954648630e+03 0.000000000000000000e+00
1.060700589569160911e+03 0.000000000000000000e+00
1.060989387755102143e+03 0.000000000000000000e+00
1.061261678004535042e+03 0.000000000000000000e+00
1.061556825396825388e+03 0.000000000000000000e+00
1.061827845804988556e+03 0.000000000000000000e+00
1.062132970521541893e+03 0.000000000000000000e+00
1.062397278911564626e+03 0.000000000000000000e+00
1.062696961451247262e+03 0.000000000000000000e+00
1.062956009070294840e+03 0.000000000000000000e+00
1.063260226757369537e+03 0.000000000000000000e+00
1.063526530612244869e+03 0.000000000000000000e+00
1.063822947845804947e+03 0.000000000000000000e+00
1.064081632653061206e+03 0.000000000000000000e+00
1.064375691609977366e+03 0.000000000000000000e+00
1.064651428571428596e+03 0.000000000000000000e+00
1.064946938775510262e+03 0.000000000000000000e+00
1.065217233560090790e+03 0.000000000000000000e+00
1.065504036281179197e+03 0.000000000000000000e+00
1.065789387755102098e+03 0.000000000000000000e+00
1.066071292517006896e+03 0.000000000000000000e+00
1.066347755102040765e+03 0.000000000000000000e+00
1.066646167800453441e+03 0.000000000000000000e+00
1.066919909297052072e+03 0.000000000000000000e+00
1.067192743764172292e+03 0.000000000000000000e+00
1.067502222222222144e+03 0.000000000000000000e+00
1.067816235827664286e+03 0.000000000000000000e+00
1.068060408163265265e+03 0.000000000000000000e+00
1.068354285714285652e+03 0.000000000000000000e+00
1.068638730158730141e+03 0.000000000000000000e+00
1.068943673469387704e+03 0.000000000000000000e+00
1.069192380952380972e+03 0.000000000000000000e+00
1.069484988662131627e+03 0.000000000000000000e+00
1.069757278911564526e+03 0.000000000000000000e+00
1.070060952380952358e+03 0.000000000000000000e+00
1.070312018140589544e+03 0.000000000000000000e+00
1.070608798185940941e+03 0.000000000000000000e+00
1.070887074829931862e+03 0.000000000000000000e+00
1.071175147392290228e+03 0.000000000000000000e+00
1.071454875283446654e+03 0.000000000000000000e+00
1.071740589569161102e+03 0.000000000000000000e+00
1.072019229024943343e+03 0.000000000000000000e+00
1.072309297052154307e+03 0.000000000000000000e+00
1.072577414965986463e+03 0.000000000000000000e+00
1.072865487528344602e+03 0.000000000000000000e+00
1.073140680272108739e+03 0.000000000000000000e+00
nan -1.000000000000000000e+00
1.073705215419501201e+03 0.000000000000000000e+00
1.074006530612244887e+03 0.000000000000000000e+00
1.074282993197278984e+03 0.000000000000000000e+00
nan -1.000000000000000000e+00
1.074856054421768704e+03 0.000000000000000000e+00
1.075148480725623585e+03 0.000000000000000000e+00
1.075424761904761908e+03 0.000000000000000000e+00
nan -1.000000000000000000e+00
1.075975873015873049e+03 0.000000000000000000e+00
1.076269206349206343e+03 0.000000000000000000e+00
1.076545668934240439e+03 0.000000000000000000e+00
1.076831201814058886e+03 0.000000000000000000e+00
1.077107301587301663e+03 0.000000000000000000e+00
1.077396462585033987e+03 0.000000000000000000e+00
1.077668934240362887e+03 0.000000000000000000e+00
nan -1.000000000000000000e+00
1.078226757369614461e+03 0.000000000000000000e+00
1.078519365079365116e+03 0.000000000000000000e+00
1.078801088435374140e+03 0.000000000000000000e+00
nan -1.000000000000000000e+00
1.079377959183673511e+03 0.000000000000000000e+00
1.079665850340136103e+03 0.000000000000000000e+00
1.079935782312925085e+03 0.000000000000000000e+00
nan -1.000000000000000000e+00
1.080497233560090763e+03 0.000000000000000000e+00
1.080778594104308468e+03 0.000000000000000000e+00
1.081065215419501101e+03 0.000000000000000000e+00
nan -1.000000000000000000e+00
1.081618866213151932e+03 0.000000000000000000e+00
1.081903492063491967e+03 0.000000000000000000e+00
1.082186666666666724e+03 0.000000000000000000e+00
nan -1.000000000000000000e+00
1.082738503401360504e+03 0.000000000000000000e+00
1.083027845804988601e+03 0.000000000000000000e+00
1.083319002267573751e+03 0.000000000000000000e+00
nan -1.000000000000000000e+00
1.083878095238095284e+03 0.000000000000000000e+00
1.084159455782312989e+03 0.000000000000000000e+00
1.084453151927437602e+03 0.000000000000000000e+00
nan -1.000000000000000000e+00
nan -1.000000000000000000e+00
nan -1.000000000000000000e+00
1.085560272108843492e+03 0.000000000000000000e+00
1.085839637188208599e+03 0.000000000000000000e+00
1.086123537414965995e+03 0.000000000000000000e+00
1.086404716553287926e+03 0.000000000000000000e+00
1.086678095238095239e+03 0.000000000000000000e+00
1.086965623582766511e+03 0.000000000000000000e+00
1.087242448979591927e+03 0.000000000000000000e+00
1.087533424036281076e+03 0.000000000000000000e+00
1.087812607709750637e+03 0.000000000000000000e+00
1.088091065759637104e+03 0.000000000000000000e+00
nan -1.000000000000000000e+00
nan -1.000000000000000000e+00
nan -1.000000000000000000e+00
nan -1.000000000000000000e+00
1.089469387755101934e+03 0.000000000000000000e+00
nan -1.000000000000000000e+00
1.090026848072562416e+03 0.000000000000000000e+00
1.090314739229025008e+03 0.000000000000000000e+00
1.090593922902494342e+03 0.000000000000000000e+00
1.090885260770975037e+03 0.000000000000000000e+00
1.091164988662131464e+03 0.000000000000000000e+00
1.091446712018140488e+03 0.000000000000000000e+00
nan -1.000000000000000000e+00
nan -1.000000000000000000e+00
1.092291337868480696e+03 0.000000000000000000e+00
1.092581043083900340e+03 0.000000000000000000e+00
1.092845170068027301e+03 0.000000000000000000e+00
1.093126712018140552e+03 0.000000000000000000e+00
nan -1.000000000000000000e+00
nan -1.000000000000000000e+00
nan -1.000000000000000000e+00
nan -1.000000000000000000e+00
1.094538594104308459e+03 0.000000000000000000e+00
1.094813786848072596e+03 0.000000000000000000e+00
1.095094603174603208e+03 0.000000000000000000e+00
1.095378684807256150e+03 0.000000000000000000e+00
nan -1.000000000000000000e+00
1.095943038548752838e+03 0.000000000000000000e+00
1.096218956916099842e+03 0.000000000000000000e+00
1.096506485260770887e+03 0.000000000000000000e+00
1.096794013605442160e+03 0.000000000000000000e+00
1.097076281179138277e+03 0.000000000000000000e+00
1.097352380952381054e+03 0.000000000000000000e+00
1.097636825396825316e+03 0.000000000000000000e+00
nan -1.000000000000000000e+00
nan -1.000000000000000000e+00
nan -1.000000000000000000e+00
nan -1.000000000000000000e+00
1.099026938775510189e+03 0.000000000000000000e+00
1.099325714285714184e+03 0.000000000000000000e+00
1.099613424036281231e+03 0.000000000000000000e+00
1.099893514739228976e+03 0.000000000000000000e+00
nan -1.000000000000000000e+00
nan -1.000000000000000000e+00
1.100711111111111222e+03 0.000000000000000000e+00
1.100997006802720989e+03 0.000000000000000000e+00
1.101287619047619046e+03 0.000000000000000000e+00
1.101578049886621329e+03 0.000000000000000000e+00
1.101851972789115734e+03 0.000000000000000000e+00
1.102146938775510307e+03 0.000000000000000000e+00
nan -1.000000000000000000e+00
nan -1.000000000000000000e+00
nan -1.000000000000000000e+00
1.103266031746031786e+03 0.000000000000000000e+00
1.103534875283446809e+03 0.000000000000000000e+00
1.103827301587301690e+03 0.000000000000000000e+00
1.104109206349206261e+03 0.000000000000000000e+00
1.104387301587301636e+03 0.000000000000000000e+00
1.104674285714285816e+03 0.000000000000000000e+00
1.104967256235827563e+03 0.000000000000000000e+00
1.105239546485260689e+03 0.000000000000000000e+00
1.105508390022675712e+03 0.000000000000000000e+00
nan -1.000000000000000000e+00
1.106082539682539618e+03 0.000000000000000000e+00
1.106356825396825343e+03 0.000000000000000000e+00
1.106644172335600842e+03 0.000000000000000000e+00
1.106925895691609867e+03 0.000000000000000000e+00
1.107210521541950129e+03 0.000000000000000000e+00
1.107482811791383256e+03 0.000000000000000000e+00
1.107765079365079373e+03 0.000000000000000000e+00
nan -1.000000000000000000e+00
nan -1.000000000000000000e+00
nan -1.000000000000000000e+00
nan -1.000000000000000000e+00
nan -1.000000000000000000e+00
nan -1.000000000000000000e+00
nan -1.000000000000000000e+00
nan -1.000000000000000000e+00
nan -1.000000000000000000e+00
1.110527346938775509e+03 0.000000000000000000e+00
1.110848253968253857e+03 0.000000000000000000e+00
1.111143582766439977e+03 0.000000000000000000e+00
nan -1.000000000000000000e+00
nan -1.000000000000000000e+00
1.111992743764172246e+03 0.000000000000000000e+00
1.112297142857142944e+03 0.000000000000000000e+00
1.112587573696145228e+03 0.000000000000000000e+00
1.112877823129251738e+03 0.000000000000000000e+00
1.113133061224489893e+03 0.000000000000000000e+00
1.113416598639455742e+03 0.000000000000000000e+00
1.113693605442176931e+03 0.000000000000000000e+00
1.113991836734693834e+03 0.000000000000000000e+00
1.114262675736961455e+03 0.000000000000000000e+00
1.114553650793650831e+03 0.000000000000000000e+00
1.114843900226757341e+03 0.000000000000000000e+00
1.115129795918367336e+03 0.000000000000000000e+00
1.115397551020408173e+03 0.000000000000000000e+00
1.115687800453514683e+03 0.000000000000000000e+00
1.115965532879818511e+03 0.000000000000000000e+00
1.116237460317460318e+03 0.000000000000000000e+00
nan -1.000000000000000000e+00
nan -1.000000000000000000e+00
nan -1.000000000000000000e+00
nan -1.000000000000000000e+00
nan -1.000000000000000000e+00
nan -1.000000000000000000e+00
nan -1.000000000000000000e+00
nan -1.000000000000000000e+00
nan -1.000000000000000000e+00
nan -1.000000000000000000e+00
nan -1.000000000000000000e+00
nan -1.000000000000000000e+00
nan -1.000000000000000000e+00
nan -1.000000000000000000e+00
nan -1.000000000000000000e+00
nan -1.000000000000000000e+00
nan -1.000000000000000000e+00
1.121305396825396883e+03 0.000000000000000000e+00
1.121617959183673520e+03 0.000000000000000000e+00
1.121882267573696254e+03 0.000000000000000000e+00
1.122163990929705278e+03 0.000000000000000000e+00
1.122451337868480778e+03 0.000000000000000000e+00
1.122716734693877470e+03 0.000000000000000000e+00
1.123011337868480723e+03 0.000000000000000000e+00
1.123288344671201912e+03 0.000000000000000000e+00
1.123582403628117845e+03 0.000000000000000000e+00
1.123860317460317447e+03 0.000000000000000000e+00
1.124141496598639378e+03 0.000000000000000000e+00
1.124411428571428587e+03 0.000000000000000000e+00
1.124692063492063426e+03 0.000000000000000000e+00
1.124963990929705233e+03 0.000000000000000000e+00
1.125255147392290155e+03 0.000000000000000000e+00
1.125538684807256232e+03 0.000000000000000000e+00
nan -1.000000000000000000e+00
1.126095419501133847e+03 0.000000000000000000e+00
1.126388390022675821e+03 0.000000000000000000e+00
1.126660680272108948e+03 0.000000000000000000e+00
nan -1.000000000000000000e+00
1.127227936507936420e+03 0.000000000000000000e+00
1.127516371882086105e+03 0.000000000000000000e+00
1.127786848072562407e+03 0.000000000000000000e+00
nan -1.000000000000000000e+00
nan -1.000000000000000000e+00
nan -1.000000000000000000e+00
nan -1.000000000000000000e+00
nan -1.000000000000000000e+00
nan -1.000000000000000000e+00
nan -1.000000000000000000e+00
nan -1.000000000000000000e+00
nan -1.000000000000000000e+00
nan -1.000000000000000000e+00
1.130938049886621229e+03 0.000000000000000000e+00
1.131205260770974974e+03 0.000000000000000000e+00
1.131488798185941050e+03 0.000000000000000000e+00
1.131776145124716550e+03 0.000000000000000000e+00
1.132063492063492049e+03 0.000000000000000000e+00
1.132329070294784515e+03 0.000000000000000000e+00
1.132615147392290282e+03 0.000000000000000000e+00
1.132900861678004503e+03 0.000000000000000000e+00
1.133188934240362869e+03 0.000000000000000000e+00
1.133458503401360531e+03 0.000000000000000000e+00
1.133739682539682462e+03 0.000000000000000000e+00
1.134026122448979550e+03 0.000000000000000000e+00
1.134310748299319812e+03 0.000000000000000000e+00
1.134582131519274299e+03 0.000000000000000000e+00
1.134872925170068129e+03 0.000000000000000000e+00
1.135152653061224555e+03 0.000000000000000000e+00
1.135442176870748199e+03 0.000000000000000000e+00
1.135710839002267676e+03 0.000000000000000000e+00
1.135996190476190577e+03 0.000000000000000000e+00
1.136280090702947746e+03 0.000000000000000000e+00
1.136558911564625760e+03 0.000000000000000000e+00
1.136828480725623649e+03 0.000000000000000000e+00
1.137114739229024963e+03 0.000000000000000000e+00
1.137396643990929761e+03 0.000000000000000000e+00
1.137682902494331074e+03 0.000000000000000000e+00
1.137947392290249354e+03 0.000000000000000000e+00
1.138227301587301554e+03 0.000000000000000000e+00
1.138503764172335650e+03 0.000000000000000000e+00
1.138790385487528283e+03 0.000000000000000000e+00
1.139068662131519204e+03 0.000000000000000000e+00
1.139357460317460209e+03 0.000000000000000000e+00
1.139631927437641707e+03 0.000000000000000000e+00
1.139913832199546505e+03 0.000000000000000000e+00
1.140182494331065755e+03 0.000000000000000000e+00
1.140449342403628179e+03 0.000000000000000000e+00
1.140736326530612132e+03 0.000000000000000000e+00
1.141022947845804993e+03 0.000000000000000000e+00
1.141297414965986491e+03 0.000000000000000000e+00
1.141581315192743659e+03 0.000000000000000000e+00
nan -1.000000000000000000e+00
1.142149841269841318e+03 0.000000000000000000e+00
1.142427755102040919e+03 0.000000000000000000e+00
1.142705850340136067e+03 0.000000000000000000e+00
1.142988480725623504e+03 0.000000000000000000e+00
1.143270385487528301e+03 0.000000000000000000e+00
1.143552290249433099e+03 0.000000000000000000e+00
1.143838911564625960e+03 0.000000000000000000e+00
1.144111564625850406e+03 0.000000000000000000e+00
1.144396190476190441e+03 0.000000000000000000e+00
1.144666485260770969e+03 0.000000000000000000e+00
1.144945668934240302e+03 0.000000000000000000e+00
1.145230476190476111e+03 0.000000000000000000e+00
nan -1.000000000000000000e+00
1.145778503401360467e+03 0.000000000000000000e+00
1.146070566893424029e+03 0.000000000000000000e+00
1.146346485260771033e+03 0.000000000000000000e+00
1.146616417233560014e+03 0.000000000000000000e+00
1.146887981859410502e+03 0.000000000000000000e+00
1.147165170068027237e+03 0.000000000000000000e+00
1.147443446712018158e+03 0.000000000000000000e+00
1.147719727891156481e+03 0.000000000000000000e+00
nan -1.000000000000000000e+00
1.148248163265306175e+03 0.000000000000000000e+00
1.148521360544217714e+03 0.000000000000000000e+00
1.148805260770975110e+03 0.000000000000000000e+00
1.149069569160997844e+03 0.000000000000000000e+00
1.149343492063492022e+03 0.000000000000000000e+00
1.149614875283446736e+03 0.000000000000000000e+00
1.149887891156462501e+03 0.000000000000000000e+00
1.150152743764172328e+03 0.000000000000000000e+00
1.150433922902494260e+03 0.000000000000000000e+00
1.150697687074829901e+03 0.000000000000000000e+00
1.150981224489795977e+03 0.000000000000000000e+00
1.151246984126984216e+03 0.000000000000000000e+00
1.151527074829931962e+03 0.000000000000000000e+00
1.151797551020408264e+03 0.000000000000000000e+00
1.152078367346938876e+03 0.000000000000000000e+00
1.152354467120181425e+03 0.000000000000000000e+00
1.152621859410430943e+03 0.000000000000000000e+00
1.152895238095238028e+03 0.000000000000000000e+00
1.153166621315192742e+03 0.000000000000000000e+00
1.153435646258503311e+03 0.000000000000000000e+00
1.153711020408163222e+03 0.000000000000000000e+00
1.153984580498866308e+03 0.000000000000000000e+00
1.154265396825396920e+03 0.000000000000000000e+00
1.154539138321995551e+03 0.000000000000000000e+00
1.154816507936507833e+03 0.000000000000000000e+00
1.155096961451247125e+03 0.000000000000000000e+00
1.155377414965986418e+03 0.000000000000000000e+00
1.155642630385487564e+03 0.000000000000000000e+00
1.155921088435374259e+03 0.000000000000000000e+00
1.156193015873015838e+03 0.000000000000000000e+00
1.156474013605442224e+03 0.000000000000000000e+00
1.156742131519274380e+03 0.000000000000000000e+00
1.157023854875283405e+03 0.000000000000000000e+00
1.157290521541950056e+03 0.000000000000000000e+00
1.157566439909297060e+03 0.000000000000000000e+00
1.157842539682539609e+03 0.000000000000000000e+00
1.158120272108843437e+03 0.000000000000000000e+00
1.158394557823129162e+03 0.000000000000000000e+00
1.158667392290249381e+03 0.000000000000000000e+00
1.158933333333333394e+03 0.000000000000000000e+00
1.159213605442176913e+03 0.000000000000000000e+00
1.159488979591836824e+03 0.000000000000000000e+00
1.159773605442176859e+03 0.000000000000000000e+00
1.160046621315192851e+03 0.000000000000000000e+00
1.160329614512471608e+03 0.000000000000000000e+00
1.160608435374149622e+03 0.000000000000000000e+00
1.160889433106576007e+03 0.000000000000000000e+00
1.161160997732426267e+03 0.000000000000000000e+00
1.161425668934240321e+03 0.000000000000000000e+00
1.161706485260770933e+03 0.000000000000000000e+00
1.161985124716553401e+03 0.000000000000000000e+00
1.162258684807256259e+03 0.000000000000000000e+00
1.162541315192743696e+03 0.000000000000000000e+00
1.162818321995464885e+03 0.000000000000000000e+00
1.163102403628117827e+03 0.000000000000000000e+00
1.163371972789115716e+03 0.000000000000000000e+00
1.163661678004535133e+03 0.000000000000000000e+00
1.163945941043083849e+03 0.000000000000000000e+00
1.164222947845805038e+03 0.000000000000000000e+00
1.164499229024943361e+03 0.000000000000000000e+00
1.164781496598639478e+03 0.000000000000000000e+00
1.165055238095238110e+03 0.000000000000000000e+00
nan -1.000000000000000000e+00
nan -1.000000000000000000e+00
1.165848707482993177e+03 0.000000000000000000e+00
1.166141496598639378e+03 0.000000000000000000e+00
1.166424852607709681e+03 0.000000000000000000e+00
1.166700226757369592e+03 0.000000000000000000e+00
1.166973605442176904e+03 0.000000000000000000e+00
1.167258956916099805e+03 0.000000000000000000e+00
1.167542131519274335e+03 0.000000000000000000e+00
1.167810793650793585e+03 0.000000000000000000e+00
1.168095782312925166e+03 0.000000000000000000e+00
1.168378775510204150e+03 0.000000000000000000e+00
1.168664852607709690e+03 0.000000000000000000e+00
1.168934240362811806e+03 0.000000000000000000e+00
1.169214331065759552e+03 0.000000000000000000e+00
1.169500045351474000e+03 0.000000000000000000e+00
1.169778866213152014e+03 0.000000000000000000e+00
1.170044988662131573e+03 0.000000000000000000e+00
nan -1.000000000000000000e+00
nan -1.000000000000000000e+00
1.170951836734693870e+03 0.000000000000000000e+00
1.171237369614512545e+03 0.000000000000000000e+00
1.171521814058956807e+03 0.000000000000000000e+00
1.171795192743764119e+03 0.000000000000000000e+00
1.172080544217687020e+03 0.000000000000000000e+00
1.172357732426303755e+03 0.000000000000000000e+00
1.172644535147392389e+03 0.000000000000000000e+00
1.172923537414965949e+03 0.000000000000000000e+00
1.173205804988662067e+03 0.000000000000000000e+00
1.173495691609977257e+03 0.000000000000000000e+00
1.173775600907029457e+03 0.000000000000000000e+00
1.174051337868480687e+03 0.000000000000000000e+00
1.174332154195011299e+03 0.000000000000000000e+00
1.174594648526077208e+03 0.000000000000000000e+00
1.174838276643990866e+03 0.000000000000000000e+00
nan -1.000000000000000000e+00
nan -1.000000000000000000e+00
nan -1.000000000000000000e+00
1.176057868480725574e+03 0.000000000000000000e+00
1.176345034013605527e+03 0.000000000000000000e+00
1.176630204081632655e+03 0.000000000000000000e+00
1.176898684807256132e+03 0.000000000000000000e+00
1.177186938775510271e+03 0.000000000000000000e+00
1.177465034013605418e+03 0.000000000000000000e+00
1.177752562358276691e+03 0.000000000000000000e+00
nan -1.000000000000000000e+00
1.178304943310657563e+03 0.000000000000000000e+00
1.178590113378684919e+03 0.000000000000000000e+00
1.178868571428571386e+03 0.000000000000000000e+00
1.179129251700680243e+03 0.000000000000000000e+00
nan -1.000000000000000000e+00
nan -1.000000000000000000e+00
nan -1.000000000000000000e+00
nan -1.000000000000000000e+00
nan -1.000000000000000000e+00
1.180813424036281276e+03 0.000000000000000000e+00
1.181098231292517085e+03 0.000000000000000000e+00
1.181376145124716459e+03 0.000000000000000000e+00
nan -1.000000000000000000e+00
nan -1.000000000000000000e+00
nan -1.000000000000000000e+00
nan -1.000000000000000000e+00
nan -1.000000000000000000e+00
nan -1.000000000000000000e+00
nan -1.000000000000000000e+00
nan -1.000000000000000000e+00
nan -1.000000000000000000e+00
nan -1.000000000000000000e+00
1.184417052154195062e+03 0.000000000000000000e+00
1.184690612244897920e+03 0.000000000000000000e+00
1.184971791383219852e+03 0.000000000000000000e+00
1.185246258503401350e+03 0.000000000000000000e+00
1.185522176870748353e+03 0.000000000000000000e+00
1.185787029478457953e+03 0.000000000000000000e+00
1.186076734693877597e+03 0.000000000000000000e+00
1.186352653061224601e+03 0.000000000000000000e+00
1.186645804988662121e+03 0.000000000000000000e+00
1.186912653061224546e+03 0.000000000000000000e+00
1.187192562358276746e+03 0.000000000000000000e+00
1.187484625850340080e+03 0.000000000000000000e+00
1.187761814058956816e+03 0.000000000000000000e+00
1.188033015873015984e+03 0.000000000000000000e+00
1.188317641723356019e+03 0.000000000000000000e+00
1.188591927437641743e+03 0.000000000000000000e+00
1.188879092970521469e+03 0.000000000000000000e+00
1.189138140589569048e+03 0.000000000000000000e+00
1.189411519274376360e+03 0.000000000000000000e+00
1.189696689342403715e+03 0.000000000000000000e+00
1.189972789115646265e+03 0.000000000000000000e+00
1.190234195011337761e+03 0.000000000000000000e+00
1.190524444444444498e+03 0.000000000000000000e+00
1.190796916099773171e+03 0.000000000000000000e+00
1.191066666666666606e+03 0.000000000000000000e+00
1.191331337868480659e+03 0.000000000000000000e+00
1.191624126984127088e+03 0.000000000000000000e+00
1.191906394557823205e+03 0.000000000000000000e+00
1.192187029478458044e+03 0.000000000000000000e+00
1.192455691609977293e+03 0.000000000000000000e+00
1.192720362811791347e+03 0.000000000000000000e+00
1.193006984126984207e+03 0.000000000000000000e+00
1.193283809523809623e+03 0.000000000000000000e+00
1.193554829931972790e+03 0.000000000000000000e+00
1.193841995464852516e+03 0.000000000000000000e+00
1.194120997732426304e+03 0.000000000000000000e+00
1.194405804988662112e+03 0.000000000000000000e+00
1.194669206349206434e+03 0.000000000000000000e+00
1.194955102040816428e+03 0.000000000000000000e+00
1.195226122448979595e+03 0.000000000000000000e+00
1.195506938775510207e+03 0.000000000000000000e+00
1.195771791383220034e+03 0.000000000000000000e+00
1.196054784580498790e+03 0.000000000000000000e+00
1.196341043083900331e+03 0.000000000000000000e+00
1.196618231292517066e+03 0.000000000000000000e+00
1.196883628117913759e+03 0.000000000000000000e+00
1.197171882086167898e+03 0.000000000000000000e+00
1.197448526077097540e+03 0.000000000000000000e+00
1.197737324263038545e+03 0.000000000000000000e+00
1.197995827664399030e+03 0.000000000000000000e+00
1.198286802721088407e+03 0.000000000000000000e+00
1.198562176870748317e+03 0.000000000000000000e+00
1.198848253968253857e+03 0.000000000000000000e+00
1.199123446712018222e+03 0.000000000000000000e+00
nan -1.000000000000000000e+00
nan -1.000000000000000000e+00
nan -1.000000000000000000e+00
nan -1.000000000000000000e+00
nan -1.000000000000000000e+00
nan -1.000000000000000000e+00
nan -1.000000000000000000e+00
nan -1.000000000000000000e+00
1.201585487528344629e+03 0.000000000000000000e+00
1.201851428571428642e+03 0.000000000000000000e+00
1.202149115646258451e+03 0.000000000000000000e+00
1.202415782312925103e+03 0.000000000000000000e+00
1.202691519274376333e+03 0.000000000000000000e+00
1.202971428571428532e+03 0.000000000000000000e+00
1.203251519274376506e+03 0.000000000000000000e+00
1.203522176870748353e+03 0.000000000000000000e+00
1.203810430839002265e+03 0.000000000000000000e+00
1.204068208616780112e+03 0.000000000000000000e+00
1.204360816326530539e+03 0.000000000000000000e+00
1.204620770975056757e+03 0.000000000000000000e+00
1.204908662131519350e+03 0.000000000000000000e+00
1.205178049886621238e+03 0.000000000000000000e+00
1.205466848072562470e+03 0.000000000000000000e+00
1.205722630385487491e+03 0.000000000000000000e+00
1.206012154195011362e+03 0.000000000000000000e+00
1.206279727891156426e+03 0.000000000000000000e+00
1.206569070294784524e+03 0.000000000000000000e+00
1.206829750566893381e+03 0.000000000000000000e+00
1.207113650793650777e+03 0.000000000000000000e+00
1.207394829931972708e+03 0.000000000000000000e+00
1.207684897959183672e+03 0.000000000000000000e+00
1.207957369614512572e+03 0.000000000000000000e+00
1.208243990929705205e+03 0.000000000000000000e+00
nan -1.000000000000000000e+00
1.208784399092970489e+03 0.000000000000000000e+00
1.209055056689342337e+03 0.000000000000000000e+00
1.209345124716553300e+03 0.000000000000000000e+00
nan -1.000000000000000000e+00
nan -1.000000000000000000e+00
nan -1.000000000000000000e+00
nan -1.000000000000000000e+00
nan -1.000000000000000000e+00
nan -1.000000000000000000e+00
1.211514376417233507e+03 0.000000000000000000e+00
1.211789750566893417e+03 0.000000000000000000e+00
1.212073650793650813e+03 0.000000000000000000e+00
nan -1.000000000000000000e+00
nan -1.000000000000000000e+00
nan -1.000000000000000000e+00
nan -1.000000000000000000e+00
nan -1.000000000000000000e+00
1.213742403628117927e+03 0.000000000000000000e+00
1.214013968253968187e+03 0.000000000000000000e+00
1.214302585034013646e+03 0.000000000000000000e+00
1.214561632653061224e+03 0.000000000000000000e+00
1.214856598639455797e+03 0.000000000000000000e+00
1.215131609977324160e+03 0.000000000000000000e+00
1.215418956916099660e+03 0.000000000000000000e+00
1.215678911564625878e+03 0.000000000000000000e+00
1.215959727891156490e+03 0.000000000000000000e+00
1.216244535147392298e+03 0.000000000000000000e+00
1.216527709750566828e+03 0.000000000000000000e+00
1.216792743764172428e+03 0.000000000000000000e+00
1.217073560090703040e+03 0.000000000000000000e+00
1.217353106575963693e+03 0.000000000000000000e+00
1.217630657596371975e+03 0.000000000000000000e+00
nan -1.000000000000000000e+00
1.218183401360544167e+03 0.000000000000000000e+00
1.218471473922902533e+03 0.000000000000000000e+00
1.218737777777777865e+03 0.000000000000000000e+00
1.219012426303854909e+03 0.000000000000000000e+00
1.219292879818594201e+03 0.000000000000000000e+00
nan -1.000000000000000000e+00
1.219842176870748290e+03 0.000000000000000000e+00
1.220107936507936529e+03 0.000000000000000000e+00
1.220372426303854809e+03 0.000000000000000000e+00
1.220648163265306039e+03 0.000000000000000000e+00
1.220933696145124713e+03 0.000000000000000000e+00
nan -1.000000000000000000e+00
1.221482448979591936e+03 0.000000000000000000e+00
1.221748934240362814e+03 0.000000000000000000e+00
1.222038276643990912e+03 0.000000000000000000e+00
nan -1.000000000000000000e+00
1.222581405895691660e+03 0.000000000000000000e+00
1.222860770975056766e+03 0.000000000000000000e+00
1.223139591836734780e+03 0.000000000000000000e+00
1.223417687074829928e+03 0.000000000000000000e+00
1.223708480725623531e+03 0.000000000000000000e+00
1.223979682539682472e+03 0.000000000000000000e+00
1.224264671201814053e+03 0.000000000000000000e+00
1.224541496598639469e+03 0.000000000000000000e+00
1.224821405895691669e+03 0.000000000000000000e+00
1.225093514739229022e+03 0.000000000000000000e+00
1.225381224489795841e+03 0.000000000000000000e+00
1.225646621315192760e+03 0.000000000000000000e+00
1.225928707482993104e+03 0.000000000000000000e+00
1.226200453514739138e+03 0.000000000000000000e+00
1.226484535147392307e+03 0.000000000000000000e+00
1.226754648526077062e+03 0.000000000000000000e+00
1.227039274376417325e+03 0.000000000000000000e+00
1.227303764172335605e+03 0.000000000000000000e+00
1.227585306122449083e+03 0.000000000000000000e+00
nan -1.000000000000000000e+00
nan -1.000000000000000000e+00
nan -1.000000000000000000e+00
1.228691700680272106e+03 0.000000000000000000e+00
1.228961269841269768e+03 0.000000000000000000e+00
1.229250249433106546e+03 0.000000000000000000e+00
1.229522539682539673e+03 0.000000000000000000e+00
1.229802448979591873e+03 0.000000000000000000e+00
1.230074376417233452e+03 0.000000000000000000e+00
1.230352471655328827e+03 0.000000000000000000e+00
1.230626031746031686e+03 0.000000000000000000e+00
1.230913560090702958e+03 0.000000000000000000e+00
nan -1.000000000000000000e+00
nan -1.000000000000000000e+00
nan -1.000000000000000000e+00
nan -1.000000000000000000e+00
nan -1.000000000000000000e+00
nan -1.000000000000000000e+00
nan -1.000000000000000000e+00
nan -1.000000000000000000e+00
nan -1.000000000000000000e+00
nan -1.000000000000000000e+00
nan -1.000000000000000000e+00
nan -1.000000000000000000e+00
nan -1.000000000000000000e+00
nan -1.000000000000000000e+00
nan -1.000000000000000000e+00
nan -1.000000000000000000e+00
nan -1.000000000000000000e+00
nan -1.000000000000000000e+00
nan -1.000000000000000000e+00
1.236715283446711965e+03 0.000000000000000000e+00
1.236993378684807340e+03 0.000000000000000000e+00
1.237283990929705169e+03 0.000000000000000000e+00
1.237582947845804938e+03 0.000000000000000000e+00
1.237853242630385466e+03 0.000000000000000000e+00
1.238124625850340180e+03 0.000000000000000000e+00
nan -1.000000000000000000e+00
1.238704761904761881e+03 0.000000000000000000e+00
1.238976507936507915e+03 0.000000000000000000e+00
1.239251337868480732e+03 0.000000000000000000e+00
nan -1.000000000000000000e+00
1.239808616780045440e+03 0.000000000000000000e+00
1.240095963718820940e+03 0.000000000000000000e+00
1.240373696145124768e+03 0.000000000000000000e+00
1.240668843537414887e+03 0.000000000000000000e+00
1.240945850340136076e+03 0.000000000000000000e+00
1.241228480725623513e+03 0.000000000000000000e+00
1.241507301587301527e+03 0.000000000000000000e+00
1.241792471655328882e+03 0.000000000000000000e+00
1.242077097505668917e+03 0.000000000000000000e+00
1.242368253968254066e+03 0.000000000000000000e+00
1.242640000000000100e+03 0.000000000000000000e+00
nan -1.000000000000000000e+00
1.243205986394557840e+03 0.000000000000000000e+00
1.243493151927437566e+03 0.000000000000000000e+00
1.243773061224489766e+03 0.000000000000000000e+00
1.244043537414966067e+03 0.000000000000000000e+00
1.244339047619047506e+03 0.000000000000000000e+00
1.244625668934240366e+03 0.000000000000000000e+00
1.244903401360544194e+03 0.000000000000000000e+00
1.245178594104308331e+03 0.000000000000000000e+00
1.245454693877551108e+03 0.000000000000000000e+00
nan -1.000000000000000000e+00
nan -1.000000000000000000e+00
1.246315646258503421e+03 0.000000000000000000e+00
1.246600634920635002e+03 0.000000000000000000e+00
1.246871473922902396e+03 0.000000000000000000e+00
1.247150294784580410e+03 0.000000000000000000e+00
nan -1.000000000000000000e+00
1.247703945578231242e+03 0.000000000000000000e+00
1.247990022675737009e+03 0.000000000000000000e+00
1.248270113378684755e+03 0.000000000000000000e+00
1.248541315192743696e+03 0.000000000000000000e+00
1.248834285714285670e+03 0.000000000000000000e+00
nan -1.000000000000000000e+00
nan -1.000000000000000000e+00
nan -1.000000000000000000e+00
1.249941405895691560e+03 0.000000000000000000e+00
1.250227120181406008e+03 0.000000000000000000e+00
1.250503401360544331e+03 0.000000000000000000e+00
1.250784580498866262e+03 0.000000000000000000e+00
1.251069206349206297e+03 0.000000000000000000e+00
1.251348390022675630e+03 0.000000000000000000e+00
1.251632653061224573e+03 0.000000000000000000e+00
1.251906394557823205e+03 0.000000000000000000e+00
1.252197551020408127e+03 0.000000000000000000e+00
1.252483990929705215e+03 0.000000000000000000e+00
nan -1.000000000000000000e+00
nan -1.000000000000000000e+00
nan -1.000000000000000000e+00
nan -1.000000000000000000e+00
nan -1.000000000000000000e+00
nan -1.000000000000000000e+00
nan -1.000000000000000000e+00
nan -1.000000000000000000e+00
1.255013696145124641e+03 0.000000000000000000e+00
1.255299591836734635e+03 0.000000000000000000e+00
1.255590385487528238e+03 0.000000000000000000e+00
1.255858866213151941e+03 0.000000000000000000e+00
1.256139501133786780e+03 0.000000000000000000e+00
1.256425034013605455e+03 0.000000000000000000e+00
1.256712743764172274e+03 0.000000000000000000e+00
1.256984489795918307e+03 0.000000000000000000e+00
1.257262403628117909e+03 0.000000000000000000e+00
1.257540861678004603e+03 0.000000000000000000e+00
1.257824036281179133e+03 0.000000000000000000e+00
1.258090340136054465e+03 0.000000000000000000e+00
1.258370249433106665e+03 0.000000000000000000e+00
1.258641088435374058e+03 0.000000000000000000e+00
1.258918639455782341e+03 0.000000000000000000e+00
1.259184943310657673e+03 0.000000000000000000e+00
1.259459591836734717e+03 0.000000000000000000e+00
1.259735328798185947e+03 0.000000000000000000e+00
1.260015600907029466e+03 0.000000000000000000e+00
1.260282448979591891e+03 0.000000000000000000e+00
1.260547482993197264e+03 0.000000000000000000e+00
1.260823401360544267e+03 0.000000000000000000e+00
1.261117823129251747e+03 0.000000000000000000e+00
1.261391927437641698e+03 0.000000000000000000e+00
1.261672562358276537e+03 0.000000000000000000e+00
1.261945759637188303e+03 0.000000000000000000e+00
1.262225668934240275e+03 0.000000000000000000e+00
1.262495419501133711e+03 0.000000000000000000e+00
1.262773151927437539e+03 0.000000000000000000e+00
1.263047800453514810e+03 0.000000000000000000e+00
nan -1.000000000000000000e+00
nan -1.000000000000000000e+00
nan -1.000000000000000000e+00
nan -1.000000000000000000e+00
1.264417052154195062e+03 0.000000000000000000e+00
1.264690430839002374e+03 0.000000000000000000e+00
1.264960907029478449e+03 0.000000000000000000e+00
1.265239909297052236e+03 0.000000000000000000e+00
1.265508027210884393e+03 0.000000000000000000e+00
1.265766530612244878e+03 0.000000000000000000e+00
1.266044081632653160e+03 0.000000000000000000e+00
1.266309478458049853e+03 0.000000000000000000e+00
1.266589569160997826e+03 0.000000000000000000e+00
1.266855873015872930e+03 0.000000000000000000e+00
1.267133968253968305e+03 0.000000000000000000e+00
1.267413151927437639e+03 0.000000000000000000e+00
1.267688707482993095e+03 0.000000000000000000e+00
