# Supplementary material for: Correlated microtiming deviations in jazz and rock music
Source: PLoS One. 2018 Jan 24;13(1):e0186361. doi: 10.1371/journal.pone.0186361 (PMC5783353; doi:10.1371/journal.pone.0186361)
Supplement: S1 Dataset — (ZIP) [file pone.0186361.s001.zip › RA02.dat]

2.301061224489795976e+01 0.000000000000000000e+00
2.330648526077097671e+01 0.000000000000000000e+00
2.361632653061224474e+01 0.000000000000000000e+00
2.390058956916099930e+01 0.000000000000000000e+00
nan -1.000000000000000000e+00
2.448544217687074820e+01 0.000000000000000000e+00
2.477369614512471685e+01 0.000000000000000000e+00
2.508462585034013514e+01 0.000000000000000000e+00
2.537269841269841208e+01 0.000000000000000000e+00
2.568308390022675880e+01 0.000000000000000000e+00
nan -1.000000000000000000e+00
nan -1.000000000000000000e+00
nan -1.000000000000000000e+00
2.689106575963718981e+01 0.000000000000000000e+00
2.718276643990929742e+01 0.000000000000000000e+00
2.748081632653061135e+01 0.000000000000000000e+00
2.777052154195011369e+01 0.000000000000000000e+00
2.807147392290249499e+01 0.000000000000000000e+00
2.836789115646258352e+01 0.000000000000000000e+00
2.867120181405895707e+01 0.000000000000000000e+00
2.896526077097505691e+01 0.000000000000000000e+00
2.927528344671201666e+01 0.000000000000000000e+00
2.957133786848072532e+01 0.000000000000000000e+00
2.988444444444444414e+01 0.000000000000000000e+00
3.017868480725623570e+01 0.000000000000000000e+00
3.049160997732426281e+01 0.000000000000000000e+00
3.078965986394557675e+01 0.000000000000000000e+00
3.108734693877551081e+01 0.000000000000000000e+00
3.137197278911564524e+01 0.000000000000000000e+00
3.169560090702947974e+01 0.000000000000000000e+00
3.198585034013605366e+01 0.000000000000000000e+00
3.228879818594104023e+01 0.000000000000000000e+00
3.258195011337868152e+01 0.000000000000000000e+00
3.290086167800453865e+01 0.000000000000000000e+00
3.320997732426303628e+01 0.000000000000000000e+00
3.351709750566893575e+01 0.000000000000000000e+00
3.382294784580498970e+01 0.000000000000000000e+00
3.414185941043083972e+01 0.000000000000000000e+00
3.443356009070294732e+01 0.000000000000000000e+00
3.474267573696145206e+01 0.000000000000000000e+00
3.504507936507936705e+01 0.000000000000000000e+00
3.535619047619047706e+01 0.000000000000000000e+00
3.565569160997732467e+01 0.000000000000000000e+00
3.595954648526077335e+01 0.000000000000000000e+00
3.625650793650793702e+01 0.000000000000000000e+00
3.656598639455782518e+01 0.000000000000000000e+00
3.686294784580498884e+01 0.000000000000000000e+00
3.715755102040816382e+01 0.000000000000000000e+00
3.745414965986394407e+01 0.000000000000000000e+00
3.776725623582766644e+01 0.000000000000000000e+00
3.805351473922902272e+01 0.000000000000000000e+00
3.837242630385487274e+01 0.000000000000000000e+00
3.867174603174603220e+01 0.000000000000000000e+00
3.897832199546485299e+01 0.000000000000000000e+00
3.929469387755101906e+01 0.000000000000000000e+00
3.960544217687074564e+01 0.000000000000000000e+00
3.990312925170068326e+01 0.000000000000000000e+00
4.022149659863945459e+01 0.000000000000000000e+00
4.050793650793650613e+01 0.000000000000000000e+00
4.081832199546484929e+01 0.000000000000000000e+00
nan -1.000000000000000000e+00
nan -1.000000000000000000e+00
nan -1.000000000000000000e+00
4.201052154195011212e+01 0.000000000000000000e+00
4.229895691609977604e+01 0.000000000000000000e+00
4.261804988662131422e+01 0.000000000000000000e+00
nan -1.000000000000000000e+00
4.321160997732426523e+01 0.000000000000000000e+00
4.349950113378685046e+01 0.000000000000000000e+00
4.381605442176870469e+01 0.000000000000000000e+00
4.410666666666666913e+01 0.000000000000000000e+00
4.442176870748298967e+01 0.000000000000000000e+00
4.471383219954648780e+01 0.000000000000000000e+00
4.503038548752834203e+01 0.000000000000000000e+00
4.531464852607710014e+01 0.000000000000000000e+00
4.561977324263038724e+01 0.000000000000000000e+00
4.591873015873015618e+01 0.000000000000000000e+00
4.624199546485260726e+01 0.000000000000000000e+00
4.654349206349206014e+01 0.000000000000000000e+00
4.685206349206349330e+01 0.000000000000000000e+00
4.716426303854875357e+01 0.000000000000000000e+00
4.748063492063491964e+01 0.000000000000000000e+00
4.778013605442176726e+01 0.000000000000000000e+00
4.808344671201813725e+01 0.000000000000000000e+00
nan -1.000000000000000000e+00
4.868117913832199406e+01 0.000000000000000000e+00
4.898793650793651011e+01 0.000000000000000000e+00
4.928290249433106851e+01 0.000000000000000000e+00
4.959473922902494536e+01 0.000000000000000000e+00
4.991165532879818301e+01 0.000000000000000000e+00
5.021079365079365431e+01 0.000000000000000000e+00
5.051736961451247510e+01 0.000000000000000000e+00
5.082975056689342352e+01 0.000000000000000000e+00
5.113088435374150009e+01 0.000000000000000000e+00
5.143637188208617061e+01 0.000000000000000000e+00
5.172607709750566585e+01 0.000000000000000000e+00
5.204789115646258324e+01 0.000000000000000000e+00
5.235555555555555429e+01 0.000000000000000000e+00
5.264870748299319558e+01 0.000000000000000000e+00
5.295419501133786611e+01 0.000000000000000000e+00
5.326326530600000098e+01 1.000000000000000000e+00
5.357115646258503716e+01 0.000000000000000000e+00
5.387736961451247453e+01 0.000000000000000000e+00
5.418104308390022794e+01 0.000000000000000000e+00
5.447727891156462476e+01 0.000000000000000000e+00
5.479092970521541872e+01 0.000000000000000000e+00
5.507773242630385369e+01 0.000000000000000000e+00
5.538702947845804658e+01 0.000000000000000000e+00
5.569814058956916369e+01 0.000000000000000000e+00
5.600199546485260527e+01 0.000000000000000000e+00
5.629351473922902471e+01 0.000000000000000000e+00
5.660444444444444656e+01 0.000000000000000000e+00
5.689614512471655416e+01 0.000000000000000000e+00
5.721197278911564865e+01 0.000000000000000000e+00
5.750984126984126732e+01 0.000000000000000000e+00
5.781804988662131706e+01 0.000000000000000000e+00
5.810938775510204124e+01 0.000000000000000000e+00
5.842975056689342495e+01 0.000000000000000000e+00
5.872235827664398755e+01 0.000000000000000000e+00
5.903383219954648808e+01 0.000000000000000000e+00
5.932662131519274595e+01 0.000000000000000000e+00
5.964625850340136282e+01 0.000000000000000000e+00
5.993995464852607569e+01 0.000000000000000000e+00
6.024272108843537410e+01 0.000000000000000000e+00
6.054294784580498856e+01 0.000000000000000000e+00
nan -1.000000000000000000e+00
nan -1.000000000000000000e+00
6.143582766439909193e+01 0.000000000000000000e+00
6.173315192743763902e+01 0.000000000000000000e+00
6.204335600907029402e+01 0.000000000000000000e+00
6.232598639455782319e+01 0.000000000000000000e+00
6.263383219954648240e+01 0.000000000000000000e+00
6.292988662131519106e+01 0.000000000000000000e+00
6.323990929705215081e+01 0.000000000000000000e+00
6.353142857142857025e+01 0.000000000000000000e+00
6.383510204081632367e+01 0.000000000000000000e+00
nan -1.000000000000000000e+00
6.444988662131518709e+01 0.000000000000000000e+00
6.474285714285714732e+01 0.000000000000000000e+00
6.505632653061223891e+01 0.000000000000000000e+00
6.535111111111110915e+01 0.000000000000000000e+00
6.566566893424035811e+01 0.000000000000000000e+00
6.596117913832199520e+01 0.000000000000000000e+00
6.625959183673469965e+01 0.000000000000000000e+00
6.656217687074830280e+01 0.000000000000000000e+00
6.687655328798186360e+01 0.000000000000000000e+00
6.717514739229025622e+01 0.000000000000000000e+00
6.748371882086168227e+01 0.000000000000000000e+00
6.779628117913831886e+01 0.000000000000000000e+00
6.810195011337869175e+01 0.000000000000000000e+00
6.840000000000000568e+01 0.000000000000000000e+00
6.871147392290249911e+01 0.000000000000000000e+00
6.900535147392290014e+01 0.000000000000000000e+00
6.931501133786848357e+01 0.000000000000000000e+00
6.963337868480725490e+01 0.000000000000000000e+00
6.993832199546484674e+01 0.000000000000000000e+00
7.023074829931972829e+01 0.000000000000000000e+00
7.054476190476189856e+01 0.000000000000000000e+00
nan -1.000000000000000000e+00
7.115446712018140829e+01 0.000000000000000000e+00
7.146231292517006750e+01 0.000000000000000000e+00
7.176888888888889539e+01 0.000000000000000000e+00
7.206712018140589748e+01 0.000000000000000000e+00
7.237315192743764669e+01 0.000000000000000000e+00
7.267628117913832853e+01 0.000000000000000000e+00
7.300117913832200145e+01 0.000000000000000000e+00
7.329433106575963564e+01 0.000000000000000000e+00
7.360235827664399721e+01 0.000000000000000000e+00
7.390530612244897668e+01 0.000000000000000000e+00
7.422185941043083801e+01 0.000000000000000000e+00
7.452117913832199747e+01 0.000000000000000000e+00
7.483863945578231380e+01 0.000000000000000000e+00
7.513160997732425983e+01 0.000000000000000000e+00
7.544816326530612116e+01 0.000000000000000000e+00
7.574857142857142378e+01 0.000000000000000000e+00
7.606494331065759695e+01 0.000000000000000000e+00
7.637224489795917748e+01 0.000000000000000000e+00
7.669115646258502750e+01 0.000000000000000000e+00
7.698231292517006352e+01 0.000000000000000000e+00
7.729995464852608222e+01 0.000000000000000000e+00
7.760072562358276116e+01 0.000000000000000000e+00
7.791945578231292302e+01 0.000000000000000000e+00
7.821895691609977064e+01 0.000000000000000000e+00
7.853170068027210959e+01 0.000000000000000000e+00
7.882775510204081115e+01 0.000000000000000000e+00
7.914358276643990564e+01 0.000000000000000000e+00
7.943419501133786298e+01 0.000000000000000000e+00
7.974911564625850247e+01 0.000000000000000000e+00
8.005460317460317299e+01 0.000000000000000000e+00
8.035755102040816666e+01 0.000000000000000000e+00
8.063528344671202319e+01 0.000000000000000000e+00
nan -1.000000000000000000e+00
8.126131519274376558e+01 0.000000000000000000e+00
8.156589569160998110e+01 0.000000000000000000e+00
8.186503401360543819e+01 0.000000000000000000e+00
8.216689342403627450e+01 0.000000000000000000e+00
8.247183673469388054e+01 0.000000000000000000e+00
8.278204081632652844e+01 0.000000000000000000e+00
8.308607709750566528e+01 0.000000000000000000e+00
8.339156462585033580e+01 0.000000000000000000e+00
8.368816326530611605e+01 0.000000000000000000e+00
8.400308390022675553e+01 0.000000000000000000e+00
8.430893424036281658e+01 0.000000000000000000e+00
8.461188208616779605e+01 0.000000000000000000e+00
8.491555555555555657e+01 0.000000000000000000e+00
8.521578231292517103e+01 0.000000000000000000e+00
8.551528344671201864e+01 0.000000000000000000e+00
8.582058956916100101e+01 0.000000000000000000e+00
8.610775510204081229e+01 0.000000000000000000e+00
8.642884353741496284e+01 0.000000000000000000e+00
8.671727891156461965e+01 0.000000000000000000e+00
8.702403628117913570e+01 0.000000000000000000e+00
8.732970521541949438e+01 0.000000000000000000e+00
8.764916099773242308e+01 0.000000000000000000e+00
8.795809523809523967e+01 0.000000000000000000e+00
8.826884353741496625e+01 0.000000000000000000e+00
8.857868480725623783e+01 0.000000000000000000e+00
8.888544217687075388e+01 0.000000000000000000e+00
8.918566893424036834e+01 0.000000000000000000e+00
8.950367346938774915e+01 0.000000000000000000e+00
8.980825396825396467e+01 0.000000000000000000e+00
9.011845804988662678e+01 0.000000000000000000e+00
9.041995464852607256e+01 0.000000000000000000e+00
9.073088435374150151e+01 0.000000000000000000e+00
9.103691609977323651e+01 0.000000000000000000e+00
9.136108843537414259e+01 0.000000000000000000e+00
9.165768707482993705e+01 0.000000000000000000e+00
9.196897959183672810e+01 0.000000000000000000e+00
9.227555555555555600e+01 0.000000000000000000e+00
9.258485260770974890e+01 0.000000000000000000e+00
9.288598639455781836e+01 0.000000000000000000e+00
9.319455782312925862e+01 0.000000000000000000e+00
9.349950113378685046e+01 0.000000000000000000e+00
9.381877551020407680e+01 0.000000000000000000e+00
9.411501133786848072e+01 0.000000000000000000e+00
9.442902494331065100e+01 0.000000000000000000e+00
9.474848072562357970e+01 0.000000000000000000e+00
9.505977324263038497e+01 0.000000000000000000e+00
9.536072562358276627e+01 0.000000000000000000e+00
9.566439909297052679e+01 0.000000000000000000e+00
9.596861678004535179e+01 0.000000000000000000e+00
9.628117913832198838e+01 0.000000000000000000e+00
9.657832199546484730e+01 0.000000000000000000e+00
9.688852607709750941e+01 0.000000000000000000e+00
9.719619047619048047e+01 0.000000000000000000e+00
9.751492063492062812e+01 0.000000000000000000e+00
9.781024943310657704e+01 0.000000000000000000e+00
9.812353741496598047e+01 0.000000000000000000e+00
9.842612244897959783e+01 0.000000000000000000e+00
9.874884353741497023e+01 0.000000000000000000e+00
9.903419501133787151e+01 0.000000000000000000e+00
9.934403628117914309e+01 0.000000000000000000e+00
nan -1.000000000000000000e+00
nan -1.000000000000000000e+00
nan -1.000000000000000000e+00
1.005434920634920672e+02 0.000000000000000000e+00
1.008642176870748273e+02 0.000000000000000000e+00
1.011684353741496665e+02 0.000000000000000000e+00
1.014806349206349267e+02 0.000000000000000000e+00
1.017772335600907070e+02 0.000000000000000000e+00
1.020725623582766417e+02 0.000000000000000000e+00
1.023798639455782364e+02 0.000000000000000000e+00
1.026780952380952385e+02 0.000000000000000000e+00
1.029893877551020438e+02 0.000000000000000000e+00
1.032867120181405909e+02 0.000000000000000000e+00
1.035849433106575930e+02 0.000000000000000000e+00
1.038806349206349182e+02 0.000000000000000000e+00
1.041937414965986335e+02 0.000000000000000000e+00
1.045044897959183743e+02 0.000000000000000000e+00
1.048136054421768648e+02 0.000000000000000000e+00
1.051151020408163248e+02 0.000000000000000000e+00
1.054204081632653072e+02 0.000000000000000000e+00
1.057186394557823093e+02 0.000000000000000000e+00
1.060304761904761932e+02 0.000000000000000000e+00
1.063303401360544171e+02 0.000000000000000000e+00
1.066443537414966016e+02 0.000000000000000000e+00
1.069482086167800503e+02 0.000000000000000000e+00
1.072687528344671222e+02 0.000000000000000000e+00
1.075704308390022703e+02 0.000000000000000000e+00
1.078722902494331066e+02 0.000000000000000000e+00
1.081561904761904742e+02 0.000000000000000000e+00
1.084718367346938805e+02 0.000000000000000000e+00
1.087640816326530597e+02 0.000000000000000000e+00
1.090746485260770982e+02 0.000000000000000000e+00
1.093912018140589595e+02 0.000000000000000000e+00
1.096975963718820850e+02 0.000000000000000000e+00
nan -1.000000000000000000e+00
nan -1.000000000000000000e+00
nan -1.000000000000000000e+00
1.109318820861678034e+02 0.000000000000000000e+00
1.112235827664399039e+02 0.000000000000000000e+00
1.115317913832199537e+02 0.000000000000000000e+00
1.118231292517006779e+02 0.000000000000000000e+00
1.121407709750566823e+02 0.000000000000000000e+00
1.124408163265306086e+02 0.000000000000000000e+00
1.127386848072562344e+02 0.000000000000000000e+00
1.130338321995464810e+02 0.000000000000000000e+00
1.133456689342403649e+02 0.000000000000000000e+00
1.136575056689342347e+02 0.000000000000000000e+00
1.139448526077097483e+02 0.000000000000000000e+00
nan -1.000000000000000000e+00
1.145699773242630357e+02 0.000000000000000000e+00
1.148642176870748273e+02 0.000000000000000000e+00
1.151677097505668996e+02 0.000000000000000000e+00
1.154750113378684802e+02 0.000000000000000000e+00
1.157882993197278978e+02 0.000000000000000000e+00
1.160952380952381020e+02 0.000000000000000000e+00
1.164003628117913820e+02 0.000000000000000000e+00
1.166960544217687072e+02 0.000000000000000000e+00
1.170135147392290236e+02 0.000000000000000000e+00
1.173099319727891157e+02 0.000000000000000000e+00
1.176259410430838983e+02 0.000000000000000000e+00
1.179198185941043135e+02 0.000000000000000000e+00
1.182343764172335625e+02 0.000000000000000000e+00
1.185300680272108877e+02 0.000000000000000000e+00
1.188355555555555583e+02 0.000000000000000000e+00
1.191461224489795967e+02 0.000000000000000000e+00
1.194501587301587335e+02 0.000000000000000000e+00
nan -1.000000000000000000e+00
1.200409977324263053e+02 0.000000000000000000e+00
1.203448526077097540e+02 0.000000000000000000e+00
1.206639455782312922e+02 0.000000000000000000e+00
1.209672562358276622e+02 0.000000000000000000e+00
1.212787301587301556e+02 0.000000000000000000e+00
1.215691609977324248e+02 0.000000000000000000e+00
1.218860770975056624e+02 0.000000000000000000e+00
1.221882993197278893e+02 0.000000000000000000e+00
1.224932426303854811e+02 0.000000000000000000e+00
1.227824036281179190e+02 0.000000000000000000e+00
1.230951473922902437e+02 0.000000000000000000e+00
nan -1.000000000000000000e+00
1.237075736961451184e+02 0.000000000000000000e+00
1.240150566893424013e+02 0.000000000000000000e+00
1.242898866213151905e+02 0.000000000000000000e+00
1.246087981859410405e+02 0.000000000000000000e+00
1.249106575963718768e+02 0.000000000000000000e+00
1.252139682539682610e+02 0.000000000000000000e+00
1.255258049886621308e+02 0.000000000000000000e+00
1.258256689342403689e+02 0.000000000000000000e+00
1.261393197278911629e+02 0.000000000000000000e+00
1.264353741496598644e+02 0.000000000000000000e+00
1.267526530612244926e+02 0.000000000000000000e+00
1.270514285714285734e+02 0.000000000000000000e+00
1.273661678004535105e+02 0.000000000000000000e+00
1.276620408163265239e+02 0.000000000000000000e+00
1.279746031746031747e+02 0.000000000000000000e+00
1.282719274376417218e+02 0.000000000000000000e+00
1.285899319727891168e+02 0.000000000000000000e+00
1.288905215419501076e+02 0.000000000000000000e+00
1.291704308390022788e+02 0.000000000000000000e+00
1.294786394557823144e+02 0.000000000000000000e+00
1.297863038548752854e+02 0.000000000000000000e+00
1.300892517006802791e+02 0.000000000000000000e+00
1.304137868480725615e+02 0.000000000000000000e+00
1.307223582766440018e+02 0.000000000000000000e+00
1.310287528344671273e+02 0.000000000000000000e+00
1.313324263038548736e+02 0.000000000000000000e+00
1.316538775510204005e+02 0.000000000000000000e+00
1.319475736961451275e+02 0.000000000000000000e+00
1.322568707482993204e+02 0.000000000000000000e+00
1.325570975056689349e+02 0.000000000000000000e+00
1.328796371882086191e+02 0.000000000000000000e+00
1.331664399092970541e+02 0.000000000000000000e+00
1.334947845804988731e+02 0.000000000000000000e+00
1.337968253968253975e+02 0.000000000000000000e+00
1.341061224489795904e+02 0.000000000000000000e+00
1.344083446712018031e+02 0.000000000000000000e+00
1.347190929705215297e+02 0.000000000000000000e+00
1.350236734693877452e+02 0.000000000000000000e+00
1.353434920634920502e+02 0.000000000000000000e+00
1.356304761904762017e+02 0.000000000000000000e+00
1.359493877551020375e+02 0.000000000000000000e+00
1.362516099773242502e+02 0.000000000000000000e+00
1.365658049886621370e+02 0.000000000000000000e+00
1.368624036281179031e+02 0.000000000000000000e+00
1.371751473922902562e+02 0.000000000000000000e+00
1.374782766439909381e+02 0.000000000000000000e+00
1.377910204081632628e+02 0.000000000000000000e+00
1.380816326530612344e+02 0.000000000000000000e+00
1.383874829931972670e+02 0.000000000000000000e+00
nan -1.000000000000000000e+00
nan -1.000000000000000000e+00
nan -1.000000000000000000e+00
1.395673469387755006e+02 0.000000000000000000e+00
1.398808163265306064e+02 0.000000000000000000e+00
1.401897505668934230e+02 0.000000000000000000e+00
1.404852607709750600e+02 0.000000000000000000e+00
1.407865759637188319e+02 0.000000000000000000e+00
1.410806349206349068e+02 0.000000000000000000e+00
1.413863038548752797e+02 0.000000000000000000e+00
1.416774603174603158e+02 0.000000000000000000e+00
1.419822222222222194e+02 0.000000000000000000e+00
1.422857142850000116e+02 1.000000000000000000e+00
1.425857142849999946e+02 1.000000000000000000e+00
1.428918367340000088e+02 1.000000000000000000e+00
1.431923809523809439e+02 0.000000000000000000e+00
1.434884353741496739e+02 0.000000000000000000e+00
1.438037188208616897e+02 0.000000000000000000e+00
1.440986848072562339e+02 0.000000000000000000e+00
1.444139682539682497e+02 0.000000000000000000e+00
1.447149206349206452e+02 0.000000000000000000e+00
1.450354648526077028e+02 0.000000000000000000e+00
1.453277097505668962e+02 0.000000000000000000e+00
1.456375510204081536e+02 0.000000000000000000e+00
1.459459410430839057e+02 0.000000000000000000e+00
1.462566893424036323e+02 0.000000000000000000e+00
1.465594557823129378e+02 0.000000000000000000e+00
1.468625850340136196e+02 0.000000000000000000e+00
1.471698866213151859e+02 0.000000000000000000e+00
1.474868027210884236e+02 0.000000000000000000e+00
nan -1.000000000000000000e+00
nan -1.000000000000000000e+00
nan -1.000000000000000000e+00
1.486931519274376399e+02 0.000000000000000000e+00
1.489748752834467211e+02 0.000000000000000000e+00
1.492827210884353804e+02 0.000000000000000000e+00
1.495912925170067922e+02 0.000000000000000000e+00
1.499229024943310549e+02 0.000000000000000000e+00
nan -1.000000000000000000e+00
1.505215419501133738e+02 0.000000000000000000e+00
1.508344671201814151e+02 0.000000000000000000e+00
1.511602721088435430e+02 0.000000000000000000e+00
1.514608616780045338e+02 0.000000000000000000e+00
1.517761451247165496e+02 0.000000000000000000e+00
1.520718367346938749e+02 0.000000000000000000e+00
1.523776870748299359e+02 0.000000000000000000e+00
1.526753741496598593e+02 0.000000000000000000e+00
1.529953741496598525e+02 0.000000000000000000e+00
1.533043083900226691e+02 0.000000000000000000e+00
1.535999999999999943e+02 0.000000000000000000e+00
1.539043990929705217e+02 0.000000000000000000e+00
1.542138775510204027e+02 0.000000000000000000e+00
1.545122902494331072e+02 0.000000000000000000e+00
1.548179591836734801e+02 0.000000000000000000e+00
1.551096598639455806e+02 0.000000000000000000e+00
1.554162358276643943e+02 0.000000000000000000e+00
1.557356916099773230e+02 0.000000000000000000e+00
1.560415419501133840e+02 0.000000000000000000e+00
1.563450340136054422e+02 0.000000000000000000e+00
1.566478004535147477e+02 0.000000000000000000e+00
1.569521995464852466e+02 0.000000000000000000e+00
1.572658503401360406e+02 0.000000000000000000e+00
1.575562811791383240e+02 0.000000000000000000e+00
1.578713832199546516e+02 0.000000000000000000e+00
1.581774149659864008e+02 0.000000000000000000e+00
1.584790929705215490e+02 0.000000000000000000e+00
1.587767800453514724e+02 0.000000000000000000e+00
1.590875283446711990e+02 0.000000000000000000e+00
1.593884807256235945e+02 0.000000000000000000e+00
1.596914285714285597e+02 0.000000000000000000e+00
1.599822222222222194e+02 0.000000000000000000e+00
1.602871655328798113e+02 0.000000000000000000e+00
1.605953741496598752e+02 0.000000000000000000e+00
1.609052154195011326e+02 0.000000000000000000e+00
nan -1.000000000000000000e+00
nan -1.000000000000000000e+00
nan -1.000000000000000000e+00
nan -1.000000000000000000e+00
nan -1.000000000000000000e+00
nan -1.000000000000000000e+00
nan -1.000000000000000000e+00
1.633414965986394520e+02 0.000000000000000000e+00
1.636406349206349091e+02 0.000000000000000000e+00
nan -1.000000000000000000e+00
1.642521541950113431e+02 0.000000000000000000e+00
1.645759637188208728e+02 0.000000000000000000e+00
nan -1.000000000000000000e+00
1.651700680272108741e+02 0.000000000000000000e+00
1.654835374149659799e+02 0.000000000000000000e+00
1.657857596371882209e+02 0.000000000000000000e+00
1.660901587301587199e+02 0.000000000000000000e+00
1.663992743764172246e+02 0.000000000000000000e+00
1.666891609977324151e+02 0.000000000000000000e+00
1.670135147392290378e+02 0.000000000000000000e+00
1.672999546485260680e+02 0.000000000000000000e+00
1.676152380952380838e+02 0.000000000000000000e+00
1.679176417233560130e+02 0.000000000000000000e+00
1.682184126984126920e+02 0.000000000000000000e+00
1.685249886621315056e+02 0.000000000000000000e+00
1.688355555555555441e+02 0.000000000000000000e+00
1.691374149659863804e+02 0.000000000000000000e+00
1.694666666666666686e+02 0.000000000000000000e+00
nan -1.000000000000000000e+00
1.700642176870748301e+02 0.000000000000000000e+00
1.703655328798186019e+02 0.000000000000000000e+00
1.706574149659863906e+02 0.000000000000000000e+00
1.709507482993197414e+02 0.000000000000000000e+00
1.712611337868480632e+02 0.000000000000000000e+00
1.715653061220000097e+02 1.000000000000000000e+00
1.718755102040000224e+02 1.000000000000000000e+00
nan -1.000000000000000000e+00
1.724865306122449056e+02 0.000000000000000000e+00
1.727874829931972727e+02 0.000000000000000000e+00
1.730991383219954685e+02 0.000000000000000000e+00
nan -1.000000000000000000e+00
1.737086621315192758e+02 0.000000000000000000e+00
1.740107029478458003e+02 0.000000000000000000e+00
1.743316099773242627e+02 0.000000000000000000e+00
nan -1.000000000000000000e+00
1.749338775510204016e+02 0.000000000000000000e+00
1.752386394557823053e+02 0.000000000000000000e+00
1.755466666666666526e+02 0.000000000000000000e+00
nan -1.000000000000000000e+00
nan -1.000000000000000000e+00
nan -1.000000000000000000e+00
1.767637188208616692e+02 0.000000000000000000e+00
1.770766439909297105e+02 0.000000000000000000e+00
1.773815873015873024e+02 0.000000000000000000e+00
1.776936054421768745e+02 0.000000000000000000e+00
1.779936507936508008e+02 0.000000000000000000e+00
1.782886167800453450e+02 0.000000000000000000e+00
nan -1.000000000000000000e+00
1.788741950113378607e+02 0.000000000000000000e+00
1.792048979591836826e+02 0.000000000000000000e+00
1.795062131519274260e+02 0.000000000000000000e+00
1.797953741496598639e+02 0.000000000000000000e+00
1.801102947845805033e+02 0.000000000000000000e+00
1.804079818594104268e+02 0.000000000000000000e+00
1.807011337868480609e+02 0.000000000000000000e+00
1.810062585034013694e+02 0.000000000000000000e+00
nan -1.000000000000000000e+00
1.816172335600907104e+02 0.000000000000000000e+00
1.819094784580498754e+02 0.000000000000000000e+00
1.822214965986394475e+02 0.000000000000000000e+00
1.825277097505668848e+02 0.000000000000000000e+00
1.828404535147392380e+02 0.000000000000000000e+00
1.831370521541950041e+02 0.000000000000000000e+00
1.834507029478457980e+02 0.000000000000000000e+00
1.837565532879818591e+02 0.000000000000000000e+00
1.840624036281179201e+02 0.000000000000000000e+00
1.843564625850340235e+02 0.000000000000000000e+00
1.846673922902494382e+02 0.000000000000000000e+00
1.849759637188208501e+02 0.000000000000000000e+00
1.852865306122448885e+02 0.000000000000000000e+00
1.855762358276643909e+02 0.000000000000000000e+00
1.858746485260770953e+02 0.000000000000000000e+00
1.861823129251700664e+02 0.000000000000000000e+00
1.864818140589569282e+02 0.000000000000000000e+00
1.867765986394557842e+02 0.000000000000000000e+00
1.870750113378684887e+02 0.000000000000000000e+00
1.873792290249432995e+02 0.000000000000000000e+00
1.876838095238095150e+02 0.000000000000000000e+00
nan -1.000000000000000000e+00
nan -1.000000000000000000e+00
1.885906575963718694e+02 0.000000000000000000e+00
1.888865306122449113e+02 0.000000000000000000e+00
1.891764172335601017e+02 0.000000000000000000e+00
1.894809977324263173e+02 0.000000000000000000e+00
1.897866666666666617e+02 0.000000000000000000e+00
1.900865306122448999e+02 0.000000000000000000e+00
1.903814965986394441e+02 0.000000000000000000e+00
1.906947845804988617e+02 0.000000000000000000e+00
1.909980952380952317e+02 0.000000000000000000e+00
1.912990476190476272e+02 0.000000000000000000e+00
1.915883900226757248e+02 0.000000000000000000e+00
1.918989569160997632e+02 0.000000000000000000e+00
1.922165986394557819e+02 0.000000000000000000e+00
1.925215419501133738e+02 0.000000000000000000e+00
1.928142857140000217e+02 0.000000000000000000e+00
1.931209070294784453e+02 0.000000000000000000e+00
1.934321995464852648e+02 0.000000000000000000e+00
1.937327891156462556e+02 0.000000000000000000e+00
1.940270294784580472e+02 0.000000000000000000e+00
1.943316099773242627e+02 0.000000000000000000e+00
1.946487074829931885e+02 0.000000000000000000e+00
1.949540136054421851e+02 0.000000000000000000e+00
1.952341043083900161e+02 0.000000000000000000e+00
1.955437641723356137e+02 0.000000000000000000e+00
1.958398185941043153e+02 0.000000000000000000e+00
1.961500226757369489e+02 0.000000000000000000e+00
1.964442630385487405e+02 0.000000000000000000e+00
1.967444897959183550e+02 0.000000000000000000e+00
1.970363718820861720e+02 0.000000000000000000e+00
1.973393197278911657e+02 0.000000000000000000e+00
nan -1.000000000000000000e+00
nan -1.000000000000000000e+00
nan -1.000000000000000000e+00
nan -1.000000000000000000e+00
nan -1.000000000000000000e+00
1.991359637188208751e+02 0.000000000000000000e+00
1.994401814058956859e+02 0.000000000000000000e+00
1.997460317460317469e+02 0.000000000000000000e+00
2.000259410430838898e+02 0.000000000000000000e+00
2.003310657596371982e+02 0.000000000000000000e+00
2.006280272108843405e+02 0.000000000000000000e+00
2.009445804988662019e+02 0.000000000000000000e+00
2.012462585034013500e+02 0.000000000000000000e+00
2.015519274376417229e+02 0.000000000000000000e+00
2.018541496598639355e+02 0.000000000000000000e+00
2.021545578231292382e+02 0.000000000000000000e+00
2.024549659863945692e+02 0.000000000000000000e+00
2.027702494331065850e+02 0.000000000000000000e+00
2.030597732426303992e+02 0.000000000000000000e+00
2.033779591836734824e+02 0.000000000000000000e+00
2.036604081632653163e+02 0.000000000000000000e+00
2.039775056689342421e+02 0.000000000000000000e+00
2.042848072562358368e+02 0.000000000000000000e+00
2.045966439909296923e+02 0.000000000000000000e+00
2.048923356009070176e+02 0.000000000000000000e+00
2.052036281179138371e+02 0.000000000000000000e+00
2.055107482993197152e+02 0.000000000000000000e+00
2.058222222222222229e+02 0.000000000000000000e+00
2.061166439909297026e+02 0.000000000000000000e+00
2.064264852607709884e+02 0.000000000000000000e+00
2.067352380952380884e+02 0.000000000000000000e+00
2.070316553287981947e+02 0.000000000000000000e+00
2.073340589569160954e+02 0.000000000000000000e+00
2.076549659863945578e+02 0.000000000000000000e+00
2.079448979590000022e+02 1.000000000000000000e+00
2.082591836729999955e+02 1.000000000000000000e+00
2.085510204079999994e+02 1.000000000000000000e+00
2.088544217687074820e+02 0.000000000000000000e+00
2.091513832199546528e+02 0.000000000000000000e+00
2.094579591836734664e+02 0.000000000000000000e+00
2.097563718820861709e+02 0.000000000000000000e+00
2.100636734693877656e+02 0.000000000000000000e+00
2.103755102040816212e+02 0.000000000000000000e+00
2.106784580498866148e+02 0.000000000000000000e+00
2.109902947845804988e+02 0.000000000000000000e+00
2.113026757369614472e+02 0.000000000000000000e+00
nan -1.000000000000000000e+00
nan -1.000000000000000000e+00
nan -1.000000000000000000e+00
2.125164625850340201e+02 0.000000000000000000e+00
2.128319274376417241e+02 0.000000000000000000e+00
2.131283446712018019e+02 0.000000000000000000e+00
nan -1.000000000000000000e+00
nan -1.000000000000000000e+00
nan -1.000000000000000000e+00
nan -1.000000000000000000e+00
nan -1.000000000000000000e+00
2.149507482993197414e+02 0.000000000000000000e+00
2.152504308390022629e+02 0.000000000000000000e+00
2.155392290249433245e+02 0.000000000000000000e+00
nan -1.000000000000000000e+00
nan -1.000000000000000000e+00
nan -1.000000000000000000e+00
nan -1.000000000000000000e+00
nan -1.000000000000000000e+00
nan -1.000000000000000000e+00
nan -1.000000000000000000e+00
nan -1.000000000000000000e+00
nan -1.000000000000000000e+00
nan -1.000000000000000000e+00
nan -1.000000000000000000e+00
nan -1.000000000000000000e+00
nan -1.000000000000000000e+00
2.197355102040816348e+02 0.000000000000000000e+00
2.200377324263038474e+02 0.000000000000000000e+00
2.203395918367346837e+02 0.000000000000000000e+00
2.206383673469387645e+02 0.000000000000000000e+00
2.209451247165532948e+02 0.000000000000000000e+00
2.212556916099773332e+02 0.000000000000000000e+00
2.215473922902494337e+02 0.000000000000000000e+00
2.218583219954648484e+02 0.000000000000000000e+00
2.221623582766439995e+02 0.000000000000000000e+00
2.224585941043083892e+02 0.000000000000000000e+00
2.227724263038548713e+02 0.000000000000000000e+00
2.230692063492063539e+02 0.000000000000000000e+00
2.233886621315192826e+02 0.000000000000000000e+00
nan -1.000000000000000000e+00
2.239970975056689326e+02 0.000000000000000000e+00
2.243011337868480837e+02 0.000000000000000000e+00
2.246102494331065884e+02 0.000000000000000000e+00
nan -1.000000000000000000e+00
2.252203174603174602e+02 0.000000000000000000e+00
2.255167346938775381e+02 0.000000000000000000e+00
2.258091609977324197e+02 0.000000000000000000e+00
2.261224489795918373e+02 0.000000000000000000e+00
2.264199546485260726e+02 0.000000000000000000e+00
2.267212698412698444e+02 0.000000000000000000e+00
2.270360090702947957e+02 0.000000000000000000e+00
2.273244897950000052e+02 1.000000000000000000e+00
2.276306122440000195e+02 1.000000000000000000e+00
2.279346938770000008e+02 1.000000000000000000e+00
2.282414512471655428e+02 0.000000000000000000e+00
2.285442176870748199e+02 0.000000000000000000e+00
2.288593197278911475e+02 0.000000000000000000e+00
2.291504761904761835e+02 0.000000000000000000e+00
2.294630385487528486e+02 0.000000000000000000e+00
2.297653061219999984e+02 1.000000000000000000e+00
2.300775510199999871e+02 1.000000000000000000e+00
2.303816326529999969e+02 1.000000000000000000e+00
2.306712018140589464e+02 0.000000000000000000e+00
2.309668934240362717e+02 0.000000000000000000e+00
2.312761904761904646e+02 0.000000000000000000e+00
nan -1.000000000000000000e+00
nan -1.000000000000000000e+00
nan -1.000000000000000000e+00
nan -1.000000000000000000e+00
nan -1.000000000000000000e+00
2.330802721088435305e+02 0.000000000000000000e+00
2.333843083900226816e+02 0.000000000000000000e+00
2.336874376417233634e+02 0.000000000000000000e+00
nan -1.000000000000000000e+00
nan -1.000000000000000000e+00
nan -1.000000000000000000e+00
nan -1.000000000000000000e+00
nan -1.000000000000000000e+00
nan -1.000000000000000000e+00
nan -1.000000000000000000e+00
nan -1.000000000000000000e+00
nan -1.000000000000000000e+00
2.366837188208616851e+02 0.000000000000000000e+00
2.369786848072562293e+02 0.000000000000000000e+00
2.372845351473922904e+02 0.000000000000000000e+00
2.375809523809523682e+02 0.000000000000000000e+00
2.378748299319727835e+02 0.000000000000000000e+00
2.381714285709999785e+02 1.000000000000000000e+00
2.384857142850000002e+02 1.000000000000000000e+00
2.387897959179999816e+02 1.000000000000000000e+00
2.390938775509999914e+02 1.000000000000000000e+00
2.393897959180000043e+02 1.000000000000000000e+00
2.397020408159999931e+02 1.000000000000000000e+00
2.399979591830000061e+02 1.000000000000000000e+00
2.403198185941043050e+02 0.000000000000000000e+00
2.406087981859410547e+02 0.000000000000000000e+00
2.409268027210884213e+02 0.000000000000000000e+00
2.412163265300000035e+02 1.000000000000000000e+00
2.415281632653061195e+02 0.000000000000000000e+00
2.418251247165532902e+02 0.000000000000000000e+00
2.421449433106575952e+02 0.000000000000000000e+00
2.424448072562358334e+02 0.000000000000000000e+00
2.427591836734693800e+02 0.000000000000000000e+00
2.430568707482993318e+02 0.000000000000000000e+00
2.433710657596371902e+02 0.000000000000000000e+00
2.436625850340136026e+02 0.000000000000000000e+00
2.439735147392290173e+02 0.000000000000000000e+00
2.442632199546485197e+02 0.000000000000000000e+00
2.445839455782312939e+02 0.000000000000000000e+00
2.448721995464852625e+02 0.000000000000000000e+00
2.451905668934240339e+02 0.000000000000000000e+00
2.454918367340000032e+02 1.000000000000000000e+00
2.458055328798185997e+02 0.000000000000000000e+00
2.461095691609977223e+02 0.000000000000000000e+00
2.464154195011337833e+02 0.000000000000000000e+00
2.467107482993197323e+02 0.000000000000000000e+00
2.470222222222222115e+02 0.000000000000000000e+00
2.473183673459999738e+02 1.000000000000000000e+00
2.476306122440000195e+02 1.000000000000000000e+00
2.479306122440000024e+02 1.000000000000000000e+00
2.482510657596371857e+02 0.000000000000000000e+00
2.485458503401360417e+02 0.000000000000000000e+00
2.488729251700680152e+02 0.000000000000000000e+00
2.491693877550000025e+02 1.000000000000000000e+00
2.494897959179999987e+02 1.000000000000000000e+00
2.497857142850000116e+02 1.000000000000000000e+00
2.500995918367347031e+02 0.000000000000000000e+00
2.504032653061224494e+02 0.000000000000000000e+00
2.507319727891156447e+02 0.000000000000000000e+00
2.510280272108843462e+02 0.000000000000000000e+00
nan -1.000000000000000000e+00
2.516112471655328875e+02 0.000000000000000000e+00
2.519408616780045236e+02 0.000000000000000000e+00
2.522340136054421862e+02 0.000000000000000000e+00
2.525438548752834436e+02 0.000000000000000000e+00
2.528510204079999824e+02 1.000000000000000000e+00
2.531673469379999801e+02 1.000000000000000000e+00
2.534632653059999825e+02 1.000000000000000000e+00
2.537693877549999968e+02 1.000000000000000000e+00
2.540836734690000185e+02 1.000000000000000000e+00
2.544045351473922949e+02 0.000000000000000000e+00
2.546995011337868391e+02 0.000000000000000000e+00
2.550097052154195012e+02 0.000000000000000000e+00
2.553157369614512504e+02 0.000000000000000000e+00
2.556301133786847970e+02 0.000000000000000000e+00
2.559230839002267714e+02 0.000000000000000000e+00
2.562086167800453609e+02 0.000000000000000000e+00
2.565285714280000207e+02 1.000000000000000000e+00
2.568464399092970325e+02 0.000000000000000000e+00
2.571337868480725888e+02 0.000000000000000000e+00
2.574405442176870906e+02 0.000000000000000000e+00
2.577405895691609885e+02 0.000000000000000000e+00
2.580536961451247180e+02 0.000000000000000000e+00
2.583448526077097540e+02 0.000000000000000000e+00
2.586296598639455624e+02 0.000000000000000000e+00
2.589309750566893626e+02 0.000000000000000000e+00
2.592484353741496648e+02 0.000000000000000000e+00
2.595406802721088297e+02 0.000000000000000000e+00
2.598523356009070540e+02 0.000000000000000000e+00
2.601494784580498845e+02 0.000000000000000000e+00
2.604634920634920832e+02 0.000000000000000000e+00
2.607577324263038463e+02 0.000000000000000000e+00
2.610488888888888823e+02 0.000000000000000000e+00
2.613402267573696349e+02 0.000000000000000000e+00
2.616517006802720857e+02 0.000000000000000000e+00
2.619510204079999767e+02 1.000000000000000000e+00
2.622668480725623681e+02 0.000000000000000000e+00
2.625552834467119965e+02 0.000000000000000000e+00
2.628660317460317515e+02 0.000000000000000000e+00
2.631424943310657341e+02 0.000000000000000000e+00
2.634436281179138177e+02 0.000000000000000000e+00
2.637489795909999657e+02 1.000000000000000000e+00
2.640616780045351675e+02 0.000000000000000000e+00
2.643488435374149503e+02 0.000000000000000000e+00
2.646643083900226543e+02 0.000000000000000000e+00
2.649652607709750782e+02 0.000000000000000000e+00
2.652847165532879785e+02 0.000000000000000000e+00
2.655878458049886603e+02 0.000000000000000000e+00
2.658606802721088229e+02 0.000000000000000000e+00
2.661665306122449124e+02 0.000000000000000000e+00
2.664751020408163527e+02 0.000000000000000000e+00
2.667782312925170345e+02 0.000000000000000000e+00
2.670753741496598650e+02 0.000000000000000000e+00
2.673810430839002379e+02 0.000000000000000000e+00
2.676959637188208490e+02 0.000000000000000000e+00
2.679925623582766434e+02 0.000000000000000000e+00
2.682784580498866376e+02 0.000000000000000000e+00
2.685683446712018281e+02 0.000000000000000000e+00
2.688879818594104449e+02 0.000000000000000000e+00
2.691863945578231210e+02 0.000000000000000000e+00
2.694978684807256286e+02 0.000000000000000000e+00
2.697948299319727994e+02 0.000000000000000000e+00
2.701055782312924975e+02 0.000000000000000000e+00
2.703996371882086009e+02 0.000000000000000000e+00
2.706813605442176822e+02 0.000000000000000000e+00
2.709826757369614256e+02 0.000000000000000000e+00
2.713023129251700425e+02 0.000000000000000000e+00
2.716023582766439972e+02 0.000000000000000000e+00
2.719094784580498754e+02 0.000000000000000000e+00
2.722131519274376501e+02 0.000000000000000000e+00
2.725162811791383319e+02 0.000000000000000000e+00
2.728121541950113169e+02 0.000000000000000000e+00
2.731132879818594006e+02 0.000000000000000000e+00
2.734020861678004621e+02 0.000000000000000000e+00
2.737248072562358061e+02 0.000000000000000000e+00
2.740166893424036516e+02 0.000000000000000000e+00
2.743261678004535042e+02 0.000000000000000000e+00
nan -1.000000000000000000e+00
nan -1.000000000000000000e+00
nan -1.000000000000000000e+00
nan -1.000000000000000000e+00
2.758543310657596521e+02 0.000000000000000000e+00
2.761645351473923142e+02 0.000000000000000000e+00
2.764698412698412540e+02 0.000000000000000000e+00
2.767722448979591832e+02 0.000000000000000000e+00
2.770695691609977303e+02 0.000000000000000000e+00
2.773743310657596339e+02 0.000000000000000000e+00
2.776689342403628302e+02 0.000000000000000000e+00
2.779657142857142844e+02 0.000000000000000000e+00
2.782617687074829860e+02 0.000000000000000000e+00
2.785712471655328955e+02 0.000000000000000000e+00
2.788798185941043357e+02 0.000000000000000000e+00
2.791802267573696099e+02 0.000000000000000000e+00
2.794877551019999942e+02 1.000000000000000000e+00
2.797863038548752570e+02 0.000000000000000000e+00
2.800872562358276809e+02 0.000000000000000000e+00
2.803649886621315090e+02 0.000000000000000000e+00
2.806621315192743964e+02 0.000000000000000000e+00
2.809748752834466927e+02 0.000000000000000000e+00
2.812896145124716440e+02 0.000000000000000000e+00
2.815905668934240111e+02 0.000000000000000000e+00
2.818882539682539914e+02 0.000000000000000000e+00
2.821937414965986477e+02 0.000000000000000000e+00
2.824872562358276582e+02 0.000000000000000000e+00
2.827824036281178905e+02 0.000000000000000000e+00
2.830891609977324492e+02 0.000000000000000000e+00
2.834035374149659674e+02 0.000000000000000000e+00
2.837050340136054274e+02 0.000000000000000000e+00
2.840117913832199292e+02 0.000000000000000000e+00
2.843132879818593892e+02 0.000000000000000000e+00
2.846341950113378516e+02 0.000000000000000000e+00
2.849293424036281408e+02 0.000000000000000000e+00
2.852230385487528110e+02 0.000000000000000000e+00
2.855245351473922710e+02 0.000000000000000000e+00
2.858312925170068297e+02 0.000000000000000000e+00
2.861487528344671318e+02 0.000000000000000000e+00
2.864567800453514792e+02 0.000000000000000000e+00
2.867600907029478208e+02 0.000000000000000000e+00
2.870701133786848231e+02 0.000000000000000000e+00
2.873623582766439881e+02 0.000000000000000000e+00
2.876694784580498663e+02 0.000000000000000000e+00
2.879697052154194807e+02 0.000000000000000000e+00
2.882900680272109071e+02 0.000000000000000000e+00
2.885899319727890884e+02 0.000000000000000000e+00
2.889043083900226634e+02 0.000000000000000000e+00
2.891978231292516739e+02 0.000000000000000000e+00
2.895158276643990689e+02 0.000000000000000000e+00
2.898256689342403547e+02 0.000000000000000000e+00
2.901295238095237892e+02 0.000000000000000000e+00
2.904241269841269855e+02 0.000000000000000000e+00
2.907443083900226952e+02 0.000000000000000000e+00
2.910421768707482784e+02 0.000000000000000000e+00
2.913469387755101820e+02 0.000000000000000000e+00
2.916406349206349091e+02 0.000000000000000000e+00
2.919591836734693970e+02 0.000000000000000000e+00
2.922626757369614552e+02 0.000000000000000000e+00
2.925685260770974878e+02 0.000000000000000000e+00
2.928698412698412881e+02 0.000000000000000000e+00
2.931814965986394554e+02 0.000000000000000000e+00
2.934755102039999883e+02 1.000000000000000000e+00
2.937861224489795973e+02 0.000000000000000000e+00
2.940825396825396751e+02 0.000000000000000000e+00
2.943535600907029561e+02 0.000000000000000000e+00
2.946672108843537217e+02 0.000000000000000000e+00
nan -1.000000000000000000e+00
2.952903401360543967e+02 0.000000000000000000e+00
2.956067120181405699e+02 0.000000000000000000e+00
2.958829931972788927e+02 0.000000000000000000e+00
2.961852154195011622e+02 0.000000000000000000e+00
2.964872562358276582e+02 0.000000000000000000e+00
2.967941950113378766e+02 0.000000000000000000e+00
2.970714285710000127e+02 1.000000000000000000e+00
2.973755102040000224e+02 1.000000000000000000e+00
2.976653061220000041e+02 1.000000000000000000e+00
2.979734693870000228e+02 1.000000000000000000e+00
2.982734693870000342e+02 1.000000000000000000e+00
2.985795918359999632e+02 1.000000000000000000e+00
2.988857142850000059e+02 1.000000000000000000e+00
2.991897959180000157e+02 1.000000000000000000e+00
2.994959183670000016e+02 1.000000000000000000e+00
2.997979591829999890e+02 1.000000000000000000e+00
3.000979591830000004e+02 1.000000000000000000e+00
3.004122448969999937e+02 1.000000000000000000e+00
3.007183673459999795e+02 1.000000000000000000e+00
3.010142857140000388e+02 1.000000000000000000e+00
3.013142857139999933e+02 1.000000000000000000e+00
3.016183673459999568e+02 1.000000000000000000e+00
3.019244897949999995e+02 1.000000000000000000e+00
3.022326530610000077e+02 1.000000000000000000e+00
3.025346938769999952e+02 1.000000000000000000e+00
3.028428571420000139e+02 1.000000000000000000e+00
3.031571428569999966e+02 1.000000000000000000e+00
3.034653061220000154e+02 1.000000000000000000e+00
3.037612244890000284e+02 1.000000000000000000e+00
3.040720181405895914e+02 0.000000000000000000e+00
3.043633560090702872e+02 0.000000000000000000e+00
3.046793650793650841e+02 0.000000000000000000e+00
3.049737868480725638e+02 0.000000000000000000e+00
3.052890702947846080e+02 0.000000000000000000e+00
3.055863945578231551e+02 0.000000000000000000e+00
3.059011337868480496e+02 0.000000000000000000e+00
3.062002721088435351e+02 0.000000000000000000e+00
3.065195464852607756e+02 0.000000000000000000e+00
3.068186848072562611e+02 0.000000000000000000e+00
3.071194557823129117e+02 0.000000000000000000e+00
3.074169614512471753e+02 0.000000000000000000e+00
3.077396825396825193e+02 0.000000000000000000e+00
3.080409977324263195e+02 0.000000000000000000e+00
3.083473922902494451e+02 0.000000000000000000e+00
3.086545124716553232e+02 0.000000000000000000e+00
3.089716099773242490e+02 0.000000000000000000e+00
3.092798185941043130e+02 0.000000000000000000e+00
3.095909297052154443e+02 0.000000000000000000e+00
3.098967800453514769e+02 0.000000000000000000e+00
3.102135147392290264e+02 0.000000000000000000e+00
3.105217233560090904e+02 0.000000000000000000e+00
3.108239455782313030e+02 0.000000000000000000e+00
3.111244897949999881e+02 1.000000000000000000e+00
3.114370975056689304e+02 0.000000000000000000e+00
3.117382312925170140e+02 0.000000000000000000e+00
3.120480725623582998e+02 0.000000000000000000e+00
3.123668027210884475e+02 0.000000000000000000e+00
3.126697505668934127e+02 0.000000000000000000e+00
nan -1.000000000000000000e+00
nan -1.000000000000000000e+00
nan -1.000000000000000000e+00
nan -1.000000000000000000e+00
nan -1.000000000000000000e+00
nan -1.000000000000000000e+00
nan -1.000000000000000000e+00
nan -1.000000000000000000e+00
nan -1.000000000000000000e+00
3.156843537414965795e+02 0.000000000000000000e+00
3.159693424036281044e+02 0.000000000000000000e+00
3.162880725623582521e+02 0.000000000000000000e+00
3.165819501133786957e+02 0.000000000000000000e+00
3.168763718820861754e+02 0.000000000000000000e+00
3.171775510200000099e+02 1.000000000000000000e+00
3.174806349206349410e+02 0.000000000000000000e+00
3.178033560090702849e+02 0.000000000000000000e+00
3.181004988662131723e+02 0.000000000000000000e+00
3.183918367340000373e+02 1.000000000000000000e+00
3.186985941043083699e+02 0.000000000000000000e+00
3.190020861678004280e+02 0.000000000000000000e+00
3.193084807256236104e+02 0.000000000000000000e+00
3.196214058956916233e+02 0.000000000000000000e+00
3.199256235827664341e+02 0.000000000000000000e+00
3.202432653061224528e+02 0.000000000000000000e+00
3.205447619047619128e+02 0.000000000000000000e+00
3.208489795909999884e+02 1.000000000000000000e+00
3.211615419501133601e+02 0.000000000000000000e+00
3.214615873015873149e+02 0.000000000000000000e+00
3.217589115646258620e+02 0.000000000000000000e+00
3.220591836730000068e+02 1.000000000000000000e+00
3.223809523809524080e+02 0.000000000000000000e+00
3.226809977324263059e+02 0.000000000000000000e+00
3.229714285714285893e+02 0.000000000000000000e+00
nan -1.000000000000000000e+00
3.235702494331065964e+02 0.000000000000000000e+00
3.238793650793650727e+02 0.000000000000000000e+00
3.241576417233559937e+02 0.000000000000000000e+00
nan -1.000000000000000000e+00
3.247653061220000268e+02 1.000000000000000000e+00
3.250714285710000127e+02 1.000000000000000000e+00
3.253673469379999688e+02 1.000000000000000000e+00
3.256653061220000041e+02 1.000000000000000000e+00
3.259775510200000213e+02 1.000000000000000000e+00
3.262755102039999997e+02 1.000000000000000000e+00
3.265857142849999946e+02 1.000000000000000000e+00
3.268755102040000224e+02 1.000000000000000000e+00
3.271999999999999886e+02 0.000000000000000000e+00
3.274958730158730305e+02 0.000000000000000000e+00
3.278022675736961560e+02 0.000000000000000000e+00
3.281020408159999988e+02 1.000000000000000000e+00
3.284081632649999847e+02 1.000000000000000000e+00
3.286999999999999886e+02 1.000000000000000000e+00
3.290061224479999851e+02 1.000000000000000000e+00
3.293020408159999874e+02 1.000000000000000000e+00
3.296090702947846012e+02 0.000000000000000000e+00
3.299076643990929938e+02 0.000000000000000000e+00
3.302202267573696304e+02 0.000000000000000000e+00
3.305224489789999893e+02 1.000000000000000000e+00
nan -1.000000000000000000e+00
nan -1.000000000000000000e+00
nan -1.000000000000000000e+00
nan -1.000000000000000000e+00
nan -1.000000000000000000e+00
nan -1.000000000000000000e+00
nan -1.000000000000000000e+00
nan -1.000000000000000000e+00
nan -1.000000000000000000e+00
3.334844444444444207e+02 0.000000000000000000e+00
3.337906575963718865e+02 0.000000000000000000e+00
3.341010430839002083e+02 0.000000000000000000e+00
3.344012698412698228e+02 0.000000000000000000e+00
3.347016780045351538e+02 0.000000000000000000e+00
3.349973696145124791e+02 0.000000000000000000e+00
3.353081179138321772e+02 0.000000000000000000e+00
3.356137868480725501e+02 0.000000000000000000e+00
3.359063945578231483e+02 0.000000000000000000e+00
3.362084353741496443e+02 0.000000000000000000e+00
3.365061224479999851e+02 1.000000000000000000e+00
3.368235827664399267e+02 0.000000000000000000e+00
3.371187301587301590e+02 0.000000000000000000e+00
3.374289342403628211e+02 0.000000000000000000e+00
3.377183673459999795e+02 1.000000000000000000e+00
3.380285714280000207e+02 1.000000000000000000e+00
nan -1.000000000000000000e+00
3.386574149659863906e+02 0.000000000000000000e+00
3.389549206349206543e+02 0.000000000000000000e+00
3.392662131519274453e+02 0.000000000000000000e+00
3.395678911564625650e+02 0.000000000000000000e+00
3.398784580498866035e+02 0.000000000000000000e+00
3.401591836729999727e+02 1.000000000000000000e+00
3.404740136054421669e+02 0.000000000000000000e+00
3.407704308390022447e+02 0.000000000000000000e+00
3.410481632653061297e+02 0.000000000000000000e+00
3.413743310657596339e+02 0.000000000000000000e+00
3.416852607709750487e+02 0.000000000000000000e+00
3.419920181405895505e+02 0.000000000000000000e+00
3.423036734693877747e+02 0.000000000000000000e+00
nan -1.000000000000000000e+00
nan -1.000000000000000000e+00
3.431960090702947923e+02 0.000000000000000000e+00
3.434797278911564717e+02 0.000000000000000000e+00
3.437864852607709736e+02 0.000000000000000000e+00
3.440979591836734812e+02 0.000000000000000000e+00
3.444021768707482920e+02 0.000000000000000000e+00
3.447123809523809541e+02 0.000000000000000000e+00
3.450000000000000000e+02 1.000000000000000000e+00
nan -1.000000000000000000e+00
3.456163265299999807e+02 1.000000000000000000e+00
3.459265306122449033e+02 0.000000000000000000e+00
3.462222222222222285e+02 0.000000000000000000e+00
3.465395011337868709e+02 0.000000000000000000e+00
3.468473469387755017e+02 0.000000000000000000e+00
3.471455782312925180e+02 0.000000000000000000e+00
3.474499773242630454e+02 0.000000000000000000e+00
3.477814058956915915e+02 0.000000000000000000e+00
3.480734693869999887e+02 1.000000000000000000e+00
3.483798639455782222e+02 0.000000000000000000e+00
3.486820861678004349e+02 0.000000000000000000e+00
3.489901133786847822e+02 0.000000000000000000e+00
3.493061224489795791e+02 0.000000000000000000e+00
3.496079818594104154e+02 0.000000000000000000e+00
nan -1.000000000000000000e+00
3.502216780045351356e+02 0.000000000000000000e+00
3.505182766439909301e+02 0.000000000000000000e+00
3.508308390022675667e+02 0.000000000000000000e+00
3.511230839002267317e+02 0.000000000000000000e+00
3.514485260770974833e+02 0.000000000000000000e+00
3.517396825396825193e+02 0.000000000000000000e+00
3.520555102040816564e+02 0.000000000000000000e+00
3.523640816326530398e+02 0.000000000000000000e+00
3.526505215419501269e+02 0.000000000000000000e+00
nan -1.000000000000000000e+00
nan -1.000000000000000000e+00
nan -1.000000000000000000e+00
3.538978684807256059e+02 0.000000000000000000e+00
3.541819501133786616e+02 0.000000000000000000e+00
3.544798185941043016e+02 0.000000000000000000e+00
3.547800453514739161e+02 0.000000000000000000e+00
3.550848072562358198e+02 0.000000000000000000e+00
3.553864852607709963e+02 0.000000000000000000e+00
3.556734693877551194e+02 0.000000000000000000e+00
3.559811337868480905e+02 0.000000000000000000e+00
3.562898866213151905e+02 0.000000000000000000e+00
3.565935600907029652e+02 0.000000000000000000e+00
3.569001360544217505e+02 0.000000000000000000e+00
3.571900226757369410e+02 0.000000000000000000e+00
3.574886167800453336e+02 0.000000000000000000e+00
3.577915646258503557e+02 0.000000000000000000e+00
3.581061224489795904e+02 0.000000000000000000e+00
3.584048979591836996e+02 0.000000000000000000e+00
3.587121995464852375e+02 0.000000000000000000e+00
3.590204081632653015e+02 0.000000000000000000e+00
3.593306122448979636e+02 0.000000000000000000e+00
3.596306122440000195e+02 1.000000000000000000e+00
nan -1.000000000000000000e+00
3.602285714280000093e+02 1.000000000000000000e+00
3.605369614512471799e+02 0.000000000000000000e+00
3.608322902494331288e+02 0.000000000000000000e+00
3.611414058956916051e+02 0.000000000000000000e+00
nan -1.000000000000000000e+00
nan -1.000000000000000000e+00
nan -1.000000000000000000e+00
nan -1.000000000000000000e+00
nan -1.000000000000000000e+00
nan -1.000000000000000000e+00
3.632518820861678250e+02 0.000000000000000000e+00
3.635539229024943211e+02 0.000000000000000000e+00
3.638501587301587392e+02 0.000000000000000000e+00
3.641476643990929460e+02 0.000000000000000000e+00
3.644408163260000038e+02 1.000000000000000000e+00
3.647428571419999912e+02 1.000000000000000000e+00
3.650612244890000397e+02 1.000000000000000000e+00
3.653612244889999943e+02 1.000000000000000000e+00
3.656530612239999982e+02 1.000000000000000000e+00
3.659653061219999586e+02 1.000000000000000000e+00
3.662591836730000523e+02 1.000000000000000000e+00
3.665632653060000052e+02 1.000000000000000000e+00
3.668510204080000108e+02 1.000000000000000000e+00
3.671612244890000056e+02 1.000000000000000000e+00
nan -1.000000000000000000e+00
3.677750566893424207e+02 0.000000000000000000e+00
3.680709297052154056e+02 0.000000000000000000e+00
3.683751473922902733e+02 0.000000000000000000e+00
3.686713832199546346e+02 0.000000000000000000e+00
3.689839455782312712e+02 0.000000000000000000e+00
3.692653061219999699e+02 1.000000000000000000e+00
3.695653061219999813e+02 1.000000000000000000e+00
nan -1.000000000000000000e+00
nan -1.000000000000000000e+00
nan -1.000000000000000000e+00
nan -1.000000000000000000e+00
nan -1.000000000000000000e+00
nan -1.000000000000000000e+00
nan -1.000000000000000000e+00
nan -1.000000000000000000e+00
nan -1.000000000000000000e+00
3.725676190476190754e+02 0.000000000000000000e+00
3.728614965986394623e+02 0.000000000000000000e+00
3.731666213151927423e+02 0.000000000000000000e+00
3.734643083900226657e+02 0.000000000000000000e+00
3.737552834467120420e+02 0.000000000000000000e+00
3.740584126984127238e+02 0.000000000000000000e+00
3.743617233560090654e+02 0.000000000000000000e+00
3.746679365079365311e+02 0.000000000000000000e+00
3.749665306122449238e+02 0.000000000000000000e+00
3.752547845804988924e+02 0.000000000000000000e+00
3.755707936507936324e+02 0.000000000000000000e+00
3.758862585034013364e+02 0.000000000000000000e+00
3.761852154195011622e+02 0.000000000000000000e+00
3.764897959180000271e+02 1.000000000000000000e+00
3.768020408159999874e+02 1.000000000000000000e+00
nan -1.000000000000000000e+00
3.774213151927437480e+02 0.000000000000000000e+00
3.777346031746031940e+02 0.000000000000000000e+00
3.780350113378684682e+02 0.000000000000000000e+00
3.783314285714285461e+02 0.000000000000000000e+00
3.786358276643990735e+02 0.000000000000000000e+00
3.789326530609999963e+02 1.000000000000000000e+00
3.792428571419999912e+02 1.000000000000000000e+00
nan -1.000000000000000000e+00
3.798802721088435419e+02 0.000000000000000000e+00
3.802000907029478185e+02 0.000000000000000000e+00
3.804856235827664364e+02 0.000000000000000000e+00
3.807802267573696327e+02 0.000000000000000000e+00
3.810848072562358198e+02 0.000000000000000000e+00
3.813877551019999714e+02 1.000000000000000000e+00
3.816897959180000157e+02 1.000000000000000000e+00
3.819836734689999957e+02 1.000000000000000000e+00
3.822942403628117631e+02 0.000000000000000000e+00
3.826031746031745797e+02 0.000000000000000000e+00
3.829024943310657818e+02 0.000000000000000000e+00
3.832027210884353963e+02 0.000000000000000000e+00
3.834889795918367099e+02 0.000000000000000000e+00
3.837816326530000310e+02 1.000000000000000000e+00
3.840918367340000259e+02 1.000000000000000000e+00
nan -1.000000000000000000e+00
3.847083900226757578e+02 0.000000000000000000e+00
3.850180498866213270e+02 0.000000000000000000e+00
3.853168253968253794e+02 0.000000000000000000e+00
3.856081632649999733e+02 1.000000000000000000e+00
nan -1.000000000000000000e+00
nan -1.000000000000000000e+00
3.864979591830000345e+02 1.000000000000000000e+00
3.868183673460000023e+02 1.000000000000000000e+00
3.871138321995464935e+02 0.000000000000000000e+00
3.874287528344671045e+02 0.000000000000000000e+00
3.877298866213151882e+02 0.000000000000000000e+00
3.880170521539999982e+02 1.000000000000000000e+00
3.883218140580000295e+02 1.000000000000000000e+00
3.886149659859999588e+02 1.000000000000000000e+00
3.889197278909999795e+02 1.000000000000000000e+00
3.892128798180000331e+02 1.000000000000000000e+00
3.895205442169999515e+02 1.000000000000000000e+00
3.898165986390000057e+02 1.000000000000000000e+00
3.901184580490000258e+02 1.000000000000000000e+00
nan -1.000000000000000000e+00
nan -1.000000000000000000e+00
nan -1.000000000000000000e+00
nan -1.000000000000000000e+00
nan -1.000000000000000000e+00
3.919033106575963643e+02 0.000000000000000000e+00
3.922176870748299393e+02 0.000000000000000000e+00
3.925300680272108593e+02 0.000000000000000000e+00
3.928331972789115412e+02 0.000000000000000000e+00
3.931272562358276446e+02 0.000000000000000000e+00
3.934242176870748153e+02 0.000000000000000000e+00
3.937302494331065645e+02 0.000000000000000000e+00
3.940223129251700698e+02 0.000000000000000000e+00
3.943219954648525913e+02 0.000000000000000000e+00
3.946207709750567005e+02 0.000000000000000000e+00
3.949173696145124950e+02 0.000000000000000000e+00
3.952088888888889073e+02 0.000000000000000000e+00
3.955058503401360781e+02 0.000000000000000000e+00
3.957937414965986136e+02 0.000000000000000000e+00
3.961099319727891270e+02 0.000000000000000000e+00
3.964110657596372107e+02 0.000000000000000000e+00
3.967009523809524012e+02 0.000000000000000000e+00
3.969970068027211028e+02 0.000000000000000000e+00
3.972974149659863770e+02 0.000000000000000000e+00
3.975989115646258369e+02 0.000000000000000000e+00
3.978938775510204096e+02 0.000000000000000000e+00
3.981886621315192656e+02 0.000000000000000000e+00
3.984992290249433040e+02 0.000000000000000000e+00
3.987787755102040705e+02 0.000000000000000000e+00
3.990804535147392471e+02 0.000000000000000000e+00
3.993768707482993250e+02 0.000000000000000000e+00
3.996751020408163413e+02 0.000000000000000000e+00
3.999655328798185678e+02 0.000000000000000000e+00
4.002771882086167921e+02 0.000000000000000000e+00
nan -1.000000000000000000e+00
nan -1.000000000000000000e+00
4.011619047619047365e+02 0.000000000000000000e+00
4.014508843537415146e+02 0.000000000000000000e+00
4.017449433106576180e+02 0.000000000000000000e+00
4.020449886621315159e+02 0.000000000000000000e+00
4.023366893424036448e+02 0.000000000000000000e+00
4.026370975056689190e+02 0.000000000000000000e+00
4.029248072562358516e+02 0.000000000000000000e+00
4.032272108843537239e+02 0.000000000000000000e+00
nan -1.000000000000000000e+00
4.038113378684807344e+02 0.000000000000000000e+00
4.040959637188208831e+02 0.000000000000000000e+00
4.043929251700680538e+02 0.000000000000000000e+00
4.046889795918367554e+02 0.000000000000000000e+00
4.049960997732426335e+02 0.000000000000000000e+00
4.052859863945578240e+02 0.000000000000000000e+00
4.055825850340136185e+02 0.000000000000000000e+00
nan -1.000000000000000000e+00
4.061683446712017940e+02 0.000000000000000000e+00
4.064749206349206361e+02 0.000000000000000000e+00
4.067787755102040705e+02 0.000000000000000000e+00
4.070726530612245142e+02 0.000000000000000000e+00
4.073792290249432995e+02 0.000000000000000000e+00
4.076633106575963552e+02 0.000000000000000000e+00
4.079653514739229081e+02 0.000000000000000000e+00
4.082657596371881823e+02 0.000000000000000000e+00
nan -1.000000000000000000e+00
nan -1.000000000000000000e+00
nan -1.000000000000000000e+00
nan -1.000000000000000000e+00
nan -1.000000000000000000e+00
nan -1.000000000000000000e+00
nan -1.000000000000000000e+00
nan -1.000000000000000000e+00
nan -1.000000000000000000e+00
4.112306575963718842e+02 0.000000000000000000e+00
4.115207256235827913e+02 0.000000000000000000e+00
4.117846712018140352e+02 0.000000000000000000e+00
4.120810884353741699e+02 0.000000000000000000e+00
4.123738775510204277e+02 0.000000000000000000e+00
4.126737414965986659e+02 0.000000000000000000e+00
nan -1.000000000000000000e+00
nan -1.000000000000000000e+00
nan -1.000000000000000000e+00
4.138806349206349182e+02 0.000000000000000000e+00
4.141748752834467382e+02 0.000000000000000000e+00
4.144754648526077290e+02 0.000000000000000000e+00
4.147606349199999727e+02 1.000000000000000000e+00
4.150748299319727721e+02 0.000000000000000000e+00
4.153743310657596339e+02 0.000000000000000000e+00
4.156767346938775631e+02 0.000000000000000000e+00
4.159767800449999982e+02 1.000000000000000000e+00
4.162786394550000182e+02 1.000000000000000000e+00
4.165775963709999701e+02 1.000000000000000000e+00
4.168751020408163299e+02 0.000000000000000000e+00
4.171597278911564786e+02 0.000000000000000000e+00
4.174800907029478481e+02 0.000000000000000000e+00
4.177792290240000170e+02 1.000000000000000000e+00
4.180752834459999576e+02 1.000000000000000000e+00
4.183597278909999773e+02 1.000000000000000000e+00
4.186731972780000319e+02 1.000000000000000000e+00
4.189721541949999732e+02 1.000000000000000000e+00
4.192682086159999812e+02 1.000000000000000000e+00
nan -1.000000000000000000e+00
nan -1.000000000000000000e+00
nan -1.000000000000000000e+00
4.204732879818594142e+02 0.000000000000000000e+00
4.207537414965986500e+02 0.000000000000000000e+00
4.210635827664399358e+02 0.000000000000000000e+00
4.213527437641723168e+02 0.000000000000000000e+00
4.216471655328797965e+02 0.000000000000000000e+00
4.219559183669999811e+02 1.000000000000000000e+00
4.222635827659999563e+02 1.000000000000000000e+00
4.225567346930000099e+02 1.000000000000000000e+00
4.228549659863945749e+02 0.000000000000000000e+00
4.231488435374149617e+02 0.000000000000000000e+00
4.234621315192743509e+02 0.000000000000000000e+00
4.237612698410000007e+02 1.000000000000000000e+00
4.240689342399999759e+02 1.000000000000000000e+00
4.243649886619999734e+02 1.000000000000000000e+00
4.246699319727891293e+02 0.000000000000000000e+00
nan -1.000000000000000000e+00
4.252829024943310401e+02 0.000000000000000000e+00
4.255724263030000429e+02 1.000000000000000000e+00
4.258868027210884293e+02 0.000000000000000000e+00
4.261823129251700948e+02 0.000000000000000000e+00
4.264769160997732342e+02 0.000000000000000000e+00
4.267653514730000097e+02 1.000000000000000000e+00
nan -1.000000000000000000e+00
nan -1.000000000000000000e+00
nan -1.000000000000000000e+00
nan -1.000000000000000000e+00
nan -1.000000000000000000e+00
nan -1.000000000000000000e+00
nan -1.000000000000000000e+00
nan -1.000000000000000000e+00
nan -1.000000000000000000e+00
nan -1.000000000000000000e+00
nan -1.000000000000000000e+00
nan -1.000000000000000000e+00
4.307646258503401100e+02 0.000000000000000000e+00
4.310496145124716350e+02 0.000000000000000000e+00
4.313520181405895642e+02 0.000000000000000000e+00
4.316299319719999517e+02 1.000000000000000000e+00
4.319470294784580346e+02 0.000000000000000000e+00
4.322351020408163436e+02 0.000000000000000000e+00
4.325389569160997780e+02 0.000000000000000000e+00
4.328375510204081706e+02 0.000000000000000000e+00
4.331484807256235854e+02 0.000000000000000000e+00
4.334468934239999953e+02 1.000000000000000000e+00
4.337458503400000041e+02 1.000000000000000000e+00
4.340360997730000463e+02 1.000000000000000000e+00
4.343512018140589817e+02 0.000000000000000000e+00
4.346479818594104358e+02 0.000000000000000000e+00
4.349558276643990666e+02 0.000000000000000000e+00
4.352551473919999694e+02 1.000000000000000000e+00
4.355675283446711887e+02 0.000000000000000000e+00
4.358750113378685000e+02 0.000000000000000000e+00
4.361788662131519345e+02 0.000000000000000000e+00
4.364800000000000182e+02 1.000000000000000000e+00
4.367976417233560369e+02 0.000000000000000000e+00
4.371000453514739092e+02 0.000000000000000000e+00
4.374002721088435237e+02 0.000000000000000000e+00
4.376961451239999974e+02 1.000000000000000000e+00
nan -1.000000000000000000e+00
nan -1.000000000000000000e+00
nan -1.000000000000000000e+00
nan -1.000000000000000000e+00
nan -1.000000000000000000e+00
4.395285260770975242e+02 0.000000000000000000e+00
4.398302040816326439e+02 0.000000000000000000e+00
4.401258956916099692e+02 0.000000000000000000e+00
4.404290249433106510e+02 0.000000000000000000e+00
4.407205442169999969e+02 1.000000000000000000e+00
4.410169614512471412e+02 0.000000000000000000e+00
4.413311564625850565e+02 0.000000000000000000e+00
4.416335600907029288e+02 0.000000000000000000e+00
4.419345124716553528e+02 0.000000000000000000e+00
4.422369160997732251e+02 0.000000000000000000e+00
4.425260770975056630e+02 0.000000000000000000e+00
4.428471655328798420e+02 0.000000000000000000e+00
4.431470294780000359e+02 1.000000000000000000e+00
4.434546938769999542e+02 1.000000000000000000e+00
4.437420408159999852e+02 1.000000000000000000e+00
4.440555102040000293e+02 1.000000000000000000e+00
4.443660770969999589e+02 1.000000000000000000e+00
4.446679365069999790e+02 1.000000000000000000e+00
4.449610884350000219e+02 1.000000000000000000e+00
4.452803628109999750e+02 1.000000000000000000e+00
4.455909297050000077e+02 1.000000000000000000e+00
4.458927891150000278e+02 1.000000000000000000e+00
4.461772335599999906e+02 1.000000000000000000e+00
4.464941496598639219e+02 0.000000000000000000e+00
4.468125170068026932e+02 0.000000000000000000e+00
4.471212698412698501e+02 0.000000000000000000e+00
nan -1.000000000000000000e+00
4.478784580498866035e+02 0.000000000000000000e+00
4.481951927437641530e+02 0.000000000000000000e+00
4.484839909297052145e+02 0.000000000000000000e+00
nan -1.000000000000000000e+00
nan -1.000000000000000000e+00
nan -1.000000000000000000e+00
4.498501587301587392e+02 0.000000000000000000e+00
4.501797732426304037e+02 0.000000000000000000e+00
4.504714739229024758e+02 0.000000000000000000e+00
4.507669841269841413e+02 0.000000000000000000e+00
4.510563265299999784e+02 1.000000000000000000e+00
4.513699773242630613e+02 0.000000000000000000e+00
4.516812698412698523e+02 0.000000000000000000e+00
4.519818594104308431e+02 0.000000000000000000e+00
4.522840816319999817e+02 1.000000000000000000e+00
nan -1.000000000000000000e+00
4.529139229019999675e+02 1.000000000000000000e+00
4.532252154195011258e+02 0.000000000000000000e+00
4.535279818594104313e+02 0.000000000000000000e+00
4.538336507936508042e+02 0.000000000000000000e+00
4.541213605440000265e+02 1.000000000000000000e+00
nan -1.000000000000000000e+00
4.547105668930000206e+02 1.000000000000000000e+00
4.550331065759636999e+02 0.000000000000000000e+00
4.553333333333333144e+02 0.000000000000000000e+00
4.556455328798185747e+02 0.000000000000000000e+00
4.559383219950000239e+02 1.000000000000000000e+00
4.562488888880000104e+02 1.000000000000000000e+00
nan -1.000000000000000000e+00
nan -1.000000000000000000e+00
nan -1.000000000000000000e+00
nan -1.000000000000000000e+00
nan -1.000000000000000000e+00
nan -1.000000000000000000e+00
nan -1.000000000000000000e+00
4.586588662131519527e+02 0.000000000000000000e+00
4.589783219954648530e+02 0.000000000000000000e+00
4.592848979591836951e+02 0.000000000000000000e+00
4.595717006802721016e+02 0.000000000000000000e+00
4.598829931972788927e+02 0.000000000000000000e+00
4.601759637180000482e+02 1.000000000000000000e+00
4.604792743764172087e+02 0.000000000000000000e+00
4.607876643990929892e+02 0.000000000000000000e+00
4.611027664399093169e+02 0.000000000000000000e+00
4.614153287980000187e+02 1.000000000000000000e+00
4.617113832190000267e+02 1.000000000000000000e+00
4.619987301580000576e+02 1.000000000000000000e+00
4.623180045350000000e+02 1.000000000000000000e+00
4.626314739219999979e+02 1.000000000000000000e+00
4.629242630385487587e+02 0.000000000000000000e+00
4.632391836734693698e+02 0.000000000000000000e+00
4.635336054421768495e+02 0.000000000000000000e+00
nan -1.000000000000000000e+00
4.641407709750000095e+02 1.000000000000000000e+00
4.644397278909999613e+02 1.000000000000000000e+00
nan -1.000000000000000000e+00
4.650608616780000375e+02 1.000000000000000000e+00
4.653685260769999559e+02 1.000000000000000000e+00
4.656616780040000094e+02 1.000000000000000000e+00
4.659664399090000302e+02 1.000000000000000000e+00
4.662828117909999719e+02 1.000000000000000000e+00
nan -1.000000000000000000e+00
nan -1.000000000000000000e+00
nan -1.000000000000000000e+00
nan -1.000000000000000000e+00
nan -1.000000000000000000e+00
nan -1.000000000000000000e+00
4.683706122448979841e+02 0.000000000000000000e+00
4.686706575963718819e+02 0.000000000000000000e+00
4.689781405895691364e+02 0.000000000000000000e+00
4.692946938775510262e+02 0.000000000000000000e+00
4.695858503401360622e+02 0.000000000000000000e+00
4.698802721088435419e+02 0.000000000000000000e+00
4.701899319727891111e+02 0.000000000000000000e+00
4.705032199546485003e+02 0.000000000000000000e+00
4.708079818594104040e+02 0.000000000000000000e+00
4.710987755102040637e+02 0.000000000000000000e+00
4.713890249433106305e+02 0.000000000000000000e+00
4.716805442176870997e+02 0.000000000000000000e+00
4.719856689342403797e+02 0.000000000000000000e+00
4.722931519274376342e+02 0.000000000000000000e+00
4.725904761904761813e+02 0.000000000000000000e+00
4.728883446712018213e+02 0.000000000000000000e+00
4.732038095238095252e+02 0.000000000000000000e+00
4.734944217687074683e+02 0.000000000000000000e+00
nan -1.000000000000000000e+00
4.741115646258503489e+02 0.000000000000000000e+00
4.744150566893424070e+02 0.000000000000000000e+00
4.747002267573695917e+02 0.000000000000000000e+00
4.750028117913832375e+02 0.000000000000000000e+00
4.753008616780000466e+02 1.000000000000000000e+00
4.755958276643991098e+02 0.000000000000000000e+00
4.758969614512471935e+02 0.000000000000000000e+00
4.761944671201814003e+02 0.000000000000000000e+00
4.764985034013605514e+02 0.000000000000000000e+00
4.768043537414965840e+02 0.000000000000000000e+00
4.770935147392290219e+02 0.000000000000000000e+00
4.773919274376416979e+02 0.000000000000000000e+00
nan -1.000000000000000000e+00
nan -1.000000000000000000e+00
nan -1.000000000000000000e+00
nan -1.000000000000000000e+00
4.789188208616780003e+02 0.000000000000000000e+00
4.792208616780045531e+02 0.000000000000000000e+00
4.795147392290249400e+02 0.000000000000000000e+00
4.798176870748299052e+02 0.000000000000000000e+00
nan -1.000000000000000000e+00
nan -1.000000000000000000e+00
nan -1.000000000000000000e+00
nan -1.000000000000000000e+00
4.812961451247165314e+02 0.000000000000000000e+00
4.816197732426304015e+02 0.000000000000000000e+00
4.819116553287981901e+02 0.000000000000000000e+00
4.822115192743764283e+02 0.000000000000000000e+00
4.825048526069999753e+02 1.000000000000000000e+00
4.828067120180000416e+02 1.000000000000000000e+00
nan -1.000000000000000000e+00
nan -1.000000000000000000e+00
4.837228117913832079e+02 0.000000000000000000e+00
4.840214058956916006e+02 0.000000000000000000e+00
4.843096598639455692e+02 0.000000000000000000e+00
4.846062585034013637e+02 0.000000000000000000e+00
4.849023129249999897e+02 1.000000000000000000e+00
4.852029024943310560e+02 0.000000000000000000e+00
4.855024036281179178e+02 0.000000000000000000e+00
nan -1.000000000000000000e+00
4.861035827664398994e+02 0.000000000000000000e+00
4.864041723356008902e+02 0.000000000000000000e+00
4.866917006802721062e+02 0.000000000000000000e+00
nan -1.000000000000000000e+00
nan -1.000000000000000000e+00
nan -1.000000000000000000e+00
nan -1.000000000000000000e+00
nan -1.000000000000000000e+00
nan -1.000000000000000000e+00
nan -1.000000000000000000e+00
nan -1.000000000000000000e+00
nan -1.000000000000000000e+00
nan -1.000000000000000000e+00
nan -1.000000000000000000e+00
nan -1.000000000000000000e+00
nan -1.000000000000000000e+00
nan -1.000000000000000000e+00
nan -1.000000000000000000e+00
nan -1.000000000000000000e+00
nan -1.000000000000000000e+00
nan -1.000000000000000000e+00
nan -1.000000000000000000e+00
nan -1.000000000000000000e+00
nan -1.000000000000000000e+00
nan -1.000000000000000000e+00
nan -1.000000000000000000e+00
nan -1.000000000000000000e+00
4.942035374149659788e+02 0.000000000000000000e+00
4.945171882086168011e+02 0.000000000000000000e+00
4.948170521541950393e+02 0.000000000000000000e+00
nan -1.000000000000000000e+00
nan -1.000000000000000000e+00
nan -1.000000000000000000e+00
nan -1.000000000000000000e+00
nan -1.000000000000000000e+00
4.966106122448979363e+02 0.000000000000000000e+00
4.969126530612244892e+02 0.000000000000000000e+00
4.972183219954648621e+02 0.000000000000000000e+00
nan -1.000000000000000000e+00
nan -1.000000000000000000e+00
nan -1.000000000000000000e+00
nan -1.000000000000000000e+00
nan -1.000000000000000000e+00
4.989837641723356114e+02 0.000000000000000000e+00
4.993014058956916301e+02 0.000000000000000000e+00
4.996003628117913991e+02 0.000000000000000000e+00
nan -1.000000000000000000e+00
nan -1.000000000000000000e+00
nan -1.000000000000000000e+00
nan -1.000000000000000000e+00
5.010866213150000021e+02 1.000000000000000000e+00
5.013681632650000211e+02 1.000000000000000000e+00
5.017019501130000094e+02 1.000000000000000000e+00
5.019863945569999828e+02 1.000000000000000000e+00
5.022998639450000269e+02 1.000000000000000000e+00
5.025814058949999890e+02 1.000000000000000000e+00
5.028948752830000331e+02 1.000000000000000000e+00
5.032112471649999748e+02 1.000000000000000000e+00
5.035102040809999835e+02 1.000000000000000000e+00
5.037986394557823360e+02 0.000000000000000000e+00
5.041173696145124836e+02 0.000000000000000000e+00
5.044157823129251597e+02 0.000000000000000000e+00
nan -1.000000000000000000e+00
nan -1.000000000000000000e+00
nan -1.000000000000000000e+00
5.055970975050000220e+02 1.000000000000000000e+00
5.058873469380000074e+02 1.000000000000000000e+00
5.061815873009999791e+02 1.000000000000000000e+00
5.064765532869999447e+02 1.000000000000000000e+00
5.067707482989999903e+02 1.000000000000000000e+00
nan -1.000000000000000000e+00
5.073763265299999716e+02 1.000000000000000000e+00
nan -1.000000000000000000e+00
5.079597278910000000e+02 1.000000000000000000e+00
nan -1.000000000000000000e+00
5.085619954640000060e+02 1.000000000000000000e+00
nan -1.000000000000000000e+00
nan -1.000000000000000000e+00
nan -1.000000000000000000e+00
nan -1.000000000000000000e+00
5.100408163259999696e+02 1.000000000000000000e+00
5.103441269840000132e+02 1.000000000000000000e+00
nan -1.000000000000000000e+00
5.112442630385487519e+02 0.000000000000000000e+00
5.115541043083900377e+02 0.000000000000000000e+00
5.118354648526076858e+02 0.000000000000000000e+00
5.121378684799999519e+02 1.000000000000000000e+00
5.124063492059999589e+02 1.000000000000000000e+00
5.127096598630000699e+02 1.000000000000000000e+00
5.130115192739999657e+02 1.000000000000000000e+00
5.133220861669999522e+02 1.000000000000000000e+00
5.136150566893423957e+02 0.000000000000000000e+00
5.138942403628118427e+02 0.000000000000000000e+00
5.142176870748298825e+02 0.000000000000000000e+00
5.145222675730000219e+02 1.000000000000000000e+00
5.148117913832199974e+02 0.000000000000000000e+00
5.151123809523809314e+02 0.000000000000000000e+00
5.154057142857143390e+02 0.000000000000000000e+00
5.157191836734693879e+02 0.000000000000000000e+00
nan -1.000000000000000000e+00
nan -1.000000000000000000e+00
nan -1.000000000000000000e+00
nan -1.000000000000000000e+00
nan -1.000000000000000000e+00
5.174826303854874823e+02 0.000000000000000000e+00
5.177703401360544149e+02 0.000000000000000000e+00
5.180585941043084404e+02 0.000000000000000000e+00
5.183492063490000419e+02 1.000000000000000000e+00
5.186572335600907309e+02 0.000000000000000000e+00
5.189476643990930143e+02 0.000000000000000000e+00
5.192486167800453813e+02 0.000000000000000000e+00
5.195274376417233952e+02 0.000000000000000000e+00
5.198385487528344129e+02 0.000000000000000000e+00
5.201269841260000248e+02 1.000000000000000000e+00
5.204355555555555384e+02 0.000000000000000000e+00
5.207263492060000090e+02 0.000000000000000000e+00
5.210327437641723236e+02 0.000000000000000000e+00
nan -1.000000000000000000e+00
5.216413605442177186e+02 0.000000000000000000e+00
5.219326984126984144e+02 0.000000000000000000e+00
5.222407256235827617e+02 0.000000000000000000e+00
5.225365986394557467e+02 0.000000000000000000e+00
5.228386394557822996e+02 0.000000000000000000e+00
5.231339682530000346e+02 1.000000000000000000e+00
5.234474376409999650e+02 1.000000000000000000e+00
5.237405895690000079e+02 1.000000000000000000e+00
5.240482539680000400e+02 1.000000000000000000e+00
5.243457596370000147e+02 1.000000000000000000e+00
5.246490702940000119e+02 1.000000000000000000e+00
5.249567346930000440e+02 1.000000000000000000e+00
5.252527891150000414e+02 1.000000000000000000e+00
5.255430385480000268e+02 1.000000000000000000e+00
5.258565079359999572e+02 1.000000000000000000e+00
5.261569160990000000e+02 1.000000000000000000e+00
5.264573242630000323e+02 1.000000000000000000e+00
5.267533786840000403e+02 1.000000000000000000e+00
5.270639455780000162e+02 1.000000000000000000e+00
5.273730612240000255e+02 1.000000000000000000e+00
5.276662131509999654e+02 1.000000000000000000e+00
5.279492063490000646e+02 1.000000000000000000e+00
5.282626757360000056e+02 1.000000000000000000e+00
5.285714285709999558e+02 1.000000000000000000e+00
5.288693877550000479e+02 1.000000000000000000e+00
5.291642857140000160e+02 1.000000000000000000e+00
5.294816326530000197e+02 1.000000000000000000e+00
5.297846938769999952e+02 1.000000000000000000e+00
5.300908163259999810e+02 1.000000000000000000e+00
5.303877551019999146e+02 1.000000000000000000e+00
5.307078458049886649e+02 0.000000000000000000e+00
5.310104308390023107e+02 0.000000000000000000e+00
5.313046712018140170e+02 0.000000000000000000e+00
5.316163265306122412e+02 0.000000000000000000e+00
5.319278004535146920e+02 0.000000000000000000e+00
5.322469387749999896e+02 1.000000000000000000e+00
5.325428571420000026e+02 1.000000000000000000e+00
5.328489795909999884e+02 1.000000000000000000e+00
5.331686167800453404e+02 0.000000000000000000e+00
5.334632199546484799e+02 0.000000000000000000e+00
5.337565532879818875e+02 0.000000000000000000e+00
5.340404535147392835e+02 0.000000000000000000e+00
5.343673469387755404e+02 0.000000000000000000e+00
5.346742857142857019e+02 0.000000000000000000e+00
5.349663492063491503e+02 0.000000000000000000e+00
5.352500000000000000e+02 1.000000000000000000e+00
5.355683673459999454e+02 1.000000000000000000e+00
nan -1.000000000000000000e+00
nan -1.000000000000000000e+00
nan -1.000000000000000000e+00
5.368177777777777919e+02 0.000000000000000000e+00
5.371250793650793867e+02 0.000000000000000000e+00
5.374069841269840708e+02 0.000000000000000000e+00
5.376932426303854982e+02 0.000000000000000000e+00
5.380126984126984553e+02 0.000000000000000000e+00
5.383107482993196982e+02 0.000000000000000000e+00
5.386093424036281476e+02 0.000000000000000000e+00
5.388941496598639560e+02 0.000000000000000000e+00
5.392166893424035834e+02 0.000000000000000000e+00
5.395245351473922710e+02 0.000000000000000000e+00
5.398283900226757623e+02 0.000000000000000000e+00
5.401157369614512618e+02 0.000000000000000000e+00
5.404234013605441760e+02 0.000000000000000000e+00
5.407375963718820913e+02 0.000000000000000000e+00
5.410320181405895710e+02 0.000000000000000000e+00
5.413226303854875141e+02 0.000000000000000000e+00
5.416324716553287999e+02 0.000000000000000000e+00
5.419397959180000726e+02 1.000000000000000000e+00
5.422469387749999896e+02 1.000000000000000000e+00
5.425357142850000400e+02 1.000000000000000000e+00
5.428460770975057130e+02 0.000000000000000000e+00
nan -1.000000000000000000e+00
5.434682993197278620e+02 0.000000000000000000e+00
5.437755102040000565e+02 1.000000000000000000e+00
5.440790929705215149e+02 0.000000000000000000e+00
5.443827664399093464e+02 0.000000000000000000e+00
5.446846258503401259e+02 0.000000000000000000e+00
nan -1.000000000000000000e+00
nan -1.000000000000000000e+00
nan -1.000000000000000000e+00
5.459129251700679788e+02 0.000000000000000000e+00
5.462236734693877906e+02 0.000000000000000000e+00
5.465306122448979522e+02 0.000000000000000000e+00
5.468380952380952067e+02 0.000000000000000000e+00
5.471437641723356364e+02 0.000000000000000000e+00
5.474312925170067956e+02 0.000000000000000000e+00
5.477467573696145564e+02 0.000000000000000000e+00
5.480531519274376251e+02 0.000000000000000000e+00
5.483481179138321977e+02 0.000000000000000000e+00
5.486408163259999355e+02 1.000000000000000000e+00
5.489605442176871293e+02 0.000000000000000000e+00
5.492680272108843837e+02 0.000000000000000000e+00
5.495622675736960900e+02 0.000000000000000000e+00
5.498559637188208171e+02 0.000000000000000000e+00
5.501683446712017940e+02 0.000000000000000000e+00
5.504705668934240066e+02 0.000000000000000000e+00
5.507680725623582703e+02 0.000000000000000000e+00
5.510516099773242331e+02 0.000000000000000000e+00
5.513658049886621484e+02 0.000000000000000000e+00
5.516609523809523807e+02 0.000000000000000000e+00
5.519588208616779639e+02 0.000000000000000000e+00
5.522429024943310196e+02 0.000000000000000000e+00
5.525618140589568839e+02 0.000000000000000000e+00
5.528595011337868073e+02 0.000000000000000000e+00
5.531568253968254112e+02 0.000000000000000000e+00
5.534434467120181580e+02 0.000000000000000000e+00
5.537572789115646401e+02 0.000000000000000000e+00
5.540468027210883974e+02 0.000000000000000000e+00
5.543499319727891361e+02 0.000000000000000000e+00
5.546648526077098040e+02 0.000000000000000000e+00
5.549673469379999915e+02 1.000000000000000000e+00
5.552558730158730214e+02 0.000000000000000000e+00
5.555649886621315545e+02 0.000000000000000000e+00
5.558624943310657045e+02 0.000000000000000000e+00
5.561696145124716395e+02 0.000000000000000000e+00
5.564667573696144700e+02 0.000000000000000000e+00
5.567709750566893945e+02 0.000000000000000000e+00
5.570572335600907081e+02 0.000000000000000000e+00
5.573714285714286234e+02 0.000000000000000000e+00
5.576809070294784760e+02 0.000000000000000000e+00
5.579894784580499163e+02 0.000000000000000000e+00
5.582806349206349523e+02 0.000000000000000000e+00
5.585955555555555065e+02 0.000000000000000000e+00
5.588992290249433381e+02 0.000000000000000000e+00
5.592079818594104381e+02 0.000000000000000000e+00
5.595074829931972999e+02 0.000000000000000000e+00
5.598086167800453268e+02 0.000000000000000000e+00
5.601190022675737055e+02 0.000000000000000000e+00
5.604217687074830110e+02 0.000000000000000000e+00
5.607196371882085941e+02 0.000000000000000000e+00
5.610345578231292620e+02 0.000000000000000000e+00
5.613293424036280612e+02 0.000000000000000000e+00
5.616377324263038417e+02 0.000000000000000000e+00
5.619314285714285688e+02 0.000000000000000000e+00
5.622329251700680288e+02 0.000000000000000000e+00
5.625387755100000504e+02 0.000000000000000000e+00
5.628471655328797851e+02 0.000000000000000000e+00
5.631486621315192451e+02 0.000000000000000000e+00
5.634577777777777783e+02 0.000000000000000000e+00
5.637690702947845693e+02 0.000000000000000000e+00
5.640629478458049562e+02 0.000000000000000000e+00
5.643562811791383638e+02 0.000000000000000000e+00
5.646536054421768540e+02 0.000000000000000000e+00
5.649558276643990666e+02 0.000000000000000000e+00
5.652647619047619401e+02 0.000000000000000000e+00
5.655560997732426358e+02 0.000000000000000000e+00
5.658592290249432608e+02 0.000000000000000000e+00
5.661736054421768358e+02 0.000000000000000000e+00
5.664725623582766048e+02 0.000000000000000000e+00
5.667555555555555884e+02 0.000000000000000000e+00
5.670512471655329136e+02 0.000000000000000000e+00
nan -1.000000000000000000e+00
5.676540589569160602e+02 0.000000000000000000e+00
5.679726077097506050e+02 0.000000000000000000e+00
5.682713832199546005e+02 0.000000000000000000e+00
5.685667120181406062e+02 0.000000000000000000e+00
5.688678458049886331e+02 0.000000000000000000e+00
5.691762358276644136e+02 0.000000000000000000e+00
5.694759183673469352e+02 0.000000000000000000e+00
5.697701587301587551e+02 0.000000000000000000e+00
5.700580498866213475e+02 0.000000000000000000e+00
nan -1.000000000000000000e+00
5.706614058956915869e+02 0.000000000000000000e+00
5.709721541950112851e+02 0.000000000000000000e+00
5.712763718820862096e+02 0.000000000000000000e+00
5.715771428571428032e+02 0.000000000000000000e+00
5.718889795918366872e+02 0.000000000000000000e+00
5.721826530609999963e+02 1.000000000000000000e+00
5.724711111111110995e+02 0.000000000000000000e+00
5.727629931972788881e+02 0.000000000000000000e+00
5.730741043083900195e+02 0.000000000000000000e+00
5.733765079365078918e+02 0.000000000000000000e+00
5.736747392290249081e+02 0.000000000000000000e+00
5.739651700680271915e+02 0.000000000000000000e+00
5.742681179138321568e+02 0.000000000000000000e+00
nan -1.000000000000000000e+00
nan -1.000000000000000000e+00
nan -1.000000000000000000e+00
5.754679365079365425e+02 0.000000000000000000e+00
5.757560090702947946e+02 0.000000000000000000e+00
5.760565986394557285e+02 0.000000000000000000e+00
nan -1.000000000000000000e+00
nan -1.000000000000000000e+00
nan -1.000000000000000000e+00
nan -1.000000000000000000e+00
nan -1.000000000000000000e+00
nan -1.000000000000000000e+00
5.781948979590000590e+02 1.000000000000000000e+00
5.784856235827664932e+02 0.000000000000000000e+00
5.787693424036281158e+02 0.000000000000000000e+00
5.790820861678004121e+02 0.000000000000000000e+00
5.793897959180000043e+02 1.000000000000000000e+00
5.796846938769999724e+02 1.000000000000000000e+00
nan -1.000000000000000000e+00
5.803174603174603590e+02 0.000000000000000000e+00
5.806318367346939340e+02 0.000000000000000000e+00
5.809248072562357947e+02 0.000000000000000000e+00
5.812166893424035834e+02 0.000000000000000000e+00
5.815307029478458389e+02 0.000000000000000000e+00
5.818275510199999871e+02 1.000000000000000000e+00
5.821306122439999626e+02 1.000000000000000000e+00
nan -1.000000000000000000e+00
nan -1.000000000000000000e+00
5.830581632649999619e+02 1.000000000000000000e+00
5.833540816319999749e+02 1.000000000000000000e+00
nan -1.000000000000000000e+00
nan -1.000000000000000000e+00
nan -1.000000000000000000e+00
nan -1.000000000000000000e+00
nan -1.000000000000000000e+00
5.852025396825397365e+02 0.000000000000000000e+00
5.854833560090703486e+02 0.000000000000000000e+00
5.857839455782312825e+02 0.000000000000000000e+00
5.860785714280000320e+02 1.000000000000000000e+00
5.863880272108843883e+02 0.000000000000000000e+00
5.866831746031746206e+02 0.000000000000000000e+00
5.869886621315192770e+02 0.000000000000000000e+00
nan -1.000000000000000000e+00
5.876145124716553028e+02 0.000000000000000000e+00
5.879109297052153806e+02 0.000000000000000000e+00
5.882077097505668917e+02 0.000000000000000000e+00
5.885119274376417025e+02 0.000000000000000000e+00
5.888235827664399267e+02 0.000000000000000000e+00
5.891223582766440359e+02 0.000000000000000000e+00
5.894398185941042811e+02 0.000000000000000000e+00
nan -1.000000000000000000e+00
5.900535147392290583e+02 0.000000000000000000e+00
5.903588208616780548e+02 0.000000000000000000e+00
5.906530612244897611e+02 0.000000000000000000e+00
5.909471201814059214e+02 0.000000000000000000e+00
5.912640362811791874e+02 0.000000000000000000e+00
5.915586394557823269e+02 0.000000000000000000e+00
5.918653968253968287e+02 0.000000000000000000e+00
nan -1.000000000000000000e+00
5.924965079365078964e+02 0.000000000000000000e+00
5.927865759637188603e+02 0.000000000000000000e+00
5.930907936507936711e+02 0.000000000000000000e+00
5.933850340136054911e+02 0.000000000000000000e+00
5.936937868480725911e+02 0.000000000000000000e+00
5.940032653061224437e+02 0.000000000000000000e+00
5.943092970521541929e+02 0.000000000000000000e+00
nan -1.000000000000000000e+00
5.949193650793650932e+02 0.000000000000000000e+00
5.952159637188208308e+02 0.000000000000000000e+00
5.955149206349205997e+02 0.000000000000000000e+00
5.958158730158729668e+02 0.000000000000000000e+00
5.961411337868480587e+02 0.000000000000000000e+00
5.964368253968253839e+02 0.000000000000000000e+00
5.967346938775509670e+02 0.000000000000000000e+00
nan -1.000000000000000000e+00
5.973703401360544376e+02 0.000000000000000000e+00
5.976910657596372403e+02 0.000000000000000000e+00
5.979871201814058850e+02 0.000000000000000000e+00
5.982887755100000504e+02 1.000000000000000000e+00
5.986120634920634984e+02 0.000000000000000000e+00
5.989066666666666379e+02 0.000000000000000000e+00
5.992317460317460700e+02 0.000000000000000000e+00
nan -1.000000000000000000e+00
5.998367346938775881e+02 0.000000000000000000e+00
6.001520181405895755e+02 0.000000000000000000e+00
6.004522448979591900e+02 0.000000000000000000e+00
6.007421315192743805e+02 0.000000000000000000e+00
6.010652154195011008e+02 0.000000000000000000e+00
6.013679818594104063e+02 0.000000000000000000e+00
6.016878004535146829e+02 0.000000000000000000e+00
6.019727891156462647e+02 0.000000000000000000e+00
6.022953287981858921e+02 0.000000000000000000e+00
6.025935600907029084e+02 0.000000000000000000e+00
6.029148299319728039e+02 0.000000000000000000e+00
6.031978231292516739e+02 0.000000000000000000e+00
6.035087528344671455e+02 0.000000000000000000e+00
nan -1.000000000000000000e+00
6.041066666666666833e+02 0.000000000000000000e+00
6.044020408159999533e+02 1.000000000000000000e+00
6.047163718820861504e+02 0.000000000000000000e+00
6.049990022675737009e+02 0.000000000000000000e+00
6.053159183673469670e+02 0.000000000000000000e+00
nan -1.000000000000000000e+00
6.059122448969999368e+02 1.000000000000000000e+00
6.062081632650000529e+02 1.000000000000000000e+00
6.065061224480000419e+02 1.000000000000000000e+00
6.068183673459999454e+02 1.000000000000000000e+00
6.071275510200000554e+02 1.000000000000000000e+00
6.074295918359999860e+02 1.000000000000000000e+00
6.077336734689999957e+02 1.000000000000000000e+00
6.080275510200000326e+02 1.000000000000000000e+00
6.083428571419999571e+02 1.000000000000000000e+00
6.086469387749999669e+02 1.000000000000000000e+00
6.089459183669999902e+02 1.000000000000000000e+00
6.092469387749999896e+02 1.000000000000000000e+00
6.095492063492063153e+02 0.000000000000000000e+00
6.098648526077097358e+02 0.000000000000000000e+00
6.101694331065759798e+02 0.000000000000000000e+00
6.104612244889999602e+02 1.000000000000000000e+00
nan -1.000000000000000000e+00
6.110714285709999558e+02 1.000000000000000000e+00
6.113755102039999656e+02 1.000000000000000000e+00
6.116714285709999785e+02 1.000000000000000000e+00
6.119836734689999957e+02 1.000000000000000000e+00
6.122785714280000775e+02 1.000000000000000000e+00
6.125808616780045668e+02 0.000000000000000000e+00
6.128818140589569339e+02 0.000000000000000000e+00
6.131914739229024462e+02 0.000000000000000000e+00
nan -1.000000000000000000e+00
6.137647165532879399e+02 0.000000000000000000e+00
6.140729251700680607e+02 0.000000000000000000e+00
6.143856689342403570e+02 0.000000000000000000e+00
6.146864399092970643e+02 0.000000000000000000e+00
6.149888435374149367e+02 0.000000000000000000e+00
6.152836734690000640e+02 1.000000000000000000e+00
6.155951020408163004e+02 0.000000000000000000e+00
6.158978684807256059e+02 0.000000000000000000e+00
6.162071655328797988e+02 0.000000000000000000e+00
6.165081632650000074e+02 1.000000000000000000e+00
6.168163265299999694e+02 1.000000000000000000e+00
6.171173469380000824e+02 1.000000000000000000e+00
6.174265306119999650e+02 1.000000000000000000e+00
6.177214285709999331e+02 1.000000000000000000e+00
6.180330158730158701e+02 0.000000000000000000e+00
6.183414058956916506e+02 0.000000000000000000e+00
6.186341950113378516e+02 0.000000000000000000e+00
6.189364172335600642e+02 0.000000000000000000e+00
6.192506122448979795e+02 0.000000000000000000e+00
6.195635374149659356e+02 0.000000000000000000e+00
6.198626757369614779e+02 0.000000000000000000e+00
6.201653061219999472e+02 1.000000000000000000e+00
6.204751020408162958e+02 0.000000000000000000e+00
6.207851247165532413e+02 0.000000000000000000e+00
6.210760997732426176e+02 0.000000000000000000e+00
6.213816326529999969e+02 1.000000000000000000e+00
6.216961451247165087e+02 0.000000000000000000e+00
6.220025396825396911e+02 0.000000000000000000e+00
6.222985941043083358e+02 0.000000000000000000e+00
6.225918367340000259e+02 1.000000000000000000e+00
6.228972335600907400e+02 0.000000000000000000e+00
6.231626303854875459e+02 0.000000000000000000e+00
6.234806349206348841e+02 0.000000000000000000e+00
nan -1.000000000000000000e+00
6.241317006802721608e+02 0.000000000000000000e+00
6.244507936507936847e+02 0.000000000000000000e+00
6.247292517006802655e+02 0.000000000000000000e+00
6.250204081632653015e+02 0.000000000000000000e+00
6.253411337868481041e+02 0.000000000000000000e+00
6.256444444444443889e+02 0.000000000000000000e+00
6.259430385487528383e+02 0.000000000000000000e+00
6.262283900226757396e+02 0.000000000000000000e+00
6.265443990929704796e+02 0.000000000000000000e+00
6.268549659863945180e+02 0.000000000000000000e+00
6.271544671201813799e+02 0.000000000000000000e+00
6.274438775510000141e+02 1.000000000000000000e+00
6.277619954648525891e+02 0.000000000000000000e+00
6.280509750566893672e+02 0.000000000000000000e+00
6.283639002267573233e+02 0.000000000000000000e+00
6.286574149659863906e+02 0.000000000000000000e+00
6.289552834467119737e+02 0.000000000000000000e+00
6.292560544217686811e+02 0.000000000000000000e+00
6.295635374149659356e+02 0.000000000000000000e+00
6.298470748299320121e+02 0.000000000000000000e+00
6.301629024943310924e+02 0.000000000000000000e+00
6.304544217687074479e+02 0.000000000000000000e+00
6.307702494331065282e+02 0.000000000000000000e+00
6.310581632649999619e+02 1.000000000000000000e+00
6.313741496598639742e+02 0.000000000000000000e+00
6.316703854875283923e+02 0.000000000000000000e+00
6.319729705215419244e+02 0.000000000000000000e+00
6.322690249433106828e+02 0.000000000000000000e+00
nan -1.000000000000000000e+00
nan -1.000000000000000000e+00
nan -1.000000000000000000e+00
nan -1.000000000000000000e+00
6.338068027210883884e+02 0.000000000000000000e+00
6.341113832199546323e+02 0.000000000000000000e+00
6.344107029478458344e+02 0.000000000000000000e+00
6.346967800453514883e+02 0.000000000000000000e+00
6.350162358276644454e+02 0.000000000000000000e+00
6.353050340136054501e+02 0.000000000000000000e+00
6.356058049886621575e+02 0.000000000000000000e+00
6.358940589569160693e+02 0.000000000000000000e+00
6.362087981859410775e+02 0.000000000000000000e+00
6.365052154195011553e+02 0.000000000000000000e+00
6.368157823129251938e+02 0.000000000000000000e+00
6.371074829931973227e+02 0.000000000000000000e+00
6.374305668934240430e+02 0.000000000000000000e+00
6.377315192743764101e+02 0.000000000000000000e+00
6.380417233560090153e+02 0.000000000000000000e+00
6.383265306122449374e+02 0.000000000000000000e+00
6.386545124716553801e+02 0.000000000000000000e+00
6.389523809523809632e+02 0.000000000000000000e+00
6.392522448979591445e+02 0.000000000000000000e+00
6.395410430839002629e+02 0.000000000000000000e+00
6.398648526077097358e+02 0.000000000000000000e+00
6.401545578231292666e+02 0.000000000000000000e+00
6.404673015873015629e+02 0.000000000000000000e+00
6.407537414965986500e+02 0.000000000000000000e+00
6.410773696145124632e+02 0.000000000000000000e+00
6.413621768707482715e+02 0.000000000000000000e+00
6.416774603174603726e+02 0.000000000000000000e+00
6.419600907029478094e+02 0.000000000000000000e+00
6.422802721088435192e+02 0.000000000000000000e+00
nan -1.000000000000000000e+00
nan -1.000000000000000000e+00
6.431653514739228967e+02 0.000000000000000000e+00
6.434604988662131291e+02 0.000000000000000000e+00
6.437543764172335159e+02 0.000000000000000000e+00
6.440515192743764601e+02 0.000000000000000000e+00
6.443415873015873103e+02 0.000000000000000000e+00
6.446604988662131746e+02 0.000000000000000000e+00
6.449498412698412722e+02 0.000000000000000000e+00
6.452502494331065463e+02 0.000000000000000000e+00
6.455332426303855300e+02 0.000000000000000000e+00
6.458470748299320121e+02 0.000000000000000000e+00
6.461395011337868937e+02 0.000000000000000000e+00
6.464422675736961992e+02 0.000000000000000000e+00
6.467225396825397183e+02 0.000000000000000000e+00
6.470334693877550762e+02 0.000000000000000000e+00
6.473311564625849996e+02 0.000000000000000000e+00
6.476299319727891088e+02 0.000000000000000000e+00
6.479112244890000056e+02 0.000000000000000000e+00
6.482365532879819057e+02 0.000000000000000000e+00
6.485237188208616317e+02 0.000000000000000000e+00
6.488179591836734517e+02 0.000000000000000000e+00
nan -1.000000000000000000e+00
6.494332879818593938e+02 0.000000000000000000e+00
6.497231746031745843e+02 0.000000000000000000e+00
6.500302947845805193e+02 0.000000000000000000e+00
nan -1.000000000000000000e+00
6.506341950113378516e+02 0.000000000000000000e+00
6.509208163265305984e+02 0.000000000000000000e+00
6.512232199546484708e+02 0.000000000000000000e+00
6.514960544217686902e+02 0.000000000000000000e+00
6.518117006802721107e+02 0.000000000000000000e+00
6.521119274376417252e+02 0.000000000000000000e+00
6.524112244890000056e+02 1.000000000000000000e+00
6.526984126980000838e+02 0.000000000000000000e+00
6.530135147392289809e+02 0.000000000000000000e+00
6.533061224489796359e+02 0.000000000000000000e+00
6.536030839002268067e+02 0.000000000000000000e+00
6.538924263038549043e+02 0.000000000000000000e+00
6.542098866213151496e+02 0.000000000000000000e+00
6.544914285714286279e+02 0.000000000000000000e+00
6.547883900226756850e+02 0.000000000000000000e+00
6.550809977324263400e+02 0.000000000000000000e+00
6.554000907029478640e+02 0.000000000000000000e+00
6.556899773242630545e+02 0.000000000000000000e+00
6.559905668934239884e+02 0.000000000000000000e+00
6.562704761904761881e+02 0.000000000000000000e+00
6.565917460317460836e+02 0.000000000000000000e+00
6.568725623582766957e+02 0.000000000000000000e+00
6.571851247165533323e+02 0.000000000000000000e+00
6.574635827664399130e+02 0.000000000000000000e+00
6.577948299319727994e+02 0.000000000000000000e+00
6.580796371882086078e+02 0.000000000000000000e+00
6.583833106575963257e+02 0.000000000000000000e+00
6.586733786848072896e+02 0.000000000000000000e+00
6.589899319727891225e+02 0.000000000000000000e+00
6.592809070294784988e+02 0.000000000000000000e+00
6.595824036281179588e+02 0.000000000000000000e+00
6.598655782312924885e+02 0.000000000000000000e+00
6.601663492063491958e+02 0.000000000000000000e+00
6.604674829931972226e+02 0.000000000000000000e+00
6.607544671201814026e+02 0.000000000000000000e+00
6.610432653061224073e+02 0.000000000000000000e+00
nan -1.000000000000000000e+00
nan -1.000000000000000000e+00
nan -1.000000000000000000e+00
6.622222222222221717e+02 0.000000000000000000e+00
6.625338775510203959e+02 0.000000000000000000e+00
6.628208616780045759e+02 0.000000000000000000e+00
6.631316099773242740e+02 0.000000000000000000e+00
6.634147845804989174e+02 0.000000000000000000e+00
6.637351473922902869e+02 0.000000000000000000e+00
6.640275510200000326e+02 1.000000000000000000e+00
6.643323356009070721e+02 0.000000000000000000e+00
6.646209523809524171e+02 0.000000000000000000e+00
6.649346031746031258e+02 0.000000000000000000e+00
6.652295918359999405e+02 1.000000000000000000e+00
6.655356009070294476e+02 0.000000000000000000e+00
6.658296598639456079e+02 0.000000000000000000e+00
6.661342403628117381e+02 0.000000000000000000e+00
nan -1.000000000000000000e+00
6.667432199546485663e+02 0.000000000000000000e+00
6.670398185941043039e+02 0.000000000000000000e+00
6.673440362811791147e+02 0.000000000000000000e+00
6.676418367339999804e+02 1.000000000000000000e+00
6.679522902494330765e+02 0.000000000000000000e+00
6.682543310657596294e+02 0.000000000000000000e+00
6.685656235827664204e+02 0.000000000000000000e+00
6.688622448969999823e+02 1.000000000000000000e+00
6.691664399092970825e+02 0.000000000000000000e+00
6.694677551020407691e+02 0.000000000000000000e+00
6.697672562358276309e+02 0.000000000000000000e+00
6.700663265299999694e+02 1.000000000000000000e+00
6.703571428569999853e+02 1.000000000000000000e+00
nan -1.000000000000000000e+00
nan -1.000000000000000000e+00
nan -1.000000000000000000e+00
6.715769614512471435e+02 0.000000000000000000e+00
6.718927891156462238e+02 0.000000000000000000e+00
6.721973696145124677e+02 0.000000000000000000e+00
6.724885260770975037e+02 0.000000000000000000e+00
6.727825850340135503e+02 0.000000000000000000e+00
6.730715646258503284e+02 0.000000000000000000e+00
6.733864852607709963e+02 0.000000000000000000e+00
6.736744897949999995e+02 1.000000000000000000e+00
6.739836734689999957e+02 1.000000000000000000e+00
6.742765306119999877e+02 1.000000000000000000e+00
6.745795918359999632e+02 1.000000000000000000e+00
6.748765306120000105e+02 1.000000000000000000e+00
6.751938775510000141e+02 1.000000000000000000e+00
6.754867346930000167e+02 1.000000000000000000e+00
6.757846938769999952e+02 1.000000000000000000e+00
nan -1.000000000000000000e+00
6.763836734689999730e+02 1.000000000000000000e+00
6.766857142850000173e+02 1.000000000000000000e+00
6.769867346930000167e+02 1.000000000000000000e+00
6.772948979589999681e+02 1.000000000000000000e+00
6.775887755100000049e+02 1.000000000000000000e+00
6.778908163259999355e+02 1.000000000000000000e+00
6.781959183669999902e+02 1.000000000000000000e+00
nan -1.000000000000000000e+00
nan -1.000000000000000000e+00
nan -1.000000000000000000e+00
nan -1.000000000000000000e+00
nan -1.000000000000000000e+00
nan -1.000000000000000000e+00
nan -1.000000000000000000e+00
nan -1.000000000000000000e+00
nan -1.000000000000000000e+00
nan -1.000000000000000000e+00
nan -1.000000000000000000e+00
6.820232199546485390e+02 0.000000000000000000e+00
6.823234467120181534e+02 0.000000000000000000e+00
nan -1.000000000000000000e+00
6.829478458049886740e+02 0.000000000000000000e+00
6.832531519274376706e+02 0.000000000000000000e+00
6.835472108843537171e+02 0.000000000000000000e+00
6.838383673469387531e+02 0.000000000000000000e+00
6.841284353741496034e+02 0.000000000000000000e+00
6.844306122440000308e+02 1.000000000000000000e+00
6.847281632653060797e+02 0.000000000000000000e+00
6.850211337868480541e+02 0.000000000000000000e+00
6.853344217687074433e+02 0.000000000000000000e+00
6.856237641723356546e+02 0.000000000000000000e+00
6.859230839002267430e+02 0.000000000000000000e+00
6.862341950113378743e+02 0.000000000000000000e+00
6.865335147392290764e+02 0.000000000000000000e+00
6.868362811791382683e+02 0.000000000000000000e+00
6.871336054421768722e+02 0.000000000000000000e+00
6.874236734693877224e+02 0.000000000000000000e+00
6.877338775510204414e+02 0.000000000000000000e+00
6.880310204081632719e+02 0.000000000000000000e+00
6.883259863945578445e+02 0.000000000000000000e+00
6.886312925170068411e+02 0.000000000000000000e+00
6.889369614512471571e+02 0.000000000000000000e+00
6.892290249433106055e+02 0.000000000000000000e+00
6.895236281179138587e+02 0.000000000000000000e+00
nan -1.000000000000000000e+00
nan -1.000000000000000000e+00
nan -1.000000000000000000e+00
6.906891609977324151e+02 0.000000000000000000e+00
6.910000907029478867e+02 0.000000000000000000e+00
6.912977777777778101e+02 0.000000000000000000e+00
6.915860317460317219e+02 0.000000000000000000e+00
6.918831746031745524e+02 0.000000000000000000e+00
6.921850340136054456e+02 0.000000000000000000e+00
6.924836281179137814e+02 0.000000000000000000e+00
6.927816780045351379e+02 0.000000000000000000e+00
6.930735600907029266e+02 0.000000000000000000e+00
6.933725170068026955e+02 0.000000000000000000e+00
6.936785487528344447e+02 0.000000000000000000e+00
nan -1.000000000000000000e+00
6.942650340136054865e+02 0.000000000000000000e+00
6.945619954648526573e+02 0.000000000000000000e+00
6.948716553287981696e+02 0.000000000000000000e+00
6.951740589569161557e+02 0.000000000000000000e+00
6.954624943310657272e+02 0.000000000000000000e+00
6.957619954648525891e+02 0.000000000000000000e+00
6.960627664399092964e+02 0.000000000000000000e+00
6.963488435374149503e+02 0.000000000000000000e+00
6.966432653061224300e+02 0.000000000000000000e+00
6.969396825396825079e+02 0.000000000000000000e+00
6.972460770975056903e+02 0.000000000000000000e+00
6.975285260770974674e+02 0.000000000000000000e+00
6.978231292517007205e+02 0.000000000000000000e+00
6.981188208616780457e+02 0.000000000000000000e+00
6.984121541950113397e+02 0.000000000000000000e+00
6.986956916099773025e+02 0.000000000000000000e+00
6.989870294784579983e+02 0.000000000000000000e+00
nan -1.000000000000000000e+00
nan -1.000000000000000000e+00
nan -1.000000000000000000e+00
7.001356916099773571e+02 0.000000000000000000e+00
7.004440816326530239e+02 0.000000000000000000e+00
7.007412244897959681e+02 0.000000000000000000e+00
7.010325623582766639e+02 0.000000000000000000e+00
7.013307936507936802e+02 0.000000000000000000e+00
7.016257596371882528e+02 0.000000000000000000e+00
7.019305215419501565e+02 0.000000000000000000e+00
7.022051700680272006e+02 0.000000000000000000e+00
7.025115646258503830e+02 0.000000000000000000e+00
7.028175963718821322e+02 0.000000000000000000e+00
7.031131065759636840e+02 0.000000000000000000e+00
7.034055328798185656e+02 0.000000000000000000e+00
7.037093877551020569e+02 0.000000000000000000e+00
7.039907482993197618e+02 0.000000000000000000e+00
7.042975056689342637e+02 0.000000000000000000e+00
7.045821315192744123e+02 0.000000000000000000e+00
7.048790929705215831e+02 0.000000000000000000e+00
7.051824036281178678e+02 0.000000000000000000e+00
7.054806349206348841e+02 0.000000000000000000e+00
7.057745124716553846e+02 0.000000000000000000e+00
7.060687528344670909e+02 0.000000000000000000e+00
7.063666213151927877e+02 0.000000000000000000e+00
7.066614058956915869e+02 0.000000000000000000e+00
7.069590929705215103e+02 0.000000000000000000e+00
7.072547845804988356e+02 0.000000000000000000e+00
7.075504761904761608e+02 0.000000000000000000e+00
7.078432653061224755e+02 0.000000000000000000e+00
7.081393197278911202e+02 0.000000000000000000e+00
7.084317460317460018e+02 0.000000000000000000e+00
nan -1.000000000000000000e+00
nan -1.000000000000000000e+00
nan -1.000000000000000000e+00
nan -1.000000000000000000e+00
7.098955102040816882e+02 0.000000000000000000e+00
7.102118820861677477e+02 0.000000000000000000e+00
7.105131972789115480e+02 0.000000000000000000e+00
7.108079818594104609e+02 0.000000000000000000e+00
7.110927891156462692e+02 0.000000000000000000e+00
7.114009977324262763e+02 0.000000000000000000e+00
7.116876190476190231e+02 0.000000000000000000e+00
7.119921995464852671e+02 0.000000000000000000e+00
7.122770068027210755e+02 0.000000000000000000e+00
7.126017233560090745e+02 0.000000000000000000e+00
7.128907029478458526e+02 0.000000000000000000e+00
7.131949206349206634e+02 0.000000000000000000e+00
nan -1.000000000000000000e+00
7.137970068027210573e+02 0.000000000000000000e+00
7.141113832199546323e+02 0.000000000000000000e+00
7.144068934240362978e+02 0.000000000000000000e+00
7.147122448970000050e+02 1.000000000000000000e+00
7.150182312925170436e+02 0.000000000000000000e+00
7.153215419501133283e+02 0.000000000000000000e+00
7.156253968253968196e+02 0.000000000000000000e+00
nan -1.000000000000000000e+00
nan -1.000000000000000000e+00
nan -1.000000000000000000e+00
nan -1.000000000000000000e+00
nan -1.000000000000000000e+00
nan -1.000000000000000000e+00
nan -1.000000000000000000e+00
nan -1.000000000000000000e+00
nan -1.000000000000000000e+00
nan -1.000000000000000000e+00
nan -1.000000000000000000e+00
7.192141496598638923e+02 0.000000000000000000e+00
nan -1.000000000000000000e+00
7.198401814058956916e+02 0.000000000000000000e+00
7.201326530610000418e+02 1.000000000000000000e+00
7.204244897949999995e+02 1.000000000000000000e+00
7.207132653060000393e+02 1.000000000000000000e+00
7.210135147392289809e+02 0.000000000000000000e+00
7.213112018140589043e+02 0.000000000000000000e+00
7.216168707482993341e+02 0.000000000000000000e+00
7.219127437641723191e+02 0.000000000000000000e+00
7.222249433106576362e+02 0.000000000000000000e+00
7.225422222222222217e+02 0.000000000000000000e+00
7.228413605442176504e+02 0.000000000000000000e+00
7.231375963718820685e+02 0.000000000000000000e+00
7.234416326530612196e+02 0.000000000000000000e+00
7.237418594104308340e+02 0.000000000000000000e+00
7.240535147392290583e+02 0.000000000000000000e+00
7.243472108843537853e+02 0.000000000000000000e+00
7.246603174603175148e+02 0.000000000000000000e+00
7.249678004535147693e+02 0.000000000000000000e+00
7.252718367346939203e+02 0.000000000000000000e+00
7.255628117913831829e+02 0.000000000000000000e+00
7.258791836734693561e+02 0.000000000000000000e+00
7.261937414965985909e+02 0.000000000000000000e+00
7.264981405895691751e+02 0.000000000000000000e+00
7.267918367339999577e+02 1.000000000000000000e+00
7.271073015873015493e+02 0.000000000000000000e+00
7.274126077097505458e+02 0.000000000000000000e+00
7.277082993197278711e+02 0.000000000000000000e+00
7.280163265300000148e+02 1.000000000000000000e+00
7.283256235827664113e+02 0.000000000000000000e+00
7.286360090702947900e+02 0.000000000000000000e+00
7.289445804988662303e+02 0.000000000000000000e+00
7.292408163265306484e+02 0.000000000000000000e+00
7.295608163265305848e+02 0.000000000000000000e+00
7.298664852607710145e+02 0.000000000000000000e+00
7.301688888888888869e+02 0.000000000000000000e+00
7.304816326530611832e+02 0.000000000000000000e+00
7.307961904761905316e+02 0.000000000000000000e+00
7.311061224480000647e+02 1.000000000000000000e+00
7.314095238095237619e+02 0.000000000000000000e+00
7.317104761904762427e+02 0.000000000000000000e+00
7.320359183673469943e+02 0.000000000000000000e+00
7.323241723356009061e+02 0.000000000000000000e+00
7.326387301587301408e+02 0.000000000000000000e+00
7.329182766439909074e+02 0.000000000000000000e+00
7.332411791383219679e+02 0.000000000000000000e+00
7.335265306122448692e+02 0.000000000000000000e+00
7.338530612244898066e+02 0.000000000000000000e+00
7.341331519274376660e+02 0.000000000000000000e+00
7.344587755102040774e+02 0.000000000000000000e+00
7.347457596371882573e+02 0.000000000000000000e+00
7.350666666666667197e+02 0.000000000000000000e+00
7.353600000000000136e+02 0.000000000000000000e+00
7.356783673469387850e+02 0.000000000000000000e+00
7.359628117913832739e+02 0.000000000000000000e+00
7.362791836734693334e+02 0.000000000000000000e+00
7.365616326530612241e+02 0.000000000000000000e+00
7.368854421768706970e+02 0.000000000000000000e+00
7.371700680272108457e+02 0.000000000000000000e+00
7.374989795910000794e+02 1.000000000000000000e+00
7.377989795910000339e+02 1.000000000000000000e+00
nan -1.000000000000000000e+00
nan -1.000000000000000000e+00
nan -1.000000000000000000e+00
7.390162358276644454e+02 0.000000000000000000e+00
7.393268027210884838e+02 0.000000000000000000e+00
7.396074376417233225e+02 0.000000000000000000e+00
7.399127437641723191e+02 0.000000000000000000e+00
7.401988208616779730e+02 0.000000000000000000e+00
7.405251700680272506e+02 0.000000000000000000e+00
7.408030839002267385e+02 0.000000000000000000e+00
7.411218140589569430e+02 0.000000000000000000e+00
7.414042630385487200e+02 0.000000000000000000e+00
7.417360544217686993e+02 0.000000000000000000e+00
7.420170521541949711e+02 0.000000000000000000e+00
7.423399546485260316e+02 0.000000000000000000e+00
7.426291156462584695e+02 0.000000000000000000e+00
7.429427664399092919e+02 0.000000000000000000e+00
7.432299319727891316e+02 0.000000000000000000e+00
nan -1.000000000000000000e+00
7.438287528344670818e+02 0.000000000000000000e+00
7.441592743764172155e+02 0.000000000000000000e+00
7.444402721088434873e+02 0.000000000000000000e+00
nan -1.000000000000000000e+00
7.450436281179138405e+02 0.000000000000000000e+00
7.453750566893423866e+02 0.000000000000000000e+00
7.456638548752833913e+02 0.000000000000000000e+00
7.459776870748299871e+02 0.000000000000000000e+00
7.462724716553287863e+02 0.000000000000000000e+00
7.465980952380951976e+02 0.000000000000000000e+00
7.468752834467120465e+02 0.000000000000000000e+00
7.471931065759637249e+02 0.000000000000000000e+00
7.474911564625850815e+02 0.000000000000000000e+00
nan -1.000000000000000000e+00
7.480926984126983825e+02 0.000000000000000000e+00
7.484048979591836996e+02 0.000000000000000000e+00
7.486944217687074570e+02 0.000000000000000000e+00
nan -1.000000000000000000e+00
7.493112018140589043e+02 0.000000000000000000e+00
7.496326530612244596e+02 0.000000000000000000e+00
7.499270748299319393e+02 0.000000000000000000e+00
nan -1.000000000000000000e+00
nan -1.000000000000000000e+00
nan -1.000000000000000000e+00
7.511531972789115343e+02 0.000000000000000000e+00
7.514775510204082138e+02 0.000000000000000000e+00
7.517530612239999073e+02 0.000000000000000000e+00
7.520845351473923301e+02 0.000000000000000000e+00
7.523702494331065509e+02 0.000000000000000000e+00
nan -1.000000000000000000e+00
7.529785034013605127e+02 0.000000000000000000e+00
7.532896145124716440e+02 0.000000000000000000e+00
7.535947392290249809e+02 0.000000000000000000e+00
7.539185487528344538e+02 0.000000000000000000e+00
7.541913832199546732e+02 0.000000000000000000e+00
7.545066666666666606e+02 0.000000000000000000e+00
7.547882086167800253e+02 0.000000000000000000e+00
7.551047619047618582e+02 0.000000000000000000e+00
7.554120634920634529e+02 0.000000000000000000e+00
nan -1.000000000000000000e+00
nan -1.000000000000000000e+00
nan -1.000000000000000000e+00
nan -1.000000000000000000e+00
nan -1.000000000000000000e+00
nan -1.000000000000000000e+00
nan -1.000000000000000000e+00
7.577937414965986136e+02 0.000000000000000000e+00
7.580945124716553210e+02 0.000000000000000000e+00
7.584257596371882073e+02 0.000000000000000000e+00
7.587285260770975128e+02 0.000000000000000000e+00
7.590155102040815791e+02 0.000000000000000000e+00
7.593095691609977393e+02 0.000000000000000000e+00
7.595945578231292075e+02 0.000000000000000000e+00
7.599036734693877406e+02 0.000000000000000000e+00
7.602098866213151496e+02 0.000000000000000000e+00
7.605093877551020114e+02 0.000000000000000000e+00
7.608165079365079464e+02 0.000000000000000000e+00
7.611285260770974901e+02 0.000000000000000000e+00
7.614287528344671045e+02 0.000000000000000000e+00
7.617324263038548224e+02 0.000000000000000000e+00
nan -1.000000000000000000e+00
nan -1.000000000000000000e+00
nan -1.000000000000000000e+00
nan -1.000000000000000000e+00
7.632589569160998053e+02 0.000000000000000000e+00
7.635571882086168216e+02 0.000000000000000000e+00
7.638672108843537671e+02 0.000000000000000000e+00
7.641605442176870611e+02 0.000000000000000000e+00
7.644468027210884884e+02 0.000000000000000000e+00
7.647591836734693516e+02 0.000000000000000000e+00
7.650579591836734608e+02 0.000000000000000000e+00
7.653567346938775700e+02 0.000000000000000000e+00
nan -1.000000000000000000e+00
7.659843990929705342e+02 0.000000000000000000e+00
7.662858956916099942e+02 0.000000000000000000e+00
7.665774149659863497e+02 0.000000000000000000e+00
nan -1.000000000000000000e+00
nan -1.000000000000000000e+00
nan -1.000000000000000000e+00
nan -1.000000000000000000e+00
7.681244444444444071e+02 0.000000000000000000e+00
7.684393650793650750e+02 0.000000000000000000e+00
7.687354195011338334e+02 0.000000000000000000e+00
7.690283900226756941e+02 0.000000000000000000e+00
7.693150113378684409e+02 0.000000000000000000e+00
7.696248526077097267e+02 0.000000000000000000e+00
7.699330612244898475e+02 0.000000000000000000e+00
nan -1.000000000000000000e+00
7.705783219954648757e+02 0.000000000000000000e+00
7.708738321995465412e+02 0.000000000000000000e+00
7.711718820861677841e+02 0.000000000000000000e+00
7.714650340136054183e+02 0.000000000000000000e+00
7.717832199546485299e+02 0.000000000000000000e+00
7.721012244897958681e+02 0.000000000000000000e+00
7.724166893424036289e+02 0.000000000000000000e+00
nan -1.000000000000000000e+00
7.730405442176870565e+02 0.000000000000000000e+00
7.733373242630385676e+02 0.000000000000000000e+00
7.736350113378684910e+02 0.000000000000000000e+00
7.739392290249433017e+02 0.000000000000000000e+00
7.742454421768707107e+02 0.000000000000000000e+00
7.745425850340136549e+02 0.000000000000000000e+00
7.748469841269841254e+02 0.000000000000000000e+00
nan -1.000000000000000000e+00
7.754492517006802927e+02 0.000000000000000000e+00
7.757385941043083903e+02 0.000000000000000000e+00
7.760422675736961082e+02 0.000000000000000000e+00
7.763541043083899922e+02 0.000000000000000000e+00
7.766634013605441851e+02 0.000000000000000000e+00
7.769514739229025508e+02 0.000000000000000000e+00
7.772596825396825579e+02 0.000000000000000000e+00
nan -1.000000000000000000e+00
7.778592290249432608e+02 0.000000000000000000e+00
7.781743310657595885e+02 0.000000000000000000e+00
7.784682086167800890e+02 0.000000000000000000e+00
7.787704308390023016e+02 0.000000000000000000e+00
7.790652154195011008e+02 0.000000000000000000e+00
7.793701587301587779e+02 0.000000000000000000e+00
7.796812698412697955e+02 0.000000000000000000e+00
7.799539229024943552e+02 0.000000000000000000e+00
7.802737414965986318e+02 0.000000000000000000e+00
7.805752380952380918e+02 0.000000000000000000e+00
7.808683900226757260e+02 0.000000000000000000e+00
7.811734693869999546e+02 1.000000000000000000e+00
7.814750113378685228e+02 0.000000000000000000e+00
7.817837641723356228e+02 0.000000000000000000e+00
7.821008616780045486e+02 0.000000000000000000e+00
nan -1.000000000000000000e+00
7.827038548752834686e+02 0.000000000000000000e+00
7.830017233560090517e+02 0.000000000000000000e+00
7.832943310657595930e+02 0.000000000000000000e+00
7.836010204080000676e+02 1.000000000000000000e+00
7.838951473922902551e+02 0.000000000000000000e+00
7.842185941043084085e+02 0.000000000000000000e+00
7.845160997732426722e+02 0.000000000000000000e+00
7.848110657596372448e+02 0.000000000000000000e+00
7.851132879818594574e+02 0.000000000000000000e+00
7.854387301587302090e+02 0.000000000000000000e+00
7.857209977324263264e+02 0.000000000000000000e+00
nan -1.000000000000000000e+00
nan -1.000000000000000000e+00
7.866306122439999626e+02 1.000000000000000000e+00
7.869395011337868482e+02 0.000000000000000000e+00
nan -1.000000000000000000e+00
7.875829478458049380e+02 0.000000000000000000e+00
7.878858956916100169e+02 0.000000000000000000e+00
7.881745124716553619e+02 0.000000000000000000e+00
7.884887755099999822e+02 1.000000000000000000e+00
7.887742403628118382e+02 0.000000000000000000e+00
7.890846258503401032e+02 0.000000000000000000e+00
7.893817687074830474e+02 0.000000000000000000e+00
7.896865306122449510e+02 0.000000000000000000e+00
7.899880272108842973e+02 0.000000000000000000e+00
7.903076643990929142e+02 0.000000000000000000e+00
7.906100680272109003e+02 0.000000000000000000e+00
nan -1.000000000000000000e+00
7.912116099773243150e+02 0.000000000000000000e+00
7.915209070294785079e+02 0.000000000000000000e+00
7.918256689342404115e+02 0.000000000000000000e+00
7.921356916089999913e+02 1.000000000000000000e+00
7.924199546485260726e+02 0.000000000000000000e+00
7.927472108843537626e+02 0.000000000000000000e+00
7.930309297052153852e+02 0.000000000000000000e+00
7.933387755100000049e+02 1.000000000000000000e+00
7.936308390022675212e+02 0.000000000000000000e+00
7.939432199546484981e+02 0.000000000000000000e+00
7.942381859410430707e+02 0.000000000000000000e+00
7.945500226757369546e+02 0.000000000000000000e+00
7.948475283446712183e+02 0.000000000000000000e+00
7.951555555555555657e+02 0.000000000000000000e+00
7.954508843537414577e+02 0.000000000000000000e+00
nan -1.000000000000000000e+00
7.960605895691610385e+02 0.000000000000000000e+00
7.963689795918367054e+02 0.000000000000000000e+00
7.966681179138322477e+02 0.000000000000000000e+00
nan -1.000000000000000000e+00
7.972752834467120238e+02 0.000000000000000000e+00
7.975894784580499390e+02 0.000000000000000000e+00
7.978730158730159019e+02 0.000000000000000000e+00
7.981844897949999904e+02 1.000000000000000000e+00
7.984836281179137814e+02 0.000000000000000000e+00
7.988058049886620893e+02 0.000000000000000000e+00
7.991103854875283332e+02 0.000000000000000000e+00
7.994133333333332985e+02 0.000000000000000000e+00
7.997273469387755540e+02 0.000000000000000000e+00
8.000460770975056448e+02 0.000000000000000000e+00
8.003401360544218051e+02 0.000000000000000000e+00
nan -1.000000000000000000e+00
8.009425850340136321e+02 0.000000000000000000e+00
8.012549659863946090e+02 0.000000000000000000e+00
8.015646258503401214e+02 0.000000000000000000e+00
8.018536054421768995e+02 0.000000000000000000e+00
8.021621768707483398e+02 0.000000000000000000e+00
8.024832653061224619e+02 0.000000000000000000e+00
8.027729705215419926e+02 0.000000000000000000e+00
8.030657596371881937e+02 0.000000000000000000e+00
8.033779591836735108e+02 0.000000000000000000e+00
8.036966893424036016e+02 0.000000000000000000e+00
8.039943764172335250e+02 0.000000000000000000e+00
8.042790022675736736e+02 0.000000000000000000e+00
8.045915646258503102e+02 0.000000000000000000e+00
8.048974149659863997e+02 0.000000000000000000e+00
8.051831292517007341e+02 0.000000000000000000e+00
8.055004081632653197e+02 0.000000000000000000e+00
nan -1.000000000000000000e+00
8.061063038548752502e+02 0.000000000000000000e+00
8.064090702947845557e+02 0.000000000000000000e+00
8.067334240362812352e+02 0.000000000000000000e+00
8.070461678004535315e+02 0.000000000000000000e+00
8.073480272108843110e+02 0.000000000000000000e+00
8.076506122448979568e+02 0.000000000000000000e+00
8.079482993197278802e+02 0.000000000000000000e+00
8.082474376417233088e+02 0.000000000000000000e+00
8.085574603174603681e+02 0.000000000000000000e+00
8.088573242630385494e+02 0.000000000000000000e+00
8.091631746031746388e+02 0.000000000000000000e+00
8.094628571428571604e+02 0.000000000000000000e+00
8.097794104308389933e+02 0.000000000000000000e+00
8.100792743764172883e+02 0.000000000000000000e+00
8.103887528344671409e+02 0.000000000000000000e+00
8.106882539682540028e+02 0.000000000000000000e+00
8.109971882086167625e+02 0.000000000000000000e+00
8.112994104308389751e+02 0.000000000000000000e+00
8.116105215419501064e+02 0.000000000000000000e+00
8.119192743764172064e+02 0.000000000000000000e+00
8.122302040816326780e+02 0.000000000000000000e+00
8.125293424036281067e+02 0.000000000000000000e+00
8.128359183673469488e+02 0.000000000000000000e+00
8.131397732426304401e+02 0.000000000000000000e+00
8.134585034013605309e+02 0.000000000000000000e+00
8.137529251700680106e+02 0.000000000000000000e+00
8.140682086167799980e+02 0.000000000000000000e+00
8.143662585034013546e+02 0.000000000000000000e+00
8.146790022675736509e+02 0.000000000000000000e+00
8.149803174603174512e+02 0.000000000000000000e+00
8.152932426303855209e+02 0.000000000000000000e+00
8.156078004535147556e+02 0.000000000000000000e+00
8.159165532879818556e+02 0.000000000000000000e+00
8.162115192743764283e+02 0.000000000000000000e+00
8.165052154195011553e+02 0.000000000000000000e+00
8.168159637188208535e+02 0.000000000000000000e+00
8.171312471655328409e+02 0.000000000000000000e+00
8.174296598639456306e+02 0.000000000000000000e+00
8.177454875283447109e+02 0.000000000000000000e+00
8.180498866213151814e+02 0.000000000000000000e+00
8.183626303854874777e+02 0.000000000000000000e+00
8.186677551020408146e+02 0.000000000000000000e+00
8.189761451247165951e+02 0.000000000000000000e+00
8.192905215419501701e+02 0.000000000000000000e+00
8.196029024943310333e+02 0.000000000000000000e+00
8.199109297052153806e+02 0.000000000000000000e+00
8.202165986394558104e+02 0.000000000000000000e+00
8.205266213151927559e+02 0.000000000000000000e+00
8.208384580498866399e+02 0.000000000000000000e+00
8.211428571428571104e+02 0.000000000000000000e+00
nan -1.000000000000000000e+00
8.217605442176870838e+02 0.000000000000000000e+00
8.220716553287982151e+02 0.000000000000000000e+00
8.223747845804988401e+02 0.000000000000000000e+00
8.226936961451247043e+02 0.000000000000000000e+00
nan -1.000000000000000000e+00
8.232957823129252120e+02 0.000000000000000000e+00
8.236059863945578172e+02 0.000000000000000000e+00
8.238960544217686675e+02 0.000000000000000000e+00
nan -1.000000000000000000e+00
8.245269841269840754e+02 0.000000000000000000e+00
8.248282993197278756e+02 0.000000000000000000e+00
8.251296145124716759e+02 0.000000000000000000e+00
nan -1.000000000000000000e+00
nan -1.000000000000000000e+00
nan -1.000000000000000000e+00
nan -1.000000000000000000e+00
8.266263945578231187e+02 0.000000000000000000e+00
8.269237188208617226e+02 0.000000000000000000e+00
8.272183219954648621e+02 0.000000000000000000e+00
8.275272562358276218e+02 0.000000000000000000e+00
8.278200453514739365e+02 0.000000000000000000e+00
8.281235374149659947e+02 0.000000000000000000e+00
8.284290249433106510e+02 0.000000000000000000e+00
8.287270748299320076e+02 0.000000000000000000e+00
8.290260317460317765e+02 0.000000000000000000e+00
8.293387755102040728e+02 0.000000000000000000e+00
8.296435374149659765e+02 0.000000000000000000e+00
8.299702494331065736e+02 0.000000000000000000e+00
8.302751927437641370e+02 0.000000000000000000e+00
8.305681632653061115e+02 0.000000000000000000e+00
nan -1.000000000000000000e+00
8.311787755102041046e+02 0.000000000000000000e+00
8.314822675736961628e+02 0.000000000000000000e+00
8.317873922902493860e+02 0.000000000000000000e+00
nan -1.000000000000000000e+00
8.323916553287981515e+02 0.000000000000000000e+00
8.326947845804988901e+02 0.000000000000000000e+00
8.329815873015872967e+02 0.000000000000000000e+00
8.332863492063492004e+02 0.000000000000000000e+00
8.335898412698412585e+02 0.000000000000000000e+00
8.338860770975056766e+02 0.000000000000000000e+00
8.341926530612245188e+02 0.000000000000000000e+00
8.344602267573695826e+02 0.000000000000000000e+00
nan -1.000000000000000000e+00
nan -1.000000000000000000e+00
nan -1.000000000000000000e+00
nan -1.000000000000000000e+00
nan -1.000000000000000000e+00
8.363170975056689258e+02 0.000000000000000000e+00
8.366205895691609840e+02 0.000000000000000000e+00
8.369186394557823405e+02 0.000000000000000000e+00
nan -1.000000000000000000e+00
nan -1.000000000000000000e+00
nan -1.000000000000000000e+00
nan -1.000000000000000000e+00
8.384212244897959181e+02 0.000000000000000000e+00
8.387207256230000212e+02 0.000000000000000000e+00
8.390349206349205815e+02 0.000000000000000000e+00
nan -1.000000000000000000e+00
nan -1.000000000000000000e+00
nan -1.000000000000000000e+00
nan -1.000000000000000000e+00
nan -1.000000000000000000e+00
8.408491609977323833e+02 0.000000000000000000e+00
8.411577324263038236e+02 0.000000000000000000e+00
8.414632199546484799e+02 0.000000000000000000e+00
8.417705215419500746e+02 0.000000000000000000e+00
nan -1.000000000000000000e+00
nan -1.000000000000000000e+00
nan -1.000000000000000000e+00
nan -1.000000000000000000e+00
nan -1.000000000000000000e+00
8.435845804988662167e+02 0.000000000000000000e+00
8.438949659863945953e+02 0.000000000000000000e+00
8.441877551020407964e+02 0.000000000000000000e+00
nan -1.000000000000000000e+00
nan -1.000000000000000000e+00
nan -1.000000000000000000e+00
nan -1.000000000000000000e+00
nan -1.000000000000000000e+00
8.460429931972788609e+02 0.000000000000000000e+00
8.463521088435373940e+02 0.000000000000000000e+00
8.466478004535147193e+02 0.000000000000000000e+00
8.469485714285714266e+02 0.000000000000000000e+00
8.472466213151927832e+02 0.000000000000000000e+00
8.475611791383220179e+02 0.000000000000000000e+00
nan -1.000000000000000000e+00
nan -1.000000000000000000e+00
nan -1.000000000000000000e+00
nan -1.000000000000000000e+00
nan -1.000000000000000000e+00
8.493630839002267976e+02 0.000000000000000000e+00
8.496573242630385039e+02 0.000000000000000000e+00
8.499620861678004076e+02 0.000000000000000000e+00
nan -1.000000000000000000e+00
nan -1.000000000000000000e+00
nan -1.000000000000000000e+00
nan -1.000000000000000000e+00
nan -1.000000000000000000e+00
nan -1.000000000000000000e+00
8.520836281179138041e+02 0.000000000000000000e+00
8.523923809523809041e+02 0.000000000000000000e+00
nan -1.000000000000000000e+00
nan -1.000000000000000000e+00
nan -1.000000000000000000e+00
nan -1.000000000000000000e+00
nan -1.000000000000000000e+00
8.541919274376417661e+02 0.000000000000000000e+00
8.544912471655328545e+02 0.000000000000000000e+00
8.548023582766439858e+02 0.000000000000000000e+00
nan -1.000000000000000000e+00
nan -1.000000000000000000e+00
nan -1.000000000000000000e+00
nan -1.000000000000000000e+00
nan -1.000000000000000000e+00
nan -1.000000000000000000e+00
nan -1.000000000000000000e+00
nan -1.000000000000000000e+00
nan -1.000000000000000000e+00
nan -1.000000000000000000e+00
nan -1.000000000000000000e+00
nan -1.000000000000000000e+00
nan -1.000000000000000000e+00
nan -1.000000000000000000e+00
nan -1.000000000000000000e+00
nan -1.000000000000000000e+00
nan -1.000000000000000000e+00
nan -1.000000000000000000e+00
nan -1.000000000000000000e+00
nan -1.000000000000000000e+00
nan -1.000000000000000000e+00
nan -1.000000000000000000e+00
8.617592743764172383e+02 0.000000000000000000e+00
8.620544217687074706e+02 0.000000000000000000e+00
8.623154648526077608e+02 0.000000000000000000e+00
nan -1.000000000000000000e+00
nan -1.000000000000000000e+00
nan -1.000000000000000000e+00
nan -1.000000000000000000e+00
nan -1.000000000000000000e+00
8.641652607709750100e+02 0.000000000000000000e+00
8.644865306122449056e+02 0.000000000000000000e+00
8.647771428571428487e+02 0.000000000000000000e+00
nan -1.000000000000000000e+00
8.653875736961450684e+02 0.000000000000000000e+00
8.656956009070295295e+02 0.000000000000000000e+00
8.659965532879818966e+02 0.000000000000000000e+00
8.662920634920634484e+02 0.000000000000000000e+00
8.666044444444444252e+02 0.000000000000000000e+00
8.668992290249433381e+02 0.000000000000000000e+00
nan -1.000000000000000000e+00
8.674786394557822859e+02 0.000000000000000000e+00
8.677988208616779957e+02 0.000000000000000000e+00
8.680977777777777646e+02 0.000000000000000000e+00
8.683989115646259052e+02 0.000000000000000000e+00
nan -1.000000000000000000e+00
8.689804988662131109e+02 0.000000000000000000e+00
8.692839909297051690e+02 0.000000000000000000e+00
8.695677097505669053e+02 0.000000000000000000e+00
8.698380045351474337e+02 0.000000000000000000e+00
8.701576417233560505e+02 0.000000000000000000e+00
8.704770975056688940e+02 0.000000000000000000e+00
8.707629931972788881e+02 0.000000000000000000e+00
nan -1.000000000000000000e+00
8.713634467120181171e+02 0.000000000000000000e+00
8.716781859410431252e+02 0.000000000000000000e+00
8.719740589569161102e+02 0.000000000000000000e+00
8.722494331065759070e+02 0.000000000000000000e+00
8.725794104308389478e+02 0.000000000000000000e+00
8.729028571428571013e+02 0.000000000000000000e+00
8.731914739229024462e+02 0.000000000000000000e+00
nan -1.000000000000000000e+00
nan -1.000000000000000000e+00
nan -1.000000000000000000e+00
8.744121541950113397e+02 0.000000000000000000e+00
8.747109297052154488e+02 0.000000000000000000e+00
8.750171428571428578e+02 0.000000000000000000e+00
nan -1.000000000000000000e+00
nan -1.000000000000000000e+00
nan -1.000000000000000000e+00
nan -1.000000000000000000e+00
nan -1.000000000000000000e+00
8.768123356009069767e+02 0.000000000000000000e+00
8.771078458049886422e+02 0.000000000000000000e+00
8.774292970521541974e+02 0.000000000000000000e+00
nan -1.000000000000000000e+00
nan -1.000000000000000000e+00
nan -1.000000000000000000e+00
nan -1.000000000000000000e+00
nan -1.000000000000000000e+00
8.792226757369614916e+02 0.000000000000000000e+00
8.795314285714285916e+02 0.000000000000000000e+00
8.798341950113378971e+02 0.000000000000000000e+00
nan -1.000000000000000000e+00
8.804348299319727857e+02 0.000000000000000000e+00
nan -1.000000000000000000e+00
8.810370975056689531e+02 0.000000000000000000e+00
8.813697959183673447e+02 0.000000000000000000e+00
8.816547845804988128e+02 0.000000000000000000e+00
8.819586394557823041e+02 0.000000000000000000e+00
8.822349206349206270e+02 0.000000000000000000e+00
8.825482086167800162e+02 0.000000000000000000e+00
8.828335600907029175e+02 0.000000000000000000e+00
8.831463038548753275e+02 0.000000000000000000e+00
8.834450793650793230e+02 0.000000000000000000e+00
nan -1.000000000000000000e+00
nan -1.000000000000000000e+00
nan -1.000000000000000000e+00
nan -1.000000000000000000e+00
nan -1.000000000000000000e+00
nan -1.000000000000000000e+00
nan -1.000000000000000000e+00
nan -1.000000000000000000e+00
8.861385941043083676e+02 0.000000000000000000e+00
8.864341043083900331e+02 0.000000000000000000e+00
8.867399546485261226e+02 0.000000000000000000e+00
nan -1.000000000000000000e+00
nan -1.000000000000000000e+00
nan -1.000000000000000000e+00
nan -1.000000000000000000e+00
nan -1.000000000000000000e+00
8.885745124716553391e+02 0.000000000000000000e+00
8.888751020408162731e+02 0.000000000000000000e+00
8.891771428571428260e+02 0.000000000000000000e+00
8.894762811791383683e+02 0.000000000000000000e+00
8.897982766439909028e+02 0.000000000000000000e+00
8.900941496598640015e+02 0.000000000000000000e+00
8.904070748299319575e+02 0.000000000000000000e+00
8.907014965980000625e+02 1.000000000000000000e+00
8.910251247160000503e+02 1.000000000000000000e+00
8.913255328789999794e+02 1.000000000000000000e+00
8.916377324263038417e+02 0.000000000000000000e+00
8.919343310657596930e+02 0.000000000000000000e+00
8.922465306122448965e+02 0.000000000000000000e+00
8.925509297052153670e+02 0.000000000000000000e+00
8.928489795918367236e+02 0.000000000000000000e+00
8.931524716553287817e+02 0.000000000000000000e+00
8.934536054421769222e+02 0.000000000000000000e+00
nan -1.000000000000000000e+00
8.940975963718821049e+02 0.000000000000000000e+00
8.944007256230000849e+02 1.000000000000000000e+00
nan -1.000000000000000000e+00
8.950247619039998881e+02 1.000000000000000000e+00
8.953346031746032168e+02 0.000000000000000000e+00
8.956344671201813981e+02 0.000000000000000000e+00
8.959473922902494678e+02 0.000000000000000000e+00
8.962550566893423820e+02 0.000000000000000000e+00
8.965630839002267294e+02 0.000000000000000000e+00
8.968692970519999790e+02 1.000000000000000000e+00
8.971836734693877133e+02 0.000000000000000000e+00
8.974808163265306575e+02 0.000000000000000000e+00
8.977866666666666333e+02 0.000000000000000000e+00
8.980926984120000043e+02 1.000000000000000000e+00
8.984041723356009470e+02 0.000000000000000000e+00
8.987145578231292120e+02 0.000000000000000000e+00
8.990048072562358357e+02 0.000000000000000000e+00
8.992972335599999951e+02 1.000000000000000000e+00
8.996116099773242922e+02 0.000000000000000000e+00
8.999107482993197209e+02 0.000000000000000000e+00
9.002195011337868209e+02 0.000000000000000000e+00
9.005003174600000193e+02 1.000000000000000000e+00
9.008172335600906990e+02 0.000000000000000000e+00
9.011187301587301590e+02 0.000000000000000000e+00
9.014238548752834959e+02 0.000000000000000000e+00
9.017179138320000220e+02 1.000000000000000000e+00
9.020284807256235808e+02 0.000000000000000000e+00
9.023261678004535042e+02 0.000000000000000000e+00
9.026394557823128935e+02 0.000000000000000000e+00
9.029407709750566937e+02 0.000000000000000000e+00
nan -1.000000000000000000e+00
nan -1.000000000000000000e+00
nan -1.000000000000000000e+00
nan -1.000000000000000000e+00
9.044660317460317174e+02 0.000000000000000000e+00
9.047639002267574142e+02 0.000000000000000000e+00
9.050648526077097813e+02 0.000000000000000000e+00
9.053697959183673447e+02 0.000000000000000000e+00
9.056741950113378152e+02 0.000000000000000000e+00
9.059827664399092555e+02 0.000000000000000000e+00
9.062877097505669326e+02 0.000000000000000000e+00
9.065868480719999525e+02 1.000000000000000000e+00
9.068957823129251210e+02 0.000000000000000000e+00
9.071907482993196936e+02 0.000000000000000000e+00
9.074915192743764010e+02 0.000000000000000000e+00
9.078051700680272234e+02 0.000000000000000000e+00
nan -1.000000000000000000e+00
nan -1.000000000000000000e+00
9.087161904761904907e+02 0.000000000000000000e+00
9.090151473922902596e+02 0.000000000000000000e+00
9.093326077097506186e+02 0.000000000000000000e+00
9.096446258503401623e+02 0.000000000000000000e+00
9.099408616780045804e+02 0.000000000000000000e+00
9.102336507936507815e+02 0.000000000000000000e+00
9.105525623582766457e+02 0.000000000000000000e+00
9.108478911564625378e+02 0.000000000000000000e+00
9.111508390022676167e+02 0.000000000000000000e+00
9.114545124716553346e+02 0.000000000000000000e+00
9.117705215419500746e+02 0.000000000000000000e+00
9.120752834467119783e+02 0.000000000000000000e+00
9.123853061224489238e+02 0.000000000000000000e+00
9.126788208616779912e+02 0.000000000000000000e+00
9.130015419501133920e+02 0.000000000000000000e+00
9.133059410430838625e+02 0.000000000000000000e+00
9.136188662131519322e+02 0.000000000000000000e+00
9.139060317460317719e+02 0.000000000000000000e+00
9.142207709750566664e+02 0.000000000000000000e+00
9.145144671201813935e+02 0.000000000000000000e+00
9.148168707482992659e+02 0.000000000000000000e+00
9.151165532879819011e+02 0.000000000000000000e+00
9.154343764172335796e+02 0.000000000000000000e+00
9.157402267573696690e+02 0.000000000000000000e+00
9.160475283446711501e+02 0.000000000000000000e+00
9.163472108843537853e+02 0.000000000000000000e+00
9.166663038548753093e+02 0.000000000000000000e+00
9.169661678004534906e+02 0.000000000000000000e+00
9.172756462585034569e+02 0.000000000000000000e+00
9.175736961451246998e+02 0.000000000000000000e+00
9.178844444444443980e+02 0.000000000000000000e+00
9.181783219954648985e+02 0.000000000000000000e+00
9.184564172335600460e+02 0.000000000000000000e+00
9.187814965986394782e+02 0.000000000000000000e+00
9.191027664399092600e+02 0.000000000000000000e+00
9.193948299319728221e+02 0.000000000000000000e+00
9.196986848072561997e+02 0.000000000000000000e+00
9.199943764172335250e+02 0.000000000000000000e+00
9.203040362811791510e+02 0.000000000000000000e+00
9.205830385487528247e+02 0.000000000000000000e+00
9.208810884353741812e+02 0.000000000000000000e+00
9.211749659863945681e+02 0.000000000000000000e+00
9.214958730158730305e+02 0.000000000000000000e+00
9.217868480725624067e+02 0.000000000000000000e+00
9.221039455782313325e+02 0.000000000000000000e+00
9.223931065759637704e+02 0.000000000000000000e+00
9.227063945578231596e+02 0.000000000000000000e+00
9.229902947845805556e+02 0.000000000000000000e+00
9.232885260770974583e+02 0.000000000000000000e+00
9.235958276643990530e+02 0.000000000000000000e+00
9.239054875283446790e+02 0.000000000000000000e+00
9.242049886620000052e+02 1.000000000000000000e+00
9.245170068019999690e+02 1.000000000000000000e+00
9.248130612239999664e+02 1.000000000000000000e+00
9.251196371882085714e+02 0.000000000000000000e+00
9.254091609977324424e+02 0.000000000000000000e+00
9.257102947845804692e+02 0.000000000000000000e+00
9.260105215419500837e+02 0.000000000000000000e+00
9.263299773242630408e+02 0.000000000000000000e+00
9.266429024943311106e+02 0.000000000000000000e+00
9.269482086167799935e+02 0.000000000000000000e+00
9.272380952380000281e+02 1.000000000000000000e+00
9.275580952380952340e+02 0.000000000000000000e+00
9.278256689342404115e+02 0.000000000000000000e+00
9.281483900226756987e+02 0.000000000000000000e+00
9.284317460317460018e+02 0.000000000000000000e+00
9.287642630385487337e+02 0.000000000000000000e+00
9.290608616780000375e+02 1.000000000000000000e+00
9.293728798180000013e+02 1.000000000000000000e+00
9.296515192739999520e+02 1.000000000000000000e+00
9.299682539682539755e+02 0.000000000000000000e+00
9.302699319727890952e+02 0.000000000000000000e+00
9.305681632653061115e+02 0.000000000000000000e+00
9.308292063492064017e+02 0.000000000000000000e+00
9.311709750566893717e+02 0.000000000000000000e+00
9.314604988662131291e+02 0.000000000000000000e+00
9.317688888888889096e+02 0.000000000000000000e+00
9.320522448979592127e+02 0.000000000000000000e+00
9.323695238095237983e+02 0.000000000000000000e+00
9.326626757369614324e+02 0.000000000000000000e+00
9.329734240362811306e+02 0.000000000000000000e+00
9.332517006802721653e+02 0.000000000000000000e+00
9.335807709750566801e+02 0.000000000000000000e+00
9.338853514739229240e+02 0.000000000000000000e+00
9.341886621315193224e+02 0.000000000000000000e+00
9.344770975056688940e+02 0.000000000000000000e+00
9.347883900226756850e+02 0.000000000000000000e+00
9.350799092970521542e+02 0.000000000000000000e+00
9.353882993197279347e+02 0.000000000000000000e+00
9.356845351473922392e+02 0.000000000000000000e+00
9.359951020408162776e+02 0.000000000000000000e+00
9.362889795918367781e+02 0.000000000000000000e+00
9.365971882086167852e+02 0.000000000000000000e+00
9.368765532879818920e+02 0.000000000000000000e+00
9.372007256235827981e+02 0.000000000000000000e+00
9.374913378684807412e+02 0.000000000000000000e+00
9.377819501133786844e+02 0.000000000000000000e+00
9.380936054421769086e+02 0.000000000000000000e+00
9.384052607709750191e+02 0.000000000000000000e+00
9.387020408163265301e+02 0.000000000000000000e+00
9.390165986394557649e+02 0.000000000000000000e+00
9.393043083900226975e+02 0.000000000000000000e+00
9.396215873015872830e+02 0.000000000000000000e+00
9.399074829931972772e+02 0.000000000000000000e+00
9.402124263038548406e+02 0.000000000000000000e+00
9.405170068027210846e+02 0.000000000000000000e+00
9.408214058956915551e+02 0.000000000000000000e+00
9.411163718820861277e+02 0.000000000000000000e+00
9.414176870748299280e+02 0.000000000000000000e+00
9.417088435374149640e+02 0.000000000000000000e+00
9.420259410430838898e+02 0.000000000000000000e+00
9.423089342403627597e+02 0.000000000000000000e+00
9.426229478458050153e+02 0.000000000000000000e+00
9.429240816326530421e+02 0.000000000000000000e+00
9.432399092970521224e+02 0.000000000000000000e+00
9.435238095238095184e+02 0.000000000000000000e+00
9.438401814058956916e+02 0.000000000000000000e+00
9.441338775510204187e+02 0.000000000000000000e+00
9.444487981859410866e+02 0.000000000000000000e+00
9.447437641723355455e+02 0.000000000000000000e+00
9.450514285714285734e+02 0.000000000000000000e+00
9.453563718820861368e+02 0.000000000000000000e+00
9.456678458049887013e+02 0.000000000000000000e+00
9.459704308390022334e+02 0.000000000000000000e+00
9.462775510204081684e+02 0.000000000000000000e+00
9.465806802721087934e+02 0.000000000000000000e+00
9.468965079365079873e+02 0.000000000000000000e+00
9.471931065759637249e+02 0.000000000000000000e+00
9.474887981859410502e+02 0.000000000000000000e+00
9.477973696145124904e+02 0.000000000000000000e+00
9.481028571428571468e+02 0.000000000000000000e+00
9.484097959183673083e+02 0.000000000000000000e+00
9.487087528344670773e+02 0.000000000000000000e+00
9.489997278911564536e+02 0.000000000000000000e+00
9.493199092970521633e+02 0.000000000000000000e+00
9.496081632653060751e+02 0.000000000000000000e+00
9.498953287981859148e+02 0.000000000000000000e+00
9.502140589569161193e+02 0.000000000000000000e+00
9.505304308390022925e+02 0.000000000000000000e+00
9.508179591830000845e+02 0.000000000000000000e+00
9.511243537414966340e+02 0.000000000000000000e+00
nan -1.000000000000000000e+00
nan -1.000000000000000000e+00
nan -1.000000000000000000e+00
nan -1.000000000000000000e+00
nan -1.000000000000000000e+00
9.529422222222221990e+02 0.000000000000000000e+00
9.532402721088435555e+02 0.000000000000000000e+00
9.535492063492063153e+02 0.000000000000000000e+00
9.538282086167799889e+02 0.000000000000000000e+00
9.541514739229024826e+02 0.000000000000000000e+00
9.544482539682539937e+02 0.000000000000000000e+00
9.547448526077097313e+02 0.000000000000000000e+00
9.550454421768707789e+02 0.000000000000000000e+00
9.553500226757369092e+02 0.000000000000000000e+00
9.556477097499999900e+02 0.000000000000000000e+00
9.559560997732426131e+02 0.000000000000000000e+00
9.562463492063492367e+02 0.000000000000000000e+00
9.565589115646258733e+02 0.000000000000000000e+00
9.568629478458050244e+02 0.000000000000000000e+00
9.571566439909297515e+02 0.000000000000000000e+00
9.574726530612244915e+02 0.000000000000000000e+00
9.577804988662131791e+02 0.000000000000000000e+00
9.580847165532879899e+02 0.000000000000000000e+00
9.583972789115646265e+02 0.000000000000000000e+00
9.586915192743764464e+02 0.000000000000000000e+00
9.590055328798185883e+02 0.000000000000000000e+00
9.593084807256235536e+02 0.000000000000000000e+00
9.596088888888889414e+02 0.000000000000000000e+00
9.599167346938775154e+02 0.000000000000000000e+00
9.602383673469387304e+02 0.000000000000000000e+00
9.605346031746031485e+02 0.000000000000000000e+00
9.608366439909297014e+02 0.000000000000000000e+00
9.611443083900227293e+02 0.000000000000000000e+00
nan -1.000000000000000000e+00
nan -1.000000000000000000e+00
nan -1.000000000000000000e+00
9.623312471655328864e+02 0.000000000000000000e+00
9.626434467120180898e+02 0.000000000000000000e+00
9.629329705215419608e+02 0.000000000000000000e+00
9.632382766439909574e+02 0.000000000000000000e+00
9.635354195011337879e+02 0.000000000000000000e+00
9.638456235827663932e+02 0.000000000000000000e+00
9.641561904761904316e+02 0.000000000000000000e+00
9.644458956916099623e+02 0.000000000000000000e+00
9.647655328798185792e+02 0.000000000000000000e+00
9.650684807256235445e+02 0.000000000000000000e+00
9.653667120180000438e+02 0.000000000000000000e+00
9.656751020408163413e+02 0.000000000000000000e+00
9.659711564625849860e+02 0.000000000000000000e+00
9.662882539682539118e+02 0.000000000000000000e+00
9.665648979591836678e+02 0.000000000000000000e+00
9.668682086167800662e+02 0.000000000000000000e+00
9.671802267573696099e+02 0.000000000000000000e+00
9.674929705215419062e+02 0.000000000000000000e+00
9.677926530612245415e+02 0.000000000000000000e+00
9.680943310657596612e+02 0.000000000000000000e+00
9.683811337868480678e+02 0.000000000000000000e+00
9.686971428571428078e+02 0.000000000000000000e+00
9.689906575963718751e+02 0.000000000000000000e+00
nan -1.000000000000000000e+00
nan -1.000000000000000000e+00
nan -1.000000000000000000e+00
nan -1.000000000000000000e+00
nan -1.000000000000000000e+00
nan -1.000000000000000000e+00
nan -1.000000000000000000e+00
nan -1.000000000000000000e+00
nan -1.000000000000000000e+00
nan -1.000000000000000000e+00
nan -1.000000000000000000e+00
9.726494331065759980e+02 0.000000000000000000e+00
9.729262585034014137e+02 0.000000000000000000e+00
9.732408163265306484e+02 0.000000000000000000e+00
nan -1.000000000000000000e+00
9.738507029478457753e+02 0.000000000000000000e+00
9.741485714285714721e+02 0.000000000000000000e+00
9.744382766439908892e+02 0.000000000000000000e+00
nan -1.000000000000000000e+00
nan -1.000000000000000000e+00
nan -1.000000000000000000e+00
nan -1.000000000000000000e+00
nan -1.000000000000000000e+00
nan -1.000000000000000000e+00
nan -1.000000000000000000e+00
nan -1.000000000000000000e+00
nan -1.000000000000000000e+00
nan -1.000000000000000000e+00
nan -1.000000000000000000e+00
nan -1.000000000000000000e+00
nan -1.000000000000000000e+00
nan -1.000000000000000000e+00
nan -1.000000000000000000e+00
9.792692970521542293e+02 0.000000000000000000e+00
9.795980045351474246e+02 0.000000000000000000e+00
9.798760997732426858e+02 0.000000000000000000e+00
nan -1.000000000000000000e+00
nan -1.000000000000000000e+00
nan -1.000000000000000000e+00
nan -1.000000000000000000e+00
nan -1.000000000000000000e+00
nan -1.000000000000000000e+00
nan -1.000000000000000000e+00
9.822590476190475783e+02 0.000000000000000000e+00
9.825681632653061115e+02 0.000000000000000000e+00
9.828511564625849815e+02 0.000000000000000000e+00
nan -1.000000000000000000e+00
nan -1.000000000000000000e+00
nan -1.000000000000000000e+00
nan -1.000000000000000000e+00
nan -1.000000000000000000e+00
nan -1.000000000000000000e+00
nan -1.000000000000000000e+00
nan -1.000000000000000000e+00
nan -1.000000000000000000e+00
nan -1.000000000000000000e+00
nan -1.000000000000000000e+00
nan -1.000000000000000000e+00
nan -1.000000000000000000e+00
nan -1.000000000000000000e+00
nan -1.000000000000000000e+00
nan -1.000000000000000000e+00
nan -1.000000000000000000e+00
nan -1.000000000000000000e+00
nan -1.000000000000000000e+00
nan -1.000000000000000000e+00
nan -1.000000000000000000e+00
nan -1.000000000000000000e+00
nan -1.000000000000000000e+00
nan -1.000000000000000000e+00
nan -1.000000000000000000e+00
nan -1.000000000000000000e+00
nan -1.000000000000000000e+00
nan -1.000000000000000000e+00
nan -1.000000000000000000e+00
nan -1.000000000000000000e+00
nan -1.000000000000000000e+00
nan -1.000000000000000000e+00
nan -1.000000000000000000e+00
nan -1.000000000000000000e+00
nan -1.000000000000000000e+00
nan -1.000000000000000000e+00
nan -1.000000000000000000e+00
nan -1.000000000000000000e+00
nan -1.000000000000000000e+00
nan -1.000000000000000000e+00
nan -1.000000000000000000e+00
nan -1.000000000000000000e+00
nan -1.000000000000000000e+00
nan -1.000000000000000000e+00
nan -1.000000000000000000e+00
nan -1.000000000000000000e+00
nan -1.000000000000000000e+00
nan -1.000000000000000000e+00
nan -1.000000000000000000e+00
nan -1.000000000000000000e+00
nan -1.000000000000000000e+00
nan -1.000000000000000000e+00
nan -1.000000000000000000e+00
9.991533786848073078e+02 0.000000000000000000e+00
9.994461678004535088e+02 0.000000000000000000e+00
9.997389569160998235e+02 0.000000000000000000e+00
1.000017233560090745e+03 0.000000000000000000e+00
nan -1.000000000000000000e+00
nan -1.000000000000000000e+00
nan -1.000000000000000000e+00
nan -1.000000000000000000e+00
nan -1.000000000000000000e+00
nan -1.000000000000000000e+00
nan -1.000000000000000000e+00
nan -1.000000000000000000e+00
nan -1.000000000000000000e+00
nan -1.000000000000000000e+00
nan -1.000000000000000000e+00
nan -1.000000000000000000e+00
nan -1.000000000000000000e+00
nan -1.000000000000000000e+00
nan -1.000000000000000000e+00
nan -1.000000000000000000e+00
nan -1.000000000000000000e+00
nan -1.000000000000000000e+00
nan -1.000000000000000000e+00
nan -1.000000000000000000e+00
nan -1.000000000000000000e+00
nan -1.000000000000000000e+00
nan -1.000000000000000000e+00
nan -1.000000000000000000e+00
1.007556643990929729e+03 0.000000000000000000e+00
1.007862857142857138e+03 0.000000000000000000e+00
1.008153832199546514e+03 0.000000000000000000e+00
nan -1.000000000000000000e+00
nan -1.000000000000000000e+00
nan -1.000000000000000000e+00
nan -1.000000000000000000e+00
nan -1.000000000000000000e+00
nan -1.000000000000000000e+00
nan -1.000000000000000000e+00
1.010540952380952376e+03 0.000000000000000000e+00
1.010853877551020446e+03 0.000000000000000000e+00
1.011137959183673502e+03 0.000000000000000000e+00
1.011445986394557849e+03 0.000000000000000000e+00
1.011744761904761958e+03 0.000000000000000000e+00
1.012052426303854872e+03 0.000000000000000000e+00
1.012350476190476229e+03 0.000000000000000000e+00
1.012650884353741503e+03 0.000000000000000000e+00
1.012950385487528365e+03 0.000000000000000000e+00
1.013272018140589580e+03 0.000000000000000000e+00
1.013573514739229040e+03 0.000000000000000000e+00
1.013882811791383233e+03 0.000000000000000000e+00
1.014175419501133774e+03 0.000000000000000000e+00
1.014485986394557813e+03 0.000000000000000000e+00
1.014778412698412694e+03 0.000000000000000000e+00
1.015080453514739247e+03 0.000000000000000000e+00
1.015383582766439872e+03 0.000000000000000000e+00
1.015684897959183672e+03 0.000000000000000000e+00
1.015981859410430843e+03 0.000000000000000000e+00
1.016285714285714334e+03 0.000000000000000000e+00
1.016591020408163217e+03 0.000000000000000000e+00
1.016896145124716554e+03 0.000000000000000000e+00
1.017198911564625860e+03 0.000000000000000000e+00
1.017510022675736991e+03 0.000000000000000000e+00
1.017806258503401409e+03 0.000000000000000000e+00
1.018116643990929674e+03 0.000000000000000000e+00
1.018406349206349205e+03 0.000000000000000000e+00
1.018712925170068047e+03 0.000000000000000000e+00
nan -1.000000000000000000e+00
nan -1.000000000000000000e+00
nan -1.000000000000000000e+00
1.019919274376417206e+03 0.000000000000000000e+00
1.020228934240362832e+03 0.000000000000000000e+00
1.020527528344671168e+03 0.000000000000000000e+00
1.020822675736961401e+03 0.000000000000000000e+00
1.021125986394557799e+03 0.000000000000000000e+00
1.021412426303000075e+03 1.000000000000000000e+00
1.021718639455000016e+03 1.000000000000000000e+00
1.022027755102000015e+03 1.000000000000000000e+00
1.022331065758999898e+03 1.000000000000000000e+00
1.022619863945000020e+03 1.000000000000000000e+00
1.022936235827000019e+03 1.000000000000000000e+00
1.023256961451000052e+03 1.000000000000000000e+00
1.023544308389999969e+03 1.000000000000000000e+00
nan -1.000000000000000000e+00
nan -1.000000000000000000e+00
nan -1.000000000000000000e+00
nan -1.000000000000000000e+00
nan -1.000000000000000000e+00
1.025374331065759634e+03 0.000000000000000000e+00
1.025676916099773280e+03 0.000000000000000000e+00
1.025965895691610058e+03 0.000000000000000000e+00
1.026265578231292466e+03 0.000000000000000000e+00
1.026567074829931926e+03 0.000000000000000000e+00
1.026868571428571386e+03 0.000000000000000000e+00
1.027170975056689258e+03 0.000000000000000000e+00
1.027471201814058986e+03 0.000000000000000000e+00
1.027773968253968178e+03 0.000000000000000000e+00
1.028076371882086278e+03 0.000000000000000000e+00
nan -1.000000000000000000e+00
nan -1.000000000000000000e+00
nan -1.000000000000000000e+00
nan -1.000000000000000000e+00
nan -1.000000000000000000e+00
1.029900226757369637e+03 0.000000000000000000e+00
1.030197369614512581e+03 0.000000000000000000e+00
1.030489433106575916e+03 0.000000000000000000e+00
1.030786031746031767e+03 0.000000000000000000e+00
1.031077188208616690e+03 0.000000000000000000e+00
1.031389750566893326e+03 0.000000000000000000e+00
1.031690340136054374e+03 0.000000000000000000e+00
1.031996916099773216e+03 0.000000000000000000e+00
1.032294784580498799e+03 0.000000000000000000e+00
1.032602811791383147e+03 0.000000000000000000e+00
1.032909750566893536e+03 0.000000000000000000e+00
1.033214512471655325e+03 0.000000000000000000e+00
1.033511111111111177e+03 0.000000000000000000e+00
1.033821133786848122e+03 0.000000000000000000e+00
1.034119546485260798e+03 0.000000000000000000e+00
1.034421950113378671e+03 0.000000000000000000e+00
1.034716734693877470e+03 0.000000000000000000e+00
1.035032018140589571e+03 0.000000000000000000e+00
1.035336961451247134e+03 0.000000000000000000e+00
1.035635192743764264e+03 0.000000000000000000e+00
1.035937959182999975e+03 1.000000000000000000e+00
1.036245079365079391e+03 0.000000000000000000e+00
1.036551836734693779e+03 0.000000000000000000e+00
1.036856235827664477e+03 0.000000000000000000e+00
1.037152834467120101e+03 0.000000000000000000e+00
1.037463764172335686e+03 0.000000000000000000e+00
1.037769614512471662e+03 0.000000000000000000e+00
1.038072380952380854e+03 0.000000000000000000e+00
1.038380045351473882e+03 0.000000000000000000e+00
1.038686439909296951e+03 0.000000000000000000e+00
nan -1.000000000000000000e+00
1.039279092970521560e+03 0.000000000000000000e+00
nan -1.000000000000000000e+00
1.039900226757369637e+03 0.000000000000000000e+00
1.040196281179138396e+03 0.000000000000000000e+00
1.040487981859410411e+03 0.000000000000000000e+00
1.040769160997732342e+03 0.000000000000000000e+00
1.041093151927437702e+03 0.000000000000000000e+00
1.041393378684807203e+03 0.000000000000000000e+00
1.041682176870748208e+03 0.000000000000000000e+00
1.041995827664399030e+03 0.000000000000000000e+00
1.042307845804988574e+03 0.000000000000000000e+00
1.042605714285714384e+03 0.000000000000000000e+00
1.042906485260770978e+03 0.000000000000000000e+00
1.043185306122448992e+03 0.000000000000000000e+00
1.043494240362811752e+03 0.000000000000000000e+00
1.043816417233560060e+03 0.000000000000000000e+00
1.044108117913832302e+03 0.000000000000000000e+00
1.044413242630000013e+03 1.000000000000000000e+00
1.044721995464852625e+03 0.000000000000000000e+00
1.045014965986394600e+03 0.000000000000000000e+00
1.045324807256235772e+03 0.000000000000000000e+00
1.045627573696145191e+03 0.000000000000000000e+00
nan -1.000000000000000000e+00
nan -1.000000000000000000e+00
nan -1.000000000000000000e+00
nan -1.000000000000000000e+00
nan -1.000000000000000000e+00
1.047474104308389997e+03 0.000000000000000000e+00
1.047771972789115580e+03 0.000000000000000000e+00
1.048042448979591882e+03 0.000000000000000000e+00
1.048355011337868518e+03 0.000000000000000000e+00
1.048649070294784678e+03 0.000000000000000000e+00
nan -1.000000000000000000e+00
1.049222312925170172e+03 0.000000000000000000e+00
1.049557913832199574e+03 0.000000000000000000e+00
1.049851428571428642e+03 0.000000000000000000e+00
1.050148390022675812e+03 0.000000000000000000e+00
1.050440997732426240e+03 0.000000000000000000e+00
1.050752290249433145e+03 0.000000000000000000e+00
1.051049070294784542e+03 0.000000000000000000e+00
1.051350748299319775e+03 0.000000000000000000e+00
1.051651156462585050e+03 0.000000000000000000e+00
1.051965170068027192e+03 0.000000000000000000e+00
1.052257777777777846e+03 0.000000000000000000e+00
1.052572154195011308e+03 0.000000000000000000e+00
1.052875464852000050e+03 1.000000000000000000e+00
1.053172607709750537e+03 0.000000000000000000e+00
1.053472834467120265e+03 0.000000000000000000e+00
1.053776870748299416e+03 0.000000000000000000e+00
1.054075283446712092e+03 0.000000000000000000e+00
1.054392562358276564e+03 0.000000000000000000e+00
1.054701678004535097e+03 0.000000000000000000e+00
1.055010793650793630e+03 0.000000000000000000e+00
1.055307755101999874e+03 1.000000000000000000e+00
1.055623945578231314e+03 0.000000000000000000e+00
1.055928344671201785e+03 0.000000000000000000e+00
1.056230566893424111e+03 0.000000000000000000e+00
1.056519546485000092e+03 1.000000000000000000e+00
1.056837006802721135e+03 0.000000000000000000e+00
1.057136507936507996e+03 0.000000000000000000e+00
1.057436553287981951e+03 0.000000000000000000e+00
nan -1.000000000000000000e+00
nan -1.000000000000000000e+00
nan -1.000000000000000000e+00
1.058656689342403524e+03 0.000000000000000000e+00
1.058957097505669026e+03 0.000000000000000000e+00
1.059269841269841208e+03 0.000000000000000000e+00
1.059571882086167761e+03 0.000000000000000000e+00
1.059865215419501055e+03 0.000000000000000000e+00
1.060163990929705278e+03 0.000000000000000000e+00
1.060471292517006759e+03 0.000000000000000000e+00
1.060780589569161066e+03 0.000000000000000000e+00
1.061086258503401268e+03 0.000000000000000000e+00
1.061382675736000010e+03 1.000000000000000000e+00
1.061698684807256313e+03 0.000000000000000000e+00
1.062005986394557794e+03 0.000000000000000000e+00
1.062311473922902451e+03 0.000000000000000000e+00
1.062620589569160984e+03 0.000000000000000000e+00
1.062919365079364979e+03 0.000000000000000000e+00
1.063233197278911575e+03 0.000000000000000000e+00
1.063552653061224419e+03 0.000000000000000000e+00
1.063846893423999973e+03 1.000000000000000000e+00
1.064152380952381009e+03 0.000000000000000000e+00
1.064459138321995397e+03 0.000000000000000000e+00
1.064762448979591909e+03 0.000000000000000000e+00
1.065070294783999998e+03 1.000000000000000000e+00
nan -1.000000000000000000e+00
nan -1.000000000000000000e+00
nan -1.000000000000000000e+00
nan -1.000000000000000000e+00
nan -1.000000000000000000e+00
nan -1.000000000000000000e+00
nan -1.000000000000000000e+00
1.067434195011337806e+03 0.000000000000000000e+00
1.067712653061224501e+03 0.000000000000000000e+00
1.068051337868480687e+03 0.000000000000000000e+00
1.068344671201813981e+03 0.000000000000000000e+00
1.068631111111111068e+03 0.000000000000000000e+00
1.068938775510204096e+03 0.000000000000000000e+00
1.069221043083900213e+03 0.000000000000000000e+00
1.069518730158730250e+03 0.000000000000000000e+00
1.069820770975056803e+03 0.000000000000000000e+00
1.070111383219954632e+03 0.000000000000000000e+00
nan -1.000000000000000000e+00
1.070702585034013509e+03 0.000000000000000000e+00
1.070998276643990948e+03 0.000000000000000000e+00
1.071305578231292429e+03 0.000000000000000000e+00
1.071593650793650795e+03 0.000000000000000000e+00
1.071885895691609903e+03 0.000000000000000000e+00
1.072179591836734744e+03 0.000000000000000000e+00
1.072482721088435483e+03 0.000000000000000000e+00
nan -1.000000000000000000e+00
1.073063401360544276e+03 0.000000000000000000e+00
1.073371428571428623e+03 0.000000000000000000e+00
1.073680725623582703e+03 0.000000000000000000e+00
1.073963356009070367e+03 0.000000000000000000e+00
1.074262494331065682e+03 0.000000000000000000e+00
1.074559999999999945e+03 1.000000000000000000e+00
nan -1.000000000000000000e+00
1.075152108842999951e+03 1.000000000000000000e+00
1.075443628117913931e+03 0.000000000000000000e+00
1.075749115646258588e+03 0.000000000000000000e+00
1.076040997732426376e+03 0.000000000000000000e+00
1.076331065759637113e+03 0.000000000000000000e+00
1.076629659863945562e+03 0.000000000000000000e+00
1.076922630385487537e+03 0.000000000000000000e+00
1.077226666666666688e+03 0.000000000000000000e+00
nan -1.000000000000000000e+00
nan -1.000000000000000000e+00
1.078117006802721107e+03 0.000000000000000000e+00
1.078425578231292548e+03 0.000000000000000000e+00
1.078720907029478440e+03 0.000000000000000000e+00
1.079025124716553364e+03 0.000000000000000000e+00
nan -1.000000000000000000e+00
nan -1.000000000000000000e+00
nan -1.000000000000000000e+00
nan -1.000000000000000000e+00
1.080529523809523880e+03 0.000000000000000000e+00
1.080843356009070249e+03 0.000000000000000000e+00
1.081131428571428614e+03 0.000000000000000000e+00
1.081429659863945517e+03 0.000000000000000000e+00
1.081719002266999951e+03 1.000000000000000000e+00
1.082035374148999836e+03 1.000000000000000000e+00
nan -1.000000000000000000e+00
1.082650702946999900e+03 1.000000000000000000e+00
1.082942585034013518e+03 0.000000000000000000e+00
1.083255147392290155e+03 0.000000000000000000e+00
1.083540861678004603e+03 0.000000000000000000e+00
1.083852517006802827e+03 0.000000000000000000e+00
1.084144036281000126e+03 1.000000000000000000e+00
1.084448798184999987e+03 1.000000000000000000e+00
1.084752108843000087e+03 1.000000000000000000e+00
1.085062675736000074e+03 1.000000000000000000e+00
1.085355646258503384e+03 0.000000000000000000e+00
1.085667664399092928e+03 0.000000000000000000e+00
1.085961360544217769e+03 0.000000000000000000e+00
1.086271383219954714e+03 0.000000000000000000e+00
1.086561814057999982e+03 1.000000000000000000e+00
nan -1.000000000000000000e+00
nan -1.000000000000000000e+00
nan -1.000000000000000000e+00
1.087776507936507869e+03 0.000000000000000000e+00
1.088089614512471599e+03 0.000000000000000000e+00
1.088384580498866171e+03 0.000000000000000000e+00
1.088688979591836642e+03 0.000000000000000000e+00
1.088963628116999871e+03 1.000000000000000000e+00
1.089268390021999949e+03 1.000000000000000000e+00
nan -1.000000000000000000e+00
nan -1.000000000000000000e+00
1.090159818594104308e+03 0.000000000000000000e+00
1.090471292517006759e+03 0.000000000000000000e+00
1.090758639455782259e+03 0.000000000000000000e+00
1.091059229024943306e+03 0.000000000000000000e+00
1.091346575963000078e+03 1.000000000000000000e+00
1.091648435373999973e+03 1.000000000000000000e+00
nan -1.000000000000000000e+00
nan -1.000000000000000000e+00
1.092549659863945635e+03 0.000000000000000000e+00
1.092850430839002229e+03 0.000000000000000000e+00
1.093143764172335523e+03 0.000000000000000000e+00
1.093443265306122385e+03 0.000000000000000000e+00
1.093725895691610049e+03 0.000000000000000000e+00
1.094035192743764128e+03 0.000000000000000000e+00
1.094332879818594165e+03 0.000000000000000000e+00
nan -1.000000000000000000e+00
1.094934421768707580e+03 0.000000000000000000e+00
1.095242630385487473e+03 0.000000000000000000e+00
1.095526893424036189e+03 0.000000000000000000e+00
1.095835102040816309e+03 0.000000000000000000e+00
1.096145124716553255e+03 0.000000000000000000e+00
nan -1.000000000000000000e+00
nan -1.000000000000000000e+00
1.097009523809523898e+03 0.000000000000000000e+00
1.097320272108843483e+03 0.000000000000000000e+00
1.097624671201813953e+03 0.000000000000000000e+00
1.097914739229024917e+03 0.000000000000000000e+00
1.098221678004535079e+03 0.000000000000000000e+00
1.098522267573696126e+03 0.000000000000000000e+00
1.098827029478458144e+03 0.000000000000000000e+00
1.099113106575963684e+03 0.000000000000000000e+00
1.099416780045351516e+03 0.000000000000000000e+00
1.099704308390022788e+03 0.000000000000000000e+00
1.100018140589569157e+03 0.000000000000000000e+00
1.100313287981859503e+03 0.000000000000000000e+00
1.100621859410430943e+03 0.000000000000000000e+00
1.100928616780045331e+03 0.000000000000000000e+00
nan -1.000000000000000000e+00
nan -1.000000000000000000e+00
nan -1.000000000000000000e+00
1.102184308390022579e+03 0.000000000000000000e+00
1.102483809523809441e+03 0.000000000000000000e+00
1.102775328798185910e+03 0.000000000000000000e+00
1.103077551020408237e+03 0.000000000000000000e+00
nan -1.000000000000000000e+00
1.103689251700680188e+03 0.000000000000000000e+00
1.103946485260770942e+03 0.000000000000000000e+00
1.104266848072562425e+03 0.000000000000000000e+00
nan -1.000000000000000000e+00
nan -1.000000000000000000e+00
nan -1.000000000000000000e+00
nan -1.000000000000000000e+00
nan -1.000000000000000000e+00
nan -1.000000000000000000e+00
nan -1.000000000000000000e+00
1.106671927437641671e+03 0.000000000000000000e+00
1.106978503401360513e+03 0.000000000000000000e+00
1.107303945578231378e+03 0.000000000000000000e+00
1.107601995463999856e+03 1.000000000000000000e+00
1.107904217687074834e+03 0.000000000000000000e+00
1.108210068027210809e+03 0.000000000000000000e+00
1.108505215419501155e+03 0.000000000000000000e+00
1.108790385487528283e+03 0.000000000000000000e+00
1.109089160997732506e+03 0.000000000000000000e+00
1.109375238095238046e+03 0.000000000000000000e+00
1.109698321995464767e+03 0.000000000000000000e+00
1.110003809522999973e+03 1.000000000000000000e+00
1.110302766438999925e+03 1.000000000000000000e+00
1.110604625850000048e+03 1.000000000000000000e+00
1.110910657596371948e+03 0.000000000000000000e+00
1.111207800453514665e+03 0.000000000000000000e+00
1.111508752834467032e+03 0.000000000000000000e+00
1.111813877551020369e+03 0.000000000000000000e+00
1.112112108843537499e+03 0.000000000000000000e+00
1.112428843536999921e+03 1.000000000000000000e+00
1.112720544216999997e+03 1.000000000000000000e+00
1.113013696145000040e+03 1.000000000000000000e+00
1.113327165531999981e+03 1.000000000000000000e+00
1.113627573696000127e+03 1.000000000000000000e+00
1.113926530612000079e+03 1.000000000000000000e+00
1.114222585033999849e+03 1.000000000000000000e+00
1.114533877551020396e+03 0.000000000000000000e+00
1.114825034013605546e+03 0.000000000000000000e+00
1.115137777777777728e+03 0.000000000000000000e+00
1.115445986393999874e+03 1.000000000000000000e+00
nan -1.000000000000000000e+00
nan -1.000000000000000000e+00
nan -1.000000000000000000e+00
1.116625850339999943e+03 1.000000000000000000e+00
1.116916099773000042e+03 1.000000000000000000e+00
1.117216507935999971e+03 1.000000000000000000e+00
1.117524172335000003e+03 1.000000000000000000e+00
1.117823129250999955e+03 1.000000000000000000e+00
1.118132244896999964e+03 1.000000000000000000e+00
1.118439909296999986e+03 1.000000000000000000e+00
nan -1.000000000000000000e+00
1.119050884353000129e+03 1.000000000000000000e+00
1.119362902493999854e+03 1.000000000000000000e+00
1.119658956916000079e+03 1.000000000000000000e+00
1.119959365079000008e+03 1.000000000000000000e+00
1.120261224488999915e+03 1.000000000000000000e+00
1.120559455782312853e+03 0.000000000000000000e+00
1.120862403628117818e+03 0.000000000000000000e+00
1.121156281179138432e+03 0.000000000000000000e+00
1.121464308390000042e+03 1.000000000000000000e+00
1.121776326530000006e+03 1.000000000000000000e+00
1.122076734692999935e+03 1.000000000000000000e+00
1.122384399091999967e+03 1.000000000000000000e+00
1.122679002266999987e+03 1.000000000000000000e+00
1.122990113378684782e+03 0.000000000000000000e+00
1.123279999999999973e+03 0.000000000000000000e+00
1.123582585034013618e+03 0.000000000000000000e+00
1.123884625850340171e+03 0.000000000000000000e+00
nan -1.000000000000000000e+00
1.124485623582766493e+03 0.000000000000000000e+00
1.124801269841269914e+03 0.000000000000000000e+00
1.125092426303854836e+03 0.000000000000000000e+00
nan -1.000000000000000000e+00
1.125669841269841299e+03 0.000000000000000000e+00
1.125991655328798288e+03 0.000000000000000000e+00
1.126290612244898057e+03 0.000000000000000000e+00
nan -1.000000000000000000e+00
nan -1.000000000000000000e+00
nan -1.000000000000000000e+00
nan -1.000000000000000000e+00
nan -1.000000000000000000e+00
1.128079455782312834e+03 0.000000000000000000e+00
1.128388208616780048e+03 0.000000000000000000e+00
1.128683900226757260e+03 0.000000000000000000e+00
nan -1.000000000000000000e+00
1.129269478458049889e+03 0.000000000000000000e+00
1.129575873015872958e+03 0.000000000000000000e+00
1.129884807256235717e+03 0.000000000000000000e+00
nan -1.000000000000000000e+00
1.130474195011337770e+03 0.000000000000000000e+00
1.130797823129251810e+03 0.000000000000000000e+00
1.131102222222222281e+03 0.000000000000000000e+00
1.131407709750566937e+03 0.000000000000000000e+00
1.131707210884353799e+03 0.000000000000000000e+00
1.132005623582766475e+03 0.000000000000000000e+00
1.132308390022675667e+03 0.000000000000000000e+00
nan -1.000000000000000000e+00
nan -1.000000000000000000e+00
nan -1.000000000000000000e+00
nan -1.000000000000000000e+00
nan -1.000000000000000000e+00
nan -1.000000000000000000e+00
nan -1.000000000000000000e+00
1.134682630385487528e+03 0.000000000000000000e+00
1.134995918367347031e+03 0.000000000000000000e+00
1.135281088435374159e+03 0.000000000000000000e+00
1.135581678004535206e+03 0.000000000000000000e+00
nan -1.000000000000000000e+00
nan -1.000000000000000000e+00
nan -1.000000000000000000e+00
nan -1.000000000000000000e+00
1.137063764172335596e+03 0.000000000000000000e+00
1.137369614512471571e+03 0.000000000000000000e+00
1.137663310657596412e+03 0.000000000000000000e+00
1.137954467120181334e+03 0.000000000000000000e+00
nan -1.000000000000000000e+00
nan -1.000000000000000000e+00
nan -1.000000000000000000e+00
nan -1.000000000000000000e+00
1.139461043083900222e+03 0.000000000000000000e+00
1.139778684807256241e+03 0.000000000000000000e+00
1.140070566893424029e+03 0.000000000000000000e+00
1.140373333333333221e+03 0.000000000000000000e+00
1.140684444444444352e+03 0.000000000000000000e+00
1.140972335600906945e+03 0.000000000000000000e+00
1.141278911564625787e+03 0.000000000000000000e+00
nan -1.000000000000000000e+00
1.141882993197278893e+03 0.000000000000000000e+00
1.142178503401360558e+03 0.000000000000000000e+00
1.142485804988662039e+03 0.000000000000000000e+00
1.142762448979591909e+03 0.000000000000000000e+00
nan -1.000000000000000000e+00
nan -1.000000000000000000e+00
nan -1.000000000000000000e+00
1.143947029478458035e+03 0.000000000000000000e+00
1.144272108843537353e+03 0.000000000000000000e+00
1.144521360544217714e+03 0.000000000000000000e+00
nan -1.000000000000000000e+00
1.145155918367346885e+03 0.000000000000000000e+00
1.145482811791383256e+03 0.000000000000000000e+00
1.145783945578231396e+03 0.000000000000000000e+00
nan -1.000000000000000000e+00
1.146375147392290273e+03 0.000000000000000000e+00
1.146659591836734762e+03 0.000000000000000000e+00
1.146971609977324306e+03 0.000000000000000000e+00
1.147276190476190550e+03 0.000000000000000000e+00
1.147575873015872958e+03 0.000000000000000000e+00
1.147888979591836687e+03 0.000000000000000000e+00
1.148207165532879799e+03 0.000000000000000000e+00
1.148508662131519259e+03 0.000000000000000000e+00
1.148812698412698410e+03 0.000000000000000000e+00
1.149100226757369683e+03 0.000000000000000000e+00
1.149412789115646319e+03 0.000000000000000000e+00
1.149704126984127015e+03 0.000000000000000000e+00
1.150011609977324269e+03 0.000000000000000000e+00
1.150301496598639460e+03 0.000000000000000000e+00
1.150613877551020323e+03 0.000000000000000000e+00
1.150905578231292566e+03 0.000000000000000000e+00
1.151213424036281140e+03 0.000000000000000000e+00
1.151500589569161093e+03 0.000000000000000000e+00
1.151800634920634820e+03 0.000000000000000000e+00
1.152107755102040755e+03 0.000000000000000000e+00
1.152408888888888896e+03 0.000000000000000000e+00
1.152700589569160911e+03 0.000000000000000000e+00
1.153011700680272043e+03 0.000000000000000000e+00
1.153305941043083976e+03 0.000000000000000000e+00
1.153611428571428632e+03 0.000000000000000000e+00
nan -1.000000000000000000e+00
nan -1.000000000000000000e+00
nan -1.000000000000000000e+00
1.154800362811791274e+03 0.000000000000000000e+00
1.155100045351473909e+03 0.000000000000000000e+00
1.155416961451247062e+03 0.000000000000000000e+00
1.155720453514739120e+03 0.000000000000000000e+00
1.156023401360544312e+03 0.000000000000000000e+00
1.156303673469387832e+03 0.000000000000000000e+00
1.156623129251700675e+03 0.000000000000000000e+00
1.156919183673469433e+03 0.000000000000000000e+00
1.157225759637188276e+03 0.000000000000000000e+00
1.157516190476190559e+03 0.000000000000000000e+00
1.157837460317460227e+03 0.000000000000000000e+00
1.158132970521000061e+03 1.000000000000000000e+00
1.158436281178999934e+03 1.000000000000000000e+00
1.158738140588999840e+03 1.000000000000000000e+00
1.159052879818594192e+03 0.000000000000000000e+00
1.159364716553287963e+03 0.000000000000000000e+00
1.159668027210884247e+03 0.000000000000000000e+00
1.159969886621315254e+03 0.000000000000000000e+00
1.160286077097505768e+03 0.000000000000000000e+00
1.160577414965986463e+03 0.000000000000000000e+00
1.160889070294784688e+03 0.000000000000000000e+00
1.161182040816000153e+03 1.000000000000000000e+00
1.161494058956916206e+03 0.000000000000000000e+00
1.161797006802721171e+03 0.000000000000000000e+00
1.162103038548752920e+03 0.000000000000000000e+00
1.162393832198999917e+03 1.000000000000000000e+00
1.162713106574999983e+03 1.000000000000000000e+00
nan -1.000000000000000000e+00
1.163311927437641771e+03 0.000000000000000000e+00
1.163598911564625951e+03 0.000000000000000000e+00
1.163893514739228976e+03 0.000000000000000000e+00
1.164202993197278829e+03 0.000000000000000000e+00
1.164496689342000082e+03 1.000000000000000000e+00
1.164803265306122512e+03 0.000000000000000000e+00
1.165106394557823023e+03 0.000000000000000000e+00
1.165394648526077162e+03 0.000000000000000000e+00
1.165695782312925076e+03 0.000000000000000000e+00
1.165985668934240266e+03 0.000000000000000000e+00
1.166297505668934264e+03 0.000000000000000000e+00
1.166586666666666588e+03 0.000000000000000000e+00
1.166894149659863842e+03 0.000000000000000000e+00
1.167192380952380972e+03 0.000000000000000000e+00
1.167506394557823114e+03 0.000000000000000000e+00
nan -1.000000000000000000e+00
1.168100136054421682e+03 0.000000000000000000e+00
1.168393650793650750e+03 0.000000000000000000e+00
1.168695510204081529e+03 0.000000000000000000e+00
nan -1.000000000000000000e+00
1.169313015873015956e+03 0.000000000000000000e+00
1.169616689341999972e+03 1.000000000000000000e+00
1.169919455782312980e+03 0.000000000000000000e+00
1.170218231292516975e+03 0.000000000000000000e+00
1.170531519274376478e+03 0.000000000000000000e+00
1.170831383219954660e+03 0.000000000000000000e+00
1.171139773242630326e+03 0.000000000000000000e+00
1.171436553287981951e+03 0.000000000000000000e+00
1.171750204081632546e+03 0.000000000000000000e+00
1.172044625850340026e+03 0.000000000000000000e+00
1.172360816326530539e+03 0.000000000000000000e+00
1.172648344671000132e+03 1.000000000000000000e+00
1.172953106574999993e+03 1.000000000000000000e+00
nan -1.000000000000000000e+00
nan -1.000000000000000000e+00
nan -1.000000000000000000e+00
nan -1.000000000000000000e+00
1.174439365079365189e+03 0.000000000000000000e+00
1.174718004535147429e+03 0.000000000000000000e+00
1.175037097505668953e+03 0.000000000000000000e+00
1.175329886621315154e+03 0.000000000000000000e+00
1.175619047619047706e+03 0.000000000000000000e+00
1.175924535147392362e+03 0.000000000000000000e+00
1.176228390022675740e+03 0.000000000000000000e+00
1.176526258503401323e+03 0.000000000000000000e+00
1.176824489795918453e+03 0.000000000000000000e+00
1.177143038548752884e+03 0.000000000000000000e+00
1.177432380952380981e+03 0.000000000000000000e+00
1.177749478458049907e+03 0.000000000000000000e+00
1.178034467120181489e+03 0.000000000000000000e+00
1.178348843537414950e+03 0.000000000000000000e+00
nan -1.000000000000000000e+00
1.178966893424036243e+03 0.000000000000000000e+00
1.179267845804988610e+03 0.000000000000000000e+00
1.179580589569161020e+03 0.000000000000000000e+00
1.179875918367346912e+03 0.000000000000000000e+00
1.180181224489796023e+03 0.000000000000000000e+00
1.180477823128999944e+03 1.000000000000000000e+00
1.180788752834467232e+03 0.000000000000000000e+00
1.181069206349206297e+03 0.000000000000000000e+00
1.181389024943310687e+03 0.000000000000000000e+00
nan -1.000000000000000000e+00
1.181967891156462656e+03 0.000000000000000000e+00
1.182260861678004630e+03 0.000000000000000000e+00
1.182580680272108793e+03 0.000000000000000000e+00
1.182862040816326498e+03 0.000000000000000000e+00
1.183172063492063444e+03 0.000000000000000000e+00
1.183462312925170181e+03 0.000000000000000000e+00
nan -1.000000000000000000e+00
1.184068752834467205e+03 0.000000000000000000e+00
1.184389478458049780e+03 0.000000000000000000e+00
1.184678820861678105e+03 0.000000000000000000e+00
1.184973424036281131e+03 0.000000000000000000e+00
1.185278548752000006e+03 1.000000000000000000e+00
1.185586213151927495e+03 0.000000000000000000e+00
1.185874285714285634e+03 0.000000000000000000e+00
1.186181768707482888e+03 0.000000000000000000e+00
1.186471473921999859e+03 1.000000000000000000e+00
1.186790748298999915e+03 1.000000000000000000e+00
1.187076643990000093e+03 1.000000000000000000e+00
1.187385759636999865e+03 1.000000000000000000e+00
1.187689070293999976e+03 1.000000000000000000e+00
1.187992380952000076e+03 1.000000000000000000e+00
nan -1.000000000000000000e+00
1.188591564625850424e+03 0.000000000000000000e+00
1.188895963718820894e+03 0.000000000000000000e+00
1.189205260770974974e+03 0.000000000000000000e+00
1.189504399092970516e+03 0.000000000000000000e+00
1.189803537414966058e+03 0.000000000000000000e+00
nan -1.000000000000000000e+00
1.190415963718820876e+03 0.000000000000000000e+00
1.190708571428571531e+03 0.000000000000000000e+00
1.191016961451247198e+03 0.000000000000000000e+00
1.191307029478000004e+03 1.000000000000000000e+00
nan -1.000000000000000000e+00
nan -1.000000000000000000e+00
nan -1.000000000000000000e+00
nan -1.000000000000000000e+00
nan -1.000000000000000000e+00
1.193085532879818629e+03 0.000000000000000000e+00
1.193401360544217596e+03 0.000000000000000000e+00
1.193711746031746088e+03 0.000000000000000000e+00
1.194013424036281094e+03 0.000000000000000000e+00
1.194306213151927523e+03 0.000000000000000000e+00
1.194602448979591827e+03 0.000000000000000000e+00
1.194897052154195080e+03 0.000000000000000000e+00
1.195199092970521633e+03 0.000000000000000000e+00
1.195495873015873030e+03 0.000000000000000000e+00
1.195790113378684737e+03 0.000000000000000000e+00
1.196069297052154297e+03 0.000000000000000000e+00
1.196387120181405862e+03 0.000000000000000000e+00
1.196689886621315281e+03 0.000000000000000000e+00
1.196995918367347031e+03 0.000000000000000000e+00
1.197287619047619046e+03 0.000000000000000000e+00
1.197596553287981806e+03 0.000000000000000000e+00
1.197902947844999971e+03 1.000000000000000000e+00
1.198206258503000072e+03 1.000000000000000000e+00
1.198502312925000069e+03 1.000000000000000000e+00
1.198811791383219997e+03 0.000000000000000000e+00
1.199100589569161002e+03 0.000000000000000000e+00
1.199412789115646319e+03 0.000000000000000000e+00
1.199710476190476129e+03 0.000000000000000000e+00
1.200023945578231405e+03 0.000000000000000000e+00
1.200319274376417297e+03 0.000000000000000000e+00
1.200624580498866180e+03 0.000000000000000000e+00
1.200922086167800444e+03 0.000000000000000000e+00
1.201238820861678050e+03 0.000000000000000000e+00
1.201533424036281076e+03 0.000000000000000000e+00
1.201829659863945608e+03 0.000000000000000000e+00
1.202119002267573705e+03 0.000000000000000000e+00
1.202425578231292548e+03 0.000000000000000000e+00
1.202721814058956852e+03 0.000000000000000000e+00
1.203023492063492085e+03 0.000000000000000000e+00
1.203309750566893399e+03 0.000000000000000000e+00
1.203615600907029375e+03 0.000000000000000000e+00
1.203916916099773289e+03 0.000000000000000000e+00
1.204214240362811779e+03 0.000000000000000000e+00
1.204513378684807321e+03 0.000000000000000000e+00
1.204817777777777792e+03 0.000000000000000000e+00
1.205118548751999924e+03 1.000000000000000000e+00
1.205416054421000126e+03 1.000000000000000000e+00
1.205715011337000078e+03 1.000000000000000000e+00
1.206018321994999951e+03 1.000000000000000000e+00
1.206318730158000108e+03 1.000000000000000000e+00
1.206617687074829973e+03 0.000000000000000000e+00
1.206913922902494278e+03 0.000000000000000000e+00
1.207221950113378625e+03 0.000000000000000000e+00
1.207513106574999938e+03 1.000000000000000000e+00
1.207819501133786844e+03 0.000000000000000000e+00
1.208102131519274280e+03 0.000000000000000000e+00
1.208419410430838980e+03 0.000000000000000000e+00
1.208717641723356110e+03 0.000000000000000000e+00
1.209021496598639487e+03 0.000000000000000000e+00
nan -1.000000000000000000e+00
nan -1.000000000000000000e+00
nan -1.000000000000000000e+00
nan -1.000000000000000000e+00
nan -1.000000000000000000e+00
nan -1.000000000000000000e+00
nan -1.000000000000000000e+00
nan -1.000000000000000000e+00
nan -1.000000000000000000e+00
nan -1.000000000000000000e+00
nan -1.000000000000000000e+00
1.212632925170068120e+03 0.000000000000000000e+00
nan -1.000000000000000000e+00
1.213249523809523907e+03 0.000000000000000000e+00
1.213534693877551035e+03 0.000000000000000000e+00
1.213827482993197236e+03 0.000000000000000000e+00
1.214124625850340180e+03 0.000000000000000000e+00
1.214419773242630299e+03 0.000000000000000000e+00
1.214716734693877470e+03 0.000000000000000000e+00
1.215019501133786889e+03 0.000000000000000000e+00
1.215305578231292429e+03 0.000000000000000000e+00
1.215614693877550962e+03 0.000000000000000000e+00
nan -1.000000000000000000e+00
1.216212426303854954e+03 0.000000000000000000e+00
1.216505034013605382e+03 0.000000000000000000e+00
1.216816145124716513e+03 0.000000000000000000e+00
1.217110204081000120e+03 1.000000000000000000e+00
1.217416598639455742e+03 0.000000000000000000e+00
1.217701768707483097e+03 0.000000000000000000e+00
1.218010702947845857e+03 0.000000000000000000e+00
1.218307482993197254e+03 0.000000000000000000e+00
1.218619682539682572e+03 0.000000000000000000e+00
1.218905578231292566e+03 0.000000000000000000e+00
1.219226303854875368e+03 0.000000000000000000e+00
1.219532335599999897e+03 1.000000000000000000e+00
1.219831292517000065e+03 1.000000000000000000e+00
1.220124444443999892e+03 1.000000000000000000e+00
1.220432108842999924e+03 1.000000000000000000e+00
1.220723809523000000e+03 1.000000000000000000e+00
1.221030022675000055e+03 1.000000000000000000e+00
1.221320272107999926e+03 1.000000000000000000e+00
1.221623582766000027e+03 1.000000000000000000e+00
nan -1.000000000000000000e+00
nan -1.000000000000000000e+00
nan -1.000000000000000000e+00
nan -1.000000000000000000e+00
nan -1.000000000000000000e+00
nan -1.000000000000000000e+00
nan -1.000000000000000000e+00
1.224048253968253903e+03 0.000000000000000000e+00
1.224329251700680288e+03 0.000000000000000000e+00
1.224635464852607811e+03 0.000000000000000000e+00
1.224922267572999999e+03 1.000000000000000000e+00
1.225234285713999952e+03 1.000000000000000000e+00
1.225528888887999983e+03 1.000000000000000000e+00
1.225842358276000141e+03 1.000000000000000000e+00
1.226142766438999843e+03 1.000000000000000000e+00
1.226441360544217787e+03 0.000000000000000000e+00
1.226735963718820813e+03 0.000000000000000000e+00
1.227036734693877634e+03 0.000000000000000000e+00
1.227338412698412640e+03 0.000000000000000000e+00
1.227651700680272143e+03 0.000000000000000000e+00
1.227933605442000044e+03 1.000000000000000000e+00
1.228250521541950093e+03 0.000000000000000000e+00
1.228535147392290355e+03 0.000000000000000000e+00
1.228856780045351570e+03 0.000000000000000000e+00
1.229157913832199483e+03 0.000000000000000000e+00
1.229452154195011417e+03 0.000000000000000000e+00
1.229762902494331001e+03 0.000000000000000000e+00
1.230074013605442133e+03 0.000000000000000000e+00
nan -1.000000000000000000e+00
1.230671927437641671e+03 0.000000000000000000e+00
1.230956553287981933e+03 0.000000000000000000e+00
1.231280362811791292e+03 0.000000000000000000e+00
1.231557732426303801e+03 0.000000000000000000e+00
1.231876825396825325e+03 0.000000000000000000e+00
1.232159092970521442e+03 0.000000000000000000e+00
1.232480362811791338e+03 0.000000000000000000e+00
1.232763356008999835e+03 1.000000000000000000e+00
nan -1.000000000000000000e+00
1.233371428571000024e+03 1.000000000000000000e+00
1.233686167800453404e+03 0.000000000000000000e+00
1.233976780045351461e+03 0.000000000000000000e+00
1.234270294784580528e+03 0.000000000000000000e+00
1.234585034013605537e+03 0.000000000000000000e+00
1.234886893424036316e+03 0.000000000000000000e+00
nan -1.000000000000000000e+00
1.235502585034013691e+03 0.000000000000000000e+00
1.235794104308389933e+03 0.000000000000000000e+00
1.236112834467120138e+03 0.000000000000000000e+00
1.236395646258503348e+03 0.000000000000000000e+00
1.236690793650793694e+03 0.000000000000000000e+00
1.236990657596371875e+03 0.000000000000000000e+00
1.237318276643990885e+03 0.000000000000000000e+00
1.237601814057999945e+03 1.000000000000000000e+00
1.237921088435000001e+03 1.000000000000000000e+00
1.238218594103999976e+03 1.000000000000000000e+00
nan -1.000000000000000000e+00
nan -1.000000000000000000e+00
1.239109841269841354e+03 0.000000000000000000e+00
1.239409160997732442e+03 0.000000000000000000e+00
1.239722086167800398e+03 0.000000000000000000e+00
1.240030657596371839e+03 0.000000000000000000e+00
1.240308390022675667e+03 0.000000000000000000e+00
1.240628752834467150e+03 0.000000000000000000e+00
1.240927709750566919e+03 0.000000000000000000e+00
1.241224852607709863e+03 0.000000000000000000e+00
1.241522539682539673e+03 0.000000000000000000e+00
1.241824217687074906e+03 0.000000000000000000e+00
1.242147120181405853e+03 0.000000000000000000e+00
1.242437188208616817e+03 0.000000000000000000e+00
1.242741587301587288e+03 0.000000000000000000e+00
1.243027482993197282e+03 0.000000000000000000e+00
1.243350022675736909e+03 0.000000000000000000e+00
1.243639727891156554e+03 0.000000000000000000e+00
1.243934331065759579e+03 0.000000000000000000e+00
1.244231836734693843e+03 0.000000000000000000e+00
1.244543673469387841e+03 0.000000000000000000e+00
1.244836643990929815e+03 0.000000000000000000e+00
1.245145215419501028e+03 0.000000000000000000e+00
1.245440181405895601e+03 0.000000000000000000e+00
1.245753650793650877e+03 0.000000000000000000e+00
1.246041723356009015e+03 0.000000000000000000e+00
1.246344308390022661e+03 0.000000000000000000e+00
1.246640725623582739e+03 0.000000000000000000e+00
1.246956190476190386e+03 0.000000000000000000e+00
1.247247346938775536e+03 0.000000000000000000e+00
1.247551020408163367e+03 0.000000000000000000e+00
1.247851972789115734e+03 0.000000000000000000e+00
1.248160725623582721e+03 0.000000000000000000e+00
1.248444444444444343e+03 0.000000000000000000e+00
1.248744671201814072e+03 0.000000000000000000e+00
1.249041995464852562e+03 0.000000000000000000e+00
1.249350385487528456e+03 0.000000000000000000e+00
1.249635192743764264e+03 0.000000000000000000e+00
1.249947573696145128e+03 0.000000000000000000e+00
nan -1.000000000000000000e+00
nan -1.000000000000000000e+00
nan -1.000000000000000000e+00
nan -1.000000000000000000e+00
nan -1.000000000000000000e+00
nan -1.000000000000000000e+00
nan -1.000000000000000000e+00
1.252344671201813981e+03 0.000000000000000000e+00
1.252632380952381027e+03 0.000000000000000000e+00
1.252942766439909292e+03 0.000000000000000000e+00
1.253229569160997698e+03 0.000000000000000000e+00
1.253520725623582848e+03 0.000000000000000000e+00
1.253830929705215340e+03 0.000000000000000000e+00
1.254130068027210882e+03 0.000000000000000000e+00
1.254408344671201803e+03 0.000000000000000000e+00
1.254720000000000027e+03 0.000000000000000000e+00
1.255021133786848168e+03 0.000000000000000000e+00
1.255331337868480659e+03 0.000000000000000000e+00
1.255616326530612241e+03 0.000000000000000000e+00
1.255923446712018176e+03 0.000000000000000000e+00
1.256219501133786935e+03 0.000000000000000000e+00
1.256530068027210973e+03 0.000000000000000000e+00
1.256826485260000027e+03 1.000000000000000000e+00
1.257125442175999979e+03 1.000000000000000000e+00
1.257409886621000169e+03 1.000000000000000000e+00
1.257729160997000008e+03 1.000000000000000000e+00
nan -1.000000000000000000e+00
1.258316009070294740e+03 0.000000000000000000e+00
1.258619501133786798e+03 0.000000000000000000e+00
1.258930612244897929e+03 0.000000000000000000e+00
1.259217959183673429e+03 0.000000000000000000e+00
1.259533605442176849e+03 0.000000000000000000e+00
1.259809160997732533e+03 0.000000000000000000e+00
1.260104489795918425e+03 0.000000000000000000e+00
1.260414331065759598e+03 0.000000000000000000e+00
1.260734331065759534e+03 0.000000000000000000e+00
1.261021315192743714e+03 0.000000000000000000e+00
1.261327528344671236e+03 0.000000000000000000e+00
1.261618503401360613e+03 0.000000000000000000e+00
1.261921632653061124e+03 0.000000000000000000e+00
nan -1.000000000000000000e+00
nan -1.000000000000000000e+00
nan -1.000000000000000000e+00
1.263126349206349232e+03 0.000000000000000000e+00
1.263417324263038608e+03 0.000000000000000000e+00
1.263732063492063389e+03 0.000000000000000000e+00
1.264029750566893426e+03 0.000000000000000000e+00
1.264332335600907072e+03 0.000000000000000000e+00
1.264630204081632655e+03 0.000000000000000000e+00
1.264932970521541847e+03 0.000000000000000000e+00
1.265232471655328709e+03 0.000000000000000000e+00
1.265526712018140643e+03 0.000000000000000000e+00
1.265823673469387813e+03 0.000000000000000000e+00
1.266137505668934182e+03 0.000000000000000000e+00
1.266431746031746115e+03 0.000000000000000000e+00
1.266734149659863988e+03 0.000000000000000000e+00
1.267014603174603280e+03 0.000000000000000000e+00
1.267333333333333258e+03 0.000000000000000000e+00
1.267623945578231314e+03 0.000000000000000000e+00
1.267926893424036280e+03 0.000000000000000000e+00
nan -1.000000000000000000e+00
1.268528253968253921e+03 0.000000000000000000e+00
1.268815056689342327e+03 0.000000000000000000e+00
1.269132335600907027e+03 0.000000000000000000e+00
1.269441451247165560e+03 0.000000000000000000e+00
1.269719909297052254e+03 0.000000000000000000e+00
1.270023401360544312e+03 0.000000000000000000e+00
1.270349206349206270e+03 0.000000000000000000e+00
nan -1.000000000000000000e+00
1.270962176870748408e+03 0.000000000000000000e+00
1.271233922902494442e+03 0.000000000000000000e+00
1.271539229024943324e+03 0.000000000000000000e+00
1.271834195011337897e+03 0.000000000000000000e+00
1.272153469387755194e+03 0.000000000000000000e+00
1.272439727891156508e+03 0.000000000000000000e+00
1.272730158730158792e+03 0.000000000000000000e+00
1.273035827664398994e+03 0.000000000000000000e+00
1.273337324263038454e+03 0.000000000000000000e+00
1.273627029478458098e+03 0.000000000000000000e+00
1.273926712018140506e+03 0.000000000000000000e+00
1.274219501133786935e+03 0.000000000000000000e+00
1.274531519274376478e+03 0.000000000000000000e+00
1.274825396825396865e+03 0.000000000000000000e+00
1.275130340136054429e+03 0.000000000000000000e+00
1.275419863945578300e+03 0.000000000000000000e+00
1.275733151927437575e+03 0.000000000000000000e+00
1.276016326530000015e+03 1.000000000000000000e+00
1.276326893423999991e+03 1.000000000000000000e+00
1.276611337867999964e+03 1.000000000000000000e+00
1.276920453514739165e+03 0.000000000000000000e+00
1.277215419501133738e+03 0.000000000000000000e+00
1.277511655328798270e+03 0.000000000000000000e+00
1.277809160997732533e+03 0.000000000000000000e+00
1.278117006802721107e+03 0.000000000000000000e+00
nan -1.000000000000000000e+00
1.278684444444444352e+03 0.000000000000000000e+00
1.278984489795918307e+03 0.000000000000000000e+00
1.279264943310657600e+03 0.000000000000000000e+00
1.279552834467120192e+03 0.000000000000000000e+00
nan -1.000000000000000000e+00
1.280154013605442287e+03 0.000000000000000000e+00
1.280471473922902533e+03 0.000000000000000000e+00
1.280766258503401332e+03 0.000000000000000000e+00
1.281054512471655244e+03 0.000000000000000000e+00
1.281350748299319775e+03 0.000000000000000000e+00
1.281661133786848040e+03 0.000000000000000000e+00
1.281961904761904862e+03 0.000000000000000000e+00
1.282251065759637186e+03 0.000000000000000000e+00
1.282537868480725592e+03 0.000000000000000000e+00
1.282849523809523816e+03 0.000000000000000000e+00
1.283149750566893317e+03 0.000000000000000000e+00
1.283446167800453622e+03 0.000000000000000000e+00
1.283755464852607702e+03 0.000000000000000000e+00
1.284058956916099760e+03 0.000000000000000000e+00
1.284355192743764064e+03 0.000000000000000000e+00
1.284657596371882164e+03 0.000000000000000000e+00
1.284950748299319685e+03 0.000000000000000000e+00
1.285256054421768795e+03 0.000000000000000000e+00
1.285553015873015966e+03 0.000000000000000000e+00
nan -1.000000000000000000e+00
1.286149659863945544e+03 0.000000000000000000e+00
1.286446802721088488e+03 0.000000000000000000e+00
1.286723083900226811e+03 0.000000000000000000e+00
1.287055600907029429e+03 0.000000000000000000e+00
