# Supplementary material for: Correlated microtiming deviations in jazz and rock music
Source: PLoS One. 2018 Jan 24;13(1):e0186361. doi: 10.1371/journal.pone.0186361 (PMC5783353; doi:10.1371/journal.pone.0186361)
Supplement: S1 Dataset — (ZIP) [file pone.0186361.s001.zip › RA03.dat]

3.295165532879818926e+01 0.000000000000000000e+00
3.319528344671201836e+01 0.000000000000000000e+00
3.344870748299319985e+01 0.000000000000000000e+00
3.368888888888888999e+01 0.000000000000000000e+00
3.394956916099773281e+01 0.000000000000000000e+00
3.420208616780045219e+01 0.000000000000000000e+00
3.445986394557823473e+01 0.000000000000000000e+00
3.471238095238095411e+01 0.000000000000000000e+00
3.498249433106575879e+01 0.000000000000000000e+00
3.523573696145124501e+01 0.000000000000000000e+00
3.550258503401360599e+01 0.000000000000000000e+00
3.574585034013605167e+01 0.000000000000000000e+00
3.601088435374149554e+01 0.000000000000000000e+00
3.625596371882085833e+01 0.000000000000000000e+00
3.652807256235827538e+01 0.000000000000000000e+00
3.677605442176870554e+01 0.000000000000000000e+00
3.704888888888888943e+01 0.000000000000000000e+00
3.729541950113378590e+01 0.000000000000000000e+00
3.756535147392290241e+01 0.000000000000000000e+00
3.782113378684807259e+01 0.000000000000000000e+00
3.809106575963718910e+01 0.000000000000000000e+00
3.834340136054422032e+01 0.000000000000000000e+00
3.862185941043083659e+01 0.000000000000000000e+00
3.887256235827664597e+01 0.000000000000000000e+00
3.913977324263038327e+01 0.000000000000000000e+00
3.939210884353741449e+01 0.000000000000000000e+00
3.966875283446712075e+01 0.000000000000000000e+00
3.991764172335600591e+01 0.000000000000000000e+00
4.018249433106576163e+01 0.000000000000000000e+00
4.044317460317460444e+01 0.000000000000000000e+00
4.070820861678004832e+01 0.000000000000000000e+00
4.096272108843537296e+01 0.000000000000000000e+00
4.123827664399092896e+01 0.000000000000000000e+00
4.149006802721088150e+01 0.000000000000000000e+00
4.175346938775510353e+01 0.000000000000000000e+00
4.200798185941042817e+01 0.000000000000000000e+00
4.227083900226757152e+01 0.000000000000000000e+00
4.252009070294784721e+01 0.000000000000000000e+00
4.279528344671201978e+01 0.000000000000000000e+00
4.304798185941042732e+01 0.000000000000000000e+00
4.331428571428571672e+01 0.000000000000000000e+00
4.356861678004535321e+01 0.000000000000000000e+00
4.383691609977324077e+01 0.000000000000000000e+00
4.409705215419501201e+01 0.000000000000000000e+00
4.436045351473922693e+01 0.000000000000000000e+00
4.461442176870748000e+01 0.000000000000000000e+00
4.488580498866213020e+01 0.000000000000000000e+00
4.514068027210884537e+01 0.000000000000000000e+00
4.541079365079365004e+01 0.000000000000000000e+00
4.566639455782313206e+01 0.000000000000000000e+00
4.592816326530612514e+01 0.000000000000000000e+00
4.618303854875283321e+01 0.000000000000000000e+00
4.645913832199546789e+01 0.000000000000000000e+00
4.670784580498866490e+01 0.000000000000000000e+00
4.697723356009070272e+01 0.000000000000000000e+00
nan -1.000000000000000000e+00
nan -1.000000000000000000e+00
nan -1.000000000000000000e+00
nan -1.000000000000000000e+00
nan -1.000000000000000000e+00
nan -1.000000000000000000e+00
nan -1.000000000000000000e+00
nan -1.000000000000000000e+00
nan -1.000000000000000000e+00
nan -1.000000000000000000e+00
nan -1.000000000000000000e+00
nan -1.000000000000000000e+00
nan -1.000000000000000000e+00
nan -1.000000000000000000e+00
nan -1.000000000000000000e+00
5.108789115646258239e+01 0.000000000000000000e+00
5.133424036281179070e+01 0.000000000000000000e+00
5.161523809523809803e+01 0.000000000000000000e+00
5.186213151927437792e+01 0.000000000000000000e+00
5.213170068027211101e+01 0.000000000000000000e+00
5.239074829931972488e+01 0.000000000000000000e+00
5.265197278911564638e+01 0.000000000000000000e+00
5.290285714285714391e+01 0.000000000000000000e+00
5.316662131519274226e+01 0.000000000000000000e+00
5.341242630385487189e+01 0.000000000000000000e+00
5.368489795918367236e+01 0.000000000000000000e+00
5.394267573696144780e+01 0.000000000000000000e+00
5.420716553287982009e+01 0.000000000000000000e+00
5.445786848072562236e+01 0.000000000000000000e+00
5.472979591836734414e+01 0.000000000000000000e+00
5.498158730158730378e+01 0.000000000000000000e+00
5.524807256235827424e+01 0.000000000000000000e+00
5.549823129251700493e+01 0.000000000000000000e+00
5.577160997732426040e+01 0.000000000000000000e+00
5.603011337868480979e+01 0.000000000000000000e+00
5.630095238095238130e+01 0.000000000000000000e+00
5.655219954648526226e+01 0.000000000000000000e+00
5.682321995464852904e+01 0.000000000000000000e+00
5.707863945578231579e+01 0.000000000000000000e+00
5.733804988662131308e+01 0.000000000000000000e+00
5.759818594104308431e+01 0.000000000000000000e+00
5.786793650793650556e+01 0.000000000000000000e+00
5.813061224489796075e+01 0.000000000000000000e+00
5.839419501133787094e+01 0.000000000000000000e+00
5.864816326530612400e+01 0.000000000000000000e+00
5.891954648526077420e+01 0.000000000000000000e+00
5.916916099773242621e+01 0.000000000000000000e+00
5.942947845804988560e+01 0.000000000000000000e+00
5.968199546485260498e+01 0.000000000000000000e+00
5.995519274376417229e+01 0.000000000000000000e+00
6.020244897959183561e+01 0.000000000000000000e+00
6.046603174603174580e+01 0.000000000000000000e+00
6.071746031746031491e+01 0.000000000000000000e+00
6.098739229024943143e+01 0.000000000000000000e+00
6.123410430839002316e+01 0.000000000000000000e+00
6.150984126984126732e+01 0.000000000000000000e+00
6.176707482993197118e+01 0.000000000000000000e+00
6.203972789115645980e+01 0.000000000000000000e+00
6.229224489795918629e+01 0.000000000000000000e+00
6.256961451247165229e+01 0.000000000000000000e+00
6.281904761904761614e+01 0.000000000000000000e+00
6.309986394557822820e+01 0.000000000000000000e+00
6.335510204081632679e+01 0.000000000000000000e+00
6.362158730158730435e+01 0.000000000000000000e+00
6.387990929705215137e+01 0.000000000000000000e+00
6.415492063492062869e+01 0.000000000000000000e+00
6.440907029478458412e+01 0.000000000000000000e+00
6.467392290249432563e+01 0.000000000000000000e+00
6.493841269841270503e+01 0.000000000000000000e+00
nan -1.000000000000000000e+00
6.544036281179138825e+01 0.000000000000000000e+00
6.570467120181406528e+01 0.000000000000000000e+00
6.595882086167800651e+01 0.000000000000000000e+00
6.622276643990929301e+01 0.000000000000000000e+00
6.647709750566893661e+01 0.000000000000000000e+00
6.674285714285714732e+01 0.000000000000000000e+00
6.699337868480725433e+01 0.000000000000000000e+00
6.726276643990929927e+01 0.000000000000000000e+00
6.751147392290249627e+01 0.000000000000000000e+00
6.776888888888889539e+01 0.000000000000000000e+00
nan -1.000000000000000000e+00
6.828553287981858944e+01 0.000000000000000000e+00
6.853061224489795222e+01 0.000000000000000000e+00
6.879782312925169663e+01 0.000000000000000000e+00
nan -1.000000000000000000e+00
nan -1.000000000000000000e+00
nan -1.000000000000000000e+00
6.981823129251701232e+01 0.000000000000000000e+00
7.007637188208616408e+01 0.000000000000000000e+00
7.034448979591836348e+01 0.000000000000000000e+00
7.059519274376417286e+01 0.000000000000000000e+00
7.085696145124715883e+01 0.000000000000000000e+00
7.111002267573695690e+01 0.000000000000000000e+00
7.138122448979591184e+01 0.000000000000000000e+00
7.164045351473923517e+01 0.000000000000000000e+00
7.189859410430838693e+01 0.000000000000000000e+00
7.215945578231293212e+01 0.000000000000000000e+00
7.241342403628118518e+01 0.000000000000000000e+00
7.265433106575963507e+01 0.000000000000000000e+00
7.291682539682540209e+01 0.000000000000000000e+00
7.317841269841269991e+01 0.000000000000000000e+00
nan -1.000000000000000000e+00
nan -1.000000000000000000e+00
nan -1.000000000000000000e+00
nan -1.000000000000000000e+00
nan -1.000000000000000000e+00
nan -1.000000000000000000e+00
nan -1.000000000000000000e+00
nan -1.000000000000000000e+00
7.549496598639456124e+01 0.000000000000000000e+00
7.574367346938775825e+01 0.000000000000000000e+00
7.601469387755102503e+01 0.000000000000000000e+00
7.626013605442176413e+01 0.000000000000000000e+00
7.652498866213151985e+01 0.000000000000000000e+00
7.677859410430839660e+01 0.000000000000000000e+00
7.704671201814059600e+01 0.000000000000000000e+00
nan -1.000000000000000000e+00
7.756063492063492504e+01 0.000000000000000000e+00
7.781823129251701232e+01 0.000000000000000000e+00
7.809015873015873410e+01 0.000000000000000000e+00
7.833088435374149583e+01 0.000000000000000000e+00
7.859936507936508576e+01 0.000000000000000000e+00
7.884716553287981355e+01 0.000000000000000000e+00
7.911673469387754665e+01 0.000000000000000000e+00
7.937306122448980261e+01 0.000000000000000000e+00
7.963809523809523228e+01 0.000000000000000000e+00
7.988897959183672981e+01 0.000000000000000000e+00
8.015655328798186474e+01 0.000000000000000000e+00
8.040399092970521622e+01 0.000000000000000000e+00
8.067192743764172747e+01 0.000000000000000000e+00
8.091755102040816894e+01 0.000000000000000000e+00
8.118077097505668860e+01 0.000000000000000000e+00
nan -1.000000000000000000e+00
8.167111111111111654e+01 0.000000000000000000e+00
8.193451247165532436e+01 0.000000000000000000e+00
8.217360544217686424e+01 0.000000000000000000e+00
8.244625850340136708e+01 0.000000000000000000e+00
8.271455782312925464e+01 0.000000000000000000e+00
8.295546485260770453e+01 0.000000000000000000e+00
8.323247165532879421e+01 0.000000000000000000e+00
8.349133786848072702e+01 0.000000000000000000e+00
8.375310657596371300e+01 0.000000000000000000e+00
8.400344671201814606e+01 0.000000000000000000e+00
8.427555555555555600e+01 0.000000000000000000e+00
8.452625850340136537e+01 0.000000000000000000e+00
8.479473922902494110e+01 0.000000000000000000e+00
8.503836734693877020e+01 0.000000000000000000e+00
8.531265306122449488e+01 0.000000000000000000e+00
8.556154195011338004e+01 0.000000000000000000e+00
8.582276643990930154e+01 0.000000000000000000e+00
8.606965986394557433e+01 0.000000000000000000e+00
8.634648526077097586e+01 0.000000000000000000e+00
8.659791383219955208e+01 0.000000000000000000e+00
8.686603174603175148e+01 0.000000000000000000e+00
8.711528344671201296e+01 0.000000000000000000e+00
8.738249433106575736e+01 0.000000000000000000e+00
8.763882086167799912e+01 0.000000000000000000e+00
8.789895691609977746e+01 0.000000000000000000e+00
8.815600907029478606e+01 0.000000000000000000e+00
8.842376417233559494e+01 0.000000000000000000e+00
8.868099773242630590e+01 0.000000000000000000e+00
8.894276643990929188e+01 0.000000000000000000e+00
8.919528344671201125e+01 0.000000000000000000e+00
8.945977324263039065e+01 0.000000000000000000e+00
8.972244897959183163e+01 0.000000000000000000e+00
8.997260770975056232e+01 0.000000000000000000e+00
9.022530612244898407e+01 0.000000000000000000e+00
9.047510204081632423e+01 0.000000000000000000e+00
9.074648526077098154e+01 0.000000000000000000e+00
9.100752834467120067e+01 0.000000000000000000e+00
9.125297052154195399e+01 0.000000000000000000e+00
9.151727891156463102e+01 0.000000000000000000e+00
nan -1.000000000000000000e+00
9.202775510204081399e+01 0.000000000000000000e+00
9.228498866213152496e+01 0.000000000000000000e+00
9.253931972789115434e+01 0.000000000000000000e+00
9.280888888888888744e+01 0.000000000000000000e+00
9.307156462585034262e+01 0.000000000000000000e+00
9.332263038548752832e+01 0.000000000000000000e+00
9.358331065759637113e+01 0.000000000000000000e+00
9.383637188208616919e+01 0.000000000000000000e+00
9.410176870748298938e+01 0.000000000000000000e+00
9.434684807256235217e+01 0.000000000000000000e+00
9.461460317460317526e+01 0.000000000000000000e+00
nan -1.000000000000000000e+00
9.513505668934240589e+01 0.000000000000000000e+00
9.538285714285714789e+01 0.000000000000000000e+00
9.564625850340135571e+01 0.000000000000000000e+00
9.589931972789115378e+01 0.000000000000000000e+00
9.615546485260770737e+01 0.000000000000000000e+00
9.640253968253968253e+01 0.000000000000000000e+00
9.666285714285714903e+01 0.000000000000000000e+00
9.691609977324263525e+01 0.000000000000000000e+00
nan -1.000000000000000000e+00
nan -1.000000000000000000e+00
nan -1.000000000000000000e+00
nan -1.000000000000000000e+00
nan -1.000000000000000000e+00
nan -1.000000000000000000e+00
nan -1.000000000000000000e+00
9.895201814058957268e+01 0.000000000000000000e+00
9.923664399092970712e+01 0.000000000000000000e+00
9.949424036281179440e+01 0.000000000000000000e+00
9.974095238095237903e+01 0.000000000000000000e+00
9.999201814058956472e+01 0.000000000000000000e+00
1.002583219954648541e+02 0.000000000000000000e+00
1.005012244897959164e+02 0.000000000000000000e+00
1.007682539682539726e+02 0.000000000000000000e+00
1.010218594104308352e+02 0.000000000000000000e+00
1.012821768707483017e+02 0.000000000000000000e+00
1.015312471655328750e+02 0.000000000000000000e+00
1.017999092970521531e+02 0.000000000000000000e+00
1.020571428571428640e+02 0.000000000000000000e+00
1.023082086167800497e+02 0.000000000000000000e+00
1.025665306122449039e+02 0.000000000000000000e+00
1.028217687074829882e+02 0.000000000000000000e+00
1.030721088435374213e+02 0.000000000000000000e+00
1.033331519274376404e+02 0.000000000000000000e+00
1.035847619047619048e+02 0.000000000000000000e+00
1.038445351473922926e+02 0.000000000000000000e+00
1.040952380952381020e+02 0.000000000000000000e+00
1.043557369614512425e+02 0.000000000000000000e+00
1.046040816326530631e+02 0.000000000000000000e+00
1.048651247165532823e+02 0.000000000000000000e+00
1.051172789115646253e+02 0.000000000000000000e+00
1.053823129251700692e+02 0.000000000000000000e+00
1.056399092970521565e+02 0.000000000000000000e+00
1.059056689342403672e+02 0.000000000000000000e+00
1.061581859410430866e+02 0.000000000000000000e+00
1.064261224489795978e+02 0.000000000000000000e+00
1.066715646258503369e+02 0.000000000000000000e+00
1.069302494331065816e+02 0.000000000000000000e+00
1.071764172335600875e+02 0.000000000000000000e+00
1.074365532879818659e+02 0.000000000000000000e+00
1.076883446712018184e+02 0.000000000000000000e+00
1.079515646258503381e+02 0.000000000000000000e+00
1.081971882086167795e+02 0.000000000000000000e+00
1.084642176870748358e+02 0.000000000000000000e+00
1.087103854875283417e+02 0.000000000000000000e+00
1.089826757369614540e+02 0.000000000000000000e+00
1.092282993197278955e+02 0.000000000000000000e+00
1.094929705215419489e+02 0.000000000000000000e+00
1.097400453514739240e+02 0.000000000000000000e+00
1.100010884353741432e+02 0.000000000000000000e+00
1.102516099773242644e+02 0.000000000000000000e+00
1.105102947845804948e+02 0.000000000000000000e+00
1.107637188208616834e+02 0.000000000000000000e+00
1.110117006802721136e+02 0.000000000000000000e+00
1.112613151927437656e+02 0.000000000000000000e+00
1.115181859410430860e+02 0.000000000000000000e+00
nan -1.000000000000000000e+00
1.120279365079365022e+02 0.000000000000000000e+00
1.122780952380952328e+02 0.000000000000000000e+00
1.125351473922902557e+02 0.000000000000000000e+00
1.127834920634920621e+02 0.000000000000000000e+00
1.130467120181405960e+02 0.000000000000000000e+00
1.132985034013605485e+02 0.000000000000000000e+00
1.135517460317460348e+02 0.000000000000000000e+00
1.137997278911564649e+02 0.000000000000000000e+00
1.140273922899999945e+02 0.000000000000000000e+00
1.143109297052154147e+02 0.000000000000000000e+00
nan -1.000000000000000000e+00
1.148321088435374122e+02 0.000000000000000000e+00
1.150677551020408202e+02 0.000000000000000000e+00
nan -1.000000000000000000e+00
1.155733333333333377e+02 0.000000000000000000e+00
1.158028117913832205e+02 0.000000000000000000e+00
1.160622222222222177e+02 0.000000000000000000e+00
1.163060317460317492e+02 0.000000000000000000e+00
1.165623582766439910e+02 0.000000000000000000e+00
1.168067120181405869e+02 0.000000000000000000e+00
1.170724716553287976e+02 0.000000000000000000e+00
1.173153741496598599e+02 0.000000000000000000e+00
1.175824036281179161e+02 0.000000000000000000e+00
1.178202267573696105e+02 0.000000000000000000e+00
1.180747392290249422e+02 0.000000000000000000e+00
1.183285260770975071e+02 0.000000000000000000e+00
1.185844897959183726e+02 0.000000000000000000e+00
1.188324716553288027e+02 0.000000000000000000e+00
1.190884353741496540e+02 0.000000000000000000e+00
nan -1.000000000000000000e+00
1.195894784580498822e+02 0.000000000000000000e+00
1.198409070294784584e+02 0.000000000000000000e+00
1.200983219954648575e+02 0.000000000000000000e+00
1.203426757369614535e+02 0.000000000000000000e+00
1.206104308390022624e+02 0.000000000000000000e+00
1.208520634920634933e+02 0.000000000000000000e+00
1.211121995464852574e+02 0.000000000000000000e+00
1.213491156462584968e+02 0.000000000000000000e+00
1.216059863945578172e+02 0.000000000000000000e+00
1.218541496598639498e+02 0.000000000000000000e+00
1.220674829931972738e+02 0.000000000000000000e+00
1.223482993197278859e+02 0.000000000000000000e+00
1.225839455779999980e+02 0.000000000000000000e+00
1.228509750566893359e+02 0.000000000000000000e+00
1.231065759637188251e+02 0.000000000000000000e+00
1.233674376417233560e+02 0.000000000000000000e+00
1.236328344671201762e+02 0.000000000000000000e+00
1.238663038548752837e+02 0.000000000000000000e+00
1.241217233560090705e+02 0.000000000000000000e+00
1.243715192743764106e+02 0.000000000000000000e+00
1.246398185941043124e+02 0.000000000000000000e+00
1.248816326530612315e+02 0.000000000000000000e+00
1.251408616780045406e+02 0.000000000000000000e+00
nan -1.000000000000000000e+00
1.256451700680272126e+02 0.000000000000000000e+00
1.258965986394557888e+02 0.000000000000000000e+00
1.261507482993197300e+02 0.000000000000000000e+00
1.263989115646258483e+02 0.000000000000000000e+00
1.266608616780045367e+02 0.000000000000000000e+00
1.269021315192743771e+02 0.000000000000000000e+00
1.271664399092970541e+02 0.000000000000000000e+00
1.274049886621315153e+02 0.000000000000000000e+00
1.276736507936507934e+02 0.000000000000000000e+00
1.279151020408163220e+02 0.000000000000000000e+00
1.281792290249433108e+02 0.000000000000000000e+00
1.284321088435374065e+02 0.000000000000000000e+00
1.286895238095238199e+02 0.000000000000000000e+00
1.289349659863945590e+02 0.000000000000000000e+00
1.291911111111110984e+02 0.000000000000000000e+00
1.294418140589569077e+02 0.000000000000000000e+00
nan -1.000000000000000000e+00
1.299334240362811670e+02 0.000000000000000000e+00
1.301906575963718922e+02 0.000000000000000000e+00
1.304228571428571399e+02 0.000000000000000000e+00
1.306670294784580619e+02 0.000000000000000000e+00
nan -1.000000000000000000e+00
1.311417687074829814e+02 0.000000000000000000e+00
1.313848526077097461e+02 0.000000000000000000e+00
1.316560544217687152e+02 0.000000000000000000e+00
1.319024036281179235e+02 0.000000000000000000e+00
1.321463945578231289e+02 0.000000000000000000e+00
1.323925623582766491e+02 0.000000000000000000e+00
1.326390929705215456e+02 0.000000000000000000e+00
1.328812698412698410e+02 0.000000000000000000e+00
1.331423129251700743e+02 0.000000000000000000e+00
1.333797732426303924e+02 0.000000000000000000e+00
1.336341043083900217e+02 0.000000000000000000e+00
1.338746485260770953e+02 0.000000000000000000e+00
1.341318820861677921e+02 0.000000000000000000e+00
1.343891156462585172e+02 0.000000000000000000e+00
1.346465306122449022e+02 0.000000000000000000e+00
1.348767346938775518e+02 0.000000000000000000e+00
1.351441269841269843e+02 0.000000000000000000e+00
1.353821315192743668e+02 0.000000000000000000e+00
1.356422675736961310e+02 0.000000000000000000e+00
1.358790022675736964e+02 0.000000000000000000e+00
1.361353287981859523e+02 0.000000000000000000e+00
1.363771428571428430e+02 0.000000000000000000e+00
1.366354648526076971e+02 0.000000000000000000e+00
1.368676643990929733e+02 0.000000000000000000e+00
1.371323356009070267e+02 0.000000000000000000e+00
1.373623582766439881e+02 0.000000000000000000e+00
1.376315646258503307e+02 0.000000000000000000e+00
1.378793650793650727e+02 0.000000000000000000e+00
1.381413151927437752e+02 0.000000000000000000e+00
1.383969160997732502e+02 0.000000000000000000e+00
1.386574149659863906e+02 0.000000000000000000e+00
1.388988662131519334e+02 0.000000000000000000e+00
1.391590022675736975e+02 0.000000000000000000e+00
1.393919274376417263e+02 0.000000000000000000e+00
1.396509750566893331e+02 0.000000000000000000e+00
1.399018594104308306e+02 0.000000000000000000e+00
1.401525623582766400e+02 0.000000000000000000e+00
1.404065306122448931e+02 0.000000000000000000e+00
1.406608616780045224e+02 0.000000000000000000e+00
1.409006802721088434e+02 0.000000000000000000e+00
1.411599092970521667e+02 0.000000000000000000e+00
1.414028117913832148e+02 0.000000000000000000e+00
nan -1.000000000000000000e+00
1.418975056689342296e+02 0.000000000000000000e+00
1.421511111111111063e+02 0.000000000000000000e+00
1.424139682539682497e+02 0.000000000000000000e+00
1.426603174603174580e+02 0.000000000000000000e+00
1.429160997732426210e+02 0.000000000000000000e+00
1.431731519274376296e+02 0.000000000000000000e+00
1.434117006802721050e+02 0.000000000000000000e+00
1.436651247165532936e+02 0.000000000000000000e+00
1.439100226757369683e+02 0.000000000000000000e+00
1.441634467120181284e+02 0.000000000000000000e+00
1.444136054421768733e+02 0.000000000000000000e+00
1.446670294784580619e+02 0.000000000000000000e+00
1.449164625850340258e+02 0.000000000000000000e+00
1.451746031746031633e+02 0.000000000000000000e+00
1.454338321995464867e+02 0.000000000000000000e+00
1.456903401360544308e+02 0.000000000000000000e+00
1.459401360544217710e+02 0.000000000000000000e+00
1.461986394557823132e+02 0.000000000000000000e+00
1.464507936507936563e+02 0.000000000000000000e+00
1.467065759637188194e+02 0.000000000000000000e+00
nan -1.000000000000000000e+00
1.471951020408163231e+02 0.000000000000000000e+00
1.474463492063491969e+02 0.000000000000000000e+00
1.477055782312925203e+02 0.000000000000000000e+00
1.479600907029478378e+02 0.000000000000000000e+00
1.482066213151927343e+02 0.000000000000000000e+00
1.484524263038548781e+02 0.000000000000000000e+00
1.487149206349206452e+02 0.000000000000000000e+00
1.489572789115646287e+02 0.000000000000000000e+00
1.492195918367347076e+02 0.000000000000000000e+00
1.494672108843537330e+02 0.000000000000000000e+00
1.497289795918367474e+02 0.000000000000000000e+00
1.499782312925169947e+02 0.000000000000000000e+00
1.502389115646258517e+02 0.000000000000000000e+00
1.504921541950113237e+02 0.000000000000000000e+00
1.507473922902494223e+02 0.000000000000000000e+00
1.509955555555555691e+02 0.000000000000000000e+00
1.512591383219954650e+02 0.000000000000000000e+00
1.515087528344671171e+02 0.000000000000000000e+00
1.517714285714285722e+02 0.000000000000000000e+00
1.520183219954648450e+02 0.000000000000000000e+00
1.522786394557823257e+02 0.000000000000000000e+00
1.525215419501133738e+02 0.000000000000000000e+00
1.527836734693877645e+02 0.000000000000000000e+00
1.530253061224489670e+02 0.000000000000000000e+00
1.532963265306122480e+02 0.000000000000000000e+00
1.535482993197279029e+02 0.000000000000000000e+00
1.538042630385487541e+02 0.000000000000000000e+00
1.540556916099773161e+02 0.000000000000000000e+00
1.543180045351473950e+02 0.000000000000000000e+00
1.545799546485260691e+02 0.000000000000000000e+00
1.548382766439909233e+02 0.000000000000000000e+00
1.550806349206349068e+02 0.000000000000000000e+00
1.553355102040816291e+02 0.000000000000000000e+00
1.555860317460317503e+02 0.000000000000000000e+00
1.558434467120181353e+02 0.000000000000000000e+00
1.560872562358276525e+02 0.000000000000000000e+00
1.563461224489795995e+02 0.000000000000000000e+00
1.565971882086167852e+02 0.000000000000000000e+00
1.568560544217687038e+02 0.000000000000000000e+00
1.571105668934240498e+02 0.000000000000000000e+00
1.573761451247165439e+02 0.000000000000000000e+00
1.576272108843537296e+02 0.000000000000000000e+00
1.578808163265306064e+02 0.000000000000000000e+00
1.581311564625850394e+02 0.000000000000000000e+00
1.583883900226757362e+02 0.000000000000000000e+00
1.586436281179138348e+02 0.000000000000000000e+00
1.588934240362811749e+02 0.000000000000000000e+00
1.591401360544217596e+02 0.000000000000000000e+00
1.594044444444444366e+02 0.000000000000000000e+00
1.596531519274376478e+02 0.000000000000000000e+00
1.599082086167800583e+02 0.000000000000000000e+00
1.601521995464852637e+02 0.000000000000000000e+00
1.604188662131519152e+02 0.000000000000000000e+00
1.606668480725623454e+02 0.000000000000000000e+00
1.609287981859410479e+02 0.000000000000000000e+00
1.611747845804988799e+02 0.000000000000000000e+00
1.614369160997732422e+02 0.000000000000000000e+00
1.616908843537414953e+02 0.000000000000000000e+00
1.619484807256235968e+02 0.000000000000000000e+00
1.621915646258503330e+02 0.000000000000000000e+00
1.624493424036281226e+02 0.000000000000000000e+00
1.627038548752834402e+02 0.000000000000000000e+00
nan -1.000000000000000000e+00
1.631851247165532754e+02 0.000000000000000000e+00
1.634185941043083972e+02 0.000000000000000000e+00
1.636769160997732513e+02 0.000000000000000000e+00
1.639557369614512368e+02 0.000000000000000000e+00
1.641988208616780014e+02 0.000000000000000000e+00
1.644578684807256366e+02 0.000000000000000000e+00
1.647109297052154204e+02 0.000000000000000000e+00
1.649623582766439824e+02 0.000000000000000000e+00
1.651994557823129242e+02 0.000000000000000000e+00
1.654604988662131575e+02 0.000000000000000000e+00
1.657006802721088548e+02 0.000000000000000000e+00
1.659582766439909278e+02 0.000000000000000000e+00
1.662068027210884225e+02 0.000000000000000000e+00
1.664656689342403695e+02 0.000000000000000000e+00
1.667163718820861789e+02 0.000000000000000000e+00
1.669741496598639401e+02 0.000000000000000000e+00
1.672159637188208592e+02 0.000000000000000000e+00
1.674619501133786912e+02 0.000000000000000000e+00
1.677248072562358345e+02 0.000000000000000000e+00
1.679905668934240452e+02 0.000000000000000000e+00
1.682336507936507815e+02 0.000000000000000000e+00
1.684985034013605514e+02 0.000000000000000000e+00
1.687482993197278915e+02 0.000000000000000000e+00
1.690131519274376330e+02 0.000000000000000000e+00
1.692524263038548611e+02 0.000000000000000000e+00
1.695239909297052066e+02 0.000000000000000000e+00
1.697665306122449067e+02 0.000000000000000000e+00
1.700217687074830053e+02 0.000000000000000000e+00
1.702742857142857247e+02 0.000000000000000000e+00
1.705400453514739354e+02 0.000000000000000000e+00
1.707954648526077222e+02 0.000000000000000000e+00
1.710530612244897952e+02 0.000000000000000000e+00
1.712965079365079362e+02 0.000000000000000000e+00
nan -1.000000000000000000e+00
1.718008163265306223e+02 0.000000000000000000e+00
1.720734693877550967e+02 0.000000000000000000e+00
1.723169160997732376e+02 0.000000000000000000e+00
1.725795918367346928e+02 0.000000000000000000e+00
1.728273922902494348e+02 0.000000000000000000e+00
1.730835374149659742e+02 0.000000000000000000e+00
1.733266213151927388e+02 0.000000000000000000e+00
1.735882086167800367e+02 0.000000000000000000e+00
1.738251247165532902e+02 0.000000000000000000e+00
1.740921541950113465e+02 0.000000000000000000e+00
1.743319727891156390e+02 0.000000000000000000e+00
1.745937414965986534e+02 0.000000000000000000e+00
1.748364625850340133e+02 0.000000000000000000e+00
1.750971428571428703e+02 0.000000000000000000e+00
1.753489342403628086e+02 0.000000000000000000e+00
1.756179591836734630e+02 0.000000000000000000e+00
1.758675736961451150e+02 0.000000000000000000e+00
1.761297052154195057e+02 0.000000000000000000e+00
1.763791383219954696e+02 0.000000000000000000e+00
1.766414512471655200e+02 0.000000000000000000e+00
1.768899773242630431e+02 0.000000000000000000e+00
1.771533786848072509e+02 0.000000000000000000e+00
1.773948299319727937e+02 0.000000000000000000e+00
1.776602267573696281e+02 0.000000000000000000e+00
1.779089342403628109e+02 0.000000000000000000e+00
1.781792290249433108e+02 0.000000000000000000e+00
1.784272108843537410e+02 0.000000000000000000e+00
1.786918820861677943e+02 0.000000000000000000e+00
1.789487528344671148e+02 0.000000000000000000e+00
1.791951020408163231e+02 0.000000000000000000e+00
nan -1.000000000000000000e+00
1.797082993197278995e+02 0.000000000000000000e+00
1.799611791383219952e+02 0.000000000000000000e+00
1.802254875283446722e+02 0.000000000000000000e+00
1.804738321995464787e+02 0.000000000000000000e+00
1.807279818594104199e+02 0.000000000000000000e+00
1.809801360544217630e+02 0.000000000000000000e+00
1.812453514739229092e+02 0.000000000000000000e+00
1.814898866213151791e+02 0.000000000000000000e+00
1.817512925170067888e+02 0.000000000000000000e+00
1.820059863945578229e+02 0.000000000000000000e+00
1.822635827664398960e+02 0.000000000000000000e+00
1.825115646258503261e+02 0.000000000000000000e+00
1.827784126984126942e+02 0.000000000000000000e+00
1.830265759637188125e+02 0.000000000000000000e+00
1.832905215419501133e+02 0.000000000000000000e+00
1.835361451247165405e+02 0.000000000000000000e+00
1.837977324263038668e+02 0.000000000000000000e+00
1.840518820861678080e+02 0.000000000000000000e+00
1.843156462585033921e+02 0.000000000000000000e+00
1.845701587301587381e+02 0.000000000000000000e+00
1.848333786848072577e+02 0.000000000000000000e+00
1.850920634920634882e+02 0.000000000000000000e+00
1.853565532879818534e+02 0.000000000000000000e+00
1.856059863945578172e+02 0.000000000000000000e+00
1.858579591836734721e+02 0.000000000000000000e+00
1.861106575963718797e+02 0.000000000000000000e+00
1.863722448979591775e+02 0.000000000000000000e+00
1.866182312925170095e+02 0.000000000000000000e+00
1.868821768707483102e+02 0.000000000000000000e+00
1.871250793650793582e+02 0.000000000000000000e+00
1.873864852607709679e+02 0.000000000000000000e+00
1.876339229024943336e+02 0.000000000000000000e+00
1.878995011337868561e+02 0.000000000000000000e+00
1.881445804988662189e+02 0.000000000000000000e+00
1.884085260770975196e+02 0.000000000000000000e+00
1.886563265306122332e+02 0.000000000000000000e+00
1.889171882086167784e+02 0.000000000000000000e+00
1.891684353741496523e+02 0.000000000000000000e+00
1.894321995464852648e+02 0.000000000000000000e+00
1.896829024943310742e+02 0.000000000000000000e+00
1.899439455782312791e+02 0.000000000000000000e+00
1.901922902494331140e+02 0.000000000000000000e+00
1.904544217687074763e+02 0.000000000000000000e+00
1.907076643990929767e+02 0.000000000000000000e+00
1.909761451247165667e+02 0.000000000000000000e+00
1.912190476190476147e+02 0.000000000000000000e+00
1.914895238095238028e+02 0.000000000000000000e+00
1.917391383219954548e+02 0.000000000000000000e+00
1.919987301587301545e+02 0.000000000000000000e+00
1.922514285714285620e+02 0.000000000000000000e+00
1.925160997732426438e+02 0.000000000000000000e+00
1.927642630385487621e+02 0.000000000000000000e+00
1.930209523809523944e+02 0.000000000000000000e+00
1.932691156462585127e+02 0.000000000000000000e+00
1.935399546485260771e+02 0.000000000000000000e+00
1.937863038548752854e+02 0.000000000000000000e+00
1.940440816326530751e+02 0.000000000000000000e+00
1.942927891156462579e+02 0.000000000000000000e+00
1.945605442176870667e+02 0.000000000000000000e+00
1.948043537414966124e+02 0.000000000000000000e+00
1.950682993197278847e+02 0.000000000000000000e+00
1.953282539682539607e+02 0.000000000000000000e+00
1.955825850340136185e+02 0.000000000000000000e+00
1.958309297052154250e+02 0.000000000000000000e+00
1.960901587301587199e+02 0.000000000000000000e+00
nan -1.000000000000000000e+00
1.965957369614512515e+02 0.000000000000000000e+00
1.968433560090703054e+02 0.000000000000000000e+00
1.971033106575963814e+02 0.000000000000000000e+00
1.973623582766439881e+02 0.000000000000000000e+00
1.976266666666666652e+02 0.000000000000000000e+00
1.978684807256235842e+02 0.000000000000000000e+00
1.981353287981859523e+02 0.000000000000000000e+00
1.983883900226757362e+02 0.000000000000000000e+00
1.986530612244897895e+02 0.000000000000000000e+00
1.988950566893423968e+02 0.000000000000000000e+00
1.991626303854875175e+02 0.000000000000000000e+00
1.994158730158730179e+02 0.000000000000000000e+00
1.996767346938775631e+02 0.000000000000000000e+00
1.999178231292517012e+02 0.000000000000000000e+00
2.001823129251700664e+02 0.000000000000000000e+00
2.004339229024943450e+02 0.000000000000000000e+00
2.006922448979591707e+02 0.000000000000000000e+00
2.009324263038548679e+02 0.000000000000000000e+00
2.011929251700680368e+02 0.000000000000000000e+00
2.014541496598639583e+02 0.000000000000000000e+00
2.017082993197278995e+02 0.000000000000000000e+00
2.019524716553287931e+02 0.000000000000000000e+00
2.021973696145124677e+02 0.000000000000000000e+00
2.024638548752834595e+02 0.000000000000000000e+00
2.027234467120181307e+02 0.000000000000000000e+00
nan -1.000000000000000000e+00
2.032168707482993284e+02 0.000000000000000000e+00
2.034746485260770896e+02 0.000000000000000000e+00
2.037289795918367474e+02 0.000000000000000000e+00
2.039633560090702815e+02 0.000000000000000000e+00
2.042296598639455851e+02 0.000000000000000000e+00
2.044656689342403695e+02 0.000000000000000000e+00
2.047274376417233555e+02 0.000000000000000000e+00
2.049768707482993193e+02 0.000000000000000000e+00
2.052386394557823053e+02 0.000000000000000000e+00
2.054837188208616681e+02 0.000000000000000000e+00
2.057500226757369717e+02 0.000000000000000000e+00
2.059920181405895789e+02 0.000000000000000000e+00
2.062604988662131404e+02 0.000000000000000000e+00
2.065150113378684864e+02 0.000000000000000000e+00
2.067785941043083824e+02 0.000000000000000000e+00
2.070271201814059054e+02 0.000000000000000000e+00
2.072870748299319814e+02 0.000000000000000000e+00
2.075374149659863861e+02 0.000000000000000000e+00
2.078015419501133749e+02 0.000000000000000000e+00
2.080477097505668951e+02 0.000000000000000000e+00
2.083043990929705274e+02 0.000000000000000000e+00
2.085607256235827549e+02 0.000000000000000000e+00
2.088126984126984098e+02 0.000000000000000000e+00
nan -1.000000000000000000e+00
nan -1.000000000000000000e+00
nan -1.000000000000000000e+00
nan -1.000000000000000000e+00
nan -1.000000000000000000e+00
2.103005895691609908e+02 0.000000000000000000e+00
2.105708843537414907e+02 0.000000000000000000e+00
2.108373696145124825e+02 0.000000000000000000e+00
nan -1.000000000000000000e+00
nan -1.000000000000000000e+00
nan -1.000000000000000000e+00
2.118528798185941184e+02 0.000000000000000000e+00
2.120975963718820765e+02 0.000000000000000000e+00
2.123564625850340235e+02 0.000000000000000000e+00
2.126078911564625855e+02 0.000000000000000000e+00
2.128743764172335489e+02 0.000000000000000000e+00
2.131236281179138246e+02 0.000000000000000000e+00
2.133746938775510102e+02 0.000000000000000000e+00
nan -1.000000000000000000e+00
2.138868027210884293e+02 0.000000000000000000e+00
2.141389569160997723e+02 0.000000000000000000e+00
2.143655328798186019e+02 0.000000000000000000e+00
2.146447165532879922e+02 0.000000000000000000e+00
2.149126530612244892e+02 0.000000000000000000e+00
2.151626303854875175e+02 0.000000000000000000e+00
2.154294784580498856e+02 0.000000000000000000e+00
2.156731065759637147e+02 0.000000000000000000e+00
2.159423129251700573e+02 0.000000000000000000e+00
2.161886621315192656e+02 0.000000000000000000e+00
2.164495238095238108e+02 0.000000000000000000e+00
2.166978684807256172e+02 0.000000000000000000e+00
2.169659863945578309e+02 0.000000000000000000e+00
2.172116099773242581e+02 0.000000000000000000e+00
2.174742857142857133e+02 0.000000000000000000e+00
2.177162811791383206e+02 0.000000000000000000e+00
nan -1.000000000000000000e+00
nan -1.000000000000000000e+00
2.184546031746031645e+02 0.000000000000000000e+00
2.187060317460317549e+02 0.000000000000000000e+00
2.189716099773242490e+02 0.000000000000000000e+00
2.192313832199546368e+02 0.000000000000000000e+00
2.194788208616780025e+02 0.000000000000000000e+00
2.197418594104308340e+02 0.000000000000000000e+00
2.199867573696145087e+02 0.000000000000000000e+00
2.202262131519274249e+02 0.000000000000000000e+00
2.204859863945578127e+02 0.000000000000000000e+00
2.207317913832199565e+02 0.000000000000000000e+00
2.209990022675737009e+02 0.000000000000000000e+00
2.212408163265306200e+02 0.000000000000000000e+00
2.215024036281179178e+02 0.000000000000000000e+00
2.217605442176870838e+02 0.000000000000000000e+00
2.220284807256235808e+02 0.000000000000000000e+00
2.222733786848072555e+02 0.000000000000000000e+00
2.225436734693877554e+02 0.000000000000000000e+00
2.227887528344671182e+02 0.000000000000000000e+00
2.230447165532879694e+02 0.000000000000000000e+00
2.232883446712018269e+02 0.000000000000000000e+00
2.235472108843537455e+02 0.000000000000000000e+00
2.238017233560090631e+02 0.000000000000000000e+00
2.240691156462584956e+02 0.000000000000000000e+00
2.243105668934240384e+02 0.000000000000000000e+00
2.245870294784580494e+02 0.000000000000000000e+00
2.248428117913832125e+02 0.000000000000000000e+00
2.251082086167800469e+02 0.000000000000000000e+00
2.253433106575963620e+02 0.000000000000000000e+00
2.256145124716553312e+02 0.000000000000000000e+00
2.258735600907029379e+02 0.000000000000000000e+00
2.261342403628117950e+02 0.000000000000000000e+00
2.263753287981859330e+02 0.000000000000000000e+00
2.266447165532879922e+02 0.000000000000000000e+00
2.268957823129251778e+02 0.000000000000000000e+00
2.271479365079365209e+02 0.000000000000000000e+00
2.274115192743764169e+02 0.000000000000000000e+00
2.276662131519274510e+02 0.000000000000000000e+00
2.279187301587301704e+02 0.000000000000000000e+00
2.281826757369614427e+02 0.000000000000000000e+00
2.284335600907029402e+02 0.000000000000000000e+00
2.286878911564625980e+02 0.000000000000000000e+00
2.289382312925170027e+02 0.000000000000000000e+00
2.292052607709750589e+02 0.000000000000000000e+00
2.294508843537414862e+02 0.000000000000000000e+00
2.297059410430838966e+02 0.000000000000000000e+00
2.299684353741496636e+02 0.000000000000000000e+00
2.302224036281179167e+02 0.000000000000000000e+00
2.304649433106575884e+02 0.000000000000000000e+00
2.307209070294784681e+02 0.000000000000000000e+00
nan -1.000000000000000000e+00
2.312350113378684853e+02 0.000000000000000000e+00
2.314766439909297162e+02 0.000000000000000000e+00
2.317356916099773230e+02 0.000000000000000000e+00
2.319987301587301545e+02 0.000000000000000000e+00
2.322601360544217641e+02 0.000000000000000000e+00
2.325112018140589498e+02 0.000000000000000000e+00
2.327711564625850258e+02 0.000000000000000000e+00
2.330213151927437707e+02 0.000000000000000000e+00
2.332809070294784703e+02 0.000000000000000000e+00
2.335263492063492095e+02 0.000000000000000000e+00
2.337884807256235717e+02 0.000000000000000000e+00
2.340497052154194932e+02 0.000000000000000000e+00
2.343043990929705274e+02 0.000000000000000000e+00
2.345485714285714209e+02 0.000000000000000000e+00
2.348047165532879887e+02 0.000000000000000000e+00
2.350514285714285734e+02 0.000000000000000000e+00
2.353226303854875425e+02 0.000000000000000000e+00
2.355736961451247282e+02 0.000000000000000000e+00
2.358214965986394418e+02 0.000000000000000000e+00
2.360986848072562339e+02 0.000000000000000000e+00
2.363624489795918464e+02 0.000000000000000000e+00
2.366191383219954787e+02 0.000000000000000000e+00
2.368741950113378607e+02 0.000000000000000000e+00
2.371256235827664511e+02 0.000000000000000000e+00
2.373890249433106590e+02 0.000000000000000000e+00
2.376359183673469317e+02 0.000000000000000000e+00
2.378962358276644125e+02 0.000000000000000000e+00
2.381569160997732411e+02 0.000000000000000000e+00
2.384116099773242752e+02 0.000000000000000000e+00
2.386635827664399017e+02 0.000000000000000000e+00
2.389237188208616658e+02 0.000000000000000000e+00
2.391711564625850315e+02 0.000000000000000000e+00
2.394430839002267533e+02 0.000000000000000000e+00
2.396907029478458071e+02 0.000000000000000000e+00
2.399488435374149731e+02 0.000000000000000000e+00
2.402055328798186054e+02 0.000000000000000000e+00
2.404787301587301727e+02 0.000000000000000000e+00
2.407241723356009118e+02 0.000000000000000000e+00
2.409892063492063414e+02 0.000000000000000000e+00
2.412395464852607745e+02 0.000000000000000000e+00
2.415053061224489852e+02 0.000000000000000000e+00
2.417614512471655246e+02 0.000000000000000000e+00
2.420197732426303787e+02 0.000000000000000000e+00
2.422746485260771010e+02 0.000000000000000000e+00
2.425327891150000141e+02 0.000000000000000000e+00
2.427784126984126942e+02 0.000000000000000000e+00
2.430412698412698376e+02 0.000000000000000000e+00
2.432856235819999995e+02 0.000000000000000000e+00
2.435718820861677898e+02 0.000000000000000000e+00
2.438283900226757339e+02 0.000000000000000000e+00
2.440865306122448999e+02 0.000000000000000000e+00
2.443528344671201751e+02 0.000000000000000000e+00
2.446055328798185826e+02 0.000000000000000000e+00
2.448538775510204175e+02 0.000000000000000000e+00
2.451143764172335580e+02 0.000000000000000000e+00
2.453710657596371902e+02 0.000000000000000000e+00
2.456368253968254010e+02 0.000000000000000000e+00
2.458819047619047637e+02 0.000000000000000000e+00
2.461500226757369489e+02 0.000000000000000000e+00
2.464063492063492049e+02 0.000000000000000000e+00
2.466626757369614609e+02 0.000000000000000000e+00
2.469151927437641802e+02 0.000000000000000000e+00
2.471746031746031633e+02 0.000000000000000000e+00
2.474202267573696190e+02 0.000000000000000000e+00
2.476794557823129139e+02 0.000000000000000000e+00
2.479243537414965886e+02 0.000000000000000000e+00
2.481832199546485356e+02 0.000000000000000000e+00
2.484502494331065634e+02 0.000000000000000000e+00
2.487161904761904623e+02 0.000000000000000000e+00
2.489717913832199656e+02 0.000000000000000000e+00
2.492371882086167716e+02 0.000000000000000000e+00
2.494911564625850247e+02 0.000000000000000000e+00
2.497621768707483056e+02 0.000000000000000000e+00
2.500168707482993113e+02 0.000000000000000000e+00
nan -1.000000000000000000e+00
nan -1.000000000000000000e+00
nan -1.000000000000000000e+00
nan -1.000000000000000000e+00
nan -1.000000000000000000e+00
2.515613605442176777e+02 0.000000000000000000e+00
2.518298412698412676e+02 0.000000000000000000e+00
2.520798185941042959e+02 0.000000000000000000e+00
2.523385034013605548e+02 0.000000000000000000e+00
2.526066213151927400e+02 0.000000000000000000e+00
2.528674829931972852e+02 0.000000000000000000e+00
2.531136507936508053e+02 0.000000000000000000e+00
2.533775963718820776e+02 0.000000000000000000e+00
2.536252154195011315e+02 0.000000000000000000e+00
2.538887981859410559e+02 0.000000000000000000e+00
2.541404081632653060e+02 0.000000000000000000e+00
2.544034467120181375e+02 0.000000000000000000e+00
2.546523356009070369e+02 0.000000000000000000e+00
2.549204535147392221e+02 0.000000000000000000e+00
2.551718820861678125e+02 0.000000000000000000e+00
2.554403628117913740e+02 0.000000000000000000e+00
2.557057596371882084e+02 0.000000000000000000e+00
2.559689795918367281e+02 0.000000000000000000e+00
2.562249433106575793e+02 0.000000000000000000e+00
2.564850793650793435e+02 0.000000000000000000e+00
2.567446712018140715e+02 0.000000000000000000e+00
2.570120634920634757e+02 0.000000000000000000e+00
2.572622222222222490e+02 0.000000000000000000e+00
2.575279818594104313e+02 0.000000000000000000e+00
nan -1.000000000000000000e+00
nan -1.000000000000000000e+00
nan -1.000000000000000000e+00
2.585589115646258733e+02 0.000000000000000000e+00
2.588226757369614575e+02 0.000000000000000000e+00
2.590824489795918453e+02 0.000000000000000000e+00
2.593416780045351402e+02 0.000000000000000000e+00
2.595954648526077335e+02 0.000000000000000000e+00
2.598650340136054524e+02 0.000000000000000000e+00
2.601298866213151655e+02 0.000000000000000000e+00
2.603858503401360736e+02 0.000000000000000000e+00
2.606570521541950143e+02 0.000000000000000000e+00
2.609142857142857110e+02 0.000000000000000000e+00
2.611760544217686970e+02 0.000000000000000000e+00
2.614314739229025122e+02 0.000000000000000000e+00
2.617097505668934332e+02 0.000000000000000000e+00
2.619682539682539755e+02 0.000000000000000000e+00
2.622381859410430707e+02 0.000000000000000000e+00
2.624932426303855095e+02 0.000000000000000000e+00
2.627542857142856860e+02 0.000000000000000000e+00
2.630213151927437707e+02 0.000000000000000000e+00
2.632887074829931748e+02 0.000000000000000000e+00
2.635437641723356137e+02 0.000000000000000000e+00
2.638086167800453268e+02 0.000000000000000000e+00
2.640685714285714312e+02 0.000000000000000000e+00
2.643297959183673242e+02 0.000000000000000000e+00
2.645881179138322068e+02 0.000000000000000000e+00
2.648571428571428328e+02 0.000000000000000000e+00
2.651163718820861845e+02 0.000000000000000000e+00
2.653741496598639173e+02 0.000000000000000000e+00
2.656404535147392494e+02 0.000000000000000000e+00
2.659123809523809427e+02 0.000000000000000000e+00
2.661643537414965976e+02 0.000000000000000000e+00
2.664322902494330947e+02 0.000000000000000000e+00
2.666884353741496625e+02 0.000000000000000000e+00
2.669396825396825648e+02 0.000000000000000000e+00
nan -1.000000000000000000e+00
nan -1.000000000000000000e+00
nan -1.000000000000000000e+00
nan -1.000000000000000000e+00
2.682187755102040683e+02 0.000000000000000000e+00
2.684671201814059032e+02 0.000000000000000000e+00
2.687192743764172178e+02 0.000000000000000000e+00
2.689745124716553164e+02 0.000000000000000000e+00
2.692331972789115753e+02 0.000000000000000000e+00
2.694924263038548702e+02 0.000000000000000000e+00
2.697398639455782359e+02 0.000000000000000000e+00
2.700117913832199292e+02 0.000000000000000000e+00
2.702572335600906968e+02 0.000000000000000000e+00
2.705235374149659719e+02 0.000000000000000000e+00
2.707771428571428487e+02 0.000000000000000000e+00
2.710389115646258347e+02 0.000000000000000000e+00
2.713059410430839193e+02 0.000000000000000000e+00
2.715608163265305848e+02 0.000000000000000000e+00
nan -1.000000000000000000e+00
2.720576870748299143e+02 0.000000000000000000e+00
2.723288888888889119e+02 0.000000000000000000e+00
2.725959183673469397e+02 0.000000000000000000e+00
2.728486167800453472e+02 0.000000000000000000e+00
2.731112925170068024e+02 0.000000000000000000e+00
2.733560090702947605e+02 0.000000000000000000e+00
2.736243083900226907e+02 0.000000000000000000e+00
2.738737414965986545e+02 0.000000000000000000e+00
2.741375056689342387e+02 0.000000000000000000e+00
2.743990929705215649e+02 0.000000000000000000e+00
2.746606802721088343e+02 0.000000000000000000e+00
2.749148299319728039e+02 0.000000000000000000e+00
2.751773242630385425e+02 0.000000000000000000e+00
2.754367346938775540e+02 0.000000000000000000e+00
nan -1.000000000000000000e+00
2.759385034013605491e+02 0.000000000000000000e+00
nan -1.000000000000000000e+00
2.764524263038548497e+02 0.000000000000000000e+00
2.767192743764172178e+02 0.000000000000000000e+00
2.769688888888888982e+02 0.000000000000000000e+00
2.772226757369614347e+02 0.000000000000000000e+00
2.774886167800453336e+02 0.000000000000000000e+00
2.777447619047619014e+02 0.000000000000000000e+00
2.780000000000000000e+02 0.000000000000000000e+00
2.782565079365079441e+02 0.000000000000000000e+00
2.785209977324262809e+02 0.000000000000000000e+00
2.787840362811791124e+02 0.000000000000000000e+00
2.790403628117913968e+02 0.000000000000000000e+00
2.793010430839002538e+02 0.000000000000000000e+00
2.795735147392290401e+02 0.000000000000000000e+00
2.798314739229024894e+02 0.000000000000000000e+00
nan -1.000000000000000000e+00
nan -1.000000000000000000e+00
nan -1.000000000000000000e+00
2.808745578231292370e+02 0.000000000000000000e+00
2.811368707482993159e+02 0.000000000000000000e+00
2.813986394557823019e+02 0.000000000000000000e+00
2.816600453514739115e+02 0.000000000000000000e+00
2.819163718820861959e+02 0.000000000000000000e+00
2.821667120181405721e+02 0.000000000000000000e+00
nan -1.000000000000000000e+00
2.826878911564625696e+02 0.000000000000000000e+00
2.829133786848072418e+02 0.000000000000000000e+00
2.831862131519274612e+02 0.000000000000000000e+00
nan -1.000000000000000000e+00
2.837061224489796132e+02 0.000000000000000000e+00
2.839357823129251983e+02 0.000000000000000000e+00
2.842046258503401077e+02 0.000000000000000000e+00
2.844896145124716327e+02 0.000000000000000000e+00
2.847336054421768949e+02 0.000000000000000000e+00
2.850029931972788972e+02 0.000000000000000000e+00
2.852546031746031758e+02 0.000000000000000000e+00
2.855060317460317378e+02 0.000000000000000000e+00
2.857699773242630386e+02 0.000000000000000000e+00
2.860234013605441987e+02 0.000000000000000000e+00
2.862692063492063426e+02 0.000000000000000000e+00
2.865306122448979522e+02 0.000000000000000000e+00
2.867775056689342250e+02 0.000000000000000000e+00
2.870389115646258347e+02 0.000000000000000000e+00
2.872741950113378948e+02 0.000000000000000000e+00
2.875377777777777624e+02 0.000000000000000000e+00
2.877988208616779957e+02 0.000000000000000000e+00
2.880607709750566983e+02 0.000000000000000000e+00
2.883111111111111313e+02 0.000000000000000000e+00
2.885750566893424320e+02 0.000000000000000000e+00
2.888282993197278756e+02 0.000000000000000000e+00
2.890946031746031508e+02 0.000000000000000000e+00
2.893632653061224573e+02 0.000000000000000000e+00
2.896224943310657522e+02 0.000000000000000000e+00
2.898813605442176708e+02 0.000000000000000000e+00
2.901427664399092805e+02 0.000000000000000000e+00
2.903892970521541770e+02 0.000000000000000000e+00
2.906570521541950143e+02 0.000000000000000000e+00
2.909235374149660061e+02 0.000000000000000000e+00
2.911847619047618991e+02 0.000000000000000000e+00
2.914476190476190709e+02 0.000000000000000000e+00
2.917104761904761858e+02 0.000000000000000000e+00
2.919740589569161102e+02 0.000000000000000000e+00
2.922365532879818488e+02 0.000000000000000000e+00
nan -1.000000000000000000e+00
2.927276190476190436e+02 0.000000000000000000e+00
2.930035374149659901e+02 0.000000000000000000e+00
2.932731065759637090e+02 0.000000000000000000e+00
2.935225396825396729e+02 0.000000000000000000e+00
2.937823129251700607e+02 0.000000000000000000e+00
2.940458956916099851e+02 0.000000000000000000e+00
2.943053061224489966e+02 0.000000000000000000e+00
2.945630839002267294e+02 0.000000000000000000e+00
2.948224943310657409e+02 0.000000000000000000e+00
2.950917006802720834e+02 0.000000000000000000e+00
2.953482086167800276e+02 0.000000000000000000e+00
2.956021768707482806e+02 0.000000000000000000e+00
2.958606802721088229e+02 0.000000000000000000e+00
2.961269841269841550e+02 0.000000000000000000e+00
2.963816780045351607e+02 0.000000000000000000e+00
2.966222222222222058e+02 0.000000000000000000e+00
2.968696598639455715e+02 0.000000000000000000e+00
2.971477551020408328e+02 0.000000000000000000e+00
2.974153287981859535e+02 0.000000000000000000e+00
2.976714739229025213e+02 0.000000000000000000e+00
2.979366893424036107e+02 0.000000000000000000e+00
2.981959183673469624e+02 0.000000000000000000e+00
2.984605895691610158e+02 0.000000000000000000e+00
2.987178231292517125e+02 0.000000000000000000e+00
2.989792290249433222e+02 0.000000000000000000e+00
2.992384580498866171e+02 0.000000000000000000e+00
2.994931519274376228e+02 0.000000000000000000e+00
2.997599999999999909e+02 0.000000000000000000e+00
3.000192290249432858e+02 0.000000000000000000e+00
3.002715646258503170e+02 0.000000000000000000e+00
3.005168253968254248e+02 0.000000000000000000e+00
3.007780498866213179e+02 0.000000000000000000e+00
3.010414512471655257e+02 0.000000000000000000e+00
3.012936054421768972e+02 0.000000000000000000e+00
3.015704308390022561e+02 0.000000000000000000e+00
3.018249433106576021e+02 0.000000000000000000e+00
3.020801814058957007e+02 0.000000000000000000e+00
3.023437641723356251e+02 0.000000000000000000e+00
3.026020861678004508e+02 0.000000000000000000e+00
3.028587755102040546e+02 0.000000000000000000e+00
3.031229024943310719e+02 0.000000000000000000e+00
3.033694331065759684e+02 0.000000000000000000e+00
3.036390022675736873e+02 0.000000000000000000e+00
3.038904308390022493e+02 0.000000000000000000e+00
3.041551020408163026e+02 0.000000000000000000e+00
3.044150566893424070e+02 0.000000000000000000e+00
3.046731972789115730e+02 0.000000000000000000e+00
3.049278911564625787e+02 0.000000000000000000e+00
3.051756916099773207e+02 0.000000000000000000e+00
3.054483446712018235e+02 0.000000000000000000e+00
3.057084807256235877e+02 0.000000000000000000e+00
3.059687981859410684e+02 0.000000000000000000e+00
3.062158730158730009e+02 0.000000000000000000e+00
3.064781859410430798e+02 0.000000000000000000e+00
3.067459410430839171e+02 0.000000000000000000e+00
3.069960997732426335e+02 0.000000000000000000e+00
3.072625850340136253e+02 0.000000000000000000e+00
3.075170975056689144e+02 0.000000000000000000e+00
3.077806802721088388e+02 0.000000000000000000e+00
3.080333786848072464e+02 0.000000000000000000e+00
3.082911564625850360e+02 0.000000000000000000e+00
3.085351473919999989e+02 0.000000000000000000e+00
nan -1.000000000000000000e+00
3.090369160997732365e+02 0.000000000000000000e+00
3.092725623582766161e+02 0.000000000000000000e+00
3.095432199546485208e+02 0.000000000000000000e+00
3.098100680272108889e+02 0.000000000000000000e+00
3.100685714285714312e+02 0.000000000000000000e+00
3.103156462585034205e+02 0.000000000000000000e+00
3.105775963718820663e+02 0.000000000000000000e+00
3.108359183673469488e+02 0.000000000000000000e+00
3.110929705215419290e+02 0.000000000000000000e+00
3.113607256235827663e+02 0.000000000000000000e+00
3.116163265306122412e+02 0.000000000000000000e+00
3.118849886621314909e+02 0.000000000000000000e+00
3.121382312925169913e+02 0.000000000000000000e+00
3.123967346938775336e+02 0.000000000000000000e+00
3.126630385487528088e+02 0.000000000000000000e+00
3.129297052154195171e+02 0.000000000000000000e+00
3.131898412698412812e+02 0.000000000000000000e+00
3.134438095238095343e+02 0.000000000000000000e+00
3.136990476190476329e+02 0.000000000000000000e+00
3.139637188208616863e+02 0.000000000000000000e+00
3.142214965986394759e+02 0.000000000000000000e+00
3.144872562358276582e+02 0.000000000000000000e+00
3.147459410430839171e+02 0.000000000000000000e+00
3.150064399092970575e+02 0.000000000000000000e+00
3.152662131519274453e+02 0.000000000000000000e+00
3.155272562358276787e+02 0.000000000000000000e+00
3.157888435374149481e+02 0.000000000000000000e+00
3.160538775510204346e+02 0.000000000000000000e+00
3.163180045351473950e+02 0.000000000000000000e+00
3.165726984126984007e+02 0.000000000000000000e+00
3.168402721088435214e+02 0.000000000000000000e+00
nan -1.000000000000000000e+00
nan -1.000000000000000000e+00
nan -1.000000000000000000e+00
3.178554195011337811e+02 0.000000000000000000e+00
3.181151927437641689e+02 0.000000000000000000e+00
3.183693424036281385e+02 0.000000000000000000e+00
3.186131519274376274e+02 0.000000000000000000e+00
3.188727437641723554e+02 0.000000000000000000e+00
3.191265306122448919e+02 0.000000000000000000e+00
3.193759637188208558e+02 0.000000000000000000e+00
3.196264852607709486e+02 0.000000000000000000e+00
3.198817233560090472e+02 0.000000000000000000e+00
3.201467573696145337e+02 0.000000000000000000e+00
3.204039909297052304e+02 0.000000000000000000e+00
3.206554195011337924e+02 0.000000000000000000e+00
3.209191836734693766e+02 0.000000000000000000e+00
3.211736961451247225e+02 0.000000000000000000e+00
3.214300226757369501e+02 0.000000000000000000e+00
3.216934240362811579e+02 0.000000000000000000e+00
3.219426757369614620e+02 0.000000000000000000e+00
3.222122448979591809e+02 0.000000000000000000e+00
3.224643990929704955e+02 0.000000000000000000e+00
3.227225396825396615e+02 0.000000000000000000e+00
3.229859410430839262e+02 0.000000000000000000e+00
3.232489795918367577e+02 0.000000000000000000e+00
3.235022222222222013e+02 0.000000000000000000e+00
3.237663492063492185e+02 0.000000000000000000e+00
3.240194104308390024e+02 0.000000000000000000e+00
3.242840816326530557e+02 0.000000000000000000e+00
3.245453061224490057e+02 0.000000000000000000e+00
3.248021768707483261e+02 0.000000000000000000e+00
3.250679365079365084e+02 0.000000000000000000e+00
nan -1.000000000000000000e+00
nan -1.000000000000000000e+00
3.258361904761904952e+02 0.000000000000000000e+00
3.260839909297052372e+02 0.000000000000000000e+00
3.263700680272108912e+02 0.000000000000000000e+00
3.266325623582766298e+02 0.000000000000000000e+00
3.268859863945578468e+02 0.000000000000000000e+00
3.271566439909296946e+02 0.000000000000000000e+00
3.274196825396825261e+02 0.000000000000000000e+00
3.276740136054421555e+02 0.000000000000000000e+00
3.279386848072562088e+02 0.000000000000000000e+00
3.281921088435374259e+02 0.000000000000000000e+00
3.284618594104308613e+02 0.000000000000000000e+00
3.287134693877550831e+02 0.000000000000000000e+00
3.289763265306122548e+02 0.000000000000000000e+00
3.292388208616779934e+02 0.000000000000000000e+00
3.294980498866212884e+02 0.000000000000000000e+00
3.297471201814058759e+02 0.000000000000000000e+00
3.300107029478458003e+02 0.000000000000000000e+00
3.302673922902494610e+02 0.000000000000000000e+00
3.305291609977324470e+02 0.000000000000000000e+00
3.307894784580498708e+02 0.000000000000000000e+00
3.310554195011337697e+02 0.000000000000000000e+00
3.313126530612244665e+02 0.000000000000000000e+00
3.315724263038548543e+02 0.000000000000000000e+00
3.318283900226757623e+02 0.000000000000000000e+00
3.320912471655328773e+02 0.000000000000000000e+00
3.323544671201814253e+02 0.000000000000000000e+00
nan -1.000000000000000000e+00
3.328624036281179315e+02 0.000000000000000000e+00
3.331274376417233611e+02 0.000000000000000000e+00
3.333779591836734539e+02 0.000000000000000000e+00
nan -1.000000000000000000e+00
3.338842630385487382e+02 0.000000000000000000e+00
nan -1.000000000000000000e+00
3.344103401360544012e+02 0.000000000000000000e+00
3.346759183673469238e+02 0.000000000000000000e+00
3.349266213151927332e+02 0.000000000000000000e+00
3.351784126984126715e+02 0.000000000000000000e+00
3.354407256235827504e+02 0.000000000000000000e+00
3.357066666666666492e+02 0.000000000000000000e+00
3.359626303854875005e+02 0.000000000000000000e+00
3.362327437641723122e+02 0.000000000000000000e+00
3.364836281179138382e+02 0.000000000000000000e+00
3.367499319727891134e+02 0.000000000000000000e+00
3.370135147392290378e+02 0.000000000000000000e+00
3.372640362811791306e+02 0.000000000000000000e+00
3.375276190476190550e+02 0.000000000000000000e+00
3.377919274376417320e+02 0.000000000000000000e+00
3.380507936507936506e+02 0.000000000000000000e+00
3.383154648526077040e+02 0.000000000000000000e+00
3.385674376417233589e+02 0.000000000000000000e+00
3.388404535147392380e+02 0.000000000000000000e+00
3.390935147392290219e+02 0.000000000000000000e+00
3.393482086167800276e+02 0.000000000000000000e+00
3.396085260770975083e+02 0.000000000000000000e+00
3.398748299319727835e+02 0.000000000000000000e+00
3.401291609977324129e+02 0.000000000000000000e+00
3.403929251700680538e+02 0.000000000000000000e+00
3.406463492063492140e+02 0.000000000000000000e+00
3.409144671201814276e+02 0.000000000000000000e+00
3.411633560090702986e+02 0.000000000000000000e+00
3.414307482993197027e+02 0.000000000000000000e+00
3.416946938775510034e+02 0.000000000000000000e+00
3.419557369614512368e+02 0.000000000000000000e+00
3.421973696145124677e+02 0.000000000000000000e+00
3.424620408163265211e+02 0.000000000000000000e+00
3.427056689342403502e+02 0.000000000000000000e+00
3.429933786848072828e+02 0.000000000000000000e+00
nan -1.000000000000000000e+00
3.434996825396825670e+02 0.000000000000000000e+00
3.437523809523809746e+02 0.000000000000000000e+00
3.440097959183673311e+02 0.000000000000000000e+00
3.442634013605442078e+02 0.000000000000000000e+00
3.445220861678004667e+02 0.000000000000000000e+00
3.447642630385487337e+02 0.000000000000000000e+00
3.450262131519274362e+02 0.000000000000000000e+00
3.452792743764172201e+02 0.000000000000000000e+00
3.455356009070295045e+02 0.000000000000000000e+00
nan -1.000000000000000000e+00
3.460435374149660106e+02 0.000000000000000000e+00
3.462882539682539687e+02 0.000000000000000000e+00
3.465503854875283309e+02 0.000000000000000000e+00
nan -1.000000000000000000e+00
3.470572335600907081e+02 0.000000000000000000e+00
3.473126530612244665e+02 0.000000000000000000e+00
3.475698866213152201e+02 0.000000000000000000e+00
3.478187755102040910e+02 0.000000000000000000e+00
3.480792743764172315e+02 0.000000000000000000e+00
3.483323356009070153e+02 0.000000000000000000e+00
3.485717913832199315e+02 0.000000000000000000e+00
3.488475283446712183e+02 0.000000000000000000e+00
3.491107482993197095e+02 0.000000000000000000e+00
3.493600000000000136e+02 0.000000000000000000e+00
3.496192290249433086e+02 0.000000000000000000e+00
3.498780952380952272e+02 0.000000000000000000e+00
3.501342403628117950e+02 0.000000000000000000e+00
nan -1.000000000000000000e+00
3.506278458049886808e+02 0.000000000000000000e+00
3.508812698412698410e+02 0.000000000000000000e+00
3.511404988662131359e+02 0.000000000000000000e+00
3.513843083900226816e+02 0.000000000000000000e+00
3.516380952380952181e+02 0.000000000000000000e+00
3.518862585034013364e+02 0.000000000000000000e+00
3.521494784580498845e+02 0.000000000000000000e+00
3.523949206349206520e+02 0.000000000000000000e+00
3.526545124716553232e+02 0.000000000000000000e+00
3.529034013605441942e+02 0.000000000000000000e+00
3.531615419501133601e+02 0.000000000000000000e+00
3.534193197278911498e+02 0.000000000000000000e+00
3.536743764172335318e+02 0.000000000000000000e+00
3.539288888888888778e+02 0.000000000000000000e+00
3.542006349206349114e+02 0.000000000000000000e+00
3.544511564625850610e+02 0.000000000000000000e+00
3.547147392290249286e+02 0.000000000000000000e+00
3.549665306122449238e+02 0.000000000000000000e+00
3.552310204081632605e+02 0.000000000000000000e+00
3.554791836734693788e+02 0.000000000000000000e+00
3.557313378684807503e+02 0.000000000000000000e+00
3.559914739229025145e+02 0.000000000000000000e+00
3.562565079365079441e+02 0.000000000000000000e+00
3.565039455782313098e+02 0.000000000000000000e+00
3.567724263038548997e+02 0.000000000000000000e+00
3.570187755102040796e+02 0.000000000000000000e+00
3.572810884353741585e+02 0.000000000000000000e+00
3.575276190476190550e+02 0.000000000000000000e+00
3.577979138321995265e+02 0.000000000000000000e+00
3.580460770975056448e+02 0.000000000000000000e+00
3.583096598639455692e+02 0.000000000000000000e+00
3.585580045351474041e+02 0.000000000000000000e+00
3.588223129251700811e+02 0.000000000000000000e+00
3.590909750566893308e+02 0.000000000000000000e+00
3.593400453514739183e+02 0.000000000000000000e+00
3.596072562358276627e+02 0.000000000000000000e+00
3.598643083900226998e+02 0.000000000000000000e+00
3.601355102040816405e+02 0.000000000000000000e+00
3.603918367346938680e+02 0.000000000000000000e+00
3.606425396825396774e+02 0.000000000000000000e+00
3.609064852607709781e+02 0.000000000000000000e+00
3.611560997732426586e+02 0.000000000000000000e+00
3.614100680272109116e+02 0.000000000000000000e+00
3.616767346938775631e+02 0.000000000000000000e+00
3.619319727891156617e+02 0.000000000000000000e+00
3.621915646258503330e+02 0.000000000000000000e+00
3.624409977324262968e+02 0.000000000000000000e+00
3.626942403628117972e+02 0.000000000000000000e+00
3.629570975056689122e+02 0.000000000000000000e+00
3.632203174603174602e+02 0.000000000000000000e+00
nan -1.000000000000000000e+00
3.637222675736961719e+02 0.000000000000000000e+00
3.639822222222222194e+02 0.000000000000000000e+00
3.642341950113378743e+02 0.000000000000000000e+00
3.644836281179138382e+02 0.000000000000000000e+00
3.647307029478458276e+02 0.000000000000000000e+00
3.650013605442176754e+02 0.000000000000000000e+00
3.652556916089999959e+02 1.000000000000000000e+00
3.655049433106576089e+02 0.000000000000000000e+00
3.657558276643990780e+02 0.000000000000000000e+00
3.660230385487528224e+02 0.000000000000000000e+00
3.662804535147392357e+02 0.000000000000000000e+00
3.665471201814058873e+02 0.000000000000000000e+00
3.667889342403628348e+02 0.000000000000000000e+00
3.670412698412698660e+02 0.000000000000000000e+00
3.673135600907029357e+02 0.000000000000000000e+00
3.675640816326530853e+02 0.000000000000000000e+00
3.678205895691609726e+02 0.000000000000000000e+00
3.680834467120181444e+02 0.000000000000000000e+00
3.683341496598639537e+02 0.000000000000000000e+00
3.685950113378684705e+02 0.000000000000000000e+00
3.688415419501133670e+02 0.000000000000000000e+00
3.691018594104308477e+02 0.000000000000000000e+00
3.693463945578231460e+02 0.000000000000000000e+00
3.696054421768707243e+02 0.000000000000000000e+00
3.698661224489795813e+02 0.000000000000000000e+00
3.701324263038548565e+02 0.000000000000000000e+00
3.703862131519274499e+02 0.000000000000000000e+00
3.706472562358276832e+02 0.000000000000000000e+00
3.709015873015873126e+02 0.000000000000000000e+00
3.711635374149659583e+02 0.000000000000000000e+00
3.714193197278911498e+02 0.000000000000000000e+00
3.716745578231292484e+02 0.000000000000000000e+00
3.719303401360544399e+02 0.000000000000000000e+00
3.721957369614512459e+02 0.000000000000000000e+00
3.724520634920634734e+02 0.000000000000000000e+00
3.727111111111111086e+02 0.000000000000000000e+00
3.729592743764172269e+02 0.000000000000000000e+00
3.732286621315192860e+02 0.000000000000000000e+00
3.734768253968254044e+02 0.000000000000000000e+00
3.737347845804988538e+02 0.000000000000000000e+00
3.739891156462584831e+02 0.000000000000000000e+00
3.742543310657596294e+02 0.000000000000000000e+00
3.745017687074829951e+02 0.000000000000000000e+00
3.747628117913832284e+02 0.000000000000000000e+00
3.750260317460317196e+02 0.000000000000000000e+00
3.752714739229024872e+02 0.000000000000000000e+00
3.755131065759637181e+02 0.000000000000000000e+00
3.757999092970521815e+02 0.000000000000000000e+00
3.760444444444444230e+02 0.000000000000000000e+00
3.763054875283446563e+02 0.000000000000000000e+00
3.765619954648526004e+02 0.000000000000000000e+00
3.768058049886621461e+02 0.000000000000000000e+00
3.770561451247165792e+02 0.000000000000000000e+00
3.773101133786848322e+02 0.000000000000000000e+00
3.775539229024943211e+02 0.000000000000000000e+00
3.777904761904761699e+02 0.000000000000000000e+00
3.780546031746031872e+02 0.000000000000000000e+00
3.783176417233560187e+02 0.000000000000000000e+00
3.785667120181406062e+02 0.000000000000000000e+00
3.788253968253968083e+02 0.000000000000000000e+00
3.790686621315192610e+02 0.000000000000000000e+00
3.793346031746031599e+02 0.000000000000000000e+00
3.795829478458049948e+02 0.000000000000000000e+00
3.798409070294784442e+02 0.000000000000000000e+00
3.800858049886621188e+02 0.000000000000000000e+00
3.803457596369999578e+02 0.000000000000000000e+00
3.806044444444444252e+02 0.000000000000000000e+00
3.808595011337868641e+02 0.000000000000000000e+00
3.811069387755102298e+02 0.000000000000000000e+00
3.813654421768707721e+02 0.000000000000000000e+00
3.816134240362811738e+02 0.000000000000000000e+00
3.818811791383220111e+02 0.000000000000000000e+00
3.821278911564625673e+02 0.000000000000000000e+00
3.824003628117914104e+02 0.000000000000000000e+00
nan -1.000000000000000000e+00
nan -1.000000000000000000e+00
3.831448526077097654e+02 0.000000000000000000e+00
3.834113378684807003e+02 0.000000000000000000e+00
3.836595011337868755e+02 0.000000000000000000e+00
3.839112925170068138e+02 0.000000000000000000e+00
3.841685260770975106e+02 0.000000000000000000e+00
3.844341043083900331e+02 0.000000000000000000e+00
3.846933333333333280e+02 0.000000000000000000e+00
3.849445804988662303e+02 0.000000000000000000e+00
3.851891156462585286e+02 0.000000000000000000e+00
3.854456235827664159e+02 0.000000000000000000e+00
3.856878004535147397e+02 0.000000000000000000e+00
3.859542857142857315e+02 0.000000000000000000e+00
3.862039002267573551e+02 0.000000000000000000e+00
3.864669387755101866e+02 0.000000000000000000e+00
3.867141950113378925e+02 0.000000000000000000e+00
3.869743310657596567e+02 0.000000000000000000e+00
3.872219501133786821e+02 0.000000000000000000e+00
3.874855328798186065e+02 0.000000000000000000e+00
3.877217233560090790e+02 0.000000000000000000e+00
3.879869387755102252e+02 0.000000000000000000e+00
3.882265759637188012e+02 0.000000000000000000e+00
3.884932426303855095e+02 0.000000000000000000e+00
3.887524716553288044e+02 0.000000000000000000e+00
3.889964625850340099e+02 0.000000000000000000e+00
3.892502494331066032e+02 0.000000000000000000e+00
3.895078458049886763e+02 0.000000000000000000e+00
3.897518367346938817e+02 0.000000000000000000e+00
3.900215873015873171e+02 0.000000000000000000e+00
3.902701133786848118e+02 0.000000000000000000e+00
3.905266213151927559e+02 0.000000000000000000e+00
3.907764172335600961e+02 0.000000000000000000e+00
3.910298412698412562e+02 0.000000000000000000e+00
3.912611337868480632e+02 0.000000000000000000e+00
3.915292517006802768e+02 0.000000000000000000e+00
3.917830385487528133e+02 0.000000000000000000e+00
3.920429931972789177e+02 0.000000000000000000e+00
3.922935147392290105e+02 0.000000000000000000e+00
3.925454875283446654e+02 0.000000000000000000e+00
3.928029024943310787e+02 0.000000000000000000e+00
3.930539682539682644e+02 0.000000000000000000e+00
3.932994104308389751e+02 0.000000000000000000e+00
3.935541043083900377e+02 0.000000000000000000e+00
3.937966439909296810e+02 0.000000000000000000e+00
3.940404535147392266e+02 0.000000000000000000e+00
3.943073015873015947e+02 0.000000000000000000e+00
3.945701587301587097e+02 0.000000000000000000e+00
3.948136054421768790e+02 0.000000000000000000e+00
3.950650340136054410e+02 0.000000000000000000e+00
3.953208163265306325e+02 0.000000000000000000e+00
3.955809523809523967e+02 0.000000000000000000e+00
3.958146031746031781e+02 0.000000000000000000e+00
3.960801814058957007e+02 0.000000000000000000e+00
3.963258049886621279e+02 0.000000000000000000e+00
3.965821315192743555e+02 0.000000000000000000e+00
3.968386394557822996e+02 0.000000000000000000e+00
3.970989569160997803e+02 0.000000000000000000e+00
3.973413151927437639e+02 0.000000000000000000e+00
3.975978231292517080e+02 0.000000000000000000e+00
3.978465306122449192e+02 0.000000000000000000e+00
3.981104761904761631e+02 0.000000000000000000e+00
3.983568253968253998e+02 0.000000000000000000e+00
3.986155102040816587e+02 0.000000000000000000e+00
3.988598639455782404e+02 0.000000000000000000e+00
3.991200000000000045e+02 0.000000000000000000e+00
3.993679818594104063e+02 0.000000000000000000e+00
3.996103401360544467e+02 0.000000000000000000e+00
3.998626757369614779e+02 0.000000000000000000e+00
4.001248072562358402e+02 0.000000000000000000e+00
4.003648072562358493e+02 0.000000000000000000e+00
4.006178684807256332e+02 0.000000000000000000e+00
4.008772789115646447e+02 0.000000000000000000e+00
4.011377777777777851e+02 0.000000000000000000e+00
4.013786848072562634e+02 0.000000000000000000e+00
4.016313832199546709e+02 0.000000000000000000e+00
4.018824489795918566e+02 0.000000000000000000e+00
4.021492970521541679e+02 0.000000000000000000e+00
4.023929251700680538e+02 0.000000000000000000e+00
4.026478004535147193e+02 0.000000000000000000e+00
4.029102947845805147e+02 0.000000000000000000e+00
4.031609977324263241e+02 0.000000000000000000e+00
4.034111564625850406e+02 0.000000000000000000e+00
4.036692970521542065e+02 0.000000000000000000e+00
4.039174603174603249e+02 0.000000000000000000e+00
4.041717913832199542e+02 0.000000000000000000e+00
4.044172335600907218e+02 0.000000000000000000e+00
4.046753741496598877e+02 0.000000000000000000e+00
4.049333333333333371e+02 0.000000000000000000e+00
4.051834920634920536e+02 0.000000000000000000e+00
4.054318367346938885e+02 0.000000000000000000e+00
4.056863492063492345e+02 0.000000000000000000e+00
nan -1.000000000000000000e+00
4.061924716553288022e+02 0.000000000000000000e+00
4.064380952380952294e+02 0.000000000000000000e+00
4.066958730158730191e+02 0.000000000000000000e+00
4.069404081632653174e+02 0.000000000000000000e+00
4.072005442176870815e+02 0.000000000000000000e+00
nan -1.000000000000000000e+00
4.076961451247165655e+02 0.000000000000000000e+00
4.079441269841269673e+02 0.000000000000000000e+00
4.081955555555555293e+02 0.000000000000000000e+00
4.084261224489795836e+02 0.000000000000000000e+00
4.086868027210884406e+02 0.000000000000000000e+00
4.089340589569160898e+02 0.000000000000000000e+00
4.091925623582766320e+02 0.000000000000000000e+00
4.094340136054422032e+02 0.000000000000000000e+00
4.096861678004535179e+02 0.000000000000000000e+00
4.099377777777777965e+02 0.000000000000000000e+00
4.101960997732426222e+02 0.000000000000000000e+00
4.104422675736961423e+02 0.000000000000000000e+00
4.107007709750566846e+02 0.000000000000000000e+00
4.109474829931972977e+02 0.000000000000000000e+00
4.112058049886621234e+02 0.000000000000000000e+00
4.114530612244897725e+02 0.000000000000000000e+00
4.117137414965986295e+02 0.000000000000000000e+00
4.119519274376417002e+02 0.000000000000000000e+00
4.122149659863945317e+02 0.000000000000000000e+00
4.124624036281178974e+02 0.000000000000000000e+00
4.127232653061224710e+02 0.000000000000000000e+00
4.129795918367346985e+02 0.000000000000000000e+00
4.132324716553288226e+02 0.000000000000000000e+00
4.134811791383219770e+02 0.000000000000000000e+00
nan -1.000000000000000000e+00
4.139702494331065736e+02 0.000000000000000000e+00
4.142340136054421578e+02 0.000000000000000000e+00
4.144823582766439927e+02 0.000000000000000000e+00
4.147348752834466836e+02 0.000000000000000000e+00
4.149866666666666788e+02 0.000000000000000000e+00
4.152366439909296787e+02 0.000000000000000000e+00
nan -1.000000000000000000e+00
nan -1.000000000000000000e+00
4.159713378684807026e+02 0.000000000000000000e+00
4.162478004535147420e+02 0.000000000000000000e+00
4.164883446712017872e+02 0.000000000000000000e+00
4.167453968253968242e+02 0.000000000000000000e+00
4.170002721088435464e+02 0.000000000000000000e+00
4.172444444444444684e+02 0.000000000000000000e+00
4.174949659863945612e+02 0.000000000000000000e+00
nan -1.000000000000000000e+00
4.179873015873016016e+02 0.000000000000000000e+00
4.182490702947845875e+02 0.000000000000000000e+00
4.184937868480725456e+02 0.000000000000000000e+00
4.187535600907029334e+02 0.000000000000000000e+00
4.190058956916099646e+02 0.000000000000000000e+00
4.192625850340136253e+02 0.000000000000000000e+00
4.195056689342403615e+02 0.000000000000000000e+00
4.197736054421768586e+02 0.000000000000000000e+00
4.200139682539682440e+02 0.000000000000000000e+00
4.202731972789115389e+02 0.000000000000000000e+00
4.205195464852607756e+02 0.000000000000000000e+00
4.207744217687074979e+02 0.000000000000000000e+00
4.210300226757369728e+02 0.000000000000000000e+00
4.212818140589569111e+02 0.000000000000000000e+00
4.215339682539682258e+02 0.000000000000000000e+00
4.217745124716553278e+02 0.000000000000000000e+00
4.220486167800453359e+02 0.000000000000000000e+00
4.223087528344671000e+02 0.000000000000000000e+00
4.225500226757369546e+02 0.000000000000000000e+00
4.228117913832199406e+02 0.000000000000000000e+00
4.230793650793650613e+02 0.000000000000000000e+00
4.233360544217687220e+02 0.000000000000000000e+00
nan -1.000000000000000000e+00
4.238117006802721107e+02 0.000000000000000000e+00
4.240493424036281453e+02 0.000000000000000000e+00
4.243082086167800639e+02 0.000000000000000000e+00
4.245605442176870952e+02 0.000000000000000000e+00
4.248019954648526095e+02 0.000000000000000000e+00
4.250577777777778010e+02 0.000000000000000000e+00
4.253021315192743828e+02 0.000000000000000000e+00
4.255370521541950097e+02 0.000000000000000000e+00
4.258013605442176868e+02 0.000000000000000000e+00
4.260469841269841140e+02 0.000000000000000000e+00
4.263065759637188421e+02 0.000000000000000000e+00
4.265500226757369546e+02 0.000000000000000000e+00
4.268096145124716827e+02 0.000000000000000000e+00
4.270635827664399358e+02 0.000000000000000000e+00
4.273197278911564467e+02 0.000000000000000000e+00
4.275622675736961469e+02 0.000000000000000000e+00
4.278258503401360713e+02 0.000000000000000000e+00
4.280760090702947878e+02 0.000000000000000000e+00
4.283365079365079282e+02 0.000000000000000000e+00
4.285921088435374031e+02 0.000000000000000000e+00
4.288495238095238165e+02 0.000000000000000000e+00
4.291009523809523785e+02 0.000000000000000000e+00
4.293551020408163481e+02 0.000000000000000000e+00
4.296000000000000227e+02 0.000000000000000000e+00
4.298481632653061411e+02 0.000000000000000000e+00
4.301092063492063744e+02 0.000000000000000000e+00
4.303707936507936438e+02 0.000000000000000000e+00
4.306184126984127261e+02 0.000000000000000000e+00
4.308830839002267794e+02 0.000000000000000000e+00
4.311397732426303833e+02 0.000000000000000000e+00
4.313984580498866421e+02 0.000000000000000000e+00
4.316466213151927604e+02 0.000000000000000000e+00
4.319051247165533027e+02 0.000000000000000000e+00
4.321563718820861482e+02 0.000000000000000000e+00
4.324215873015872944e+02 0.000000000000000000e+00
4.326697505668934127e+02 0.000000000000000000e+00
4.329282539682539550e+02 0.000000000000000000e+00
4.331785941043083881e+02 0.000000000000000000e+00
4.334403628117913740e+02 0.000000000000000000e+00
4.336883446712018326e+02 0.000000000000000000e+00
4.339312471655328523e+02 0.000000000000000000e+00
4.342020861678004735e+02 0.000000000000000000e+00
4.344694784580498776e+02 0.000000000000000000e+00
4.347160090702947741e+02 0.000000000000000000e+00
4.349759637188208785e+02 0.000000000000000000e+00
4.352250340136054660e+02 0.000000000000000000e+00
4.354808163265306007e+02 0.000000000000000000e+00
4.357202721088435169e+02 0.000000000000000000e+00
4.359912925170067979e+02 0.000000000000000000e+00
4.362338321995464980e+02 0.000000000000000000e+00
4.364879818594104108e+02 0.000000000000000000e+00
4.367388662131519368e+02 0.000000000000000000e+00
4.369990022675737009e+02 0.000000000000000000e+00
4.372406349206349319e+02 0.000000000000000000e+00
4.375005895691609794e+02 0.000000000000000000e+00
4.377480272108843451e+02 0.000000000000000000e+00
4.380112471655328932e+02 0.000000000000000000e+00
4.382588662131519186e+02 0.000000000000000000e+00
4.385264399092970393e+02 0.000000000000000000e+00
4.387653514739229195e+02 0.000000000000000000e+00
4.390289342403627870e+02 0.000000000000000000e+00
4.392823582766440040e+02 0.000000000000000000e+00
4.395323356009070039e+02 0.000000000000000000e+00
nan -1.000000000000000000e+00
4.400253968253968537e+02 0.000000000000000000e+00
4.402603174603174807e+02 0.000000000000000000e+00
4.405396825396825307e+02 0.000000000000000000e+00
4.407921995464852785e+02 0.000000000000000000e+00
4.410409070294784328e+02 0.000000000000000000e+00
4.412907029478458298e+02 0.000000000000000000e+00
4.415385034013605718e+02 0.000000000000000000e+00
4.417852154195011281e+02 0.000000000000000000e+00
4.420257596371882300e+02 0.000000000000000000e+00
4.422846258503401486e+02 0.000000000000000000e+00
4.425453061224490057e+02 0.000000000000000000e+00
4.427892970521542111e+02 0.000000000000000000e+00
4.430505215419501042e+02 0.000000000000000000e+00
4.433014058956916301e+02 0.000000000000000000e+00
4.435611791383220179e+02 0.000000000000000000e+00
4.438071655328798215e+02 0.000000000000000000e+00
4.440689342403628075e+02 0.000000000000000000e+00
4.443151020408163276e+02 0.000000000000000000e+00
4.445683446712018281e+02 0.000000000000000000e+00
4.448183219954648280e+02 0.000000000000000000e+00
4.450780952380952158e+02 0.000000000000000000e+00
4.453307936507936233e+02 0.000000000000000000e+00
4.455902040816326348e+02 0.000000000000000000e+00
4.458429024943310424e+02 0.000000000000000000e+00
4.460878004535147170e+02 0.000000000000000000e+00
4.463502947845805124e+02 0.000000000000000000e+00
4.466162358276644113e+02 0.000000000000000000e+00
4.468600453514739002e+02 0.000000000000000000e+00
4.471221768707483193e+02 0.000000000000000000e+00
4.473736054421768813e+02 0.000000000000000000e+00
4.476313832199546709e+02 0.000000000000000000e+00
4.478864399092970530e+02 0.000000000000000000e+00
4.481512925170068229e+02 0.000000000000000000e+00
4.483898412698412699e+02 0.000000000000000000e+00
4.486494331065759411e+02 0.000000000000000000e+00
4.488948752834467086e+02 0.000000000000000000e+00
4.491537414965986272e+02 0.000000000000000000e+00
4.493982766439909255e+02 0.000000000000000000e+00
4.496654875283446700e+02 0.000000000000000000e+00
4.499140136054421646e+02 0.000000000000000000e+00
4.501643537414965976e+02 0.000000000000000000e+00
4.504263038548753002e+02 0.000000000000000000e+00
4.506837188208616567e+02 0.000000000000000000e+00
4.509239002267573824e+02 0.000000000000000000e+00
4.511824036281179247e+02 0.000000000000000000e+00
4.514403628117913740e+02 0.000000000000000000e+00
4.516961451247165655e+02 0.000000000000000000e+00
4.519392290249433017e+02 0.000000000000000000e+00
4.522033560090703190e+02 0.000000000000000000e+00
4.524518820861678137e+02 0.000000000000000000e+00
4.527031292517006591e+02 0.000000000000000000e+00
4.529580045351473814e+02 0.000000000000000000e+00
4.532203174603174602e+02 0.000000000000000000e+00
4.534701133786848004e+02 0.000000000000000000e+00
4.537240816326530535e+02 0.000000000000000000e+00
4.539785941043083994e+02 0.000000000000000000e+00
4.542269387755101775e+02 0.000000000000000000e+00
4.544807256235827708e+02 0.000000000000000000e+00
4.547426757369614734e+02 0.000000000000000000e+00
4.549839455782312712e+02 0.000000000000000000e+00
4.552458956916099737e+02 0.000000000000000000e+00
4.555031292517006705e+02 0.000000000000000000e+00
nan -1.000000000000000000e+00
4.559858503401360394e+02 0.000000000000000000e+00
4.562381859410430707e+02 0.000000000000000000e+00
4.564780045351474200e+02 0.000000000000000000e+00
4.567492063492063608e+02 0.000000000000000000e+00
4.570026303854875209e+02 0.000000000000000000e+00
4.572549659863945521e+02 0.000000000000000000e+00
4.575051247165532686e+02 0.000000000000000000e+00
4.577502040816326598e+02 0.000000000000000000e+00
4.579941950113378653e+02 0.000000000000000000e+00
4.582485260770974946e+02 0.000000000000000000e+00
4.585003174603174330e+02 0.000000000000000000e+00
4.587566439909297173e+02 0.000000000000000000e+00
4.589990022675737009e+02 0.000000000000000000e+00
4.592589569160997485e+02 0.000000000000000000e+00
4.595040362811791397e+02 0.000000000000000000e+00
4.597512925170067888e+02 0.000000000000000000e+00
4.599920181405895505e+02 0.000000000000000000e+00
4.602530612244897839e+02 0.000000000000000000e+00
4.604941496598639219e+02 0.000000000000000000e+00
4.607551927437641552e+02 0.000000000000000000e+00
4.609966439909297264e+02 0.000000000000000000e+00
4.612584126984127124e+02 0.000000000000000000e+00
4.615045804988662326e+02 0.000000000000000000e+00
4.617605442176870838e+02 0.000000000000000000e+00
4.620076190476190732e+02 0.000000000000000000e+00
4.622643083900226770e+02 0.000000000000000000e+00
4.625092063492063517e+02 0.000000000000000000e+00
4.627706122448979613e+02 0.000000000000000000e+00
4.630086167800453723e+02 0.000000000000000000e+00
4.632712925170068274e+02 0.000000000000000000e+00
4.635287074829931839e+02 0.000000000000000000e+00
4.637814058956915915e+02 0.000000000000000000e+00
4.640266666666666424e+02 0.000000000000000000e+00
4.642920634920635052e+02 0.000000000000000000e+00
4.645297052154194830e+02 0.000000000000000000e+00
4.647943764172335364e+02 0.000000000000000000e+00
4.650394557823129276e+02 0.000000000000000000e+00
4.652956009070294954e+02 0.000000000000000000e+00
4.655330612244898134e+02 0.000000000000000000e+00
4.657901133786847936e+02 0.000000000000000000e+00
4.660413605442176959e+02 0.000000000000000000e+00
4.662991383219954855e+02 0.000000000000000000e+00
4.665516553287981765e+02 0.000000000000000000e+00
4.668074376417233680e+02 0.000000000000000000e+00
4.670588662131519300e+02 0.000000000000000000e+00
4.673191836734694107e+02 0.000000000000000000e+00
nan -1.000000000000000000e+00
4.678126077097505799e+02 0.000000000000000000e+00
4.680749206349206588e+02 0.000000000000000000e+00
4.683131065759637295e+02 0.000000000000000000e+00
4.685683446712018281e+02 0.000000000000000000e+00
4.688239455782313030e+02 0.000000000000000000e+00
4.690726530612245142e+02 0.000000000000000000e+00
4.693240816326530762e+02 0.000000000000000000e+00
4.695609977324263014e+02 0.000000000000000000e+00
4.698224036281179110e+02 0.000000000000000000e+00
4.700658503401360804e+02 0.000000000000000000e+00
4.703287074829931953e+02 0.000000000000000000e+00
4.705678004535147352e+02 0.000000000000000000e+00
4.708346485260771033e+02 0.000000000000000000e+00
4.710741043083900195e+02 0.000000000000000000e+00
4.713396825396825420e+02 0.000000000000000000e+00
4.715853061224489693e+02 0.000000000000000000e+00
4.718383673469387531e+02 0.000000000000000000e+00
4.720816326530612059e+02 0.000000000000000000e+00
4.723434013605441919e+02 0.000000000000000000e+00
4.725930158730158723e+02 0.000000000000000000e+00
4.728602267573696167e+02 0.000000000000000000e+00
4.731034920634920695e+02 0.000000000000000000e+00
4.733516553287981878e+02 0.000000000000000000e+00
4.735936507936507951e+02 0.000000000000000000e+00
4.738594104308389774e+02 0.000000000000000000e+00
4.741061224489795904e+02 0.000000000000000000e+00
4.743639002267573801e+02 0.000000000000000000e+00
4.746020861678004508e+02 0.000000000000000000e+00
4.748585941043083949e+02 0.000000000000000000e+00
4.750898866213152019e+02 0.000000000000000000e+00
4.753596371882086373e+02 0.000000000000000000e+00
nan -1.000000000000000000e+00
nan -1.000000000000000000e+00
nan -1.000000000000000000e+00
nan -1.000000000000000000e+00
4.765808616780045099e+02 0.000000000000000000e+00
4.768413605442177072e+02 0.000000000000000000e+00
4.770893424036281090e+02 0.000000000000000000e+00
4.773389569160997894e+02 0.000000000000000000e+00
4.776030839002267498e+02 0.000000000000000000e+00
4.778430839002267589e+02 0.000000000000000000e+00
4.780928798185940991e+02 0.000000000000000000e+00
4.783421315192744032e+02 0.000000000000000000e+00
4.786000907029478526e+02 0.000000000000000000e+00
4.788558730158730441e+02 0.000000000000000000e+00
4.791118367346938953e+02 0.000000000000000000e+00
4.793567346938775700e+02 0.000000000000000000e+00
4.796246712018140670e+02 0.000000000000000000e+00
4.798702947845804943e+02 0.000000000000000000e+00
4.801229931972789018e+02 0.000000000000000000e+00
4.803795011337868459e+02 0.000000000000000000e+00
4.806325623582766298e+02 0.000000000000000000e+00
4.808805442176870883e+02 0.000000000000000000e+00
4.811252607709750464e+02 0.000000000000000000e+00
4.813665306122449010e+02 0.000000000000000000e+00
4.816136054421768904e+02 0.000000000000000000e+00
4.818704761904762108e+02 0.000000000000000000e+00
4.821173696145124836e+02 0.000000000000000000e+00
nan -1.000000000000000000e+00
4.826265759637188353e+02 0.000000000000000000e+00
4.828794557823129026e+02 0.000000000000000000e+00
4.831276190476190209e+02 0.000000000000000000e+00
4.833708843537414737e+02 0.000000000000000000e+00
4.836348299319727744e+02 0.000000000000000000e+00
4.838728344671201853e+02 0.000000000000000000e+00
nan -1.000000000000000000e+00
4.843771428571428714e+02 0.000000000000000000e+00
4.846254875283446495e+02 0.000000000000000000e+00
4.848752834467120465e+02 0.000000000000000000e+00
4.851406802721088525e+02 0.000000000000000000e+00
4.853819501133787071e+02 0.000000000000000000e+00
4.856264852607709486e+02 0.000000000000000000e+00
4.858635827664398903e+02 0.000000000000000000e+00
4.861235374149659947e+02 0.000000000000000000e+00
4.863776870748299075e+02 0.000000000000000000e+00
4.866300226757369387e+02 0.000000000000000000e+00
4.868905215419501360e+02 0.000000000000000000e+00
4.871385034013605377e+02 0.000000000000000000e+00
4.873910204081632855e+02 0.000000000000000000e+00
4.876484353741496420e+02 0.000000000000000000e+00
4.879031292517007046e+02 0.000000000000000000e+00
4.881531065759637045e+02 0.000000000000000000e+00
4.884088888888888960e+02 0.000000000000000000e+00
4.886532426303854777e+02 0.000000000000000000e+00
4.889131972789115821e+02 0.000000000000000000e+00
4.891528344671201580e+02 0.000000000000000000e+00
4.894078911564625969e+02 0.000000000000000000e+00
nan -1.000000000000000000e+00
4.898980498866213225e+02 0.000000000000000000e+00
4.901365986394557694e+02 0.000000000000000000e+00
4.903590022675737146e+02 0.000000000000000000e+00
4.906372789115646356e+02 0.000000000000000000e+00
4.908870748299319757e+02 0.000000000000000000e+00
4.911345124716553414e+02 0.000000000000000000e+00
4.914028117913832148e+02 0.000000000000000000e+00
4.916230385487528451e+02 0.000000000000000000e+00
nan -1.000000000000000000e+00
4.921186394557823292e+02 0.000000000000000000e+00
nan -1.000000000000000000e+00
4.926078911564625855e+02 0.000000000000000000e+00
4.928789115646258665e+02 0.000000000000000000e+00
4.931247165532879535e+02 0.000000000000000000e+00
4.933785034013605468e+02 0.000000000000000000e+00
4.936360997732426199e+02 0.000000000000000000e+00
nan -1.000000000000000000e+00
4.941097505668934105e+02 0.000000000000000000e+00
4.943702494331065509e+02 0.000000000000000000e+00
4.946098866213151837e+02 0.000000000000000000e+00
4.948658503401360349e+02 0.000000000000000000e+00
4.951178231292516898e+02 0.000000000000000000e+00
4.953656235827664318e+02 0.000000000000000000e+00
4.956152380952381122e+02 0.000000000000000000e+00
4.958644897959183595e+02 0.000000000000000000e+00
4.961077551020408123e+02 0.000000000000000000e+00
4.963519274376417343e+02 0.000000000000000000e+00
4.966078911564625855e+02 0.000000000000000000e+00
4.968595011337868641e+02 0.000000000000000000e+00
4.970938775510203982e+02 0.000000000000000000e+00
4.973569160997732297e+02 0.000000000000000000e+00
4.976076190476190391e+02 0.000000000000000000e+00
4.978655782312925453e+02 0.000000000000000000e+00
4.981095691609977507e+02 0.000000000000000000e+00
4.983658956916099783e+02 0.000000000000000000e+00
4.986115192743764055e+02 0.000000000000000000e+00
4.988640362811791533e+02 0.000000000000000000e+00
4.991036734693877293e+02 0.000000000000000000e+00
4.993687074829932158e+02 0.000000000000000000e+00
4.996210430839002470e+02 0.000000000000000000e+00
4.998753741496598764e+02 0.000000000000000000e+00
nan -1.000000000000000000e+00
5.003287074829931953e+02 0.000000000000000000e+00
5.006062585034013637e+02 0.000000000000000000e+00
5.008562358276644204e+02 0.000000000000000000e+00
5.011083900226757351e+02 0.000000000000000000e+00
5.013429478458049857e+02 0.000000000000000000e+00
5.016177777777778033e+02 0.000000000000000000e+00
5.018546938775510284e+02 0.000000000000000000e+00
5.020983219954648575e+02 0.000000000000000000e+00
5.023432199546485322e+02 0.000000000000000000e+00
5.025863038548752684e+02 0.000000000000000000e+00
5.028451700680271870e+02 0.000000000000000000e+00
5.030889795918367327e+02 0.000000000000000000e+00
5.033414965986394805e+02 0.000000000000000000e+00
5.035996371882085896e+02 0.000000000000000000e+00
5.038429024943310424e+02 0.000000000000000000e+00
5.040883446712018099e+02 0.000000000000000000e+00
5.043517460317460177e+02 0.000000000000000000e+00
5.045982766439909142e+02 0.000000000000000000e+00
nan -1.000000000000000000e+00
nan -1.000000000000000000e+00
nan -1.000000000000000000e+00
nan -1.000000000000000000e+00
nan -1.000000000000000000e+00
nan -1.000000000000000000e+00
nan -1.000000000000000000e+00
nan -1.000000000000000000e+00
nan -1.000000000000000000e+00
5.070465306122449078e+02 0.000000000000000000e+00
5.072680272108843269e+02 0.000000000000000000e+00
5.075490249433106555e+02 0.000000000000000000e+00
5.078066213151927286e+02 0.000000000000000000e+00
nan -1.000000000000000000e+00
nan -1.000000000000000000e+00
nan -1.000000000000000000e+00
5.087951020408163458e+02 0.000000000000000000e+00
nan -1.000000000000000000e+00
5.092968707482993409e+02 0.000000000000000000e+00
5.095586394557823269e+02 0.000000000000000000e+00
5.097990022675737123e+02 0.000000000000000000e+00
5.100384580498866285e+02 0.000000000000000000e+00
5.102915192743764123e+02 0.000000000000000000e+00
5.105456689342403820e+02 0.000000000000000000e+00
5.107945578231292529e+02 0.000000000000000000e+00
5.110430839002267476e+02 0.000000000000000000e+00
5.113010430839002538e+02 0.000000000000000000e+00
5.115475736961451503e+02 0.000000000000000000e+00
5.118017233560090631e+02 0.000000000000000000e+00
5.120419047619047888e+02 0.000000000000000000e+00
5.123040362811791510e+02 0.000000000000000000e+00
5.125473015873016038e+02 0.000000000000000000e+00
5.128012698412698001e+02 0.000000000000000000e+00
5.130467120181406244e+02 0.000000000000000000e+00
5.132974149659863770e+02 0.000000000000000000e+00
5.135522902494330992e+02 0.000000000000000000e+00
5.138024489795918726e+02 0.000000000000000000e+00
5.140469841269841709e+02 0.000000000000000000e+00
5.143000453514739547e+02 0.000000000000000000e+00
5.145541950113379244e+02 0.000000000000000000e+00
5.148029024943310787e+02 0.000000000000000000e+00
5.150479818594104700e+02 0.000000000000000000e+00
5.153084807256235536e+02 0.000000000000000000e+00
5.155653514739228740e+02 0.000000000000000000e+00
5.158136961451247089e+02 0.000000000000000000e+00
nan -1.000000000000000000e+00
5.162586848072562589e+02 0.000000000000000000e+00
5.165536507936508315e+02 0.000000000000000000e+00
5.167981859410431298e+02 0.000000000000000000e+00
5.170539682539682644e+02 0.000000000000000000e+00
5.172972335600907172e+02 0.000000000000000000e+00
5.175517460317460063e+02 0.000000000000000000e+00
5.177962811791383047e+02 0.000000000000000000e+00
5.180393650793650977e+02 0.000000000000000000e+00
5.182913378684806958e+02 0.000000000000000000e+00
5.185429478458049743e+02 0.000000000000000000e+00
5.187996371882086351e+02 0.000000000000000000e+00
5.190490702947845421e+02 0.000000000000000000e+00
5.193030385487528520e+02 0.000000000000000000e+00
5.195608163265305848e+02 0.000000000000000000e+00
5.198040816326530376e+02 0.000000000000000000e+00
5.200618594104308841e+02 0.000000000000000000e+00
5.203082086167800071e+02 0.000000000000000000e+00
5.205563718820861823e+02 0.000000000000000000e+00
5.208192290249432972e+02 0.000000000000000000e+00
5.210708390022675758e+02 0.000000000000000000e+00
5.213144671201814617e+02 0.000000000000000000e+00
5.215727891156462874e+02 0.000000000000000000e+00
5.218249433106575452e+02 0.000000000000000000e+00
5.220790929705215149e+02 0.000000000000000000e+00
5.223385034013605264e+02 0.000000000000000000e+00
5.225770521541950302e+02 0.000000000000000000e+00
nan -1.000000000000000000e+00
5.230704761904761426e+02 0.000000000000000000e+00
5.233248072562357720e+02 0.000000000000000000e+00
5.235727891156462874e+02 0.000000000000000000e+00
nan -1.000000000000000000e+00
nan -1.000000000000000000e+00
5.242940589569160466e+02 0.000000000000000000e+00
5.245552834467119965e+02 0.000000000000000000e+00
5.248012698412698001e+02 0.000000000000000000e+00
5.250494331065759752e+02 0.000000000000000000e+00
5.252950566893424593e+02 0.000000000000000000e+00
5.255401360544217368e+02 0.000000000000000000e+00
5.257888435374150049e+02 0.000000000000000000e+00
5.260313832199547051e+02 0.000000000000000000e+00
5.262926077097505413e+02 0.000000000000000000e+00
5.265329705215419835e+02 0.000000000000000000e+00
5.267914739229024690e+02 0.000000000000000000e+00
5.270434467120181807e+02 0.000000000000000000e+00
5.272970521541950575e+02 0.000000000000000000e+00
5.275566439909297287e+02 0.000000000000000000e+00
5.278095238095238528e+02 0.000000000000000000e+00
5.280495238095238619e+02 0.000000000000000000e+00
5.282799092970521997e+02 0.000000000000000000e+00
5.285518367346938930e+02 0.000000000000000000e+00
5.288108843537414714e+02 0.000000000000000000e+00
5.290532426303855118e+02 0.000000000000000000e+00
5.293057596371882028e+02 0.000000000000000000e+00
5.295580952380952340e+02 0.000000000000000000e+00
5.298120634920635439e+02 0.000000000000000000e+00
5.300517006802721198e+02 0.000000000000000000e+00
5.303109297052154716e+02 0.000000000000000000e+00
5.305521995464852125e+02 0.000000000000000000e+00
5.308123356009069767e+02 0.000000000000000000e+00
5.310561451247165223e+02 0.000000000000000000e+00
5.313213605442176686e+02 0.000000000000000000e+00
5.315669841269841527e+02 0.000000000000000000e+00
5.318086167800453268e+02 0.000000000000000000e+00
5.320468027210883974e+02 0.000000000000000000e+00
5.323141950113379153e+02 0.000000000000000000e+00
5.325494784580498617e+02 0.000000000000000000e+00
5.328130612244898430e+02 0.000000000000000000e+00
5.330441723356009334e+02 0.000000000000000000e+00
5.332981405895691296e+02 0.000000000000000000e+00
5.335512018140589134e+02 0.000000000000000000e+00
5.337960997732426449e+02 0.000000000000000000e+00
5.340377324263038190e+02 0.000000000000000000e+00
5.342875283446711592e+02 0.000000000000000000e+00
5.345237188208616317e+02 0.000000000000000000e+00
5.347833106575964166e+02 0.000000000000000000e+00
5.350222222222222399e+02 0.000000000000000000e+00
5.352812698412698182e+02 0.000000000000000000e+00
5.355334240362811897e+02 0.000000000000000000e+00
5.357879365079364788e+02 0.000000000000000000e+00
5.360328344671202103e+02 0.000000000000000000e+00
5.362855328798185610e+02 0.000000000000000000e+00
5.365282539682539209e+02 0.000000000000000000e+00
5.367911111111111495e+02 0.000000000000000000e+00
5.370332879818594165e+02 0.000000000000000000e+00
5.372946938775510262e+02 0.000000000000000000e+00
5.375450340136054592e+02 0.000000000000000000e+00
5.378011791383220270e+02 0.000000000000000000e+00
5.380399092970521906e+02 0.000000000000000000e+00
5.382946031746031395e+02 0.000000000000000000e+00
5.385362358276644272e+02 0.000000000000000000e+00
5.387916553287982424e+02 0.000000000000000000e+00
5.390398185941043039e+02 0.000000000000000000e+00
5.392936054421768404e+02 0.000000000000000000e+00
5.395522902494330992e+02 0.000000000000000000e+00
5.398006349206349341e+02 0.000000000000000000e+00
nan -1.000000000000000000e+00
5.402550566893423820e+02 0.000000000000000000e+00
nan -1.000000000000000000e+00
5.407912925169999880e+02 0.000000000000000000e+00
5.410503401360543876e+02 0.000000000000000000e+00
5.412907029478458298e+02 0.000000000000000000e+00
5.415426757369614279e+02 0.000000000000000000e+00
5.417912018140589225e+02 0.000000000000000000e+00
5.420331972789115298e+02 0.000000000000000000e+00
5.422710204081632810e+02 0.000000000000000000e+00
5.425304308390022925e+02 0.000000000000000000e+00
5.427847619047619219e+02 0.000000000000000000e+00
5.430271201814058486e+02 0.000000000000000000e+00
5.432814512471654780e+02 0.000000000000000000e+00
5.435356009070294476e+02 0.000000000000000000e+00
5.437721541950113533e+02 0.000000000000000000e+00
nan -1.000000000000000000e+00
5.442394557823129162e+02 0.000000000000000000e+00
5.445066666666666606e+02 0.000000000000000000e+00
5.447649886621314863e+02 0.000000000000000000e+00
5.450162358276644454e+02 0.000000000000000000e+00
5.452624036281179087e+02 0.000000000000000000e+00
5.455114739229024963e+02 0.000000000000000000e+00
5.457534693877551035e+02 0.000000000000000000e+00
5.459965532879818966e+02 0.000000000000000000e+00
5.462461678004534633e+02 0.000000000000000000e+00
5.464872562358276582e+02 0.000000000000000000e+00
5.467350566893424002e+02 0.000000000000000000e+00
5.469819501133787298e+02 0.000000000000000000e+00
5.472489795918367008e+02 0.000000000000000000e+00
5.475038548752834231e+02 0.000000000000000000e+00
5.477610884353741767e+02 0.000000000000000000e+00
nan -1.000000000000000000e+00
5.482485260770974946e+02 0.000000000000000000e+00
5.485034013605442169e+02 0.000000000000000000e+00
5.487524716553288044e+02 0.000000000000000000e+00
5.489884807256236172e+02 0.000000000000000000e+00
5.492518820861678250e+02 0.000000000000000000e+00
5.495051247165532686e+02 0.000000000000000000e+00
5.497552834467120420e+02 0.000000000000000000e+00
5.499989115646258142e+02 0.000000000000000000e+00
5.502474376417233088e+02 0.000000000000000000e+00
5.504852607709750600e+02 0.000000000000000000e+00
5.507470294784581029e+02 0.000000000000000000e+00
5.509910204081633083e+02 0.000000000000000000e+00
5.512417233560090608e+02 0.000000000000000000e+00
5.514969614512472162e+02 0.000000000000000000e+00
5.517503854875283196e+02 0.000000000000000000e+00
nan -1.000000000000000000e+00
nan -1.000000000000000000e+00
5.524825396825397092e+02 0.000000000000000000e+00
5.527386848072562771e+02 0.000000000000000000e+00
5.529875736961450912e+02 0.000000000000000000e+00
5.532415419501134011e+02 0.000000000000000000e+00
5.534902494331065554e+02 0.000000000000000000e+00
5.537353287981859467e+02 0.000000000000000000e+00
5.539807709750566573e+02 0.000000000000000000e+00
5.542361904761904725e+02 0.000000000000000000e+00
5.544761904761904816e+02 0.000000000000000000e+00
5.547299773242630181e+02 0.000000000000000000e+00
5.549707029478457798e+02 0.000000000000000000e+00
5.552342857142857611e+02 0.000000000000000000e+00
5.554839002267573278e+02 0.000000000000000000e+00
5.557309750566893172e+02 0.000000000000000000e+00
nan -1.000000000000000000e+00
nan -1.000000000000000000e+00
nan -1.000000000000000000e+00
nan -1.000000000000000000e+00
5.569759637188208217e+02 0.000000000000000000e+00
5.572297505668934718e+02 0.000000000000000000e+00
5.574592290249432835e+02 0.000000000000000000e+00
5.577175510204081093e+02 0.000000000000000000e+00
5.579639002267573460e+02 0.000000000000000000e+00
5.582071655328797988e+02 0.000000000000000000e+00
5.584451700680272097e+02 0.000000000000000000e+00
5.586924263038548588e+02 0.000000000000000000e+00
5.589340589569161466e+02 0.000000000000000000e+00
5.591907482993196936e+02 0.000000000000000000e+00
5.594407256235828072e+02 0.000000000000000000e+00
5.596916099773242195e+02 0.000000000000000000e+00
nan -1.000000000000000000e+00
nan -1.000000000000000000e+00
nan -1.000000000000000000e+00
nan -1.000000000000000000e+00
5.608834467120180989e+02 0.000000000000000000e+00
5.611370521541949756e+02 0.000000000000000000e+00
5.613785034013604900e+02 0.000000000000000000e+00
5.616315646258503875e+02 0.000000000000000000e+00
5.618697505668934582e+02 0.000000000000000000e+00
5.621184580498866126e+02 0.000000000000000000e+00
5.623637188208616635e+02 0.000000000000000000e+00
5.626225850340135821e+02 0.000000000000000000e+00
5.628649433106576225e+02 0.000000000000000000e+00
5.631172789115646538e+02 0.000000000000000000e+00
5.633697959183673447e+02 0.000000000000000000e+00
5.636114285714285188e+02 0.000000000000000000e+00
nan -1.000000000000000000e+00
nan -1.000000000000000000e+00
nan -1.000000000000000000e+00
nan -1.000000000000000000e+00
5.648217687074829882e+02 0.000000000000000000e+00
5.650704761904761426e+02 0.000000000000000000e+00
5.653302494331065873e+02 0.000000000000000000e+00
5.655668027210883793e+02 0.000000000000000000e+00
5.658062585034014091e+02 0.000000000000000000e+00
5.660642176870748017e+02 0.000000000000000000e+00
5.663176417233560187e+02 0.000000000000000000e+00
5.665558276643990894e+02 0.000000000000000000e+00
5.668052607709751101e+02 0.000000000000000000e+00
5.670474376417233771e+02 0.000000000000000000e+00
5.673021315192743259e+02 0.000000000000000000e+00
5.675508390022675940e+02 0.000000000000000000e+00
5.677960997730000372e+02 0.000000000000000000e+00
5.680511564625850269e+02 0.000000000000000000e+00
5.682953287980000141e+02 0.000000000000000000e+00
5.685512925170068002e+02 0.000000000000000000e+00
5.687898412698413040e+02 0.000000000000000000e+00
5.690427210884354281e+02 0.000000000000000000e+00
5.692888888888888914e+02 0.000000000000000000e+00
5.695448526077097995e+02 0.000000000000000000e+00
5.697843083900227157e+02 0.000000000000000000e+00
5.700408163265306030e+02 0.000000000000000000e+00
5.702853514739229013e+02 0.000000000000000000e+00
5.705473015873016038e+02 0.000000000000000000e+00
5.707818594104307977e+02 0.000000000000000000e+00
5.710336507936508497e+02 0.000000000000000000e+00
5.712850793650793548e+02 0.000000000000000000e+00
5.715245351473922710e+02 0.000000000000000000e+00
5.717788662131519004e+02 0.000000000000000000e+00
5.720234013605441987e+02 0.000000000000000000e+00
5.722604988662131973e+02 0.000000000000000000e+00
5.725153741496599196e+02 0.000000000000000000e+00
5.727653514739229195e+02 0.000000000000000000e+00
5.730122448979591354e+02 0.000000000000000000e+00
5.732482539682539482e+02 0.000000000000000000e+00
5.735073015873016402e+02 0.000000000000000000e+00
5.737541950113378562e+02 0.000000000000000000e+00
5.739978231292517421e+02 0.000000000000000000e+00
5.742454421768707107e+02 0.000000000000000000e+00
5.745004988662132064e+02 0.000000000000000000e+00
5.747435827664398857e+02 0.000000000000000000e+00
5.749951927437641643e+02 0.000000000000000000e+00
5.752350113378685137e+02 0.000000000000000000e+00
5.754820861678005031e+02 0.000000000000000000e+00
5.757418594104308340e+02 0.000000000000000000e+00
5.759833106575963484e+02 0.000000000000000000e+00
5.762336507936507815e+02 0.000000000000000000e+00
5.764910657596371948e+02 0.000000000000000000e+00
5.767390476190475965e+02 0.000000000000000000e+00
5.769875736961450912e+02 0.000000000000000000e+00
5.772404535147392153e+02 0.000000000000000000e+00
5.774935147392289991e+02 0.000000000000000000e+00
5.777369614512471117e+02 0.000000000000000000e+00
5.779854875283447200e+02 0.000000000000000000e+00
5.782414512471655144e+02 0.000000000000000000e+00
5.784856235827664932e+02 0.000000000000000000e+00
5.787279818594104199e+02 0.000000000000000000e+00
5.789781405895691933e+02 0.000000000000000000e+00
nan -1.000000000000000000e+00
nan -1.000000000000000000e+00
nan -1.000000000000000000e+00
nan -1.000000000000000000e+00
nan -1.000000000000000000e+00
nan -1.000000000000000000e+00
nan -1.000000000000000000e+00
5.809570975056689122e+02 0.000000000000000000e+00
5.811923809523809723e+02 0.000000000000000000e+00
5.814421768707483125e+02 0.000000000000000000e+00
5.816885260770975492e+02 0.000000000000000000e+00
5.819348752834466723e+02 0.000000000000000000e+00
5.821824943310657545e+02 0.000000000000000000e+00
5.824301133786848368e+02 0.000000000000000000e+00
5.826690249433106601e+02 0.000000000000000000e+00
5.829206349206349387e+02 0.000000000000000000e+00
5.831526530612244414e+02 0.000000000000000000e+00
5.834073469387755040e+02 0.000000000000000000e+00
5.836495238095237710e+02 0.000000000000000000e+00
nan -1.000000000000000000e+00
5.841327891156462329e+02 0.000000000000000000e+00
5.843876643990929551e+02 0.000000000000000000e+00
5.846300226757369956e+02 0.000000000000000000e+00
5.848789115646258097e+02 0.000000000000000000e+00
5.851062131519274772e+02 0.000000000000000000e+00
5.853661678004534679e+02 0.000000000000000000e+00
5.855994557823129298e+02 0.000000000000000000e+00
5.858592290249432608e+02 0.000000000000000000e+00
5.860988662131519504e+02 0.000000000000000000e+00
5.863424943310657227e+02 0.000000000000000000e+00
5.865826757369615052e+02 0.000000000000000000e+00
nan -1.000000000000000000e+00
nan -1.000000000000000000e+00
nan -1.000000000000000000e+00
nan -1.000000000000000000e+00
nan -1.000000000000000000e+00
nan -1.000000000000000000e+00
5.883207256235828027e+02 0.000000000000000000e+00
5.885560090702947491e+02 0.000000000000000000e+00
5.887979591829999890e+02 0.000000000000000000e+00
5.890559637188208626e+02 0.000000000000000000e+00
5.893057596371882028e+02 0.000000000000000000e+00
5.895414058956915824e+02 0.000000000000000000e+00
5.898026303854875323e+02 0.000000000000000000e+00
5.900353741496599014e+02 0.000000000000000000e+00
5.902849886621314681e+02 0.000000000000000000e+00
5.905153741496599196e+02 0.000000000000000000e+00
5.907762358276644363e+02 0.000000000000000000e+00
5.910195011337868891e+02 0.000000000000000000e+00
5.912620408163264756e+02 0.000000000000000000e+00
5.914985941043083812e+02 0.000000000000000000e+00
5.917574603174602998e+02 0.000000000000000000e+00
5.920023582766440313e+02 0.000000000000000000e+00
5.922497959183673402e+02 0.000000000000000000e+00
5.924983219954648348e+02 0.000000000000000000e+00
5.927548299319728358e+02 0.000000000000000000e+00
5.930053514739229286e+02 0.000000000000000000e+00
5.932533333333333303e+02 0.000000000000000000e+00
5.934962358276643499e+02 0.000000000000000000e+00
nan -1.000000000000000000e+00
5.939860317460316992e+02 0.000000000000000000e+00
5.942283900226757396e+02 0.000000000000000000e+00
5.944858049886621529e+02 0.000000000000000000e+00
nan -1.000000000000000000e+00
nan -1.000000000000000000e+00
nan -1.000000000000000000e+00
nan -1.000000000000000000e+00
nan -1.000000000000000000e+00
5.959600907029478094e+02 0.000000000000000000e+00
5.962234920634920172e+02 0.000000000000000000e+00
5.964582312925169845e+02 0.000000000000000000e+00
5.967112925170067683e+02 0.000000000000000000e+00
5.969639909297052327e+02 0.000000000000000000e+00
5.972034467120181489e+02 0.000000000000000000e+00
5.974525170068027364e+02 0.000000000000000000e+00
5.977043083900226748e+02 0.000000000000000000e+00
5.979423129251700857e+02 0.000000000000000000e+00
5.981910204081632401e+02 0.000000000000000000e+00
5.984384580498866626e+02 0.000000000000000000e+00
5.986851700680272188e+02 0.000000000000000000e+00
5.989431292517007250e+02 0.000000000000000000e+00
5.991920181405895391e+02 0.000000000000000000e+00
5.994380045351473427e+02 0.000000000000000000e+00
5.996928798185940650e+02 0.000000000000000000e+00
5.999374149659863633e+02 0.000000000000000000e+00
6.001910204081632401e+02 0.000000000000000000e+00
6.004355555555555384e+02 0.000000000000000000e+00
6.006940589569161375e+02 0.000000000000000000e+00
6.009485714285714266e+02 0.000000000000000000e+00
6.011923809523809723e+02 0.000000000000000000e+00
6.014501587301587051e+02 0.000000000000000000e+00
6.017039455782312416e+02 0.000000000000000000e+00
6.019435827664399312e+02 0.000000000000000000e+00
6.022075283446712319e+02 0.000000000000000000e+00
nan -1.000000000000000000e+00
nan -1.000000000000000000e+00
nan -1.000000000000000000e+00
nan -1.000000000000000000e+00
nan -1.000000000000000000e+00
nan -1.000000000000000000e+00
6.039121995464852262e+02 0.000000000000000000e+00
6.041814058956915687e+02 0.000000000000000000e+00
6.044288435374149913e+02 0.000000000000000000e+00
6.046644897959183709e+02 0.000000000000000000e+00
6.049298866213151769e+02 0.000000000000000000e+00
6.051738775510203823e+02 0.000000000000000000e+00
6.054160544217687629e+02 0.000000000000000000e+00
6.056702040816326189e+02 0.000000000000000000e+00
6.059073015873016175e+02 0.000000000000000000e+00
6.061552834467120192e+02 0.000000000000000000e+00
6.063949206349205951e+02 0.000000000000000000e+00
6.066568707482992977e+02 0.000000000000000000e+00
6.068979591836734926e+02 0.000000000000000000e+00
6.071506575963718433e+02 0.000000000000000000e+00
6.073855782312924703e+02 0.000000000000000000e+00
6.076509750566893899e+02 0.000000000000000000e+00
6.078851700680272643e+02 0.000000000000000000e+00
6.081358730158730168e+02 0.000000000000000000e+00
6.083787755102040364e+02 0.000000000000000000e+00
6.086213151927437366e+02 0.000000000000000000e+00
6.088769160997732115e+02 0.000000000000000000e+00
6.091276190476190777e+02 0.000000000000000000e+00
6.093817687074830474e+02 0.000000000000000000e+00
6.096290249433106965e+02 0.000000000000000000e+00
6.098577777777777555e+02 0.000000000000000000e+00
6.101200907029478913e+02 0.000000000000000000e+00
nan -1.000000000000000000e+00
nan -1.000000000000000000e+00
nan -1.000000000000000000e+00
nan -1.000000000000000000e+00
nan -1.000000000000000000e+00
nan -1.000000000000000000e+00
6.118318367346938658e+02 0.000000000000000000e+00
6.120785487528344220e+02 0.000000000000000000e+00
6.123281632653061024e+02 0.000000000000000000e+00
6.125643537414965749e+02 0.000000000000000000e+00
6.128136054421768222e+02 0.000000000000000000e+00
6.130608616780045850e+02 0.000000000000000000e+00
6.132974149659863770e+02 0.000000000000000000e+00
6.135473922902493769e+02 0.000000000000000000e+00
6.137828571428570967e+02 0.000000000000000000e+00
6.140306575963718387e+02 0.000000000000000000e+00
6.142790022675736736e+02 0.000000000000000000e+00
6.145351473922902414e+02 0.000000000000000000e+00
6.147833106575964166e+02 0.000000000000000000e+00
6.150329251700679833e+02 0.000000000000000000e+00
6.152792743764172201e+02 0.000000000000000000e+00
6.155268934240363023e+02 0.000000000000000000e+00
6.157678004535147238e+02 0.000000000000000000e+00
6.160085260770974855e+02 0.000000000000000000e+00
6.162628571428571149e+02 0.000000000000000000e+00
6.165095691609977848e+02 0.000000000000000000e+00
6.167671655328798579e+02 0.000000000000000000e+00
6.170213151927437139e+02 0.000000000000000000e+00
6.172555102040815882e+02 0.000000000000000000e+00
6.175192743764172292e+02 0.000000000000000000e+00
6.177630839002267749e+02 0.000000000000000000e+00
6.180175963718820640e+02 0.000000000000000000e+00
6.182626757369614552e+02 0.000000000000000000e+00
6.185122902494331356e+02 0.000000000000000000e+00
6.187452154195011644e+02 0.000000000000000000e+00
6.189970068027211028e+02 0.000000000000000000e+00
6.192257596371881618e+02 0.000000000000000000e+00
6.194726530612244915e+02 0.000000000000000000e+00
6.197249886621315227e+02 0.000000000000000000e+00
6.199825850340135958e+02 0.000000000000000000e+00
6.202419954648526073e+02 0.000000000000000000e+00
6.204901587301587824e+02 0.000000000000000000e+00
6.207345124716553073e+02 0.000000000000000000e+00
6.209926530612244733e+02 0.000000000000000000e+00
6.212322902494331629e+02 0.000000000000000000e+00
6.214846258503400804e+02 0.000000000000000000e+00
6.217133786848072532e+02 0.000000000000000000e+00
6.219684353741496352e+02 0.000000000000000000e+00
6.222011791383220043e+02 0.000000000000000000e+00
6.224600453514739229e+02 0.000000000000000000e+00
6.227033106575963757e+02 0.000000000000000000e+00
6.229636281179137995e+02 0.000000000000000000e+00
6.231967346938776018e+02 0.000000000000000000e+00
6.234550566893424275e+02 0.000000000000000000e+00
6.236934240362811579e+02 0.000000000000000000e+00
6.239600907029478094e+02 0.000000000000000000e+00
6.242020861678004167e+02 0.000000000000000000e+00
6.244593197278911703e+02 0.000000000000000000e+00
6.246991383219955196e+02 0.000000000000000000e+00
6.249572789115645719e+02 0.000000000000000000e+00
6.251996371882086123e+02 0.000000000000000000e+00
nan -1.000000000000000000e+00
6.257082993197278711e+02 0.000000000000000000e+00
6.259687981859410684e+02 0.000000000000000000e+00
6.262093424036281704e+02 0.000000000000000000e+00
6.264689342403628416e+02 0.000000000000000000e+00
6.267212698412698728e+02 0.000000000000000000e+00
6.269692517006802746e+02 0.000000000000000000e+00
6.272170521541950166e+02 0.000000000000000000e+00
6.274730158730159246e+02 0.000000000000000000e+00
6.277142857142856656e+02 0.000000000000000000e+00
6.279698866213151405e+02 0.000000000000000000e+00
6.282185941043084085e+02 0.000000000000000000e+00
6.284756462585033887e+02 0.000000000000000000e+00
nan -1.000000000000000000e+00
6.289846712018140806e+02 0.000000000000000000e+00
6.292281179138321932e+02 0.000000000000000000e+00
6.294871655328797715e+02 0.000000000000000000e+00
nan -1.000000000000000000e+00
6.299863945578231323e+02 0.000000000000000000e+00
6.302298412698412449e+02 0.000000000000000000e+00
6.304801814058956779e+02 0.000000000000000000e+00
6.307386848072562771e+02 0.000000000000000000e+00
6.309886621315192770e+02 0.000000000000000000e+00
6.312315646258502966e+02 0.000000000000000000e+00
6.314906122448979886e+02 0.000000000000000000e+00
6.317447619047619582e+02 0.000000000000000000e+00
6.320021768707482579e+02 0.000000000000000000e+00
6.322478004535147420e+02 0.000000000000000000e+00
6.325072108843537535e+02 0.000000000000000000e+00
6.327557369614512481e+02 0.000000000000000000e+00
6.330144217687075070e+02 0.000000000000000000e+00
6.332618594104308158e+02 0.000000000000000000e+00
6.335163718820862186e+02 0.000000000000000000e+00
6.337721541950113533e+02 0.000000000000000000e+00
6.340221315192743532e+02 0.000000000000000000e+00
6.342643083900226202e+02 0.000000000000000000e+00
6.345235374149659719e+02 0.000000000000000000e+00
nan -1.000000000000000000e+00
6.350135147392289809e+02 0.000000000000000000e+00
6.352580498866212793e+02 0.000000000000000000e+00
6.354938775510204323e+02 0.000000000000000000e+00
6.357572789115646401e+02 0.000000000000000000e+00
6.360284807256235808e+02 0.000000000000000000e+00
6.362713832199546005e+02 0.000000000000000000e+00
6.365231746031746525e+02 0.000000000000000000e+00
nan -1.000000000000000000e+00
6.370084353741497125e+02 0.000000000000000000e+00
6.372527891156462374e+02 0.000000000000000000e+00
6.375038548752834231e+02 0.000000000000000000e+00
nan -1.000000000000000000e+00
nan -1.000000000000000000e+00
nan -1.000000000000000000e+00
nan -1.000000000000000000e+00
nan -1.000000000000000000e+00
nan -1.000000000000000000e+00
nan -1.000000000000000000e+00
6.395214512471654871e+02 0.000000000000000000e+00
6.397589115646258051e+02 0.000000000000000000e+00
6.400161451247165587e+02 0.000000000000000000e+00
6.402615873015872694e+02 0.000000000000000000e+00
6.405093877551020114e+02 0.000000000000000000e+00
6.407637188208616408e+02 0.000000000000000000e+00
6.409960997732425767e+02 0.000000000000000000e+00
6.412404535147392153e+02 0.000000000000000000e+00
6.414858956916099260e+02 0.000000000000000000e+00
6.417324263038548224e+02 0.000000000000000000e+00
6.419782312925169663e+02 0.000000000000000000e+00
nan -1.000000000000000000e+00
6.424720181405896255e+02 0.000000000000000000e+00
6.426909750566893536e+02 0.000000000000000000e+00
6.429601814058956961e+02 0.000000000000000000e+00
6.431749659863945681e+02 0.000000000000000000e+00
6.434526984126983962e+02 0.000000000000000000e+00
6.436751020408163413e+02 0.000000000000000000e+00
6.439580952380952112e+02 0.000000000000000000e+00
6.441868480725623840e+02 0.000000000000000000e+00
6.444482539682539937e+02 0.000000000000000000e+00
6.447051247165533141e+02 0.000000000000000000e+00
6.449378684807255695e+02 0.000000000000000000e+00
6.451671655328798352e+02 0.000000000000000000e+00
6.454229478458049698e+02 0.000000000000000000e+00
6.456711111111111450e+02 0.000000000000000000e+00
6.459219954648525572e+02 0.000000000000000000e+00
6.461634467120181853e+02 0.000000000000000000e+00
6.464221315192743305e+02 0.000000000000000000e+00
nan -1.000000000000000000e+00
6.469180952380952476e+02 0.000000000000000000e+00
6.471758730158729804e+02 0.000000000000000000e+00
6.473863038548753366e+02 0.000000000000000000e+00
nan -1.000000000000000000e+00
6.479098412698413085e+02 0.000000000000000000e+00
6.481422222222222445e+02 0.000000000000000000e+00
6.483999999999999773e+02 0.000000000000000000e+00
nan -1.000000000000000000e+00
6.488680272108844065e+02 0.000000000000000000e+00
6.491180045351474064e+02 0.000000000000000000e+00
6.493358730158730623e+02 0.000000000000000000e+00
6.496078004535147556e+02 0.000000000000000000e+00
6.498670294784579937e+02 0.000000000000000000e+00
nan -1.000000000000000000e+00
6.503573696145124359e+02 0.000000000000000000e+00
nan -1.000000000000000000e+00
nan -1.000000000000000000e+00
nan -1.000000000000000000e+00
6.513044897959183572e+02 0.000000000000000000e+00
6.515640816326530285e+02 0.000000000000000000e+00
6.518178684807256786e+02 0.000000000000000000e+00
6.520611337868480177e+02 0.000000000000000000e+00
6.523205442176870292e+02 0.000000000000000000e+00
6.525676190476190186e+02 0.000000000000000000e+00
6.528141496598639151e+02 0.000000000000000000e+00
6.530565079365079555e+02 0.000000000000000000e+00
6.533079365079364607e+02 0.000000000000000000e+00
nan -1.000000000000000000e+00
6.538087981859409865e+02 0.000000000000000000e+00
6.540631292517007296e+02 0.000000000000000000e+00
6.543138321995464821e+02 0.000000000000000000e+00
6.545549206349206770e+02 0.000000000000000000e+00
6.548081632653061206e+02 0.000000000000000000e+00
6.550487074829932226e+02 0.000000000000000000e+00
6.552926984126984280e+02 0.000000000000000000e+00
6.555374149659863861e+02 0.000000000000000000e+00
6.557892063492063244e+02 0.000000000000000000e+00
nan -1.000000000000000000e+00
6.562886167800453450e+02 0.000000000000000000e+00
6.565342403628118291e+02 0.000000000000000000e+00
6.567938321995465003e+02 0.000000000000000000e+00
6.570262131519274362e+02 0.000000000000000000e+00
6.572878004535147056e+02 0.000000000000000000e+00
nan -1.000000000000000000e+00
6.577763265306122094e+02 0.000000000000000000e+00
6.580275736961451685e+02 0.000000000000000000e+00
6.582759183673468897e+02 0.000000000000000000e+00
6.585217233560090335e+02 0.000000000000000000e+00
6.587787755102041274e+02 0.000000000000000000e+00
6.590164172335601052e+02 0.000000000000000000e+00
6.592714739229024872e+02 0.000000000000000000e+00
nan -1.000000000000000000e+00
6.597919274376416752e+02 0.000000000000000000e+00
6.600458956916099851e+02 0.000000000000000000e+00
6.602969614512471708e+02 0.000000000000000000e+00
6.605585487528344402e+02 0.000000000000000000e+00
6.608114285714285643e+02 0.000000000000000000e+00
nan -1.000000000000000000e+00
nan -1.000000000000000000e+00
nan -1.000000000000000000e+00
nan -1.000000000000000000e+00
nan -1.000000000000000000e+00
nan -1.000000000000000000e+00
nan -1.000000000000000000e+00
nan -1.000000000000000000e+00
nan -1.000000000000000000e+00
nan -1.000000000000000000e+00
6.636377324263038417e+02 0.000000000000000000e+00
6.638624943310657045e+02 0.000000000000000000e+00
6.641215419501133965e+02 0.000000000000000000e+00
6.643577324263038690e+02 0.000000000000000000e+00
nan -1.000000000000000000e+00
nan -1.000000000000000000e+00
nan -1.000000000000000000e+00
nan -1.000000000000000000e+00
nan -1.000000000000000000e+00
nan -1.000000000000000000e+00
nan -1.000000000000000000e+00
nan -1.000000000000000000e+00
nan -1.000000000000000000e+00
6.668783673469388305e+02 0.000000000000000000e+00
6.671268934240363251e+02 0.000000000000000000e+00
6.673770521541949847e+02 0.000000000000000000e+00
nan -1.000000000000000000e+00
6.678846258503401714e+02 0.000000000000000000e+00
nan -1.000000000000000000e+00
nan -1.000000000000000000e+00
nan -1.000000000000000000e+00
nan -1.000000000000000000e+00
nan -1.000000000000000000e+00
nan -1.000000000000000000e+00
nan -1.000000000000000000e+00
nan -1.000000000000000000e+00
nan -1.000000000000000000e+00
6.703860317460317901e+02 0.000000000000000000e+00
6.706439909297051827e+02 0.000000000000000000e+00
6.709037641723356273e+02 0.000000000000000000e+00
nan -1.000000000000000000e+00
nan -1.000000000000000000e+00
nan -1.000000000000000000e+00
nan -1.000000000000000000e+00
nan -1.000000000000000000e+00
nan -1.000000000000000000e+00
nan -1.000000000000000000e+00
nan -1.000000000000000000e+00
nan -1.000000000000000000e+00
nan -1.000000000000000000e+00
nan -1.000000000000000000e+00
nan -1.000000000000000000e+00
nan -1.000000000000000000e+00
nan -1.000000000000000000e+00
nan -1.000000000000000000e+00
nan -1.000000000000000000e+00
nan -1.000000000000000000e+00
nan -1.000000000000000000e+00
nan -1.000000000000000000e+00
nan -1.000000000000000000e+00
nan -1.000000000000000000e+00
nan -1.000000000000000000e+00
nan -1.000000000000000000e+00
nan -1.000000000000000000e+00
nan -1.000000000000000000e+00
nan -1.000000000000000000e+00
nan -1.000000000000000000e+00
6.779733333333333576e+02 0.000000000000000000e+00
6.782372789115646583e+02 0.000000000000000000e+00
6.784716553287981924e+02 0.000000000000000000e+00
6.787218140589569657e+02 0.000000000000000000e+00
6.789719727891156253e+02 0.000000000000000000e+00
6.792497052154194535e+02 0.000000000000000000e+00
6.794675736961451094e+02 0.000000000000000000e+00
nan -1.000000000000000000e+00
nan -1.000000000000000000e+00
nan -1.000000000000000000e+00
6.804466213151927150e+02 0.000000000000000000e+00
6.807022222222221899e+02 0.000000000000000000e+00
6.809376870748299098e+02 0.000000000000000000e+00
nan -1.000000000000000000e+00
nan -1.000000000000000000e+00
nan -1.000000000000000000e+00
nan -1.000000000000000000e+00
nan -1.000000000000000000e+00
nan -1.000000000000000000e+00
nan -1.000000000000000000e+00
nan -1.000000000000000000e+00
nan -1.000000000000000000e+00
6.833971882086167398e+02 0.000000000000000000e+00
6.836446258503401623e+02 0.000000000000000000e+00
6.839083900226756896e+02 0.000000000000000000e+00
nan -1.000000000000000000e+00
6.843907482993197391e+02 0.000000000000000000e+00
6.846454421768708016e+02 0.000000000000000000e+00
6.848983219954648121e+02 0.000000000000000000e+00
nan -1.000000000000000000e+00
6.853834013605442124e+02 0.000000000000000000e+00
6.856346485260770578e+02 0.000000000000000000e+00
6.858868027210884293e+02 0.000000000000000000e+00
nan -1.000000000000000000e+00
6.863873015873016357e+02 0.000000000000000000e+00
6.866405442176870793e+02 0.000000000000000000e+00
6.869075736961451639e+02 0.000000000000000000e+00
nan -1.000000000000000000e+00
6.874053514739229058e+02 0.000000000000000000e+00
6.876667573696145155e+02 0.000000000000000000e+00
6.879256235827664341e+02 0.000000000000000000e+00
6.881756009070294340e+02 0.000000000000000000e+00
6.884404535147392608e+02 0.000000000000000000e+00
6.886915192743764464e+02 0.000000000000000000e+00
6.889327891156463011e+02 0.000000000000000000e+00
6.891833106575963939e+02 0.000000000000000000e+00
6.894516099773242104e+02 0.000000000000000000e+00
6.897273469387755540e+02 0.000000000000000000e+00
6.899702494331065736e+02 0.000000000000000000e+00
nan -1.000000000000000000e+00
6.904903401360544422e+02 0.000000000000000000e+00
6.907575510204081866e+02 0.000000000000000000e+00
6.910080725623582794e+02 0.000000000000000000e+00
6.912573242630385266e+02 0.000000000000000000e+00
6.915301587301587460e+02 0.000000000000000000e+00
6.917960997732426449e+02 0.000000000000000000e+00
6.920544217687074706e+02 0.000000000000000000e+00
6.923056689342403160e+02 0.000000000000000000e+00
6.925864852607709281e+02 0.000000000000000000e+00
6.928341043083900104e+02 0.000000000000000000e+00
6.930907936507936711e+02 0.000000000000000000e+00
nan -1.000000000000000000e+00
6.936016326530611877e+02 0.000000000000000000e+00
6.938693877551020250e+02 0.000000000000000000e+00
6.941393197278911202e+02 0.000000000000000000e+00
nan -1.000000000000000000e+00
6.946554195011337924e+02 0.000000000000000000e+00
6.949122902494331129e+02 0.000000000000000000e+00
6.951657142857143299e+02 0.000000000000000000e+00
6.954066213151927514e+02 0.000000000000000000e+00
6.956854421768707653e+02 0.000000000000000000e+00
6.959381405895691159e+02 0.000000000000000000e+00
6.962057142857142935e+02 0.000000000000000000e+00
6.964649433106576453e+02 0.000000000000000000e+00
6.967058503401360667e+02 0.000000000000000000e+00
6.969676190476189959e+02 0.000000000000000000e+00
6.972250340136054092e+02 0.000000000000000000e+00
6.974920634920634939e+02 0.000000000000000000e+00
nan -1.000000000000000000e+00
nan -1.000000000000000000e+00
nan -1.000000000000000000e+00
nan -1.000000000000000000e+00
nan -1.000000000000000000e+00
nan -1.000000000000000000e+00
nan -1.000000000000000000e+00
nan -1.000000000000000000e+00
nan -1.000000000000000000e+00
nan -1.000000000000000000e+00
nan -1.000000000000000000e+00
7.005349659863945817e+02 0.000000000000000000e+00
7.007931065759637477e+02 0.000000000000000000e+00
7.010381859410431389e+02 0.000000000000000000e+00
7.012974149659863770e+02 0.000000000000000000e+00
7.015453968253967787e+02 0.000000000000000000e+00
7.017995464852607483e+02 0.000000000000000000e+00
7.020451700680272324e+02 0.000000000000000000e+00
7.022987755102041092e+02 0.000000000000000000e+00
7.025451247165532322e+02 0.000000000000000000e+00
7.028048979591836769e+02 0.000000000000000000e+00
nan -1.000000000000000000e+00
nan -1.000000000000000000e+00
nan -1.000000000000000000e+00
nan -1.000000000000000000e+00
nan -1.000000000000000000e+00
7.043078458049886876e+02 0.000000000000000000e+00
7.045460317460317583e+02 0.000000000000000000e+00
7.048108843537414714e+02 0.000000000000000000e+00
7.050499773242630681e+02 0.000000000000000000e+00
7.053133786848072759e+02 0.000000000000000000e+00
7.055392290249433245e+02 0.000000000000000000e+00
7.057990022675736554e+02 0.000000000000000000e+00
7.060591383219954196e+02 0.000000000000000000e+00
7.063196371882086169e+02 0.000000000000000000e+00
nan -1.000000000000000000e+00
7.068183219954648848e+02 0.000000000000000000e+00
7.070742857142856792e+02 0.000000000000000000e+00
7.073264399092970507e+02 0.000000000000000000e+00
7.075687981859410911e+02 0.000000000000000000e+00
7.078271201814059168e+02 0.000000000000000000e+00
7.080727437641722872e+02 0.000000000000000000e+00
7.083328798185940514e+02 0.000000000000000000e+00
7.085765079365079373e+02 0.000000000000000000e+00
7.088364625850340417e+02 0.000000000000000000e+00
7.090786394557823087e+02 0.000000000000000000e+00
7.093425850340136094e+02 0.000000000000000000e+00
7.095876643990930006e+02 0.000000000000000000e+00
7.098528798185941469e+02 0.000000000000000000e+00
7.100943310657596612e+02 0.000000000000000000e+00
7.103635374149660038e+02 0.000000000000000000e+00
7.106073469387755495e+02 0.000000000000000000e+00
7.108649433106576225e+02 0.000000000000000000e+00
nan -1.000000000000000000e+00
nan -1.000000000000000000e+00
nan -1.000000000000000000e+00
nan -1.000000000000000000e+00
nan -1.000000000000000000e+00
7.123813151927437275e+02 0.000000000000000000e+00
7.126180498866212929e+02 0.000000000000000000e+00
7.128751020408162731e+02 0.000000000000000000e+00
7.131205442176870974e+02 0.000000000000000000e+00
7.133826757369614597e+02 0.000000000000000000e+00
7.136279365079365107e+02 0.000000000000000000e+00
7.138710204081633037e+02 0.000000000000000000e+00
nan -1.000000000000000000e+00
7.143798639455782222e+02 0.000000000000000000e+00
7.146276643990929642e+02 0.000000000000000000e+00
7.148863492063492231e+02 0.000000000000000000e+00
7.151401360544217596e+02 0.000000000000000000e+00
7.153884807256235945e+02 0.000000000000000000e+00
nan -1.000000000000000000e+00
nan -1.000000000000000000e+00
nan -1.000000000000000000e+00
nan -1.000000000000000000e+00
nan -1.000000000000000000e+00
nan -1.000000000000000000e+00
nan -1.000000000000000000e+00
7.174044444444444935e+02 0.000000000000000000e+00
7.176482539682539254e+02 0.000000000000000000e+00
7.178944217687075025e+02 0.000000000000000000e+00
nan -1.000000000000000000e+00
7.184001814058956370e+02 0.000000000000000000e+00
7.186463492063492140e+02 0.000000000000000000e+00
7.189044897959183800e+02 0.000000000000000000e+00
nan -1.000000000000000000e+00
nan -1.000000000000000000e+00
nan -1.000000000000000000e+00
nan -1.000000000000000000e+00
nan -1.000000000000000000e+00
nan -1.000000000000000000e+00
nan -1.000000000000000000e+00
nan -1.000000000000000000e+00
nan -1.000000000000000000e+00
7.213924716553287908e+02 0.000000000000000000e+00
7.216359183673469033e+02 0.000000000000000000e+00
7.218839002267574187e+02 0.000000000000000000e+00
7.221391383219954605e+02 0.000000000000000000e+00
7.223847619047619446e+02 0.000000000000000000e+00
nan -1.000000000000000000e+00
7.228861678004535634e+02 0.000000000000000000e+00
7.231267120181405517e+02 0.000000000000000000e+00
7.233904761904761926e+02 0.000000000000000000e+00
7.236333786848072123e+02 0.000000000000000000e+00
7.238953287981859148e+02 0.000000000000000000e+00
7.241333333333333258e+02 0.000000000000000000e+00
7.243936507936507496e+02 0.000000000000000000e+00
7.246289342403628098e+02 0.000000000000000000e+00
7.248946938775510489e+02 0.000000000000000000e+00
nan -1.000000000000000000e+00
7.253948299319728221e+02 0.000000000000000000e+00
7.256540589569160602e+02 0.000000000000000000e+00
7.259127437641723191e+02 0.000000000000000000e+00
7.261485714285714721e+02 0.000000000000000000e+00
7.264141496598639378e+02 0.000000000000000000e+00
7.266507029478458435e+02 0.000000000000000000e+00
7.269164625850339689e+02 0.000000000000000000e+00
7.271579138321995970e+02 0.000000000000000000e+00
7.274220408163265574e+02 0.000000000000000000e+00
7.276536961451247407e+02 0.000000000000000000e+00
7.279022222222222354e+02 0.000000000000000000e+00
7.281648979591836905e+02 0.000000000000000000e+00
7.284259410430838670e+02 0.000000000000000000e+00
nan -1.000000000000000000e+00
7.289287981859409911e+02 0.000000000000000000e+00
7.291593650793651022e+02 0.000000000000000000e+00
7.294282086167800117e+02 0.000000000000000000e+00
7.296551473922902460e+02 0.000000000000000000e+00
7.299218140589568975e+02 0.000000000000000000e+00
7.301632653061224119e+02 0.000000000000000000e+00
7.304319274376417752e+02 0.000000000000000000e+00
7.306699319727890725e+02 0.000000000000000000e+00
7.309291609977324242e+02 0.000000000000000000e+00
7.311666213151927423e+02 0.000000000000000000e+00
7.314300226757369501e+02 0.000000000000000000e+00
7.316700226757369592e+02 0.000000000000000000e+00
7.319377777777777965e+02 0.000000000000000000e+00
7.321665306122448555e+02 0.000000000000000000e+00
7.324339229024943734e+02 0.000000000000000000e+00
7.326777324263038054e+02 0.000000000000000000e+00
7.329384126984126624e+02 0.000000000000000000e+00
7.331673469387754949e+02 0.000000000000000000e+00
7.334461678004535088e+02 0.000000000000000000e+00
7.336897959183673947e+02 0.000000000000000000e+00
7.339504761904761381e+02 0.000000000000000000e+00
7.341950113378684364e+02 0.000000000000000000e+00
7.344634920634920263e+02 0.000000000000000000e+00
7.347082086167800981e+02 0.000000000000000000e+00
7.349619954648526345e+02 0.000000000000000000e+00
nan -1.000000000000000000e+00
nan -1.000000000000000000e+00
nan -1.000000000000000000e+00
7.359357823129251983e+02 0.000000000000000000e+00
7.361823129251700948e+02 0.000000000000000000e+00
7.364237641723356091e+02 0.000000000000000000e+00
7.366915192743764464e+02 0.000000000000000000e+00
7.369344217687074661e+02 0.000000000000000000e+00
7.371771428571428260e+02 0.000000000000000000e+00
7.374305668934240430e+02 0.000000000000000000e+00
7.376674829931972681e+02 0.000000000000000000e+00
7.379230839002267430e+02 0.000000000000000000e+00
7.381614512471655871e+02 0.000000000000000000e+00
7.384097959183673083e+02 0.000000000000000000e+00
7.386684807256235672e+02 0.000000000000000000e+00
7.389338775510203732e+02 0.000000000000000000e+00
7.391720634920634438e+02 0.000000000000000000e+00
7.394356462585034251e+02 0.000000000000000000e+00
7.396754648526076608e+02 0.000000000000000000e+00
7.399267120181406199e+02 0.000000000000000000e+00
7.401761451247165269e+02 0.000000000000000000e+00
7.404183219954649076e+02 0.000000000000000000e+00
7.406782766439908983e+02 0.000000000000000000e+00
7.409395011337868482e+02 0.000000000000000000e+00
7.411735147392290628e+02 0.000000000000000000e+00
7.414320181405895482e+02 0.000000000000000000e+00
7.416618594104307931e+02 0.000000000000000000e+00
7.419263492063491867e+02 0.000000000000000000e+00
7.421639909297051645e+02 0.000000000000000000e+00
7.424241269841269286e+02 0.000000000000000000e+00
7.426677551020408146e+02 0.000000000000000000e+00
7.429191836734694334e+02 0.000000000000000000e+00
7.431655328798185565e+02 0.000000000000000000e+00
7.434303854875283832e+02 0.000000000000000000e+00
7.436994104308389524e+02 0.000000000000000000e+00
nan -1.000000000000000000e+00
7.441594557823128753e+02 0.000000000000000000e+00
7.444108843537414941e+02 0.000000000000000000e+00
7.446608616780044940e+02 0.000000000000000000e+00
7.449057596371882255e+02 0.000000000000000000e+00
7.451357823129251301e+02 0.000000000000000000e+00
7.454000907029478640e+02 0.000000000000000000e+00
7.456386394557823678e+02 0.000000000000000000e+00
7.459082086167800298e+02 0.000000000000000000e+00
7.461358730158730168e+02 0.000000000000000000e+00
7.463914739229024917e+02 0.000000000000000000e+00
7.466338321995465321e+02 0.000000000000000000e+00
7.468939682539682963e+02 0.000000000000000000e+00
7.471363265306122230e+02 0.000000000000000000e+00
7.473844897959183982e+02 0.000000000000000000e+00
7.476428117913832239e+02 0.000000000000000000e+00
7.478985941043083585e+02 0.000000000000000000e+00
7.481393197278911202e+02 0.000000000000000000e+00
7.483956462585033478e+02 0.000000000000000000e+00
7.486450793650793685e+02 0.000000000000000000e+00
7.488986848072562452e+02 0.000000000000000000e+00
7.491412244897959454e+02 0.000000000000000000e+00
7.493959183673468942e+02 0.000000000000000000e+00
7.496429931972788836e+02 0.000000000000000000e+00
7.499083900226756896e+02 0.000000000000000000e+00
7.501471201814058531e+02 0.000000000000000000e+00
7.504117913832199065e+02 0.000000000000000000e+00
7.506519727891156890e+02 0.000000000000000000e+00
7.509037641723356273e+02 0.000000000000000000e+00
nan -1.000000000000000000e+00
nan -1.000000000000000000e+00
nan -1.000000000000000000e+00
7.518755102039999656e+02 0.000000000000000000e+00
7.521599999999999682e+02 0.000000000000000000e+00
7.524110657596371539e+02 0.000000000000000000e+00
7.526603174603175148e+02 0.000000000000000000e+00
7.528914285714286052e+02 0.000000000000000000e+00
7.531314285714286143e+02 0.000000000000000000e+00
7.533959183673468942e+02 0.000000000000000000e+00
7.536408163265306257e+02 0.000000000000000000e+00
7.538780952380952840e+02 0.000000000000000000e+00
7.541273469387755313e+02 0.000000000000000000e+00
7.543571882086167761e+02 0.000000000000000000e+00
7.546321995464852534e+02 0.000000000000000000e+00
7.548702040816326644e+02 0.000000000000000000e+00
7.551114739229025190e+02 0.000000000000000000e+00
7.553560090702948173e+02 0.000000000000000000e+00
7.556221315192743759e+02 0.000000000000000000e+00
7.558621315192743850e+02 0.000000000000000000e+00
7.561041269841269923e+02 0.000000000000000000e+00
7.563624489789999643e+02 0.000000000000000000e+00
7.566068027210884566e+02 0.000000000000000000e+00
7.568620408163264983e+02 0.000000000000000000e+00
7.571025850340136003e+02 0.000000000000000000e+00
7.573674376417233134e+02 0.000000000000000000e+00
7.576448072562358220e+02 0.000000000000000000e+00
nan -1.000000000000000000e+00
nan -1.000000000000000000e+00
7.583461224489795995e+02 0.000000000000000000e+00
7.585821315192744123e+02 0.000000000000000000e+00
7.588400907029478049e+02 0.000000000000000000e+00
7.590742857142856792e+02 0.000000000000000000e+00
7.593217233560091017e+02 0.000000000000000000e+00
nan -1.000000000000000000e+00
7.598200453514739365e+02 0.000000000000000000e+00
7.600560544217687493e+02 0.000000000000000000e+00
7.603129251700680697e+02 0.000000000000000000e+00
7.605598185941042857e+02 0.000000000000000000e+00
7.608161451247165132e+02 0.000000000000000000e+00
7.610646712018140079e+02 0.000000000000000000e+00
7.613044897959183572e+02 0.000000000000000000e+00
7.615580952380952340e+02 0.000000000000000000e+00
7.618129705215419563e+02 0.000000000000000000e+00
7.620524263038548725e+02 0.000000000000000000e+00
7.623185487528344311e+02 0.000000000000000000e+00
7.625563718820861823e+02 0.000000000000000000e+00
7.628054421768707698e+02 0.000000000000000000e+00
7.630472562358277173e+02 0.000000000000000000e+00
7.633001360544217277e+02 0.000000000000000000e+00
7.635383219954647984e+02 0.000000000000000000e+00
7.637970068027210573e+02 0.000000000000000000e+00
7.640393650793650977e+02 0.000000000000000000e+00
7.642960544217687584e+02 0.000000000000000000e+00
7.645360544217686538e+02 0.000000000000000000e+00
7.647960090702947582e+02 0.000000000000000000e+00
nan -1.000000000000000000e+00
nan -1.000000000000000000e+00
nan -1.000000000000000000e+00
7.657607256235827435e+02 0.000000000000000000e+00
7.660041723356008561e+02 0.000000000000000000e+00
7.662739229024942915e+02 0.000000000000000000e+00
7.665030385487527838e+02 0.000000000000000000e+00
7.667639002267574142e+02 0.000000000000000000e+00
7.670035374149659901e+02 0.000000000000000000e+00
7.672524263038549179e+02 0.000000000000000000e+00
7.674862585034013591e+02 0.000000000000000000e+00
7.677427664399092464e+02 0.000000000000000000e+00
7.679706122448980068e+02 0.000000000000000000e+00
7.682365532879819057e+02 0.000000000000000000e+00
7.684553287981859739e+02 0.000000000000000000e+00
7.687000453514739320e+02 0.000000000000000000e+00
nan -1.000000000000000000e+00
nan -1.000000000000000000e+00
nan -1.000000000000000000e+00
7.696580498866213702e+02 0.000000000000000000e+00
7.699212698412698046e+02 0.000000000000000000e+00
7.701814058956915687e+02 0.000000000000000000e+00
7.704261224489796405e+02 0.000000000000000000e+00
7.706708390022675985e+02 0.000000000000000000e+00
7.709171882086168353e+02 0.000000000000000000e+00
7.711720634920634438e+02 0.000000000000000000e+00
nan -1.000000000000000000e+00
nan -1.000000000000000000e+00
nan -1.000000000000000000e+00
nan -1.000000000000000000e+00
nan -1.000000000000000000e+00
nan -1.000000000000000000e+00
nan -1.000000000000000000e+00
nan -1.000000000000000000e+00
nan -1.000000000000000000e+00
7.735851247165533096e+02 0.000000000000000000e+00
7.738490702947846103e+02 0.000000000000000000e+00
7.741082993197278483e+02 0.000000000000000000e+00
7.743461224489795995e+02 0.000000000000000000e+00
7.745964625850340326e+02 0.000000000000000000e+00
7.748317460317459791e+02 0.000000000000000000e+00
7.750811791383219997e+02 0.000000000000000000e+00
nan -1.000000000000000000e+00
nan -1.000000000000000000e+00
nan -1.000000000000000000e+00
7.760692970521541838e+02 0.000000000000000000e+00
7.763076643990929142e+02 0.000000000000000000e+00
7.765756009070295249e+02 0.000000000000000000e+00
nan -1.000000000000000000e+00
7.770601360544217187e+02 0.000000000000000000e+00
7.773003174603175012e+02 0.000000000000000000e+00
7.775564625850340690e+02 0.000000000000000000e+00
7.777788662131519004e+02 0.000000000000000000e+00
7.780420861678004485e+02 0.000000000000000000e+00
7.782800907029478594e+02 0.000000000000000000e+00
7.785416780045351288e+02 0.000000000000000000e+00
7.787858503401361077e+02 0.000000000000000000e+00
7.790394557823128707e+02 0.000000000000000000e+00
7.792799999999999727e+02 0.000000000000000000e+00
7.795341496598639424e+02 0.000000000000000000e+00
7.797645351473922801e+02 0.000000000000000000e+00
7.800094331065760116e+02 0.000000000000000000e+00
nan -1.000000000000000000e+00
nan -1.000000000000000000e+00
nan -1.000000000000000000e+00
nan -1.000000000000000000e+00
7.812620408163264756e+02 0.000000000000000000e+00
7.814998639455782268e+02 0.000000000000000000e+00
7.817558276643991348e+02 0.000000000000000000e+00
7.820273922902493950e+02 0.000000000000000000e+00
nan -1.000000000000000000e+00
7.825170068027210846e+02 0.000000000000000000e+00
7.827580952380952795e+02 0.000000000000000000e+00
7.830142403628118473e+02 0.000000000000000000e+00
7.832399092970521224e+02 0.000000000000000000e+00
7.834965986394557831e+02 0.000000000000000000e+00
7.837309750566893172e+02 0.000000000000000000e+00
7.839952834467120510e+02 0.000000000000000000e+00
7.842312925170067501e+02 0.000000000000000000e+00
7.844885260770975037e+02 0.000000000000000000e+00
7.847390476190475965e+02 0.000000000000000000e+00
7.849708843537415532e+02 0.000000000000000000e+00
7.852264852607710282e+02 0.000000000000000000e+00
7.854690249433106146e+02 0.000000000000000000e+00
7.857182766439909756e+02 0.000000000000000000e+00
7.859827664399092555e+02 0.000000000000000000e+00
7.862269387755102343e+02 0.000000000000000000e+00
7.864760090702948219e+02 0.000000000000000000e+00
7.867183673469387486e+02 0.000000000000000000e+00
7.869752380952380690e+02 0.000000000000000000e+00
7.872007256235827981e+02 0.000000000000000000e+00
7.874657596371881709e+02 0.000000000000000000e+00
7.877052154195010871e+02 0.000000000000000000e+00
7.879662585034013773e+02 0.000000000000000000e+00
7.881984580498866535e+02 0.000000000000000000e+00
7.884625850340136139e+02 0.000000000000000000e+00
7.887078458049886649e+02 0.000000000000000000e+00
7.889712471655328727e+02 0.000000000000000000e+00
nan -1.000000000000000000e+00
nan -1.000000000000000000e+00
nan -1.000000000000000000e+00
nan -1.000000000000000000e+00
nan -1.000000000000000000e+00
7.904353741496598786e+02 0.000000000000000000e+00
7.906586848072562361e+02 0.000000000000000000e+00
7.909108390022676076e+02 0.000000000000000000e+00
7.911406802721088525e+02 0.000000000000000000e+00
7.913984580498865853e+02 0.000000000000000000e+00
7.916466213151927604e+02 0.000000000000000000e+00
7.919111111111111541e+02 0.000000000000000000e+00
7.921554648526076789e+02 0.000000000000000000e+00
7.924034467120181944e+02 0.000000000000000000e+00
7.926523356009070085e+02 0.000000000000000000e+00
7.929070294784580710e+02 0.000000000000000000e+00
7.931502947845805238e+02 0.000000000000000000e+00
7.934068027210884111e+02 0.000000000000000000e+00
7.936453514739229149e+02 0.000000000000000000e+00
7.939053061224490193e+02 0.000000000000000000e+00
7.941483900226756987e+02 0.000000000000000000e+00
7.944067120181406381e+02 0.000000000000000000e+00
7.946594104308389888e+02 0.000000000000000000e+00
7.949110204081632673e+02 0.000000000000000000e+00
7.951493877551019978e+02 0.000000000000000000e+00
7.953884807256235945e+02 0.000000000000000000e+00
nan -1.000000000000000000e+00
nan -1.000000000000000000e+00
nan -1.000000000000000000e+00
nan -1.000000000000000000e+00
nan -1.000000000000000000e+00
nan -1.000000000000000000e+00
nan -1.000000000000000000e+00
nan -1.000000000000000000e+00
nan -1.000000000000000000e+00
7.978915192743763782e+02 0.000000000000000000e+00
7.981356916099773571e+02 0.000000000000000000e+00
7.983834920634920991e+02 0.000000000000000000e+00
7.986325623582766866e+02 0.000000000000000000e+00
7.988870748299319757e+02 0.000000000000000000e+00
7.991357823129251301e+02 0.000000000000000000e+00
7.993931972789115434e+02 0.000000000000000000e+00
nan -1.000000000000000000e+00
nan -1.000000000000000000e+00
nan -1.000000000000000000e+00
8.003969160997731933e+02 0.000000000000000000e+00
8.006396371882086669e+02 0.000000000000000000e+00
8.009010430839002765e+02 0.000000000000000000e+00
8.011482993197279256e+02 0.000000000000000000e+00
8.014048072562358129e+02 0.000000000000000000e+00
8.016380952380952749e+02 0.000000000000000000e+00
8.019118367346939067e+02 0.000000000000000000e+00
8.021502040816326371e+02 0.000000000000000000e+00
8.024210430839002584e+02 0.000000000000000000e+00
8.026588662131518959e+02 0.000000000000000000e+00
8.029287981859409911e+02 0.000000000000000000e+00
8.031590022675736691e+02 0.000000000000000000e+00
8.034321995464852080e+02 0.000000000000000000e+00
8.036727437641723100e+02 0.000000000000000000e+00
8.039372335600907036e+02 0.000000000000000000e+00
8.041694331065759798e+02 0.000000000000000000e+00
8.044341043083900331e+02 0.000000000000000000e+00
8.046906122448979204e+02 0.000000000000000000e+00
8.049451247165533232e+02 0.000000000000000000e+00
nan -1.000000000000000000e+00
nan -1.000000000000000000e+00
nan -1.000000000000000000e+00
nan -1.000000000000000000e+00
nan -1.000000000000000000e+00
nan -1.000000000000000000e+00
nan -1.000000000000000000e+00
nan -1.000000000000000000e+00
nan -1.000000000000000000e+00
nan -1.000000000000000000e+00
nan -1.000000000000000000e+00
8.079546485260771078e+02 0.000000000000000000e+00
8.081906575963719206e+02 0.000000000000000000e+00
8.084527891156462829e+02 0.000000000000000000e+00
8.087025850340136230e+02 0.000000000000000000e+00
8.089609070294784487e+02 0.000000000000000000e+00
nan -1.000000000000000000e+00
8.094548752834467678e+02 0.000000000000000000e+00
8.096945124716553437e+02 0.000000000000000000e+00
8.099542857142856747e+02 0.000000000000000000e+00
8.102031746031746025e+02 0.000000000000000000e+00
8.104680272108843155e+02 0.000000000000000000e+00
8.106995011337868391e+02 0.000000000000000000e+00
8.109623582766439540e+02 0.000000000000000000e+00
8.112087074829931908e+02 0.000000000000000000e+00
8.114526984126983962e+02 0.000000000000000000e+00
8.117209977324263264e+02 0.000000000000000000e+00
8.119684353741496352e+02 0.000000000000000000e+00
8.122167800453514701e+02 0.000000000000000000e+00
8.124709297052154398e+02 0.000000000000000000e+00
8.127062131519273862e+02 0.000000000000000000e+00
8.129694331065759343e+02 0.000000000000000000e+00
nan -1.000000000000000000e+00
8.134361904761905180e+02 0.000000000000000000e+00
8.137102947845804692e+02 0.000000000000000000e+00
8.139695238095238210e+02 0.000000000000000000e+00
nan -1.000000000000000000e+00
8.144682086167800890e+02 0.000000000000000000e+00
8.146938775510203641e+02 0.000000000000000000e+00
8.149565532879818193e+02 0.000000000000000000e+00
8.151918367346938794e+02 0.000000000000000000e+00
8.154541496598639014e+02 0.000000000000000000e+00
8.156899773242630545e+02 0.000000000000000000e+00
8.159541043083900149e+02 0.000000000000000000e+00
8.161970068027210345e+02 0.000000000000000000e+00
8.164553287981859739e+02 0.000000000000000000e+00
8.166971428571428078e+02 0.000000000000000000e+00
8.169654421768707380e+02 0.000000000000000000e+00
8.172041723356009015e+02 0.000000000000000000e+00
8.174552380952380872e+02 0.000000000000000000e+00
8.177159183673469443e+02 0.000000000000000000e+00
8.179744217687074297e+02 0.000000000000000000e+00
8.182142403628117791e+02 0.000000000000000000e+00
8.184781859410430798e+02 0.000000000000000000e+00
8.187183673469387486e+02 0.000000000000000000e+00
8.189801360544217914e+02 0.000000000000000000e+00
8.192215873015873058e+02 0.000000000000000000e+00
8.194728344671201512e+02 0.000000000000000000e+00
8.197059410430839534e+02 0.000000000000000000e+00
8.199669841269841299e+02 0.000000000000000000e+00
8.202122448979591809e+02 0.000000000000000000e+00
8.204660317460317174e+02 0.000000000000000000e+00
nan -1.000000000000000000e+00
nan -1.000000000000000000e+00
nan -1.000000000000000000e+00
8.214590476190476238e+02 0.000000000000000000e+00
8.217456689342403706e+02 0.000000000000000000e+00
8.219637188208616863e+02 0.000000000000000000e+00
nan -1.000000000000000000e+00
nan -1.000000000000000000e+00
nan -1.000000000000000000e+00
nan -1.000000000000000000e+00
nan -1.000000000000000000e+00
nan -1.000000000000000000e+00
nan -1.000000000000000000e+00
8.239303401360543830e+02 0.000000000000000000e+00
8.241719727891156708e+02 0.000000000000000000e+00
8.244393650793650750e+02 0.000000000000000000e+00
8.246797278911565172e+02 0.000000000000000000e+00
8.249159183673469897e+02 0.000000000000000000e+00
8.251720634920634438e+02 0.000000000000000000e+00
8.254049886621314727e+02 0.000000000000000000e+00
nan -1.000000000000000000e+00
8.259247165532880217e+02 0.000000000000000000e+00
8.261594557823128753e+02 0.000000000000000000e+00
8.264179591836734744e+02 0.000000000000000000e+00
nan -1.000000000000000000e+00
8.269101133786848550e+02 0.000000000000000000e+00
8.271501133786848641e+02 0.000000000000000000e+00
8.274136961451247316e+02 0.000000000000000000e+00
nan -1.000000000000000000e+00
nan -1.000000000000000000e+00
nan -1.000000000000000000e+00
nan -1.000000000000000000e+00
nan -1.000000000000000000e+00
nan -1.000000000000000000e+00
nan -1.000000000000000000e+00
nan -1.000000000000000000e+00
8.296370068027210891e+02 0.000000000000000000e+00
8.298782766439909437e+02 0.000000000000000000e+00
8.301300680272108821e+02 0.000000000000000000e+00
nan -1.000000000000000000e+00
8.306037188208616726e+02 0.000000000000000000e+00
8.308823582766440268e+02 0.000000000000000000e+00
8.311270748299319848e+02 0.000000000000000000e+00
nan -1.000000000000000000e+00
nan -1.000000000000000000e+00
nan -1.000000000000000000e+00
nan -1.000000000000000000e+00
nan -1.000000000000000000e+00
nan -1.000000000000000000e+00
nan -1.000000000000000000e+00
nan -1.000000000000000000e+00
nan -1.000000000000000000e+00
8.335488435374149958e+02 0.000000000000000000e+00
8.337941043083900468e+02 0.000000000000000000e+00
8.340348299319728085e+02 0.000000000000000000e+00
8.342877097505669326e+02 0.000000000000000000e+00
nan -1.000000000000000000e+00
nan -1.000000000000000000e+00
nan -1.000000000000000000e+00
nan -1.000000000000000000e+00
nan -1.000000000000000000e+00
8.357476643990929688e+02 0.000000000000000000e+00
8.359736961451246771e+02 0.000000000000000000e+00
8.362262131519274817e+02 0.000000000000000000e+00
nan -1.000000000000000000e+00
nan -1.000000000000000000e+00
nan -1.000000000000000000e+00
nan -1.000000000000000000e+00
nan -1.000000000000000000e+00
8.376887074829932089e+02 0.000000000000000000e+00
8.379354195011337652e+02 0.000000000000000000e+00
8.381844897959183527e+02 0.000000000000000000e+00
nan -1.000000000000000000e+00
8.386741043083900422e+02 0.000000000000000000e+00
8.389110204081632673e+02 0.000000000000000000e+00
8.391522902494331220e+02 0.000000000000000000e+00
8.394011791383220498e+02 0.000000000000000000e+00
8.396589569160997826e+02 0.000000000000000000e+00
nan -1.000000000000000000e+00
8.401485714285714721e+02 0.000000000000000000e+00
8.403892970521542338e+02 0.000000000000000000e+00
8.406410884353741721e+02 0.000000000000000000e+00
8.408850793650793776e+02 0.000000000000000000e+00
8.411414058956916051e+02 0.000000000000000000e+00
8.413868480725623158e+02 0.000000000000000000e+00
8.416466213151927604e+02 0.000000000000000000e+00
nan -1.000000000000000000e+00
8.421146485260770760e+02 0.000000000000000000e+00
8.423515646258503011e+02 0.000000000000000000e+00
8.426082539682539618e+02 0.000000000000000000e+00
8.428491609977323833e+02 0.000000000000000000e+00
8.430815419501134329e+02 0.000000000000000000e+00
8.433411337868481041e+02 0.000000000000000000e+00
8.436068934240362296e+02 0.000000000000000000e+00
8.438429024943310424e+02 0.000000000000000000e+00
8.440859863945578354e+02 0.000000000000000000e+00
8.443219954648526482e+02 0.000000000000000000e+00
8.445739682539682462e+02 0.000000000000000000e+00
8.448110657596372448e+02 0.000000000000000000e+00
8.450653968253968742e+02 0.000000000000000000e+00
8.453023129251700993e+02 0.000000000000000000e+00
8.455660770975056266e+02 0.000000000000000000e+00
8.457988208616779957e+02 0.000000000000000000e+00
8.460442630385487064e+02 0.000000000000000000e+00
nan -1.000000000000000000e+00
nan -1.000000000000000000e+00
nan -1.000000000000000000e+00
8.470144217687075070e+02 0.000000000000000000e+00
8.472861678004535406e+02 0.000000000000000000e+00
8.475359637188208808e+02 0.000000000000000000e+00
8.477707029478458480e+02 0.000000000000000000e+00
8.480195918367346621e+02 0.000000000000000000e+00
8.482675736961451776e+02 0.000000000000000000e+00
8.485204535147391880e+02 0.000000000000000000e+00
8.487608163265306302e+02 0.000000000000000000e+00
8.490160544217686720e+02 0.000000000000000000e+00
nan -1.000000000000000000e+00
nan -1.000000000000000000e+00
nan -1.000000000000000000e+00
nan -1.000000000000000000e+00
nan -1.000000000000000000e+00
nan -1.000000000000000000e+00
nan -1.000000000000000000e+00
8.509603628117913559e+02 0.000000000000000000e+00
8.512112471655328818e+02 0.000000000000000000e+00
8.514516099773242104e+02 0.000000000000000000e+00
8.517055782312925203e+02 0.000000000000000000e+00
8.519488435374149731e+02 0.000000000000000000e+00
8.521973696145124677e+02 0.000000000000000000e+00
8.524431746031746115e+02 0.000000000000000000e+00
8.526739229024943825e+02 0.000000000000000000e+00
8.529306122448979295e+02 0.000000000000000000e+00
8.531693424036280931e+02 0.000000000000000000e+00
8.534303854875283832e+02 0.000000000000000000e+00
8.536673015873016084e+02 0.000000000000000000e+00
8.539232653061224028e+02 0.000000000000000000e+00
8.541795918367347440e+02 0.000000000000000000e+00
8.544321088435374350e+02 0.000000000000000000e+00
8.546775510204081456e+02 0.000000000000000000e+00
8.549070294784580710e+02 0.000000000000000000e+00
8.551793197278911975e+02 0.000000000000000000e+00
8.554289342403627643e+02 0.000000000000000000e+00
8.556653061224490102e+02 0.000000000000000000e+00
8.559196371882086396e+02 0.000000000000000000e+00
8.561752380952381145e+02 0.000000000000000000e+00
8.564243083900227020e+02 0.000000000000000000e+00
8.566653968253967832e+02 0.000000000000000000e+00
8.569260770975056403e+02 0.000000000000000000e+00
8.571698866213151859e+02 0.000000000000000000e+00
8.574184126984126806e+02 0.000000000000000000e+00
nan -1.000000000000000000e+00
nan -1.000000000000000000e+00
nan -1.000000000000000000e+00
nan -1.000000000000000000e+00
nan -1.000000000000000000e+00
8.588736507936507678e+02 0.000000000000000000e+00
8.591276190476190777e+02 0.000000000000000000e+00
8.593843083900226247e+02 0.000000000000000000e+00
8.596302947845805420e+02 0.000000000000000000e+00
8.598710204081633037e+02 0.000000000000000000e+00
8.601168253968254476e+02 0.000000000000000000e+00
8.603568253968253430e+02 0.000000000000000000e+00
8.605946485260770942e+02 0.000000000000000000e+00
8.608482539682539709e+02 0.000000000000000000e+00
8.610985941043084040e+02 0.000000000000000000e+00
8.613375056689342273e+02 0.000000000000000000e+00
8.615778684807256695e+02 0.000000000000000000e+00
8.618343764172335568e+02 0.000000000000000000e+00
8.620807256235827936e+02 0.000000000000000000e+00
8.623339682539682371e+02 0.000000000000000000e+00
8.625777777777777828e+02 0.000000000000000000e+00
nan -1.000000000000000000e+00
8.630644897959183481e+02 0.000000000000000000e+00
8.633226303854875141e+02 0.000000000000000000e+00
8.635649886621315545e+02 0.000000000000000000e+00
8.638151473922902142e+02 0.000000000000000000e+00
8.640616780045351106e+02 0.000000000000000000e+00
8.643121995464853171e+02 0.000000000000000000e+00
8.645454875283446654e+02 0.000000000000000000e+00
8.648101587301587188e+02 0.000000000000000000e+00
8.650581405895691205e+02 0.000000000000000000e+00
8.653193650793650704e+02 0.000000000000000000e+00
8.655588208616779866e+02 0.000000000000000000e+00
8.658095238095238528e+02 0.000000000000000000e+00
8.660578684807255740e+02 0.000000000000000000e+00
8.663056689342403160e+02 0.000000000000000000e+00
nan -1.000000000000000000e+00
8.667760544217686629e+02 0.000000000000000000e+00
8.670309297052153852e+02 0.000000000000000000e+00
8.672839909297051690e+02 0.000000000000000000e+00
8.675183673469388168e+02 0.000000000000000000e+00
8.677703401360544149e+02 0.000000000000000000e+00
8.680128798185941150e+02 0.000000000000000000e+00
8.682713832199546005e+02 0.000000000000000000e+00
8.685110204081632901e+02 0.000000000000000000e+00
8.687521088435373713e+02 0.000000000000000000e+00
nan -1.000000000000000000e+00
8.692413605442177413e+02 0.000000000000000000e+00
8.694958730158730305e+02 0.000000000000000000e+00
8.697498412698412267e+02 0.000000000000000000e+00
8.699970975056689895e+02 0.000000000000000000e+00
8.702539682539683099e+02 0.000000000000000000e+00
8.704954195011338243e+02 0.000000000000000000e+00
8.707613605442177231e+02 0.000000000000000000e+00
8.709890249433107101e+02 0.000000000000000000e+00
8.712527891156462374e+02 0.000000000000000000e+00
8.714929705215419062e+02 0.000000000000000000e+00
8.717454875283447109e+02 0.000000000000000000e+00
8.719896598639455760e+02 0.000000000000000000e+00
8.722445351473922983e+02 0.000000000000000000e+00
8.724803628117913377e+02 0.000000000000000000e+00
8.727443083900226384e+02 0.000000000000000000e+00
nan -1.000000000000000000e+00
nan -1.000000000000000000e+00
nan -1.000000000000000000e+00
nan -1.000000000000000000e+00
nan -1.000000000000000000e+00
nan -1.000000000000000000e+00
nan -1.000000000000000000e+00
nan -1.000000000000000000e+00
nan -1.000000000000000000e+00
8.751816780045351152e+02 0.000000000000000000e+00
8.754055328798185656e+02 0.000000000000000000e+00
8.756553287981859057e+02 0.000000000000000000e+00
8.758904308390023061e+02 0.000000000000000000e+00
8.761473015873016266e+02 0.000000000000000000e+00
8.763851247165532641e+02 0.000000000000000000e+00
8.766309297052154079e+02 0.000000000000000000e+00
nan -1.000000000000000000e+00
8.771154648526077153e+02 0.000000000000000000e+00
8.773536507936507860e+02 0.000000000000000000e+00
8.776076190476190959e+02 0.000000000000000000e+00
8.778468934240362387e+02 0.000000000000000000e+00
8.780939682539682281e+02 0.000000000000000000e+00
8.783241723356009061e+02 0.000000000000000000e+00
8.785656235827664204e+02 0.000000000000000000e+00
8.788204988662131427e+02 0.000000000000000000e+00
8.790586848072562134e+02 0.000000000000000000e+00
8.793068480725623886e+02 0.000000000000000000e+00
8.795521088435374395e+02 0.000000000000000000e+00
8.797935600907029539e+02 0.000000000000000000e+00
8.800404535147392835e+02 0.000000000000000000e+00
8.802728344671202194e+02 0.000000000000000000e+00
8.805293424036281067e+02 0.000000000000000000e+00
nan -1.000000000000000000e+00
8.810229478458049925e+02 0.000000000000000000e+00
8.812576870748299598e+02 0.000000000000000000e+00
8.815210884353741676e+02 0.000000000000000000e+00
8.817578231292517330e+02 0.000000000000000000e+00
8.820179591836734971e+02 0.000000000000000000e+00
8.822648526077097131e+02 0.000000000000000000e+00
8.825215419501133738e+02 0.000000000000000000e+00
8.827662585034013318e+02 0.000000000000000000e+00
8.830231292517006523e+02 0.000000000000000000e+00
nan -1.000000000000000000e+00
8.835181859410430434e+02 0.000000000000000000e+00
8.837627210884353417e+02 0.000000000000000000e+00
8.840219501133786935e+02 0.000000000000000000e+00
8.842693877551020023e+02 0.000000000000000000e+00
8.845295238095237664e+02 0.000000000000000000e+00
nan -1.000000000000000000e+00
8.850381859410431389e+02 0.000000000000000000e+00
8.852834467120181898e+02 0.000000000000000000e+00
8.855410430839002629e+02 0.000000000000000000e+00
nan -1.000000000000000000e+00
8.860493424036280885e+02 0.000000000000000000e+00
8.862898866213151905e+02 0.000000000000000000e+00
nan -1.000000000000000000e+00
8.867943764172335932e+02 0.000000000000000000e+00
8.870438095238095002e+02 0.000000000000000000e+00
8.873032199546485117e+02 0.000000000000000000e+00
8.875484807256235626e+02 0.000000000000000000e+00
8.877941043083900468e+02 0.000000000000000000e+00
8.880640362811791420e+02 0.000000000000000000e+00
8.883022222222222126e+02 0.000000000000000000e+00
8.885605442176870383e+02 0.000000000000000000e+00
8.888043537414965840e+02 0.000000000000000000e+00
8.890672108843536989e+02 0.000000000000000000e+00
8.893146485260771215e+02 0.000000000000000000e+00
8.895640816326530285e+02 0.000000000000000000e+00
8.898153287981859876e+02 0.000000000000000000e+00
8.900682086167799980e+02 0.000000000000000000e+00
nan -1.000000000000000000e+00
8.905643537414965749e+02 0.000000000000000000e+00
8.908021768707483261e+02 0.000000000000000000e+00
8.910604988662131518e+02 0.000000000000000000e+00
8.913037641723356046e+02 0.000000000000000000e+00
8.915557369614512027e+02 0.000000000000000000e+00
nan -1.000000000000000000e+00
8.920547845804989038e+02 0.000000000000000000e+00
8.923002267573696145e+02 0.000000000000000000e+00
8.925572789115645946e+02 0.000000000000000000e+00
8.927990929705215422e+02 0.000000000000000000e+00
8.930537868480726047e+02 0.000000000000000000e+00
8.933010430839002538e+02 0.000000000000000000e+00
8.935582766439908937e+02 0.000000000000000000e+00
8.938053514739228831e+02 0.000000000000000000e+00
8.940649433106575543e+02 0.000000000000000000e+00
8.942958730158729850e+02 0.000000000000000000e+00
8.945599999999999454e+02 0.000000000000000000e+00
8.947985487528344493e+02 0.000000000000000000e+00
8.950624943310657500e+02 0.000000000000000000e+00
8.953077551020408009e+02 0.000000000000000000e+00
8.955595464852607392e+02 0.000000000000000000e+00
8.958126077097505231e+02 0.000000000000000000e+00
8.960671201814059259e+02 0.000000000000000000e+00
8.963151020408163276e+02 0.000000000000000000e+00
8.965592743764171928e+02 0.000000000000000000e+00
8.968134240362811624e+02 0.000000000000000000e+00
8.970719274376417616e+02 0.000000000000000000e+00
8.973131972789116162e+02 0.000000000000000000e+00
8.975727891156462874e+02 0.000000000000000000e+00
nan -1.000000000000000000e+00
nan -1.000000000000000000e+00
nan -1.000000000000000000e+00
8.985552834467119965e+02 0.000000000000000000e+00
8.988177777777777919e+02 0.000000000000000000e+00
8.990474376417233771e+02 0.000000000000000000e+00
8.993057596371882028e+02 0.000000000000000000e+00
8.995492063492063153e+02 0.000000000000000000e+00
8.998055328798185428e+02 0.000000000000000000e+00
9.000600453514739456e+02 0.000000000000000000e+00
nan -1.000000000000000000e+00
9.005456689342403251e+02 0.000000000000000000e+00
9.007936507936508406e+02 0.000000000000000000e+00
9.010508843537414805e+02 0.000000000000000000e+00
9.012972335600907172e+02 0.000000000000000000e+00
9.015492063492063153e+02 0.000000000000000000e+00
9.018064399092970689e+02 0.000000000000000000e+00
nan -1.000000000000000000e+00
nan -1.000000000000000000e+00
9.025476643990929233e+02 0.000000000000000000e+00
9.027940136054421600e+02 0.000000000000000000e+00
9.030561451247165223e+02 0.000000000000000000e+00
9.032843537414966022e+02 0.000000000000000000e+00
9.035428571428570876e+02 0.000000000000000000e+00
9.037955555555555520e+02 0.000000000000000000e+00
9.040478911564625832e+02 0.000000000000000000e+00
nan -1.000000000000000000e+00
9.045520181405895528e+02 0.000000000000000000e+00
9.047921995464852216e+02 0.000000000000000000e+00
9.050508843537414805e+02 0.000000000000000000e+00
9.052899773242630772e+02 0.000000000000000000e+00
9.055475736961451503e+02 0.000000000000000000e+00
9.057944671201813662e+02 0.000000000000000000e+00
9.060453514739228922e+02 0.000000000000000000e+00
9.062809977324262718e+02 0.000000000000000000e+00
9.065333333333333030e+02 0.000000000000000000e+00
9.067849433106575816e+02 0.000000000000000000e+00
9.070465306122448510e+02 0.000000000000000000e+00
9.072887074829932317e+02 0.000000000000000000e+00
9.075432199546485208e+02 0.000000000000000000e+00
9.077975510204081502e+02 0.000000000000000000e+00
9.080482539682540164e+02 0.000000000000000000e+00
9.082938775510203868e+02 0.000000000000000000e+00
9.085478458049886967e+02 0.000000000000000000e+00
9.087836734693877361e+02 0.000000000000000000e+00
9.090401814058957370e+02 0.000000000000000000e+00
9.092907029478458298e+02 0.000000000000000000e+00
9.095395918367346439e+02 0.000000000000000000e+00
9.097888435374150049e+02 0.000000000000000000e+00
9.100409977324262627e+02 0.000000000000000000e+00
9.102811791383220452e+02 0.000000000000000000e+00
9.105182766439909301e+02 0.000000000000000000e+00
9.107733333333333121e+02 0.000000000000000000e+00
9.110302040816326326e+02 0.000000000000000000e+00
9.112796371882086532e+02 0.000000000000000000e+00
9.115270748299319621e+02 0.000000000000000000e+00
9.117605442176870838e+02 0.000000000000000000e+00
9.120161451247165587e+02 0.000000000000000000e+00
9.122499773242629999e+02 0.000000000000000000e+00
9.125162811791383319e+02 0.000000000000000000e+00
nan -1.000000000000000000e+00
9.130060770975056812e+02 0.000000000000000000e+00
9.132716553287981469e+02 0.000000000000000000e+00
9.135192743764172292e+02 0.000000000000000000e+00
9.137491156462584740e+02 0.000000000000000000e+00
9.139947392290249581e+02 0.000000000000000000e+00
nan -1.000000000000000000e+00
9.144867120181405653e+02 0.000000000000000000e+00
9.147288888888888323e+02 0.000000000000000000e+00
9.149788662131519459e+02 0.000000000000000000e+00
9.152116099773243150e+02 0.000000000000000000e+00
9.154712018140589862e+02 0.000000000000000000e+00
9.157128344671201603e+02 0.000000000000000000e+00
9.159557369614512936e+02 0.000000000000000000e+00
9.161999092970521588e+02 0.000000000000000000e+00
9.164420861678004258e+02 0.000000000000000000e+00
9.166793650793650841e+02 0.000000000000000000e+00
9.169286167800453313e+02 0.000000000000000000e+00
nan -1.000000000000000000e+00
9.174196825396825261e+02 0.000000000000000000e+00
9.176607709750567210e+02 0.000000000000000000e+00
9.179020408163265756e+02 0.000000000000000000e+00
9.181302494331065418e+02 0.000000000000000000e+00
9.183580952380951885e+02 0.000000000000000000e+00
9.186251247165532732e+02 0.000000000000000000e+00
9.188774603174603044e+02 0.000000000000000000e+00
9.191210884353741903e+02 0.000000000000000000e+00
9.193701587301587779e+02 0.000000000000000000e+00
9.196101587301587870e+02 0.000000000000000000e+00
9.198548752834467450e+02 0.000000000000000000e+00
9.201104761904762199e+02 0.000000000000000000e+00
9.203600907029479004e+02 0.000000000000000000e+00
9.205966439909296923e+02 0.000000000000000000e+00
9.208458956916099396e+02 0.000000000000000000e+00
9.210893424036281658e+02 0.000000000000000000e+00
9.213382312925169799e+02 0.000000000000000000e+00
9.215747845804988856e+02 0.000000000000000000e+00
9.218303854875283605e+02 0.000000000000000000e+00
nan -1.000000000000000000e+00
9.223118367346938840e+02 0.000000000000000000e+00
9.225661678004535133e+02 0.000000000000000000e+00
9.228281179138322159e+02 0.000000000000000000e+00
9.230601360544217187e+02 0.000000000000000000e+00
9.233197278911565036e+02 0.000000000000000000e+00
9.235599092970521724e+02 0.000000000000000000e+00
9.238095238095238528e+02 0.000000000000000000e+00
9.240359183673469943e+02 0.000000000000000000e+00
9.242849886621314681e+02 0.000000000000000000e+00
9.245295238095237664e+02 0.000000000000000000e+00
9.247802267573696327e+02 0.000000000000000000e+00
9.250129705215420017e+02 0.000000000000000000e+00
9.252696598639455488e+02 0.000000000000000000e+00
nan -1.000000000000000000e+00
9.257632653061224346e+02 0.000000000000000000e+00
9.260110657596371766e+02 0.000000000000000000e+00
9.262672108843537444e+02 0.000000000000000000e+00
9.265099319727891043e+02 0.000000000000000000e+00
9.267579138321995060e+02 0.000000000000000000e+00
9.269951927437641643e+02 0.000000000000000000e+00
9.272482539682539482e+02 0.000000000000000000e+00
9.274907936507936483e+02 0.000000000000000000e+00
9.277485714285713811e+02 0.000000000000000000e+00
9.279871201814058850e+02 0.000000000000000000e+00
9.282389115646258233e+02 0.000000000000000000e+00
9.284928798185941332e+02 0.000000000000000000e+00
9.287345124716553073e+02 0.000000000000000000e+00
9.289757823129251619e+02 0.000000000000000000e+00
9.292360997732425858e+02 0.000000000000000000e+00
9.294793650793650386e+02 0.000000000000000000e+00
9.297220861678003985e+02 0.000000000000000000e+00
nan -1.000000000000000000e+00
9.302051700680272006e+02 0.000000000000000000e+00
9.304604081632653561e+02 0.000000000000000000e+00
9.307194557823129344e+02 0.000000000000000000e+00
9.309574603174603453e+02 0.000000000000000000e+00
9.312070748299320258e+02 0.000000000000000000e+00
9.314519727891156435e+02 0.000000000000000000e+00
9.316979591836734471e+02 0.000000000000000000e+00
nan -1.000000000000000000e+00
9.321902947845804874e+02 0.000000000000000000e+00
9.324431746031746115e+02 0.000000000000000000e+00
9.326935147392290446e+02 0.000000000000000000e+00
nan -1.000000000000000000e+00
9.331811337868480223e+02 0.000000000000000000e+00
9.334283900226757851e+02 0.000000000000000000e+00
9.336781859410431252e+02 0.000000000000000000e+00
nan -1.000000000000000000e+00
9.341741496598639287e+02 0.000000000000000000e+00
9.344235827664399494e+02 0.000000000000000000e+00
9.346644897959183709e+02 0.000000000000000000e+00
nan -1.000000000000000000e+00
9.351628117913832057e+02 0.000000000000000000e+00
9.354069841269840708e+02 0.000000000000000000e+00
9.356549659863945863e+02 0.000000000000000000e+00
9.359013151927437093e+02 0.000000000000000000e+00
9.361467573696145337e+02 0.000000000000000000e+00
9.363989115646259052e+02 0.000000000000000000e+00
9.366392743764172337e+02 0.000000000000000000e+00
9.368805442176870883e+02 0.000000000000000000e+00
nan -1.000000000000000000e+00
nan -1.000000000000000000e+00
nan -1.000000000000000000e+00
nan -1.000000000000000000e+00
9.380957823129251665e+02 0.000000000000000000e+00
9.383577324263038690e+02 0.000000000000000000e+00
9.386084353741496216e+02 0.000000000000000000e+00
9.388478911564625378e+02 0.000000000000000000e+00
9.390933333333333621e+02 0.000000000000000000e+00
9.393291609977324015e+02 0.000000000000000000e+00
9.395764172335600506e+02 0.000000000000000000e+00
9.398178684807256786e+02 0.000000000000000000e+00
9.400705668934240293e+02 0.000000000000000000e+00
9.403054875283446563e+02 0.000000000000000000e+00
9.405601814058957189e+02 0.000000000000000000e+00
9.407945578231292529e+02 0.000000000000000000e+00
9.410461678004535315e+02 0.000000000000000000e+00
9.412914285714285825e+02 0.000000000000000000e+00
9.415406802721088297e+02 0.000000000000000000e+00
9.417848526077096949e+02 0.000000000000000000e+00
9.420179591836734971e+02 0.000000000000000000e+00
9.422697505668934355e+02 0.000000000000000000e+00
9.425246258503401577e+02 0.000000000000000000e+00
9.427711564625850542e+02 0.000000000000000000e+00
9.430117006802721562e+02 0.000000000000000000e+00
9.432647619047619401e+02 0.000000000000000000e+00
9.435194557823128889e+02 0.000000000000000000e+00
9.437549206349206088e+02 0.000000000000000000e+00
9.440081632653061661e+02 0.000000000000000000e+00
9.442525170068026910e+02 0.000000000000000000e+00
9.445063038548752274e+02 0.000000000000000000e+00
9.447390476190475965e+02 0.000000000000000000e+00
9.449852154195011735e+02 0.000000000000000000e+00
9.452411791383219679e+02 0.000000000000000000e+00
9.454980498866212884e+02 0.000000000000000000e+00
9.457385941043083903e+02 0.000000000000000000e+00
nan -1.000000000000000000e+00
9.462245804988662030e+02 0.000000000000000000e+00
9.464800000000000182e+02 0.000000000000000000e+00
9.467176417233559960e+02 0.000000000000000000e+00
9.469551020408163140e+02 0.000000000000000000e+00
9.472058049886621802e+02 0.000000000000000000e+00
9.474608616780045622e+02 0.000000000000000000e+00
9.476936054421768176e+02 0.000000000000000000e+00
9.479504761904761381e+02 0.000000000000000000e+00
9.481953741496598695e+02 0.000000000000000000e+00
9.484393650793650750e+02 0.000000000000000000e+00
9.486755555555555475e+02 0.000000000000000000e+00
9.489269841269841663e+02 0.000000000000000000e+00
9.491827664399093010e+02 0.000000000000000000e+00
9.494278458049886922e+02 0.000000000000000000e+00
9.496667573696145155e+02 0.000000000000000000e+00
9.499221768707483307e+02 0.000000000000000000e+00
9.501676190476190413e+02 0.000000000000000000e+00
9.504174149659863815e+02 0.000000000000000000e+00
9.506561451247165451e+02 0.000000000000000000e+00
9.509179138321995879e+02 0.000000000000000000e+00
9.511653514739228967e+02 0.000000000000000000e+00
9.514224036281178769e+02 0.000000000000000000e+00
9.516587755102041228e+02 0.000000000000000000e+00
9.519154648526076699e+02 0.000000000000000000e+00
9.521511111111111632e+02 0.000000000000000000e+00
9.524081632653061433e+02 0.000000000000000000e+00
9.526448979591837087e+02 0.000000000000000000e+00
9.529021315192743486e+02 0.000000000000000000e+00
9.531564625850339780e+02 0.000000000000000000e+00
9.534080725623582566e+02 0.000000000000000000e+00
nan -1.000000000000000000e+00
nan -1.000000000000000000e+00
nan -1.000000000000000000e+00
nan -1.000000000000000000e+00
9.546068027210884566e+02 0.000000000000000000e+00
9.548500680272109093e+02 0.000000000000000000e+00
9.550944217687074342e+02 0.000000000000000000e+00
9.553424036281179497e+02 0.000000000000000000e+00
nan -1.000000000000000000e+00
nan -1.000000000000000000e+00
nan -1.000000000000000000e+00
nan -1.000000000000000000e+00
9.565258956916100033e+02 0.000000000000000000e+00
9.567829478458049834e+02 0.000000000000000000e+00
9.570211337868480541e+02 0.000000000000000000e+00
9.572687528344671364e+02 0.000000000000000000e+00
nan -1.000000000000000000e+00
nan -1.000000000000000000e+00
nan -1.000000000000000000e+00
nan -1.000000000000000000e+00
nan -1.000000000000000000e+00
nan -1.000000000000000000e+00
nan -1.000000000000000000e+00
nan -1.000000000000000000e+00
nan -1.000000000000000000e+00
nan -1.000000000000000000e+00
nan -1.000000000000000000e+00
9.604003628117914104e+02 0.000000000000000000e+00
nan -1.000000000000000000e+00
9.608845351473922847e+02 0.000000000000000000e+00
nan -1.000000000000000000e+00
nan -1.000000000000000000e+00
nan -1.000000000000000000e+00
nan -1.000000000000000000e+00
nan -1.000000000000000000e+00
nan -1.000000000000000000e+00
nan -1.000000000000000000e+00
nan -1.000000000000000000e+00
nan -1.000000000000000000e+00
nan -1.000000000000000000e+00
nan -1.000000000000000000e+00
nan -1.000000000000000000e+00
nan -1.000000000000000000e+00
nan -1.000000000000000000e+00
nan -1.000000000000000000e+00
9.649904761904762154e+02 0.000000000000000000e+00
nan -1.000000000000000000e+00
nan -1.000000000000000000e+00
9.658583219954648484e+02 0.000000000000000000e+00
9.660966893424035788e+02 0.000000000000000000e+00
9.663452154195011872e+02 0.000000000000000000e+00
9.665826757369615052e+02 0.000000000000000000e+00
9.668261224489796177e+02 0.000000000000000000e+00
9.670936961451246816e+02 0.000000000000000000e+00
9.673253514739228649e+02 0.000000000000000000e+00
nan -1.000000000000000000e+00
nan -1.000000000000000000e+00
nan -1.000000000000000000e+00
nan -1.000000000000000000e+00
nan -1.000000000000000000e+00
nan -1.000000000000000000e+00
nan -1.000000000000000000e+00
nan -1.000000000000000000e+00
9.696413605442177186e+02 0.000000000000000000e+00
9.698995011337868846e+02 0.000000000000000000e+00
9.701463945578231005e+02 0.000000000000000000e+00
9.703909297052153988e+02 0.000000000000000000e+00
9.706365532879818829e+02 0.000000000000000000e+00
9.708845351473922847e+02 0.000000000000000000e+00
9.711296145124716759e+02 0.000000000000000000e+00
9.713926530612244505e+02 0.000000000000000000e+00
9.716185034013604991e+02 0.000000000000000000e+00
9.718831746031745524e+02 0.000000000000000000e+00
9.721190022675737055e+02 0.000000000000000000e+00
9.723756916099773662e+02 0.000000000000000000e+00
9.726245804988661803e+02 0.000000000000000000e+00
9.728885260770974810e+02 0.000000000000000000e+00
nan -1.000000000000000000e+00
9.733899319727890997e+02 0.000000000000000000e+00
9.736282993197279438e+02 0.000000000000000000e+00
9.738889795918366872e+02 0.000000000000000000e+00
9.741224489795918089e+02 0.000000000000000000e+00
9.743854875283446972e+02 0.000000000000000000e+00
9.746392743764172337e+02 0.000000000000000000e+00
9.748965079365079873e+02 0.000000000000000000e+00
9.751432199546485435e+02 0.000000000000000000e+00
9.753736054421768813e+02 0.000000000000000000e+00
9.756420861678004712e+02 0.000000000000000000e+00
9.758998639455782040e+02 0.000000000000000000e+00
9.761422222222222445e+02 0.000000000000000000e+00
9.764097959183673083e+02 0.000000000000000000e+00
9.766550566893423593e+02 0.000000000000000000e+00
9.769180952380952476e+02 0.000000000000000000e+00
9.771628117913832057e+02 0.000000000000000000e+00
9.774240362811791556e+02 0.000000000000000000e+00
9.776471655328798533e+02 0.000000000000000000e+00
9.779158276643991030e+02 0.000000000000000000e+00
9.781502040816326371e+02 0.000000000000000000e+00
9.784039909297051736e+02 0.000000000000000000e+00
9.786599546485260817e+02 0.000000000000000000e+00
9.789179138321995879e+02 0.000000000000000000e+00
9.791609977324262672e+02 0.000000000000000000e+00
9.794142403628118245e+02 0.000000000000000000e+00
9.796477097505669462e+02 0.000000000000000000e+00
9.799121995464852262e+02 0.000000000000000000e+00
9.801541950113378334e+02 0.000000000000000000e+00
9.804114285714285870e+02 0.000000000000000000e+00
9.806581405895691432e+02 0.000000000000000000e+00
9.809159183673469897e+02 0.000000000000000000e+00
9.811666213151927423e+02 0.000000000000000000e+00
9.814236734693877224e+02 0.000000000000000000e+00
9.816736507936508360e+02 0.000000000000000000e+00
9.819365079365079509e+02 0.000000000000000000e+00
9.821886621315193224e+02 0.000000000000000000e+00
9.824522448979591900e+02 0.000000000000000000e+00
9.827016780045350970e+02 0.000000000000000000e+00
9.829581859410430980e+02 0.000000000000000000e+00
9.832034467120181489e+02 0.000000000000000000e+00
9.834639455782313462e+02 0.000000000000000000e+00
9.837202721088435737e+02 0.000000000000000000e+00
9.839756916099772752e+02 0.000000000000000000e+00
9.842218594104308522e+02 0.000000000000000000e+00
nan -1.000000000000000000e+00
nan -1.000000000000000000e+00
nan -1.000000000000000000e+00
nan -1.000000000000000000e+00
nan -1.000000000000000000e+00
9.857580045351473927e+02 0.000000000000000000e+00
9.860268480725623021e+02 0.000000000000000000e+00
9.862641269841269605e+02 0.000000000000000000e+00
9.865070294784580938e+02 0.000000000000000000e+00
9.867426757369614734e+02 0.000000000000000000e+00
9.869977324263038554e+02 0.000000000000000000e+00
9.872377324263038645e+02 0.000000000000000000e+00
9.874864399092970189e+02 0.000000000000000000e+00
9.877260770975057085e+02 0.000000000000000000e+00
9.879796825396825852e+02 0.000000000000000000e+00
9.882233106575963575e+02 0.000000000000000000e+00
9.884783673469387395e+02 0.000000000000000000e+00
9.887149206349206452e+02 0.000000000000000000e+00
9.889712471655328727e+02 0.000000000000000000e+00
9.892152380952380781e+02 0.000000000000000000e+00
9.894634013605442533e+02 0.000000000000000000e+00
9.897186394557822950e+02 0.000000000000000000e+00
9.899671655328797897e+02 0.000000000000000000e+00
9.902106122448980159e+02 0.000000000000000000e+00
9.904634920634920263e+02 0.000000000000000000e+00
9.907058503401360667e+02 0.000000000000000000e+00
9.909583673469387577e+02 0.000000000000000000e+00
9.912038095238094684e+02 0.000000000000000000e+00
9.914519727891156435e+02 0.000000000000000000e+00
9.916834467120181671e+02 0.000000000000000000e+00
9.919450340136054365e+02 0.000000000000000000e+00
9.921843083900226929e+02 0.000000000000000000e+00
9.924382766439908892e+02 0.000000000000000000e+00
9.926873469387754767e+02 0.000000000000000000e+00
nan -1.000000000000000000e+00
nan -1.000000000000000000e+00
9.934251247165533414e+02 0.000000000000000000e+00
9.936861678004535179e+02 0.000000000000000000e+00
9.939341496598639196e+02 0.000000000000000000e+00
9.941712471655329182e+02 0.000000000000000000e+00
9.944192290249433199e+02 0.000000000000000000e+00
9.946644897959183709e+02 0.000000000000000000e+00
9.949104761904761745e+02 0.000000000000000000e+00
9.951517460317460291e+02 0.000000000000000000e+00
9.953950113378684819e+02 0.000000000000000000e+00
9.956341043083900786e+02 0.000000000000000000e+00
9.958955102040816882e+02 0.000000000000000000e+00
9.961340589569160784e+02 0.000000000000000000e+00
9.963842176870748517e+02 0.000000000000000000e+00
9.966185941043083858e+02 0.000000000000000000e+00
9.968876190476190686e+02 0.000000000000000000e+00
9.971288888888889232e+02 0.000000000000000000e+00
9.973781405895691705e+02 0.000000000000000000e+00
9.976146938775510762e+02 0.000000000000000000e+00
9.978780952380952840e+02 0.000000000000000000e+00
9.981240816326530876e+02 0.000000000000000000e+00
9.983749659863946135e+02 0.000000000000000000e+00
9.986234920634921082e+02 0.000000000000000000e+00
9.988732879818594483e+02 0.000000000000000000e+00
9.991250793650793867e+02 0.000000000000000000e+00
9.993676190476190868e+02 0.000000000000000000e+00
9.996097959183673538e+02 0.000000000000000000e+00
9.998566893424036834e+02 0.000000000000000000e+00
1.000119546485260798e+03 0.000000000000000000e+00
1.000373514739228995e+03 0.000000000000000000e+00
1.000606802721088457e+03 0.000000000000000000e+00
1.000861496598639405e+03 0.000000000000000000e+00
1.001104036281179106e+03 0.000000000000000000e+00
1.001343129251700702e+03 0.000000000000000000e+00
1.001597460317460332e+03 0.000000000000000000e+00
1.001846893424036239e+03 0.000000000000000000e+00
1.002095056689342414e+03 0.000000000000000000e+00
1.002324172335600906e+03 0.000000000000000000e+00
1.002566530612244946e+03 0.000000000000000000e+00
1.002808888888888873e+03 0.000000000000000000e+00
1.003049977324263068e+03 0.000000000000000000e+00
1.003298684807256222e+03 0.000000000000000000e+00
1.003550113378684841e+03 0.000000000000000000e+00
1.003790476190476170e+03 0.000000000000000000e+00
1.004038458049886572e+03 0.000000000000000000e+00
1.004274467120181384e+03 0.000000000000000000e+00
1.004522811791383219e+03 0.000000000000000000e+00
1.004776054421768663e+03 0.000000000000000000e+00
1.005025306122449024e+03 0.000000000000000000e+00
1.005265306122449033e+03 0.000000000000000000e+00
1.005507301587301640e+03 0.000000000000000000e+00
1.005759455782312898e+03 0.000000000000000000e+00
1.006007256235827640e+03 0.000000000000000000e+00
1.006239274376417256e+03 0.000000000000000000e+00
1.006482539682539709e+03 0.000000000000000000e+00
1.006739229024943256e+03 0.000000000000000000e+00
1.006980498866213111e+03 0.000000000000000000e+00
1.007229206349206379e+03 0.000000000000000000e+00
1.007470113378684800e+03 0.000000000000000000e+00
1.007720634920634893e+03 0.000000000000000000e+00
nan -1.000000000000000000e+00
1.008203174603174602e+03 0.000000000000000000e+00
1.008444988662131550e+03 0.000000000000000000e+00
1.008704761904761881e+03 0.000000000000000000e+00
nan -1.000000000000000000e+00
nan -1.000000000000000000e+00
nan -1.000000000000000000e+00
nan -1.000000000000000000e+00
nan -1.000000000000000000e+00
1.010196643990929715e+03 0.000000000000000000e+00
1.010442448979591859e+03 0.000000000000000000e+00
1.010689705215419508e+03 0.000000000000000000e+00
1.010931882086167775e+03 0.000000000000000000e+00
1.011177142857142826e+03 0.000000000000000000e+00
1.011422040816326557e+03 0.000000000000000000e+00
1.011674557823129248e+03 0.000000000000000000e+00
1.011924897959183681e+03 0.000000000000000000e+00
1.012161632653061247e+03 0.000000000000000000e+00
1.012412879818594092e+03 0.000000000000000000e+00
1.012664852607709804e+03 0.000000000000000000e+00
nan -1.000000000000000000e+00
1.013151383219954596e+03 0.000000000000000000e+00
1.013391020408163286e+03 0.000000000000000000e+00
1.013646802721088420e+03 0.000000000000000000e+00
1.013886077097505677e+03 0.000000000000000000e+00
1.014134421768707512e+03 0.000000000000000000e+00
1.014373333333333335e+03 0.000000000000000000e+00
1.014625306122448933e+03 0.000000000000000000e+00
1.014865850340136035e+03 0.000000000000000000e+00
1.015110748299319766e+03 0.000000000000000000e+00
1.015355464852607724e+03 0.000000000000000000e+00
1.015605986394557817e+03 0.000000000000000000e+00
1.015853968253968219e+03 0.000000000000000000e+00
1.016095600907029507e+03 0.000000000000000000e+00
nan -1.000000000000000000e+00
nan -1.000000000000000000e+00
1.016785668934240334e+03 0.000000000000000000e+00
1.017063038548000009e+03 0.000000000000000000e+00
1.017322267573696195e+03 0.000000000000000000e+00
1.017568616780045318e+03 0.000000000000000000e+00
nan -1.000000000000000000e+00
1.018048616780045336e+03 0.000000000000000000e+00
1.018294421768707480e+03 0.000000000000000000e+00
1.018551111111111140e+03 0.000000000000000000e+00
1.018790204081632623e+03 0.000000000000000000e+00
1.019027301587301622e+03 0.000000000000000000e+00
1.019264217687074847e+03 0.000000000000000000e+00
1.019519818594104322e+03 0.000000000000000000e+00
1.019759818594104331e+03 0.000000000000000000e+00
1.020007619047619073e+03 0.000000000000000000e+00
1.020257233560090754e+03 0.000000000000000000e+00
1.020513015873015888e+03 0.000000000000000000e+00
1.020749569160997680e+03 0.000000000000000000e+00
1.020989569160997689e+03 0.000000000000000000e+00
1.021230476190476224e+03 0.000000000000000000e+00
1.021484988662131514e+03 0.000000000000000000e+00
1.021732244897959163e+03 0.000000000000000000e+00
1.021964081632653006e+03 0.000000000000000000e+00
1.022217142857142903e+03 0.000000000000000000e+00
1.022471111111111099e+03 0.000000000000000000e+00
1.022704399092970561e+03 0.000000000000000000e+00
1.022951655328798211e+03 0.000000000000000000e+00
1.023205079365079314e+03 0.000000000000000000e+00
1.023448707482993200e+03 0.000000000000000000e+00
1.023693424036281158e+03 0.000000000000000000e+00
1.023930158730158723e+03 0.000000000000000000e+00
1.024189750566893508e+03 0.000000000000000000e+00
nan -1.000000000000000000e+00
nan -1.000000000000000000e+00
1.024904671201814153e+03 0.000000000000000000e+00
1.025155555555555566e+03 0.000000000000000000e+00
1.025422222222222217e+03 0.000000000000000000e+00
1.025652244897959235e+03 0.000000000000000000e+00
1.025896054421768667e+03 0.000000000000000000e+00
1.026145668934240348e+03 0.000000000000000000e+00
1.026396734693877534e+03 0.000000000000000000e+00
1.026630022675736882e+03 0.000000000000000000e+00
1.026875646258503366e+03 0.000000000000000000e+00
1.027113832199546550e+03 0.000000000000000000e+00
1.027362539682539591e+03 0.000000000000000000e+00
1.027606167800453477e+03 0.000000000000000000e+00
1.027837823129251774e+03 0.000000000000000000e+00
1.028078004535147329e+03 0.000000000000000000e+00
1.028336507936508042e+03 0.000000000000000000e+00
1.028567256235827699e+03 0.000000000000000000e+00
1.028810702947845812e+03 0.000000000000000000e+00
1.029057052154194935e+03 0.000000000000000000e+00
1.029315736961451194e+03 0.000000000000000000e+00
1.029555011337868564e+03 0.000000000000000000e+00
1.029804988662131564e+03 0.000000000000000000e+00
1.030041179138321922e+03 0.000000000000000000e+00
1.030303310657596285e+03 0.000000000000000000e+00
1.030548027210884356e+03 0.000000000000000000e+00
1.030784761904761808e+03 0.000000000000000000e+00
1.031027120181405962e+03 0.000000000000000000e+00
1.031278004535147375e+03 0.000000000000000000e+00
1.031527619047619055e+03 0.000000000000000000e+00
1.031778684807256241e+03 0.000000000000000000e+00
nan -1.000000000000000000e+00
1.032241451247165514e+03 0.000000000000000000e+00
1.032493605442176886e+03 0.000000000000000000e+00
1.032726167800453595e+03 0.000000000000000000e+00
1.032976870748299234e+03 0.000000000000000000e+00
1.033238820861678050e+03 0.000000000000000000e+00
1.033471927437641625e+03 0.000000000000000000e+00
1.033713197278911593e+03 0.000000000000000000e+00
1.033965532879818511e+03 0.000000000000000000e+00
1.034216417233560151e+03 0.000000000000000000e+00
1.034447165532879808e+03 0.000000000000000000e+00
1.034692063492063426e+03 0.000000000000000000e+00
1.034928072562358238e+03 0.000000000000000000e+00
1.035184943310657673e+03 0.000000000000000000e+00
1.035424580498866135e+03 0.000000000000000000e+00
1.035675827664399094e+03 0.000000000000000000e+00
1.035915646258503330e+03 0.000000000000000000e+00
1.036179410430838971e+03 0.000000000000000000e+00
1.036418140589569248e+03 0.000000000000000000e+00
1.036663945578231278e+03 0.000000000000000000e+00
1.036905034013605473e+03 0.000000000000000000e+00
1.037157913832199483e+03 0.000000000000000000e+00
1.037407165532879844e+03 0.000000000000000000e+00
1.037648435374149585e+03 0.000000000000000000e+00
1.037889160997732461e+03 0.000000000000000000e+00
1.038144943310657709e+03 0.000000000000000000e+00
1.038383310657596439e+03 0.000000000000000000e+00
1.038628571428571377e+03 0.000000000000000000e+00
1.038869297052154252e+03 0.000000000000000000e+00
1.039128526077097604e+03 0.000000000000000000e+00
1.039370884353741531e+03 0.000000000000000000e+00
1.039616145124716468e+03 0.000000000000000000e+00
1.039859410430839034e+03 0.000000000000000000e+00
1.040112290249433045e+03 0.000000000000000000e+00
1.040348117913832311e+03 0.000000000000000000e+00
nan -1.000000000000000000e+00
1.040832471655328845e+03 0.000000000000000000e+00
1.041080816326530567e+03 0.000000000000000000e+00
1.041326802721088370e+03 0.000000000000000000e+00
1.041564807256235781e+03 0.000000000000000000e+00
1.041804444444444471e+03 0.000000000000000000e+00
1.042060589569161039e+03 0.000000000000000000e+00
1.042296054421768758e+03 0.000000000000000000e+00
1.042546938775510171e+03 0.000000000000000000e+00
1.042783673469387850e+03 0.000000000000000000e+00
1.043035283446712128e+03 0.000000000000000000e+00
1.043281088435374159e+03 0.000000000000000000e+00
1.043520362811791301e+03 0.000000000000000000e+00
1.043761451247165496e+03 0.000000000000000000e+00
1.043990204081632555e+03 0.000000000000000000e+00
nan -1.000000000000000000e+00
nan -1.000000000000000000e+00
nan -1.000000000000000000e+00
1.045009886621315218e+03 0.000000000000000000e+00
1.045254784580498836e+03 0.000000000000000000e+00
1.045486077097505586e+03 0.000000000000000000e+00
1.045735873015873040e+03 0.000000000000000000e+00
1.045992199546485153e+03 0.000000000000000000e+00
1.046226213151927368e+03 0.000000000000000000e+00
1.046472018140589626e+03 0.000000000000000000e+00
1.046716009070294831e+03 0.000000000000000000e+00
1.046969433106575934e+03 0.000000000000000000e+00
1.047207437641723345e+03 0.000000000000000000e+00
1.047436371882086178e+03 0.000000000000000000e+00
nan -1.000000000000000000e+00
1.047915827664399103e+03 0.000000000000000000e+00
1.048179047619047651e+03 0.000000000000000000e+00
nan -1.000000000000000000e+00
1.048667936507936474e+03 0.000000000000000000e+00
1.048914285714285825e+03 0.000000000000000000e+00
1.049144852607709709e+03 0.000000000000000000e+00
1.049390294784580419e+03 0.000000000000000000e+00
1.049626485260771005e+03 0.000000000000000000e+00
1.049872653061224582e+03 0.000000000000000000e+00
1.050113015873015911e+03 0.000000000000000000e+00
nan -1.000000000000000000e+00
1.050616235827664468e+03 0.000000000000000000e+00
1.050860770975056766e+03 0.000000000000000000e+00
1.051105124716553291e+03 0.000000000000000000e+00
1.051342222222222290e+03 0.000000000000000000e+00
1.051591655328798197e+03 0.000000000000000000e+00
1.051839637188208599e+03 0.000000000000000000e+00
1.052080725623582794e+03 0.000000000000000000e+00
1.052327074829931917e+03 0.000000000000000000e+00
1.052576145124716504e+03 0.000000000000000000e+00
1.052816870748299380e+03 0.000000000000000000e+00
1.053065396825396874e+03 0.000000000000000000e+00
1.053305034013605336e+03 0.000000000000000000e+00
1.053551020408163367e+03 0.000000000000000000e+00
1.053804625850340244e+03 0.000000000000000000e+00
1.054052607709750646e+03 0.000000000000000000e+00
1.054296780045351397e+03 0.000000000000000000e+00
1.054549659863945635e+03 0.000000000000000000e+00
1.054806893424036389e+03 0.000000000000000000e+00
1.055041995464852562e+03 0.000000000000000000e+00
1.055283628117913850e+03 0.000000000000000000e+00
nan -1.000000000000000000e+00
nan -1.000000000000000000e+00
nan -1.000000000000000000e+00
nan -1.000000000000000000e+00
1.056497777777777856e+03 0.000000000000000000e+00
1.056747755102040855e+03 0.000000000000000000e+00
1.056982675736961482e+03 0.000000000000000000e+00
1.057232653061224482e+03 0.000000000000000000e+00
1.057485351473922947e+03 0.000000000000000000e+00
1.057730793650793657e+03 0.000000000000000000e+00
1.057978049886621420e+03 0.000000000000000000e+00
nan -1.000000000000000000e+00
1.058485079365079400e+03 0.000000000000000000e+00
1.058742131519274380e+03 0.000000000000000000e+00
1.058977777777777874e+03 0.000000000000000000e+00
1.059231746031746070e+03 0.000000000000000000e+00
1.059477369614512554e+03 0.000000000000000000e+00
1.059717369614512563e+03 0.000000000000000000e+00
nan -1.000000000000000000e+00
1.060216417233560151e+03 0.000000000000000000e+00
1.060470929705215440e+03 0.000000000000000000e+00
1.060723083900226811e+03 0.000000000000000000e+00
1.060955283446711974e+03 0.000000000000000000e+00
1.061208526077097531e+03 0.000000000000000000e+00
1.061454512471655335e+03 0.000000000000000000e+00
1.061709206349206397e+03 0.000000000000000000e+00
1.061954829931972881e+03 0.000000000000000000e+00
nan -1.000000000000000000e+00
nan -1.000000000000000000e+00
nan -1.000000000000000000e+00
nan -1.000000000000000000e+00
1.063170793650793712e+03 0.000000000000000000e+00
1.063421496598639351e+03 0.000000000000000000e+00
1.063670022675737073e+03 0.000000000000000000e+00
nan -1.000000000000000000e+00
nan -1.000000000000000000e+00
nan -1.000000000000000000e+00
nan -1.000000000000000000e+00
nan -1.000000000000000000e+00
nan -1.000000000000000000e+00
nan -1.000000000000000000e+00
nan -1.000000000000000000e+00
nan -1.000000000000000000e+00
nan -1.000000000000000000e+00
nan -1.000000000000000000e+00
1.066622222222222263e+03 0.000000000000000000e+00
1.066852789115646146e+03 0.000000000000000000e+00
1.067120725623582757e+03 0.000000000000000000e+00
1.067366530612244787e+03 0.000000000000000000e+00
1.067625578231292593e+03 0.000000000000000000e+00
1.067866848072562334e+03 0.000000000000000000e+00
1.068135691609977357e+03 0.000000000000000000e+00
1.068381859410430934e+03 0.000000000000000000e+00
1.068642176870748244e+03 0.000000000000000000e+00
1.068874739229024954e+03 0.000000000000000000e+00
1.069132698412698346e+03 0.000000000000000000e+00
1.069392290249433017e+03 0.000000000000000000e+00
1.069638820861677914e+03 0.000000000000000000e+00
1.069880816326530521e+03 0.000000000000000000e+00
1.070113922902494323e+03 0.000000000000000000e+00
1.070378412698412603e+03 0.000000000000000000e+00
1.070643628117913750e+03 0.000000000000000000e+00
1.070886530612244997e+03 0.000000000000000000e+00
1.071141405895691605e+03 0.000000000000000000e+00
1.071399546485260771e+03 0.000000000000000000e+00
1.071644263038548843e+03 0.000000000000000000e+00
nan -1.000000000000000000e+00
1.072132244897959254e+03 0.000000000000000000e+00
nan -1.000000000000000000e+00
1.072660317460317401e+03 0.000000000000000000e+00
1.072898321995464812e+03 0.000000000000000000e+00
1.073143945578231296e+03 0.000000000000000000e+00
1.073391201814059059e+03 0.000000000000000000e+00
1.073646258503401441e+03 0.000000000000000000e+00
1.073884988662131491e+03 0.000000000000000000e+00
1.074147120181405853e+03 0.000000000000000000e+00
1.074388390022675821e+03 0.000000000000000000e+00
1.074646712018140533e+03 0.000000000000000000e+00
1.074889070294784688e+03 0.000000000000000000e+00
1.075145396825396801e+03 0.000000000000000000e+00
1.075404263038548834e+03 0.000000000000000000e+00
1.075649342403628225e+03 0.000000000000000000e+00
1.075899863945578318e+03 0.000000000000000000e+00
1.076138956916099687e+03 0.000000000000000000e+00
1.076395283446712028e+03 0.000000000000000000e+00
1.076637641723355955e+03 0.000000000000000000e+00
1.076883083900226666e+03 0.000000000000000000e+00
1.077122539682539582e+03 0.000000000000000000e+00
nan -1.000000000000000000e+00
1.077626848072562325e+03 0.000000000000000000e+00
1.077873560090702995e+03 0.000000000000000000e+00
1.078124263038548861e+03 0.000000000000000000e+00
1.078382766439909346e+03 0.000000000000000000e+00
1.078638004535147502e+03 0.000000000000000000e+00
1.078893786848072523e+03 0.000000000000000000e+00
1.079140861678004512e+03 0.000000000000000000e+00
1.079382675736961346e+03 0.000000000000000000e+00
1.079641179138322059e+03 0.000000000000000000e+00
nan -1.000000000000000000e+00
1.080123174603174675e+03 0.000000000000000000e+00
nan -1.000000000000000000e+00
nan -1.000000000000000000e+00
nan -1.000000000000000000e+00
nan -1.000000000000000000e+00
nan -1.000000000000000000e+00
1.081645351473922801e+03 0.000000000000000000e+00
1.081900045351473864e+03 0.000000000000000000e+00
1.082149297052154225e+03 0.000000000000000000e+00
1.082396009070294895e+03 0.000000000000000000e+00
1.082650340136054410e+03 0.000000000000000000e+00
1.082900498866213184e+03 0.000000000000000000e+00
1.083148480725623585e+03 0.000000000000000000e+00
nan -1.000000000000000000e+00
1.083650975056689276e+03 0.000000000000000000e+00
1.083897505668934173e+03 0.000000000000000000e+00
1.084152562358276555e+03 0.000000000000000000e+00
1.084405079365079473e+03 0.000000000000000000e+00
1.084657596371882164e+03 0.000000000000000000e+00
1.084898321995464812e+03 0.000000000000000000e+00
1.085152471655328782e+03 0.000000000000000000e+00
1.085402448979591782e+03 0.000000000000000000e+00
1.085650793650793730e+03 0.000000000000000000e+00
nan -1.000000000000000000e+00
nan -1.000000000000000000e+00
nan -1.000000000000000000e+00
1.086651609977324370e+03 0.000000000000000000e+00
1.086903038548752875e+03 0.000000000000000000e+00
1.087157913832199483e+03 0.000000000000000000e+00
1.087405714285714339e+03 0.000000000000000000e+00
1.087658049886621257e+03 0.000000000000000000e+00
1.087915646258503330e+03 0.000000000000000000e+00
1.088168888888888887e+03 0.000000000000000000e+00
1.088407256235827617e+03 0.000000000000000000e+00
1.088669931972789072e+03 0.000000000000000000e+00
1.088920634920634939e+03 0.000000000000000000e+00
1.089168979591836660e+03 0.000000000000000000e+00
1.089432199546485208e+03 0.000000000000000000e+00
1.089676734693877506e+03 0.000000000000000000e+00
1.089921632653061124e+03 0.000000000000000000e+00
1.090172698412698310e+03 0.000000000000000000e+00
1.090408888888888896e+03 0.000000000000000000e+00
1.090664308390022597e+03 0.000000000000000000e+00
1.090912653061224546e+03 0.000000000000000000e+00
1.091166621315192742e+03 0.000000000000000000e+00
1.091416961451247062e+03 0.000000000000000000e+00
1.091668571428571340e+03 0.000000000000000000e+00
1.091917278911564608e+03 0.000000000000000000e+00
1.092181405895691569e+03 0.000000000000000000e+00
1.092418684807256341e+03 0.000000000000000000e+00
1.092668843537414887e+03 0.000000000000000000e+00
1.092905578231292566e+03 0.000000000000000000e+00
1.093154467120181380e+03 0.000000000000000000e+00
nan -1.000000000000000000e+00
1.093644081632653069e+03 0.000000000000000000e+00
1.093896961451247080e+03 0.000000000000000000e+00
1.094143129251700657e+03 0.000000000000000000e+00
1.094404716553287926e+03 0.000000000000000000e+00
1.094641269841269832e+03 0.000000000000000000e+00
1.094905215419501246e+03 0.000000000000000000e+00
1.095154829931972699e+03 0.000000000000000000e+00
nan -1.000000000000000000e+00
nan -1.000000000000000000e+00
nan -1.000000000000000000e+00
nan -1.000000000000000000e+00
1.096382766439909346e+03 0.000000000000000000e+00
1.096658140589569257e+03 0.000000000000000000e+00
1.096885804988662130e+03 0.000000000000000000e+00
1.097132879818594120e+03 0.000000000000000000e+00
1.097382675736961346e+03 0.000000000000000000e+00
1.097625759637188139e+03 0.000000000000000000e+00
1.097868662131519386e+03 0.000000000000000000e+00
1.098127346938775418e+03 0.000000000000000000e+00
nan -1.000000000000000000e+00
1.098616598639455788e+03 0.000000000000000000e+00
1.098863310657596458e+03 0.000000000000000000e+00
1.099116371882086241e+03 0.000000000000000000e+00
1.099365986394557922e+03 0.000000000000000000e+00
1.099616507936508015e+03 0.000000000000000000e+00
1.099855419501133838e+03 0.000000000000000000e+00
1.100117006802721107e+03 0.000000000000000000e+00
1.100349387755102043e+03 0.000000000000000000e+00
1.100603356009070239e+03 0.000000000000000000e+00
1.100850068027210909e+03 0.000000000000000000e+00
1.101100589569161002e+03 0.000000000000000000e+00
1.101350748299319775e+03 0.000000000000000000e+00
1.101602539682539600e+03 0.000000000000000000e+00
1.101845079365079300e+03 0.000000000000000000e+00
1.102103219954648466e+03 0.000000000000000000e+00
1.102352108843537508e+03 0.000000000000000000e+00
1.102602448979591827e+03 0.000000000000000000e+00
1.102844988662131527e+03 0.000000000000000000e+00
1.103098231292517085e+03 0.000000000000000000e+00
nan -1.000000000000000000e+00
nan -1.000000000000000000e+00
nan -1.000000000000000000e+00
1.104100861678004549e+03 0.000000000000000000e+00
1.104351020408163322e+03 0.000000000000000000e+00
1.104605532879818611e+03 0.000000000000000000e+00
1.104849160997732497e+03 0.000000000000000000e+00
1.105095691609977393e+03 0.000000000000000000e+00
1.105347301587301672e+03 0.000000000000000000e+00
1.105594013605442115e+03 0.000000000000000000e+00
1.105841088435374104e+03 0.000000000000000000e+00
1.106093786848072568e+03 0.000000000000000000e+00
1.106343945578231342e+03 0.000000000000000000e+00
1.106594829931972754e+03 0.000000000000000000e+00
1.106837732426303774e+03 0.000000000000000000e+00
1.107088798185940959e+03 0.000000000000000000e+00
1.107341678004535197e+03 0.000000000000000000e+00
1.107596734693877579e+03 0.000000000000000000e+00
1.107842176870748290e+03 0.000000000000000000e+00
1.108106666666666570e+03 0.000000000000000000e+00
1.108346848072562352e+03 0.000000000000000000e+00
1.108601723356008961e+03 0.000000000000000000e+00
1.108838458049886640e+03 0.000000000000000000e+00
1.109092789115646156e+03 0.000000000000000000e+00
1.109351111111111095e+03 0.000000000000000000e+00
1.109595102040816300e+03 0.000000000000000000e+00
1.109842721088435383e+03 0.000000000000000000e+00
1.110094149659863888e+03 0.000000000000000000e+00
1.110329795918367381e+03 0.000000000000000000e+00
1.110588117913832093e+03 0.000000000000000000e+00
nan -1.000000000000000000e+00
nan -1.000000000000000000e+00
nan -1.000000000000000000e+00
nan -1.000000000000000000e+00
nan -1.000000000000000000e+00
nan -1.000000000000000000e+00
nan -1.000000000000000000e+00
1.112586485260771042e+03 0.000000000000000000e+00
1.112830476190476247e+03 0.000000000000000000e+00
1.113069387755102071e+03 0.000000000000000000e+00
1.113329160997732515e+03 0.000000000000000000e+00
1.113566439909297060e+03 0.000000000000000000e+00
1.113806802721088388e+03 0.000000000000000000e+00
1.114054965986394564e+03 0.000000000000000000e+00
nan -1.000000000000000000e+00
1.114553287981859512e+03 0.000000000000000000e+00
1.114799637188208635e+03 0.000000000000000000e+00
1.115040362811791283e+03 0.000000000000000000e+00
1.115296870748299398e+03 0.000000000000000000e+00
1.115543401360544294e+03 0.000000000000000000e+00
1.115786666666666633e+03 0.000000000000000000e+00
1.116042267573696108e+03 0.000000000000000000e+00
1.116287891156462592e+03 0.000000000000000000e+00
1.116536961451247180e+03 0.000000000000000000e+00
1.116777687074829828e+03 0.000000000000000000e+00
1.117016235827664332e+03 0.000000000000000000e+00
1.117275102040816364e+03 0.000000000000000000e+00
1.117520181405895755e+03 0.000000000000000000e+00
1.117766893424036198e+03 0.000000000000000000e+00
1.118015419501133692e+03 0.000000000000000000e+00
1.118254331065759743e+03 0.000000000000000000e+00
1.118518276643990930e+03 0.000000000000000000e+00
1.118770793650793621e+03 0.000000000000000000e+00
1.119015873015873012e+03 0.000000000000000000e+00
1.119272380952380900e+03 0.000000000000000000e+00
1.119530340136054519e+03 0.000000000000000000e+00
1.119777414965986281e+03 0.000000000000000000e+00
1.120021768707483034e+03 0.000000000000000000e+00
1.120268480725623476e+03 0.000000000000000000e+00
1.120524444444444498e+03 0.000000000000000000e+00
1.120775147392290137e+03 0.000000000000000000e+00
1.121013696145124641e+03 0.000000000000000000e+00
1.121276916099773189e+03 0.000000000000000000e+00
1.121511655328798270e+03 0.000000000000000000e+00
1.121753832199546423e+03 0.000000000000000000e+00
1.122002539682539691e+03 0.000000000000000000e+00
1.122240907029478421e+03 0.000000000000000000e+00
1.122497777777777856e+03 0.000000000000000000e+00
1.122742494331065700e+03 0.000000000000000000e+00
1.122985396825396720e+03 0.000000000000000000e+00
1.123234648526077081e+03 0.000000000000000000e+00
1.123479909297052245e+03 0.000000000000000000e+00
1.123720634920634893e+03 0.000000000000000000e+00
1.123972244897959172e+03 0.000000000000000000e+00
1.124214240362811779e+03 0.000000000000000000e+00
1.124468390022675749e+03 0.000000000000000000e+00
1.124698775510204086e+03 0.000000000000000000e+00
1.124956734693877479e+03 0.000000000000000000e+00
1.125204897959183654e+03 0.000000000000000000e+00
1.125450521541950138e+03 0.000000000000000000e+00
1.125679818594104290e+03 0.000000000000000000e+00
1.125914195011337824e+03 0.000000000000000000e+00
1.126168344671201794e+03 0.000000000000000000e+00
1.126410340136054401e+03 0.000000000000000000e+00
1.126658684807256122e+03 0.000000000000000000e+00
1.126885260770975037e+03 0.000000000000000000e+00
nan -1.000000000000000000e+00
nan -1.000000000000000000e+00
nan -1.000000000000000000e+00
nan -1.000000000000000000e+00
1.128126077097505686e+03 0.000000000000000000e+00
1.128393832199546523e+03 0.000000000000000000e+00
1.128628934240362923e+03 0.000000000000000000e+00
1.128875464852607820e+03 0.000000000000000000e+00
1.129124897959183727e+03 0.000000000000000000e+00
1.129362721088435364e+03 0.000000000000000000e+00
1.129606167800453477e+03 0.000000000000000000e+00
1.129859591836734580e+03 0.000000000000000000e+00
1.130098684807256177e+03 0.000000000000000000e+00
1.130342857142857156e+03 0.000000000000000000e+00
1.130586848072562361e+03 0.000000000000000000e+00
1.130828843537414969e+03 0.000000000000000000e+00
1.131079183673469288e+03 0.000000000000000000e+00
1.131317913832199565e+03 0.000000000000000000e+00
1.131570249433106483e+03 0.000000000000000000e+00
1.131824036281179133e+03 0.000000000000000000e+00
1.132060589569161039e+03 0.000000000000000000e+00
1.132314376417233461e+03 0.000000000000000000e+00
1.132552018140589553e+03 0.000000000000000000e+00
1.132792925170067974e+03 0.000000000000000000e+00
1.133040362811791283e+03 0.000000000000000000e+00
1.133287981859410365e+03 0.000000000000000000e+00
1.133539773242630417e+03 0.000000000000000000e+00
1.133788117913832139e+03 0.000000000000000000e+00
1.134023582766439858e+03 0.000000000000000000e+00
1.134281541950113478e+03 0.000000000000000000e+00
1.134522811791383219e+03 0.000000000000000000e+00
1.134770249433106528e+03 0.000000000000000000e+00
nan -1.000000000000000000e+00
nan -1.000000000000000000e+00
nan -1.000000000000000000e+00
1.135747845804988629e+03 0.000000000000000000e+00
1.135998367346938721e+03 0.000000000000000000e+00
1.136247256235827763e+03 0.000000000000000000e+00
1.136484172335600988e+03 0.000000000000000000e+00
1.136731972789115616e+03 0.000000000000000000e+00
nan -1.000000000000000000e+00
1.137225759637188276e+03 0.000000000000000000e+00
1.137480272108843565e+03 0.000000000000000000e+00
1.137726621315192688e+03 0.000000000000000000e+00
nan -1.000000000000000000e+00
1.138219501133786935e+03 0.000000000000000000e+00
1.138462766439909274e+03 0.000000000000000000e+00
1.138713650793650686e+03 0.000000000000000000e+00
1.138964535147392326e+03 0.000000000000000000e+00
1.139213605442176913e+03 0.000000000000000000e+00
1.139460498866213129e+03 0.000000000000000000e+00
1.139713197278911593e+03 0.000000000000000000e+00
1.139960090702947809e+03 0.000000000000000000e+00
1.140210430839002356e+03 0.000000000000000000e+00
1.140452607709750509e+03 0.000000000000000000e+00
1.140693151927437611e+03 0.000000000000000000e+00
nan -1.000000000000000000e+00
1.141185850340136085e+03 0.000000000000000000e+00
1.141432199546485208e+03 0.000000000000000000e+00
1.141662947845805093e+03 0.000000000000000000e+00
1.141925079365079455e+03 0.000000000000000000e+00
1.142172698412698310e+03 0.000000000000000000e+00
1.142425578231292548e+03 0.000000000000000000e+00
1.142659047619047669e+03 0.000000000000000000e+00
1.142924807256235908e+03 0.000000000000000000e+00
1.143170430839002165e+03 0.000000000000000000e+00
1.143409160997732442e+03 0.000000000000000000e+00
1.143638458049886594e+03 0.000000000000000000e+00
1.143878820861677923e+03 0.000000000000000000e+00
1.144151292517006823e+03 0.000000000000000000e+00
1.144391111111111059e+03 0.000000000000000000e+00
1.144637641723355955e+03 0.000000000000000000e+00
1.144891247165532832e+03 0.000000000000000000e+00
1.145131609977324160e+03 0.000000000000000000e+00
1.145367256235827654e+03 0.000000000000000000e+00
1.145633741496598532e+03 0.000000000000000000e+00
1.145870839002267530e+03 0.000000000000000000e+00
1.146119909297052118e+03 0.000000000000000000e+00
1.146357913832199529e+03 0.000000000000000000e+00
1.146607528344671209e+03 0.000000000000000000e+00
1.146869841269841345e+03 0.000000000000000000e+00
1.147113106575963684e+03 0.000000000000000000e+00
1.147356190476190477e+03 0.000000000000000000e+00
1.147622131519274490e+03 0.000000000000000000e+00
1.147856870748299343e+03 0.000000000000000000e+00
1.148115918367346922e+03 0.000000000000000000e+00
1.148349750566893363e+03 0.000000000000000000e+00
1.148607165532879890e+03 0.000000000000000000e+00
1.148857324263038436e+03 0.000000000000000000e+00
1.149101133786848095e+03 0.000000000000000000e+00
1.149341496598639424e+03 0.000000000000000000e+00
1.149592925170067929e+03 0.000000000000000000e+00
1.149835646258503402e+03 0.000000000000000000e+00
1.150095238095238074e+03 0.000000000000000000e+00
1.150350476190476229e+03 0.000000000000000000e+00
1.150605895691609931e+03 0.000000000000000000e+00
1.150850612244898002e+03 0.000000000000000000e+00
1.151103129251700693e+03 0.000000000000000000e+00
1.151354557823129198e+03 0.000000000000000000e+00
1.151597278911564672e+03 0.000000000000000000e+00
1.151843809523809568e+03 0.000000000000000000e+00
1.152093968253968342e+03 0.000000000000000000e+00
1.152341043083900331e+03 0.000000000000000000e+00
1.152586122448979495e+03 0.000000000000000000e+00
1.152838095238095320e+03 0.000000000000000000e+00
1.153085895691609949e+03 0.000000000000000000e+00
1.153331700680272206e+03 0.000000000000000000e+00
1.153585306122449083e+03 0.000000000000000000e+00
1.153820045351473937e+03 0.000000000000000000e+00
1.154084897959183763e+03 0.000000000000000000e+00
1.154322176870748308e+03 0.000000000000000000e+00
1.154577233560090690e+03 0.000000000000000000e+00
1.154827936507936556e+03 0.000000000000000000e+00
1.155081904761904752e+03 0.000000000000000000e+00
1.155316281179138286e+03 0.000000000000000000e+00
1.155581315192743659e+03 0.000000000000000000e+00
1.155816780045351379e+03 0.000000000000000000e+00
1.156069659863945617e+03 0.000000000000000000e+00
1.156309478458049853e+03 0.000000000000000000e+00
1.156556916099773161e+03 0.000000000000000000e+00
1.156813424036281276e+03 0.000000000000000000e+00
1.157058866213151987e+03 0.000000000000000000e+00
1.157301950113378780e+03 0.000000000000000000e+00
1.157562086167800544e+03 0.000000000000000000e+00
1.157802448979591873e+03 0.000000000000000000e+00
1.158053877551020378e+03 0.000000000000000000e+00
1.158300770975056594e+03 0.000000000000000000e+00
1.158555283446712110e+03 0.000000000000000000e+00
1.158798367346938676e+03 0.000000000000000000e+00
1.159055600907029429e+03 0.000000000000000000e+00
1.159288888888888778e+03 0.000000000000000000e+00
1.159539591836734644e+03 0.000000000000000000e+00
1.159786848072562407e+03 0.000000000000000000e+00
1.160044988662131573e+03 0.000000000000000000e+00
1.160279909297052200e+03 0.000000000000000000e+00
1.160524807256235817e+03 0.000000000000000000e+00
1.160773151927437539e+03 0.000000000000000000e+00
1.161023673469387859e+03 0.000000000000000000e+00
1.161258412698412712e+03 0.000000000000000000e+00
1.161508027210884393e+03 0.000000000000000000e+00
1.161753832199546423e+03 0.000000000000000000e+00
1.162014331065759734e+03 0.000000000000000000e+00
1.162252698412698464e+03 0.000000000000000000e+00
1.162501587301587278e+03 0.000000000000000000e+00
1.162754648526077062e+03 0.000000000000000000e+00
1.162999727891156454e+03 0.000000000000000000e+00
1.163240816326530648e+03 0.000000000000000000e+00
1.163506575963718888e+03 0.000000000000000000e+00
1.163737868480725638e+03 0.000000000000000000e+00
1.163987482993197318e+03 0.000000000000000000e+00
1.164226938775510234e+03 0.000000000000000000e+00
1.164477641723356101e+03 0.000000000000000000e+00
1.164735238095238174e+03 0.000000000000000000e+00
1.164969433106575934e+03 0.000000000000000000e+00
1.165207981859410438e+03 0.000000000000000000e+00
1.165461950113378634e+03 0.000000000000000000e+00
1.165697414965986354e+03 0.000000000000000000e+00
1.165953560090702922e+03 0.000000000000000000e+00
1.166200453514739138e+03 0.000000000000000000e+00
1.166452607709750509e+03 0.000000000000000000e+00
1.166703129251700602e+03 0.000000000000000000e+00
1.166956553287981933e+03 0.000000000000000000e+00
1.167198367346938767e+03 0.000000000000000000e+00
1.167442539682539746e+03 0.000000000000000000e+00
1.167684353741496579e+03 0.000000000000000000e+00
1.167933605442176940e+03 0.000000000000000000e+00
1.168174875283446681e+03 0.000000000000000000e+00
1.168423038548752857e+03 0.000000000000000000e+00
1.168670294784580392e+03 0.000000000000000000e+00
1.168919727891156526e+03 0.000000000000000000e+00
1.169160272108843628e+03 0.000000000000000000e+00
1.169421133786848031e+03 0.000000000000000000e+00
1.169653333333333421e+03 0.000000000000000000e+00
1.169912380952381000e+03 0.000000000000000000e+00
1.170151655328798142e+03 0.000000000000000000e+00
1.170393832199546523e+03 0.000000000000000000e+00
1.170646712018140533e+03 0.000000000000000000e+00
1.170890702947845739e+03 0.000000000000000000e+00
1.171135963718820904e+03 0.000000000000000000e+00
1.171384489795918398e+03 0.000000000000000000e+00
1.171634467120181398e+03 0.000000000000000000e+00
1.171883537414965986e+03 0.000000000000000000e+00
1.172128616780045377e+03 0.000000000000000000e+00
1.172368979591836705e+03 0.000000000000000000e+00
1.172617324263038654e+03 0.000000000000000000e+00
1.172860589569160993e+03 0.000000000000000000e+00
1.173102222222222281e+03 0.000000000000000000e+00
1.173348934240362723e+03 0.000000000000000000e+00
1.173603628117913786e+03 0.000000000000000000e+00
1.173827120181405917e+03 0.000000000000000000e+00
1.174094149659863888e+03 0.000000000000000000e+00
1.174343401360544249e+03 0.000000000000000000e+00
1.174592653061224382e+03 0.000000000000000000e+00
1.174835918367346949e+03 0.000000000000000000e+00
nan -1.000000000000000000e+00
1.175328979591836742e+03 0.000000000000000000e+00
1.175564081632653142e+03 0.000000000000000000e+00
1.175825850340135958e+03 0.000000000000000000e+00
1.176069115646258524e+03 0.000000000000000000e+00
1.176318548752834431e+03 0.000000000000000000e+00
1.176567437641723245e+03 0.000000000000000000e+00
1.176815963718820967e+03 0.000000000000000000e+00
1.177046712018140624e+03 0.000000000000000000e+00
1.177288707482993232e+03 0.000000000000000000e+00
1.177532698412698437e+03 0.000000000000000000e+00
1.177790113378684737e+03 0.000000000000000000e+00
1.178028843537415014e+03 0.000000000000000000e+00
1.178286984126984180e+03 0.000000000000000000e+00
1.178537142857142953e+03 0.000000000000000000e+00
1.178783673469387850e+03 0.000000000000000000e+00
1.179023854875283405e+03 0.000000000000000000e+00
1.179282902494330983e+03 0.000000000000000000e+00
1.179523628117913859e+03 0.000000000000000000e+00
1.179773242630385539e+03 0.000000000000000000e+00
1.180009977324262991e+03 0.000000000000000000e+00
1.180262494331065682e+03 0.000000000000000000e+00
1.180515011337868373e+03 0.000000000000000000e+00
1.180762448979591909e+03 0.000000000000000000e+00
1.181000453514739320e+03 0.000000000000000000e+00
1.181254603174603062e+03 0.000000000000000000e+00
1.181507482993197300e+03 0.000000000000000000e+00
1.181752199546485372e+03 0.000000000000000000e+00
1.181999637188208681e+03 0.000000000000000000e+00
1.182245260770975165e+03 0.000000000000000000e+00
nan -1.000000000000000000e+00
1.182727800453514647e+03 0.000000000000000000e+00
1.182974149659863997e+03 0.000000000000000000e+00
1.183226122448979595e+03 0.000000000000000000e+00
nan -1.000000000000000000e+00
nan -1.000000000000000000e+00
nan -1.000000000000000000e+00
1.184204988662131427e+03 0.000000000000000000e+00
1.184453333333333376e+03 0.000000000000000000e+00
1.184696598639455715e+03 0.000000000000000000e+00
1.184940770975056694e+03 0.000000000000000000e+00
1.185188752834467095e+03 0.000000000000000000e+00
nan -1.000000000000000000e+00
nan -1.000000000000000000e+00
nan -1.000000000000000000e+00
nan -1.000000000000000000e+00
nan -1.000000000000000000e+00
1.186649614512471544e+03 0.000000000000000000e+00
1.186888526077097595e+03 0.000000000000000000e+00
1.187145578231292575e+03 0.000000000000000000e+00
1.187387392290249409e+03 0.000000000000000000e+00
1.187635374149659810e+03 0.000000000000000000e+00
1.187877551020408191e+03 0.000000000000000000e+00
1.188122811791383128e+03 0.000000000000000000e+00
1.188366077097505695e+03 0.000000000000000000e+00
1.188602267573696054e+03 0.000000000000000000e+00
1.188850612244898002e+03 0.000000000000000000e+00
1.189078639455782422e+03 0.000000000000000000e+00
1.189334421768707443e+03 0.000000000000000000e+00
1.189581859410430752e+03 0.000000000000000000e+00
1.189822947845804947e+03 0.000000000000000000e+00
1.190068571428571431e+03 0.000000000000000000e+00
1.190315102040816328e+03 0.000000000000000000e+00
1.190566893424036380e+03 0.000000000000000000e+00
nan -1.000000000000000000e+00
1.191058684807256213e+03 0.000000000000000000e+00
1.191311564625850451e+03 0.000000000000000000e+00
1.191555736961451203e+03 0.000000000000000000e+00
1.191794648526077026e+03 0.000000000000000000e+00
1.192038458049886685e+03 0.000000000000000000e+00
1.192288253968253912e+03 0.000000000000000000e+00
1.192524263038548725e+03 0.000000000000000000e+00
nan -1.000000000000000000e+00
1.193002448979591918e+03 0.000000000000000000e+00
1.193238639455782277e+03 0.000000000000000000e+00
1.193505124716553382e+03 0.000000000000000000e+00
1.193748390022675721e+03 0.000000000000000000e+00
1.193994013605442206e+03 0.000000000000000000e+00
nan -1.000000000000000000e+00
nan -1.000000000000000000e+00
nan -1.000000000000000000e+00
1.194960907029478449e+03 0.000000000000000000e+00
1.195211791383219861e+03 0.000000000000000000e+00
1.195459954648526036e+03 0.000000000000000000e+00
1.195695419501133756e+03 0.000000000000000000e+00
1.195940861678004467e+03 0.000000000000000000e+00
1.196189750566893508e+03 0.000000000000000000e+00
1.196428117913832239e+03 0.000000000000000000e+00
1.196669206349206434e+03 0.000000000000000000e+00
1.196902857142857101e+03 0.000000000000000000e+00
nan -1.000000000000000000e+00
nan -1.000000000000000000e+00
nan -1.000000000000000000e+00
1.197918548752834567e+03 0.000000000000000000e+00
1.198165804988662103e+03 0.000000000000000000e+00
1.198411247165532814e+03 0.000000000000000000e+00
1.198643083900226657e+03 0.000000000000000000e+00
1.198893061224489884e+03 0.000000000000000000e+00
1.199143401360544203e+03 0.000000000000000000e+00
1.199382312925170027e+03 0.000000000000000000e+00
1.199628299319727830e+03 0.000000000000000000e+00
1.199875192743764273e+03 0.000000000000000000e+00
1.200129160996999872e+03 0.000000000000000000e+00
1.200364807256235736e+03 0.000000000000000000e+00
nan -1.000000000000000000e+00
nan -1.000000000000000000e+00
nan -1.000000000000000000e+00
nan -1.000000000000000000e+00
nan -1.000000000000000000e+00
1.201851065759637095e+03 0.000000000000000000e+00
1.202110476190476220e+03 0.000000000000000000e+00
1.202342494331065836e+03 0.000000000000000000e+00
nan -1.000000000000000000e+00
nan -1.000000000000000000e+00
nan -1.000000000000000000e+00
1.203324807256235772e+03 0.000000000000000000e+00
1.203560997732426358e+03 0.000000000000000000e+00
1.203813151927437730e+03 0.000000000000000000e+00
1.204062403628117863e+03 0.000000000000000000e+00
1.204299319727891088e+03 0.000000000000000000e+00
1.204546031746031758e+03 0.000000000000000000e+00
nan -1.000000000000000000e+00
nan -1.000000000000000000e+00
nan -1.000000000000000000e+00
nan -1.000000000000000000e+00
nan -1.000000000000000000e+00
nan -1.000000000000000000e+00
nan -1.000000000000000000e+00
nan -1.000000000000000000e+00
nan -1.000000000000000000e+00
nan -1.000000000000000000e+00
nan -1.000000000000000000e+00
nan -1.000000000000000000e+00
nan -1.000000000000000000e+00
nan -1.000000000000000000e+00
nan -1.000000000000000000e+00
nan -1.000000000000000000e+00
nan -1.000000000000000000e+00
1.209137414965986409e+03 0.000000000000000000e+00
1.209394648526077162e+03 0.000000000000000000e+00
1.209634648526077171e+03 0.000000000000000000e+00
1.209895691609977348e+03 0.000000000000000000e+00
1.210129342403628016e+03 0.000000000000000000e+00
1.210358639455782395e+03 0.000000000000000000e+00
1.210600816326530548e+03 0.000000000000000000e+00
1.210854058956916106e+03 0.000000000000000000e+00
1.211096235827664486e+03 0.000000000000000000e+00
1.211340408163265238e+03 0.000000000000000000e+00
1.211579863945578154e+03 0.000000000000000000e+00
1.211822040816326535e+03 0.000000000000000000e+00
1.212056054421768749e+03 0.000000000000000000e+00
nan -1.000000000000000000e+00
1.212536961451247180e+03 0.000000000000000000e+00
1.212799999999999955e+03 0.000000000000000000e+00
1.213045260770975119e+03 0.000000000000000000e+00
1.213289070294784551e+03 0.000000000000000000e+00
1.213537233560090726e+03 0.000000000000000000e+00
1.213788117913832139e+03 0.000000000000000000e+00
1.214026485260770869e+03 0.000000000000000000e+00
1.214268662131519250e+03 0.000000000000000000e+00
1.214499591836734680e+03 0.000000000000000000e+00
1.214759909297052218e+03 0.000000000000000000e+00
1.214996099773242577e+03 0.000000000000000000e+00
1.215243174603174566e+03 0.000000000000000000e+00
1.215488072562358184e+03 0.000000000000000000e+00
1.215738231292516957e+03 0.000000000000000000e+00
1.215971156462584986e+03 0.000000000000000000e+00
nan -1.000000000000000000e+00
1.216429931972789063e+03 0.000000000000000000e+00
1.216705850340136067e+03 0.000000000000000000e+00
1.216952743764172283e+03 0.000000000000000000e+00
1.217208344671201758e+03 0.000000000000000000e+00
1.217453424036281149e+03 0.000000000000000000e+00
1.217708299319727985e+03 0.000000000000000000e+00
1.217934331065759579e+03 0.000000000000000000e+00
1.218176326530612187e+03 0.000000000000000000e+00
1.218422675736961537e+03 0.000000000000000000e+00
1.218665578231292557e+03 0.000000000000000000e+00
1.218912108843537453e+03 0.000000000000000000e+00
1.219159365079364989e+03 0.000000000000000000e+00
1.219401360544217596e+03 0.000000000000000000e+00
1.219661133786848040e+03 0.000000000000000000e+00
1.219901496598639369e+03 0.000000000000000000e+00
nan -1.000000000000000000e+00
1.220374784580498954e+03 0.000000000000000000e+00
1.220642358276644018e+03 0.000000000000000000e+00
1.220890884353741512e+03 0.000000000000000000e+00
1.221134875283446718e+03 0.000000000000000000e+00
1.221379410430839016e+03 0.000000000000000000e+00
nan -1.000000000000000000e+00
nan -1.000000000000000000e+00
1.222087981859410320e+03 0.000000000000000000e+00
nan -1.000000000000000000e+00
1.222584126984126897e+03 0.000000000000000000e+00
1.222834104308390124e+03 0.000000000000000000e+00
1.223065578231292420e+03 0.000000000000000000e+00
1.223304126984126924e+03 0.000000000000000000e+00
1.223550657596371821e+03 0.000000000000000000e+00
1.223783582766439849e+03 0.000000000000000000e+00
nan -1.000000000000000000e+00
nan -1.000000000000000000e+00
1.224531882086167798e+03 0.000000000000000000e+00
1.224765532878999920e+03 0.000000000000000000e+00
nan -1.000000000000000000e+00
nan -1.000000000000000000e+00
nan -1.000000000000000000e+00
1.225754557823129289e+03 0.000000000000000000e+00
1.225983310657596348e+03 0.000000000000000000e+00
1.226224036281179224e+03 0.000000000000000000e+00
nan -1.000000000000000000e+00
1.226721088435374213e+03 0.000000000000000000e+00
1.226965442176870738e+03 0.000000000000000000e+00
1.227215056689342418e+03 0.000000000000000000e+00
1.227470113378684800e+03 0.000000000000000000e+00
1.227701587301587324e+03 0.000000000000000000e+00
nan -1.000000000000000000e+00
1.228168707482993113e+03 0.000000000000000000e+00
1.228442993197278838e+03 0.000000000000000000e+00
1.228676281179138414e+03 0.000000000000000000e+00
1.228933696145124713e+03 0.000000000000000000e+00
1.229174240362811815e+03 0.000000000000000000e+00
nan -1.000000000000000000e+00
nan -1.000000000000000000e+00
1.229897324263038627e+03 0.000000000000000000e+00
nan -1.000000000000000000e+00
1.230383129251700666e+03 0.000000000000000000e+00
1.230628208616780057e+03 0.000000000000000000e+00
1.230867845804988747e+03 0.000000000000000000e+00
1.231112380952381045e+03 0.000000000000000000e+00
nan -1.000000000000000000e+00
nan -1.000000000000000000e+00
nan -1.000000000000000000e+00
nan -1.000000000000000000e+00
nan -1.000000000000000000e+00
1.232576507936507824e+03 0.000000000000000000e+00
1.232814331065759688e+03 0.000000000000000000e+00
1.233062312925170090e+03 0.000000000000000000e+00
1.233311383219954678e+03 0.000000000000000000e+00
1.233560816326530585e+03 0.000000000000000000e+00
1.233811156461999872e+03 1.000000000000000000e+00
1.234059319727891079e+03 0.000000000000000000e+00
1.234300952380952367e+03 0.000000000000000000e+00
1.234554376417233470e+03 0.000000000000000000e+00
1.234779138321000119e+03 1.000000000000000000e+00
1.235034557823000114e+03 1.000000000000000000e+00
nan -1.000000000000000000e+00
nan -1.000000000000000000e+00
nan -1.000000000000000000e+00
nan -1.000000000000000000e+00
nan -1.000000000000000000e+00
nan -1.000000000000000000e+00
nan -1.000000000000000000e+00
nan -1.000000000000000000e+00
nan -1.000000000000000000e+00
nan -1.000000000000000000e+00
nan -1.000000000000000000e+00
nan -1.000000000000000000e+00
nan -1.000000000000000000e+00
nan -1.000000000000000000e+00
1.238827936507936556e+03 0.000000000000000000e+00
1.239076825396825370e+03 0.000000000000000000e+00
1.239326439909297051e+03 0.000000000000000000e+00
nan -1.000000000000000000e+00
nan -1.000000000000000000e+00
nan -1.000000000000000000e+00
nan -1.000000000000000000e+00
nan -1.000000000000000000e+00
nan -1.000000000000000000e+00
nan -1.000000000000000000e+00
1.241288707482993232e+03 0.000000000000000000e+00
1.241529070294784560e+03 0.000000000000000000e+00
1.241791564625850242e+03 0.000000000000000000e+00
nan -1.000000000000000000e+00
nan -1.000000000000000000e+00
nan -1.000000000000000000e+00
1.242783492063492076e+03 0.000000000000000000e+00
1.243025850340136003e+03 0.000000000000000000e+00
1.243277278911564736e+03 0.000000000000000000e+00
1.243525804988662230e+03 0.000000000000000000e+00
1.243781768707483025e+03 0.000000000000000000e+00
nan -1.000000000000000000e+00
1.244274648526077044e+03 0.000000000000000000e+00
1.244506666666666661e+03 0.000000000000000000e+00
1.244767709750566837e+03 0.000000000000000000e+00
nan -1.000000000000000000e+00
nan -1.000000000000000000e+00
nan -1.000000000000000000e+00
nan -1.000000000000000000e+00
nan -1.000000000000000000e+00
1.246263401360544322e+03 0.000000000000000000e+00
1.246487256235827772e+03 0.000000000000000000e+00
1.246737052154194998e+03 0.000000000000000000e+00
1.246981224488999942e+03 1.000000000000000000e+00
1.247230839002000039e+03 1.000000000000000000e+00
1.247477551019999964e+03 1.000000000000000000e+00
1.247719909296999958e+03 1.000000000000000000e+00
1.247957913832000031e+03 1.000000000000000000e+00
1.248206077096999934e+03 1.000000000000000000e+00
1.248444081632000007e+03 1.000000000000000000e+00
1.248702403627999956e+03 1.000000000000000000e+00
1.248947664398999905e+03 1.000000000000000000e+00
1.249201632652999933e+03 1.000000000000000000e+00
1.249441088434999983e+03 1.000000000000000000e+00
1.249688888888888869e+03 0.000000000000000000e+00
1.249931428571428569e+03 0.000000000000000000e+00
1.250186485260770951e+03 0.000000000000000000e+00
1.250425034012999959e+03 1.000000000000000000e+00
1.250679002266999987e+03 1.000000000000000000e+00
1.250932970521000016e+03 1.000000000000000000e+00
1.251184036281000090e+03 1.000000000000000000e+00
1.251430748299000015e+03 1.000000000000000000e+00
1.251680362811000123e+03 1.000000000000000000e+00
1.251921269841000139e+03 1.000000000000000000e+00
1.252165079365079464e+03 0.000000000000000000e+00
1.252400725623582730e+03 0.000000000000000000e+00
1.252660861678004494e+03 0.000000000000000000e+00
1.252902312924999933e+03 1.000000000000000000e+00
1.253153378684000018e+03 1.000000000000000000e+00
nan -1.000000000000000000e+00
nan -1.000000000000000000e+00
1.253894965985999988e+03 1.000000000000000000e+00
1.254151836733999971e+03 1.000000000000000000e+00
1.254398548751999897e+03 1.000000000000000000e+00
1.254653968253000130e+03 1.000000000000000000e+00
1.254905034012999977e+03 1.000000000000000000e+00
1.255163356008999926e+03 1.000000000000000000e+00
1.255412970521000034e+03 1.000000000000000000e+00
1.255669841269000017e+03 1.000000000000000000e+00
1.255903492062999931e+03 1.000000000000000000e+00
1.256158911563999936e+03 1.000000000000000000e+00
1.256402721088000135e+03 1.000000000000000000e+00
1.256655238094999959e+03 1.000000000000000000e+00
nan -1.000000000000000000e+00
1.257155918366999913e+03 1.000000000000000000e+00
nan -1.000000000000000000e+00
nan -1.000000000000000000e+00
nan -1.000000000000000000e+00
nan -1.000000000000000000e+00
nan -1.000000000000000000e+00
nan -1.000000000000000000e+00
nan -1.000000000000000000e+00
nan -1.000000000000000000e+00
nan -1.000000000000000000e+00
1.259660589569160948e+03 0.000000000000000000e+00
1.259901496598639369e+03 0.000000000000000000e+00
1.260163265306122412e+03 0.000000000000000000e+00
nan -1.000000000000000000e+00
nan -1.000000000000000000e+00
nan -1.000000000000000000e+00
nan -1.000000000000000000e+00
nan -1.000000000000000000e+00
nan -1.000000000000000000e+00
nan -1.000000000000000000e+00
nan -1.000000000000000000e+00
nan -1.000000000000000000e+00
nan -1.000000000000000000e+00
nan -1.000000000000000000e+00
nan -1.000000000000000000e+00
nan -1.000000000000000000e+00
nan -1.000000000000000000e+00
nan -1.000000000000000000e+00
nan -1.000000000000000000e+00
nan -1.000000000000000000e+00
nan -1.000000000000000000e+00
nan -1.000000000000000000e+00
nan -1.000000000000000000e+00
nan -1.000000000000000000e+00
nan -1.000000000000000000e+00
nan -1.000000000000000000e+00
nan -1.000000000000000000e+00
nan -1.000000000000000000e+00
nan -1.000000000000000000e+00
nan -1.000000000000000000e+00
nan -1.000000000000000000e+00
nan -1.000000000000000000e+00
nan -1.000000000000000000e+00
nan -1.000000000000000000e+00
nan -1.000000000000000000e+00
nan -1.000000000000000000e+00
1.268699501133786953e+03 0.000000000000000000e+00
1.268953832199546468e+03 0.000000000000000000e+00
1.269216326530612150e+03 0.000000000000000000e+00
1.269451791383219870e+03 0.000000000000000000e+00
1.269706848072562252e+03 0.000000000000000000e+00
nan -1.000000000000000000e+00
nan -1.000000000000000000e+00
nan -1.000000000000000000e+00
nan -1.000000000000000000e+00
nan -1.000000000000000000e+00
nan -1.000000000000000000e+00
nan -1.000000000000000000e+00
nan -1.000000000000000000e+00
nan -1.000000000000000000e+00
nan -1.000000000000000000e+00
nan -1.000000000000000000e+00
nan -1.000000000000000000e+00
nan -1.000000000000000000e+00
nan -1.000000000000000000e+00
nan -1.000000000000000000e+00
nan -1.000000000000000000e+00
nan -1.000000000000000000e+00
nan -1.000000000000000000e+00
nan -1.000000000000000000e+00
nan -1.000000000000000000e+00
nan -1.000000000000000000e+00
nan -1.000000000000000000e+00
nan -1.000000000000000000e+00
nan -1.000000000000000000e+00
nan -1.000000000000000000e+00
1.276260136054421764e+03 0.000000000000000000e+00
1.276513741496598641e+03 0.000000000000000000e+00
1.276770249433106528e+03 0.000000000000000000e+00
1.277017505668934291e+03 0.000000000000000000e+00
1.277264399092970507e+03 0.000000000000000000e+00
nan -1.000000000000000000e+00
nan -1.000000000000000000e+00
1.277999092970521588e+03 0.000000000000000000e+00
1.278256145124716568e+03 0.000000000000000000e+00
nan -1.000000000000000000e+00
nan -1.000000000000000000e+00
nan -1.000000000000000000e+00
nan -1.000000000000000000e+00
nan -1.000000000000000000e+00
nan -1.000000000000000000e+00
nan -1.000000000000000000e+00
nan -1.000000000000000000e+00
nan -1.000000000000000000e+00
nan -1.000000000000000000e+00
nan -1.000000000000000000e+00
nan -1.000000000000000000e+00
nan -1.000000000000000000e+00
1.281745850340136030e+03 0.000000000000000000e+00
1.281992199546485153e+03 0.000000000000000000e+00
1.282249070294784588e+03 0.000000000000000000e+00
nan -1.000000000000000000e+00
nan -1.000000000000000000e+00
nan -1.000000000000000000e+00
nan -1.000000000000000000e+00
nan -1.000000000000000000e+00
nan -1.000000000000000000e+00
nan -1.000000000000000000e+00
nan -1.000000000000000000e+00
nan -1.000000000000000000e+00
1.284718367346938749e+03 0.000000000000000000e+00
1.284973605442176904e+03 0.000000000000000000e+00
1.285218503401360522e+03 0.000000000000000000e+00
nan -1.000000000000000000e+00
nan -1.000000000000000000e+00
1.285942494331065745e+03 0.000000000000000000e+00
1.286207165532879799e+03 0.000000000000000000e+00
nan -1.000000000000000000e+00
1.286700952380952458e+03 0.000000000000000000e+00
1.286945668934240302e+03 0.000000000000000000e+00
1.287194920634920663e+03 0.000000000000000000e+00
1.287439274376417188e+03 0.000000000000000000e+00
1.287683265306122394e+03 0.000000000000000000e+00
1.287928707482993104e+03 0.000000000000000000e+00
1.288184308390022579e+03 0.000000000000000000e+00
1.288427392290249372e+03 0.000000000000000000e+00
1.288677551020408146e+03 0.000000000000000000e+00
nan -1.000000000000000000e+00
1.289180589569160929e+03 0.000000000000000000e+00
1.289412970521541865e+03 0.000000000000000000e+00
1.289664580498866144e+03 0.000000000000000000e+00
1.289912562358276546e+03 0.000000000000000000e+00
1.290167256235827608e+03 0.000000000000000000e+00
1.290407074829932071e+03 0.000000000000000000e+00
1.290663219954648639e+03 0.000000000000000000e+00
nan -1.000000000000000000e+00
1.291162086167800453e+03 0.000000000000000000e+00
1.291403174603174648e+03 0.000000000000000000e+00
1.291652426303854782e+03 0.000000000000000000e+00
nan -1.000000000000000000e+00
nan -1.000000000000000000e+00
1.292395646258503348e+03 0.000000000000000000e+00
1.292646349206349214e+03 0.000000000000000000e+00
1.292930975056689249e+03 0.000000000000000000e+00
nan -1.000000000000000000e+00
1.293379954648526109e+03 0.000000000000000000e+00
1.293627936507936511e+03 0.000000000000000000e+00
1.293895328798186029e+03 0.000000000000000000e+00
nan -1.000000000000000000e+00
1.294401632653061142e+03 0.000000000000000000e+00
nan -1.000000000000000000e+00
nan -1.000000000000000000e+00
1.295124897959183727e+03 0.000000000000000000e+00
nan -1.000000000000000000e+00
