# Supplementary material for: Correlated microtiming deviations in jazz and rock music
Source: PLoS One. 2018 Jan 24;13(1):e0186361. doi: 10.1371/journal.pone.0186361 (PMC5783353; doi:10.1371/journal.pone.0186361)
Supplement: S1 Dataset — (ZIP) [file pone.0186361.s001.zip › RA04.dat]

8.628027210884352982e+00 0.000000000000000000e+00
8.947120181405896489e+00 0.000000000000000000e+00
9.271111111111110858e+00 0.000000000000000000e+00
9.587482993197278702e+00 0.000000000000000000e+00
9.914376417233560446e+00 0.000000000000000000e+00
1.023619047619047606e+01 0.000000000000000000e+00
1.057215419501133802e+01 0.000000000000000000e+00
1.088979591836734606e+01 0.000000000000000000e+00
1.121832199546485320e+01 0.000000000000000000e+00
1.153632653061224467e+01 0.000000000000000000e+00
1.186793650793650734e+01 0.000000000000000000e+00
1.218829931972789105e+01 0.000000000000000000e+00
1.251628117913832128e+01 0.000000000000000000e+00
1.283156462585034063e+01 0.000000000000000000e+00
1.318331065759637255e+01 0.000000000000000000e+00
1.351147392290249449e+01 0.000000000000000000e+00
1.383292517006802669e+01 0.000000000000000000e+00
1.416036281179138356e+01 0.000000000000000000e+00
1.449287981859410479e+01 0.000000000000000000e+00
1.481687074829931916e+01 0.000000000000000000e+00
1.514122448979591873e+01 0.000000000000000000e+00
1.546485260770975145e+01 0.000000000000000000e+00
1.579972789115646314e+01 0.000000000000000000e+00
1.611736961451247296e+01 0.000000000000000000e+00
1.644117913832199562e+01 0.000000000000000000e+00
1.676136054421768762e+01 0.000000000000000000e+00
1.709714285714285609e+01 0.000000000000000000e+00
1.742784580498866376e+01 0.000000000000000000e+00
1.774639455782313036e+01 0.000000000000000000e+00
1.806857142857142762e+01 0.000000000000000000e+00
1.840054421768707371e+01 0.000000000000000000e+00
1.871219954648526240e+01 0.000000000000000000e+00
nan -1.000000000000000000e+00
1.937687074829932143e+01 0.000000000000000000e+00
1.970938775510203911e+01 0.000000000000000000e+00
2.002158730158730293e+01 0.000000000000000000e+00
2.034811791383220125e+01 0.000000000000000000e+00
2.068353741496598630e+01 0.000000000000000000e+00
2.102149659863945530e+01 0.000000000000000000e+00
2.134929705215419560e+01 0.000000000000000000e+00
2.166947845804988759e+01 0.000000000000000000e+00
2.198494331065759511e+01 0.000000000000000000e+00
2.232090702947845884e+01 0.000000000000000000e+00
2.264870748299319558e+01 0.000000000000000000e+00
2.296489795918367349e+01 0.000000000000000000e+00
2.328671201814059089e+01 0.000000000000000000e+00
2.362412698412698475e+01 0.000000000000000000e+00
2.394557823129251872e+01 0.000000000000000000e+00
2.427065759637188336e+01 0.000000000000000000e+00
2.459011337868480851e+01 0.000000000000000000e+00
2.492553287981859356e+01 0.000000000000000000e+00
2.525514739229025096e+01 0.000000000000000000e+00
2.558276643990929600e+01 0.000000000000000000e+00
2.591092970521541972e+01 0.000000000000000000e+00
2.624326530612244923e+01 0.000000000000000000e+00
2.656743764172335531e+01 0.000000000000000000e+00
2.688725623582766389e+01 0.000000000000000000e+00
2.719764172335601060e+01 0.000000000000000000e+00
2.753324263038548736e+01 0.000000000000000000e+00
2.785650793650793489e+01 0.000000000000000000e+00
2.817360544217687135e+01 0.000000000000000000e+00
2.850575963718820915e+01 0.000000000000000000e+00
2.883083900226757379e+01 0.000000000000000000e+00
nan -1.000000000000000000e+00
2.944217687074829826e+01 0.000000000000000000e+00
2.978793650793650727e+01 0.000000000000000000e+00
3.011918367346938652e+01 0.000000000000000000e+00
3.044752834467120195e+01 0.000000000000000000e+00
3.076535147392290170e+01 0.000000000000000000e+00
3.108571428571428541e+01 0.000000000000000000e+00
3.141551020408163097e+01 0.000000000000000000e+00
3.173732426303854837e+01 0.000000000000000000e+00
3.205859410430839063e+01 0.000000000000000000e+00
3.236734693877551194e+01 0.000000000000000000e+00
3.269133786848072276e+01 0.000000000000000000e+00
3.300625850340136225e+01 0.000000000000000000e+00
3.331972789115646094e+01 0.000000000000000000e+00
3.364970521541950177e+01 0.000000000000000000e+00
3.398004535147392602e+01 0.000000000000000000e+00
3.430095238095238130e+01 0.000000000000000000e+00
3.462058956916099817e+01 0.000000000000000000e+00
3.494040816326530319e+01 0.000000000000000000e+00
3.527002267573696059e+01 0.000000000000000000e+00
3.559746031746031747e+01 0.000000000000000000e+00
3.591564625850340065e+01 0.000000000000000000e+00
3.624217687074830252e+01 0.000000000000000000e+00
3.657922902494330941e+01 0.000000000000000000e+00
3.690412698412698234e+01 0.000000000000000000e+00
3.721904761904762182e+01 0.000000000000000000e+00
3.753759637188208842e+01 0.000000000000000000e+00
3.786648526077097188e+01 0.000000000000000000e+00
3.819537414965986244e+01 0.000000000000000000e+00
3.851120181405895693e+01 0.000000000000000000e+00
3.884281179138321960e+01 0.000000000000000000e+00
3.917043083900226463e+01 0.000000000000000000e+00
3.949968253968253862e+01 0.000000000000000000e+00
3.981859410430838864e+01 0.000000000000000000e+00
4.014022675736961787e+01 0.000000000000000000e+00
4.047310657596371897e+01 0.000000000000000000e+00
4.079782312925170373e+01 0.000000000000000000e+00
4.111836734693877560e+01 0.000000000000000000e+00
4.144526077097505379e+01 0.000000000000000000e+00
4.177505668934240646e+01 0.000000000000000000e+00
4.209759637188208359e+01 0.000000000000000000e+00
4.242086167800453467e+01 0.000000000000000000e+00
4.274467120181405733e+01 0.000000000000000000e+00
4.308390022675737185e+01 0.000000000000000000e+00
4.340208616780045503e+01 0.000000000000000000e+00
4.371791383219954952e+01 0.000000000000000000e+00
4.403718820861678296e+01 0.000000000000000000e+00
4.437333333333333485e+01 0.000000000000000000e+00
4.470294784580498515e+01 0.000000000000000000e+00
4.502566893424036465e+01 0.000000000000000000e+00
4.534004535147392545e+01 0.000000000000000000e+00
4.566784580498865864e+01 0.000000000000000000e+00
4.599401360544217710e+01 0.000000000000000000e+00
4.631709750566893291e+01 0.000000000000000000e+00
4.664399092970521821e+01 0.000000000000000000e+00
4.698321995464852563e+01 0.000000000000000000e+00
4.731736961451247225e+01 0.000000000000000000e+00
4.764172335600907360e+01 0.000000000000000000e+00
4.795537414965986045e+01 0.000000000000000000e+00
4.828770975056688997e+01 0.000000000000000000e+00
4.861369614512471315e+01 0.000000000000000000e+00
4.893333333333333002e+01 0.000000000000000000e+00
4.925569160997732610e+01 0.000000000000000000e+00
4.957659863945578138e+01 0.000000000000000000e+00
4.990693877551020563e+01 0.000000000000000000e+00
5.023873015873015646e+01 0.000000000000000000e+00
5.056290249433106254e+01 0.000000000000000000e+00
5.088507936507936336e+01 0.000000000000000000e+00
5.120598639455782575e+01 0.000000000000000000e+00
5.151963718820861970e+01 0.000000000000000000e+00
5.183836734693877446e+01 0.000000000000000000e+00
5.216997732426303713e+01 0.000000000000000000e+00
5.248997732426303742e+01 0.000000000000000000e+00
5.280707482993197033e+01 0.000000000000000000e+00
5.312997732426303799e+01 0.000000000000000000e+00
5.346485260770975145e+01 0.000000000000000000e+00
5.378430839002267305e+01 0.000000000000000000e+00
5.410975056689342466e+01 0.000000000000000000e+00
5.443845804988661996e+01 0.000000000000000000e+00
5.477097505668934474e+01 0.000000000000000000e+00
5.510458049886621268e+01 0.000000000000000000e+00
5.542893424036281402e+01 0.000000000000000000e+00
5.574639455782313036e+01 0.000000000000000000e+00
5.608163265306122724e+01 0.000000000000000000e+00
5.640634920634920491e+01 0.000000000000000000e+00
5.673052154195011099e+01 0.000000000000000000e+00
5.705433106575963365e+01 0.000000000000000000e+00
5.738920634920634711e+01 0.000000000000000000e+00
5.771755102040816610e+01 0.000000000000000000e+00
5.803247165532879848e+01 0.000000000000000000e+00
5.834721088435374270e+01 0.000000000000000000e+00
5.867936507936507695e+01 0.000000000000000000e+00
5.899882086167800566e+01 0.000000000000000000e+00
5.932480725623582885e+01 0.000000000000000000e+00
5.964716553287981782e+01 0.000000000000000000e+00
5.997913832199546391e+01 0.000000000000000000e+00
6.029315192743764129e+01 0.000000000000000000e+00
6.062585034013605423e+01 0.000000000000000000e+00
6.094458049886621609e+01 0.000000000000000000e+00
6.128943310657596300e+01 0.000000000000000000e+00
6.160834467120181301e+01 0.000000000000000000e+00
6.194068027210884253e+01 0.000000000000000000e+00
6.226938775510203783e+01 0.000000000000000000e+00
6.260408163265306314e+01 0.000000000000000000e+00
6.293641723356009265e+01 0.000000000000000000e+00
6.326204081632653242e+01 0.000000000000000000e+00
6.357877551020408191e+01 0.000000000000000000e+00
6.392253968253968566e+01 0.000000000000000000e+00
6.424580498866212963e+01 0.000000000000000000e+00
6.458630385487528258e+01 0.000000000000000000e+00
6.490594104308389944e+01 0.000000000000000000e+00
6.524480725623583055e+01 0.000000000000000000e+00
6.556879818594104847e+01 0.000000000000000000e+00
6.590331065759637852e+01 0.000000000000000000e+00
6.622512471655328170e+01 0.000000000000000000e+00
6.656199546485261465e+01 0.000000000000000000e+00
6.688943310657596442e+01 0.000000000000000000e+00
6.722231292517007262e+01 0.000000000000000000e+00
6.755210884353741108e+01 0.000000000000000000e+00
6.788970521541949665e+01 0.000000000000000000e+00
6.820988662131519220e+01 0.000000000000000000e+00
6.854367346938775540e+01 0.000000000000000000e+00
6.886240362811791726e+01 0.000000000000000000e+00
6.920344671201813469e+01 0.000000000000000000e+00
6.952761904761904077e+01 0.000000000000000000e+00
6.984907029478458185e+01 0.000000000000000000e+00
7.018303854875283321e+01 0.000000000000000000e+00
7.050684807256236297e+01 0.000000000000000000e+00
7.083283446712017906e+01 0.000000000000000000e+00
7.117532879818594438e+01 0.000000000000000000e+00
7.150784580498866205e+01 0.000000000000000000e+00
7.184997732426303685e+01 0.000000000000000000e+00
7.217106575963718740e+01 0.000000000000000000e+00
7.249977324263038270e+01 0.000000000000000000e+00
7.282267573696145746e+01 0.000000000000000000e+00
7.315247165532879592e+01 0.000000000000000000e+00
7.347301587301586778e+01 0.000000000000000000e+00
7.379845804988661939e+01 0.000000000000000000e+00
7.412299319727891600e+01 0.000000000000000000e+00
7.445442176870747630e+01 0.000000000000000000e+00
7.477369614512471685e+01 0.000000000000000000e+00
7.510349206349206952e+01 0.000000000000000000e+00
7.543564625850339667e+01 0.000000000000000000e+00
7.576943310657595987e+01 0.000000000000000000e+00
7.609650793650793332e+01 0.000000000000000000e+00
7.642231292517006125e+01 0.000000000000000000e+00
7.674539682539682417e+01 0.000000000000000000e+00
7.708698412698412028e+01 0.000000000000000000e+00
7.740535147392290583e+01 0.000000000000000000e+00
7.773115646258503375e+01 0.000000000000000000e+00
7.805714285714286405e+01 0.000000000000000000e+00
7.837913832199546960e+01 0.000000000000000000e+00
7.870421768707483068e+01 0.000000000000000000e+00
7.902857142857142492e+01 0.000000000000000000e+00
7.936163265306122128e+01 0.000000000000000000e+00
7.969414965986393895e+01 0.000000000000000000e+00
8.002448979591837031e+01 0.000000000000000000e+00
8.035029478458049823e+01 0.000000000000000000e+00
8.068934240362811749e+01 0.000000000000000000e+00
nan -1.000000000000000000e+00
nan -1.000000000000000000e+00
nan -1.000000000000000000e+00
8.197097505668934048e+01 0.000000000000000000e+00
8.230312925170068183e+01 0.000000000000000000e+00
8.262730158730158792e+01 0.000000000000000000e+00
8.295092970521541531e+01 0.000000000000000000e+00
8.327891156462584377e+01 0.000000000000000000e+00
8.361687074829931987e+01 0.000000000000000000e+00
8.394594104308390570e+01 0.000000000000000000e+00
8.426285714285714334e+01 0.000000000000000000e+00
8.457814058956915915e+01 0.000000000000000000e+00
8.491065759637187682e+01 0.000000000000000000e+00
8.523283446712018474e+01 0.000000000000000000e+00
8.555972789115645583e+01 0.000000000000000000e+00
8.588172335600907559e+01 0.000000000000000000e+00
8.622004535147392801e+01 0.000000000000000000e+00
8.655183673469387884e+01 0.000000000000000000e+00
8.686893424036281885e+01 0.000000000000000000e+00
8.718984126984126704e+01 0.000000000000000000e+00
8.752217687074829655e+01 0.000000000000000000e+00
8.784526077097505947e+01 0.000000000000000000e+00
8.817360544217686424e+01 0.000000000000000000e+00
8.849668934240362717e+01 0.000000000000000000e+00
8.882793650793651352e+01 0.000000000000000000e+00
8.914757369614513038e+01 0.000000000000000000e+00
8.947700680272109253e+01 0.000000000000000000e+00
8.978775510204081911e+01 0.000000000000000000e+00
9.013424036281179497e+01 0.000000000000000000e+00
9.046167800453514474e+01 0.000000000000000000e+00
9.078077097505668291e+01 0.000000000000000000e+00
9.110403628117913399e+01 0.000000000000000000e+00
9.143945578231291904e+01 0.000000000000000000e+00
9.176253968253968196e+01 0.000000000000000000e+00
9.208145124716553198e+01 0.000000000000000000e+00
9.240507936507935938e+01 0.000000000000000000e+00
9.273342403628117836e+01 0.000000000000000000e+00
9.305215419501134022e+01 0.000000000000000000e+00
9.338195011337867868e+01 0.000000000000000000e+00
9.371265306122448635e+01 0.000000000000000000e+00
9.403845804988661428e+01 0.000000000000000000e+00
9.436807256235827879e+01 0.000000000000000000e+00
9.468916099773242934e+01 0.000000000000000000e+00
9.501333333333333542e+01 0.000000000000000000e+00
9.534458049886620756e+01 0.000000000000000000e+00
9.567600907029478208e+01 0.000000000000000000e+00
9.600326530612244369e+01 0.000000000000000000e+00
9.633124716553288636e+01 0.000000000000000000e+00
9.665886621315192428e+01 0.000000000000000000e+00
9.699047619047618696e+01 0.000000000000000000e+00
9.731374149659863804e+01 0.000000000000000000e+00
9.763283446712017621e+01 0.000000000000000000e+00
9.796589569160997257e+01 0.000000000000000000e+00
9.828335600907028891e+01 0.000000000000000000e+00
9.860208616780045077e+01 0.000000000000000000e+00
9.893297052154194660e+01 0.000000000000000000e+00
9.926439909297052111e+01 0.000000000000000000e+00
9.958748299319728403e+01 0.000000000000000000e+00
9.991546485260771249e+01 0.000000000000000000e+00
1.002398185941043067e+02 0.000000000000000000e+00
1.005645351473922915e+02 0.000000000000000000e+00
1.008867120181405852e+02 0.000000000000000000e+00
1.012121541950113368e+02 0.000000000000000000e+00
1.015314285714285774e+02 0.000000000000000000e+00
nan -1.000000000000000000e+00
nan -1.000000000000000000e+00
1.024879818594104250e+02 0.000000000000000000e+00
1.027994557823129185e+02 0.000000000000000000e+00
1.031234467120181364e+02 0.000000000000000000e+00
1.034429024943310651e+02 0.000000000000000000e+00
1.037523809523809462e+02 0.000000000000000000e+00
1.040830839002267538e+02 0.000000000000000000e+00
1.043972789115646265e+02 0.000000000000000000e+00
1.047229024943310662e+02 0.000000000000000000e+00
1.050472562358276605e+02 0.000000000000000000e+00
1.053619954648526118e+02 0.000000000000000000e+00
1.056903401360544166e+02 0.000000000000000000e+00
1.060068934240362779e+02 0.000000000000000000e+00
1.063303401360544171e+02 0.000000000000000000e+00
1.066594104308390030e+02 0.000000000000000000e+00
1.069801360544217630e+02 0.000000000000000000e+00
1.073157369614512504e+02 0.000000000000000000e+00
1.076384580498866228e+02 0.000000000000000000e+00
1.079557369614512510e+02 0.000000000000000000e+00
1.082891609977324237e+02 0.000000000000000000e+00
1.086135147392290179e+02 0.000000000000000000e+00
1.089387755102040813e+02 0.000000000000000000e+00
1.092720181405895659e+02 0.000000000000000000e+00
1.095998185941043062e+02 0.000000000000000000e+00
1.099350566893424030e+02 0.000000000000000000e+00
1.102490702947845875e+02 0.000000000000000000e+00
1.105705215419501144e+02 0.000000000000000000e+00
1.108914285714285768e+02 0.000000000000000000e+00
1.112223129251700726e+02 0.000000000000000000e+00
1.115535600907029448e+02 0.000000000000000000e+00
1.118717460317460279e+02 0.000000000000000000e+00
1.121801360544217658e+02 0.000000000000000000e+00
1.125095691609977280e+02 0.000000000000000000e+00
1.128312018140589572e+02 0.000000000000000000e+00
1.131490249433106641e+02 0.000000000000000000e+00
1.134817233560090699e+02 0.000000000000000000e+00
1.138107936507936557e+02 0.000000000000000000e+00
1.141418594104308397e+02 0.000000000000000000e+00
1.144700226757369563e+02 0.000000000000000000e+00
1.147898412698412756e+02 0.000000000000000000e+00
1.151118367346938811e+02 0.000000000000000000e+00
1.154398185941043096e+02 0.000000000000000000e+00
1.157552834467120135e+02 0.000000000000000000e+00
1.160952380952381020e+02 0.000000000000000000e+00
1.164203174603174631e+02 0.000000000000000000e+00
1.167455782312925123e+02 0.000000000000000000e+00
1.170766439909297105e+02 0.000000000000000000e+00
1.173984580498866279e+02 0.000000000000000000e+00
1.177315192743764243e+02 0.000000000000000000e+00
1.180538775510204061e+02 0.000000000000000000e+00
1.183802267573696128e+02 0.000000000000000000e+00
1.187036734693877520e+02 0.000000000000000000e+00
1.190302040816326468e+02 0.000000000000000000e+00
1.193572789115646202e+02 0.000000000000000000e+00
1.196854421768707510e+02 0.000000000000000000e+00
1.200183219954648592e+02 0.000000000000000000e+00
1.203482993197278859e+02 0.000000000000000000e+00
1.206771882086167835e+02 0.000000000000000000e+00
1.209962811791383217e+02 0.000000000000000000e+00
1.213320634920634973e+02 0.000000000000000000e+00
1.216564172335600915e+02 0.000000000000000000e+00
1.219863945578231323e+02 0.000000000000000000e+00
1.223074829931972829e+02 0.000000000000000000e+00
nan -1.000000000000000000e+00
nan -1.000000000000000000e+00
nan -1.000000000000000000e+00
1.235923809523809496e+02 0.000000000000000000e+00
1.239132879818594120e+02 0.000000000000000000e+00
1.242401814058956973e+02 0.000000000000000000e+00
1.245558276643990894e+02 0.000000000000000000e+00
1.248863492063492089e+02 0.000000000000000000e+00
1.252068934240362807e+02 0.000000000000000000e+00
1.255363265306122429e+02 0.000000000000000000e+00
1.258570521541950171e+02 0.000000000000000000e+00
1.261741496598639429e+02 0.000000000000000000e+00
1.264994104308390064e+02 0.000000000000000000e+00
1.268125170068027217e+02 0.000000000000000000e+00
1.271328798185941054e+02 0.000000000000000000e+00
1.274677551020408117e+02 0.000000000000000000e+00
1.277930158730158752e+02 0.000000000000000000e+00
1.281171882086167670e+02 0.000000000000000000e+00
1.284362811791383194e+02 0.000000000000000000e+00
1.287664399092970484e+02 0.000000000000000000e+00
1.290875283446711990e+02 0.000000000000000000e+00
1.294189569160997735e+02 0.000000000000000000e+00
1.297331519274376319e+02 0.000000000000000000e+00
1.300682086167800549e+02 0.000000000000000000e+00
1.303936507936508065e+02 0.000000000000000000e+00
1.307283446712018247e+02 0.000000000000000000e+00
1.310501587301587278e+02 0.000000000000000000e+00
1.313658049886621200e+02 0.000000000000000000e+00
1.316966893424036300e+02 0.000000000000000000e+00
1.320237641723356035e+02 0.000000000000000000e+00
1.323459410430839114e+02 0.000000000000000000e+00
1.326777324263038622e+02 0.000000000000000000e+00
1.329990022675737009e+02 0.000000000000000000e+00
1.333347845804988765e+02 0.000000000000000000e+00
1.336533333333333360e+02 0.000000000000000000e+00
1.339740589569161102e+02 0.000000000000000000e+00
1.343129251700680413e+02 0.000000000000000000e+00
1.346334693877550990e+02 0.000000000000000000e+00
1.349610884353741369e+02 0.000000000000000000e+00
1.353037641723356046e+02 0.000000000000000000e+00
1.356319274376417354e+02 0.000000000000000000e+00
1.359617233560090597e+02 0.000000000000000000e+00
1.362828117913832102e+02 0.000000000000000000e+00
1.366057142857142992e+02 0.000000000000000000e+00
1.369297052154194887e+02 0.000000000000000000e+00
1.372640362811791306e+02 0.000000000000000000e+00
1.375936507936507951e+02 0.000000000000000000e+00
1.379258049886621222e+02 0.000000000000000000e+00
1.382539682539682531e+02 0.000000000000000000e+00
1.385852154195011394e+02 0.000000000000000000e+00
1.389150113378684921e+02 0.000000000000000000e+00
1.392366439909297071e+02 0.000000000000000000e+00
1.395611791383219895e+02 0.000000000000000000e+00
1.398922448979591877e+02 0.000000000000000000e+00
1.402120634920634927e+02 0.000000000000000000e+00
1.405480272108843565e+02 0.000000000000000000e+00
1.408760090702947707e+02 0.000000000000000000e+00
1.412065306122449044e+02 0.000000000000000000e+00
1.415292517006802768e+02 0.000000000000000000e+00
1.418510657596371800e+02 0.000000000000000000e+00
1.421881179138322011e+02 0.000000000000000000e+00
1.425162811791383319e+02 0.000000000000000000e+00
1.428411791383219906e+02 0.000000000000000000e+00
nan -1.000000000000000000e+00
nan -1.000000000000000000e+00
nan -1.000000000000000000e+00
nan -1.000000000000000000e+00
1.444529705215419426e+02 0.000000000000000000e+00
1.447858503401360508e+02 0.000000000000000000e+00
1.451132879818594006e+02 0.000000000000000000e+00
1.454285714285714164e+02 0.000000000000000000e+00
1.457645351473922801e+02 0.000000000000000000e+00
1.460885260770974980e+02 0.000000000000000000e+00
1.464112471655328704e+02 0.000000000000000000e+00
1.467345124716553357e+02 0.000000000000000000e+00
1.470628571428571547e+02 0.000000000000000000e+00
1.473970068027210800e+02 0.000000000000000000e+00
1.477240816326530535e+02 0.000000000000000000e+00
1.480497052154194932e+02 0.000000000000000000e+00
1.483805895691610033e+02 0.000000000000000000e+00
1.487203628117913752e+02 0.000000000000000000e+00
1.490565079365079271e+02 0.000000000000000000e+00
1.493795918367347042e+02 0.000000000000000000e+00
1.496956009070294726e+02 0.000000000000000000e+00
1.500246712018140727e+02 0.000000000000000000e+00
1.503597278911564672e+02 0.000000000000000000e+00
1.506815419501133704e+02 0.000000000000000000e+00
1.510196825396825488e+02 0.000000000000000000e+00
1.513454875283446768e+02 0.000000000000000000e+00
1.516741950113378721e+02 0.000000000000000000e+00
1.519965532879818682e+02 0.000000000000000000e+00
1.523169160997732376e+02 0.000000000000000000e+00
1.526490702947845932e+02 0.000000000000000000e+00
1.529683446712018053e+02 0.000000000000000000e+00
1.532917913832199588e+02 0.000000000000000000e+00
1.536192290249433086e+02 0.000000000000000000e+00
1.539531972789115741e+02 0.000000000000000000e+00
1.542869841269841231e+02 0.000000000000000000e+00
1.546113378684807174e+02 0.000000000000000000e+00
1.549336961451247134e+02 0.000000000000000000e+00
1.552585941043084006e+02 0.000000000000000000e+00
1.555854875283446574e+02 0.000000000000000000e+00
1.559109297052154091e+02 0.000000000000000000e+00
1.562421768707482954e+02 0.000000000000000000e+00
1.565739682539682462e+02 0.000000000000000000e+00
1.569017687074830008e+02 0.000000000000000000e+00
1.572250340136054376e+02 0.000000000000000000e+00
1.575443083900226782e+02 0.000000000000000000e+00
1.578864399092970530e+02 0.000000000000000000e+00
1.582086167800453609e+02 0.000000000000000000e+00
1.585382312925169970e+02 0.000000000000000000e+00
1.588676643990929733e+02 0.000000000000000000e+00
1.591958276643991042e+02 0.000000000000000000e+00
1.595223582766439847e+02 0.000000000000000000e+00
1.598488888888888937e+02 0.000000000000000000e+00
1.601693877550000025e+02 0.000000000000000000e+00
1.605006802721088377e+02 0.000000000000000000e+00
1.608277551020408112e+02 0.000000000000000000e+00
1.611452154195011417e+02 0.000000000000000000e+00
1.614726530612244915e+02 0.000000000000000000e+00
1.618051700680272234e+02 0.000000000000000000e+00
1.621253514739229047e+02 0.000000000000000000e+00
1.624542403628117881e+02 0.000000000000000000e+00
1.627876643990929608e+02 0.000000000000000000e+00
1.631094784580498924e+02 0.000000000000000000e+00
1.634370975056689304e+02 0.000000000000000000e+00
1.637585487528344572e+02 0.000000000000000000e+00
1.640756462585034114e+02 0.000000000000000000e+00
1.643998185941043175e+02 0.000000000000000000e+00
1.647292517006802655e+02 0.000000000000000000e+00
1.650499773242630397e+02 0.000000000000000000e+00
1.653944671201814174e+02 0.000000000000000000e+00
1.657242630385487416e+02 0.000000000000000000e+00
1.660477097505668951e+02 0.000000000000000000e+00
1.663700680272108912e+02 0.000000000000000000e+00
1.666975056689342409e+02 0.000000000000000000e+00
1.670220408163265233e+02 0.000000000000000000e+00
1.673570975056689463e+02 0.000000000000000000e+00
1.676725623582766502e+02 0.000000000000000000e+00
1.679902040816326405e+02 0.000000000000000000e+00
1.683189115646258642e+02 0.000000000000000000e+00
1.686459863945578093e+02 0.000000000000000000e+00
1.689737868480725638e+02 0.000000000000000000e+00
1.693093877551020512e+02 0.000000000000000000e+00
1.696400907029478446e+02 0.000000000000000000e+00
1.699687981859410399e+02 0.000000000000000000e+00
1.702946031746031679e+02 0.000000000000000000e+00
1.706274829931972761e+02 0.000000000000000000e+00
1.709505668934240248e+02 0.000000000000000000e+00
1.712756462585034001e+02 0.000000000000000000e+00
1.715920181405895732e+02 0.000000000000000000e+00
1.719279818594104370e+02 0.000000000000000000e+00
1.722684807256235899e+02 0.000000000000000000e+00
1.726111564625850292e+02 0.000000000000000000e+00
1.729335147392290253e+02 0.000000000000000000e+00
1.732573242630385550e+02 0.000000000000000000e+00
1.735905668934240396e+02 0.000000000000000000e+00
1.739098412698412801e+02 0.000000000000000000e+00
1.742390929705215399e+02 0.000000000000000000e+00
1.745705215419501144e+02 0.000000000000000000e+00
1.748977777777777760e+02 0.000000000000000000e+00
1.752324716553287942e+02 0.000000000000000000e+00
1.755646258503401498e+02 0.000000000000000000e+00
1.758900680272108730e+02 0.000000000000000000e+00
1.762238548752834504e+02 0.000000000000000000e+00
1.765438548752834436e+02 0.000000000000000000e+00
1.768780045351473973e+02 0.000000000000000000e+00
1.772058049886621234e+02 0.000000000000000000e+00
1.775412244897959226e+02 0.000000000000000000e+00
1.778782766439909437e+02 0.000000000000000000e+00
1.781941043083900240e+02 0.000000000000000000e+00
1.785253514739229104e+02 0.000000000000000000e+00
1.788636734693877486e+02 0.000000000000000000e+00
1.791851247165532754e+02 0.000000000000000000e+00
1.795180045351473836e+02 0.000000000000000000e+00
1.798624943310657613e+02 0.000000000000000000e+00
1.801906575963718922e+02 0.000000000000000000e+00
1.805295238095238233e+02 0.000000000000000000e+00
1.808487981859410354e+02 0.000000000000000000e+00
1.811880272108843428e+02 0.000000000000000000e+00
1.815098412698412744e+02 0.000000000000000000e+00
1.818374603174603124e+02 0.000000000000000000e+00
1.821581859410430866e+02 0.000000000000000000e+00
1.824890702947845682e+02 0.000000000000000000e+00
1.828203174603174546e+02 0.000000000000000000e+00
1.831526530612244983e+02 0.000000000000000000e+00
1.834744671201814015e+02 0.000000000000000000e+00
1.838024489795918441e+02 0.000000000000000000e+00
1.841284353741496602e+02 0.000000000000000000e+00
1.844515192743764089e+02 0.000000000000000000e+00
1.847902040816326519e+02 0.000000000000000000e+00
1.851247165532879819e+02 0.000000000000000000e+00
1.854530612244898009e+02 0.000000000000000000e+00
1.857886621315192883e+02 0.000000000000000000e+00
1.861133786848072589e+02 0.000000000000000000e+00
1.864397278911564513e+02 0.000000000000000000e+00
1.867597278911564729e+02 0.000000000000000000e+00
1.870951473922902437e+02 0.000000000000000000e+00
1.874273015873015993e+02 0.000000000000000000e+00
1.877679818594104404e+02 0.000000000000000000e+00
1.880950566893424138e+02 0.000000000000000000e+00
1.884355555555555668e+02 0.000000000000000000e+00
1.887608163265306018e+02 0.000000000000000000e+00
1.890971428571428703e+02 0.000000000000000000e+00
1.894167800453514872e+02 0.000000000000000000e+00
1.897509297052154125e+02 0.000000000000000000e+00
1.900796371882086078e+02 0.000000000000000000e+00
1.904099773242630249e+02 0.000000000000000000e+00
1.907381405895691557e+02 0.000000000000000000e+00
1.910809977324263116e+02 0.000000000000000000e+00
1.913908390022675690e+02 0.000000000000000000e+00
1.917208163265306098e+02 0.000000000000000000e+00
1.920395464852607574e+02 0.000000000000000000e+00
1.923726077097505538e+02 0.000000000000000000e+00
1.926989569160997746e+02 0.000000000000000000e+00
1.930367346938775484e+02 0.000000000000000000e+00
1.933676190476190584e+02 0.000000000000000000e+00
1.937052154195011440e+02 0.000000000000000000e+00
1.940252154195011371e+02 0.000000000000000000e+00
1.943595464852607790e+02 0.000000000000000000e+00
1.946868027210884406e+02 0.000000000000000000e+00
1.950189569160997678e+02 0.000000000000000000e+00
1.953505668934240305e+02 0.000000000000000000e+00
1.956852607709750487e+02 0.000000000000000000e+00
1.960116099773242695e+02 0.000000000000000000e+00
nan -1.000000000000000000e+00
nan -1.000000000000000000e+00
1.969921088435374088e+02 0.000000000000000000e+00
1.973222675736961378e+02 0.000000000000000000e+00
1.976553287981859341e+02 0.000000000000000000e+00
1.979771428571428658e+02 0.000000000000000000e+00
1.983140136054421703e+02 0.000000000000000000e+00
1.986403628117913911e+02 0.000000000000000000e+00
1.989739682539682519e+02 0.000000000000000000e+00
1.992965079365079362e+02 0.000000000000000000e+00
1.996234013605442215e+02 0.000000000000000000e+00
1.999459410430839057e+02 0.000000000000000000e+00
2.002897052154195023e+02 0.000000000000000000e+00
2.006167800453514758e+02 0.000000000000000000e+00
2.009502040816326485e+02 0.000000000000000000e+00
2.012781859410430911e+02 0.000000000000000000e+00
2.016165079365079293e+02 0.000000000000000000e+00
2.019459410430839057e+02 0.000000000000000000e+00
2.022686621315192781e+02 0.000000000000000000e+00
2.026020861678004508e+02 0.000000000000000000e+00
2.029260770975056687e+02 0.000000000000000000e+00
2.032546031746031758e+02 0.000000000000000000e+00
2.035762358276643909e+02 0.000000000000000000e+00
2.039102040816326564e+02 0.000000000000000000e+00
2.042412698412698546e+02 0.000000000000000000e+00
2.045697959183673333e+02 0.000000000000000000e+00
2.048966893424036186e+02 0.000000000000000000e+00
2.052221315192743702e+02 0.000000000000000000e+00
2.055522902494330992e+02 0.000000000000000000e+00
2.058773696145124745e+02 0.000000000000000000e+00
2.062140589569160909e+02 0.000000000000000000e+00
2.065440362811791317e+02 0.000000000000000000e+00
2.068772789115646162e+02 0.000000000000000000e+00
2.071958276643991042e+02 0.000000000000000000e+00
2.075185487528344765e+02 0.000000000000000000e+00
2.078427210884353826e+02 0.000000000000000000e+00
2.081772335600907127e+02 0.000000000000000000e+00
2.084907029478458185e+02 0.000000000000000000e+00
2.088217687074829882e+02 0.000000000000000000e+00
2.091477551020408043e+02 0.000000000000000000e+00
2.094730158730158678e+02 0.000000000000000000e+00
2.097942857142857065e+02 0.000000000000000000e+00
2.101249886621315284e+02 0.000000000000000000e+00
2.104575056689342318e+02 0.000000000000000000e+00
2.107820408163265427e+02 0.000000000000000000e+00
2.111085714285714232e+02 0.000000000000000000e+00
2.114305668934240430e+02 0.000000000000000000e+00
2.117641723356009038e+02 0.000000000000000000e+00
2.120959637188208546e+02 0.000000000000000000e+00
2.124263038548752718e+02 0.000000000000000000e+00
2.127541043083900263e+02 0.000000000000000000e+00
2.130978684807256229e+02 0.000000000000000000e+00
2.134291156462585093e+02 0.000000000000000000e+00
2.137603628117913956e+02 0.000000000000000000e+00
2.140894331065759673e+02 0.000000000000000000e+00
2.144226757369614518e+02 0.000000000000000000e+00
2.147577324263038463e+02 0.000000000000000000e+00
2.150824489795918453e+02 0.000000000000000000e+00
2.154149659863945487e+02 0.000000000000000000e+00
2.157491156462585025e+02 0.000000000000000000e+00
2.160903401360544080e+02 0.000000000000000000e+00
nan -1.000000000000000000e+00
nan -1.000000000000000000e+00
nan -1.000000000000000000e+00
nan -1.000000000000000000e+00
nan -1.000000000000000000e+00
2.180292063492063619e+02 0.000000000000000000e+00
2.183695238095237983e+02 0.000000000000000000e+00
2.186987755102040865e+02 0.000000000000000000e+00
2.190122448979591923e+02 0.000000000000000000e+00
2.193487528344671205e+02 0.000000000000000000e+00
2.196769160997732513e+02 0.000000000000000000e+00
2.200047165532879774e+02 0.000000000000000000e+00
2.203247165532879706e+02 0.000000000000000000e+00
2.206570521541950143e+02 0.000000000000000000e+00
2.209861224489795859e+02 0.000000000000000000e+00
2.213159183673469386e+02 0.000000000000000000e+00
2.216380952380952465e+02 0.000000000000000000e+00
2.219686167800453518e+02 0.000000000000000000e+00
2.222902494331065668e+02 0.000000000000000000e+00
2.226243990929705205e+02 0.000000000000000000e+00
2.229545578231292495e+02 0.000000000000000000e+00
2.232863492063492004e+02 0.000000000000000000e+00
2.236166893424036175e+02 0.000000000000000000e+00
2.239372335600907036e+02 0.000000000000000000e+00
2.242693877551020307e+02 0.000000000000000000e+00
2.246153287981859421e+02 0.000000000000000000e+00
2.249516553287981822e+02 0.000000000000000000e+00
2.252805442176870656e+02 0.000000000000000000e+00
2.256114285714285757e+02 0.000000000000000000e+00
2.259305215419500996e+02 0.000000000000000000e+00
2.262717460317460336e+02 0.000000000000000000e+00
2.265917460317460268e+02 0.000000000000000000e+00
2.269237188208616658e+02 0.000000000000000000e+00
2.272553287981859285e+02 0.000000000000000000e+00
2.275912925170067922e+02 0.000000000000000000e+00
2.279189115646258585e+02 0.000000000000000000e+00
2.282432653061224528e+02 0.000000000000000000e+00
2.285774149659864065e+02 0.000000000000000000e+00
2.289193650793650932e+02 0.000000000000000000e+00
2.292558730158730214e+02 0.000000000000000000e+00
2.295811337868480848e+02 0.000000000000000000e+00
2.298973242630385414e+02 0.000000000000000000e+00
2.302478004535147420e+02 0.000000000000000000e+00
2.305823129251700720e+02 0.000000000000000000e+00
2.309006802721088434e+02 0.000000000000000000e+00
2.312290249433106624e+02 0.000000000000000000e+00
2.315604535147392369e+02 0.000000000000000000e+00
2.318866213151927411e+02 0.000000000000000000e+00
2.322149659863945601e+02 0.000000000000000000e+00
2.325489342403628257e+02 0.000000000000000000e+00
2.328803628117913718e+02 0.000000000000000000e+00
2.332081632653061263e+02 0.000000000000000000e+00
2.335221768707482966e+02 0.000000000000000000e+00
2.338599546485260703e+02 0.000000000000000000e+00
2.341859410430838864e+02 0.000000000000000000e+00
2.345150113378684864e+02 0.000000000000000000e+00
2.348328344671201933e+02 0.000000000000000000e+00
2.351633560090702986e+02 0.000000000000000000e+00
2.355087528344671171e+02 0.000000000000000000e+00
2.358369160997732479e+02 0.000000000000000000e+00
2.361576417233560221e+02 0.000000000000000000e+00
2.364836281179138382e+02 0.000000000000000000e+00
2.368128798185940980e+02 0.000000000000000000e+00
2.371453968253968299e+02 0.000000000000000000e+00
2.374719274376417104e+02 0.000000000000000000e+00
2.378046258503401305e+02 0.000000000000000000e+00
2.381434920634920616e+02 0.000000000000000000e+00
nan -1.000000000000000000e+00
2.387963718820861629e+02 0.000000000000000000e+00
2.391082086167800469e+02 0.000000000000000000e+00
2.394497959183673572e+02 0.000000000000000000e+00
2.397707029478457912e+02 0.000000000000000000e+00
2.400858049886621188e+02 0.000000000000000000e+00
2.404177777777777862e+02 0.000000000000000000e+00
2.407412244897959113e+02 0.000000000000000000e+00
2.410730158730158621e+02 0.000000000000000000e+00
2.413960997732426392e+02 0.000000000000000000e+00
2.417184580498866353e+02 0.000000000000000000e+00
2.420507936507936506e+02 0.000000000000000000e+00
2.423758730158730259e+02 0.000000000000000000e+00
2.427002267573696201e+02 0.000000000000000000e+00
2.430314739229025065e+02 0.000000000000000000e+00
2.433641723356008981e+02 0.000000000000000000e+00
2.436916099773242763e+02 0.000000000000000000e+00
2.440121541950113340e+02 0.000000000000000000e+00
2.443459410430839114e+02 0.000000000000000000e+00
2.446790022675737077e+02 0.000000000000000000e+00
2.450075283446712149e+02 0.000000000000000000e+00
2.453300680272108707e+02 0.000000000000000000e+00
2.456680272108843610e+02 0.000000000000000000e+00
2.460007256235827526e+02 0.000000000000000000e+00
2.463254421768707516e+02 0.000000000000000000e+00
2.466490702947845932e+02 0.000000000000000000e+00
2.469748752834467211e+02 0.000000000000000000e+00
2.473004988662131609e+02 0.000000000000000000e+00
2.476230385487528451e+02 0.000000000000000000e+00
2.479472108843537512e+02 0.000000000000000000e+00
2.482793650793650784e+02 0.000000000000000000e+00
2.486136961451247203e+02 0.000000000000000000e+00
nan -1.000000000000000000e+00
2.492486167800453529e+02 0.000000000000000000e+00
2.495775056689342364e+02 0.000000000000000000e+00
2.499192743764172349e+02 0.000000000000000000e+00
2.502448979591836746e+02 0.000000000000000000e+00
2.505692517006802689e+02 0.000000000000000000e+00
2.509004988662131552e+02 0.000000000000000000e+00
2.512350113378684853e+02 0.000000000000000000e+00
2.515617233560090824e+02 0.000000000000000000e+00
2.518862585034013648e+02 0.000000000000000000e+00
2.522011791383220043e+02 0.000000000000000000e+00
2.525375056689342443e+02 0.000000000000000000e+00
2.528653061224489704e+02 0.000000000000000000e+00
2.531834920634920536e+02 0.000000000000000000e+00
2.535163718820861618e+02 0.000000000000000000e+00
2.538468934240362671e+02 0.000000000000000000e+00
2.541781405895691535e+02 0.000000000000000000e+00
2.544934240362811693e+02 0.000000000000000000e+00
2.548185034013605446e+02 0.000000000000000000e+00
2.551546485260770964e+02 0.000000000000000000e+00
2.554753741496598707e+02 0.000000000000000000e+00
2.558082539682539789e+02 0.000000000000000000e+00
2.561378684807256150e+02 0.000000000000000000e+00
2.564723809523809450e+02 0.000000000000000000e+00
2.567990929705215422e+02 0.000000000000000000e+00
2.571356009070294704e+02 0.000000000000000000e+00
2.574581405895691546e+02 0.000000000000000000e+00
nan -1.000000000000000000e+00
nan -1.000000000000000000e+00
nan -1.000000000000000000e+00
nan -1.000000000000000000e+00
nan -1.000000000000000000e+00
nan -1.000000000000000000e+00
2.597320634920635030e+02 0.000000000000000000e+00
2.600685714285714312e+02 0.000000000000000000e+00
2.603925623582766207e+02 0.000000000000000000e+00
2.607176417233559960e+02 0.000000000000000000e+00
2.610494331065759752e+02 0.000000000000000000e+00
2.613815873015872739e+02 0.000000000000000000e+00
nan -1.000000000000000000e+00
2.620533333333333417e+02 0.000000000000000000e+00
2.623711564625850201e+02 0.000000000000000000e+00
2.626935147392290446e+02 0.000000000000000000e+00
2.630126077097505686e+02 0.000000000000000000e+00
2.633382312925169799e+02 0.000000000000000000e+00
2.636540589569161170e+02 0.000000000000000000e+00
2.639938321995464889e+02 0.000000000000000000e+00
2.643160090702947969e+02 0.000000000000000000e+00
2.646503401360544103e+02 0.000000000000000000e+00
2.649736054421768472e+02 0.000000000000000000e+00
2.653034013605442283e+02 0.000000000000000000e+00
2.656399092970521565e+02 0.000000000000000000e+00
2.659713378684807026e+02 0.000000000000000000e+00
2.662922448979591650e+02 0.000000000000000000e+00
2.666376417233560119e+02 0.000000000000000000e+00
2.669676190476190527e+02 0.000000000000000000e+00
2.673008616780045372e+02 0.000000000000000000e+00
2.676353741496598673e+02 0.000000000000000000e+00
2.679591836734693970e+02 0.000000000000000000e+00
2.682915192743764123e+02 0.000000000000000000e+00
2.686184126984127261e+02 0.000000000000000000e+00
2.689375056689342500e+02 0.000000000000000000e+00
2.692756462585034001e+02 0.000000000000000000e+00
2.695949206349206406e+02 0.000000000000000000e+00
2.699372335600907036e+02 0.000000000000000000e+00
2.702664852607709918e+02 0.000000000000000000e+00
2.705982766439909142e+02 0.000000000000000000e+00
2.709202721088435624e+02 0.000000000000000000e+00
2.712522448979592014e+02 0.000000000000000000e+00
2.715620861678004303e+02 0.000000000000000000e+00
2.718929705215419403e+02 0.000000000000000000e+00
2.722175056689342227e+02 0.000000000000000000e+00
2.725460317460317583e+02 0.000000000000000000e+00
2.728810884353741244e+02 0.000000000000000000e+00
2.732067120181405926e+02 0.000000000000000000e+00
2.735421315192743918e+02 0.000000000000000000e+00
2.738724716553288090e+02 0.000000000000000000e+00
2.741955555555555293e+02 0.000000000000000000e+00
2.745297052154194830e+02 0.000000000000000000e+00
2.748558730158730441e+02 0.000000000000000000e+00
2.751818594104308318e+02 0.000000000000000000e+00
2.754995011337868505e+02 0.000000000000000000e+00
2.758234920634920400e+02 0.000000000000000000e+00
2.761502040816326371e+02 0.000000000000000000e+00
2.764752834467120124e+02 0.000000000000000000e+00
2.768048979591836769e+02 0.000000000000000000e+00
2.771310657596371811e+02 0.000000000000000000e+00
2.774427210884353485e+02 0.000000000000000000e+00
2.777623582766439654e+02 0.000000000000000000e+00
2.780881632653061502e+02 0.000000000000000000e+00
2.784134240362811852e+02 0.000000000000000000e+00
2.787357823129251528e+02 0.000000000000000000e+00
2.790623129251700902e+02 0.000000000000000000e+00
2.793906575963719092e+02 0.000000000000000000e+00
nan -1.000000000000000000e+00
nan -1.000000000000000000e+00
nan -1.000000000000000000e+00
2.806670294784580619e+02 0.000000000000000000e+00
2.809968253968253862e+02 0.000000000000000000e+00
2.813159183673469670e+02 0.000000000000000000e+00
2.816377324263038417e+02 0.000000000000000000e+00
2.819571882086167989e+02 0.000000000000000000e+00
2.822780952380952613e+02 0.000000000000000000e+00
2.826078911564625855e+02 0.000000000000000000e+00
2.829355102040816519e+02 0.000000000000000000e+00
2.832651247165533164e+02 0.000000000000000000e+00
2.835871201814059077e+02 0.000000000000000000e+00
2.839149206349206338e+02 0.000000000000000000e+00
2.842334693877551217e+02 0.000000000000000000e+00
2.845570975056689349e+02 0.000000000000000000e+00
2.848867120181405994e+02 0.000000000000000000e+00
2.852170521541950166e+02 0.000000000000000000e+00
2.855374149659863861e+02 0.000000000000000000e+00
2.858559637188208740e+02 0.000000000000000000e+00
2.861855782312925385e+02 0.000000000000000000e+00
2.865148299319727698e+02 0.000000000000000000e+00
2.868312018140589430e+02 0.000000000000000000e+00
2.871537414965986272e+02 0.000000000000000000e+00
2.874848072562358539e+02 0.000000000000000000e+00
2.878146031746031781e+02 0.000000000000000000e+00
2.881371428571428623e+02 0.000000000000000000e+00
2.884598639455782063e+02 0.000000000000000000e+00
2.887813151927437616e+02 0.000000000000000000e+00
2.891259863945577990e+02 0.000000000000000000e+00
2.894483446712018235e+02 0.000000000000000000e+00
2.897810430839002152e+02 0.000000000000000000e+00
2.901084807256235649e+02 0.000000000000000000e+00
2.904391836734694152e+02 0.000000000000000000e+00
2.907617233560090426e+02 0.000000000000000000e+00
2.910889795918367327e+02 0.000000000000000000e+00
2.914153287981859535e+02 0.000000000000000000e+00
2.917496598639455669e+02 0.000000000000000000e+00
2.920749206349206588e+02 0.000000000000000000e+00
2.924056235827664523e+02 0.000000000000000000e+00
2.927290702947846057e+02 0.000000000000000000e+00
2.930585034013605537e+02 0.000000000000000000e+00
2.933852154195011508e+02 0.000000000000000000e+00
2.937193650793651045e+02 0.000000000000000000e+00
2.940439002267573869e+02 0.000000000000000000e+00
2.943687981859410456e+02 0.000000000000000000e+00
2.946936961451247043e+02 0.000000000000000000e+00
2.950156916099773525e+02 0.000000000000000000e+00
2.953416780045351402e+02 0.000000000000000000e+00
2.956720181405895573e+02 0.000000000000000000e+00
2.959972789115646492e+02 0.000000000000000000e+00
2.963261678004535042e+02 0.000000000000000000e+00
2.966519727891156322e+02 0.000000000000000000e+00
2.969937414965986591e+02 0.000000000000000000e+00
2.973166439909297196e+02 0.000000000000000000e+00
2.976342857142857383e+02 0.000000000000000000e+00
2.979731519274376410e+02 0.000000000000000000e+00
2.983063945578231255e+02 0.000000000000000000e+00
2.986374603174602953e+02 0.000000000000000000e+00
2.989630839002267635e+02 0.000000000000000000e+00
2.992863492063492004e+02 0.000000000000000000e+00
2.996185034013605559e+02 0.000000000000000000e+00
2.999444897959183436e+02 0.000000000000000000e+00
3.002715646258503170e+02 0.000000000000000000e+00
nan -1.000000000000000000e+00
nan -1.000000000000000000e+00
nan -1.000000000000000000e+00
nan -1.000000000000000000e+00
3.018824489795918566e+02 0.000000000000000000e+00
3.022084353741496443e+02 0.000000000000000000e+00
3.025311564625850451e+02 0.000000000000000000e+00
3.028569614512471730e+02 0.000000000000000000e+00
3.031907482993197505e+02 0.000000000000000000e+00
3.035102040816326507e+02 0.000000000000000000e+00
3.038343764172335568e+02 0.000000000000000000e+00
3.041565532879818647e+02 0.000000000000000000e+00
3.044948752834467314e+02 0.000000000000000000e+00
3.048159637188208535e+02 0.000000000000000000e+00
3.051439455782312962e+02 0.000000000000000000e+00
3.054634013605441965e+02 0.000000000000000000e+00
3.058008163265305939e+02 0.000000000000000000e+00
3.061322448979591968e+02 0.000000000000000000e+00
3.064676643990929961e+02 0.000000000000000000e+00
3.067956462585033819e+02 0.000000000000000000e+00
3.071261678004535156e+02 0.000000000000000000e+00
3.074574149659864020e+02 0.000000000000000000e+00
3.077844897959183754e+02 0.000000000000000000e+00
3.081075736961451526e+02 0.000000000000000000e+00
3.084382766439909460e+02 0.000000000000000000e+00
3.087619047619047592e+02 0.000000000000000000e+00
3.090926077097505527e+02 0.000000000000000000e+00
3.094207709750567119e+02 0.000000000000000000e+00
3.097494784580499072e+02 0.000000000000000000e+00
3.100807256235827936e+02 0.000000000000000000e+00
3.104043537414966067e+02 0.000000000000000000e+00
3.107263492063491981e+02 0.000000000000000000e+00
3.110492517006802586e+02 0.000000000000000000e+00
3.113674376417233702e+02 0.000000000000000000e+00
3.116936054421768745e+02 0.000000000000000000e+00
3.120299319727891429e+02 0.000000000000000000e+00
3.123524716553287703e+02 0.000000000000000000e+00
3.126815419501133988e+02 0.000000000000000000e+00
3.130098866213152178e+02 0.000000000000000000e+00
3.133327891156462783e+02 0.000000000000000000e+00
3.136598639455782518e+02 0.000000000000000000e+00
3.139851247165532868e+02 0.000000000000000000e+00
3.143209070294784624e+02 0.000000000000000000e+00
3.146503401360544103e+02 0.000000000000000000e+00
3.149819501133786730e+02 0.000000000000000000e+00
3.153130158730158996e+02 0.000000000000000000e+00
3.156375510204081820e+02 0.000000000000000000e+00
3.159555555555555770e+02 0.000000000000000000e+00
3.162887981859410615e+02 0.000000000000000000e+00
3.166213151927437366e+02 0.000000000000000000e+00
3.169543764172335614e+02 0.000000000000000000e+00
3.172881632653061388e+02 0.000000000000000000e+00
3.176125170068027046e+02 0.000000000000000000e+00
3.179524716553287931e+02 0.000000000000000000e+00
3.182699319727890952e+02 0.000000000000000000e+00
3.186086167800453381e+02 0.000000000000000000e+00
3.189389569160997553e+02 0.000000000000000000e+00
3.192673015873015743e+02 0.000000000000000000e+00
3.196150566893423957e+02 0.000000000000000000e+00
3.199472108843537512e+02 0.000000000000000000e+00
3.202815419501133647e+02 0.000000000000000000e+00
3.206102494331065600e+02 0.000000000000000000e+00
3.209376870748299098e+02 0.000000000000000000e+00
3.212618594104308158e+02 0.000000000000000000e+00
3.215918367346938567e+02 0.000000000000000000e+00
3.219160090702947628e+02 0.000000000000000000e+00
3.222418140589568907e+02 0.000000000000000000e+00
nan -1.000000000000000000e+00
3.229017687074829723e+02 0.000000000000000000e+00
3.232290249433106624e+02 0.000000000000000000e+00
3.235586394557823269e+02 0.000000000000000000e+00
3.238884353741496511e+02 0.000000000000000000e+00
3.242153287981859648e+02 0.000000000000000000e+00
3.245396825396825307e+02 0.000000000000000000e+00
3.248678458049886899e+02 0.000000000000000000e+00
3.251876643990929665e+02 0.000000000000000000e+00
3.255140136054421873e+02 0.000000000000000000e+00
3.258423582766440063e+02 0.000000000000000000e+00
3.261679818594104177e+02 0.000000000000000000e+00
3.264874376417233748e+02 0.000000000000000000e+00
3.268137868480725388e+02 0.000000000000000000e+00
3.271472108843537399e+02 0.000000000000000000e+00
3.274826303854875391e+02 0.000000000000000000e+00
3.278068027210884452e+02 0.000000000000000000e+00
3.281489342403627916e+02 0.000000000000000000e+00
3.284778231292517034e+02 0.000000000000000000e+00
3.288061678004535224e+02 0.000000000000000000e+00
3.291386848072562543e+02 0.000000000000000000e+00
3.294701133786848004e+02 0.000000000000000000e+00
3.297968253968253975e+02 0.000000000000000000e+00
3.301317006802721039e+02 0.000000000000000000e+00
3.304580498866213247e+02 0.000000000000000000e+00
3.307892970521542111e+02 0.000000000000000000e+00
3.311183673469387827e+02 0.000000000000000000e+00
3.314579591836734949e+02 0.000000000000000000e+00
3.317848526077097517e+02 0.000000000000000000e+00
3.321095691609977507e+02 0.000000000000000000e+00
3.324312018140589657e+02 0.000000000000000000e+00
3.327660770975056721e+02 0.000000000000000000e+00
3.330833560090703145e+02 0.000000000000000000e+00
3.333966439909297037e+02 0.000000000000000000e+00
3.337262585034013682e+02 0.000000000000000000e+00
3.340498866213151814e+02 0.000000000000000000e+00
3.343849433106576043e+02 0.000000000000000000e+00
3.347254421768707289e+02 0.000000000000000000e+00
3.350546938775510171e+02 0.000000000000000000e+00
3.353819501133787071e+02 0.000000000000000000e+00
3.357179138321995424e+02 0.000000000000000000e+00
3.360357369614512208e+02 0.000000000000000000e+00
3.363668027210884475e+02 0.000000000000000000e+00
3.366951473922902665e+02 0.000000000000000000e+00
3.370126077097505686e+02 0.000000000000000000e+00
3.373534693877551263e+02 0.000000000000000000e+00
3.376854421768707653e+02 0.000000000000000000e+00
3.380166893424036516e+02 0.000000000000000000e+00
3.383528344671202035e+02 0.000000000000000000e+00
3.386820861678004349e+02 0.000000000000000000e+00
3.390222222222222399e+02 0.000000000000000000e+00
3.393540136054421623e+02 0.000000000000000000e+00
3.396800000000000068e+02 0.000000000000000000e+00
3.400078004535147329e+02 0.000000000000000000e+00
3.403443083900226611e+02 0.000000000000000000e+00
3.406744671201814185e+02 0.000000000000000000e+00
3.410118820861678159e+02 0.000000000000000000e+00
3.413409523809523876e+02 0.000000000000000000e+00
3.416595011337868755e+02 0.000000000000000000e+00
3.420025396825396911e+02 0.000000000000000000e+00
3.423348752834467064e+02 0.000000000000000000e+00
3.426604988662131746e+02 0.000000000000000000e+00
3.429906575963718751e+02 0.000000000000000000e+00
nan -1.000000000000000000e+00
nan -1.000000000000000000e+00
3.439677097505668826e+02 0.000000000000000000e+00
3.442953287981859489e+02 0.000000000000000000e+00
3.446180498866212929e+02 0.000000000000000000e+00
3.449411337868480700e+02 0.000000000000000000e+00
3.452667573696145382e+02 0.000000000000000000e+00
3.455947392290249240e+02 0.000000000000000000e+00
3.459190929705215467e+02 0.000000000000000000e+00
3.462467120181406131e+02 0.000000000000000000e+00
3.465661678004535133e+02 0.000000000000000000e+00
3.469106575963718910e+02 0.000000000000000000e+00
3.472341043083900445e+02 0.000000000000000000e+00
3.475662585034013432e+02 0.000000000000000000e+00
3.478947845804988788e+02 0.000000000000000000e+00
3.482341950113378743e+02 0.000000000000000000e+00
3.485618140589569407e+02 0.000000000000000000e+00
3.488943310657596157e+02 0.000000000000000000e+00
3.492177777777777692e+02 0.000000000000000000e+00
3.495550113378685069e+02 0.000000000000000000e+00
3.498820861678004803e+02 0.000000000000000000e+00
3.502149659863945317e+02 0.000000000000000000e+00
3.505434920634920672e+02 0.000000000000000000e+00
3.508741950113378607e+02 0.000000000000000000e+00
3.512027210884353963e+02 0.000000000000000000e+00
3.515265306122449260e+02 0.000000000000000000e+00
3.518574149659863792e+02 0.000000000000000000e+00
3.521839455782313166e+02 0.000000000000000000e+00
3.525148299319727698e+02 0.000000000000000000e+00
3.528453514739229036e+02 0.000000000000000000e+00
3.531664399092970257e+02 0.000000000000000000e+00
3.535043990929705160e+02 0.000000000000000000e+00
3.538347392290249331e+02 0.000000000000000000e+00
3.541701587301587324e+02 0.000000000000000000e+00
3.544939682539682622e+02 0.000000000000000000e+00
3.548293877551020614e+02 0.000000000000000000e+00
3.551593650793651022e+02 0.000000000000000000e+00
3.554895238095238028e+02 0.000000000000000000e+00
3.558178684807256218e+02 0.000000000000000000e+00
3.561525623582766684e+02 0.000000000000000000e+00
3.564756462585033887e+02 0.000000000000000000e+00
3.568027210884353622e+02 0.000000000000000000e+00
3.571252607709750464e+02 0.000000000000000000e+00
3.574646712018140420e+02 0.000000000000000000e+00
3.577821315192744009e+02 0.000000000000000000e+00
3.581086621315192815e+02 0.000000000000000000e+00
3.584313832199546255e+02 0.000000000000000000e+00
3.587573696145124700e+02 0.000000000000000000e+00
3.590813605442176595e+02 0.000000000000000000e+00
3.594153287981859535e+02 0.000000000000000000e+00
3.597433106575963961e+02 0.000000000000000000e+00
3.600787301587301386e+02 0.000000000000000000e+00
3.604036281179138541e+02 0.000000000000000000e+00
3.607332426303854618e+02 0.000000000000000000e+00
3.610688435374149776e+02 0.000000000000000000e+00
3.613977324263038327e+02 0.000000000000000000e+00
3.617275283446712137e+02 0.000000000000000000e+00
3.620506122448979340e+02 0.000000000000000000e+00
3.623818594104308204e+02 0.000000000000000000e+00
3.627129251700680470e+02 0.000000000000000000e+00
3.630394557823129276e+02 0.000000000000000000e+00
3.633774149659864179e+02 0.000000000000000000e+00
3.637043083900226748e+02 0.000000000000000000e+00
3.640333786848072464e+02 0.000000000000000000e+00
3.643591836734693743e+02 0.000000000000000000e+00
3.646868027210884406e+02 0.000000000000000000e+00
3.650165986394557649e+02 0.000000000000000000e+00
3.653471201814058986e+02 0.000000000000000000e+00
3.656682086167800207e+02 0.000000000000000000e+00
3.659929251700680197e+02 0.000000000000000000e+00
3.663281632653061024e+02 0.000000000000000000e+00
3.666590476190476124e+02 0.000000000000000000e+00
3.670006349206349228e+02 0.000000000000000000e+00
3.673159183673469670e+02 0.000000000000000000e+00
3.676507936507936734e+02 0.000000000000000000e+00
3.679885714285714471e+02 0.000000000000000000e+00
3.683156462585034205e+02 0.000000000000000000e+00
3.686403628117913627e+02 0.000000000000000000e+00
3.689699773242630272e+02 0.000000000000000000e+00
3.692999546485260680e+02 0.000000000000000000e+00
3.696217687074829996e+02 0.000000000000000000e+00
3.699475736961451275e+02 0.000000000000000000e+00
3.702753741496598536e+02 0.000000000000000000e+00
3.706106122448979363e+02 0.000000000000000000e+00
3.709349659863945590e+02 0.000000000000000000e+00
3.712591383219954650e+02 0.000000000000000000e+00
3.715811337868480564e+02 0.000000000000000000e+00
3.719203628117913922e+02 0.000000000000000000e+00
3.722481632653061183e+02 0.000000000000000000e+00
3.725707029478458026e+02 0.000000000000000000e+00
3.728985034013605286e+02 0.000000000000000000e+00
3.732324716553288226e+02 0.000000000000000000e+00
3.735466666666666811e+02 0.000000000000000000e+00
3.738690249433106487e+02 0.000000000000000000e+00
3.741959183673469624e+02 0.000000000000000000e+00
3.745326077097505504e+02 0.000000000000000000e+00
nan -1.000000000000000000e+00
nan -1.000000000000000000e+00
3.754980498866212884e+02 0.000000000000000000e+00
3.758316553287982060e+02 0.000000000000000000e+00
3.761512925170068229e+02 0.000000000000000000e+00
3.764691156462585013e+02 0.000000000000000000e+00
3.767965532879818511e+02 0.000000000000000000e+00
3.771221768707483193e+02 0.000000000000000000e+00
3.774537868480725820e+02 0.000000000000000000e+00
3.777668934240362546e+02 0.000000000000000000e+00
3.780966893424036357e+02 0.000000000000000000e+00
3.784286621310000100e+02 0.000000000000000000e+00
3.787564625850340008e+02 0.000000000000000000e+00
3.790866213151927582e+02 0.000000000000000000e+00
3.794191383219954901e+02 0.000000000000000000e+00
3.797487528344670977e+02 0.000000000000000000e+00
3.800798185941043243e+02 0.000000000000000000e+00
3.804068934240362978e+02 0.000000000000000000e+00
3.807341496598639310e+02 0.000000000000000000e+00
3.810684807256236013e+02 0.000000000000000000e+00
3.813919274376416979e+02 0.000000000000000000e+00
3.817233560090703008e+02 0.000000000000000000e+00
3.820446258503401396e+02 0.000000000000000000e+00
3.823717006802721130e+02 0.000000000000000000e+00
3.826938775509999573e+02 0.000000000000000000e+00
3.830269387755101889e+02 0.000000000000000000e+00
3.833500226757369660e+02 0.000000000000000000e+00
3.836818140589568884e+02 0.000000000000000000e+00
3.839996371882086237e+02 0.000000000000000000e+00
3.843303401360544171e+02 0.000000000000000000e+00
3.846556009070294522e+02 0.000000000000000000e+00
3.849931972789115662e+02 0.000000000000000000e+00
3.853224489795918544e+02 0.000000000000000000e+00
3.856477097505668894e+02 0.000000000000000000e+00
3.859637188208616863e+02 0.000000000000000000e+00
3.862985941043083926e+02 0.000000000000000000e+00
3.866209523800000056e+02 0.000000000000000000e+00
3.869440362811791374e+02 0.000000000000000000e+00
3.872633106575963780e+02 0.000000000000000000e+00
3.876056235827664409e+02 0.000000000000000000e+00
3.879299773242630636e+02 0.000000000000000000e+00
3.882637641723355841e+02 0.000000000000000000e+00
3.885841269841270105e+02 0.000000000000000000e+00
3.889133786848072418e+02 0.000000000000000000e+00
3.892397278911564626e+02 0.000000000000000000e+00
3.895686167800453745e+02 0.000000000000000000e+00
3.898962358276643840e+02 0.000000000000000000e+00
3.902331065759637454e+02 0.000000000000000000e+00
3.905594557823129094e+02 0.000000000000000000e+00
3.908861678004535065e+02 0.000000000000000000e+00
3.912159637188208876e+02 0.000000000000000000e+00
3.915541043083900377e+02 0.000000000000000000e+00
3.918828117913832330e+02 0.000000000000000000e+00
3.921986394557823132e+02 0.000000000000000000e+00
3.925306122448979522e+02 0.000000000000000000e+00
3.928614965986394623e+02 0.000000000000000000e+00
3.931896598639455647e+02 0.000000000000000000e+00
3.935192743764172292e+02 0.000000000000000000e+00
3.938380045351473768e+02 0.000000000000000000e+00
3.941687074829931703e+02 0.000000000000000000e+00
3.944925170068027001e+02 0.000000000000000000e+00
3.948175963718820753e+02 0.000000000000000000e+00
3.951464852607709872e+02 0.000000000000000000e+00
nan -1.000000000000000000e+00
3.957757823129251733e+02 0.000000000000000000e+00
nan -1.000000000000000000e+00
3.964422675736961423e+02 0.000000000000000000e+00
3.967695238090000203e+02 0.000000000000000000e+00
3.971000453514739092e+02 0.000000000000000000e+00
3.974303854875283264e+02 0.000000000000000000e+00
3.977536507936508201e+02 0.000000000000000000e+00
3.980821768707482988e+02 0.000000000000000000e+00
3.983989115646258483e+02 0.000000000000000000e+00
3.987296145124716418e+02 0.000000000000000000e+00
3.990474376417233771e+02 0.000000000000000000e+00
3.993795918367346758e+02 0.000000000000000000e+00
3.996965079365079418e+02 0.000000000000000000e+00
4.000284807256235808e+02 0.000000000000000000e+00
4.003530158730158632e+02 0.000000000000000000e+00
4.006924263038548588e+02 0.000000000000000000e+00
4.010106122448979704e+02 0.000000000000000000e+00
4.013500226757369660e+02 0.000000000000000000e+00
4.016702040816326758e+02 0.000000000000000000e+00
4.020090702947845784e+02 0.000000000000000000e+00
4.023297959183673242e+02 0.000000000000000000e+00
4.026557823129251688e+02 0.000000000000000000e+00
4.029806802721088275e+02 0.000000000000000000e+00
4.033273469387755199e+02 0.000000000000000000e+00
4.036466213151927604e+02 0.000000000000000000e+00
4.039729705215419244e+02 0.000000000000000000e+00
4.042929705215419744e+02 0.000000000000000000e+00
4.046176870748299166e+02 0.000000000000000000e+00
4.049367800453514974e+02 0.000000000000000000e+00
4.052694784580498890e+02 0.000000000000000000e+00
4.055998185941043062e+02 0.000000000000000000e+00
4.059290702947845944e+02 0.000000000000000000e+00
nan -1.000000000000000000e+00
nan -1.000000000000000000e+00
4.069095691609977052e+02 0.000000000000000000e+00
4.072351927437641734e+02 0.000000000000000000e+00
4.075722448979591945e+02 0.000000000000000000e+00
4.078924263038548474e+02 0.000000000000000000e+00
4.082182312925170322e+02 0.000000000000000000e+00
4.085478458049886399e+02 0.000000000000000000e+00
4.088694784580499118e+02 0.000000000000000000e+00
4.091998185941043289e+02 0.000000000000000000e+00
4.095147392290249400e+02 0.000000000000000000e+00
4.098461678004535429e+02 0.000000000000000000e+00
4.101560090702947718e+02 0.000000000000000000e+00
4.104959637188208603e+02 0.000000000000000000e+00
4.108185034013605446e+02 0.000000000000000000e+00
4.111544671201813799e+02 0.000000000000000000e+00
4.114726530612244915e+02 0.000000000000000000e+00
4.118004535147392176e+02 0.000000000000000000e+00
4.121213605442176799e+02 0.000000000000000000e+00
4.124522448979591900e+02 0.000000000000000000e+00
4.127769614512471890e+02 0.000000000000000000e+00
4.130993197278911566e+02 0.000000000000000000e+00
4.134302040816326667e+02 0.000000000000000000e+00
4.137652607709750328e+02 0.000000000000000000e+00
4.140770975056689167e+02 0.000000000000000000e+00
4.144070748299319575e+02 0.000000000000000000e+00
4.147250793650793526e+02 0.000000000000000000e+00
4.150630385487528429e+02 0.000000000000000000e+00
4.153868480725623726e+02 0.000000000000000000e+00
nan -1.000000000000000000e+00
nan -1.000000000000000000e+00
nan -1.000000000000000000e+00
4.166630385487528088e+02 0.000000000000000000e+00
nan -1.000000000000000000e+00
4.173514739229024713e+02 0.000000000000000000e+00
4.176814512471655121e+02 0.000000000000000000e+00
4.180061678004535111e+02 0.000000000000000000e+00
4.183308843537415100e+02 0.000000000000000000e+00
4.186688435374149435e+02 0.000000000000000000e+00
4.189951927437641643e+02 0.000000000000000000e+00
4.193193650793650704e+02 0.000000000000000000e+00
4.196487981859410183e+02 0.000000000000000000e+00
4.199760544217687084e+02 0.000000000000000000e+00
4.203031292517006818e+02 0.000000000000000000e+00
4.206340136054421919e+02 0.000000000000000000e+00
4.209627210884353872e+02 0.000000000000000000e+00
4.212979591836734699e+02 0.000000000000000000e+00
4.216208616780045304e+02 0.000000000000000000e+00
4.219439455782313075e+02 0.000000000000000000e+00
4.222855328798186179e+02 0.000000000000000000e+00
4.226136961451247203e+02 0.000000000000000000e+00
4.229407709750566937e+02 0.000000000000000000e+00
4.232678458049886672e+02 0.000000000000000000e+00
4.235983673469388009e+02 0.000000000000000000e+00
4.239232653061224596e+02 0.000000000000000000e+00
4.242574149659864133e+02 0.000000000000000000e+00
4.245861224489796086e+02 0.000000000000000000e+00
4.249237188208616658e+02 0.000000000000000000e+00
4.252433560090702827e+02 0.000000000000000000e+00
4.255809523809523967e+02 0.000000000000000000e+00
4.259085714285714062e+02 0.000000000000000000e+00
4.262423582766439836e+02 0.000000000000000000e+00
4.265717913832199315e+02 0.000000000000000000e+00
4.269017687074829723e+02 0.000000000000000000e+00
4.272295691609977553e+02 0.000000000000000000e+00
4.275668027210884361e+02 0.000000000000000000e+00
4.278889795918367440e+02 0.000000000000000000e+00
4.282253061224489556e+02 0.000000000000000000e+00
4.285400453514739070e+02 0.000000000000000000e+00
4.288821768707483102e+02 0.000000000000000000e+00
4.292126984126983871e+02 0.000000000000000000e+00
4.295539229024943211e+02 0.000000000000000000e+00
4.298770068027210982e+02 0.000000000000000000e+00
4.302100680272108661e+02 0.000000000000000000e+00
4.305353287981859580e+02 0.000000000000000000e+00
4.308760090702947991e+02 0.000000000000000000e+00
4.311985487528344834e+02 0.000000000000000000e+00
4.315325170068027205e+02 0.000000000000000000e+00
4.318574149659863792e+02 0.000000000000000000e+00
4.321973696145124677e+02 0.000000000000000000e+00
4.325239002267573483e+02 0.000000000000000000e+00
4.328527891156462601e+02 0.000000000000000000e+00
4.331755102040816610e+02 0.000000000000000000e+00
4.335071201814059236e+02 0.000000000000000000e+00
4.338307482993197368e+02 0.000000000000000000e+00
4.341694331065759798e+02 0.000000000000000000e+00
4.344956009070294840e+02 0.000000000000000000e+00
4.348375510204081706e+02 0.000000000000000000e+00
4.351615419501133601e+02 0.000000000000000000e+00
4.354869841269841118e+02 0.000000000000000000e+00
4.358127891156462397e+02 0.000000000000000000e+00
4.361460317460317242e+02 0.000000000000000000e+00
4.364692970521542179e+02 0.000000000000000000e+00
nan -1.000000000000000000e+00
nan -1.000000000000000000e+00
nan -1.000000000000000000e+00
4.377387755102041069e+02 0.000000000000000000e+00
4.380642176870748017e+02 0.000000000000000000e+00
4.383987301587301317e+02 0.000000000000000000e+00
4.387230839002267544e+02 0.000000000000000000e+00
4.390503401360544444e+02 0.000000000000000000e+00
4.393803174603174853e+02 0.000000000000000000e+00
4.397070294784580256e+02 0.000000000000000000e+00
4.400360997732426540e+02 0.000000000000000000e+00
4.403617233560090654e+02 0.000000000000000000e+00
4.406871655328798170e+02 0.000000000000000000e+00
4.410147845804988833e+02 0.000000000000000000e+00
4.413438548752834549e+02 0.000000000000000000e+00
4.416692970521542065e+02 0.000000000000000000e+00
4.419885714285714471e+02 0.000000000000000000e+00
4.423165532879818329e+02 0.000000000000000000e+00
4.426459863945578377e+02 0.000000000000000000e+00
4.429743310657596567e+02 0.000000000000000000e+00
4.433055782312925430e+02 0.000000000000000000e+00
4.436264852607709486e+02 0.000000000000000000e+00
4.439639002267573460e+02 0.000000000000000000e+00
4.442906122448979431e+02 0.000000000000000000e+00
4.446202267573696076e+02 0.000000000000000000e+00
4.449480272108843337e+02 0.000000000000000000e+00
4.452827210884353804e+02 0.000000000000000000e+00
4.456130612244897975e+02 0.000000000000000000e+00
4.459434013605442146e+02 0.000000000000000000e+00
4.462746485260771010e+02 0.000000000000000000e+00
4.466200453514739479e+02 0.000000000000000000e+00
4.469433106575963848e+02 0.000000000000000000e+00
4.472687528344671364e+02 0.000000000000000000e+00
4.476014512471655280e+02 0.000000000000000000e+00
4.479399546485260544e+02 0.000000000000000000e+00
4.482672108843537444e+02 0.000000000000000000e+00
4.486071655328798329e+02 0.000000000000000000e+00
4.489445804988662303e+02 0.000000000000000000e+00
4.492774603174603385e+02 0.000000000000000000e+00
4.496094331065759775e+02 0.000000000000000000e+00
4.499394104308390183e+02 0.000000000000000000e+00
4.502603174603174807e+02 0.000000000000000000e+00
4.505995464852607597e+02 0.000000000000000000e+00
4.509268027210884497e+02 0.000000000000000000e+00
4.512531519274376137e+02 0.000000000000000000e+00
4.515816780045351493e+02 0.000000000000000000e+00
4.519216326530612378e+02 0.000000000000000000e+00
4.522390929705215399e+02 0.000000000000000000e+00
4.525757823129251847e+02 0.000000000000000000e+00
4.528985034013605286e+02 0.000000000000000000e+00
4.532355555555555497e+02 0.000000000000000000e+00
4.535586394557823269e+02 0.000000000000000000e+00
4.538877097505668985e+02 0.000000000000000000e+00
4.542135147392290264e+02 0.000000000000000000e+00
4.545434920634920672e+02 0.000000000000000000e+00
4.548680272108843496e+02 0.000000000000000000e+00
4.552007256235827413e+02 0.000000000000000000e+00
4.555225396825396729e+02 0.000000000000000000e+00
4.558534240362811829e+02 0.000000000000000000e+00
4.561768707482993364e+02 0.000000000000000000e+00
4.565039455782313098e+02 0.000000000000000000e+00
4.568270294784580301e+02 0.000000000000000000e+00
4.571470294784580233e+02 0.000000000000000000e+00
4.574644897959183822e+02 0.000000000000000000e+00
4.577868480725623499e+02 0.000000000000000000e+00
4.581092063492063744e+02 0.000000000000000000e+00
4.584435374149659879e+02 0.000000000000000000e+00
4.587573696145124700e+02 0.000000000000000000e+00
nan -1.000000000000000000e+00
4.594283900226757282e+02 0.000000000000000000e+00
4.597565532879818875e+02 0.000000000000000000e+00
4.600821768707482988e+02 0.000000000000000000e+00
4.603999999999999773e+02 0.000000000000000000e+00
4.607152834467120215e+02 0.000000000000000000e+00
4.610459863945578149e+02 0.000000000000000000e+00
4.613676190476190300e+02 0.000000000000000000e+00
4.617017687074829837e+02 0.000000000000000000e+00
4.620286621315192974e+02 0.000000000000000000e+00
4.623600907029478435e+02 0.000000000000000000e+00
4.626882539682539459e+02 0.000000000000000000e+00
4.630058956916099646e+02 0.000000000000000000e+00
4.633280725623582725e+02 0.000000000000000000e+00
4.636696598639455829e+02 0.000000000000000000e+00
4.639892970521541997e+02 0.000000000000000000e+00
4.643165532879818329e+02 0.000000000000000000e+00
4.646416326530612082e+02 0.000000000000000000e+00
4.649772335600907240e+02 0.000000000000000000e+00
4.652963265306122480e+02 0.000000000000000000e+00
4.656217687074829996e+02 0.000000000000000000e+00
4.659497505668934423e+02 0.000000000000000000e+00
4.662822675736961173e+02 0.000000000000000000e+00
4.666113378684807458e+02 0.000000000000000000e+00
4.669416780045351629e+02 0.000000000000000000e+00
4.672749206349206474e+02 0.000000000000000000e+00
4.676103401360544467e+02 0.000000000000000000e+00
4.679434013605442146e+02 0.000000000000000000e+00
4.682688435374149662e+02 0.000000000000000000e+00
4.685933786848072486e+02 0.000000000000000000e+00
4.689298866213151769e+02 0.000000000000000000e+00
4.692551473922902687e+02 0.000000000000000000e+00
4.695878458049886603e+02 0.000000000000000000e+00
4.699063945578231483e+02 0.000000000000000000e+00
4.702478004535147420e+02 0.000000000000000000e+00
4.705725170068027410e+02 0.000000000000000000e+00
4.708910657596371721e+02 0.000000000000000000e+00
4.712293877551020387e+02 0.000000000000000000e+00
4.715617233560090540e+02 0.000000000000000000e+00
4.718857142857143003e+02 0.000000000000000000e+00
4.722111564625850519e+02 0.000000000000000000e+00
4.725418594104308454e+02 0.000000000000000000e+00
4.728780045351473973e+02 0.000000000000000000e+00
4.732097959183673197e+02 0.000000000000000000e+00
4.735258049886621166e+02 0.000000000000000000e+00
4.738599546485260703e+02 0.000000000000000000e+00
4.741995464852607824e+02 0.000000000000000000e+00
4.745291609977324470e+02 0.000000000000000000e+00
4.748582312925170186e+02 0.000000000000000000e+00
4.751867573696144973e+02 0.000000000000000000e+00
4.755174603174602908e+02 0.000000000000000000e+00
4.758378231292517171e+02 0.000000000000000000e+00
4.761610884353741540e+02 0.000000000000000000e+00
4.764878004535147511e+02 0.000000000000000000e+00
4.768143310657596317e+02 0.000000000000000000e+00
4.771444897959183891e+02 0.000000000000000000e+00
4.774797278911564717e+02 0.000000000000000000e+00
4.778017233560090631e+02 0.000000000000000000e+00
4.781349659863945476e+02 0.000000000000000000e+00
4.784524263038548497e+02 0.000000000000000000e+00
nan -1.000000000000000000e+00
nan -1.000000000000000000e+00
nan -1.000000000000000000e+00
nan -1.000000000000000000e+00
4.800689342403628075e+02 0.000000000000000000e+00
4.804090702947845557e+02 0.000000000000000000e+00
4.807394104308390297e+02 0.000000000000000000e+00
4.810439909297052168e+02 0.000000000000000000e+00
4.813627210884353644e+02 0.000000000000000000e+00
4.816892517006802450e+02 0.000000000000000000e+00
4.820208616780045077e+02 0.000000000000000000e+00
4.823346938775510466e+02 0.000000000000000000e+00
4.826619501133786798e+02 0.000000000000000000e+00
4.829875736961451480e+02 0.000000000000000000e+00
4.833204535147392562e+02 0.000000000000000000e+00
4.836346485260771146e+02 0.000000000000000000e+00
4.839512018140589475e+02 0.000000000000000000e+00
4.842833560090703031e+02 0.000000000000000000e+00
4.846131519274376274e+02 0.000000000000000000e+00
4.849376870748299098e+02 0.000000000000000000e+00
4.852763718820861527e+02 0.000000000000000000e+00
4.856079818594104154e+02 0.000000000000000000e+00
4.859243537414965886e+02 0.000000000000000000e+00
4.862448979591836746e+02 0.000000000000000000e+00
4.865765079365079373e+02 0.000000000000000000e+00
4.869068480725623544e+02 0.000000000000000000e+00
4.872282993197279097e+02 0.000000000000000000e+00
4.875564625850340121e+02 0.000000000000000000e+00
4.878833560090702690e+02 0.000000000000000000e+00
4.882080725623582680e+02 0.000000000000000000e+00
4.885322448979591741e+02 0.000000000000000000e+00
4.888489795918367236e+02 0.000000000000000000e+00
4.891795011337868573e+02 0.000000000000000000e+00
4.895065759637188307e+02 0.000000000000000000e+00
4.898265759637188239e+02 0.000000000000000000e+00
4.901567346938775245e+02 0.000000000000000000e+00
4.904821768707482761e+02 0.000000000000000000e+00
4.908119727891156572e+02 0.000000000000000000e+00
4.911463038548752706e+02 0.000000000000000000e+00
4.914693877551020478e+02 0.000000000000000000e+00
4.917879365079365357e+02 0.000000000000000000e+00
4.921122902494331015e+02 0.000000000000000000e+00
4.924384580498866057e+02 0.000000000000000000e+00
4.927584580498865989e+02 0.000000000000000000e+00
4.930984126984126874e+02 0.000000000000000000e+00
4.934243990929705319e+02 0.000000000000000000e+00
4.937474829931972522e+02 0.000000000000000000e+00
4.940685714285714312e+02 0.000000000000000000e+00
4.943954648526076880e+02 0.000000000000000000e+00
4.947270748299319507e+02 0.000000000000000000e+00
4.950537868480725479e+02 0.000000000000000000e+00
4.953832199546485526e+02 0.000000000000000000e+00
4.957048526077097677e+02 0.000000000000000000e+00
4.960348299319728085e+02 0.000000000000000000e+00
4.963717006802721130e+02 0.000000000000000000e+00
4.966915192743763896e+02 0.000000000000000000e+00
4.970149659863945431e+02 0.000000000000000000e+00
4.973482086167800276e+02 0.000000000000000000e+00
4.976729251700680265e+02 0.000000000000000000e+00
4.979987301587301545e+02 0.000000000000000000e+00
4.983263492063492208e+02 0.000000000000000000e+00
4.986507029478457866e+02 0.000000000000000000e+00
4.989844897959183641e+02 0.000000000000000000e+00
4.993159183673469670e+02 0.000000000000000000e+00
4.996408163265306257e+02 0.000000000000000000e+00
4.999687981859410684e+02 0.000000000000000000e+00
5.002953287981859489e+02 0.000000000000000000e+00
5.006196825396825147e+02 0.000000000000000000e+00
5.009389569160997553e+02 0.000000000000000000e+00
5.012725623582766161e+02 0.000000000000000000e+00
5.015987301587301772e+02 0.000000000000000000e+00
5.019181859410430775e+02 0.000000000000000000e+00
5.022434467120181125e+02 0.000000000000000000e+00
5.025808616780045099e+02 0.000000000000000000e+00
5.028995918367347144e+02 0.000000000000000000e+00
5.032288435374149458e+02 0.000000000000000000e+00
5.035535600907029448e+02 0.000000000000000000e+00
5.038786394557823201e+02 0.000000000000000000e+00
5.042062585034013864e+02 0.000000000000000000e+00
5.045151927437641461e+02 0.000000000000000000e+00
nan -1.000000000000000000e+00
nan -1.000000000000000000e+00
nan -1.000000000000000000e+00
nan -1.000000000000000000e+00
nan -1.000000000000000000e+00
5.064821768707482761e+02 0.000000000000000000e+00
5.068056235827664295e+02 0.000000000000000000e+00
5.071248979591836701e+02 0.000000000000000000e+00
5.074331065759637340e+02 0.000000000000000000e+00
5.077688888888889096e+02 0.000000000000000000e+00
5.081004988662131723e+02 0.000000000000000000e+00
5.084230385487528565e+02 0.000000000000000000e+00
5.087492063492063608e+02 0.000000000000000000e+00
5.090828117913832216e+02 0.000000000000000000e+00
5.094086167800453495e+02 0.000000000000000000e+00
5.097275283446712137e+02 0.000000000000000000e+00
5.100457142857142685e+02 0.000000000000000000e+00
5.103735147392290514e+02 0.000000000000000000e+00
5.107024036281179065e+02 0.000000000000000000e+00
5.110196825396825488e+02 0.000000000000000000e+00
5.113460317460317697e+02 0.000000000000000000e+00
5.116879818594104563e+02 0.000000000000000000e+00
5.120239455782312916e+02 0.000000000000000000e+00
5.123499319727891361e+02 0.000000000000000000e+00
5.126706575963719388e+02 0.000000000000000000e+00
5.130082539682539391e+02 0.000000000000000000e+00
5.133465759637188057e+02 0.000000000000000000e+00
5.136785487528344447e+02 0.000000000000000000e+00
5.140065306122448874e+02 0.000000000000000000e+00
5.143365079365079282e+02 0.000000000000000000e+00
5.146595918367346485e+02 0.000000000000000000e+00
5.149814058956916369e+02 0.000000000000000000e+00
5.153092063492063062e+02 0.000000000000000000e+00
5.156413605442177186e+02 0.000000000000000000e+00
5.159686167800452949e+02 0.000000000000000000e+00
5.162855328798185610e+02 0.000000000000000000e+00
nan -1.000000000000000000e+00
5.169541950113379016e+02 0.000000000000000000e+00
5.172772789115646219e+02 0.000000000000000000e+00
5.175972789115646719e+02 0.000000000000000000e+00
5.179134693877550717e+02 0.000000000000000000e+00
5.182461678004534633e+02 0.000000000000000000e+00
5.185739682539682462e+02 0.000000000000000000e+00
5.189023129251701221e+02 0.000000000000000000e+00
5.192250340136054092e+02 0.000000000000000000e+00
5.195506575963719342e+02 0.000000000000000000e+00
5.198770068027210982e+02 0.000000000000000000e+00
5.202073469387754585e+02 0.000000000000000000e+00
5.205224489795917862e+02 0.000000000000000000e+00
5.208498866213151359e+02 0.000000000000000000e+00
5.211891156462585286e+02 0.000000000000000000e+00
5.215080272108843928e+02 0.000000000000000000e+00
5.218294784580498344e+02 0.000000000000000000e+00
5.221561904761904316e+02 0.000000000000000000e+00
5.224926984126983598e+02 0.000000000000000000e+00
5.228186848072562043e+02 0.000000000000000000e+00
5.231366893424036562e+02 0.000000000000000000e+00
5.234634013605442533e+02 0.000000000000000000e+00
5.238064399092970689e+02 0.000000000000000000e+00
5.241300680272108821e+02 0.000000000000000000e+00
5.244622222222221808e+02 0.000000000000000000e+00
5.247796825396825398e+02 0.000000000000000000e+00
5.251094784580499208e+02 0.000000000000000000e+00
5.254340136054421464e+02 0.000000000000000000e+00
5.257505668934240930e+02 0.000000000000000000e+00
nan -1.000000000000000000e+00
nan -1.000000000000000000e+00
nan -1.000000000000000000e+00
nan -1.000000000000000000e+00
5.273482086167800844e+02 0.000000000000000000e+00
5.276721995464852171e+02 0.000000000000000000e+00
5.279853061224489466e+02 0.000000000000000000e+00
5.283043990929704705e+02 0.000000000000000000e+00
5.286321995464852534e+02 0.000000000000000000e+00
5.289538321995464685e+02 0.000000000000000000e+00
5.292727437641723327e+02 0.000000000000000000e+00
5.295938321995464548e+02 0.000000000000000000e+00
5.299053061224490193e+02 0.000000000000000000e+00
5.302363718820861322e+02 0.000000000000000000e+00
5.305505668934240475e+02 0.000000000000000000e+00
5.308839909297051918e+02 0.000000000000000000e+00
5.312092517006802836e+02 0.000000000000000000e+00
5.315305215419500655e+02 0.000000000000000000e+00
5.318548752834467450e+02 0.000000000000000000e+00
5.321810430839002493e+02 0.000000000000000000e+00
5.324954195011338243e+02 0.000000000000000000e+00
5.328304761904762472e+02 0.000000000000000000e+00
5.331506575963718433e+02 0.000000000000000000e+00
5.334760997732425949e+02 0.000000000000000000e+00
5.337980952380952431e+02 0.000000000000000000e+00
5.341298866213152223e+02 0.000000000000000000e+00
5.344422675736961992e+02 0.000000000000000000e+00
5.347613605442177231e+02 0.000000000000000000e+00
5.350840816326530103e+02 0.000000000000000000e+00
5.354058956916099987e+02 0.000000000000000000e+00
5.357200907029478003e+02 0.000000000000000000e+00
5.360482539682540164e+02 0.000000000000000000e+00
5.363814965986395009e+02 0.000000000000000000e+00
5.366949659863945499e+02 0.000000000000000000e+00
5.370180498866212702e+02 0.000000000000000000e+00
5.373445804988662076e+02 0.000000000000000000e+00
5.376662131519274226e+02 0.000000000000000000e+00
5.379880272108842973e+02 0.000000000000000000e+00
5.383098412698412858e+02 0.000000000000000000e+00
5.386209523809524171e+02 0.000000000000000000e+00
5.389549206349206543e+02 0.000000000000000000e+00
5.392653061224490330e+02 0.000000000000000000e+00
5.395938321995464548e+02 0.000000000000000000e+00
5.399076643990929369e+02 0.000000000000000000e+00
5.402291156462584922e+02 0.000000000000000000e+00
5.405503854875283878e+02 0.000000000000000000e+00
5.408634920634921173e+02 0.000000000000000000e+00
5.411798639455781768e+02 0.000000000000000000e+00
5.415080272108843928e+02 0.000000000000000000e+00
5.418296598639456079e+02 0.000000000000000000e+00
5.421425850340135639e+02 0.000000000000000000e+00
5.424538775510203550e+02 0.000000000000000000e+00
5.427700680272108684e+02 0.000000000000000000e+00
5.430985941043084040e+02 0.000000000000000000e+00
5.434249433106575680e+02 0.000000000000000000e+00
5.437427664399092464e+02 0.000000000000000000e+00
5.440714739229024417e+02 0.000000000000000000e+00
5.443931065759637704e+02 0.000000000000000000e+00
5.447145578231292120e+02 0.000000000000000000e+00
5.450456235827664386e+02 0.000000000000000000e+00
5.453703401360544376e+02 0.000000000000000000e+00
5.456923356009070858e+02 0.000000000000000000e+00
5.460063492063492276e+02 0.000000000000000000e+00
5.463359637188208353e+02 0.000000000000000000e+00
nan -1.000000000000000000e+00
nan -1.000000000000000000e+00
5.472903401360543967e+02 0.000000000000000000e+00
nan -1.000000000000000000e+00
5.479435827664399312e+02 0.000000000000000000e+00
5.482568707482993204e+02 0.000000000000000000e+00
5.485893877551020523e+02 0.000000000000000000e+00
5.489053968253967923e+02 0.000000000000000000e+00
5.492326530612244824e+02 0.000000000000000000e+00
5.495504761904761608e+02 0.000000000000000000e+00
5.498719274376417161e+02 0.000000000000000000e+00
5.501926530612245188e+02 0.000000000000000000e+00
5.505104761904761972e+02 0.000000000000000000e+00
5.508417233560090835e+02 0.000000000000000000e+00
5.511586394557823496e+02 0.000000000000000000e+00
5.514880725623582975e+02 0.000000000000000000e+00
5.518151473922902142e+02 0.000000000000000000e+00
5.521416780045351516e+02 0.000000000000000000e+00
5.524544217687074479e+02 0.000000000000000000e+00
5.527765986394557558e+02 0.000000000000000000e+00
5.530917006802720834e+02 0.000000000000000000e+00
5.534147845804989174e+02 0.000000000000000000e+00
5.537322448979591627e+02 0.000000000000000000e+00
5.540555102040816564e+02 0.000000000000000000e+00
5.543704308390023243e+02 0.000000000000000000e+00
5.547096598639456033e+02 0.000000000000000000e+00
5.550302040816326326e+02 0.000000000000000000e+00
5.553614512471655189e+02 0.000000000000000000e+00
5.556843537414965795e+02 0.000000000000000000e+00
5.560217687074830337e+02 0.000000000000000000e+00
5.563439455782313416e+02 0.000000000000000000e+00
5.566717460317460109e+02 0.000000000000000000e+00
5.569966439909296696e+02 0.000000000000000000e+00
5.573311564625849996e+02 0.000000000000000000e+00
5.576584126984126897e+02 0.000000000000000000e+00
5.579775056689342136e+02 0.000000000000000000e+00
5.583063945578231824e+02 0.000000000000000000e+00
5.586327437641723463e+02 0.000000000000000000e+00
5.589551020408163140e+02 0.000000000000000000e+00
5.592957823129252120e+02 0.000000000000000000e+00
5.596208616780045304e+02 0.000000000000000000e+00
5.599582766439909847e+02 0.000000000000000000e+00
5.602898866213151905e+02 0.000000000000000000e+00
5.606267573696145519e+02 0.000000000000000000e+00
5.609527437641722827e+02 0.000000000000000000e+00
5.612741950113378380e+02 0.000000000000000000e+00
5.616056235827663841e+02 0.000000000000000000e+00
5.619316099773242286e+02 0.000000000000000000e+00
5.622690249433106828e+02 0.000000000000000000e+00
5.625979138321995379e+02 0.000000000000000000e+00
5.629211791383220316e+02 0.000000000000000000e+00
nan -1.000000000000000000e+00
5.636079818594104154e+02 0.000000000000000000e+00
5.639334240362811670e+02 0.000000000000000000e+00
5.642643083900226202e+02 0.000000000000000000e+00
5.645841269841270105e+02 0.000000000000000000e+00
5.649081179138321431e+02 0.000000000000000000e+00
5.652339229024943279e+02 0.000000000000000000e+00
5.655613605442176777e+02 0.000000000000000000e+00
5.658982312925170390e+02 0.000000000000000000e+00
5.662291156462584922e+02 0.000000000000000000e+00
5.665549206349206770e+02 0.000000000000000000e+00
5.668794557823129026e+02 0.000000000000000000e+00
5.672007256235827981e+02 0.000000000000000000e+00
5.675441269841269332e+02 0.000000000000000000e+00
5.678663038548752411e+02 0.000000000000000000e+00
5.682053514739228604e+02 0.000000000000000000e+00
5.685369614512471799e+02 0.000000000000000000e+00
5.688707482993197573e+02 0.000000000000000000e+00
5.691925623582766320e+02 0.000000000000000000e+00
5.695219954648525800e+02 0.000000000000000000e+00
5.698599546485261271e+02 0.000000000000000000e+00
5.701997278911564990e+02 0.000000000000000000e+00
5.705228117913832193e+02 0.000000000000000000e+00
5.708495238095238165e+02 0.000000000000000000e+00
5.711905668934240339e+02 0.000000000000000000e+00
5.715154648526076926e+02 0.000000000000000000e+00
5.718512471655328682e+02 0.000000000000000000e+00
5.721823129251700948e+02 0.000000000000000000e+00
5.725190022675736827e+02 0.000000000000000000e+00
5.728388208616779593e+02 0.000000000000000000e+00
5.731751473922902278e+02 0.000000000000000000e+00
5.735096598639455578e+02 0.000000000000000000e+00
5.738374603174603408e+02 0.000000000000000000e+00
5.741594557823128753e+02 0.000000000000000000e+00
5.744910657596371948e+02 0.000000000000000000e+00
5.748150566893424411e+02 0.000000000000000000e+00
5.751515646258503693e+02 0.000000000000000000e+00
5.754762811791383683e+02 0.000000000000000000e+00
5.758091609977324197e+02 0.000000000000000000e+00
5.761449433106575952e+02 0.000000000000000000e+00
5.764758276643990484e+02 0.000000000000000000e+00
5.768007256235828208e+02 0.000000000000000000e+00
5.771381405895691614e+02 0.000000000000000000e+00
5.774706575963718933e+02 0.000000000000000000e+00
5.778091609977324197e+02 0.000000000000000000e+00
5.781353287981859239e+02 0.000000000000000000e+00
5.784794557823129253e+02 0.000000000000000000e+00
5.788083446712017803e+02 0.000000000000000000e+00
5.791388662131519141e+02 0.000000000000000000e+00
5.794751927437641825e+02 0.000000000000000000e+00
5.798129705215419563e+02 0.000000000000000000e+00
5.801440362811791829e+02 0.000000000000000000e+00
5.804794557823129253e+02 0.000000000000000000e+00
5.808146938775510080e+02 0.000000000000000000e+00
5.811470294784580801e+02 0.000000000000000000e+00
5.814759183673469352e+02 0.000000000000000000e+00
5.818042630385486973e+02 0.000000000000000000e+00
5.821226303854875823e+02 0.000000000000000000e+00
5.824584126984126442e+02 0.000000000000000000e+00
5.827847619047619219e+02 0.000000000000000000e+00
5.831207256235827572e+02 0.000000000000000000e+00
nan -1.000000000000000000e+00
nan -1.000000000000000000e+00
nan -1.000000000000000000e+00
nan -1.000000000000000000e+00
5.847619047619048160e+02 0.000000000000000000e+00
5.850985941043084040e+02 0.000000000000000000e+00
5.854323809523809814e+02 0.000000000000000000e+00
5.857619954648525891e+02 0.000000000000000000e+00
5.860814512471655462e+02 0.000000000000000000e+00
5.864128798185940923e+02 0.000000000000000000e+00
5.867341496598639878e+02 0.000000000000000000e+00
5.870681179138322250e+02 0.000000000000000000e+00
5.873948299319728221e+02 0.000000000000000000e+00
5.877257142857142753e+02 0.000000000000000000e+00
5.880613151927437912e+02 0.000000000000000000e+00
5.883853061224489238e+02 0.000000000000000000e+00
5.887198185941042539e+02 0.000000000000000000e+00
5.890485260770974492e+02 0.000000000000000000e+00
nan -1.000000000000000000e+00
5.896796371882086305e+02 0.000000000000000000e+00
5.900072562358276400e+02 0.000000000000000000e+00
5.903470294784580119e+02 0.000000000000000000e+00
5.906744671201813617e+02 0.000000000000000000e+00
5.910011791383219588e+02 0.000000000000000000e+00
5.913228117913831738e+02 0.000000000000000000e+00
5.916556916099773389e+02 0.000000000000000000e+00
5.919834920634920081e+02 0.000000000000000000e+00
5.923116553287982242e+02 0.000000000000000000e+00
5.926323809523809132e+02 0.000000000000000000e+00
5.929697959183673674e+02 0.000000000000000000e+00
5.932841723356009425e+02 0.000000000000000000e+00
5.936137868480725501e+02 0.000000000000000000e+00
5.939410430839002402e+02 0.000000000000000000e+00
nan -1.000000000000000000e+00
nan -1.000000000000000000e+00
nan -1.000000000000000000e+00
5.952426303854874732e+02 0.000000000000000000e+00
5.955776870748298961e+02 0.000000000000000000e+00
5.959116553287981333e+02 0.000000000000000000e+00
5.962343764172335341e+02 0.000000000000000000e+00
5.965612698412697910e+02 0.000000000000000000e+00
5.968932426303855436e+02 0.000000000000000000e+00
5.972123356009070676e+02 0.000000000000000000e+00
5.975481179138322432e+02 0.000000000000000000e+00
5.978726530612244687e+02 0.000000000000000000e+00
5.982073469387754585e+02 0.000000000000000000e+00
5.985331519274376433e+02 0.000000000000000000e+00
5.988542403628117654e+02 0.000000000000000000e+00
5.991753287981858875e+02 0.000000000000000000e+00
nan -1.000000000000000000e+00
5.998283900226757623e+02 0.000000000000000000e+00
6.001634467120181853e+02 0.000000000000000000e+00
6.004956009070294840e+02 0.000000000000000000e+00
6.008384580498866399e+02 0.000000000000000000e+00
6.011691609977324333e+02 0.000000000000000000e+00
6.014960544217686902e+02 0.000000000000000000e+00
6.018191383219954105e+02 0.000000000000000000e+00
6.021619954648525663e+02 0.000000000000000000e+00
6.024823582766439358e+02 0.000000000000000000e+00
6.028143310657596885e+02 0.000000000000000000e+00
6.031439455782312962e+02 0.000000000000000000e+00
6.034797278911564717e+02 0.000000000000000000e+00
6.038024489795918726e+02 0.000000000000000000e+00
6.041197278911564581e+02 0.000000000000000000e+00
6.044435374149659310e+02 0.000000000000000000e+00
6.047677097505668371e+02 0.000000000000000000e+00
6.050884353741496398e+02 0.000000000000000000e+00
nan -1.000000000000000000e+00
6.057560090702947946e+02 0.000000000000000000e+00
6.060876190476190004e+02 0.000000000000000000e+00
6.064081632653061433e+02 0.000000000000000000e+00
6.067305215419501110e+02 0.000000000000000000e+00
6.070512471655329136e+02 0.000000000000000000e+00
6.073852154195011508e+02 0.000000000000000000e+00
6.076990476190476329e+02 0.000000000000000000e+00
6.080134240362812079e+02 0.000000000000000000e+00
6.083526530612244869e+02 0.000000000000000000e+00
6.086724716553287635e+02 0.000000000000000000e+00
6.089834013605442351e+02 0.000000000000000000e+00
6.093191836734694107e+02 0.000000000000000000e+00
6.096475283446711728e+02 0.000000000000000000e+00
6.099744217687074297e+02 0.000000000000000000e+00
6.103011337868480268e+02 0.000000000000000000e+00
6.106198639455782313e+02 0.000000000000000000e+00
6.109434920634920445e+02 0.000000000000000000e+00
6.112845351473922619e+02 0.000000000000000000e+00
6.116059863945578172e+02 0.000000000000000000e+00
6.119248979591836815e+02 0.000000000000000000e+00
6.122517913832199383e+02 0.000000000000000000e+00
6.125788662131519686e+02 0.000000000000000000e+00
6.129072108843537308e+02 0.000000000000000000e+00
6.132270294784580074e+02 0.000000000000000000e+00
6.135541043083900377e+02 0.000000000000000000e+00
6.138904308390023061e+02 0.000000000000000000e+00
6.142106122448980159e+02 0.000000000000000000e+00
6.145278911564626014e+02 0.000000000000000000e+00
6.148576870748299825e+02 0.000000000000000000e+00
6.151722448979592173e+02 0.000000000000000000e+00
6.155027664399093510e+02 0.000000000000000000e+00
6.158249433106575452e+02 0.000000000000000000e+00
6.161574603174602771e+02 0.000000000000000000e+00
6.164845351473923074e+02 0.000000000000000000e+00
6.168061678004535224e+02 0.000000000000000000e+00
6.171345124716552846e+02 0.000000000000000000e+00
6.174570521541950257e+02 0.000000000000000000e+00
6.177834013605441896e+02 0.000000000000000000e+00
6.181043083900226520e+02 0.000000000000000000e+00
6.184195918367346394e+02 0.000000000000000000e+00
6.187435827664398857e+02 0.000000000000000000e+00
6.190768253968253703e+02 0.000000000000000000e+00
6.194002721088435237e+02 0.000000000000000000e+00
6.197180952380952021e+02 0.000000000000000000e+00
6.200513378684806867e+02 0.000000000000000000e+00
6.203878458049886149e+02 0.000000000000000000e+00
6.207149206349206452e+02 0.000000000000000000e+00
6.210242176870748381e+02 0.000000000000000000e+00
6.213592743764172610e+02 0.000000000000000000e+00
6.216879818594104563e+02 0.000000000000000000e+00
6.220215873015872603e+02 0.000000000000000000e+00
6.223254421768707516e+02 0.000000000000000000e+00
6.226474376417233998e+02 0.000000000000000000e+00
6.229775963718821004e+02 0.000000000000000000e+00
6.233026757369614188e+02 0.000000000000000000e+00
6.236114285714285188e+02 0.000000000000000000e+00
6.239421315192744260e+02 0.000000000000000000e+00
6.242583219954648257e+02 0.000000000000000000e+00
6.245710657596372357e+02 0.000000000000000000e+00
6.248892517006802336e+02 0.000000000000000000e+00
6.252012698412698910e+02 0.000000000000000000e+00
6.255326984126984371e+02 0.000000000000000000e+00
6.258742857142857474e+02 0.000000000000000000e+00
nan -1.000000000000000000e+00
6.265184580498865898e+02 0.000000000000000000e+00
6.268397278911564854e+02 0.000000000000000000e+00
6.271671655328798352e+02 0.000000000000000000e+00
6.274677551020407691e+02 0.000000000000000000e+00
6.277991836734694289e+02 0.000000000000000000e+00
6.281124716553288181e+02 0.000000000000000000e+00
6.284382766439908892e+02 0.000000000000000000e+00
6.287374149659864315e+02 0.000000000000000000e+00
6.290653968253968742e+02 0.000000000000000000e+00
6.293901133786847595e+02 0.000000000000000000e+00
6.297081179138322113e+02 0.000000000000000000e+00
6.300194104308390024e+02 0.000000000000000000e+00
6.303510204081633219e+02 0.000000000000000000e+00
6.306690249433106601e+02 0.000000000000000000e+00
6.309866666666666788e+02 0.000000000000000000e+00
6.312839909297051690e+02 0.000000000000000000e+00
6.316108843537415396e+02 0.000000000000000000e+00
6.319406802721088070e+02 0.000000000000000000e+00
6.322516099773242786e+02 0.000000000000000000e+00
6.325619954648526573e+02 0.000000000000000000e+00
6.328810884353741812e+02 0.000000000000000000e+00
6.331900226757369410e+02 0.000000000000000000e+00
nan -1.000000000000000000e+00
6.338057142857143162e+02 0.000000000000000000e+00
6.341387755102040273e+02 0.000000000000000000e+00
6.344518820861677568e+02 0.000000000000000000e+00
6.347727891156462192e+02 0.000000000000000000e+00
6.350748299319727721e+02 0.000000000000000000e+00
6.354004535147391834e+02 0.000000000000000000e+00
6.357055782312925203e+02 0.000000000000000000e+00
6.360175963718820640e+02 0.000000000000000000e+00
6.363361451247166087e+02 0.000000000000000000e+00
nan -1.000000000000000000e+00
6.369910204081633083e+02 0.000000000000000000e+00
6.373081179138322341e+02 0.000000000000000000e+00
6.376050793650794049e+02 0.000000000000000000e+00
6.379374149659863633e+02 0.000000000000000000e+00
6.382532426303854436e+02 0.000000000000000000e+00
6.385828571428571649e+02 0.000000000000000000e+00
6.388928798185941105e+02 0.000000000000000000e+00
6.392360997732425858e+02 0.000000000000000000e+00
6.395590022675736463e+02 0.000000000000000000e+00
6.398635827664398903e+02 0.000000000000000000e+00
6.401841269841270332e+02 0.000000000000000000e+00
6.405097505668934446e+02 0.000000000000000000e+00
6.408094331065759661e+02 0.000000000000000000e+00
6.411178231292517466e+02 0.000000000000000000e+00
6.414207709750567119e+02 0.000000000000000000e+00
6.417367800453514519e+02 0.000000000000000000e+00
6.420712925170067820e+02 0.000000000000000000e+00
6.423883900226757078e+02 0.000000000000000000e+00
6.426985941043084267e+02 0.000000000000000000e+00
6.430258503401360031e+02 0.000000000000000000e+00
6.433244444444444525e+02 0.000000000000000000e+00
6.436408163265306257e+02 0.000000000000000000e+00
6.439501133786848186e+02 0.000000000000000000e+00
6.442837188208616226e+02 0.000000000000000000e+00
6.445866666666667015e+02 0.000000000000000000e+00
6.449097505668934218e+02 0.000000000000000000e+00
6.452001814058957052e+02 0.000000000000000000e+00
nan -1.000000000000000000e+00
nan -1.000000000000000000e+00
nan -1.000000000000000000e+00
nan -1.000000000000000000e+00
6.468041723356009243e+02 0.000000000000000000e+00
6.471326984126984598e+02 0.000000000000000000e+00
6.474568707482993659e+02 0.000000000000000000e+00
6.477619954648525891e+02 0.000000000000000000e+00
6.480816326530612059e+02 0.000000000000000000e+00
6.484005442176870702e+02 0.000000000000000000e+00
6.487254421768707289e+02 0.000000000000000000e+00
6.490372789115646128e+02 0.000000000000000000e+00
6.493630839002267976e+02 0.000000000000000000e+00
6.496780045351473518e+02 0.000000000000000000e+00
6.499802267573695644e+02 0.000000000000000000e+00
6.503107482993196982e+02 0.000000000000000000e+00
6.506340136054421919e+02 0.000000000000000000e+00
6.509647165532879853e+02 0.000000000000000000e+00
6.512892517006803246e+02 0.000000000000000000e+00
6.516094331065759206e+02 0.000000000000000000e+00
6.519372335600907036e+02 0.000000000000000000e+00
6.522577777777777328e+02 0.000000000000000000e+00
6.525763265306122776e+02 0.000000000000000000e+00
6.529063038548753184e+02 0.000000000000000000e+00
6.532273922902494405e+02 0.000000000000000000e+00
6.535557369614512027e+02 0.000000000000000000e+00
6.538835374149659856e+02 0.000000000000000000e+00
6.542071655328797988e+02 0.000000000000000000e+00
6.545358730158729941e+02 0.000000000000000000e+00
6.548602267573695599e+02 0.000000000000000000e+00
6.551827664399093010e+02 0.000000000000000000e+00
6.555053061224489284e+02 0.000000000000000000e+00
6.558189569160997507e+02 0.000000000000000000e+00
6.561521995464852353e+02 0.000000000000000000e+00
6.564801814058956779e+02 0.000000000000000000e+00
6.568025396825396456e+02 0.000000000000000000e+00
6.571461224489795541e+02 0.000000000000000000e+00
6.574675736961451094e+02 0.000000000000000000e+00
6.577890249433106646e+02 0.000000000000000000e+00
6.581102947845804465e+02 0.000000000000000000e+00
6.584462585034013955e+02 0.000000000000000000e+00
6.587544671201814026e+02 0.000000000000000000e+00
6.590779138321995561e+02 0.000000000000000000e+00
6.594028117913832148e+02 0.000000000000000000e+00
6.597371428571428851e+02 0.000000000000000000e+00
6.600607709750566983e+02 0.000000000000000000e+00
6.603820408163264801e+02 0.000000000000000000e+00
6.607034920634920354e+02 0.000000000000000000e+00
6.610340136054421691e+02 0.000000000000000000e+00
6.613614512471655189e+02 0.000000000000000000e+00
6.616711111111111450e+02 0.000000000000000000e+00
6.620103401360544240e+02 0.000000000000000000e+00
6.623325170068027319e+02 0.000000000000000000e+00
6.626612244897959272e+02 0.000000000000000000e+00
6.629774149659864406e+02 0.000000000000000000e+00
6.633084807256235536e+02 0.000000000000000000e+00
6.636295691609976757e+02 0.000000000000000000e+00
6.639588208616779639e+02 0.000000000000000000e+00
6.642897052154195308e+02 0.000000000000000000e+00
6.646055328798186110e+02 0.000000000000000000e+00
6.649389569160997553e+02 0.000000000000000000e+00
6.652582312925170527e+02 0.000000000000000000e+00
6.655793197278911748e+02 0.000000000000000000e+00
nan -1.000000000000000000e+00
nan -1.000000000000000000e+00
nan -1.000000000000000000e+00
nan -1.000000000000000000e+00
nan -1.000000000000000000e+00
6.674760997732425949e+02 0.000000000000000000e+00
6.677988208616779957e+02 0.000000000000000000e+00
6.681315192743763873e+02 0.000000000000000000e+00
6.684297505668934036e+02 0.000000000000000000e+00
6.687577324263038463e+02 0.000000000000000000e+00
6.690657596371881937e+02 0.000000000000000000e+00
6.693828571428571195e+02 0.000000000000000000e+00
6.697010430839002311e+02 0.000000000000000000e+00
6.700217687074830337e+02 0.000000000000000000e+00
6.703365079365079282e+02 0.000000000000000000e+00
6.706590476190476693e+02 0.000000000000000000e+00
6.709756009070295022e+02 0.000000000000000000e+00
6.712999546485260680e+02 0.000000000000000000e+00
6.716081632653060751e+02 0.000000000000000000e+00
6.719256235827664341e+02 0.000000000000000000e+00
6.722372789115646583e+02 0.000000000000000000e+00
6.725580045351473473e+02 0.000000000000000000e+00
6.728714739229025099e+02 0.000000000000000000e+00
6.731874829931972499e+02 0.000000000000000000e+00
6.735016780045351652e+02 0.000000000000000000e+00
6.738142403628118018e+02 0.000000000000000000e+00
6.741304308390023152e+02 0.000000000000000000e+00
6.744317460317460018e+02 0.000000000000000000e+00
6.747443083900226384e+02 0.000000000000000000e+00
6.750693877551020705e+02 0.000000000000000000e+00
6.753777777777777374e+02 0.000000000000000000e+00
6.756885260770975492e+02 0.000000000000000000e+00
6.760063492063492276e+02 0.000000000000000000e+00
6.763123809523809769e+02 0.000000000000000000e+00
nan -1.000000000000000000e+00
nan -1.000000000000000000e+00
nan -1.000000000000000000e+00
6.776263038548752320e+02 0.000000000000000000e+00
6.779357823129251983e+02 0.000000000000000000e+00
6.782626757369614552e+02 0.000000000000000000e+00
6.785639909297052554e+02 0.000000000000000000e+00
6.788839909297051918e+02 0.000000000000000000e+00
6.791827664399093010e+02 0.000000000000000000e+00
6.794951473922902778e+02 0.000000000000000000e+00
6.798126077097505231e+02 0.000000000000000000e+00
6.801280725623582839e+02 0.000000000000000000e+00
6.804453514739228694e+02 0.000000000000000000e+00
6.807611791383219497e+02 0.000000000000000000e+00
6.810693877551020705e+02 0.000000000000000000e+00
6.813823129251700266e+02 0.000000000000000000e+00
6.816912471655329000e+02 0.000000000000000000e+00
6.819994557823129071e+02 0.000000000000000000e+00
6.823131065759637295e+02 0.000000000000000000e+00
6.826298412698412221e+02 0.000000000000000000e+00
6.829414965986394463e+02 0.000000000000000000e+00
6.832567800453514337e+02 0.000000000000000000e+00
6.835673469387754722e+02 0.000000000000000000e+00
6.838887981859410274e+02 0.000000000000000000e+00
6.841990022675737464e+02 0.000000000000000000e+00
6.845226303854875596e+02 0.000000000000000000e+00
6.848299319727891543e+02 0.000000000000000000e+00
6.851424943310657909e+02 0.000000000000000000e+00
6.854541496598639014e+02 0.000000000000000000e+00
6.857748752834467041e+02 0.000000000000000000e+00
6.860790929705215149e+02 0.000000000000000000e+00
6.863873015873016357e+02 0.000000000000000000e+00
6.866962358276643954e+02 0.000000000000000000e+00
6.870011791383219588e+02 0.000000000000000000e+00
nan -1.000000000000000000e+00
6.876495238095237710e+02 0.000000000000000000e+00
6.879597278911564899e+02 0.000000000000000000e+00
6.882650340136054865e+02 0.000000000000000000e+00
6.885703401360543694e+02 0.000000000000000000e+00
6.888760090702947991e+02 0.000000000000000000e+00
6.891753287981858875e+02 0.000000000000000000e+00
6.895036734693877634e+02 0.000000000000000000e+00
6.898046258503401305e+02 0.000000000000000000e+00
6.901257142857142526e+02 0.000000000000000000e+00
6.904388208616779821e+02 0.000000000000000000e+00
6.907414058956916278e+02 0.000000000000000000e+00
6.910512471655329136e+02 0.000000000000000000e+00
6.913647165532879626e+02 0.000000000000000000e+00
6.916749206349206816e+02 0.000000000000000000e+00
6.919789569160997189e+02 0.000000000000000000e+00
6.922975056689342637e+02 0.000000000000000000e+00
6.926115192743764055e+02 0.000000000000000000e+00
6.929291609977324242e+02 0.000000000000000000e+00
6.932442630385487519e+02 0.000000000000000000e+00
6.935639002267573687e+02 0.000000000000000000e+00
6.938813605442177277e+02 0.000000000000000000e+00
6.941942857142856838e+02 0.000000000000000000e+00
6.945001360544217732e+02 0.000000000000000000e+00
6.948137868480725956e+02 0.000000000000000000e+00
6.951254421768707061e+02 0.000000000000000000e+00
6.954459863945578491e+02 0.000000000000000000e+00
6.957443990929705251e+02 0.000000000000000000e+00
6.960497052154195217e+02 0.000000000000000000e+00
6.963689795918367054e+02 0.000000000000000000e+00
nan -1.000000000000000000e+00
nan -1.000000000000000000e+00
nan -1.000000000000000000e+00
6.976335600907029857e+02 0.000000000000000000e+00
6.979548299319727676e+02 0.000000000000000000e+00
nan -1.000000000000000000e+00
6.985634467120181625e+02 0.000000000000000000e+00
6.988740136054422010e+02 0.000000000000000000e+00
6.991738775510203823e+02 0.000000000000000000e+00
6.995013151927437320e+02 0.000000000000000000e+00
6.998013605442176868e+02 0.000000000000000000e+00
7.001186394557822723e+02 0.000000000000000000e+00
7.004293877551020842e+02 0.000000000000000000e+00
7.007401360544217823e+02 0.000000000000000000e+00
7.010410884353741494e+02 0.000000000000000000e+00
7.013650793650793958e+02 0.000000000000000000e+00
7.016676643990929279e+02 0.000000000000000000e+00
nan -1.000000000000000000e+00
7.023042176870748108e+02 0.000000000000000000e+00
7.026044444444444252e+02 0.000000000000000000e+00
7.029239002267573824e+02 0.000000000000000000e+00
7.032399092970521224e+02 0.000000000000000000e+00
7.035452154195011190e+02 0.000000000000000000e+00
7.038612244897959727e+02 0.000000000000000000e+00
7.041741496598639287e+02 0.000000000000000000e+00
7.045004988662132064e+02 0.000000000000000000e+00
7.048119727891156572e+02 0.000000000000000000e+00
7.051183673469387259e+02 0.000000000000000000e+00
7.054216780045351243e+02 0.000000000000000000e+00
7.057396825396825761e+02 0.000000000000000000e+00
nan -1.000000000000000000e+00
nan -1.000000000000000000e+00
nan -1.000000000000000000e+00
7.069262585034014137e+02 0.000000000000000000e+00
7.072687528344671364e+02 0.000000000000000000e+00
7.075980045351474246e+02 0.000000000000000000e+00
7.079227210884354236e+02 0.000000000000000000e+00
7.082287528344671728e+02 0.000000000000000000e+00
7.085367800453515201e+02 0.000000000000000000e+00
7.088674829931973136e+02 0.000000000000000000e+00
7.091775056689342591e+02 0.000000000000000000e+00
7.094942403628117518e+02 0.000000000000000000e+00
7.098068027210883884e+02 0.000000000000000000e+00
7.101269841269840981e+02 0.000000000000000000e+00
7.104433560090702713e+02 0.000000000000000000e+00
7.107513832199546187e+02 0.000000000000000000e+00
7.110650340136054410e+02 0.000000000000000000e+00
7.113879365079365016e+02 0.000000000000000000e+00
7.117055782312925203e+02 0.000000000000000000e+00
7.120136054421768677e+02 0.000000000000000000e+00
7.123461224480000737e+02 0.000000000000000000e+00
7.126730158730158564e+02 0.000000000000000000e+00
7.129901133786847822e+02 0.000000000000000000e+00
7.133104761904761517e+02 0.000000000000000000e+00
7.136360997732426767e+02 0.000000000000000000e+00
7.139660770975057176e+02 0.000000000000000000e+00
7.142831746031746434e+02 0.000000000000000000e+00
7.146024489795918271e+02 0.000000000000000000e+00
7.149199092970521860e+02 0.000000000000000000e+00
7.152428117913832466e+02 0.000000000000000000e+00
7.155649886621315545e+02 0.000000000000000000e+00
7.158782766439909437e+02 0.000000000000000000e+00
7.161955555555555293e+02 0.000000000000000000e+00
7.165204535147391880e+02 0.000000000000000000e+00
7.168419047619047433e+02 0.000000000000000000e+00
7.171597278911564217e+02 0.000000000000000000e+00
7.174717460317460791e+02 0.000000000000000000e+00
nan -1.000000000000000000e+00
7.181291609977324697e+02 0.000000000000000000e+00
7.184515192743764374e+02 0.000000000000000000e+00
7.187590022675736918e+02 0.000000000000000000e+00
7.190889795918367327e+02 0.000000000000000000e+00
7.194136961451247316e+02 0.000000000000000000e+00
7.197384126984127306e+02 0.000000000000000000e+00
7.200484353741496761e+02 0.000000000000000000e+00
7.203883900226757078e+02 0.000000000000000000e+00
7.207112925170067683e+02 0.000000000000000000e+00
7.210187755102041365e+02 0.000000000000000000e+00
7.213494784580499299e+02 0.000000000000000000e+00
7.216689342403627734e+02 0.000000000000000000e+00
7.219905668934239884e+02 0.000000000000000000e+00
7.222909750566893763e+02 0.000000000000000000e+00
7.226196825396825716e+02 0.000000000000000000e+00
7.229585487528344174e+02 0.000000000000000000e+00
7.232896145124716440e+02 0.000000000000000000e+00
7.236070748299320030e+02 0.000000000000000000e+00
7.239267120181406199e+02 0.000000000000000000e+00
7.242434467120181125e+02 0.000000000000000000e+00
7.245721541950113078e+02 0.000000000000000000e+00
7.248961451247165542e+02 0.000000000000000000e+00
7.251967346938776018e+02 0.000000000000000000e+00
7.255218140589569202e+02 0.000000000000000000e+00
7.258390929705215058e+02 0.000000000000000000e+00
7.261541950113378334e+02 0.000000000000000000e+00
7.264589569160997371e+02 0.000000000000000000e+00
7.267740589569160647e+02 0.000000000000000000e+00
nan -1.000000000000000000e+00
nan -1.000000000000000000e+00
nan -1.000000000000000000e+00
7.280645804988662348e+02 0.000000000000000000e+00
7.283597278911564672e+02 0.000000000000000000e+00
7.286643083900227111e+02 0.000000000000000000e+00
7.289799546485261317e+02 0.000000000000000000e+00
7.293014058956915733e+02 0.000000000000000000e+00
7.296204988662130972e+02 0.000000000000000000e+00
7.299328798185940741e+02 0.000000000000000000e+00
7.302530612244897839e+02 0.000000000000000000e+00
7.305678004535147920e+02 0.000000000000000000e+00
7.308832653061224391e+02 0.000000000000000000e+00
7.311967346938776018e+02 0.000000000000000000e+00
7.315151020408163731e+02 0.000000000000000000e+00
7.318356462585034024e+02 0.000000000000000000e+00
7.321558276643991121e+02 0.000000000000000000e+00
7.324783673469387395e+02 0.000000000000000000e+00
7.327963718820861914e+02 0.000000000000000000e+00
7.331056689342403843e+02 0.000000000000000000e+00
7.334263945578230732e+02 0.000000000000000000e+00
7.337358730158730395e+02 0.000000000000000000e+00
7.340691156462585241e+02 0.000000000000000000e+00
7.343831292517006659e+02 0.000000000000000000e+00
7.347054875283446336e+02 0.000000000000000000e+00
7.350200453514738683e+02 0.000000000000000000e+00
7.353407709750566710e+02 0.000000000000000000e+00
7.356689342403627734e+02 0.000000000000000000e+00
7.359891156462584831e+02 0.000000000000000000e+00
7.363183673469387713e+02 0.000000000000000000e+00
7.366345578231292848e+02 0.000000000000000000e+00
7.369627210884353872e+02 0.000000000000000000e+00
7.372814512471654780e+02 0.000000000000000000e+00
7.375978231292516512e+02 0.000000000000000000e+00
7.379245351473922483e+02 0.000000000000000000e+00
7.382521541950113715e+02 0.000000000000000000e+00
7.385785034013605355e+02 0.000000000000000000e+00
7.388937868480725228e+02 0.000000000000000000e+00
7.392165079365079237e+02 0.000000000000000000e+00
7.395346938775510353e+02 0.000000000000000000e+00
7.398635827664398903e+02 0.000000000000000000e+00
7.401717913832200111e+02 0.000000000000000000e+00
7.404934240362812261e+02 0.000000000000000000e+00
7.408255782312925248e+02 0.000000000000000000e+00
7.411473922902493996e+02 0.000000000000000000e+00
7.414688435374149549e+02 0.000000000000000000e+00
7.417935600907029539e+02 0.000000000000000000e+00
7.421180952380952931e+02 0.000000000000000000e+00
7.424451700680272097e+02 0.000000000000000000e+00
7.427697052154195489e+02 0.000000000000000000e+00
7.430880725623583203e+02 0.000000000000000000e+00
7.434220408163265574e+02 0.000000000000000000e+00
7.437442176870748654e+02 0.000000000000000000e+00
7.440740136054421328e+02 0.000000000000000000e+00
7.443824036281179133e+02 0.000000000000000000e+00
7.447111111111111086e+02 0.000000000000000000e+00
7.450478004535146965e+02 0.000000000000000000e+00
7.453714285714286234e+02 0.000000000000000000e+00
7.456899773242630545e+02 0.000000000000000000e+00
7.460072562358276400e+02 0.000000000000000000e+00
7.463381405895692069e+02 0.000000000000000000e+00
7.466508843537415032e+02 0.000000000000000000e+00
7.469707029478457798e+02 0.000000000000000000e+00
7.472896145124716440e+02 0.000000000000000000e+00
7.476217687074829428e+02 0.000000000000000000e+00
7.479288888888888778e+02 0.000000000000000000e+00
7.482351020408162867e+02 0.000000000000000000e+00
7.485736054421769268e+02 0.000000000000000000e+00
7.488901587301587597e+02 0.000000000000000000e+00
7.491972789115645810e+02 0.000000000000000000e+00
7.495127437641723418e+02 0.000000000000000000e+00
7.498432653061224755e+02 0.000000000000000000e+00
7.501668934240362887e+02 0.000000000000000000e+00
7.504772789115646674e+02 0.000000000000000000e+00
7.508079818594104609e+02 0.000000000000000000e+00
7.511292517006802427e+02 0.000000000000000000e+00
7.514623129251700675e+02 0.000000000000000000e+00
7.517741496598639515e+02 0.000000000000000000e+00
7.520936054421769086e+02 0.000000000000000000e+00
7.524137868480726183e+02 0.000000000000000000e+00
7.527444897959184118e+02 0.000000000000000000e+00
7.530543310657595839e+02 0.000000000000000000e+00
7.533768707482993250e+02 0.000000000000000000e+00
7.536956009070295295e+02 0.000000000000000000e+00
7.540288435374150140e+02 0.000000000000000000e+00
7.543434013605442487e+02 0.000000000000000000e+00
7.546664852607709690e+02 0.000000000000000000e+00
7.549875736961450912e+02 0.000000000000000000e+00
7.553148299319727812e+02 0.000000000000000000e+00
7.556346485260770578e+02 0.000000000000000000e+00
7.559450340136054365e+02 0.000000000000000000e+00
7.562595918367346712e+02 0.000000000000000000e+00
7.565917460317460836e+02 0.000000000000000000e+00
7.568990476190475647e+02 0.000000000000000000e+00
7.572156009070295113e+02 0.000000000000000000e+00
7.575486621315192224e+02 0.000000000000000000e+00
7.578780952380952840e+02 0.000000000000000000e+00
7.581850340136054456e+02 0.000000000000000000e+00
nan -1.000000000000000000e+00
7.588286621315193088e+02 0.000000000000000000e+00
7.591372335600907491e+02 0.000000000000000000e+00
7.594583219954648712e+02 0.000000000000000000e+00
7.597708843537415078e+02 0.000000000000000000e+00
7.600945124716553210e+02 0.000000000000000000e+00
7.604192290249433199e+02 0.000000000000000000e+00
7.607441269841269786e+02 0.000000000000000000e+00
7.610673922902494724e+02 0.000000000000000000e+00
7.613855782312924703e+02 0.000000000000000000e+00
7.617104761904762427e+02 0.000000000000000000e+00
7.620234013605441987e+02 0.000000000000000000e+00
7.623501133786847959e+02 0.000000000000000000e+00
7.626849886621315591e+02 0.000000000000000000e+00
7.630133333333333212e+02 0.000000000000000000e+00
nan -1.000000000000000000e+00
7.636507936507936165e+02 0.000000000000000000e+00
7.639733333333333576e+02 0.000000000000000000e+00
7.643042176870748108e+02 0.000000000000000000e+00
7.646209523809524171e+02 0.000000000000000000e+00
7.649449433106575498e+02 0.000000000000000000e+00
7.652776417233560551e+02 0.000000000000000000e+00
7.656001814058956825e+02 0.000000000000000000e+00
nan -1.000000000000000000e+00
7.662234920634920172e+02 0.000000000000000000e+00
7.665474829931972636e+02 0.000000000000000000e+00
7.668778231292517376e+02 0.000000000000000000e+00
7.671925623582766320e+02 0.000000000000000000e+00
7.675221768707483534e+02 0.000000000000000000e+00
7.678478004535147647e+02 0.000000000000000000e+00
7.681716099773242377e+02 0.000000000000000000e+00
7.684881632653060706e+02 0.000000000000000000e+00
7.688174149659863588e+02 0.000000000000000000e+00
7.691341496598639651e+02 0.000000000000000000e+00
7.694561451247164996e+02 0.000000000000000000e+00
7.697705215419500746e+02 0.000000000000000000e+00
7.700985034013605173e+02 0.000000000000000000e+00
7.704277551020408055e+02 0.000000000000000000e+00
7.707399546485261226e+02 0.000000000000000000e+00
7.710530612244898521e+02 0.000000000000000000e+00
7.713832199546485526e+02 0.000000000000000000e+00
7.717088435374149640e+02 0.000000000000000000e+00
7.720288435374150140e+02 0.000000000000000000e+00
7.723421315192744032e+02 0.000000000000000000e+00
7.726601360544217414e+02 0.000000000000000000e+00
7.729815873015872967e+02 0.000000000000000000e+00
7.732979591836734699e+02 0.000000000000000000e+00
7.736132426303854572e+02 0.000000000000000000e+00
7.739323356009069812e+02 0.000000000000000000e+00
7.742523356009070312e+02 0.000000000000000000e+00
7.745619954648526573e+02 0.000000000000000000e+00
7.748827210884353462e+02 0.000000000000000000e+00
7.751994557823129526e+02 0.000000000000000000e+00
7.755074829931972999e+02 0.000000000000000000e+00
7.758329251700680516e+02 0.000000000000000000e+00
7.761543764172336068e+02 0.000000000000000000e+00
7.764721995464852853e+02 0.000000000000000000e+00
7.767947392290249127e+02 0.000000000000000000e+00
7.771218140589569430e+02 0.000000000000000000e+00
7.774439909297052509e+02 0.000000000000000000e+00
7.777547392290249491e+02 0.000000000000000000e+00
7.780682086167799980e+02 0.000000000000000000e+00
7.783998185941043175e+02 0.000000000000000000e+00
7.787180045351474291e+02 0.000000000000000000e+00
7.790294784580498799e+02 0.000000000000000000e+00
7.793456689342403934e+02 0.000000000000000000e+00
7.796689342403627734e+02 0.000000000000000000e+00
7.799853061224489466e+02 0.000000000000000000e+00
7.802960544217687584e+02 0.000000000000000000e+00
7.806233106575963347e+02 0.000000000000000000e+00
7.809505668934240248e+02 0.000000000000000000e+00
7.812752834467120238e+02 0.000000000000000000e+00
7.815883900226757532e+02 0.000000000000000000e+00
7.819094784580498754e+02 0.000000000000000000e+00
7.822289342403628325e+02 0.000000000000000000e+00
7.825458503401360986e+02 0.000000000000000000e+00
7.828547845804988583e+02 0.000000000000000000e+00
7.831629931972788654e+02 0.000000000000000000e+00
7.834822675736961628e+02 0.000000000000000000e+00
7.837962811791383047e+02 0.000000000000000000e+00
7.841209977324263036e+02 0.000000000000000000e+00
7.844386394557823223e+02 0.000000000000000000e+00
7.847533786848072168e+02 0.000000000000000000e+00
7.850701133786848231e+02 0.000000000000000000e+00
7.853844897959183982e+02 0.000000000000000000e+00
7.856977777777777874e+02 0.000000000000000000e+00
7.860170521541949711e+02 0.000000000000000000e+00
7.863281632653061024e+02 0.000000000000000000e+00
7.866447165532879353e+02 0.000000000000000000e+00
7.869619954648526345e+02 0.000000000000000000e+00
7.872868934240362933e+02 0.000000000000000000e+00
7.875960090702948264e+02 0.000000000000000000e+00
7.879123809523809996e+02 0.000000000000000000e+00
7.882269387755102343e+02 0.000000000000000000e+00
7.885427664399093146e+02 0.000000000000000000e+00
7.888665759637187875e+02 0.000000000000000000e+00
7.891863945578231778e+02 0.000000000000000000e+00
7.895042176870748563e+02 0.000000000000000000e+00
7.898236734693876997e+02 0.000000000000000000e+00
7.901431292517006568e+02 0.000000000000000000e+00
7.904602267573695826e+02 0.000000000000000000e+00
7.907727891156462192e+02 0.000000000000000000e+00
7.910924263038548361e+02 0.000000000000000000e+00
7.914135147392290719e+02 0.000000000000000000e+00
7.917382312925169572e+02 0.000000000000000000e+00
7.920613151927437912e+02 0.000000000000000000e+00
7.923702494331065509e+02 0.000000000000000000e+00
7.926920634920635393e+02 0.000000000000000000e+00
7.930013605442177322e+02 0.000000000000000000e+00
7.933144671201814617e+02 0.000000000000000000e+00
7.936346485260770578e+02 0.000000000000000000e+00
nan -1.000000000000000000e+00
7.942639455782313007e+02 0.000000000000000000e+00
7.945930158730159292e+02 0.000000000000000000e+00
7.949117460317460200e+02 0.000000000000000000e+00
7.952302947845804511e+02 0.000000000000000000e+00
7.955307029478458389e+02 0.000000000000000000e+00
7.958378231292516602e+02 0.000000000000000000e+00
7.961676190476190413e+02 0.000000000000000000e+00
7.964747392290249763e+02 0.000000000000000000e+00
7.967918367346939021e+02 0.000000000000000000e+00
7.971083900226757351e+02 0.000000000000000000e+00
7.974302040816326098e+02 0.000000000000000000e+00
7.977425850340135867e+02 0.000000000000000000e+00
7.980573242630385948e+02 0.000000000000000000e+00
7.983635374149660038e+02 0.000000000000000000e+00
7.986906122448979204e+02 0.000000000000000000e+00
7.990126077097505686e+02 0.000000000000000000e+00
7.993315192743764328e+02 0.000000000000000000e+00
7.996526077097505549e+02 0.000000000000000000e+00
7.999597278911564899e+02 0.000000000000000000e+00
8.002791836734693334e+02 0.000000000000000000e+00
8.005846712018141034e+02 0.000000000000000000e+00
8.009081179138321431e+02 0.000000000000000000e+00
8.012244897959183163e+02 0.000000000000000000e+00
8.015345124716553755e+02 0.000000000000000000e+00
8.018487074829931771e+02 0.000000000000000000e+00
8.021696145124716395e+02 0.000000000000000000e+00
8.024905215419501019e+02 0.000000000000000000e+00
8.028154195011337606e+02 0.000000000000000000e+00
8.031268934240363251e+02 0.000000000000000000e+00
8.034439909297052509e+02 0.000000000000000000e+00
8.037697959183673220e+02 0.000000000000000000e+00
nan -1.000000000000000000e+00
8.043943764172336159e+02 0.000000000000000000e+00
8.047187301587301818e+02 0.000000000000000000e+00
8.050390929705215513e+02 0.000000000000000000e+00
8.053503854875283423e+02 0.000000000000000000e+00
8.056611337868480405e+02 0.000000000000000000e+00
8.059769614512471207e+02 0.000000000000000000e+00
8.062969614512471708e+02 0.000000000000000000e+00
8.066039002267573323e+02 0.000000000000000000e+00
8.069200907029478458e+02 0.000000000000000000e+00
8.072375510204082047e+02 0.000000000000000000e+00
8.075568253968253885e+02 0.000000000000000000e+00
8.078739229024943143e+02 0.000000000000000000e+00
8.081823129251700948e+02 0.000000000000000000e+00
8.085024943310658045e+02 0.000000000000000000e+00
8.088243083900226793e+02 0.000000000000000000e+00
8.091441269841269559e+02 0.000000000000000000e+00
8.094639455782313462e+02 0.000000000000000000e+00
8.097801360544217459e+02 0.000000000000000000e+00
8.100995918367347031e+02 0.000000000000000000e+00
8.104159637188208762e+02 0.000000000000000000e+00
8.107276190476191005e+02 0.000000000000000000e+00
8.110365532879818602e+02 0.000000000000000000e+00
8.113592743764172610e+02 0.000000000000000000e+00
8.116692970521542065e+02 0.000000000000000000e+00
8.119818594104308431e+02 0.000000000000000000e+00
8.122918820861677887e+02 0.000000000000000000e+00
8.126131519274376842e+02 0.000000000000000000e+00
8.129320634920635484e+02 0.000000000000000000e+00
8.132417233560090608e+02 0.000000000000000000e+00
8.135590022675736463e+02 0.000000000000000000e+00
8.138911564625850588e+02 0.000000000000000000e+00
nan -1.000000000000000000e+00
8.144796371882085850e+02 0.000000000000000000e+00
8.148146938775510080e+02 0.000000000000000000e+00
8.151410430839001720e+02 0.000000000000000000e+00
8.154521541950113033e+02 0.000000000000000000e+00
8.157514739229025054e+02 0.000000000000000000e+00
8.160596825396825125e+02 0.000000000000000000e+00
8.163909297052153988e+02 0.000000000000000000e+00
8.167038548752834686e+02 0.000000000000000000e+00
8.170218594104308067e+02 0.000000000000000000e+00
8.173378684807256604e+02 0.000000000000000000e+00
8.176546031746031531e+02 0.000000000000000000e+00
8.179711564625849860e+02 0.000000000000000000e+00
8.182808163265306121e+02 0.000000000000000000e+00
8.185991836734693834e+02 0.000000000000000000e+00
8.189142857142857110e+02 0.000000000000000000e+00
8.192230385487528110e+02 0.000000000000000000e+00
8.195448526077097995e+02 0.000000000000000000e+00
8.198543310657596521e+02 0.000000000000000000e+00
8.201814058956915687e+02 0.000000000000000000e+00
8.205021315192743714e+02 0.000000000000000000e+00
8.208054421768707698e+02 0.000000000000000000e+00
8.211234467120181080e+02 0.000000000000000000e+00
8.214499773242630454e+02 0.000000000000000000e+00
8.217538321995465367e+02 0.000000000000000000e+00
8.220705668934240293e+02 0.000000000000000000e+00
8.223842176870748517e+02 0.000000000000000000e+00
8.227076643990930052e+02 0.000000000000000000e+00
8.230238548752834049e+02 0.000000000000000000e+00
nan -1.000000000000000000e+00
nan -1.000000000000000000e+00
nan -1.000000000000000000e+00
nan -1.000000000000000000e+00
8.246155102040816018e+02 0.000000000000000000e+00
8.249543764172335614e+02 0.000000000000000000e+00
8.252803628117914059e+02 0.000000000000000000e+00
8.255807709750566801e+02 0.000000000000000000e+00
8.258995011337868846e+02 0.000000000000000000e+00
8.262256689342403888e+02 0.000000000000000000e+00
8.265413151927438093e+02 0.000000000000000000e+00
8.268520634920635075e+02 0.000000000000000000e+00
8.271775056689342591e+02 0.000000000000000000e+00
8.275031292517006705e+02 0.000000000000000000e+00
8.278225850340136276e+02 0.000000000000000000e+00
8.281280725623582839e+02 0.000000000000000000e+00
8.284395464852607347e+02 0.000000000000000000e+00
8.287613605442177231e+02 0.000000000000000000e+00
8.290897052154194853e+02 0.000000000000000000e+00
8.294009977324262763e+02 0.000000000000000000e+00
8.297077551020407782e+02 0.000000000000000000e+00
8.300286621315192406e+02 0.000000000000000000e+00
8.303599092970521269e+02 0.000000000000000000e+00
8.306835374149659401e+02 0.000000000000000000e+00
8.310009977324262991e+02 0.000000000000000000e+00
8.313202721088434828e+02 0.000000000000000000e+00
8.316471655328798533e+02 0.000000000000000000e+00
8.319624489795918407e+02 0.000000000000000000e+00
8.322851700680272415e+02 0.000000000000000000e+00
8.326035374149660129e+02 0.000000000000000000e+00
8.329311564625850224e+02 0.000000000000000000e+00
8.332331972789115753e+02 0.000000000000000000e+00
8.335453968253967787e+02 0.000000000000000000e+00
8.338646712018140761e+02 0.000000000000000000e+00
nan -1.000000000000000000e+00
8.344858049886621529e+02 0.000000000000000000e+00
8.348183219954648848e+02 0.000000000000000000e+00
8.351470294784580801e+02 0.000000000000000000e+00
8.354717460317460791e+02 0.000000000000000000e+00
8.357888435374150049e+02 0.000000000000000000e+00
8.360994104308390433e+02 0.000000000000000000e+00
8.364226757369614234e+02 0.000000000000000000e+00
8.367568253968254339e+02 0.000000000000000000e+00
8.370730158730158337e+02 0.000000000000000000e+00
8.373895691609977803e+02 0.000000000000000000e+00
8.377142857142856656e+02 0.000000000000000000e+00
8.380453514739228922e+02 0.000000000000000000e+00
8.383588208616780548e+02 0.000000000000000000e+00
8.386800907029478367e+02 0.000000000000000000e+00
8.390015419501133920e+02 0.000000000000000000e+00
8.393237188208616999e+02 0.000000000000000000e+00
8.396440816326530694e+02 0.000000000000000000e+00
8.399619047619047478e+02 0.000000000000000000e+00
8.402806349206349523e+02 0.000000000000000000e+00
8.406109750566893126e+02 0.000000000000000000e+00
8.409266213151927332e+02 0.000000000000000000e+00
8.412502494331065463e+02 0.000000000000000000e+00
8.415669841269841527e+02 0.000000000000000000e+00
8.418946031746031622e+02 0.000000000000000000e+00
8.422068027210884793e+02 0.000000000000000000e+00
8.425360544217686538e+02 0.000000000000000000e+00
8.428477097505668780e+02 0.000000000000000000e+00
8.431753287981858875e+02 0.000000000000000000e+00
8.434931519274376797e+02 0.000000000000000000e+00
8.438198639455782768e+02 0.000000000000000000e+00
8.441367800453514292e+02 0.000000000000000000e+00
8.444711111111110995e+02 0.000000000000000000e+00
nan -1.000000000000000000e+00
nan -1.000000000000000000e+00
8.454494331065759525e+02 0.000000000000000000e+00
8.457786848072562407e+02 0.000000000000000000e+00
8.460970521541950120e+02 0.000000000000000000e+00
8.464154195011337833e+02 0.000000000000000000e+00
8.467423129251700402e+02 0.000000000000000000e+00
8.470646712018140079e+02 0.000000000000000000e+00
8.473774149659864179e+02 0.000000000000000000e+00
8.477037641723355819e+02 0.000000000000000000e+00
8.480263038548753229e+02 0.000000000000000000e+00
8.483493877551020432e+02 0.000000000000000000e+00
8.486652154195011235e+02 0.000000000000000000e+00
8.489821315192743896e+02 0.000000000000000000e+00
8.493137414965985954e+02 0.000000000000000000e+00
8.496420861678004712e+02 0.000000000000000000e+00
8.499482993197278802e+02 0.000000000000000000e+00
8.502755555555555702e+02 0.000000000000000000e+00
8.505960997732425994e+02 0.000000000000000000e+00
8.509164625850339689e+02 0.000000000000000000e+00
8.512261224489795950e+02 0.000000000000000000e+00
8.515401360544217368e+02 0.000000000000000000e+00
8.518688435374149321e+02 0.000000000000000000e+00
8.521997278911564990e+02 0.000000000000000000e+00
8.525206349206349614e+02 0.000000000000000000e+00
8.528357369614512891e+02 0.000000000000000000e+00
8.531548299319728130e+02 0.000000000000000000e+00
8.534721088435373986e+02 0.000000000000000000e+00
8.537882993197279120e+02 0.000000000000000000e+00
8.541081179138321886e+02 0.000000000000000000e+00
8.544197732426304128e+02 0.000000000000000000e+00
8.547323356009070494e+02 0.000000000000000000e+00
8.550539682539682644e+02 0.000000000000000000e+00
8.553834013605442124e+02 0.000000000000000000e+00
8.557124716553288408e+02 0.000000000000000000e+00
8.560355555555555611e+02 0.000000000000000000e+00
8.563482993197278574e+02 0.000000000000000000e+00
8.566575963718820503e+02 0.000000000000000000e+00
8.569819501133787298e+02 0.000000000000000000e+00
8.573004988662131609e+02 0.000000000000000000e+00
8.576179591836735199e+02 0.000000000000000000e+00
8.579337868480726002e+02 0.000000000000000000e+00
8.582554195011338152e+02 0.000000000000000000e+00
8.585843083900226702e+02 0.000000000000000000e+00
8.589023129251701221e+02 0.000000000000000000e+00
8.592264852607710282e+02 0.000000000000000000e+00
8.595463038548753048e+02 0.000000000000000000e+00
8.598635827664398903e+02 0.000000000000000000e+00
8.601763265306123003e+02 0.000000000000000000e+00
8.605063038548752274e+02 0.000000000000000000e+00
8.608235827664399267e+02 0.000000000000000000e+00
8.611468480725623067e+02 0.000000000000000000e+00
8.614534240362811488e+02 0.000000000000000000e+00
8.617639909297051872e+02 0.000000000000000000e+00
8.620878004535147738e+02 0.000000000000000000e+00
8.624134240362811852e+02 0.000000000000000000e+00
8.627288888888888323e+02 0.000000000000000000e+00
8.630405442176870565e+02 0.000000000000000000e+00
8.633556462585033842e+02 0.000000000000000000e+00
8.636819954648526618e+02 0.000000000000000000e+00
8.640018140589569384e+02 0.000000000000000000e+00
nan -1.000000000000000000e+00
nan -1.000000000000000000e+00
nan -1.000000000000000000e+00
nan -1.000000000000000000e+00
nan -1.000000000000000000e+00
8.659308843537414759e+02 0.000000000000000000e+00
8.662478004535147420e+02 0.000000000000000000e+00
8.665561904761905225e+02 0.000000000000000000e+00
8.668720181405896028e+02 0.000000000000000000e+00
8.671905668934240339e+02 0.000000000000000000e+00
8.675160090702947855e+02 0.000000000000000000e+00
8.678207709750566892e+02 0.000000000000000000e+00
8.681500226757369774e+02 0.000000000000000000e+00
8.684658503401360576e+02 0.000000000000000000e+00
8.687987301587301090e+02 0.000000000000000000e+00
8.691092970521541474e+02 0.000000000000000000e+00
8.694305668934240430e+02 0.000000000000000000e+00
8.697538321995465367e+02 0.000000000000000000e+00
8.700856235827664023e+02 0.000000000000000000e+00
8.704078004535147102e+02 0.000000000000000000e+00
8.707294331065759252e+02 0.000000000000000000e+00
8.710510657596371402e+02 0.000000000000000000e+00
8.713815873015872739e+02 0.000000000000000000e+00
8.717119274376417479e+02 0.000000000000000000e+00
8.720235827664398585e+02 0.000000000000000000e+00
8.723441269841270014e+02 0.000000000000000000e+00
8.726721088435374440e+02 0.000000000000000000e+00
8.729897505668934627e+02 0.000000000000000000e+00
8.733141043083900286e+02 0.000000000000000000e+00
8.736339229024943052e+02 0.000000000000000000e+00
8.739687981859410684e+02 0.000000000000000000e+00
8.742780952380952613e+02 0.000000000000000000e+00
8.746080725623583021e+02 0.000000000000000000e+00
8.749422222222221990e+02 0.000000000000000000e+00
8.752752834467120238e+02 0.000000000000000000e+00
8.755936507936507951e+02 0.000000000000000000e+00
8.759152834467120101e+02 0.000000000000000000e+00
8.762354648526077199e+02 0.000000000000000000e+00
8.765652607709751010e+02 0.000000000000000000e+00
8.768832653061224391e+02 0.000000000000000000e+00
8.772083446712017576e+02 0.000000000000000000e+00
8.775366893424036334e+02 0.000000000000000000e+00
8.778692063492063653e+02 0.000000000000000000e+00
8.781834013605441669e+02 0.000000000000000000e+00
8.785097505668934446e+02 0.000000000000000000e+00
8.788282993197278756e+02 0.000000000000000000e+00
8.791602721088435146e+02 0.000000000000000000e+00
8.794775510204082138e+02 0.000000000000000000e+00
8.798046258503401305e+02 0.000000000000000000e+00
8.801273469387755313e+02 0.000000000000000000e+00
8.804587755102040774e+02 0.000000000000000000e+00
8.807784126984126942e+02 0.000000000000000000e+00
8.811091156462584877e+02 0.000000000000000000e+00
8.814318367346938885e+02 0.000000000000000000e+00
8.817736054421768586e+02 0.000000000000000000e+00
8.820926984126983825e+02 0.000000000000000000e+00
8.824226757369614234e+02 0.000000000000000000e+00
8.827444897959184118e+02 0.000000000000000000e+00
8.830748299319727721e+02 0.000000000000000000e+00
8.833859410430839034e+02 0.000000000000000000e+00
8.837124716553288408e+02 0.000000000000000000e+00
8.840388208616780048e+02 0.000000000000000000e+00
8.843691609977324788e+02 0.000000000000000000e+00
8.846871655328798170e+02 0.000000000000000000e+00
8.850131519274376615e+02 0.000000000000000000e+00
8.853398639455782586e+02 0.000000000000000000e+00
8.856696598639455260e+02 0.000000000000000000e+00
8.859805895691609976e+02 0.000000000000000000e+00
8.863091156462585332e+02 0.000000000000000000e+00
8.866447165532879353e+02 0.000000000000000000e+00
8.869819501133787298e+02 0.000000000000000000e+00
8.873034013605441714e+02 0.000000000000000000e+00
8.876201360544217778e+02 0.000000000000000000e+00
8.879459410430838489e+02 0.000000000000000000e+00
8.882721088435374668e+02 0.000000000000000000e+00
8.885866666666667015e+02 0.000000000000000000e+00
8.889206349206349387e+02 0.000000000000000000e+00
8.892346485260770805e+02 0.000000000000000000e+00
8.895590022675736463e+02 0.000000000000000000e+00
8.898759183673469124e+02 0.000000000000000000e+00
8.901991836734694061e+02 0.000000000000000000e+00
8.905191836734693425e+02 0.000000000000000000e+00
8.908391836734693925e+02 0.000000000000000000e+00
8.911664399092970825e+02 0.000000000000000000e+00
8.914976870748299689e+02 0.000000000000000000e+00
8.918146031746031213e+02 0.000000000000000000e+00
8.921462131519274408e+02 0.000000000000000000e+00
8.924600453514739229e+02 0.000000000000000000e+00
8.927940136054421600e+02 0.000000000000000000e+00
8.931225396825396956e+02 0.000000000000000000e+00
8.934496145124716122e+02 0.000000000000000000e+00
8.937726984126984462e+02 0.000000000000000000e+00
8.940975963718821049e+02 0.000000000000000000e+00
8.944166893424036289e+02 0.000000000000000000e+00
8.947492063492063608e+02 0.000000000000000000e+00
8.950623129251700902e+02 0.000000000000000000e+00
8.953859410430839034e+02 0.000000000000000000e+00
8.957122902494330674e+02 0.000000000000000000e+00
8.960388208616780048e+02 0.000000000000000000e+00
8.963479365079365380e+02 0.000000000000000000e+00
8.966690249433106601e+02 0.000000000000000000e+00
8.970017233560090517e+02 0.000000000000000000e+00
8.973170068027210391e+02 0.000000000000000000e+00
8.976353741496598104e+02 0.000000000000000000e+00
8.979551927437642007e+02 0.000000000000000000e+00
8.982842630385487155e+02 0.000000000000000000e+00
8.986049886621315181e+02 0.000000000000000000e+00
8.989297052154195171e+02 0.000000000000000000e+00
8.992475283446711956e+02 0.000000000000000000e+00
8.995711564625850087e+02 0.000000000000000000e+00
8.998900680272108730e+02 0.000000000000000000e+00
9.002156916099772843e+02 0.000000000000000000e+00
9.005365986394557467e+02 0.000000000000000000e+00
9.008673015873015402e+02 0.000000000000000000e+00
9.011976417233560142e+02 0.000000000000000000e+00
9.015176417233560642e+02 0.000000000000000000e+00
9.018311111111111131e+02 0.000000000000000000e+00
9.021534693877550808e+02 0.000000000000000000e+00
9.024796371882085850e+02 0.000000000000000000e+00
9.028092517006803064e+02 0.000000000000000000e+00
9.031278004535147375e+02 0.000000000000000000e+00
9.034601360544218096e+02 0.000000000000000000e+00
9.037835827664399631e+02 0.000000000000000000e+00
9.041075736961450957e+02 0.000000000000000000e+00
9.044359183673469715e+02 0.000000000000000000e+00
9.047673469387755176e+02 0.000000000000000000e+00
9.050918820861678569e+02 0.000000000000000000e+00
9.054091609977324424e+02 0.000000000000000000e+00
9.057322448979591627e+02 0.000000000000000000e+00
9.060524263038548725e+02 0.000000000000000000e+00
9.063747845804988401e+02 0.000000000000000000e+00
9.066864399092970643e+02 0.000000000000000000e+00
9.070019047610001053e+02 0.000000000000000000e+00
9.073358730158730623e+02 0.000000000000000000e+00
9.076482539682539254e+02 0.000000000000000000e+00
9.079633560090702531e+02 0.000000000000000000e+00
9.082826303854875505e+02 0.000000000000000000e+00
9.086053514739229513e+02 0.000000000000000000e+00
9.089295238095238574e+02 0.000000000000000000e+00
9.092433560090703395e+02 0.000000000000000000e+00
9.095577324263038008e+02 0.000000000000000000e+00
9.098844444444443980e+02 0.000000000000000000e+00
9.102040816326530148e+02 0.000000000000000000e+00
9.105269841269840754e+02 0.000000000000000000e+00
9.108371882086167943e+02 0.000000000000000000e+00
9.111755102040816610e+02 0.000000000000000000e+00
9.114978684807256286e+02 0.000000000000000000e+00
9.118198639455782768e+02 0.000000000000000000e+00
9.121400453514738729e+02 0.000000000000000000e+00
9.124671201814059032e+02 0.000000000000000000e+00
9.127874829931972727e+02 0.000000000000000000e+00
9.131102040816326735e+02 0.000000000000000000e+00
9.134367346938774972e+02 0.000000000000000000e+00
9.137627210884353417e+02 0.000000000000000000e+00
9.140863492063491549e+02 0.000000000000000000e+00
9.144123356009069994e+02 0.000000000000000000e+00
9.147301587301586778e+02 0.000000000000000000e+00
9.150565079365079555e+02 0.000000000000000000e+00
9.153888435374149140e+02 0.000000000000000000e+00
9.157106575963719024e+02 0.000000000000000000e+00
9.160377324263038190e+02 0.000000000000000000e+00
9.163628117913832511e+02 0.000000000000000000e+00
9.166853514739228785e+02 0.000000000000000000e+00
9.169997278911564536e+02 0.000000000000000000e+00
9.173289795918367417e+02 0.000000000000000000e+00
9.176535147392290810e+02 0.000000000000000000e+00
9.179873015873015447e+02 0.000000000000000000e+00
9.183022222222222126e+02 0.000000000000000000e+00
9.186278458049886240e+02 0.000000000000000000e+00
9.189494784580498390e+02 0.000000000000000000e+00
9.192745578231292711e+02 0.000000000000000000e+00
9.195873015873015675e+02 0.000000000000000000e+00
9.199174603174602680e+02 0.000000000000000000e+00
9.202370975056688849e+02 0.000000000000000000e+00
9.205512925170068002e+02 0.000000000000000000e+00
9.208642176870748699e+02 0.000000000000000000e+00
9.211918367346938794e+02 0.000000000000000000e+00
9.215098412698412176e+02 0.000000000000000000e+00
9.218283900226757623e+02 0.000000000000000000e+00
9.221500226757369774e+02 0.000000000000000000e+00
9.224714739229025326e+02 0.000000000000000000e+00
9.228019954648525527e+02 0.000000000000000000e+00
9.231258049886621393e+02 0.000000000000000000e+00
9.234447165532880035e+02 0.000000000000000000e+00
9.237667120181405380e+02 0.000000000000000000e+00
9.240970521541950120e+02 0.000000000000000000e+00
9.244212244897959181e+02 0.000000000000000000e+00
9.247299773242630181e+02 0.000000000000000000e+00
9.250545124716553573e+02 0.000000000000000000e+00
9.253761451247165724e+02 0.000000000000000000e+00
9.257024943310657363e+02 0.000000000000000000e+00
9.260212244897959408e+02 0.000000000000000000e+00
9.263443083900226611e+02 0.000000000000000000e+00
9.266699319727890725e+02 0.000000000000000000e+00
9.269941043083899785e+02 0.000000000000000000e+00
nan -1.000000000000000000e+00
nan -1.000000000000000000e+00
9.279434013605442715e+02 0.000000000000000000e+00
9.282563265306122275e+02 0.000000000000000000e+00
9.285683446712017712e+02 0.000000000000000000e+00
9.288905215419500792e+02 0.000000000000000000e+00
9.291987301587301999e+02 0.000000000000000000e+00
9.295187301587301363e+02 0.000000000000000000e+00
9.298269387755102571e+02 0.000000000000000000e+00
9.301492970521542247e+02 0.000000000000000000e+00
9.304649433106576453e+02 0.000000000000000000e+00
9.307887528344671182e+02 0.000000000000000000e+00
9.311005895691610021e+02 0.000000000000000000e+00
9.314160544217687629e+02 0.000000000000000000e+00
9.317306122448979977e+02 0.000000000000000000e+00
9.320542403628118109e+02 0.000000000000000000e+00
9.323744217687075206e+02 0.000000000000000000e+00
9.326875283446712501e+02 0.000000000000000000e+00
9.330082539682539391e+02 0.000000000000000000e+00
9.333375056689342273e+02 0.000000000000000000e+00
9.336614965986394736e+02 0.000000000000000000e+00
9.339644444444444389e+02 0.000000000000000000e+00
9.342857142857143344e+02 0.000000000000000000e+00
9.346058956916099305e+02 0.000000000000000000e+00
9.349220861678004439e+02 0.000000000000000000e+00
9.352377324263038645e+02 0.000000000000000000e+00
9.355571882086168216e+02 0.000000000000000000e+00
9.358775510204081911e+02 0.000000000000000000e+00
9.361902947845804874e+02 0.000000000000000000e+00
9.365006802721088661e+02 0.000000000000000000e+00
9.368208616780045759e+02 0.000000000000000000e+00
nan -1.000000000000000000e+00
nan -1.000000000000000000e+00
nan -1.000000000000000000e+00
9.380809070294784533e+02 0.000000000000000000e+00
9.383976417233560596e+02 0.000000000000000000e+00
9.387078458049886649e+02 0.000000000000000000e+00
9.390222222222222399e+02 0.000000000000000000e+00
9.393402267573695781e+02 0.000000000000000000e+00
9.396565986394557513e+02 0.000000000000000000e+00
9.399698866213151405e+02 0.000000000000000000e+00
9.402831746031746434e+02 0.000000000000000000e+00
9.406011791383219816e+02 0.000000000000000000e+00
9.409260770975056403e+02 0.000000000000000000e+00
9.412375510204082047e+02 0.000000000000000000e+00
9.415593650793650795e+02 0.000000000000000000e+00
9.418802721088435419e+02 0.000000000000000000e+00
9.421950113378684364e+02 0.000000000000000000e+00
9.425108390022676303e+02 0.000000000000000000e+00
9.428268480725623704e+02 0.000000000000000000e+00
9.431515646258503693e+02 0.000000000000000000e+00
9.434746485260770896e+02 0.000000000000000000e+00
9.437915646258503557e+02 0.000000000000000000e+00
9.441066666666666833e+02 0.000000000000000000e+00
9.444250340136054547e+02 0.000000000000000000e+00
9.447461224489795768e+02 0.000000000000000000e+00
9.450673922902494724e+02 0.000000000000000000e+00
9.453843083900226247e+02 0.000000000000000000e+00
9.457059410430839534e+02 0.000000000000000000e+00
9.460266666666666424e+02 0.000000000000000000e+00
9.463437641723355682e+02 0.000000000000000000e+00
9.466574149659863906e+02 0.000000000000000000e+00
9.469746938775509761e+02 0.000000000000000000e+00
nan -1.000000000000000000e+00
nan -1.000000000000000000e+00
nan -1.000000000000000000e+00
9.482746485260770442e+02 0.000000000000000000e+00
9.485863038548752684e+02 0.000000000000000000e+00
9.489010430839002765e+02 0.000000000000000000e+00
9.492126984126983871e+02 0.000000000000000000e+00
9.495359637188208808e+02 0.000000000000000000e+00
9.498585034013605082e+02 0.000000000000000000e+00
9.501598185941043084e+02 0.000000000000000000e+00
9.504725623582766048e+02 0.000000000000000000e+00
9.507963718820861914e+02 0.000000000000000000e+00
9.511223582766440359e+02 0.000000000000000000e+00
9.514383673469387759e+02 0.000000000000000000e+00
9.517538321995465367e+02 0.000000000000000000e+00
9.520707482993196891e+02 0.000000000000000000e+00
9.523952834467120283e+02 0.000000000000000000e+00
9.527112925170067683e+02 0.000000000000000000e+00
9.530321995464852307e+02 0.000000000000000000e+00
9.533485714285714039e+02 0.000000000000000000e+00
9.536747392290249081e+02 0.000000000000000000e+00
9.539947392290249581e+02 0.000000000000000000e+00
9.542991383219954287e+02 0.000000000000000000e+00
9.546204081632653242e+02 0.000000000000000000e+00
9.549400453514739411e+02 0.000000000000000000e+00
9.552529705215418971e+02 0.000000000000000000e+00
9.555736961451246998e+02 0.000000000000000000e+00
9.558922448979591309e+02 0.000000000000000000e+00
9.562165986394558104e+02 0.000000000000000000e+00
9.565438548752835004e+02 0.000000000000000000e+00
9.568578684807256423e+02 0.000000000000000000e+00
9.571822222222222081e+02 0.000000000000000000e+00
nan -1.000000000000000000e+00
nan -1.000000000000000000e+00
nan -1.000000000000000000e+00
nan -1.000000000000000000e+00
nan -1.000000000000000000e+00
9.590964172335601461e+02 0.000000000000000000e+00
9.594135147392290719e+02 0.000000000000000000e+00
9.597284353741496261e+02 0.000000000000000000e+00
9.600495238095238619e+02 0.000000000000000000e+00
9.603702494331065509e+02 0.000000000000000000e+00
9.606995011337868391e+02 0.000000000000000000e+00
9.610102494331065373e+02 0.000000000000000000e+00
9.613400453514739183e+02 0.000000000000000000e+00
9.616578684807255968e+02 0.000000000000000000e+00
9.619836734693877816e+02 0.000000000000000000e+00
9.623069387755101616e+02 0.000000000000000000e+00
9.626182312925169526e+02 0.000000000000000000e+00
9.629507482993196845e+02 0.000000000000000000e+00
9.632636734693877543e+02 0.000000000000000000e+00
9.635838548752834640e+02 0.000000000000000000e+00
9.639098412698413085e+02 0.000000000000000000e+00
9.642242176870748835e+02 0.000000000000000000e+00
9.645540136054421509e+02 0.000000000000000000e+00
9.648769160997732115e+02 0.000000000000000000e+00
9.651931065759637249e+02 0.000000000000000000e+00
9.655187301587301363e+02 0.000000000000000000e+00
9.658361904761904952e+02 0.000000000000000000e+00
9.661570975056689576e+02 0.000000000000000000e+00
9.664878004535147511e+02 0.000000000000000000e+00
9.668072562358277082e+02 0.000000000000000000e+00
9.671258049886621393e+02 0.000000000000000000e+00
9.674508843537414577e+02 0.000000000000000000e+00
9.677663492063492185e+02 0.000000000000000000e+00
9.680945124716553210e+02 0.000000000000000000e+00
9.684126984126984325e+02 0.000000000000000000e+00
9.687365079365079055e+02 0.000000000000000000e+00
9.690710204081632355e+02 0.000000000000000000e+00
9.693853968253968105e+02 0.000000000000000000e+00
9.697044897959183345e+02 0.000000000000000000e+00
9.700266666666666424e+02 0.000000000000000000e+00
9.703463038548752593e+02 0.000000000000000000e+00
9.706690249433106601e+02 0.000000000000000000e+00
9.709892063492063699e+02 0.000000000000000000e+00
9.713151927437642144e+02 0.000000000000000000e+00
9.716370068027210891e+02 0.000000000000000000e+00
9.719571882086167989e+02 0.000000000000000000e+00
9.722728344671202194e+02 0.000000000000000000e+00
9.725881179138322068e+02 0.000000000000000000e+00
9.729012244897959363e+02 0.000000000000000000e+00
9.732282993197278529e+02 0.000000000000000000e+00
9.735441269841269332e+02 0.000000000000000000e+00
9.738721088435373758e+02 0.000000000000000000e+00
9.741921088435374259e+02 0.000000000000000000e+00
9.745102947845805375e+02 0.000000000000000000e+00
9.748364625850340417e+02 0.000000000000000000e+00
9.751548299319728130e+02 0.000000000000000000e+00
9.754744671201814299e+02 0.000000000000000000e+00
9.758091609977324197e+02 0.000000000000000000e+00
9.761324263038549134e+02 0.000000000000000000e+00
9.764651247165533050e+02 0.000000000000000000e+00
9.767900226757369637e+02 0.000000000000000000e+00
9.771063945578231369e+02 0.000000000000000000e+00
9.774363718820861777e+02 0.000000000000000000e+00
9.777518367346938248e+02 0.000000000000000000e+00
9.780760090702947309e+02 0.000000000000000000e+00
9.783967346938775336e+02 0.000000000000000000e+00
9.787259863945578218e+02 0.000000000000000000e+00
9.790505215419501610e+02 0.000000000000000000e+00
9.793696145124716850e+02 0.000000000000000000e+00
9.796910657596372403e+02 0.000000000000000000e+00
9.800132426303854345e+02 0.000000000000000000e+00
9.803334240362811443e+02 0.000000000000000000e+00
9.806684807256235672e+02 0.000000000000000000e+00
9.809915646258502875e+02 0.000000000000000000e+00
9.813175510204081320e+02 0.000000000000000000e+00
9.816433560090703168e+02 0.000000000000000000e+00
9.819664399092970370e+02 0.000000000000000000e+00
9.822877097505669326e+02 0.000000000000000000e+00
9.826068027210884566e+02 0.000000000000000000e+00
9.829284353741496716e+02 0.000000000000000000e+00
9.832689342403627961e+02 0.000000000000000000e+00
9.835840362811791238e+02 0.000000000000000000e+00
9.839078458049887104e+02 0.000000000000000000e+00
9.842321995464852762e+02 0.000000000000000000e+00
9.845547392290249036e+02 0.000000000000000000e+00
9.848667573696145610e+02 0.000000000000000000e+00
9.851918367346938794e+02 0.000000000000000000e+00
9.855092970521542384e+02 0.000000000000000000e+00
9.858454421768707334e+02 0.000000000000000000e+00
9.861694331065759798e+02 0.000000000000000000e+00
9.864876190476190914e+02 0.000000000000000000e+00
9.868121541950113169e+02 0.000000000000000000e+00
9.871406802721088525e+02 0.000000000000000000e+00
9.874608616780045622e+02 0.000000000000000000e+00
9.877844897959183754e+02 0.000000000000000000e+00
9.881124716553288181e+02 0.000000000000000000e+00
9.884397278911565081e+02 0.000000000000000000e+00
9.887626303854875687e+02 0.000000000000000000e+00
9.890929705215419290e+02 0.000000000000000000e+00
9.894113378684807003e+02 0.000000000000000000e+00
9.897387755102040501e+02 0.000000000000000000e+00
9.900524263038548725e+02 0.000000000000000000e+00
9.903782312925170572e+02 0.000000000000000000e+00
9.907004081632652515e+02 0.000000000000000000e+00
9.910276643990929415e+02 0.000000000000000000e+00
9.913398639455782586e+02 0.000000000000000000e+00
9.916663945578230823e+02 0.000000000000000000e+00
9.919814965986394100e+02 0.000000000000000000e+00
9.923067573696145018e+02 0.000000000000000000e+00
9.926260317460317992e+02 0.000000000000000000e+00
9.929507482993196845e+02 0.000000000000000000e+00
9.932760090702947764e+02 0.000000000000000000e+00
9.936019954648526209e+02 0.000000000000000000e+00
9.939156462585034433e+02 0.000000000000000000e+00
9.942392743764172565e+02 0.000000000000000000e+00
9.945574603174603681e+02 0.000000000000000000e+00
9.948830839002267794e+02 0.000000000000000000e+00
9.952032653061224892e+02 0.000000000000000000e+00
9.955158276643991258e+02 0.000000000000000000e+00
9.958374603174603408e+02 0.000000000000000000e+00
9.961529251700679879e+02 0.000000000000000000e+00
9.964785487528345129e+02 0.000000000000000000e+00
9.968056235827664295e+02 0.000000000000000000e+00
9.971321541950113669e+02 0.000000000000000000e+00
9.974476190476190141e+02 0.000000000000000000e+00
9.977726984126984462e+02 0.000000000000000000e+00
9.980943310657596612e+02 0.000000000000000000e+00
9.984226757369614234e+02 0.000000000000000000e+00
9.987517460317460518e+02 0.000000000000000000e+00
9.990715646258503284e+02 0.000000000000000000e+00
9.994042630385487200e+02 0.000000000000000000e+00
9.997389569160998235e+02 0.000000000000000000e+00
1.000056598639455729e+03 0.000000000000000000e+00
1.000385668934240357e+03 0.000000000000000000e+00
1.000699138321995520e+03 0.000000000000000000e+00
1.001030748299319725e+03 0.000000000000000000e+00
1.001353832199546446e+03 0.000000000000000000e+00
1.001679092970521538e+03 0.000000000000000000e+00
1.001999818594104340e+03 0.000000000000000000e+00
1.002303129251700625e+03 0.000000000000000000e+00
1.002642902494331111e+03 0.000000000000000000e+00
1.002961088435374108e+03 0.000000000000000000e+00
1.003291972789115675e+03 0.000000000000000000e+00
1.003620680272108871e+03 0.000000000000000000e+00
1.003946666666666715e+03 0.000000000000000000e+00
1.004271564625850374e+03 0.000000000000000000e+00
1.004598639455782290e+03 0.000000000000000000e+00
1.004920453514739279e+03 0.000000000000000000e+00
1.005250612244897980e+03 0.000000000000000000e+00
1.005574603174603226e+03 0.000000000000000000e+00
1.005890975056689399e+03 0.000000000000000000e+00
1.006215510204081625e+03 0.000000000000000000e+00
1.006544217687074820e+03 0.000000000000000000e+00
1.006871111111111077e+03 0.000000000000000000e+00
1.007198548752834427e+03 0.000000000000000000e+00
1.007529795918367313e+03 0.000000000000000000e+00
1.007857052154195003e+03 0.000000000000000000e+00
1.008183945578231260e+03 0.000000000000000000e+00
1.008505034013605496e+03 0.000000000000000000e+00
1.008824308390022679e+03 0.000000000000000000e+00
1.009151564625850369e+03 0.000000000000000000e+00
1.009467029478458016e+03 0.000000000000000000e+00
1.009772698412698446e+03 0.000000000000000000e+00
1.010110476190476220e+03 0.000000000000000000e+00
1.010421043083900258e+03 0.000000000000000000e+00
1.010745215419501164e+03 0.000000000000000000e+00
1.011058684807256213e+03 0.000000000000000000e+00
1.011381224489795954e+03 0.000000000000000000e+00
1.011699410430838952e+03 0.000000000000000000e+00
1.012026122448979550e+03 0.000000000000000000e+00
1.012352108843537394e+03 0.000000000000000000e+00
1.012680090702947837e+03 0.000000000000000000e+00
1.013000634920634866e+03 0.000000000000000000e+00
1.013322448979591854e+03 0.000000000000000000e+00
1.013644625850340162e+03 0.000000000000000000e+00
1.013968253968253975e+03 0.000000000000000000e+00
1.014291519274376469e+03 0.000000000000000000e+00
1.014618956916099819e+03 0.000000000000000000e+00
1.014937505668934250e+03 0.000000000000000000e+00
1.015262040816326476e+03 0.000000000000000000e+00
1.015591655328798197e+03 0.000000000000000000e+00
1.015908571428571463e+03 0.000000000000000000e+00
1.016236190476190473e+03 0.000000000000000000e+00
1.016557278911564595e+03 0.000000000000000000e+00
1.016888526077097481e+03 0.000000000000000000e+00
1.017210521541950129e+03 0.000000000000000000e+00
1.017538684807256232e+03 0.000000000000000000e+00
1.017854693877550972e+03 0.000000000000000000e+00
1.018181587301587342e+03 0.000000000000000000e+00
1.018508480725623599e+03 0.000000000000000000e+00
1.018823764172335586e+03 0.000000000000000000e+00
nan -1.000000000000000000e+00
nan -1.000000000000000000e+00
1.019789931972789077e+03 0.000000000000000000e+00
1.020111564625850292e+03 0.000000000000000000e+00
1.020440634920634920e+03 0.000000000000000000e+00
1.020754648526077062e+03 0.000000000000000000e+00
1.021071383219954669e+03 0.000000000000000000e+00
1.021381950113378707e+03 0.000000000000000000e+00
1.021702857142857169e+03 0.000000000000000000e+00
1.022023945578231292e+03 0.000000000000000000e+00
1.022345578231292507e+03 0.000000000000000000e+00
1.022669931972789072e+03 0.000000000000000000e+00
1.022986848072562339e+03 0.000000000000000000e+00
1.023302675736961419e+03 0.000000000000000000e+00
1.023628480725623604e+03 0.000000000000000000e+00
1.023941405895691560e+03 0.000000000000000000e+00
1.024265578231292466e+03 0.000000000000000000e+00
1.024599727891156363e+03 0.000000000000000000e+00
1.024920997732426258e+03 0.000000000000000000e+00
1.025238458049886731e+03 0.000000000000000000e+00
1.025560453514739265e+03 0.000000000000000000e+00
1.025884444444444398e+03 0.000000000000000000e+00
1.026209886621315263e+03 0.000000000000000000e+00
1.026530068027210973e+03 0.000000000000000000e+00
1.026854421768707425e+03 0.000000000000000000e+00
1.027182766439909301e+03 0.000000000000000000e+00
1.027513287981859321e+03 0.000000000000000000e+00
1.027843446712018249e+03 0.000000000000000000e+00
1.028158911564625896e+03 0.000000000000000000e+00
1.028480544217687111e+03 0.000000000000000000e+00
1.028795646258503439e+03 0.000000000000000000e+00
1.029119637188208571e+03 0.000000000000000000e+00
1.029447800453514674e+03 0.000000000000000000e+00
1.029774149659863951e+03 0.000000000000000000e+00
1.030097052154194898e+03 0.000000000000000000e+00
1.030426666666666733e+03 0.000000000000000000e+00
1.030760816326530630e+03 0.000000000000000000e+00
1.031089705215419599e+03 0.000000000000000000e+00
1.031410068027210855e+03 0.000000000000000000e+00
1.031742585034013700e+03 0.000000000000000000e+00
1.032058956916099760e+03 0.000000000000000000e+00
1.032405804988662112e+03 0.000000000000000000e+00
1.032734331065759534e+03 0.000000000000000000e+00
1.033051065759637140e+03 0.000000000000000000e+00
1.033383945578231305e+03 0.000000000000000000e+00
1.033719909297052254e+03 0.000000000000000000e+00
1.034039183673469324e+03 0.000000000000000000e+00
1.034365351473922829e+03 0.000000000000000000e+00
1.034694421768707571e+03 0.000000000000000000e+00
1.035023129251700766e+03 0.000000000000000000e+00
1.035339501133786825e+03 0.000000000000000000e+00
1.035664399092970598e+03 0.000000000000000000e+00
1.035991111111111195e+03 0.000000000000000000e+00
1.036322358276644081e+03 0.000000000000000000e+00
1.036644897959183709e+03 0.000000000000000000e+00
1.036975238095238183e+03 0.000000000000000000e+00
1.037293061224489747e+03 0.000000000000000000e+00
1.037624671201813953e+03 0.000000000000000000e+00
1.037940680272108921e+03 0.000000000000000000e+00
1.038268480725623476e+03 0.000000000000000000e+00
1.038588299319727867e+03 0.000000000000000000e+00
1.038921179138322032e+03 0.000000000000000000e+00
1.039235555555555493e+03 0.000000000000000000e+00
1.039567165532879926e+03 0.000000000000000000e+00
1.039887528344671182e+03 0.000000000000000000e+00
1.040197913832199447e+03 0.000000000000000000e+00
nan -1.000000000000000000e+00
nan -1.000000000000000000e+00
1.041177324263038599e+03 0.000000000000000000e+00
1.041494421768707525e+03 0.000000000000000000e+00
1.041812607709750637e+03 0.000000000000000000e+00
1.042137868480725729e+03 0.000000000000000000e+00
1.042460408163265356e+03 0.000000000000000000e+00
1.042796371882086078e+03 0.000000000000000000e+00
1.043113106575963684e+03 0.000000000000000000e+00
1.043442902494331065e+03 0.000000000000000000e+00
1.043765260770975146e+03 0.000000000000000000e+00
1.044089251700680279e+03 0.000000000000000000e+00
1.044407619047618937e+03 0.000000000000000000e+00
1.044716916099773243e+03 0.000000000000000000e+00
1.045053786848072605e+03 0.000000000000000000e+00
1.045383219954648439e+03 0.000000000000000000e+00
1.045714285714285779e+03 0.000000000000000000e+00
1.046034829931972808e+03 0.000000000000000000e+00
1.046358276643990848e+03 0.000000000000000000e+00
1.046684625850340126e+03 0.000000000000000000e+00
1.047007709750566846e+03 0.000000000000000000e+00
1.047320816326530576e+03 0.000000000000000000e+00
1.047644081632653069e+03 0.000000000000000000e+00
1.047978412698412740e+03 0.000000000000000000e+00
1.048293333333333294e+03 0.000000000000000000e+00
1.048618231292517066e+03 0.000000000000000000e+00
1.048942222222222199e+03 0.000000000000000000e+00
1.049265487528344693e+03 0.000000000000000000e+00
1.049586938775510134e+03 0.000000000000000000e+00
1.049909478458049989e+03 0.000000000000000000e+00
1.050229841269841245e+03 0.000000000000000000e+00
1.050559455782312853e+03 0.000000000000000000e+00
1.050882176870748253e+03 0.000000000000000000e+00
1.051204172335601015e+03 0.000000000000000000e+00
1.051524353741496498e+03 0.000000000000000000e+00
1.051850340136054456e+03 0.000000000000000000e+00
1.052174149659864042e+03 0.000000000000000000e+00
1.052492517006802700e+03 0.000000000000000000e+00
1.052817233560090699e+03 0.000000000000000000e+00
1.053145941043083894e+03 0.000000000000000000e+00
1.053475918367347049e+03 0.000000000000000000e+00
1.053796643990929624e+03 0.000000000000000000e+00
1.054113197278911457e+03 0.000000000000000000e+00
1.054448798185941087e+03 0.000000000000000000e+00
1.054774240362811724e+03 0.000000000000000000e+00
1.055087891156462547e+03 0.000000000000000000e+00
1.055412426303854772e+03 0.000000000000000000e+00
1.055744399092970525e+03 0.000000000000000000e+00
1.056076009070294731e+03 0.000000000000000000e+00
1.056392925170068111e+03 0.000000000000000000e+00
1.056713469387755140e+03 0.000000000000000000e+00
1.057044716553288026e+03 0.000000000000000000e+00
1.057365623582766375e+03 0.000000000000000000e+00
1.057693786848072477e+03 0.000000000000000000e+00
1.058018503401360476e+03 0.000000000000000000e+00
1.058353922902494332e+03 0.000000000000000000e+00
1.058669931972789072e+03 0.000000000000000000e+00
1.058995374149659938e+03 0.000000000000000000e+00
1.059321904761904761e+03 0.000000000000000000e+00
1.059648435374149585e+03 0.000000000000000000e+00
1.059970068027210800e+03 0.000000000000000000e+00
1.060292607709750655e+03 0.000000000000000000e+00
nan -1.000000000000000000e+00
nan -1.000000000000000000e+00
nan -1.000000000000000000e+00
1.061563537414966049e+03 0.000000000000000000e+00
1.061882267573696254e+03 0.000000000000000000e+00
1.062210793650793676e+03 0.000000000000000000e+00
1.062521723356009034e+03 0.000000000000000000e+00
1.062839365079365052e+03 0.000000000000000000e+00
1.063165351473923010e+03 0.000000000000000000e+00
1.063499863945578227e+03 0.000000000000000000e+00
1.063807891156462574e+03 0.000000000000000000e+00
1.064134058956916078e+03 0.000000000000000000e+00
1.064459138321995397e+03 0.000000000000000000e+00
1.064783129251700757e+03 0.000000000000000000e+00
1.065100408163265229e+03 0.000000000000000000e+00
1.065435102040816219e+03 0.000000000000000000e+00
1.065761088435374177e+03 0.000000000000000000e+00
1.066095782312925166e+03 0.000000000000000000e+00
1.066411247165532814e+03 0.000000000000000000e+00
1.066732879818594029e+03 0.000000000000000000e+00
1.067057414965986482e+03 0.000000000000000000e+00
1.067391201814059059e+03 0.000000000000000000e+00
1.067711201814058995e+03 0.000000000000000000e+00
1.068040997732426376e+03 0.000000000000000000e+00
1.068362993197278911e+03 0.000000000000000000e+00
1.068687709750566910e+03 0.000000000000000000e+00
1.069000634920634866e+03 0.000000000000000000e+00
1.069328798185940968e+03 0.000000000000000000e+00
1.069652970521541874e+03 0.000000000000000000e+00
1.069980045351474018e+03 0.000000000000000000e+00
1.070303492063492058e+03 0.000000000000000000e+00
1.070623129251700675e+03 0.000000000000000000e+00
1.070952743764172283e+03 0.000000000000000000e+00
nan -1.000000000000000000e+00
1.071583673469387804e+03 0.000000000000000000e+00
nan -1.000000000000000000e+00
1.072253968253968196e+03 0.000000000000000000e+00
1.072561088435374131e+03 0.000000000000000000e+00
1.072875102040816273e+03 0.000000000000000000e+00
1.073185487528344765e+03 0.000000000000000000e+00
1.073516009070294785e+03 0.000000000000000000e+00
1.073839092970521506e+03 0.000000000000000000e+00
1.074149841269841318e+03 0.000000000000000000e+00
1.074471836734693852e+03 0.000000000000000000e+00
1.074789841269841190e+03 0.000000000000000000e+00
1.075113650793650777e+03 0.000000000000000000e+00
1.075440725623582694e+03 0.000000000000000000e+00
1.075766530612244878e+03 0.000000000000000000e+00
1.076086712018140588e+03 0.000000000000000000e+00
1.076409795918367308e+03 0.000000000000000000e+00
1.076725260770974955e+03 0.000000000000000000e+00
1.077053605442176831e+03 0.000000000000000000e+00
1.077375600907029366e+03 0.000000000000000000e+00
1.077710657596371902e+03 0.000000000000000000e+00
1.078029569160997653e+03 0.000000000000000000e+00
1.078350294784580456e+03 0.000000000000000000e+00
1.078661768707482906e+03 0.000000000000000000e+00
1.078994467120181298e+03 0.000000000000000000e+00
1.079313378684807276e+03 0.000000000000000000e+00
1.079634829931972718e+03 0.000000000000000000e+00
1.079951927437641643e+03 0.000000000000000000e+00
1.080281723356009024e+03 0.000000000000000000e+00
1.080595011337868527e+03 0.000000000000000000e+00
1.080922811791383310e+03 0.000000000000000000e+00
1.081243537414965886e+03 0.000000000000000000e+00
1.081576235827664505e+03 0.000000000000000000e+00
1.081888979591836687e+03 0.000000000000000000e+00
1.082212607709750500e+03 0.000000000000000000e+00
1.082519727891156435e+03 0.000000000000000000e+00
1.082858775510204168e+03 0.000000000000000000e+00
1.083175691609977321e+03 0.000000000000000000e+00
1.083496235827664350e+03 0.000000000000000000e+00
1.083822585034013628e+03 0.000000000000000000e+00
1.084152380952381009e+03 0.000000000000000000e+00
1.084481269841269750e+03 0.000000000000000000e+00
1.084799092970521542e+03 0.000000000000000000e+00
1.085121451247165623e+03 0.000000000000000000e+00
1.085449977324263045e+03 0.000000000000000000e+00
1.085778866213152014e+03 0.000000000000000000e+00
1.086099773242630363e+03 0.000000000000000000e+00
1.086421587301587351e+03 0.000000000000000000e+00
1.086747210884353763e+03 0.000000000000000000e+00
1.087063764172335596e+03 0.000000000000000000e+00
1.087385578231292584e+03 0.000000000000000000e+00
1.087713378684807367e+03 0.000000000000000000e+00
1.088038820861678005e+03 0.000000000000000000e+00
1.088364988662131509e+03 0.000000000000000000e+00
1.088697505668934127e+03 0.000000000000000000e+00
1.089020408163265301e+03 0.000000000000000000e+00
1.089339319727891052e+03 0.000000000000000000e+00
1.089667120181405835e+03 0.000000000000000000e+00
1.089985668934240266e+03 0.000000000000000000e+00
1.090309297052154307e+03 0.000000000000000000e+00
1.090631836734693934e+03 0.000000000000000000e+00
1.090952743764172283e+03 0.000000000000000000e+00
1.091281814058957025e+03 0.000000000000000000e+00
nan -1.000000000000000000e+00
nan -1.000000000000000000e+00
1.092238004535147411e+03 0.000000000000000000e+00
1.092573424036281267e+03 0.000000000000000000e+00
1.092907210884353844e+03 0.000000000000000000e+00
1.093223038548752811e+03 0.000000000000000000e+00
1.093541950113378789e+03 0.000000000000000000e+00
1.093858866213151941e+03 0.000000000000000000e+00
1.094168163265306021e+03 0.000000000000000000e+00
1.094499047619047587e+03 0.000000000000000000e+00
1.094810884353741585e+03 0.000000000000000000e+00
1.095127437641723418e+03 0.000000000000000000e+00
1.095446712018140488e+03 0.000000000000000000e+00
1.095767981859410384e+03 0.000000000000000000e+00
1.096096689342403579e+03 0.000000000000000000e+00
1.096423764172335495e+03 0.000000000000000000e+00
1.096740136054421782e+03 0.000000000000000000e+00
1.097059591836734626e+03 0.000000000000000000e+00
1.097375963718820913e+03 0.000000000000000000e+00
1.097693605442176931e+03 0.000000000000000000e+00
1.098025578231292457e+03 0.000000000000000000e+00
1.098355011337868518e+03 0.000000000000000000e+00
1.098668480725623567e+03 0.000000000000000000e+00
1.098999183673469361e+03 0.000000000000000000e+00
1.099321360544217669e+03 0.000000000000000000e+00
1.099649523809523771e+03 0.000000000000000000e+00
1.099966258503401377e+03 0.000000000000000000e+00
1.100296598639455851e+03 0.000000000000000000e+00
1.100619319727891252e+03 0.000000000000000000e+00
1.100942222222222199e+03 0.000000000000000000e+00
1.101265668934240466e+03 0.000000000000000000e+00
1.101589297052154279e+03 0.000000000000000000e+00
1.101912562358276546e+03 0.000000000000000000e+00
1.102238730158730050e+03 0.000000000000000000e+00
1.102554920634920563e+03 0.000000000000000000e+00
1.102878004535147284e+03 0.000000000000000000e+00
1.103201814058956870e+03 0.000000000000000000e+00
1.103537777777777819e+03 0.000000000000000000e+00
1.103861950113378725e+03 0.000000000000000000e+00
1.104184126984127033e+03 0.000000000000000000e+00
1.104509931972789218e+03 0.000000000000000000e+00
1.104837732426303774e+03 0.000000000000000000e+00
1.105151927437641689e+03 0.000000000000000000e+00
1.105487165532879771e+03 0.000000000000000000e+00
1.105808253968253894e+03 0.000000000000000000e+00
1.106136961451247089e+03 0.000000000000000000e+00
1.106456054421768613e+03 0.000000000000000000e+00
1.106795283446712119e+03 0.000000000000000000e+00
1.107108571428571395e+03 0.000000000000000000e+00
1.107437460317460364e+03 0.000000000000000000e+00
1.107746938775510216e+03 0.000000000000000000e+00
1.108067845804988565e+03 0.000000000000000000e+00
1.108387845804988729e+03 0.000000000000000000e+00
1.108712925170068047e+03 0.000000000000000000e+00
1.109030929705215385e+03 0.000000000000000000e+00
1.109352743764172374e+03 0.000000000000000000e+00
1.109673650793650722e+03 0.000000000000000000e+00
1.110001088435374186e+03 0.000000000000000000e+00
1.110323083900226720e+03 0.000000000000000000e+00
1.110651609977324370e+03 0.000000000000000000e+00
1.110967981859410429e+03 0.000000000000000000e+00
1.111302494331065873e+03 0.000000000000000000e+00
1.111627573696145191e+03 0.000000000000000000e+00
1.111956099773242613e+03 0.000000000000000000e+00
1.112275374149659910e+03 0.000000000000000000e+00
1.112595555555555620e+03 0.000000000000000000e+00
1.112903219954648421e+03 0.000000000000000000e+00
1.113225215419501183e+03 0.000000000000000000e+00
1.113554467120181471e+03 0.000000000000000000e+00
1.113883537414965986e+03 0.000000000000000000e+00
1.114199546485260726e+03 0.000000000000000000e+00
1.114514104308389960e+03 0.000000000000000000e+00
1.114846984126984125e+03 0.000000000000000000e+00
1.115188752834467095e+03 0.000000000000000000e+00
1.115510748299319630e+03 0.000000000000000000e+00
1.115829115646258515e+03 0.000000000000000000e+00
1.116159818594104308e+03 0.000000000000000000e+00
1.116497052154194989e+03 0.000000000000000000e+00
1.116803446712018058e+03 0.000000000000000000e+00
1.117124353741496634e+03 0.000000000000000000e+00
1.117452698412698510e+03 0.000000000000000000e+00
1.117779954648525973e+03 0.000000000000000000e+00
1.118099954648526136e+03 0.000000000000000000e+00
1.118417414965986382e+03 0.000000000000000000e+00
1.118743764172335659e+03 0.000000000000000000e+00
1.119073560090703040e+03 0.000000000000000000e+00
1.119391564625850378e+03 0.000000000000000000e+00
1.119719727891156481e+03 0.000000000000000000e+00
1.120043718820861613e+03 0.000000000000000000e+00
1.120368798185940932e+03 0.000000000000000000e+00
1.120691700680272106e+03 0.000000000000000000e+00
1.121005351473922929e+03 0.000000000000000000e+00
1.121336054421768722e+03 0.000000000000000000e+00
1.121668571428571340e+03 0.000000000000000000e+00
1.121993832199546432e+03 0.000000000000000000e+00
1.122310022675736946e+03 0.000000000000000000e+00
1.122634557823129171e+03 0.000000000000000000e+00
1.122963083900226820e+03 0.000000000000000000e+00
1.123291247165532923e+03 0.000000000000000000e+00
1.123616507936508015e+03 0.000000000000000000e+00
1.123943038548752838e+03 0.000000000000000000e+00
1.124267392290249518e+03 0.000000000000000000e+00
1.124586848072562361e+03 0.000000000000000000e+00
1.124911746031746134e+03 0.000000000000000000e+00
1.125229206349206379e+03 0.000000000000000000e+00
1.125566439909297060e+03 0.000000000000000000e+00
1.125890068027210873e+03 0.000000000000000000e+00
1.126219138321995388e+03 0.000000000000000000e+00
1.126547301587301490e+03 0.000000000000000000e+00
1.126866394557823241e+03 0.000000000000000000e+00
1.127185487528344765e+03 0.000000000000000000e+00
1.127511473922902496e+03 0.000000000000000000e+00
1.127845986394557713e+03 0.000000000000000000e+00
1.128173061224489857e+03 0.000000000000000000e+00
1.128496145124716577e+03 0.000000000000000000e+00
1.128818503401360431e+03 0.000000000000000000e+00
1.129137777777777728e+03 0.000000000000000000e+00
1.129466666666666697e+03 0.000000000000000000e+00
1.129781043083900158e+03 0.000000000000000000e+00
1.130098140589569084e+03 0.000000000000000000e+00
1.130429750566893517e+03 0.000000000000000000e+00
1.130758820861678032e+03 0.000000000000000000e+00
1.131065034013605555e+03 0.000000000000000000e+00
1.131400453514739183e+03 0.000000000000000000e+00
1.131718458049886522e+03 0.000000000000000000e+00
1.132044807256235799e+03 0.000000000000000000e+00
1.132369886621315118e+03 0.000000000000000000e+00
1.132678095238095239e+03 0.000000000000000000e+00
1.132997551020408082e+03 0.000000000000000000e+00
1.133310113378684719e+03 0.000000000000000000e+00
1.133617959183673520e+03 0.000000000000000000e+00
1.133940498866213147e+03 0.000000000000000000e+00
1.134255238095238155e+03 0.000000000000000000e+00
1.134558548752834440e+03 0.000000000000000000e+00
1.134864036281179096e+03 0.000000000000000000e+00
1.135183492063492167e+03 0.000000000000000000e+00
1.135500045351474000e+03 0.000000000000000000e+00
1.135816417233560060e+03 0.000000000000000000e+00
1.136113197278911457e+03 0.000000000000000000e+00
1.136437369614512363e+03 0.000000000000000000e+00
1.136745941043083803e+03 0.000000000000000000e+00
1.137065759637188194e+03 0.000000000000000000e+00
1.137371972789115716e+03 0.000000000000000000e+00
1.137687800453514683e+03 0.000000000000000000e+00
1.138000362811791319e+03 0.000000000000000000e+00
1.138319455782312843e+03 0.000000000000000000e+00
1.138629841269841336e+03 0.000000000000000000e+00
1.138940408163265374e+03 0.000000000000000000e+00
1.139260770975056630e+03 0.000000000000000000e+00
1.139581678004535206e+03 0.000000000000000000e+00
1.139896417233559987e+03 0.000000000000000000e+00
1.140204807256235881e+03 0.000000000000000000e+00
1.140520816326530621e+03 0.000000000000000000e+00
1.140836825396825361e+03 0.000000000000000000e+00
1.141146122448979668e+03 0.000000000000000000e+00
1.141456326530612159e+03 0.000000000000000000e+00
1.141769614512471662e+03 0.000000000000000000e+00
1.142079274376417288e+03 0.000000000000000000e+00
1.142386938775510316e+03 0.000000000000000000e+00
1.142704580498866108e+03 0.000000000000000000e+00
1.143022222222222126e+03 0.000000000000000000e+00
1.143335691609977403e+03 0.000000000000000000e+00
1.143648979591836678e+03 0.000000000000000000e+00
1.143960090702947809e+03 0.000000000000000000e+00
1.144283537414966077e+03 0.000000000000000000e+00
1.144604625850340199e+03 0.000000000000000000e+00
1.144916462585033969e+03 0.000000000000000000e+00
1.145231564625850297e+03 0.000000000000000000e+00
1.145551383219954687e+03 0.000000000000000000e+00
1.145871927437641716e+03 0.000000000000000000e+00
1.146180498866213156e+03 0.000000000000000000e+00
1.146494149659863979e+03 0.000000000000000000e+00
1.146810702947845812e+03 0.000000000000000000e+00
1.147130521541950202e+03 0.000000000000000000e+00
1.147446712018140488e+03 0.000000000000000000e+00
1.147759818594104217e+03 0.000000000000000000e+00
1.148075827664399185e+03 0.000000000000000000e+00
1.148391836734693925e+03 0.000000000000000000e+00
1.148699863945578272e+03 0.000000000000000000e+00
1.149017142857142744e+03 0.000000000000000000e+00
1.149338412698412640e+03 0.000000000000000000e+00
1.149649705215419544e+03 0.000000000000000000e+00
1.149969160997732388e+03 0.000000000000000000e+00
1.150291156462584922e+03 0.000000000000000000e+00
1.150611882086167725e+03 0.000000000000000000e+00
1.150932970521541847e+03 0.000000000000000000e+00
1.151246984126984216e+03 0.000000000000000000e+00
1.151569886621315163e+03 0.000000000000000000e+00
1.151890430839002192e+03 0.000000000000000000e+00
1.152206802721088479e+03 0.000000000000000000e+00
1.152520816326530621e+03 0.000000000000000000e+00
1.152837913832199547e+03 0.000000000000000000e+00
1.153157732426303937e+03 0.000000000000000000e+00
1.153480816326530658e+03 0.000000000000000000e+00
1.153795555555555666e+03 0.000000000000000000e+00
1.154127528344671191e+03 0.000000000000000000e+00
1.154430113378684837e+03 0.000000000000000000e+00
1.154749387755102134e+03 0.000000000000000000e+00
1.155057414965986482e+03 0.000000000000000000e+00
1.155375238095238046e+03 0.000000000000000000e+00
1.155685623582766539e+03 0.000000000000000000e+00
1.156012335600907136e+03 0.000000000000000000e+00
1.156318911564625751e+03 0.000000000000000000e+00
1.156644353741496616e+03 0.000000000000000000e+00
1.156958185941042984e+03 0.000000000000000000e+00
1.157281088435374159e+03 0.000000000000000000e+00
1.157589659863945599e+03 0.000000000000000000e+00
1.157905850340136112e+03 0.000000000000000000e+00
1.158229478458049925e+03 0.000000000000000000e+00
1.158539319727891098e+03 0.000000000000000000e+00
1.158847165532879899e+03 0.000000000000000000e+00
1.159165895691609876e+03 0.000000000000000000e+00
1.159480090702947791e+03 0.000000000000000000e+00
1.159798095238095129e+03 0.000000000000000000e+00
1.160117006802721107e+03 0.000000000000000000e+00
1.160423945578231269e+03 0.000000000000000000e+00
1.160732335600906936e+03 0.000000000000000000e+00
1.161043990929705160e+03 0.000000000000000000e+00
1.161350022675736909e+03 0.000000000000000000e+00
1.161668390022675794e+03 0.000000000000000000e+00
1.161981678004535070e+03 0.000000000000000000e+00
1.162303129251700739e+03 0.000000000000000000e+00
1.162611519274376406e+03 0.000000000000000000e+00
1.162935147392290219e+03 0.000000000000000000e+00
1.163252970521542011e+03 0.000000000000000000e+00
1.163546485260771078e+03 0.000000000000000000e+00
nan -1.000000000000000000e+00
1.164197188208616808e+03 0.000000000000000000e+00
1.164519909297052209e+03 0.000000000000000000e+00
1.164842630385487610e+03 0.000000000000000000e+00
1.165150839002267503e+03 0.000000000000000000e+00
1.165461405895691541e+03 0.000000000000000000e+00
1.165770884353741394e+03 0.000000000000000000e+00
1.166075283446712092e+03 0.000000000000000000e+00
1.166391292517006832e+03 0.000000000000000000e+00
1.166710022675737036e+03 0.000000000000000000e+00
1.167026757369614415e+03 0.000000000000000000e+00
1.167357641723355982e+03 0.000000000000000000e+00
1.167670748299319712e+03 0.000000000000000000e+00
1.167986031746031813e+03 0.000000000000000000e+00
1.168296598639455851e+03 0.000000000000000000e+00
1.168611337868480632e+03 0.000000000000000000e+00
1.168929160997732424e+03 0.000000000000000000e+00
1.169246258503401350e+03 0.000000000000000000e+00
1.169565532879818647e+03 0.000000000000000000e+00
1.169882267573696254e+03 0.000000000000000000e+00
1.170192471655328745e+03 0.000000000000000000e+00
1.170510839002267630e+03 0.000000000000000000e+00
1.170821587301587215e+03 0.000000000000000000e+00
nan -1.000000000000000000e+00
1.171451791383219870e+03 0.000000000000000000e+00
1.171765986394557785e+03 0.000000000000000000e+00
1.172081088435374113e+03 0.000000000000000000e+00
1.172400181405895637e+03 0.000000000000000000e+00
1.172714557823129326e+03 0.000000000000000000e+00
1.173022766439909219e+03 0.000000000000000000e+00
1.173342403628117836e+03 0.000000000000000000e+00
1.173660045351473855e+03 0.000000000000000000e+00
1.173981678004535070e+03 0.000000000000000000e+00
1.174291700680272015e+03 0.000000000000000000e+00
1.174624399092970634e+03 0.000000000000000000e+00
1.174929160997732424e+03 0.000000000000000000e+00
1.175238458049886731e+03 0.000000000000000000e+00
1.175556825396825388e+03 0.000000000000000000e+00
1.175874285714285634e+03 0.000000000000000000e+00
1.176188480725623549e+03 0.000000000000000000e+00
1.176497414965986309e+03 0.000000000000000000e+00
1.176811065759637131e+03 0.000000000000000000e+00
1.177124353741496634e+03 0.000000000000000000e+00
1.177446893424036261e+03 0.000000000000000000e+00
1.177746575963718897e+03 0.000000000000000000e+00
1.178055691609977430e+03 0.000000000000000000e+00
1.178378049886621284e+03 0.000000000000000000e+00
1.178691700680272106e+03 0.000000000000000000e+00
1.179001904761904825e+03 0.000000000000000000e+00
1.179315011337868555e+03 0.000000000000000000e+00
1.179636099773242677e+03 0.000000000000000000e+00
1.179951383219954550e+03 0.000000000000000000e+00
1.180266666666666652e+03 0.000000000000000000e+00
1.180586848072562361e+03 0.000000000000000000e+00
1.180897414965986400e+03 0.000000000000000000e+00
