# Supplementary material for: Correlated microtiming deviations in jazz and rock music
Source: PLoS One. 2018 Jan 24;13(1):e0186361. doi: 10.1371/journal.pone.0186361 (PMC5783353; doi:10.1371/journal.pone.0186361)
Supplement: S1 Dataset — (ZIP) [file pone.0186361.s001.zip › README]

The dataset consists of two-column, tab-separated text files with file names determined by the recording ID.
Column 1: time stamp of beat onset (seconds), "nan" if not detected at metric position
Column 2:   0 = determined automatically
            1 = adjusted manually
            -1 = no beat onset detected at metric position, i.e. if nan at column 1
