# Supplementary material for: Correlated microtiming deviations in jazz and rock music
Source: PLoS One. 2018 Jan 24;13(1):e0186361. doi: 10.1371/journal.pone.0186361 (PMC5783353; doi:10.1371/journal.pone.0186361)
Supplement: S1 Table — (ODS) [file pone.0186361.s002.ods]

## Sheet: Tabelle1
Label	Artist	Title
J01	Miles Davis	Dr. Jackle
J02	Jay McShann	I'm Gonna Sit Right Down And Write Myself A Letter
J03	BBC Big Band	Begin The Beguine
J04	Bud Powell	Borderick - 2003 Digital Remaster
J05	Buster Smith	Kansas City Riffs
J06	The Dave Brubeck Quartet	Take Five
J07	Duke Ellington	Suite For Thursday: Misfit Blues - Live @ the Olympia Theatre, Paris
J08	BBC Big Band	Pennsylvania 6-5000
J09	Miles Davis	Tadd's Delight
J10	BBC Big Band	One O'Clock Jump
J11	Alex Garnett	Saluda Hakim
J12	Anthony Wonsey Trio	Damn That Reality
J13	Anthony Wonsey Trio	Waltz For Debby
J14	Anthony Wonsey	All The Things You Are
J15	Anthony Wonsey	Hey Jimmy
J16	Buddy Rich	Big Swing Face - remixed
J17	Club des Belugas	Peace Will Come With Sleep - Live
J18	Erin Bode	I've Never Been in Love Before
J20	Manhattan Jazz Quartet	Summertime
J21	New York Lounge Quartet	Bird In Paradise
J22	The Modern Jazz Quartet	Django
J23	Wynton Marsalis	Time Will Tell
J24	Miles Davis	There Is No Greater Love - Live
J25	Duke Ellington	The Feeling of Jazz
J26	Thelonious Monk	Straight, No Chaser
J27	Stanley Turrentine	Sugar
J28	The Swingfield Big Band	In the Mood
J29	The Swingfield Big Band	Opus One
J30	Echo Trio	Lullaby of Birdland (George Shearing)
J32	Dexter Gordon	Cheese Cake
J33	Géo Voumard Trio	It Don't Mean a Thing
J34	Barry Manilow	Come Dance With Me / Come Fly With Me
J35	Dave Brubeck	Blue Rondo à la Turk
J36	John Coltrane	Giant Steps
J38	Lee Morgan	Our Man Higgins
J39	Art Pepper	Pepper Returns
J40	Herbie Hancock	Cantaloupe Island
J41	Wayne Shorter	Footprints
