# Supplementary material for: Correlated microtiming deviations in jazz and rock music
Source: PLoS One. 2018 Jan 24;13(1):e0186361. doi: 10.1371/journal.pone.0186361 (PMC5783353; doi:10.1371/journal.pone.0186361)
Supplement: S2 Table — (ODS) [file pone.0186361.s003.ods]

## Sheet: Tabelle1
Label	Artist	Title
R01	Red Hot Chili Peppers	Soul To Squeeze
R02	The Who	Don't Let Go The Coat
R03	Foreigner	Waiting For A Girl Like You (2008 Remastered LP Version)
R04	Red Hot Chili Peppers	Under The Bridge
R05	Pearl Jam	Black
R06	Elton John	I'm Still Standing
R07	The Rolling Stones	Angie - Remastered 2009
R08	The Rolling Stones	Brand New Car - 2009 Re-Mastered Digital Version
R09	Cream	Spoonful - Live At Winterland, San Francisco / 1968
R10	Steppenwolf	Ride With Me
R11	Bee Gees	Lamplight (2008 Remastered Stereo Album Version)
R12	Blue Öyster Cult	Burnin' for You
R13	Creedence Clearwater Revival	I Put A Spell On You
R14	Detroit Rock Hitters	Against the Wind
R15	Detroit Rock Hitters	Beautiful Loser
R17	Radiohead	Creep
R18	Ted Nugent	Stranglehold
R19	Ted Nugent	Wang Dang Sweet Poontang - Live
R20	Michael McDonald	I Keep Forgettin' (Every Time You're Near)
R21	Sky Saxon & The Seeds	Can't Seem To Make You Mine
R22	Player	Baby Come Back - Single Version
R23	Lonely The Brave	Streets of Philadelphia - Live from Angel Studios
R24	The Doobie Brothers	What A Fool Believes [Farewell Live Tour Version]
R25	Ambrosia	You're The Only Woman - You & I Remastered Version
R26	Climax Blues Band	I Love You
R27	Commodores	Easy
R28	Robbie Dupree	Steal Away
R29	Fleetwood Mac	Dreams - Live Version
R30	Henry Mancini	A Bluish Bag
R31	Jeff Beck	Head for Backstage Pass
R32	Angelo Kelly	Ain't No Sunshine (Live)
R33	Game Theory	Baker Street - Live
R34	Scorpions	Wind Of Change - Live
R35	R.E.M.	Everybody Hurts - Live At The MTV Video Awards, Los Angeles, CA / 9/2/1993
R36	Fleetwood Mac	Oh Daddy - 2004 Remastered Edition
R38	Johnny Horton	Lover's Rock
R39	Ram Jam	Black Betty
R40	Eric Clapton	Layla - Crossroad 2 Box/Set Version
R41	Aerosmith	Crazy - Live Version
R42	Bad Company	Burnin' Sky - Live at The Summit, Houston, Texas - 23rd May 1977
