# Supplementary material for: Correlated microtiming deviations in jazz and rock music
Source: PLoS One. 2018 Jan 24;13(1):e0186361. doi: 10.1371/journal.pone.0186361 (PMC5783353; doi:10.1371/journal.pone.0186361)
Supplement: S3 Table — (ODS) [file pone.0186361.s004.ods]

## Sheet: Tabelle1
Label	Artist	Title
J19	Jack DeJohnette	Dancing
J31	George Benson	Just One Of Those Things
J37	Tony Bennett	The Lady is a Tramp
J42	Easy Jam	All of Me - 100 Bpm, Key of C Major
J43	Easy Jam	Autumn Leaves - 105 Bpm, Key of C Minor
J44	Easy Jam	Confirmation - 150 Bpm, Key of F Major
J45	Davide Pannozzo	Minor Jazz Blues in C
J46	Easy Jam	Rhythm Changes - 110 Bpm, Key of C Major
J47	Easy Jam	The Days of Wine and Roses - 135 Bpm, Key of F Major
R16	Pierluigi Ferrantini	Things We Could Do
R37	Primal Scream	(I'm Gonna) Cry Myself Blind
R43	The Fray	Never Say Never
R44	The Cult	She Sells Sanctuary (2009 Re-master)
R45	Pierluigi Ferrantini	Look Back
R46	Gary Wright	Love Is Alive
R47	Bee Gees	How Deep Is Your Love - Live - National Tennis Centre, Melbourne, Australia, 1989
R48	Pink Floyd	Side 3, Pt. 4: Allons-y (1)
R49	Steely Dan	Almost Gothic
R50	Lenny Kravitz	It Ain't Over 'Til It's Over
R51	Sarah McLachlan	Building a Mystery
R52	Von Wegen Lisbeth	Meine Kneipe
R53	ZZ Top	Rough Boy (Ao Vivo)
